# Supplementary material for: ProAlanase is an Effective Alternative to Trypsin for Proteomics Applications and Disulfide Bond Mapping
Source: Mol Cell Proteomics. 2020 Oct 5;19(12):2139–56. doi: 10.1074/mcp.TIR120.002129 (PMC7710147; doi:10.1074/mcp.TIR120.002129)
Supplement: Supplementary Data 1 [file 160893_2_supp_604539_qhf5tn.xlsx]

## Sheet: Description
Supplemental material 1
Peptide sequences identified in HeLa cell lysate digested at the different pH and time points, used to determine the specificity of ProAlanase.
The peptide lists are extracted from the MaxQuant peptides.txt output files.
"Last amino acid" column was used to calculate the freequency of each C-terminal amino acid in both datasheets. The specificity of ProAlanase
was determined from the barplots, showing the frequency of each C-terminal amino acid in identified human peptides.
The data were searched with MQ version 1.6.1.1, using unspecific search settings.
The reverse hits and potential contaminants were removed from both datasheets.

## Sheet: HeLa_ProAlanase_unspec_pHs
Sequence	N-term cleavage window	C-term cleavage window	Amino acid before	First amino acid	Second amino acid	Second last amino acid	Last amino acid	Amino acid after	A Count	R Count	N Count	D Count	C Count	Q Count	E Count	G Count	H Count	I Count	L Count	K Count	M Count	F Count	P Count	S Count	T Count	W Count	Y Count	V Count	U Count	O Count	Length	Missed cleavages	Mass	Proteins	Leading razor protein	Start position	End position	Gene names	Protein names	Unique (Groups)	Unique (Proteins)	Charges	PEP	Score	Experiment 712_QE3_nLC5_DS_SA_PA_HeLa_HCl_pH_1_5_2h_01	Experiment 712_QE3_nLC5_DS_SA_PA_HeLa_HCl_pH_1_5_2h_02	Experiment 712_QE3_nLC5_DS_SA_PA_HeLa_HCl_pH_2_2h_01	Experiment 712_QE3_nLC5_DS_SA_PA_HeLa_HCl_pH_2_2h_02	Experiment 712_QE3_nLC5_DS_SA_PA_HeLa_HCl_pH_2_5_2h_01
AAACRSVKGLVAVITGGASGLGLA	______________________________	LVAVITGGASGLGLATAERLVGQGASAVLL	M	A	A	L	A	T	6	1	0	0	1	0	0	5	0	1	3	1	0	0	0	2	1	0	0	3	0	0	24		2198.22	Q99714	Q99714	2	25	HSD17B10	3-hydroxyacyl-CoA dehydrogenase type-2	yes	yes	2;3	0.0005244	159.34	2	2		1	1
AAAEAGAASGEQAA	AAEGGKDEAAGGAAAAAAEAGAASGEQAAA	AAAAEAGAASGEQAAAPGEEAAAGEEGAAG	A	A	A	A	A	A	8	0	0	0	0	1	2	2	0	0	0	0	0	0	0	1	0	0	0	0	0	0	14		1173.53	P29966	P29966	203	216	MARCKS	Myristoylated alanine-rich C-kinase substrate	yes	yes	2	0.0015618	143.03		1
AAAESGAKEELQANGSAP	GQENGHVKVNGDASPAAAESGAKEELQANG	ESGAKEELQANGSAPAADKEEPAAAGSGAA	P	A	A	A	P	A	6	0	1	0	0	1	3	2	0	0	1	1	0	0	1	2	0	0	0	0	0	0	18		1699.8	P29966	P29966	48	65	MARCKS	Myristoylated alanine-rich C-kinase substrate	yes	yes	2	1.9038e-05	208.28		1
AAAKDTHEDHDTSTENTDESNHDP	______________________________	HDTSTENTDESNHDPQFEPIVSLPEQEIKT	M	A	A	D	P	Q	3	0	2	5	0	0	3	0	3	0	0	1	0	0	1	2	4	0	0	0	0	0	24		2636.05	P43487	P43487	2	25	RANBP1	Ran-specific GTPase-activating protein	yes	yes	3;4	3.3646e-40	338.42	2	1	1	2	1
AAAKVPAKKITA	KAPGTKGTAAAAAAAAAAKVPAKKITAASK	AAAAAAKVPAKKITAASKKAPAQKVPAQKA	A	A	A	T	A	A	5	0	0	0	0	0	0	0	0	1	0	3	0	0	1	0	1	0	0	1	0	0	12		1167.73	P50914	P50914	157	168	RPL14	60S ribosomal protein L14	yes	yes	3	0.02097	96.82	1	1
AAAKVPAKKITAASKKAP	KAPGTKGTAAAAAAAAAAKVPAKKITAASK	KVPAKKITAASKKAPAQKVPAQKATGQKAA	A	A	A	A	P	A	7	0	0	0	0	0	0	0	0	1	0	5	0	0	2	1	1	0	0	1	0	0	18		1750.08	P50914	P50914	157	174	RPL14	60S ribosomal protein L14	yes	yes	3;4;5	0.0033175	149.36	3	3
AAARHSTLDFMLGAKA	______________________________	AARHSTLDFMLGAKADGETILKGLQSIFQE	M	A	A	K	A	D	5	1	0	1	0	0	0	1	1	0	2	1	1	1	0	1	1	0	0	0	0	0	16		1658.86	P52788	P52788	2	17	SMS	Spermine synthase	yes	yes	3	0.00064157	137.19	1		1	1
AADGKGVVVVIKRR	RYNGLIHRKTVGVEPAADGKGVVVVIKRRS	PAADGKGVVVVIKRRSGQRKPATSYVRTTI	P	A	A	R	R	S	2	2	0	1	0	0	0	2	0	1	0	2	0	0	0	0	0	0	0	4	0	0	14		1466.9	P46779	P46779	54	67	RPL28	60S ribosomal protein L28	yes	yes	4	0.00060683	174.05			1
AADGKGVVVVIKRRS	RYNGLIHRKTVGVEPAADGKGVVVVIKRRS	AADGKGVVVVIKRRSGQRKPATSYVRTTIN	P	A	A	R	S	G	2	2	0	1	0	0	0	2	0	1	0	2	0	0	0	1	0	0	0	4	0	0	15		1553.94	P46779	P46779	54	68	RPL28	60S ribosomal protein L28	yes	yes	3;4	0.000743	157.68			2	2	2
AADGKGVVVVIKRRSGQRKP	RYNGLIHRKTVGVEPAADGKGVVVVIKRRS	GVVVVIKRRSGQRKPATSYVRTTINKNARA	P	A	A	K	P	A	2	3	0	1	0	1	0	3	0	1	0	3	0	0	1	1	0	0	0	4	0	0	20		2120.27	P46779	P46779	54	73	RPL28	60S ribosomal protein L28	yes	yes	3	6.2585e-11	151.63
AADNCLRELSP	ELFRPGALPLLSELAAADNCLRELSPDIAH	SELAAADNCLRELSPDIAHLASLKTLDLSN	A	A	A	S	P	D	2	1	1	1	1	0	1	0	0	0	2	0	0	0	1	1	0	0	0	0	0	0	11		1244.58	Q8N1G4	Q8N1G4	186	196	LRRC47	Leucine-rich repeat-containing protein 47	yes	yes	2	0.023834	99.788		1
AADSREEKDGELNVLDDILTEVP	______________________________	DGELNVLDDILTEVPEQDDELYNPESEQDK	M	A	A	V	P	E	2	1	1	4	0	0	4	1	0	1	3	1	0	0	1	1	1	0	0	2	0	0	23		2527.23	Q96MU7	Q96MU7	2	24	YTHDC1	YTH domain-containing protein 1	yes	yes	3	0.00046062	174.74	1	1	1	1	1
AADTQVSETLKRFAGKVTTA	______________________________	VSETLKRFAGKVTTASVKERREILSELGKC	M	A	A	T	A	S	4	1	0	1	0	1	1	1	0	0	1	2	0	1	0	1	4	0	0	2	0	0	20		2093.11	Q92616	Q92616	2	21	GCN1L1	Translational activator GCN1	yes	yes	3	0.0037889	144.72			1	1	1
AAEAGAASGEQAAAP	AEGGKDEAAGGAAAAAAEAGAASGEQAAAP	AAEAGAASGEQAAAPGEEAAAGEEGAAGGD	A	A	A	A	P	G	8	0	0	0	0	1	2	2	0	0	0	0	0	0	1	1	0	0	0	0	0	0	15		1270.58	P29966	P29966	204	218	MARCKS	Myristoylated alanine-rich C-kinase substrate	yes	yes	2	0.00044168	169.41	1
AAEGGKDEAAGGAAA	KNKKEAGEGGEAEAPAAEGGKDEAAGGAAA	AAEGGKDEAAGGAAAAAAEAGAASGEQAAA	P	A	A	A	A	A	7	0	0	1	0	0	2	4	0	0	0	1	0	0	0	0	0	0	0	0	0	0	15		1244.56	P29966	P29966	188	202	MARCKS	Myristoylated alanine-rich C-kinase substrate	yes	yes	2	0.0016652	141.71		1			1
AAEGGKDEAAGGAAAA	KNKKEAGEGGEAEAPAAEGGKDEAAGGAAA	AEGGKDEAAGGAAAAAAEAGAASGEQAAAP	P	A	A	A	A	A	8	0	0	1	0	0	2	4	0	0	0	1	0	0	0	0	0	0	0	0	0	0	16		1315.6	P29966	P29966	188	203	MARCKS	Myristoylated alanine-rich C-kinase substrate	yes	yes	2	0.0008138	169.65		1	1	1	1
AAEGGKDEAAGGAAAAA	KNKKEAGEGGEAEAPAAEGGKDEAAGGAAA	EGGKDEAAGGAAAAAAEAGAASGEQAAAPG	P	A	A	A	A	A	9	0	0	1	0	0	2	4	0	0	0	1	0	0	0	0	0	0	0	0	0	0	17		1386.64	P29966	P29966	188	204	MARCKS	Myristoylated alanine-rich C-kinase substrate	yes	yes	2	0.0029589	145.14			1		1
AAEGGKDEAAGGAAAAAA	KNKKEAGEGGEAEAPAAEGGKDEAAGGAAA	GGKDEAAGGAAAAAAEAGAASGEQAAAPGE	P	A	A	A	A	E	10	0	0	1	0	0	2	4	0	0	0	1	0	0	0	0	0	0	0	0	0	0	18		1457.67	P29966	P29966	188	205	MARCKS	Myristoylated alanine-rich C-kinase substrate	yes	yes	2	0.001575	177.83		1	1	1	1
AAEKFKVQGEA	GEAKIEDLSQQAQLAAAEKFKVQGEAVSNI	AQLAAAEKFKVQGEAVSNIQENTQTPTVQE	A	A	A	E	A	V	3	0	0	0	0	1	2	1	0	0	0	2	0	1	0	0	0	0	0	1	0	0	11		1176.61	E9PAV3;Q13765;Q9BZK3	E9PAV3	2002	2012	NACA;NACAP1	Nascent polypeptide-associated complex subunit alpha, muscle-specific form;Nascent polypeptide-associated complex subunit alpha;Putative nascent polypeptide-associated complex subunit alpha-like protein	yes	no	2	0.00045501	183.33	1	1	1		1
AAEKFKVQGEAVSNIQENTQTP	GEAKIEDLSQQAQLAAAEKFKVQGEAVSNI	QGEAVSNIQENTQTPTVQEESEEEEVDETG	A	A	A	T	P	T	3	0	2	0	0	3	3	1	0	1	0	2	0	1	1	1	2	0	0	2	0	0	22		2388.19	E9PAV3;Q13765;Q9BZK3	E9PAV3	2002	2023	NACA;NACAP1	Nascent polypeptide-associated complex subunit alpha, muscle-specific form;Nascent polypeptide-associated complex subunit alpha;Putative nascent polypeptide-associated complex subunit alpha-like protein	yes	no	3	0.0001132	203.81		1
AAELLKKEKINIRVLDP	VTVIGAGVTLHEALAAAELLKKEKINIRVL	ELLKKEKINIRVLDPFTIKPLDRKLILDSA	A	A	A	D	P	F	2	1	1	1	0	0	2	0	0	2	3	3	0	0	1	0	0	0	0	1	0	0	17		1949.17	P29401	P29401	518	534	TKT	Transketolase	yes	yes	3;4	0.0038288	136.39	1	1	1
AAETVTKGGIMLP	RKFLPLFDRVLVERSAAETVTKGGIMLPEK	RSAAETVTKGGIMLPEKSQGKVLQATVVAV	S	A	A	L	P	E	2	0	0	0	0	0	1	2	0	1	1	1	1	0	1	0	2	0	0	1	0	0	13		1286.69	P61604	P61604	22	34	HSPE1	10 kDa heat shock protein, mitochondrial	yes	yes	2	0.00039966	146.11			1	1	1
AAETVTKGGIMLPEKSQGKVLQA	RKFLPLFDRVLVERSAAETVTKGGIMLPEK	GIMLPEKSQGKVLQATVVAVGSGSKGKGGE	S	A	A	Q	A	T	3	0	0	0	0	2	2	3	0	1	2	3	1	0	1	1	2	0	0	2	0	0	23		2355.28	P61604	P61604	22	44	HSPE1	10 kDa heat shock protein, mitochondrial	yes	yes	3;4	2.583e-09	234.64	3	1
AAFEKQVLQLQASHRESEEA	VRQDEQQRKALEAKAAAFEKQVLQLQASHR	QVLQLQASHRESEEALQKRLDEVSRELCHT	A	A	A	E	A	L	4	1	0	0	0	3	4	0	1	0	2	1	0	1	0	2	0	0	0	1	0	0	20		2270.13	Q9P2E9	Q9P2E9	860	879	RRBP1	Ribosome-binding protein 1	yes	yes	3	0.0017735	183.65		1
AAGEEGAAGGDP	GAASGEQAAAPGEEAAAGEEGAAGGDPQEA	EEAAAGEEGAAGGDPQEAKPQEAAVAPEKP	A	A	A	D	P	Q	4	0	0	1	0	0	2	4	0	0	0	0	0	0	1	0	0	0	0	0	0	0	12		1000.41	P29966	P29966	223	234	MARCKS	Myristoylated alanine-rich C-kinase substrate	yes	yes	2	0.035324	87.181					1
AAGEEGAAGGDPQEA	GAASGEQAAAPGEEAAAGEEGAAGGDPQEA	AAGEEGAAGGDPQEAKPQEAAVAPEKPPAS	A	A	A	E	A	K	5	0	0	1	0	1	3	4	0	0	0	0	0	0	1	0	0	0	0	0	0	0	15		1328.55	P29966	P29966	223	237	MARCKS	Myristoylated alanine-rich C-kinase substrate	yes	yes	2	4.8566e-05	212.03		1		1	1
AAGEEPSKEEGEPKKTEAP	KAAEAAAAPAESAAPAAGEEPSKEEGEPKK	EPSKEEGEPKKTEAPAAPAAQETKSDGAPA	P	A	A	A	P	A	3	0	0	0	0	0	6	2	0	0	0	3	0	0	3	1	1	0	0	0	0	0	19		1982.94	P80723	P80723	136	154	BASP1	Brain acid soluble protein 1	yes	yes	2;3	0.001359	243.92	1	1
AAGEEPSKEEGEPKKTEAPA	KAAEAAAAPAESAAPAAGEEPSKEEGEPKK	PSKEEGEPKKTEAPAAPAAQETKSDGAPAS	P	A	A	P	A	A	4	0	0	0	0	0	6	2	0	0	0	3	0	0	3	1	1	0	0	0	0	0	20		2053.98	P80723	P80723	136	155	BASP1	Brain acid soluble protein 1	yes	yes	3	0.0037341	145.75	1	1
AAGGTRGSNHARIDAAEGP	AEELGHRDVARYLRAAAGGTRGSNHARIDA	TRGSNHARIDAAEGPSDIPD__________	A	A	A	G	P	S	5	2	1	1	0	0	1	4	1	1	0	0	0	0	1	1	1	0	0	0	0	0	19		1806.87	P42771	P42771	133	151	CDKN2A	Cyclin-dependent kinase inhibitor 2A	yes	yes	3	0.0049671	132.64					1
AAGRYTIKVLFA	IHNANDTFTVKYVPPAAGRYTIKVLFASQE	VPPAAGRYTIKVLFASQEIPASPFRVKVDP	P	A	A	F	A	S	3	1	0	0	0	0	0	1	0	1	1	1	0	1	0	0	1	0	1	1	0	0	12		1308.76	O75369	O75369	815	826	FLNB	Filamin-B	yes	yes	3	0.02144	77.597	1
AAGSVILLENLRFHVEEEGKGKDA	KDCVGPEVEKACANPAAGSVILLENLRFHV	NLRFHVEEEGKGKDASGNKVKAEPAKIEAF	P	A	A	D	A	S	3	1	1	1	0	0	4	3	1	1	3	2	0	1	0	1	0	0	0	2	0	0	24		2581.35	P00558	P00558	112	135	PGK1	Phosphoglycerate kinase 1	yes	yes	4;5	0.00283	128.09	1	2	1	1
AAGVVPSRVKATP	TSSMKKTTTLSGTAPAAGVVPSRVKATPMP	APAAGVVPSRVKATPMPSRPSTTPFIDKKP	P	A	A	T	P	M	3	1	0	0	0	0	0	1	0	0	0	1	0	0	2	1	1	0	0	3	0	0	13		1251.73	P27816	P27816	881	893	MAP4	Microtubule-associated protein 4	yes	yes	2	0.017451	123.96	1	1
AAGYDVEKNNSRIKLG	ERSGVSLAALKKALAAAGYDVEKNNSRIKL	AGYDVEKNNSRIKLGLKSLVSKGTLVQTKG	A	A	A	L	G	L	2	1	2	1	0	0	1	2	0	1	1	2	0	0	0	1	0	0	1	1	0	0	16		1733.91	P10412;P16403;P16402;Q02539	P10412	68	83	HIST1H1E;HIST1H1C;HIST1H1D;HIST1H1A	Histone H1.4;Histone H1.2;Histone H1.3;Histone H1.1	no	no	3;4	0.0042768	127.66			2	1	2
AAGYDVEKNNSRIKLGLK	ERSGVSLAALKKALAAAGYDVEKNNSRIKL	YDVEKNNSRIKLGLKSLVSKGTLVQTKGTG	A	A	A	L	K	S	2	1	2	1	0	0	1	2	0	1	2	3	0	0	0	1	0	0	1	1	0	0	18		1975.09	P10412;P16403;P16402	P10412	68	85	HIST1H1E;HIST1H1C;HIST1H1D	Histone H1.4;Histone H1.2;Histone H1.3	yes	no	4;5	0.01063	110.38			1	2	1
AAGYDVEKNNSRIKLGLKS	ERSGVSLAALKKALAAAGYDVEKNNSRIKL	DVEKNNSRIKLGLKSLVSKGTLVQTKGTGA	A	A	A	K	S	L	2	1	2	1	0	0	1	2	0	1	2	3	0	0	0	2	0	0	1	1	0	0	19		2062.12	P10412;P16403;P16402	P10412	68	86	HIST1H1E;HIST1H1C;HIST1H1D	Histone H1.4;Histone H1.2;Histone H1.3	yes	no	3	0.0042815	136.61			1	1	1
AAIGIDLGTTYSCVGVFQHG	______________________________	DLGTTYSCVGVFQHGKVEIIANDQGNRTTP	A	A	A	H	G	K	2	0	0	1	1	1	0	4	1	2	1	0	0	1	0	1	2	0	1	2	0	0	20		2064.99	P0DMV8;P0DMV9	P0DMV8	5	24	HSPA1A;HSPA1B	Heat shock 70 kDa protein 1A;Heat shock 70 kDa protein 1B	yes	no	2;3	5.5818e-09	245.69					2
AAISEVVSQTP	PQNASSLKFEDAKLAAAISEVVSQTPASTT	AKLAAAISEVVSQTPASTTQAGAPPRDTSQ	A	A	A	T	P	A	2	0	0	0	0	1	1	0	0	1	0	0	0	0	1	2	1	0	0	2	0	0	11		1100.57	P20810	P20810	537	547	CAST	Calpastatin	yes	yes	2	0.024163	99.375	1
AAKEAAGKSSGPTSLFAVTVAPP	QPPATQQQQPQQQRGAAKEAAGKSSGPTSL	SSGPTSLFAVTVAPPGARQGQQQAGGKKKA	G	A	A	P	P	G	6	0	0	0	0	0	1	2	0	0	1	2	0	1	3	3	2	0	0	2	0	0	23		2156.15	Q00839	Q00839	179	201	HNRNPU	Heterogeneous nuclear ribonucleoprotein U	yes	yes	3	0.0061074	110.4		1			1
AAKKDNDFIYHDRVP	VNVKDFSDKINRALAAAKKDNDFIYHDRVP	AAKKDNDFIYHDRVPDLKDLDPIGKATLVK	A	A	A	V	P	D	2	1	1	3	0	0	0	0	1	1	0	2	0	1	1	0	0	0	1	1	0	0	15		1787.9	Q8WUM4	Q8WUM4	310	324	PDCD6IP	Programmed cell death 6-interacting protein	yes	yes	4	0.017993	95.654	1
AAKKLEQLKPRA	IAENELLGAAAAIEAAAKKLEQLKPRAKPK	IEAAAKKLEQLKPRAKPKEADESLNFEEQI	A	A	A	R	A	K	3	1	0	0	0	1	1	0	0	0	2	3	0	0	1	0	0	0	0	0	0	0	12		1351.83	Q9Y490;Q9Y4G6	Q9Y490	2319	2330	TLN1;TLN2	Talin-1;Talin-2	yes	no	3	0.0046409	130.56	1	1
AAKVFESIGKFGLA	______________________________	MAAKVFESIGKFGLALAVAGGVVNSALYNV	M	A	A	L	A	L	3	0	0	0	0	0	1	2	0	1	1	2	0	2	0	1	0	0	0	1	0	0	14		1436.8	P35232	P35232	2	15	PHB	Prohibitin	yes	yes	2	0.00041562	196.11	1	1		1	1
AALEFLNRFEEAKRTYEEGLKHEA	VDLKPDWGKGYSRKAAALEFLNRFEEAKRT	EEAKRTYEEGLKHEANNPQLKEGLQNMEAR	A	A	A	E	A	N	4	2	1	0	0	0	6	1	1	0	3	2	0	2	0	0	1	0	1	0	0	0	24		2850.43	P31948	P31948	80	103	STIP1	Stress-induced-phosphoprotein 1	yes	yes	4;5	0.013805	95.996			1		1
AALENTHLLEVVNQCLSARS	EHAVNKQLADKERVAAALENTHLLEVVNQC	THLLEVVNQCLSARS_______________	A	A	A	R	S	-	3	1	2	0	1	1	2	0	1	0	4	0	0	0	0	2	1	0	0	2	0	0	20		2224.13	Q9Y3D0	Q9Y3D0	144	163	FAM96B	Mitotic spindle-associated MMXD complex subunit MIP18	yes	yes	3	0.0059524	124.69		1
AALKCGLTKKQLDSTIGIHP	HVLGPNAGEVTQGFAAALKCGLTKKQLDST	GLTKKQLDSTIGIHPVCAEVFTTLSVTKRS	A	A	A	H	P	V	2	0	0	1	1	1	0	2	1	2	3	3	0	0	1	1	2	0	0	0	0	0	20		2150.19	Q16881	Q16881	604	623	TXNRD1	Thioredoxin reductase 1, cytoplasmic	yes	yes	4	0.027069	89.011		1
AALKKKGWEVVESDLYAMNFNP	SERTSFNYAMKEAAAAALKKKGWEVVESDL	WEVVESDLYAMNFNPIISRKDITGKLKDPA	A	A	A	N	P	I	3	0	2	1	0	0	2	1	0	0	2	3	1	1	1	1	0	1	1	2	0	0	22		2509.27	P15559	P15559	28	49	NQO1	NAD(P)H dehydrogenase [quinone] 1	yes	yes	3	0.0029139	129.43	1	1		1
AALSVRNLSP	PMRGRQLRVRFATHAAALSVRNLSPYVSNE	FATHAAALSVRNLSPYVSNELLEEAFSQFG	A	A	A	S	P	Y	2	1	1	0	0	0	0	0	0	0	2	0	0	0	1	2	0	0	0	1	0	0	10		1026.58	P23246	P23246	371	380	SFPQ	Splicing factor, proline- and glutamine-rich	yes	yes	2	0.014242	130.66		1
AANLASRIP	QVPAPVPLMSLRTAPAANLASRIPAASAAA	SLRTAPAANLASRIPAASAAAMNLASARTP	P	A	A	I	P	A	3	1	1	0	0	0	0	0	0	1	1	0	0	0	1	1	0	0	0	0	0	0	9		911.519	Q9UQ35	Q9UQ35	2225	2233	SRRM2	Serine/arginine repetitive matrix protein 2	yes	yes	2	0.030705	126.62		1	1	1
AANLSRNGP	______________________________	______________________________	M	A	A	G	P	A	2	1	2	0	0	0	0	1	0	0	1	0	0	0	1	1	0	0	0	0	0	0	9		898.462	Q9UJU6	Q9UJU6	2	10	DBNL	Drebrin-like protein	yes	yes	2	0.018777	133.05	1	1		1	1
AANSDQTVTVKE	GPAASAEEPKPVEAPAANSDQTVTVKE___	EAPAANSDQTVTVKE_______________	P	A	A	K	E	-	2	0	1	1	0	1	1	0	0	0	0	1	0	0	0	1	2	0	0	2	0	0	12		1261.62	P80723	P80723	216	227	BASP1	Brain acid soluble protein 1	yes	yes	2	0.00065728	195.27			1	1	1
AANTGESKVFYYKMKGDYHRYLA	ICCDILDVLDKHLIPAANTGESKVFYYKMK	VFYYKMKGDYHRYLAEFATGNDRKEAAENS	P	A	A	L	A	E	3	1	1	1	0	0	1	2	1	0	1	3	1	1	0	1	1	0	4	1	0	0	23		2711.32	P62258	P62258	111	133	YWHAE	14-3-3 protein epsilon	yes	yes	5	0.011014	101.29	1
AAQETKSDGAPASDSKP	KEEGEPKKTEAPAAPAAQETKSDGAPASDS	QETKSDGAPASDSKPGSSEAAPSSKETPAA	P	A	A	K	P	G	4	0	0	2	0	1	1	1	0	0	0	2	0	0	2	3	1	0	0	0	0	0	17		1658.77	P80723	P80723	158	174	BASP1	Brain acid soluble protein 1	yes	yes	3	0.0010521	139.88	1	1			1
AAQETKSDGAPASDSKPGSSEAAP	KEEGEPKKTEAPAAPAAQETKSDGAPASDS	APASDSKPGSSEAAPSSKETPAATEAPSST	P	A	A	A	P	S	6	0	0	2	0	1	2	2	0	0	0	2	0	0	3	5	1	0	0	0	0	0	24		2258.03	P80723	P80723	158	181	BASP1	Brain acid soluble protein 1	yes	yes	2;3	3.7339e-10	324.39	1	2		1	1
AAQKINEGLEHLA	______________________________	______________________________	M	A	A	L	A	K	3	0	1	0	0	1	2	1	1	1	2	1	0	0	0	0	0	0	0	0	0	0	13		1392.74	Q99747	Q99747	2	14	NAPG	Gamma-soluble NSF attachment protein	yes	yes	2	0.00031942	208.15	1		1	1	1
AAQLLDELMGRDRNLAP	______________________________	QLLDELMGRDRNLAPDEKRSNVRWDHESVC	S	A	A	A	P	D	3	2	1	2	0	1	1	1	0	0	4	0	1	0	1	0	0	0	0	0	0	0	17		1881.97	O95232	O95232	4	20	LUC7L3	Luc7-like protein 3	yes	yes	3	0.0033092	140.81		1
AAQTNSNAAGKQLRKESQKDRKNP	GGGVGGPGAKSAAQAAAQTNSNAAGKQLRK	GKQLRKESQKDRKNPLPPSVGVVDKKEETQ	A	A	A	N	P	L	4	2	3	1	0	3	1	1	0	0	1	4	0	0	1	2	1	0	0	0	0	0	24		2639.39	Q8NC51	Q8NC51	58	81	SERBP1	Plasminogen activator inhibitor 1 RNA-binding protein	yes	yes	5	0.0018607	145.55			1	1	1
AARDNKKTRIIPRHLQ	VLEYLTAEILELAGNAARDNKKTRIIPRHL	ARDNKKTRIIPRHLQLAIRNDEELNKLLGK	N	A	A	L	Q	L	2	3	1	1	0	1	0	0	1	2	1	2	0	0	1	0	1	0	0	0	0	0	16		1916.12	Q6FI13;P0C0S8;Q96KK5;P16104;P20671;Q16777;Q8IUE6;Q93077;Q99878;Q9BTM1	Q6FI13	70	85	HIST2H2AA3;HIST1H2AG;HIST1H2AH;H2AFX;HIST1H2AD;HIST2H2AC;HIST2H2AB;HIST1H2AC;HIST1H2AJ;H2AFJ	Histone H2A type 2-A;Histone H2A type 1;Histone H2A type 1-H;Histone H2AX;Histone H2A type 1-D;Histone H2A type 2-C;Histone H2A type 2-B;Histone H2A type 1-C;Histone H2A type 1-J;Histone H2A.J	no	no	4	6.5351e-12	261.64			1	1
AARDVTLENRLQNMEVTDA	SKKQKKQHEGSKKKAAARDVTLENRLQNME	VTLENRLQNMEVTDA_______________	A	A	A	D	A	-	3	2	2	2	0	1	2	0	0	0	2	0	1	0	0	0	2	0	0	2	0	0	19		2145.05	P49591	P49591	496	514	SARS	Serine--tRNA ligase, cytoplasmic	yes	yes	3	0.0039409	142.26			1	1	1
AARRALHFVFKVGNRFQTA	______________________________	ALHFVFKVGNRFQTARFYRDVLGMKVESCS	M	A	A	T	A	R	4	3	1	0	0	1	0	1	1	0	1	1	0	3	0	0	1	0	0	2	0	0	19		2188.21	Q9HC38	Q9HC38	2	20	GLOD4	Glyoxalase domain-containing protein 4	yes	yes	4	0.003376	168.05		1
AARTGVVKEGDQIVGA	RDDGVFVQEVTQNSPAARTGVVKEGDQIVG	ARTGVVKEGDQIVGATIYFDNLQSGEVTQL	P	A	A	G	A	T	3	1	0	1	0	1	1	3	0	1	0	1	0	0	0	0	1	0	0	3	0	0	16		1569.85	Q09666	Q09666	43	58	AHNAK	Neuroblast differentiation-associated protein AHNAK	yes	yes	2;3	0.0051122	139.46	1	1
AARVGAFLKNAWDKEP	______________________________	ARVGAFLKNAWDKEPVLVVSFVVGGLAVIL	M	A	A	E	P	V	4	1	1	1	0	0	1	1	0	0	1	2	0	1	1	0	0	1	0	1	0	0	16		1771.94	O95167	O95167	2	17	NDUFA3	NADH dehydrogenase [ubiquinone] 1 alpha subcomplex subunit 3	yes	yes	3	0.0034951	133.14		1
AASAARGAAALRRS	______________________________	MAASAARGAAALRRSINQPVAFVRRIPWTA	M	A	A	R	S	I	7	3	0	0	0	0	0	1	0	0	1	0	0	0	0	2	0	0	0	0	0	0	14		1327.74	Q9GZT3	Q9GZT3	2	15	SLIRP	SRA stem-loop-interacting RNA-binding protein, mitochondrial	yes	yes	3	0.032813	85.493	1
AASAARGAAALRRSINQP	______________________________	AARGAAALRRSINQPVAFVRRIPWTAASSQ	M	A	A	Q	P	V	7	3	1	0	0	1	0	1	0	1	1	0	0	0	1	2	0	0	0	0	0	0	18		1779.98	Q9GZT3	Q9GZT3	2	19	SLIRP	SRA stem-loop-interacting RNA-binding protein, mitochondrial	yes	yes	3	0.0055713	127.2	1	1
AASESLFVSNHAY	LACQGKYTPSGQAGAAASESLFVSNHAY__	GAAASESLFVSNHAY_______________	A	A	A	A	Y	-	3	0	1	0	0	0	1	0	1	0	1	0	0	1	0	3	0	0	1	1	0	0	13		1394.65	P04075	P04075	352	364	ALDOA	Fructose-bisphosphate aldolase A	yes	yes	2	5.3067e-05	227.27	1		1	1	1
AASEVKEQTKGKVKLA	PWCGHCKNLEPEWAAAASEVKEQTKGKVKL	ASEVKEQTKGKVKLAAVDATVNQVLASRYG	A	A	A	L	A	A	3	0	0	0	0	1	2	1	0	0	1	4	0	0	0	1	1	0	0	2	0	0	16		1685.97	Q15084	Q15084	203	218	PDIA6	Protein disulfide-isomerase A6	yes	yes	3	0.0055825	118.52		1
AASKEYFQKVNQ	PANWTPDSPTIKPSPAASKEYFQKVNQ___	PSPAASKEYFQKVNQ_______________	P	A	A	N	Q	-	2	0	1	0	0	2	1	0	0	0	0	2	0	1	0	1	0	0	1	1	0	0	12		1411.71	P30048	P30048	245	256	PRDX3	Thioredoxin-dependent peroxide reductase, mitochondrial	yes	yes	2;3	9.424e-25	319.79			1		1
AASRGVGAKLGLREIRIHLCQRSP	______________________________	LGLREIRIHLCQRSPGSQGVRDFIEKRYVE	A	A	A	S	P	G	3	4	0	0	1	1	1	3	1	2	3	1	0	0	1	2	0	0	0	1	0	0	24		2644.48	O43678	O43678	5	28	NDUFA2	NADH dehydrogenase [ubiquinone] 1 alpha subcomplex subunit 2	yes	yes	5	0.014704	94.301		1
AASRRLMKELE	______________________________	______________________________	M	A	A	L	E	E	2	2	0	0	0	0	2	0	0	0	2	1	1	0	0	1	0	0	0	0	0	0	11		1302.71	P68036;A0A1B0GUS4	P68036	2	12	UBE2L3	Ubiquitin-conjugating enzyme E2 L3	yes	no	2;3	0.019556	105.17				1
AATELRGVVGP	______________________________	______________________________	M	A	A	G	P	G	2	1	0	0	0	0	1	2	0	0	1	0	0	0	1	0	1	0	0	2	0	0	11		1068.59	P22059	P22059	2	12	OSBP	Oxysterol-binding protein 1	yes	yes	2	0.00069794	177.91	1	1
AATFFGEVVKAPCR	______________________________	MAATFFGEVVKAPCRAGTEDEEEEEEGRRE	M	A	A	C	R	A	3	1	0	0	1	0	1	1	0	0	0	1	0	2	1	0	1	0	0	2	0	0	14		1551.79	O95456	O95456	2	15	PSMG1	Proteasome assembly chaperone 1	yes	yes	2	0.006475	135.66				1
AATFFGEVVKAPCRA	______________________________	AATFFGEVVKAPCRAGTEDEEEEEEGRRET	M	A	A	R	A	G	4	1	0	0	1	0	1	1	0	0	0	1	0	2	1	0	1	0	0	2	0	0	15		1622.82	O95456	O95456	2	16	PSMG1	Proteasome assembly chaperone 1	yes	yes	2	1.7552e-11	257.42	1	1	1
AATFFGEVVKAPCRAG	______________________________	ATFFGEVVKAPCRAGTEDEEEEEEGRRETP	M	A	A	A	G	T	4	1	0	0	1	0	1	2	0	0	0	1	0	2	1	0	1	0	0	2	0	0	16		1679.85	O95456	O95456	2	17	PSMG1	Proteasome assembly chaperone 1	yes	yes	2	0.0036645	140.39		1
AATSAKKVVVSPTKKVA	SGEEVVIPQKKGKKAAATSAKKVVVSPTKK	TSAKKVVVSPTKKVAVATPAKKAAVTPGKK	A	A	A	V	A	V	4	0	0	0	0	0	0	0	0	0	0	4	0	0	1	2	2	0	0	4	0	0	17		1684.02	P19338	P19338	57	73	NCL	Nucleolin	yes	yes	4	0.027809	86.367					1
AATSAKKVVVSPTKKVAVA	SGEEVVIPQKKGKKAAATSAKKVVVSPTKK	AKKVVVSPTKKVAVATPAKKAAVTPGKKAA	A	A	A	V	A	T	5	0	0	0	0	0	0	0	0	0	0	4	0	0	1	2	2	0	0	5	0	0	19		1854.13	P19338	P19338	57	75	NCL	Nucleolin	yes	yes	3;4	0.0019516	181.34				1
AATTGSGVKVP	______________________________	______________________________	M	A	A	V	P	R	2	0	0	0	0	0	0	2	0	0	0	1	0	0	1	1	2	0	0	2	0	0	11		986.54	Q13404	Q13404	2	12	UBE2V1	Ubiquitin-conjugating enzyme E2 variant 1	yes	yes	2	0.010063	119.21		1
AAVGTANKSTVEGIQA	FENHSGKLGATAEKAAAVGTANKSTVEGIQ	AVGTANKSTVEGIQASVKTARELTPQVVSA	A	A	A	Q	A	S	4	0	1	0	0	1	1	2	0	1	0	1	0	0	0	1	2	0	0	2	0	0	16		1515.79	P18206	P18206	648	663	VCL	Vinculin	yes	yes	2	0.00068929	173.72					1
AAVKDSCGKGEMATGNGRRLHLG	______________________________	KGEMATGNGRRLHLGIPEAVFVEDVDSFMK	M	A	A	L	G	I	3	2	1	1	1	0	1	5	1	0	2	2	1	0	0	1	1	0	0	1	0	0	23		2384.18	P61758	P61758	2	24	VBP1	Prefoldin subunit 3	yes	yes	4;5	0.0024177	129.32				1	1
AAVKTLNPKA	______________________________	______________________________	M	A	A	K	A	E	3	0	1	0	0	0	0	0	0	0	1	2	0	0	1	0	1	0	0	1	0	0	10		1011.61	P40227	P40227	2	11	CCT6A	T-complex protein 1 subunit zeta	yes	yes	2	0.0043989	152.86	1
AAVKTLNPKAEVA	______________________________	______________________________	M	A	A	V	A	R	4	0	1	0	0	0	1	0	0	0	1	2	0	0	1	0	1	0	0	2	0	0	13		1310.76	P40227	P40227	2	14	CCT6A	T-complex protein 1 subunit zeta	yes	yes	2	0.0011565	177.57	1	1
AAVNSSASADKP	ASVAATPPPSTASAPAAVNSSASADKPLSN	SAPAAVNSSASADKPLSNMKILTLGKLSRN	P	A	A	K	P	L	4	0	1	1	0	0	0	0	0	0	0	1	0	0	1	3	0	0	0	1	0	0	12		1116.54	P09874	P09874	378	389	PARP1	Poly [ADP-ribose] polymerase 1	yes	yes	2	0.0034806	135.86	1	1
AAVVLQTKGSP	PIWIERVVIIGAGKPAAVVLQTKGSPESRL	AGKPAAVVLQTKGSPESRLSFQHDPETSVL	P	A	A	S	P	E	2	0	0	0	0	1	0	1	0	0	1	1	0	0	1	1	1	0	0	2	0	0	11		1069.61	Q14697	Q14697	901	911	GANAB	Neutral alpha-glucosidase AB	yes	yes	2	0.010366	138.98		1
AAYCTGLLLARRLLNRFG	ELPKYGVKVGLTNYAAAYCTGLLLARRLLN	CTGLLLARRLLNRFGMDKIYEGQVEVTGDE	A	A	A	F	G	M	3	3	1	0	1	0	0	2	0	0	5	0	0	1	0	0	1	0	1	0	0	0	18		2064.14	P46777	P46777	97	114	RPL5	60S ribosomal protein L5	yes	yes	4	0.003536	143.38	1
AAYSNSESLLGLLTSDKP	DFTFSSPQVVTQPPPAAYSNSESLLGLLTS	SNSESLLGLLTSDKPLQGDGYSGAKPIPGG	P	A	A	K	P	L	2	0	1	1	0	0	1	1	0	0	4	1	0	0	1	4	1	0	1	0	0	0	18		1864.94	P49792	P49792	1058	1075	RANBP2	E3 SUMO-protein ligase RanBP2	yes	yes	2	0.0033923	147.31					1
ACGLVASNLNLKP	______________________________	______________________________	M	A	C	K	P	G	2	0	2	0	1	0	0	1	0	0	3	1	0	0	1	1	0	0	0	1	0	0	13		1355.72	P09382	P09382	2	14	LGALS1	Galectin-1	yes	yes	2	0.016134	98.943
ACGLVASNLNLKPG	______________________________	MACGLVASNLNLKPGECLRVRGEVAPDAKS	M	A	C	P	G	E	2	0	2	0	1	0	0	2	0	0	3	1	0	0	1	1	0	0	0	1	0	0	14		1412.74	P09382	P09382	2	15	LGALS1	Galectin-1	yes	yes	2	0.01009	107.79	1	1
ACGLVASNLNLKPGECLRVRG	______________________________	SNLNLKPGECLRVRGEVAPDAKSFVLNLGK	M	A	C	R	G	E	2	2	2	0	2	0	1	3	0	0	4	1	0	0	1	1	0	0	0	2	0	0	21		2283.19	P09382	P09382	2	22	LGALS1	Galectin-1	yes	yes	3	0.00086468	189.9	1	1
ACGLVASNLNLKPGECLRVRGEVAP	______________________________	LKPGECLRVRGEVAPDAKSFVLNLGKDSNN	M	A	C	A	P	D	3	2	2	0	2	0	2	3	0	0	4	1	0	0	2	1	0	0	0	3	0	0	25		2679.39	P09382	P09382	2	26	LGALS1	Galectin-1	yes	yes	3;4	3.6603e-15	269.41	2	2		1
ACKRFEELGVKFVKKP	RGFGHIGIAVPDVYSACKRFEELGVKFVKK	CKRFEELGVKFVKKPDDGKMKGLAFIQDPD	S	A	C	K	P	D	1	1	0	0	1	0	2	1	0	0	1	4	0	2	1	0	0	0	0	2	0	0	16		1935.08	Q04760	Q04760	138	153	GLO1	Lactoylglutathione lyase	yes	yes	4	0.020035	92.773				1
ACRVIARLTKEVTAAREA	TTRQELSHALYQHDAACRVIARLTKEVTAA	VIARLTKEVTAAREALATLKPQAGLIVPQA	A	A	C	E	A	L	5	3	0	0	1	0	2	0	0	1	1	1	0	0	0	0	2	0	0	2	0	0	18		2014.11	Q9UMS4	Q9UMS4	113	130	PRPF19	Pre-mRNA-processing factor 19	yes	yes	3;4	0.0035385	131.82	2	1
ACRVIARLTKEVTAAREALA	TTRQELSHALYQHDAACRVIARLTKEVTAA	ARLTKEVTAAREALATLKPQAGLIVPQAVP	A	A	C	L	A	T	6	3	0	0	1	0	2	0	0	1	2	1	0	0	0	0	2	0	0	2	0	0	20		2198.23	Q9UMS4	Q9UMS4	113	132	PRPF19	Pre-mRNA-processing factor 19	yes	yes	4	0.024604	90.718	1
ACYTKLLEFQL	IKRNPKDAKLYSNRAACYTKLLEFQLALKD	SNRAACYTKLLEFQLALKDCEECIQLEPTF	A	A	C	Q	L	A	1	0	0	0	1	1	1	0	0	0	3	1	0	1	0	0	1	0	1	0	0	0	11		1384.71	P31948	P31948	402	412	STIP1	Stress-induced-phosphoprotein 1	yes	yes	2	0.00093636	172.59			1	1	1
ACYTKLLEFQLA	IKRNPKDAKLYSNRAACYTKLLEFQLALKD	NRAACYTKLLEFQLALKDCEECIQLEPTFI	A	A	C	L	A	L	2	0	0	0	1	1	1	0	0	0	3	1	0	1	0	0	1	0	1	0	0	0	12		1455.74	P31948	P31948	402	413	STIP1	Stress-induced-phosphoprotein 1	yes	yes	2	0.0033335	166.34				1	1
ADAFKELDDDMDGTVSVTELQTHP	EQLAAAKAQQEQELAADAFKELDDDMDGTV	DMDGTVSVTELQTHPELDTDGDGALSEAEA	A	A	D	H	P	E	2	0	0	5	0	1	2	1	1	0	2	1	1	1	1	1	3	0	0	2	0	0	24		2633.18	P14314	P14314	215	238	PRKCSH	Glucosidase 2 subunit beta	yes	yes	3	0.0011742	155.11	2	1	1	1	1
ADASKVVAKGLG	KATCAPQHGAPGPGPADASKVVAKGLGLSK	PGPADASKVVAKGLGLSKAYVGQKSSFTVD	P	A	D	L	G	L	3	0	0	1	0	0	0	2	0	0	1	2	0	0	0	1	0	0	0	2	0	0	12		1114.63	P21333	P21333	2555	2566	FLNA	Filamin-A	yes	yes	2	0.0027569	164.65	1	1	1	1	1
ADASKVVAKGLGLSKA	KATCAPQHGAPGPGPADASKVVAKGLGLSK	DASKVVAKGLGLSKAYVGQKSSFTVDCSKA	P	A	D	K	A	Y	4	0	0	1	0	0	0	2	0	0	2	3	0	0	0	2	0	0	0	2	0	0	16		1513.88	P21333	P21333	2555	2570	FLNA	Filamin-A	yes	yes	3	0.0047119	124.62	1	1
ADDAGAAGGPGGPGGP	______________________________	DDAGAAGGPGGPGGPGMGNRGGFRGGFGSG	M	A	D	G	P	G	4	0	0	2	0	0	0	7	0	0	0	0	0	0	3	0	0	0	0	0	0	0	16		1222.52	P15880	P15880	2	17	RPS2	40S ribosomal protein S2	yes	yes	2	0.0032625	134.77				1
ADEAPRKGSFSA	______________________________	______________________________	M	A	D	S	A	L	3	1	0	1	0	0	1	1	0	0	0	1	0	1	1	2	0	0	0	0	0	0	12		1234.59	Q13619	Q13619	2	13	CUL4A	Cullin-4A	yes	yes	2	0.014524	113.67		1
ADEATRRVVSEIP	______________________________	______________________________	M	A	D	I	P	V	2	2	0	1	0	0	2	0	0	1	0	0	0	0	1	1	1	0	0	2	0	0	13		1441.75	Q9Y3C8	Q9Y3C8	2	14	UFC1	Ubiquitin-fold modifier-conjugating enzyme 1	yes	yes	2	0.0029432	133.42	1	1	1	1
ADECNKLKEEIS	HDTETKMEEFKDQLPADECNKLKEEISKMR	QLPADECNKLKEEISKMRELLARKDSETGE	P	A	D	I	S	K	1	0	1	1	1	0	3	0	0	1	1	2	0	0	0	1	0	0	0	0	0	0	12		1434.67	P38646	P38646	605	616	HSPA9	Stress-70 protein, mitochondrial	yes	yes	2;3	0.0010976	175.97			2	1	1
ADEELEALRRQR	______________________________	______________________________	M	A	D	Q	R	L	2	3	0	1	0	1	3	0	0	0	2	0	0	0	0	0	0	0	0	0	0	0	12		1484.77	O14737	O14737	2	13	PDCD5	Programmed cell death protein 5	yes	yes	3	0.010691	111.63					1
ADEELEALRRQRL	______________________________	______________________________	M	A	D	R	L	A	2	3	0	1	0	1	3	0	0	0	3	0	0	0	0	0	0	0	0	0	0	0	13		1597.85	O14737	O14737	2	14	PDCD5	Programmed cell death protein 5	yes	yes	3	0.013644	102.87			1	1	1
ADEELEALRRQRLA	______________________________	MADEELEALRRQRLAELQAKHGDPGDAAQQ	M	A	D	L	A	E	3	3	0	1	0	1	3	0	0	0	3	0	0	0	0	0	0	0	0	0	0	0	14		1668.89	O14737	O14737	2	15	PDCD5	Programmed cell death protein 5	yes	yes	2;3	0.001347	155.48	2	1	1	1	1
ADEVDTQLLQDAARKEA	NCFIRGSVVRYVQLPADEVDTQLLQDAARK	EVDTQLLQDAARKEALQQKQ__________	P	A	D	E	A	L	4	1	0	3	0	2	2	0	0	0	2	1	0	0	0	0	1	0	0	1	0	0	17		1871.92	Q9Y333	Q9Y333	74	90	LSM2	U6 snRNA-associated Sm-like protein LSm2	yes	yes	3	6.535e-09	173.34	1	1	1	1
ADEVDTQLLQDAARKEALQQKQ	NCFIRGSVVRYVQLPADEVDTQLLQDAARK	LLQDAARKEALQQKQ_______________	P	A	D	K	Q	-	4	1	0	3	0	5	2	0	0	0	3	2	0	0	0	0	1	0	0	1	0	0	22		2497.28	Q9Y333	Q9Y333	74	95	LSM2	U6 snRNA-associated Sm-like protein LSm2	yes	yes	4	0.0036692	121.21		1
ADFEIGHFLRERIIP	PESGDLDDDAEAILAADFEIGHFLRERIIP	ADFEIGHFLRERIIPRSVLYFTGEAIEDDD	A	A	D	I	P	R	1	2	0	1	0	0	2	1	1	3	1	0	0	2	1	0	0	0	0	0	0	0	15		1811.97	P55209	P55209	322	336	NAP1L1	Nucleosome assembly protein 1-like 1	yes	yes	2;3;4	0.00055967	160.86	2	3	1
ADFESLLLSRP	SSPRTRTGDVLLAEPADFESLLLSRPVLEG	LAEPADFESLLLSRPVLEGLRAAGFERPSP	P	A	D	R	P	V	1	1	0	1	0	0	1	0	0	0	3	0	0	1	1	2	0	0	0	0	0	0	11		1246.66	Q9UHI6	Q9UHI6	62	72	DDX20	Probable ATP-dependent RNA helicase DDX20	yes	yes	2	0.031155	91.855				1
ADFGRLVNLQHLDLLNNKLVTLP	LVKLDLSKNKLQQLPADFGRLVNLQHLDLL	LQHLDLLNNKLVTLPVSFAQLKNLKWLDLK	P	A	D	L	P	V	1	1	3	2	0	1	0	1	1	0	7	1	0	1	1	0	1	0	0	2	0	0	23		2602.46	Q96AG4	Q96AG4	79	101	LRRC59	Leucine-rich repeat-containing protein 59	yes	yes	3;4	0.00097346	156.74	2	2	1	2	2
ADGDFKIKCVAF	KFPNRLNLEAINYMAADGDFKIKCVAFD__	YMAADGDFKIKCVAFD______________	A	A	D	A	F	D	2	0	0	2	1	0	0	1	0	1	0	2	0	2	0	0	0	0	0	1	0	0	12		1369.67	P09382	P09382	123	134	LGALS1	Galectin-1	yes	yes	2	0.017684	128.52			1
ADGDFKIKCVAFD	KFPNRLNLEAINYMAADGDFKIKCVAFD__	MAADGDFKIKCVAFD_______________	A	A	D	F	D	-	2	0	0	3	1	0	0	1	0	1	0	2	0	2	0	0	0	0	0	1	0	0	13		1484.7	P09382	P09382	123	135	LGALS1	Galectin-1	yes	yes	2	0.0045055	149.49		1	1	1	1
ADGFTVLSTKSLFLGQKLNLIHS	VSKAASADSTTEGTPADGFTVLSTKSLFLG	TKSLFLGQKLNLIHSEISNLAGFEVEAIIN	P	A	D	H	S	E	1	0	1	1	0	1	0	2	1	1	5	2	0	2	0	3	2	0	0	1	0	0	23		2488.37	O75367	O75367	180	202	H2AFY	Core histone macro-H2A.1	yes	yes	3;4	3.7496e-06	216.19			2	2	2
ADGKAGDEKPEKSQRAGAAGGP	______________________________	EKPEKSQRAGAAGGPEEEAEKPVKTKTVSS	M	A	D	G	P	E	5	1	0	2	0	1	2	5	0	0	0	3	0	0	2	1	0	0	0	0	0	0	22		2096.02	Q8WW12	Q8WW12	2	23	PCNP	PEST proteolytic signal-containing nuclear protein	yes	yes	4	0.0027188	131.56	1	1
ADGQTQVEIKVCQGEREMA	NTTIPTKKSQVFSTAADGQTQVEIKVCQGE	TQVEIKVCQGEREMAGDNKLLGQFTLIGIP	A	A	D	M	A	G	2	1	0	1	1	3	3	2	0	1	0	1	1	0	0	0	1	0	0	2	0	0	19		2147.99	P38646	P38646	476	494	HSPA9	Stress-70 protein, mitochondrial	yes	yes	3	0.0035307	166.6					1
ADGQVAELLLRRLE	______________________________	MADGQVAELLLRRLEASDGGLDSAELAAEL	M	A	D	L	E	A	2	2	0	1	0	1	2	1	0	0	4	0	0	0	0	0	0	0	0	1	0	0	14		1581.88	Q9Y285	Q9Y285	2	15	FARSA	Phenylalanine--tRNA ligase alpha subunit	yes	yes	2	0.0016754	163.99	1	1
ADGQVAELLLRRLEA	______________________________	ADGQVAELLLRRLEASDGGLDSAELAAELG	M	A	D	E	A	S	3	2	0	1	0	1	2	1	0	0	4	0	0	0	0	0	0	0	0	1	0	0	15		1652.92	Q9Y285	Q9Y285	2	16	FARSA	Phenylalanine--tRNA ligase alpha subunit	yes	yes	2	9.0264e-12	266.97	1	1
ADHSFSDGVP	______________________________	______________________________	M	A	D	V	P	S	1	0	0	2	0	0	0	1	1	0	0	0	0	1	1	2	0	0	0	1	0	0	10		1030.44	Q99733	Q99733	2	11	NAP1L4	Nucleosome assembly protein 1-like 4	yes	yes	2	0.013508	132.29	1		1		1
ADIIARLRED	______________________________	______________________________	M	A	D	E	D	G	2	2	0	2	0	0	1	0	0	2	1	0	0	0	0	0	0	0	0	0	0	0	10		1170.64	O00170	O00170	2	11	AIP	AH receptor-interacting protein	yes	yes	2	0.018319	121.6			1	1
ADIIARLREDG	______________________________	______________________________	M	A	D	D	G	I	2	2	0	2	0	0	1	1	0	2	1	0	0	0	0	0	0	0	0	0	0	0	11		1227.66	O00170	O00170	2	12	AIP	AH receptor-interacting protein	yes	yes	2	0.019827	104.82	1		1
ADIQTERAYQKQP	______________________________	______________________________	M	A	D	Q	P	T	2	1	0	1	0	3	1	0	0	1	0	1	0	0	1	0	1	0	1	0	0	0	13		1546.77	P62280	P62280	2	14	RPS11	40S ribosomal protein S11	yes	yes	2	0.0030149	169.81	1	1
ADISLDELIRKRGA	______________________________	MADISLDELIRKRGAAAKGRLNARPGVGGV	M	A	D	G	A	A	2	2	0	2	0	0	1	1	0	2	2	1	0	0	0	1	0	0	0	0	0	0	14		1555.87	Q9BY77	Q9BY77	2	15	POLDIP3	Polymerase delta-interacting protein 3	yes	yes	3	0.00077596	158.2			1	1	1
ADISLDELIRKRGAAA	______________________________	DISLDELIRKRGAAAKGRLNARPGVGGVRS	M	A	D	A	A	K	4	2	0	2	0	0	1	1	0	2	2	1	0	0	0	1	0	0	0	0	0	0	16		1697.94	Q9BY77	Q9BY77	2	17	POLDIP3	Polymerase delta-interacting protein 3	yes	yes	3	0.039078	89.624
ADITEDEFKRLFAKYG	KTYTQRCRLFVGNLPADITEDEFKRLFAKY	DITEDEFKRLFAKYGEPGEVFINKGKGFGF	P	A	D	Y	G	E	2	1	0	2	0	0	2	1	0	1	1	2	0	2	0	0	1	0	1	0	0	0	16		1901.95	P23246	P23246	306	321	SFPQ	Splicing factor, proline- and glutamine-rich	yes	yes	3	0.024262	89.624	1
ADITEDEFKRLFAKYGEP	KTYTQRCRLFVGNLPADITEDEFKRLFAKY	TEDEFKRLFAKYGEPGEVFINKGKGFGFIK	P	A	D	E	P	G	2	1	0	2	0	0	3	1	0	1	1	2	0	2	1	0	1	0	1	0	0	0	18		2128.05	P23246	P23246	306	323	SFPQ	Splicing factor, proline- and glutamine-rich	yes	yes	2;3	1.5333e-05	244.67	1	1	2		2
ADIVFVLKDKP	ITFPKEGDQTSNNIPADIVFVLKDKPHNIF	NNIPADIVFVLKDKPHNIFKRDGSDVIYPA	P	A	D	K	P	H	1	0	0	2	0	0	0	0	0	1	1	2	0	1	1	0	0	0	0	2	0	0	11		1243.72	P25685;O75953	P25685	233	243	DNAJB1;DNAJB5	DnaJ homolog subfamily B member 1;DnaJ homolog subfamily B member 5	yes	no	2	0.017276	121.36
ADKYLYVDKNFINNP	______________________________	ADKYLYVDKNFINNPLAQADWAAKKLVWVP	A	A	D	N	P	L	1	0	3	2	0	0	0	0	0	1	1	2	0	1	1	0	0	0	2	1	0	0	15		1812.9	P35579	P35579	6	20	MYH9	Myosin-9	yes	yes	2;3	6.1439e-08	248.77	1	1	2	1	2
ADLCHALRWYNHIKSYEKEK	QADVAVFEAVSSPPPADLCHALRWYNHIKS	ALRWYNHIKSYEKEKASLPGVKKALGKYGP	P	A	D	E	K	A	2	1	1	1	1	0	2	0	2	1	2	3	0	0	0	1	0	1	2	0	0	0	20		2560.26	P24534	P24534	47	66	EEF1B2	Elongation factor 1-beta	yes	yes	5	0.0037226	141.22			1	1	1
ADLCHALRWYNHIKSYEKEKA	QADVAVFEAVSSPPPADLCHALRWYNHIKS	LRWYNHIKSYEKEKASLPGVKKALGKYGPA	P	A	D	K	A	S	3	1	1	1	1	0	2	0	2	1	2	3	0	0	0	1	0	1	2	0	0	0	21		2631.3	P24534	P24534	47	67	EEF1B2	Elongation factor 1-beta	yes	yes	4;5	0.0051714	120.33				1	1
ADLCHALRWYNHIKSYEKEKAS	QADVAVFEAVSSPPPADLCHALRWYNHIKS	RWYNHIKSYEKEKASLPGVKKALGKYGPAD	P	A	D	A	S	L	3	1	1	1	1	0	2	0	2	1	2	3	0	0	0	2	0	1	2	0	0	0	22		2718.33	P24534	P24534	47	68	EEF1B2	Elongation factor 1-beta	yes	yes	4;5	5.1488e-06	221.44			2	2	1
ADLKEVTEEDLNNHFKSLGSSDLKF	RAVLIDKDQSPKWKPADLKEVTEEDLNNHF	LNNHFKSLGSSDLKF_______________	P	A	D	K	F	-	1	0	2	3	0	0	3	1	1	0	4	3	0	2	0	3	1	0	0	1	0	0	25		2835.39	Q6NVY1	Q6NVY1	362	386	HIBCH	3-hydroxyisobutyryl-CoA hydrolase, mitochondrial	yes	yes	4	0.012695	98.019		1
ADLPTKPTKISKFGFAIGSQTTKKA	SSSRSAEKRSAEEEAADLPTKPTKISKFGF	SKFGFAIGSQTTKKASAISIKLGSSKPKET	A	A	D	K	A	S	3	0	0	1	0	1	0	2	0	2	1	5	0	2	2	2	4	0	0	0	0	0	25		2634.47	Q8WW12	Q8WW12	59	83	PCNP	PEST proteolytic signal-containing nuclear protein	yes	yes	5	0.014987	93.633		1
ADLTHDTTGLTA	GKDSTRGVAKMSLDPADLTHDTTGLTAKEL	LDPADLTHDTTGLTAKELEALDEVFTKVYK	P	A	D	T	A	K	2	0	0	2	0	0	0	1	1	0	2	0	0	0	0	0	4	0	0	0	0	0	12		1214.58	Q9UMX5	Q9UMX5	108	119	NENF	Neudesin	yes	yes	2	0.006061	124.08			1		1
ADMQNLVERLE	______________________________	______________________________	M	A	D	L	E	R	1	1	1	1	0	1	2	0	0	0	2	0	1	0	0	0	0	0	0	1	0	0	11		1316.64	Q01518	Q01518	2	12	CAP1	Adenylyl cyclase-associated protein 1	yes	yes	2	0.0013288	163.84			1	1	1
ADMQNLVERLER	______________________________	______________________________	M	A	D	E	R	A	1	2	1	1	0	1	2	0	0	0	2	0	1	0	0	0	0	0	0	1	0	0	12		1472.74	Q01518	Q01518	2	13	CAP1	Adenylyl cyclase-associated protein 1	yes	yes	2	0.0009321	186.81	1	1	1	1	1
ADMQNLVERLERA	______________________________	______________________________	M	A	D	R	A	V	2	2	1	1	0	1	2	0	0	0	2	0	1	0	0	0	0	0	0	1	0	0	13		1543.78	Q01518	Q01518	2	14	CAP1	Adenylyl cyclase-associated protein 1	yes	yes	2	0.00068507	198.57	2	2	1	1	1
ADNFSLHDALSGSGNP	______________________________	DNFSLHDALSGSGNPNPQGWPGAWGNQPAG	M	A	D	N	P	N	2	0	2	2	0	0	0	2	1	0	2	0	0	1	1	3	0	0	0	0	0	0	16		1600.71	P17931	P17931	2	17	LGALS3	Galectin-3	yes	yes	2	0.00043302	182.1					1
ADQLLKLMSTVDP	ALGLPGANLNSQSLAADQLLKLMSTVDPKL	LAADQLLKLMSTVDPKLNHVAAGLVSPSLK	A	A	D	D	P	K	1	0	0	2	0	1	0	0	0	0	3	1	1	0	1	1	1	0	0	1	0	0	13		1429.75	Q05519	Q05519	184	196	SRSF11	Serine/arginine-rich splicing factor 11	yes	yes	2	0.00211	139.86	1	1	1	1	1
ADRMQKEITA	ANTVLSGGTTMYPGIADRMQKEITALAPST	MYPGIADRMQKEITALAPSTMKIKIIAPPE	I	A	D	T	A	L	2	1	0	1	0	1	1	0	0	1	0	1	1	0	0	0	1	0	0	0	0	0	10		1161.58	P60709;P62736;P63267;P63261;P68032;P68133	P60709	310	319	ACTB;ACTA2;ACTG2;ACTG1;ACTC1;ACTA1	Actin, cytoplasmic 1;Actin, cytoplasmic 1, N-terminally processed;Actin, aortic smooth muscle;Actin, gamma-enteric smooth muscle;Actin, cytoplasmic 2;Actin, cytoplasmic 2, N-terminally processed;Actin, alpha cardiac muscle 1;Actin, alpha skeletal muscle	no	no	2	0.022097	114.39			1	1
ADRVNVTVR	EKRLCAAAASILGKPADRVNVTVRPGLAMA	SILGKPADRVNVTVRPGLAMALSGSTEPCA	P	A	D	V	R	P	1	2	1	1	0	0	0	0	0	0	0	0	0	0	0	0	1	0	0	3	0	0	9		1028.57	P30046;A6NHG4	P30046	35	43	DDT;DDTL	D-dopachrome decarboxylase;D-dopachrome decarboxylase-like protein	yes	no	2	0.034541	121.35			1
ADRVNVTVRP	EKRLCAAAASILGKPADRVNVTVRPGLAMA	ILGKPADRVNVTVRPGLAMALSGSTEPCAQ	P	A	D	R	P	G	1	2	1	1	0	0	0	0	0	0	0	0	0	0	1	0	1	0	0	3	0	0	10		1125.63	P30046;A6NHG4	P30046	35	44	DDT;DDTL	D-dopachrome decarboxylase;D-dopachrome decarboxylase-like protein	yes	no	2	0.0016654	179.42			1		1
ADRVNVTVRPGLA	EKRLCAAAASILGKPADRVNVTVRPGLAMA	KPADRVNVTVRPGLAMALSGSTEPCAQLSI	P	A	D	L	A	M	2	2	1	1	0	0	0	1	0	0	1	0	0	0	1	0	1	0	0	3	0	0	13		1366.77	P30046;A6NHG4	P30046	35	47	DDT;DDTL	D-dopachrome decarboxylase;D-dopachrome decarboxylase-like protein	yes	no	2;3	0.0010434	164.48	2	2
ADSELQLVEQRIRSFP	______________________________	DSELQLVEQRIRSFPDFPTPGVVFRDISPV	M	A	D	F	P	D	1	2	0	1	0	2	2	0	0	1	2	0	0	1	1	2	0	0	0	1	0	0	16		1886.98	P07741	P07741	2	17	APRT	Adenine phosphoribosyltransferase	yes	yes	2;3	0.0003202	186.95	1	1
ADSLTSLRKL	KPITEMLPGILSQLGADSLTSLRKLAEQFP	LSQLGADSLTSLRKLAEQFPRQVLDSKAPK	G	A	D	K	L	A	1	1	0	1	0	0	0	0	0	0	3	1	0	0	0	2	1	0	0	0	0	0	10		1102.63	Q96K17	Q96K17	107	116	BTF3L4	Transcription factor BTF3 homolog 4	yes	yes	3	0.017707	122.96			1	1	1
ADSLTSLRKLA	KPITEMLPGILSQLGADSLTSLRKLAEQFP	SQLGADSLTSLRKLAEQFPRQVLDSKAPKP	G	A	D	L	A	E	2	1	0	1	0	0	0	0	0	0	3	1	0	0	0	2	1	0	0	0	0	0	11		1173.67	Q96K17	Q96K17	107	117	BTF3L4	Transcription factor BTF3 homolog 4	yes	yes	2;3	4.1875e-05	214.05	2	2	1	1
ADSLTSLRRLA	KQLTEMLPSILNQLGADSLTSLRRLAEALP	NQLGADSLTSLRRLAEALPKQSVDGKAPLA	G	A	D	L	A	E	2	2	0	1	0	0	0	0	0	0	3	0	0	0	0	2	1	0	0	0	0	0	11		1201.68	P20290	P20290	156	166	BTF3	Transcription factor BTF3	yes	yes	2;3	0.0012287	166.07		1	2	2	2
ADSLTSLRRLAE	KQLTEMLPSILNQLGADSLTSLRRLAEALP	QLGADSLTSLRRLAEALPKQSVDGKAPLAT	G	A	D	A	E	A	2	2	0	1	0	0	1	0	0	0	3	0	0	0	0	2	1	0	0	0	0	0	12		1330.72	P20290	P20290	156	167	BTF3	Transcription factor BTF3	yes	yes	3	0.024729	92.19					1
ADSLTSLRRLAEA	KQLTEMLPSILNQLGADSLTSLRRLAEALP	LGADSLTSLRRLAEALPKQSVDGKAPLATG	G	A	D	E	A	L	3	2	0	1	0	0	1	0	0	0	3	0	0	0	0	2	1	0	0	0	0	0	13		1401.76	P20290	P20290	156	168	BTF3	Transcription factor BTF3	yes	yes	2;3	0.0021297	141.88	2	1
ADTEVVCAPP	SLGELIGTLNAAKVPADTEVVCAPPTAYID	AAKVPADTEVVCAPPTAYIDFARQKLDPKI	P	A	D	P	P	T	2	0	0	1	1	0	1	0	0	0	0	0	0	0	2	0	1	0	0	2	0	0	10		1057.47	P60174	P60174	73	82	TPI1	Triosephosphate isomerase	yes	yes	2	0.024042	134.66			1
ADTEVVCAPPTA	SLGELIGTLNAAKVPADTEVVCAPPTAYID	KVPADTEVVCAPPTAYIDFARQKLDPKIAV	P	A	D	T	A	Y	3	0	0	1	1	0	1	0	0	0	0	0	0	0	2	0	2	0	0	2	0	0	12		1229.56	P60174	P60174	73	84	TPI1	Triosephosphate isomerase	yes	yes	2	0.0055044	126.62		1
ADTLWGIQKEL	KVTLTSEEEARLKKSADTLWGIQKELQF__	LKKSADTLWGIQKELQF_____________	S	A	D	E	L	Q	1	0	0	1	0	1	1	1	0	1	2	1	0	0	0	0	1	1	0	0	0	0	11		1272.67	P00338	P00338	320	330	LDHA	L-lactate dehydrogenase A chain	yes	yes	2	0.00027217	192.91				1
ADTLWGIQKELQ	KVTLTSEEEARLKKSADTLWGIQKELQF__	KKSADTLWGIQKELQF______________	S	A	D	L	Q	F	1	0	0	1	0	2	1	1	0	1	2	1	0	0	0	0	1	1	0	0	0	0	12		1400.73	P00338	P00338	320	331	LDHA	L-lactate dehydrogenase A chain	yes	yes	2	0.001203	207.6			1	1	1
ADTLWGIQKELQF	KVTLTSEEEARLKKSADTLWGIQKELQF__	KSADTLWGIQKELQF_______________	S	A	D	Q	F	-	1	0	0	1	0	2	1	1	0	1	2	1	0	1	0	0	1	1	0	0	0	0	13		1547.8	P00338	P00338	320	332	LDHA	L-lactate dehydrogenase A chain	yes	yes	2	0.00060723	200.68	1	1	1	1	1
ADVAEKADRIITMLP	CKEFQDAGEQVVSSPADVAEKADRIITMLP	ADVAEKADRIITMLPTSINAIEAYSGANGI	P	A	D	L	P	T	3	1	0	2	0	0	1	0	0	2	1	1	1	0	1	0	1	0	0	1	0	0	15		1641.88	P31937	P31937	90	104	HIBADH	3-hydroxyisobutyrate dehydrogenase, mitochondrial	yes	yes	3	0.020825	92.063		1			1
ADVSVISSRNTGQRA	KLLLAARAIVAIENPADVSVISSRNTGQRA	ADVSVISSRNTGQRAVLKFAAATGATPIAG	P	A	D	R	A	V	2	2	1	1	0	1	0	1	0	1	0	0	0	0	0	3	1	0	0	2	0	0	15		1559.8	P08865	P08865	72	86	RPSA	40S ribosomal protein SA	yes	yes	3	0.015202	99.927	1
ADVSVISSRNTGQRAVLKFAAA	KLLLAARAIVAIENPADVSVISSRNTGQRA	SRNTGQRAVLKFAAATGATPIAGRFTPGTF	P	A	D	A	A	T	5	2	1	1	0	1	0	1	0	1	1	1	0	1	0	3	1	0	0	3	0	0	22		2260.23	P08865	P08865	72	93	RPSA	40S ribosomal protein SA	yes	yes	3	0.016395	93.851		1
ADVVEIRTLSRP	AVLIFNVHVIDFHNPADVVEIRTLSRPSET	HNPADVVEIRTLSRPSETCNETTKLGDFVR	P	A	D	R	P	S	1	2	0	1	0	0	1	0	0	1	1	0	0	0	1	1	1	0	0	2	0	0	12		1354.76	Q96AY3	Q96AY3	377	388	FKBP10	Peptidyl-prolyl cis-trans isomerase FKBP10	yes	yes	3	0.0077791	116.24			1	1	1
ADYKILGGSVLHL	RLIYSGKQMNDEKTAADYKILGGSVLHLVL	TAADYKILGGSVLHLVLALRGGGGLRQ___	A	A	D	H	L	V	1	0	0	1	0	0	0	2	1	1	3	1	0	0	0	1	0	0	1	1	0	0	13		1384.77	Q15843	Q15843	57	69	NEDD8	NEDD8	yes	yes	3	0.004572	92.112			1	1	1
ADYKILGGSVLHLV	RLIYSGKQMNDEKTAADYKILGGSVLHLVL	AADYKILGGSVLHLVLALRGGGGLRQ____	A	A	D	L	V	L	1	0	0	1	0	0	0	2	1	1	3	1	0	0	0	1	0	0	1	2	0	0	14		1483.84	Q15843	Q15843	57	70	NEDD8	NEDD8	yes	yes	2;3	0.0063404	124.42			2	1	1
ADYKILGGSVLHLVL	RLIYSGKQMNDEKTAADYKILGGSVLHLVL	ADYKILGGSVLHLVLALRGGGGLRQ_____	A	A	D	V	L	A	1	0	0	1	0	0	0	2	1	1	4	1	0	0	0	1	0	0	1	2	0	0	15		1596.92	Q15843	Q15843	57	71	NEDD8	NEDD8	yes	yes	3	0.00318	128.73			1	1	1
ADYKILGGSVLHLVLALRGG	RLIYSGKQMNDEKTAADYKILGGSVLHLVL	LGGSVLHLVLALRGGGGLRQ__________	A	A	D	G	G	G	2	1	0	1	0	0	0	4	1	1	5	1	0	0	0	1	0	0	1	2	0	0	20		2051.19	Q15843	Q15843	57	76	NEDD8	NEDD8	yes	yes	3;4	0.0027164	174.82	1	1	1	2	1
AEAERYKLERLA	IARREKELEARVRKPAEAERYKLERLAEAE	RKPAEAERYKLERLAEAEKSQLIMQAEAEA	P	A	E	L	A	E	3	2	0	0	0	0	3	0	0	0	2	1	0	0	0	0	0	0	1	0	0	0	12		1447.78	O75955	O75955	287	298	FLOT1	Flotillin-1	yes	yes	3	0.013647	107.37		1
AEDDEDDDVDTKKQKTDEDD	GDEDEEAESATGKRAAEDDEDDDVDTKKQK	DDDVDTKKQKTDEDD_______________	A	A	E	D	D	-	1	0	0	9	0	1	3	0	0	0	0	3	0	0	0	0	2	0	0	1	0	0	20		2324.93	P06454	P06454	92	111	PTMA	Prothymosin alpha;Prothymosin alpha, N-terminally processed;Thymosin alpha-1	yes	yes	2;3;4	1.7118e-109	561.3	2	2	2	2	3
AEDMETKIKNYKTAP	______________________________	AEDMETKIKNYKTAPFDSRFPNQNQTRNCW	M	A	E	A	P	F	2	0	1	1	0	0	2	0	0	1	0	3	1	0	1	0	2	0	1	0	0	0	15		1737.86	P14854	P14854	2	16	COX6B1	Cytochrome c oxidase subunit 6B1	yes	yes	2;3	0.00054692	199.96	1
AEEDSVLEKLGERKP	SPETVTGTGKKCSLPAEEDSVLEKLGERKP	AEEDSVLEKLGERKPCNSQPSELSSETSGI	P	A	E	K	P	C	1	1	0	1	0	0	4	1	0	0	2	2	0	0	1	1	0	0	0	1	0	0	15		1698.88	P27816	P27816	639	653	MAP4	Microtubule-associated protein 4	yes	yes	3;4	0.0087359	109.83	2	1
AEEKKKQDELKRIA	YNYLKPRAEEERRIAAEEKKKQDELKRIAR	AAEEKKKQDELKRIARELAEDDSILK____	A	A	E	I	A	R	2	1	0	1	0	1	3	0	0	1	1	4	0	0	0	0	0	0	0	0	0	0	14		1684.95	P56385	P56385	45	58	ATP5I	ATP synthase subunit e, mitochondrial	yes	yes	3;4	0.00060318	168.61			1		1
AEEKLTHKMEANKENREA	VLQKAIEENNNFSKMAEEKLTHKMEANKEN	KLTHKMEANKENREAQMAAKLERLREKDKH	M	A	E	E	A	Q	3	1	2	0	0	0	5	0	1	0	1	3	1	0	0	0	1	0	0	0	0	0	18		2127.04	P16949	P16949	97	114	STMN1	Stathmin	yes	yes	4;5	7.5901e-09	235.73					2
AEEKLTHKMEANKENREAQMA	VLQKAIEENNNFSKMAEEKLTHKMEANKEN	HKMEANKENREAQMAAKLERLREKDKHIEE	M	A	E	M	A	A	4	1	2	0	0	1	5	0	1	0	1	3	2	0	0	0	1	0	0	0	0	0	21		2457.17	P16949	P16949	97	117	STMN1	Stathmin	yes	yes	4	0.0082269	111.49
AEEPSKVEEKKAEEAGA	AVAPEKPPASDETKAAEEPSKVEEKKAEEA	EPSKVEEKKAEEAGASAAACEAPSAAGPGA	A	A	E	G	A	S	4	0	0	0	0	0	6	1	0	0	0	3	0	0	1	1	0	0	0	1	0	0	17		1800.87	P29966	P29966	258	274	MARCKS	Myristoylated alanine-rich C-kinase substrate	yes	yes	3	0.0048119	129.88		1
AEEPSKVEEKKAEEAGASAAA	AVAPEKPPASDETKAAEEPSKVEEKKAEEA	VEEKKAEEAGASAAACEAPSAAGPGAPPEQ	A	A	E	A	A	C	7	0	0	0	0	0	6	1	0	0	0	3	0	0	1	2	0	0	0	1	0	0	21		2101.02	P29966	P29966	258	278	MARCKS	Myristoylated alanine-rich C-kinase substrate	yes	yes	3	0.027956	87.963		1
AEEREDEGASAAQGQEP	PDEVESPTQSQDSTPAEEREDEGASAAQGQ	EREDEGASAAQGQEPEADSQELVQPKTGCE	P	A	E	E	P	E	4	1	0	1	0	2	5	2	0	0	0	0	0	0	1	1	0	0	0	0	0	0	17		1772.74	O75459	O75459	43	59	PAGE1	P antigen family member 1	yes	yes	2	0.00035977	188.09		1	1	1
AEETGEEKQDTQEKEGILPERA	______________________________	KQDTQEKEGILPERAEEAKLKAKYPSLGQK	P	A	E	R	A	E	2	1	0	1	0	2	7	2	0	1	1	2	0	0	1	0	2	0	0	0	0	0	22		2486.18	O43768	O43768	11	32	ENSA	Alpha-endosulfine	yes	yes	3;4	1.4006e-29	315.14		2
AEEWGNWVDEERA	NGLSSADPNSDWNAPAEEWGNWVDEERASL	APAEEWGNWVDEERASLLKSQEPIPDDQKV	P	A	E	R	A	S	2	1	1	1	0	0	4	1	0	0	0	0	0	0	0	0	0	2	0	1	0	0	13		1589.67	Q86UE4	Q86UE4	398	410	MTDH	Protein LYRIC	yes	yes	2	0.00091919	192.55	1
AEFIIDTRDAGYGGLSLS	RVSGQGLHEGHTFEPAEFIIDTRDAGYGGL	IIDTRDAGYGGLSLSIEGPSKVDINTEDLE	P	A	E	L	S	I	2	1	0	2	0	0	1	3	0	2	2	0	0	1	0	2	1	0	1	0	0	0	18		1883.93	P21333	P21333	2066	2083	FLNA	Filamin-A	yes	yes	2	0.0059873	156.24			1		1
AEFLLHMLKN	AKQWGWTQGRWPKKSAEFLLHMLKNAESNA	WPKKSAEFLLHMLKNAESNAELKGLDVDSL	S	A	E	K	N	A	1	0	1	0	0	0	1	0	1	0	3	1	1	1	0	0	0	0	0	0	0	0	10		1214.65	P18621	P18621	88	97	RPL17	60S ribosomal protein L17	yes	yes	3	0.040704	93.178				1
AEFLLHMLKNA	AKQWGWTQGRWPKKSAEFLLHMLKNAESNA	PKKSAEFLLHMLKNAESNAELKGLDVDSLV	S	A	E	N	A	E	2	0	1	0	0	0	1	0	1	0	3	1	1	1	0	0	0	0	0	0	0	0	11		1285.69	P18621	P18621	88	98	RPL17	60S ribosomal protein L17	yes	yes	2;3	0.0018209	190.73		1	2	2	1
AEFLLHMLKNAES	AKQWGWTQGRWPKKSAEFLLHMLKNAESNA	KSAEFLLHMLKNAESNAELKGLDVDSLVIE	S	A	E	E	S	N	2	0	1	0	0	0	2	0	1	0	3	1	1	1	0	1	0	0	0	0	0	0	13		1501.76	P18621	P18621	88	100	RPL17	60S ribosomal protein L17	yes	yes	2;3	0.0010956	170.52			1	1
AEFQTKTEEEEIDRTP	ETGKPLYGDVFGTNAAEFQTKTEEEEIDRT	EFQTKTEEEEIDRTPWGELEPSDEESSEEE	A	A	E	T	P	W	1	1	0	1	0	1	5	0	0	1	0	1	0	1	1	0	3	0	0	0	0	0	16		1921.89	Q13435	Q13435	692	707	SF3B2	Splicing factor 3B subunit 2	yes	yes	3	8.3092e-05	204.13			1	1	1
AEFSIWTR	RAGGPGLERAEAGVPAEFSIWTREAGAGGL	RAEAGVPAEFSIWTREAGAGGLAIAVEGPS	P	A	E	T	R	E	1	1	0	0	0	0	1	0	0	1	0	0	0	1	0	1	1	1	0	0	0	0	8		1008.5	P21333;O75369;Q14315	P21333	2257	2264	FLNA;FLNB;FLNC	Filamin-A;Filamin-B;Filamin-C	no	no	2	0.022543	159.2			1		1
AEFSIWTRE	RAGGPGLERAEAGVPAEFSIWTREAGAGGL	AEAGVPAEFSIWTREAGAGGLAIAVEGPSK	P	A	E	R	E	A	1	1	0	0	0	0	2	0	0	1	0	0	0	1	0	1	1	1	0	0	0	0	9		1137.55	P21333;O75369;Q14315	P21333	2257	2265	FLNA;FLNB;FLNC	Filamin-A;Filamin-B;Filamin-C	no	no	2	0.036732	118.33			1		1
AEFSIWTREA	RAGGPGLERAEAGVPAEFSIWTREAGAGGL	EAGVPAEFSIWTREAGAGGLAIAVEGPSKA	P	A	E	E	A	G	2	1	0	0	0	0	2	0	0	1	0	0	0	1	0	1	1	1	0	0	0	0	10		1208.58	P21333;O75369;Q14315	P21333	2257	2266	FLNA;FLNB;FLNC	Filamin-A;Filamin-B;Filamin-C	no	no	2	0.013632	132.01	1	1	1	1	1
AEFSIWTREAGA	RAGGPGLERAEAGVPAEFSIWTREAGAGGL	GVPAEFSIWTREAGAGGLAIAVEGPSKAEI	P	A	E	G	A	G	3	1	0	0	0	0	2	1	0	1	0	0	0	1	0	1	1	1	0	0	0	0	12		1336.64	P21333;O75369;Q14315	P21333	2257	2268	FLNA;FLNB;FLNC	Filamin-A;Filamin-B;Filamin-C	no	no	2	0.0058909	143.89	1	1	1	1	1
AEFSIWTREAGAGGLA	RAGGPGLERAEAGVPAEFSIWTREAGAGGL	EFSIWTREAGAGGLAIAVEGPSKAEISFED	P	A	E	L	A	I	4	1	0	0	0	0	2	3	0	1	1	0	0	1	0	1	1	1	0	0	0	0	16		1634.81	P21333	P21333	2257	2272	FLNA	Filamin-A	yes	yes	2	0.00061801	176.05	1	1	1	1	1
AEFVVNTSNAGAGA	SAYGAGLEGGVTGNPAEFVVNTSNAGAGAL	PAEFVVNTSNAGAGALSVTIDGPSKVKMDC	P	A	E	G	A	L	4	0	2	0	0	0	1	2	0	0	0	0	0	1	0	1	1	0	0	2	0	0	14		1306.62	P21333	P21333	2448	2461	FLNA	Filamin-A	yes	yes	2	0.037617	82.831			1	1
AEFVVNTSNAGAGALS	SAYGAGLEGGVTGNPAEFVVNTSNAGAGAL	EFVVNTSNAGAGALSVTIDGPSKVKMDCQE	P	A	E	L	S	V	4	0	2	0	0	0	1	2	0	0	1	0	0	1	0	2	1	0	0	2	0	0	16		1506.73	P21333	P21333	2448	2463	FLNA	Filamin-A	yes	yes	2	0.0030469	136.27				1	1
AEGIHTGQFVYCGKKA	RDPYRFKKRTELFIAAEGIHTGQFVYCGKK	EGIHTGQFVYCGKKAQLNIGNVLPVGTMPE	A	A	E	K	A	Q	2	0	0	0	1	1	1	3	1	1	0	2	0	1	0	0	1	0	1	1	0	0	16		1764.86	P62917	P62917	79	94	RPL8	60S ribosomal protein L8	yes	yes	3	0.00077012	171.08		1	1	1	1
AEGIHTGQFVYCGKKAQLNIG	RDPYRFKKRTELFIAAEGIHTGQFVYCGKK	GQFVYCGKKAQLNIGNVLPVGTMPEGTIVC	A	A	E	I	G	N	2	0	1	0	1	2	1	4	1	2	1	2	0	1	0	0	1	0	1	1	0	0	21		2290.15	P62917	P62917	79	99	RPL8	60S ribosomal protein L8	yes	yes	3	0.0021616	170.22	1	1
AEGIHTGQFVYCGKKAQLNIGNVLP	RDPYRFKKRTELFIAAEGIHTGQFVYCGKK	YCGKKAQLNIGNVLPVGTMPEGTIVCCLEE	A	A	E	L	P	V	2	0	2	0	1	2	1	4	1	2	2	2	0	1	1	0	1	0	1	2	0	0	25		2713.4	P62917	P62917	79	103	RPL8	60S ribosomal protein L8	yes	yes	3	0.00021788	179.58	1	1
AEGKLHNMIVDLDNVVKKVQAA	AKKKEVAGAKPHITAAEGKLHNMIVDLDNV	MIVDLDNVVKKVQAAQSEAKVVSQYHELVV	A	A	E	A	A	Q	3	0	2	2	0	1	1	1	1	1	2	3	1	0	0	0	0	0	0	4	0	0	22		2391.29	Q16891	Q16891	327	348	IMMT	MICOS complex subunit MIC60	yes	yes	4	0.0035688	122.3			1		1
AEGLLRQQP	______________________________	FPPPGPAEGLLRQQPDTEAVLNGKGLGTGT	P	A	E	Q	P	D	1	1	0	0	0	2	1	1	0	0	2	0	0	0	1	0	0	0	0	0	0	0	9		1010.55	P54105	P54105	13	21	CLNS1A	Methylosome subunit pICln	yes	yes	2	0.023305	136.8	1	1
AEGQENGQREEEEEEKEP	DKGLKICRTVTQVVPAEGQENGQREEEEEE	QENGQREEEEEEKEPEAEPPVPPQVSVEVA	P	A	E	E	P	E	1	1	1	0	0	2	9	2	0	0	0	1	0	0	1	0	0	0	0	0	0	0	18		2115.88	Q9UKV3	Q9UKV3	927	944	ACIN1	Apoptotic chromatin condensation inducer in the nucleus	yes	yes	3	0.0053617	128.49		1
AEGQLQENDRVA	GETSIVISDVLKGGPAEGQLQENDRVAMVN	GGPAEGQLQENDRVAMVNGVSMDNVEHAFA	P	A	E	V	A	M	2	1	1	1	0	2	2	1	0	0	1	0	0	0	0	0	0	0	0	1	0	0	12		1328.63	Q07157	Q07157	65	76	TJP1	Tight junction protein ZO-1	yes	yes	2	0.00057044	197.94	1	1
AEGVRNIKSMWEKG	SAKPTKPAASDLPVPAEGVRNIKSMWEKGN	PAEGVRNIKSMWEKGNVFSSPTAAGTPNKE	P	A	E	K	G	N	1	1	1	0	0	0	2	2	0	1	0	2	1	0	0	1	0	1	0	1	0	0	14		1603.81	Q05682	Q05682	706	719	CALD1	Caldesmon	yes	yes	3	0.0035865	107.34			1	1	1
AEIGQNISSNSSA	YKEKTGQEYKPGNPPAEIGQNISSNSSASI	PPAEIGQNISSNSSASILESKSLYDEVAAQ	P	A	E	S	A	S	2	0	2	0	0	1	1	1	0	2	0	0	0	0	0	4	0	0	0	0	0	0	13		1276.59	P07814	P07814	806	818	EPRS	Bifunctional glutamate/proline--tRNA ligase;Glutamate--tRNA ligase;Proline--tRNA ligase	yes	yes	2	0.0025826	135.87			1	1
AEIITDLLRSVQA	RIAQITGPPDRCQHAAEIITDLLRSVQAGN	HAAEIITDLLRSVQAGNPGGPGPGGRGRGR	A	A	E	Q	A	G	2	1	0	1	0	1	1	0	0	2	2	0	0	0	0	1	1	0	0	1	0	0	13		1427.8	Q96AE4	Q96AE4	336	348	FUBP1	Far upstream element-binding protein 1	yes	yes	2;3	0.0010438	208.84			1	1	1
AEIITDLLRSVQAGNP	RIAQITGPPDRCQHAAEIITDLLRSVQAGN	EIITDLLRSVQAGNPGGPGPGGRGRGRGQG	A	A	E	N	P	G	2	1	1	1	0	1	1	1	0	2	2	0	0	0	1	1	1	0	0	1	0	0	16		1695.92	Q96AE4	Q96AE4	336	351	FUBP1	Far upstream element-binding protein 1	yes	yes	2	4.3911e-05	151.08				1
AEIITDLLRSVQAGNPGGP	RIAQITGPPDRCQHAAEIITDLLRSVQAGN	TDLLRSVQAGNPGGPGPGGRGRGRGQGNWN	A	A	E	G	P	G	2	1	1	1	0	1	1	3	0	2	2	0	0	0	2	1	1	0	0	1	0	0	19		1907.01	Q96AE4	Q96AE4	336	354	FUBP1	Far upstream element-binding protein 1	yes	yes	2;3	0.012074	136.17			1		1
AEIQFAQRLA	______________________________	PAMQPAEIQFAQRLASSEKGIRDRAVKKLR	P	A	E	L	A	S	3	1	0	0	0	2	1	0	0	1	1	0	0	1	0	0	0	0	0	0	0	0	10		1145.62	Q14684	Q14684	8	17	RRP1B	Ribosomal RNA processing protein 1 homolog B	yes	yes	2	0.028078	107.57			1
AEKEIGLWFHP	QVGRNIIHGSDSVESAEKEIGLWFHPEELV	SVESAEKEIGLWFHPEELVDYTSCAQNWIY	S	A	E	H	P	E	1	0	0	0	0	0	2	1	1	1	1	1	0	1	1	0	0	1	0	0	0	0	11		1325.68	P15531	P15531	126	136	NME1	Nucleoside diphosphate kinase A	yes	yes	2;3	0.0014697	161.28	2	2	2	2	1
AEKEISLWFKP	QVGRNIIHGSDSVKSAEKEISLWFKPEELV	SVKSAEKEISLWFKPEELVDYKSCAHDWVY	S	A	E	K	P	E	1	0	0	0	0	0	2	0	0	1	1	2	0	1	1	1	0	1	0	0	0	0	11		1346.72	P22392	P22392	126	136	NME2	Nucleoside diphosphate kinase B	yes	yes	2;3	0.0077502	126.33	1	1	3	2	1
AEKKNQLELLRVMNSKKP	SGKKRKFQPLFGDFAAEKKNQLELLRVMNS	KNQLELLRVMNSKKPQLDVTRATNKQMREE	A	A	E	K	P	Q	1	1	2	0	0	1	2	0	0	0	3	4	1	0	1	1	0	0	0	1	0	0	18		2125.2	Q15050	Q15050	263	280	RRS1	Ribosome biogenesis regulatory protein homolog	yes	yes	4	0.014583	103.87			1	1	1
AEKKVVKITSEIP	PVKEEEPPEKTVDVAAEKKVVKITSEIPQT	VAAEKKVVKITSEIPQTERMQKRAERFNVP	A	A	E	I	P	Q	1	0	0	0	0	0	2	0	0	2	0	3	0	0	1	1	1	0	0	2	0	0	13		1440.86	P82979	P82979	86	98	SARNP	SAP domain-containing ribonucleoprotein	yes	yes	2	0.039115	87.789			1
AEKLIEEKGA	LDSVPPTAISHFKQSAEKLIEEKGAVEALA	HFKQSAEKLIEEKGAVEALAAALAHISGAT	S	A	E	G	A	V	2	0	0	0	0	0	3	1	0	1	1	2	0	0	0	0	0	0	0	0	0	0	10		1086.59	Q9NR30	Q9NR30	598	607	DDX21	Nucleolar RNA helicase 2	yes	yes	2	0.036505	97.965				1
AEKVFLAQK	DGIMVARGDLGIEIPAEKVFLAQKMMIGRC	LGIEIPAEKVFLAQKMMIGRCNRAGKPVIC	P	A	E	Q	K	M	2	0	0	0	0	1	1	0	0	0	1	2	0	1	0	0	0	0	0	1	0	0	9		1032.6	P14618;P30613	P14618	303	311	PKM;PKLR	Pyruvate kinase PKM;Pyruvate kinase PKLR	yes	no	2	0.0077583	168.26					1
AEKVFLAQKMMIG	DGIMVARGDLGIEIPAEKVFLAQKMMIGRC	IPAEKVFLAQKMMIGRCNRAGKPVICATQM	P	A	E	I	G	R	2	0	0	0	0	1	1	1	0	1	1	2	2	1	0	0	0	0	0	1	0	0	13		1464.78	P14618;P30613	P14618	303	315	PKM;PKLR	Pyruvate kinase PKM;Pyruvate kinase PKLR	yes	no	2;3	0.0025203	164.65			1	3	2
AEKVFLAQKMMIGRCNRAG	DGIMVARGDLGIEIPAEKVFLAQKMMIGRC	FLAQKMMIGRCNRAGKPVICATQMLESMIK	P	A	E	A	G	K	3	2	1	0	1	1	1	2	0	1	1	2	2	1	0	0	0	0	0	1	0	0	19		2179.12	P14618	P14618	303	321	PKM	Pyruvate kinase PKM	yes	yes	4	0.0010184	193.17			1	1	1
AEKVFLAQKMMIGRCNRAGKP	DGIMVARGDLGIEIPAEKVFLAQKMMIGRC	AQKMMIGRCNRAGKPVICATQMLESMIKKP	P	A	E	K	P	V	3	2	1	0	1	1	1	2	0	1	1	3	2	1	1	0	0	0	0	1	0	0	21		2404.27	P14618	P14618	303	323	PKM	Pyruvate kinase PKM	yes	yes	3;4;5	8.0359e-06	222.7	6	5	2	2	2
AEKVIGAGKSWHK	GGSERCPRCSQAVYAAEKVIGAGKSWHKAC	YAAEKVIGAGKSWHKACFRCAKCGKGLEST	A	A	E	H	K	A	2	0	0	0	0	0	1	2	1	1	0	3	0	0	0	1	0	1	0	1	0	0	13		1409.78	P21291	P21291	129	141	CSRP1	Cysteine and glycine-rich protein 1	yes	yes	3;4	0.018221	95.651					2
AEKVIGAGKSWHKA	GGSERCPRCSQAVYAAEKVIGAGKSWHKAC	AAEKVIGAGKSWHKACFRCAKCGKGLESTT	A	A	E	K	A	C	3	0	0	0	0	0	1	2	1	1	0	3	0	0	0	1	0	1	0	1	0	0	14		1480.82	P21291	P21291	129	142	CSRP1	Cysteine and glycine-rich protein 1	yes	yes	3	0.013462	102.63			1	1
AEKVNLVVNLDVP	CRVLISTDLTSRGIDAEKVNLVVNLDVPLD	IDAEKVNLVVNLDVPLDWETYMHRIGRAGR	D	A	E	V	P	L	1	0	2	1	0	0	1	0	0	0	2	1	0	0	1	0	0	0	0	4	0	0	13		1408.79	Q9UHI6	Q9UHI6	375	387	DDX20	Probable ATP-dependent RNA helicase DDX20	yes	yes	3	0.0086701	116.54				1
AEKWSVHIAMHP	GTEDRLSCFAQTVSPAEKWSVHIAMHPQVN	VSPAEKWSVHIAMHPQVNIYSVTRKRYAHL	P	A	E	H	P	Q	2	0	0	0	0	0	1	0	2	1	0	1	1	0	1	1	0	1	0	1	0	0	12		1404.7	Q16658	Q16658	129	140	FSCN1	Fascin	yes	yes	3;4	0.010149	95.362	2	2
AELGAGGDGHRGGDGAVRSETAP	______________________________	GHRGGDGAVRSETAPDSYKVQDKKNASSRP	M	A	E	A	P	D	4	2	0	2	0	0	2	7	1	0	1	0	0	0	1	1	1	0	0	1	0	0	23		2135.99	Q14244	Q14244	2	24	MAP7	Ensconsin	yes	yes	3	0.0026094	126.32		1	1	1	1
AELIQKKLQGEVEKYQQL	______________________________	IQKKLQGEVEKYQQLQKDLSKSMSGRQKLE	M	A	E	Q	L	Q	1	0	0	0	0	4	3	1	0	1	3	3	0	0	0	0	0	0	1	1	0	0	18		2144.18	O15212	O15212	2	19	PFDN6	Prefoldin subunit 6	yes	yes	3	0.0033999	147.1					1
AELIQKKLQGEVEKYQQLQKD	______________________________	KLQGEVEKYQQLQKDLSKSMSGRQKLEAQL	M	A	E	K	D	L	1	0	0	1	0	5	3	1	0	1	3	4	0	0	0	0	0	0	1	1	0	0	21		2515.36	O15212	O15212	2	22	PFDN6	Prefoldin subunit 6	yes	yes	4	0.0028459	139.95			1	1	1
AELLKMFGIDRDA	VTHLAVNRVPRSGKPAELLKMFGIDRDAIA	KPAELLKMFGIDRDAIAQAVRGLITKA___	P	A	E	D	A	I	2	1	0	2	0	0	1	1	0	1	2	1	1	1	0	0	0	0	0	0	0	0	13		1477.76	P29401	P29401	599	611	TKT	Transketolase	yes	yes	2;3	0.00059076	201	5	2	3	2	2
AELRRFDGVQDP	EPPPLPRLKRRDFTPAELRRFDGVQDPRIL	FTPAELRRFDGVQDPRILMAINGKVFDVTK	P	A	E	D	P	R	1	2	0	2	0	1	1	1	0	0	1	0	0	1	1	0	0	0	0	1	0	0	12		1401.7	O00264	O00264	76	87	PGRMC1	Membrane-associated progesterone receptor component 1	yes	yes	2;3	0.0043657	131.82			2	2	1
AELTKVEEEIVTLRQVLA	PAVEGLTEAEEEELRAELTKVEEEIVTLRQ	TKVEEEIVTLRQVLAAKERHCGELKRRLGL	R	A	E	L	A	A	2	1	0	0	0	1	4	0	0	1	3	1	0	0	0	0	2	0	0	3	0	0	18		2040.15	O43399	O43399	51	68	TPD52L2	Tumor protein D54	yes	yes	3	0.0036149	141.22			1	1
AELVSADKIEDVP	______________________________	VAAELVSADKIEDVPAPSTSADKVESLDVD	A	A	E	V	P	A	2	0	0	2	0	0	2	0	0	1	1	1	0	0	1	1	0	0	0	2	0	0	13		1384.71	P49321	P49321	13	25	NASP	Nuclear autoantigenic sperm protein	yes	yes	2	0.015481	99.973					1
AEMGSKGVTAGKIASNVQKKLTRA	______________________________	AGKIASNVQKKLTRAQEKVLQKLGKADETK	M	A	E	R	A	Q	4	1	1	0	0	1	1	3	0	1	1	4	1	0	0	2	2	0	0	2	0	0	24		2444.35	O00499	O00499	2	25	BIN1	Myc box-dependent-interacting protein 1	yes	yes	5	0.00097599	157.88			1
AEMGTHTVSVKYKGQHVPGSP	IVEGENHTYCIRFVPAEMGTHTVSVKYKGQ	TVSVKYKGQHVPGSPFQFTVGPLGEGGAHK	P	A	E	S	P	F	1	0	0	0	0	1	1	3	2	0	0	2	1	0	2	2	2	0	1	3	0	0	21		2209.09	P21333	P21333	2205	2225	FLNA	Filamin-A	yes	yes	3	0.0013938	180.8	1	1
AEMIQVLGPKP	QGKAQVEIVTDGEEPAEMIQVLGPKPALKE	GEEPAEMIQVLGPKPALKEGNPEEDLTADK	P	A	E	K	P	A	1	0	0	0	0	1	1	1	0	1	1	1	1	0	2	0	0	0	0	1	0	0	11		1181.65	P40121	P40121	218	228	CAPG	Macrophage-capping protein	yes	yes	2	0.015806	109.88	1
AENEEDEHSVNYKPP	MAEQEPTAEQLAQIAAENEEDEHSVNYKPP	AENEEDEHSVNYKPPAQKSIQEIQELDKDD	A	A	E	P	P	A	1	0	2	1	0	0	4	0	1	0	0	1	0	0	2	1	0	0	1	1	0	0	15		1756.75	P52565	P52565	16	30	ARHGDIA	Rho GDP-dissociation inhibitor 1	yes	yes	2	0.00032488	207.88	1	1	1
AENEEIGSHIKHRVQELGHGCAA	DYGRLASEAKPAAVAAENEEIGSHIKHRVQ	HIKHRVQELGHGCAALVTKAGALQCSPSDA	A	A	E	A	A	L	3	1	1	0	1	1	4	3	3	2	1	1	0	0	0	1	0	0	0	1	0	0	23		2541.21	Q9Y490	Q9Y490	1907	1929	TLN1	Talin-1	yes	yes	4	0.029572	87.326	1
AENEQDEQDENGAEASA	AELKTAMSTPHVAEPAENEQDEQDENGAEA	NEQDEQDENGAEASADLRADAMAKDRSEEE	P	A	E	S	A	D	4	0	2	2	0	2	5	1	0	0	0	0	0	0	0	1	0	0	0	0	0	0	17		1805.68	P26038	P26038	476	492	MSN	Moesin	yes	yes	2	1.1388e-19	281.17			2	2	1
AENGDAKTDQAQKAEGAGDAK	GKKGKADAGKEGNNPAENGDAKTDQAQKAE	KTDQAQKAEGAGDAK_______________	P	A	E	A	K	-	6	0	1	3	0	2	2	3	0	0	0	3	0	0	0	0	1	0	0	0	0	0	21		2073.96	P05204	P05204	70	90	HMGN2	Non-histone chromosomal protein HMG-17	yes	yes	3;4	3.1341e-30	322.08		1	1	2	2
AENGDNEKMAA	______________________________	______________________________	M	A	E	A	A	L	3	0	2	1	0	0	2	1	0	0	0	1	1	0	0	0	0	0	0	0	0	0	11		1148.48	P05455	P05455	2	12	SSB	Lupus La protein	yes	yes	2	0.028114	94.409		2
AENGETKTEESPASDEAGEKEAKSD	KQAEVANQETKEDLPAENGETKTEESPASD	SPASDEAGEKEAKSD_______________	P	A	E	S	D	-	4	0	1	2	0	0	7	2	0	0	0	3	0	0	1	3	2	0	0	0	0	0	25		2608.13	P05114	P05114	76	100	HMGN1	Non-histone chromosomal protein HMG-14	yes	yes	3;4	1.8915e-65	374.96	2	2
AENGKSNFLNCYVSGFHP	AIQRTPKIQVYSRHPAENGKSNFLNCYVSG	GKSNFLNCYVSGFHPSDIEVDLLKNGERIE	P	A	E	H	P	S	1	0	3	0	1	0	1	2	1	0	1	1	0	2	1	2	0	0	1	1	0	0	18		2039.92	P61769	P61769	35	52	B2M	Beta-2-microglobulin;Beta-2-microglobulin form pI 5.3	yes	yes	3	0.0066786	120.37	1	1	1	1	1
AENSGRAGKSSGSGAGKGAVSA	______________________________	GKSSGSGAGKGAVSAEQVIAGFNRLRQEQR	M	A	E	S	A	E	5	1	1	0	0	0	1	6	0	0	0	2	0	0	0	5	0	0	0	1	0	0	22		1904.93	Q9UHV9	Q9UHV9	2	23	PFDN2	Prefoldin subunit 2	yes	yes	3	0.0033482	124.7			1	1	1
AENSNSETIIITGKRA	IKKIREESNTKIDLPAENSNSETIIITGKR	ENSNSETIIITGKRANCEAARSRILSIQKD	P	A	E	R	A	N	2	1	2	0	0	0	2	1	0	3	0	1	0	0	0	2	2	0	0	0	0	0	16		1702.88	Q00341	Q00341	619	634	HDLBP	Vigilin	yes	yes	3	0.0052702	120.71			1	1
AENVNQYLTDPKFVERTLRLA	LQWARDEFEGLFKQPAENVNQYLTDPKFVE	YLTDPKFVERTLRLAGTQPLEVLEAVQRSL	P	A	E	L	A	G	2	2	2	1	0	1	2	0	0	0	3	1	0	1	1	0	2	0	1	2	0	0	21		2476.31	P22314	P22314	660	680	UBA1	Ubiquitin-like modifier-activating enzyme 1	yes	yes	4	0.0027791	160.67	1	1
AEQATKSVLFVCLG	______________________________	MAEQATKSVLFVCLGNICRSPIAEAVFRKL	M	A	E	L	G	N	2	0	0	0	1	1	1	1	0	0	2	1	0	1	0	1	1	0	0	2	0	0	14		1521.79	P24666	P24666	2	15	ACP1	Low molecular weight phosphotyrosine protein phosphatase	yes	yes	2	0.0031465	128.81			1	1	1
AEQATKSVLFVCLGNICRSP	______________________________	KSVLFVCLGNICRSPIAEAVFRKLVTDQNI	M	A	E	S	P	I	2	1	1	0	2	1	1	1	0	1	2	1	0	1	1	2	1	0	0	2	0	0	20		2249.13	P24666	P24666	2	21	ACP1	Low molecular weight phosphotyrosine protein phosphatase	yes	yes	3	0.0062854	122.64	1
AEQIIQEIYSQIQSKKKILA	EDKESWHGKPLPKNMAEQIIQEIYSQIQSK	QEIYSQIQSKKKILATPPQEDAPSVDIANI	M	A	E	L	A	T	2	0	0	0	0	4	2	0	0	5	1	3	0	0	0	2	0	0	1	0	0	0	20		2330.32	P29401	P29401	267	286	TKT	Transketolase	yes	yes	4	0.01701	100.39					1
AERAKKVEDMMKKLWGDRYFDP	YVAKFAAKGEGQLGPAERAKKVEDMMKKLW	EDMMKKLWGDRYFDPANGKFSKSATSPEGK	P	A	E	D	P	A	2	2	0	3	0	0	2	1	0	0	1	4	2	1	1	0	0	1	1	1	0	0	22		2712.35	P13639	P13639	247	268	EEF2	Elongation factor 2	yes	yes	5	0.014787	96.718				1
AERGGDGGESERFNP	______________________________	AERGGDGGESERFNPGELRMAQQQALRFRG	M	A	E	N	P	G	1	2	1	1	0	0	3	4	0	0	0	0	0	1	1	1	0	0	0	0	0	0	15		1576.69	O14776	O14776	2	16	TCERG1	Transcription elongation regulator 1	yes	yes	2	0.00041978	171.95		1		1
AERLRISPDRVYINYYDMNAA	GAQNRSYSKLLCGLLAERLRISPDRVYINY	SPDRVYINYYDMNAANVGWNNSTFA_____	L	A	E	A	A	N	3	3	2	2	0	0	1	0	0	2	1	0	1	0	1	1	0	0	3	1	0	0	21		2529.24	P14174	P14174	85	105	MIF	Macrophage migration inhibitory factor	yes	yes	4	0.0046272	124.63			1	1
AERQIDLQR	AKAPKLQDLAKKAAPAERQIDLQR______	AKKAAPAERQIDLQR_______________	P	A	E	Q	R	-	1	2	0	1	0	2	1	0	0	1	1	0	0	0	0	0	0	0	0	0	0	0	9		1127.6	Q29RF7	Q29RF7	1329	1337	PDS5A	Sister chromatid cohesion protein PDS5 homolog A	yes	yes	3	0.0011281	160		1	1		1
AERYGINTTDIFQTVDLWEGKNM	MAFKQMEQISQFLQAAERYGINTTDIFQTV	TDIFQTVDLWEGKNMACVQRTLMNLGGLAV	A	A	E	N	M	A	1	1	2	2	0	1	2	2	0	2	1	1	1	1	0	0	3	1	1	1	0	0	23		2700.29	P37802	P37802	100	122	TAGLN2	Transgelin-2	yes	yes	3	0.0015947	143.47			1	1	1
AERYGINTTDIFQTVDLWEGKNMA	MAFKQMEQISQFLQAAERYGINTTDIFQTV	DIFQTVDLWEGKNMACVQRTLMNLGGLAVA	A	A	E	M	A	C	2	1	2	2	0	1	2	2	0	2	1	1	1	1	0	0	3	1	1	1	0	0	24		2771.32	P37802	P37802	100	123	TAGLN2	Transgelin-2	yes	yes	3	5.7734e-10	247.54			1	2	2
AESDWDTVTVLRKKGP	______________________________	ESDWDTVTVLRKKGPTAAQAKSKQAILAAQ	M	A	E	G	P	T	1	1	0	2	0	0	1	1	0	0	1	2	0	0	1	1	2	1	0	2	0	0	16		1800.94	O60869	O60869	2	17	EDF1	Endothelial differentiation-related factor 1	yes	yes	2;3	0.00030729	236.08	1	1	1	1	2
AESNEKIKQVNERA	ALQRSLSELESLKLPAESNEKIKQVNERAT	PAESNEKIKQVNERATLFRITSNAMINACR	P	A	E	R	A	T	2	1	2	0	0	1	3	0	0	1	0	2	0	0	0	1	0	0	0	1	0	0	14		1614.83	P22059	P22059	249	262	OSBP	Oxysterol-binding protein 1	yes	yes	4	0.035194	84.173	1
AESSDKLYRVEYAKSGRA	______________________________	SDKLYRVEYAKSGRASCKKCSESIPKDSLR	M	A	E	R	A	S	3	2	0	1	0	0	2	1	0	0	1	2	0	0	0	3	0	0	2	1	0	0	18		2029.02	P09874	P09874	2	19	PARP1	Poly [ADP-ribose] polymerase 1	yes	yes	3;4	0.0031437	154.12	1	2	1	1	1
AETVADTRRLITKP	______________________________	MAETVADTRRLITKPQNLNDAYGPPSNFLE	M	A	E	K	P	Q	2	2	0	1	0	0	1	0	0	1	1	1	0	0	1	0	3	0	0	1	0	0	14		1569.88	O60493	O60493	2	15	SNX3	Sorting nexin-3	yes	yes	3	0.012299	104.41		1
AETVTKGGIMLP	KFLPLFDRVLVERSAAETVTKGGIMLPEKS	RSAAETVTKGGIMLPEKSQGKVLQATVVAV	A	A	E	L	P	E	1	0	0	0	0	0	1	2	0	1	1	1	1	0	1	0	2	0	0	1	0	0	12		1215.65	P61604	P61604	23	34	HSPE1	10 kDa heat shock protein, mitochondrial	yes	yes	2	0.0029941	138.08	1	1	2	2	2
AETVTKGGIMLPEKSQGKVLQA	KFLPLFDRVLVERSAAETVTKGGIMLPEKS	GIMLPEKSQGKVLQATVVAVGSGSKGKGGE	A	A	E	Q	A	T	2	0	0	0	0	2	2	3	0	1	2	3	1	0	1	1	2	0	0	2	0	0	22		2284.25	P61604	P61604	23	44	HSPE1	10 kDa heat shock protein, mitochondrial	yes	yes	3	0.00032694	195.15	2	1
AEVEQKKKRTFRKFTYRGVD	______________________________	KKKRTFRKFTYRGVDLDQLLDMSYEQLMQL	M	A	E	V	D	L	1	3	0	1	0	1	2	1	0	0	0	4	0	2	0	0	2	0	1	2	0	0	20		2485.36	P62841	P62841	2	21	RPS15	40S ribosomal protein S15	yes	yes	4;5	0.0037006	153.11			2	1	1
AEVFKKHGVYNPNKIFGVTTLDIVR	ICVIANPVNSTIPITAEVFKKHGVYNPNKI	NPNKIFGVTTLDIVRANTFVAELKGLDPAR	T	A	E	V	R	A	1	1	2	1	0	0	1	2	1	2	1	3	0	2	1	0	2	0	1	4	0	0	25		2844.57	P40926	P40926	152	176	MDH2	Malate dehydrogenase, mitochondrial	yes	yes	4	0.0019646	148.1					1
AEVGVLVGKDRSSFYVNGLTLG	VWAAVPGKTFVNITPAEVGVLVGKDRSSFY	GKDRSSFYVNGLTLGGQKCSVIRDSLLQDG	P	A	E	L	G	G	1	1	1	1	0	0	1	4	0	0	3	1	0	1	0	2	1	0	1	4	0	0	22		2280.21	P07737	P07737	46	67	PFN1	Profilin-1	yes	yes	2;3	2.7744e-06	265.56			2	1	1
AEVGVLVGKDRSSFYVNGLTLGGQK	VWAAVPGKTFVNITPAEVGVLVGKDRSSFY	RSSFYVNGLTLGGQKCSVIRDSLLQDGEFS	P	A	E	Q	K	C	1	1	1	1	0	1	1	5	0	0	3	2	0	1	0	2	1	0	1	4	0	0	25		2593.39	P07737	P07737	46	70	PFN1	Profilin-1	yes	yes	3;4	1.0468e-06	219.23			1	2	2
AEVLVKNSQP	QEKAFSLKTISTSDPAEVLVKNSQPIKTLP	STSDPAEVLVKNSQPIKTLPPATSTEPSVI	P	A	E	Q	P	I	1	0	1	0	0	1	1	0	0	0	1	1	0	0	1	1	0	0	0	2	0	0	10		1083.59	Q86UE4	Q86UE4	499	508	MTDH	Protein LYRIC	yes	yes	2	0.031201	104.01
AEVQVLVLDGRGHLLGR	______________________________	VQVLVLDGRGHLLGRLAAIVAKQVLLGRKV	M	A	E	G	R	L	1	2	0	1	0	1	1	3	1	0	4	0	0	0	0	0	0	0	0	3	0	0	17		1831.04	P40429	P40429	2	18	RPL13A	60S ribosomal protein L13a	yes	yes	3	0.0042727	133.45			1
AEVQVLVLDGRGHLLGRL	______________________________	QVLVLDGRGHLLGRLAAIVAKQVLLGRKVV	M	A	E	R	L	A	1	2	0	1	0	1	1	3	1	0	5	0	0	0	0	0	0	0	0	3	0	0	18		1944.13	P40429	P40429	2	19	RPL13A	60S ribosomal protein L13a	yes	yes	3	0.001226	182.18			1	1	1
AEVQVLVLDGRGHLLGRLA	______________________________	VLVLDGRGHLLGRLAAIVAKQVLLGRKVVV	M	A	E	L	A	A	2	2	0	1	0	1	1	3	1	0	5	0	0	0	0	0	0	0	0	3	0	0	19		2015.16	P40429	P40429	2	20	RPL13A	60S ribosomal protein L13a	yes	yes	2;3;4	4.1636e-20	282.24	2	3	1	2	1
AEVQVLVLDGRGHLLGRLAA	______________________________	LVLDGRGHLLGRLAAIVAKQVLLGRKVVVV	M	A	E	A	A	I	3	2	0	1	0	1	1	3	1	0	5	0	0	0	0	0	0	0	0	3	0	0	20		2086.2	P40429	P40429	2	21	RPL13A	60S ribosomal protein L13a	yes	yes	3	2.8829e-05	210.75	1	1	1	1
AEVTTKSQIP	LPPIQQHIWNMLNPPAEVTTKSQIPLSKIK	MLNPPAEVTTKSQIPLSKIKTLFPLIEAKK	P	A	E	I	P	L	1	0	0	0	0	1	1	0	0	1	0	1	0	0	1	1	2	0	0	1	0	0	10		1072.58	P13010	P13010	520	529	XRCC5	X-ray repair cross-complementing protein 5	yes	yes	2	0.029515	105.94			1	1
AEVYIQDHGDGTHTITYIP	SAELTIEICSEAGLPAEVYIQDHGDGTHTI	IQDHGDGTHTITYIPLCPGAYTVTIKYGGQ	P	A	E	I	P	L	1	0	0	2	0	1	1	2	2	3	0	0	0	0	1	0	3	0	2	1	0	0	19		2129.01	P21333	P21333	1205	1223	FLNA	Filamin-A	yes	yes	3	0.017278	100.77			1	1	1
AEVYIQDHGDGTHTITYIPLCP	SAELTIEICSEAGLPAEVYIQDHGDGTHTI	HGDGTHTITYIPLCPGAYTVTIKYGGQPVP	P	A	E	C	P	G	1	0	0	2	1	1	1	2	2	3	1	0	0	0	2	0	3	0	2	1	0	0	22		2499.17	P21333	P21333	1205	1226	FLNA	Filamin-A	yes	yes	3	0.0066795	111.18	1			1
AEWQDFLDSLQKRKMEVE	KQIRSKINVYKRFYPAEWQDFLDSLQKRKM	QDFLDSLQKRKMEVE_______________	P	A	E	V	E	-	1	1	0	2	0	2	3	0	0	0	2	2	1	1	0	1	0	1	0	1	0	0	18		2251.09	Q9Y3C1	Q9Y3C1	161	178	NOP16	Nucleolar protein 16	yes	yes	3;4	0.0029357	159.81	2	2	3	2	1
AEYGGPHGGYHSHYHDEGYGPPPP	PNKRQRQPPLLGDHPAEYGGPHGGYHSHYH	YHSHYHDEGYGPPPPHYEGRRMGPPVGGHR	P	A	E	P	P	H	1	0	0	1	0	0	2	6	4	0	0	0	0	0	5	1	0	0	4	0	0	0	24		2577.07	P14866	P14866	315	338	HNRNPL	Heterogeneous nuclear ribonucleoprotein L	yes	yes	4	0.014528	94.632			1
AEYNLRSRTVLCGTCGQP	LHHHHGSHCSSSGDPAEYNLRSRTVLCGTC	NLRSRTVLCGTCGQPADKASASGSGAQVGG	P	A	E	Q	P	A	1	2	1	0	2	1	1	2	0	0	2	0	0	0	1	1	2	0	1	1	0	0	18		2080.98	P02545	P02545	577	594	LMNA	Prelamin-A/C;Lamin-A/C	yes	yes	3	0.030556	85.146	1
AFAERYAPDKTSTVLTRHSQPA	TAPSPTSRPPWAVDPAFAERYAPDKTSTVL	PDKTSTVLTRHSQPATPTPLQSRTSIVQAA	P	A	F	P	A	T	4	2	0	1	0	1	1	0	1	0	1	1	0	1	2	2	3	0	1	1	0	0	22		2445.24	Q9NR12	Q9NR12	229	250	PDLIM7	PDZ and LIM domain protein 7	yes	yes	4	0.0139	98.3		1
AFAERYAPDKTSTVLTRHSQPATP	TAPSPTSRPPWAVDPAFAERYAPDKTSTVL	KTSTVLTRHSQPATPTPLQSRTSIVQAAAG	P	A	F	T	P	T	4	2	0	1	0	1	1	0	1	0	1	1	0	1	3	2	4	0	1	1	0	0	24		2643.34	Q9NR12	Q9NR12	229	252	PDLIM7	PDZ and LIM domain protein 7	yes	yes	4	0.0030145	123.99	1	1
AFDKSHDQAVRTYQEHKA	QGRMKFTRPLFKDLAAFDKSHDQAVRTYQE	KSHDQAVRTYQEHKASMHPVTAMLVGKDLK	A	A	F	K	A	S	3	1	0	2	0	2	1	0	2	0	0	2	0	1	0	1	1	0	1	1	0	0	18		2130.02	P09960	P09960	577	594	LTA4H	Leukotriene A-4 hydrolase	yes	yes	4	0.030291	85.362					1
AFFAEKLHQA	EKCLTAIVKCATSKPAFFAEKLHQAMKGVG	ATSKPAFFAEKLHQAMKGVGTRHKALIRIM	P	A	F	Q	A	M	3	0	0	0	0	1	1	0	1	0	1	1	0	2	0	0	0	0	0	0	0	0	10		1160.6	P04083	P04083	276	285	ANXA1	Annexin A1	yes	yes	3	0.017204	107.15			1	1	1
AFGQLHKVLGMDP	REDITQSAQHALRLAAFGQLHKVLGMDPLP	LAAFGQLHKVLGMDPLPSKMPKKPKNENPV	A	A	F	D	P	L	1	0	0	1	0	1	0	2	1	0	2	1	1	1	1	0	0	0	0	1	0	0	13		1411.73	Q12906	Q12906	326	338	ILF3	Interleukin enhancer-binding factor 3	yes	yes	2	0.0046454	145.99	1	2	1		1
AFIFEHIIKRMAP	ILSTSGTVVTITIMPAFIFEHIIKRMAPSI	MPAFIFEHIIKRMAPSIMKSLMDHTIPEV_	P	A	F	A	P	S	2	1	0	0	0	0	1	0	1	3	0	1	1	2	1	0	0	0	0	0	0	0	13		1571.86	O00560	O00560	272	284	SDCBP	Syntenin-1	yes	yes	3	0.083561	80.69					1
AFIKVENA	VQTTEDQILKRDMPPAFIKVENACTKLVQA	LKRDMPPAFIKVENACTKLVQAAQMLQSDP	P	A	F	N	A	C	2	0	1	0	0	0	1	0	0	1	0	1	0	1	0	0	0	0	0	1	0	0	8		890.486	P18206	P18206	77	84	VCL	Vinculin	yes	yes	2	0.021552	160.54	1	1		1
AFKDTGKTPVEP	______________________________	______________________________	M	A	F	E	P	E	1	0	0	1	0	0	1	1	0	0	0	2	0	1	2	0	2	0	0	1	0	0	12		1288.67	P60866	P60866	2	13	RPS20	40S ribosomal protein S20	yes	yes	2	0.0035466	135.56	1	1
AFKEVKLSDYKGKYVVLFFYP	GKPAPDFKATAVVDGAFKEVKLSDYKGKYV	LSDYKGKYVVLFFYPLDFTFVCPTEIIAFS	G	A	F	Y	P	L	1	0	0	1	0	0	1	1	0	0	2	4	0	3	1	1	0	0	3	3	0	0	21		2540.37	P32119	P32119	24	44	PRDX2	Peroxiredoxin-2	yes	yes	3;4;5	0.0028041	152.94	1	2	3	1	1
AFKQMEQISQFLQA	PEGQAPVKKIQASTMAFKQMEQISQFLQAA	MAFKQMEQISQFLQAAERYGINTTDIFQTV	M	A	F	Q	A	A	2	0	0	0	0	4	1	0	0	1	1	1	1	2	0	1	0	0	0	0	0	0	14		1667.83	P37802	P37802	86	99	TAGLN2	Transgelin-2	yes	yes	2	0.00098118	154.24				1	1
AFKYQFVREP	SPLVSSSDSPPRPQPAFKYQFVREPEDEEE	PRPQPAFKYQFVREPEDEEEEEEEEEEDED	P	A	F	E	P	E	1	1	0	0	0	1	1	0	0	0	0	1	0	2	1	0	0	0	1	1	0	0	10		1283.67	Q9NQC3	Q9NQC3	22	31	RTN4	Reticulon-4	yes	yes	2;3	0.0045127	185.81	2	2	2	2	1
AFMKKFLEMHQL	SLYNAVTIEDVQKLAAFMKKFLEMHQL___	KLAAFMKKFLEMHQL_______________	A	A	F	Q	L	-	1	0	0	0	0	1	1	0	1	0	2	2	2	2	0	0	0	0	0	0	0	0	12		1521.78	Q9Y617	Q9Y617	359	370	PSAT1	Phosphoserine aminotransferase	yes	yes	3	0.022395	94.767	1
AFNSGKVDIVAINDP	GVNGFGRIGRLVTRAAFNSGKVDIVAINDP	AFNSGKVDIVAINDPFIDLNYMVYMFQYDS	A	A	F	D	P	F	2	0	2	2	0	0	0	1	0	2	0	1	0	1	1	1	0	0	0	2	0	0	15		1558.8	P04406	P04406	22	36	GAPDH	Glyceraldehyde-3-phosphate dehydrogenase	yes	yes	2	0.0001224	202.05	1	1	1	1	1
AFNVINGGSHA	IADLAGNSEVILPVPAFNVINGGSHAGNKL	LPVPAFNVINGGSHAGNKLAMQEFMILPVG	P	A	F	H	A	G	2	0	2	0	0	0	0	2	1	1	0	0	0	1	0	1	0	0	0	1	0	0	11		1085.53	P06733;P13929;P09104	P06733	149	159	ENO1;ENO3;ENO2	Alpha-enolase;Beta-enolase;Gamma-enolase	no	no	2	0.005507	133.86			2	2	1
AFNVINGGSHAGNKL	IADLAGNSEVILPVPAFNVINGGSHAGNKL	AFNVINGGSHAGNKLAMQEFMILPVGAANF	P	A	F	K	L	A	2	0	3	0	0	0	0	3	1	1	1	1	0	1	0	1	0	0	0	1	0	0	15		1497.77	P06733;P13929;P09104	P06733	149	163	ENO1;ENO3;ENO2	Alpha-enolase;Beta-enolase;Gamma-enolase	no	no	2	0.0075576	111.63			1	1	1
AFNVINGGSHAGNKLA	IADLAGNSEVILPVPAFNVINGGSHAGNKL	FNVINGGSHAGNKLAMQEFMILPVGAANFR	P	A	F	L	A	M	3	0	3	0	0	0	0	3	1	1	1	1	0	1	0	1	0	0	0	1	0	0	16		1568.81	P06733;P13929;P09104	P06733	149	164	ENO1;ENO3;ENO2	Alpha-enolase;Beta-enolase;Gamma-enolase	no	no	2;3	0.00030915	225.63	1	2	2	2	1
AFRDYVAVARGSKDHNIRAQEP	VITCDELLLGHEKAPAFRDYVAVARGSKDH	VARGSKDHNIRAQEPESGLSEETQVKCLMD	P	A	F	E	P	E	4	3	1	2	0	1	1	1	1	1	0	1	0	1	1	1	0	0	1	2	0	0	22		2499.27	P78527	P78527	4073	4094	PRKDC	DNA-dependent protein kinase catalytic subunit	yes	yes	4;5	0.00074935	180.63	2	1
AFRIEINFP	WQGLIVPDNPPYDKGAFRIEINFPAEYPFK	PPYDKGAFRIEINFPAEYPFKPPKITFKTK	G	A	F	F	P	A	1	1	1	0	0	0	1	0	0	2	0	0	0	2	1	0	0	0	0	0	0	0	9		1105.59	P68036;A0A1B0GUS4	P68036	50	58	UBE2L3	Ubiquitin-conjugating enzyme E2 L3	yes	no	2	0.02929	128.57					1
AFRKLDELYGTWR	APGGHVGRFCIWTESAFRKLDELYGTWRKA	ESAFRKLDELYGTWRKAASLKSNYNLPMHK	S	A	F	W	R	K	1	2	0	1	0	0	1	1	0	0	2	1	0	1	0	0	1	1	1	0	0	0	13		1653.86	P36578	P36578	256	268	RPL4	60S ribosomal protein L4	yes	yes	3	0.004251	124.51			1	1
AFRKLDELYGTWRK	APGGHVGRFCIWTESAFRKLDELYGTWRKA	SAFRKLDELYGTWRKAASLKSNYNLPMHKM	S	A	F	R	K	A	1	2	0	1	0	0	1	1	0	0	2	2	0	1	0	0	1	1	1	0	0	0	14		1781.96	P36578	P36578	256	269	RPL4	60S ribosomal protein L4	yes	yes	4	0.034662	84.468					1
AFRKLDELYGTWRKA	APGGHVGRFCIWTESAFRKLDELYGTWRKA	AFRKLDELYGTWRKAASLKSNYNLPMHKMI	S	A	F	K	A	A	2	2	0	1	0	0	1	1	0	0	2	2	0	1	0	0	1	1	1	0	0	0	15		1852.99	P36578	P36578	256	270	RPL4	60S ribosomal protein L4	yes	yes	3;4	0.0017622	140.03	1	1	2	2	1
AFRKLDELYGTWRKAA	APGGHVGRFCIWTESAFRKLDELYGTWRKA	FRKLDELYGTWRKAASLKSNYNLPMHKMIN	S	A	F	A	A	S	3	2	0	1	0	0	1	1	0	0	2	2	0	1	0	0	1	1	1	0	0	0	16		1924.03	P36578	P36578	256	271	RPL4	60S ribosomal protein L4	yes	yes	3;4	0.0033361	134.25		1	2	1	1
AFRNIKTIA	VNQAIWLLCTGAREAAFRNIKTIAECLADE	TGAREAAFRNIKTIAECLADELINAAKGSS	A	A	F	I	A	E	2	1	1	0	0	0	0	0	0	2	0	1	0	1	0	0	1	0	0	0	0	0	9		1032.61	P46782	P46782	162	170	RPS5	40S ribosomal protein S5;40S ribosomal protein S5, N-terminally processed	yes	yes	2	0.0095057	163.99	1	1	1	1
AFRNIKTIAECLA	VNQAIWLLCTGAREAAFRNIKTIAECLADE	EAAFRNIKTIAECLADELINAAKGSSNSYA	A	A	F	L	A	D	3	1	1	0	1	0	1	0	0	2	1	1	0	1	0	0	1	0	0	0	0	0	13		1505.8	P46782	P46782	162	174	RPS5	40S ribosomal protein S5;40S ribosomal protein S5, N-terminally processed	yes	yes	2	0.013733	115.57	1	1
AFYAPQKKFGP	APRPSPAISVSVSAPAFYAPQKKFGPVVAP	VSAPAFYAPQKKFGPVVAPKPKVNPFRPGD	P	A	F	G	P	V	2	0	0	0	0	1	0	1	0	0	0	2	0	2	2	0	0	0	1	0	0	0	11		1252.66	Q15942	Q15942	18	28	ZYX	Zyxin	yes	yes	3	0.012615	89.08	1	1
AFYMDTSHLFNTQHA	NPQVYVSQSAAAQIPAFYMDTSHLFNTQHA	AFYMDTSHLFNTQHARLAPPSLAQQQGFQP	P	A	F	H	A	R	2	0	1	1	0	1	0	0	2	0	1	0	1	2	0	1	2	0	1	0	0	0	15		1781.78	Q9Y520	Q9Y520	2389	2403	PRRC2C	Protein PRRC2C	yes	yes	3	0.0040163	102.28			1	1	1
AGAPGGPALGNGVAGAGEEDP	______________________________	PALGNGVAGAGEEDPAAAFLAQQESEIAGI	P	A	G	D	P	A	5	0	1	1	0	0	2	7	0	0	1	0	0	0	3	0	0	0	0	1	0	0	21		1762.81	P09496	P09496	11	31	CLTA	Clathrin light chain A	yes	yes	2	0.0028453	140.14	1
AGCGQNPVRQA	APEDVSEVIFGHVLAAGCGQNPVRQASVGA	HVLAAGCGQNPVRQASVGAGIPYSVPAWSC	A	A	G	Q	A	S	2	1	1	0	1	2	0	2	0	0	0	0	0	0	1	0	0	0	0	1	0	0	11		1156.54	Q9BWD1	Q9BWD1	63	73	ACAT2	Acetyl-CoA acetyltransferase, cytosolic	yes	yes	2	5.1202e-05	210.26	1
AGDALLQMITIHLP	EGKPLLKAVMRRWLPAGDALLQMITIHLPS	PAGDALLQMITIHLPSPVTAQKYRCELLYE	P	A	G	L	P	S	2	0	0	1	0	1	0	1	1	2	3	0	1	0	1	0	1	0	0	0	0	0	14		1491.81	P13639	P13639	346	359	EEF2	Elongation factor 2	yes	yes	2	0.015464	99.568		1
AGEKVEKPDTKEKKP	______________________________	AGEKVEKPDTKEKKPEAKKVDAGGKVKKGN	M	A	G	K	P	E	1	0	0	1	0	0	3	1	0	0	0	5	0	0	2	0	1	0	0	1	0	0	15		1682.92	Q02878	Q02878	2	16	RPL6	60S ribosomal protein L6	yes	yes	4	0.016194	75.574		1
AGEQRKDVYVQLYLQHLT	DKLKSELVANNVTLPAGEQRKDVYVQLYLQ	QRKDVYVQLYLQHLTARNRPPLPAGTNSKG	P	A	G	L	T	A	1	1	0	1	0	3	1	1	1	0	3	1	0	0	0	0	1	0	2	2	0	0	18		2160.13	P42166;P42167	P42167	29	46	TMPO	Lamina-associated polypeptide 2, isoform alpha;Thymopoietin;Thymopentin;Lamina-associated polypeptide 2, isoforms beta/gamma;Thymopoietin;Thymopentin	no	no	3	0.017477	99.092					1
AGEQRKDVYVQLYLQHLTA	DKLKSELVANNVTLPAGEQRKDVYVQLYLQ	RKDVYVQLYLQHLTARNRPPLPAGTNSKGP	P	A	G	T	A	R	2	1	0	1	0	3	1	1	1	0	3	1	0	0	0	0	1	0	2	2	0	0	19		2231.17	P42166;P42167	P42167	29	47	TMPO	Lamina-associated polypeptide 2, isoform alpha;Thymopoietin;Thymopentin;Lamina-associated polypeptide 2, isoforms beta/gamma;Thymopoietin;Thymopentin	no	no	3;4	0.0040439	160.76			2	1	2
AGEQRKDVYVQLYLQHLTARNRPP	DKLKSELVANNVTLPAGEQRKDVYVQLYLQ	VQLYLQHLTARNRPPLPAGTNSKGPPDFSS	P	A	G	P	P	L	2	3	1	1	0	3	1	1	1	0	3	1	0	0	2	0	1	0	2	2	0	0	24		2851.52	P42166;P42167	P42167	29	52	TMPO	Lamina-associated polypeptide 2, isoform alpha;Thymopoietin;Thymopentin;Lamina-associated polypeptide 2, isoforms beta/gamma;Thymopoietin;Thymopentin	no	no	4;5	0.00013948	188.48	1	2	1	1	1
AGFPKKASRTARIA	PAAVNALGLPKGVTPAGFPKKASRTARIAS	PAGFPKKASRTARIASDEEIQGTKDAVIQD	P	A	G	I	A	S	4	2	0	0	0	0	0	1	0	1	0	2	0	1	1	1	1	0	0	0	0	0	14		1472.86	Q8WX93	Q8WX93	879	892	PALLD	Palladin	yes	yes	4	0.015036	100.22		1
AGFRDILLREGP	PTDPVVPAVPIGPPPAGFRDILLREGPEGF	PPPAGFRDILLREGPEGFARAVRNHPGLLL	P	A	G	G	P	E	1	2	0	1	0	0	1	2	0	1	2	0	0	1	1	0	0	0	0	0	0	0	12		1342.74	P11498	P11498	539	550	PC	Pyruvate carboxylase, mitochondrial	yes	yes	3	0.0024059	129.37	1	1			1
AGGAVKTEGGGSEAP	AQAKVGSLDNVGHLPAGGAVKTEGGGSEAP	AGGAVKTEGGGSEAPLCPGPPAGEEPAISE	P	A	G	A	P	L	3	0	0	0	0	0	2	5	0	0	0	1	0	0	1	1	1	0	0	1	0	0	15		1286.61	P27816	P27816	1082	1096	MAP4	Microtubule-associated protein 4	yes	yes	2	0.0033008	127.83	1	1	1	1
AGGDKKVIATKVLG	GAGSGGPGGLTSAAPAGGDKKVIATKVLGT	PAGGDKKVIATKVLGTVKWFNVRNGYGFIN	P	A	G	L	G	T	2	0	0	1	0	0	0	3	0	1	1	3	0	0	0	0	1	0	0	2	0	0	14		1355.81	P67809	P67809	48	61	YBX1	Nuclease-sensitive element-binding protein 1	yes	yes	2;3	0.0023813	167.84			1	1	2
AGGGRIDKP	KKVISSANRAVVGVVAGGGRIDKPILKAGR	AVVGVVAGGGRIDKPILKAGRAYHKYKAKR	V	A	G	K	P	I	1	1	0	1	0	0	0	3	0	1	0	1	0	0	1	0	0	0	0	0	0	0	9		869.472	P62917	P62917	170	178	RPL8	60S ribosomal protein L8	yes	yes	2	0.037573	117.18				1
AGGNQMLEQYDKLQDG	DQLKPGGRLILPVGPAGGNQMLEQYDKLQD	GGNQMLEQYDKLQDGSIKMKPLMGVIYVPL	P	A	G	D	G	S	1	0	1	2	0	3	1	3	0	0	2	1	1	0	0	0	0	0	1	0	0	0	16		1765.79	P22061	P22061	186	201	PCMT1	Protein-L-isoaspartate(D-aspartate) O-methyltransferase	yes	yes	2	1.4447e-05	292.81			1	1	1
AGGPVHAVTVVTLLEKLA	MRESALERGPVPEAPAGGPVHAVTVVTLLE	PVHAVTVVTLLEKLASMLETLRERQGGLAR	P	A	G	L	A	S	3	0	0	0	0	0	1	2	1	0	3	1	0	0	1	0	2	0	0	4	0	0	18		1774.04	Q969G5	Q969G5	16	33	PRKCDBP	Protein kinase C delta-binding protein	yes	yes	3	0.0049166	131.24	1	1
AGGQWRLQQGLA	LFTGVRRLHCSVAAWAGGQWRLQQGLAANP	AAWAGGQWRLQQGLAANPSGYGPLTELPDW	W	A	G	L	A	A	2	1	0	0	0	3	0	3	0	0	2	0	0	0	0	0	0	1	0	0	0	0	12		1283.67	Q86TS9	Q86TS9	23	34	MRPL52	39S ribosomal protein L52, mitochondrial	yes	yes	2	0.0014778	158.61			1	1	1
AGGTAVGTGLNTRIG	MTRIKAAMPRIYELAAGGTAVGTGLNTRIG	AGGTAVGTGLNTRIGFAEKVAAKVAALTGL	A	A	G	I	G	F	2	1	1	0	0	0	0	5	0	1	1	0	0	0	0	0	3	0	0	1	0	0	15		1343.72	P07954	P07954	274	288	FH	Fumarate hydratase, mitochondrial	yes	yes	2	0.00076023	191.53	1	1	1	1	1
AGGVMDVNTALQEVLKTA	______________________________	VMDVNTALQEVLKTALIHDGLARGIREAAK	A	A	G	T	A	L	3	0	1	1	0	1	1	2	0	0	2	1	1	0	0	0	2	0	0	3	0	0	18		1815.94	P25398	P25398	8	25	RPS12	40S ribosomal protein S12	yes	yes	2;3	6.8332e-37	264.09			3	3	3
AGGVMDVNTALQEVLKTALIHDG	______________________________	TALQEVLKTALIHDGLARGIREAAKALDKR	A	A	G	D	G	L	3	0	1	2	0	1	1	3	1	1	3	1	1	0	0	0	2	0	0	3	0	0	23		2351.22	P25398	P25398	8	30	RPS12	40S ribosomal protein S12	yes	yes	2;3	5.4022e-06	257.35	2	2	2		2
AGGVMDVNTALQEVLKTALIHDGLA	______________________________	LQEVLKTALIHDGLARGIREAAKALDKRQA	A	A	G	L	A	R	4	0	1	2	0	1	1	3	1	1	4	1	1	0	0	0	2	0	0	3	0	0	25		2535.34	P25398	P25398	8	32	RPS12	40S ribosomal protein S12	yes	yes	3;4	2.0708e-06	207.89		1		1	2
AGHQEEAKVTANNDKNRTFSVWYVP	RSAGQGEVLVYVEDPAGHQEEAKVTANNDK	ANNDKNRTFSVWYVPEVTGTHKVTVLFAGQ	P	A	G	V	P	E	3	1	3	1	0	1	2	1	1	0	0	2	0	1	1	1	2	1	1	3	0	0	25		2860.39	P21333	P21333	324	348	FLNA	Filamin-A	yes	yes	4	0.0022831	144.77	1	1
AGKAGLVIGKGGETIKQLQERA	ANGGQNGTVQEIMIPAGKAGLVIGKGGETI	IGKGGETIKQLQERAGVKMILIQDGSQNTN	P	A	G	R	A	G	3	1	0	0	0	2	2	5	0	2	2	3	0	0	0	0	1	0	0	1	0	0	22		2223.27	Q92945	Q92945	242	263	KHSRP	Far upstream element-binding protein 2	yes	yes	3;4;5	4.7928e-09	236.04	2	3
AGKGDVPTKRPP	QEKKQRLLARAEKKAAGKGDVPTKRPPVLR	KKAAGKGDVPTKRPPVLRAGVNTVTTLVEN	A	A	G	P	P	V	1	1	0	1	0	0	0	2	0	0	0	2	0	0	3	0	1	0	0	1	0	0	12		1221.68	P62424	P62424	123	134	RPL7A	60S ribosomal protein L7a	yes	yes	3	0.0043198	132.03			1
AGKGKLDVQFSGLTKG	VELGKPTHFTVNAKAAGKGKLDVQFSGLTK	GKGKLDVQFSGLTKGDAVRDVDIIDHHDNT	A	A	G	K	G	D	1	0	0	1	0	1	0	4	0	0	2	3	0	1	0	1	1	0	0	1	0	0	16		1604.89	P21333	P21333	902	917	FLNA	Filamin-A	yes	yes	3	0.0056858	117.8
AGKLKAEGSEIRLA	WCGHCKALAPEYAKAAGKLKAEGSEIRLAK	AAGKLKAEGSEIRLAKVDATEESDLAQQYG	A	A	G	L	A	K	3	1	0	0	0	0	2	2	0	1	2	2	0	0	0	1	0	0	0	0	0	0	14		1441.83	P07237	P07237	67	80	P4HB	Protein disulfide-isomerase	yes	yes	3	0.00017943	207.31	1	1
AGKSSGPTSLFAVTVAPP	QQQQPQQQRGAAKEAAGKSSGPTSLFAVTV	SSGPTSLFAVTVAPPGARQGQQQAGGKKKA	A	A	G	P	P	G	3	0	0	0	0	0	0	2	0	0	1	1	0	1	3	3	2	0	0	2	0	0	18		1685.9	Q00839	Q00839	184	201	HNRNPU	Heterogeneous nuclear ribonucleoprotein U	yes	yes	2	0.0036182	141.13			1	1	1
AGLAGPVRGVGGP	AGRGIPAGVPMPQAPAGLAGPVRGVGGPSQ	APAGLAGPVRGVGGPSQQVMTPQGRGTVAA	P	A	G	G	P	S	2	1	0	0	0	0	0	5	0	0	1	0	0	0	2	0	0	0	0	2	0	0	13		1106.62	P14678;P63162	P14678	125	137	SNRPB;SNRPN	Small nuclear ribonucleoprotein-associated proteins B and B;Small nuclear ribonucleoprotein-associated protein N	yes	no	2	0.0021159	139.74	1	1	1	1	1
AGLEKRLCAA	PFLELDTNLPANRVPAGLEKRLCAAAASIL	ANRVPAGLEKRLCAAAASILGKPADRVNVT	P	A	G	A	A	A	3	1	0	0	1	0	1	1	0	0	2	1	0	0	0	0	0	0	0	0	0	0	10		1087.58	P30046;A6NHG4	P30046	17	26	DDT;DDTL	D-dopachrome decarboxylase;D-dopachrome decarboxylase-like protein	yes	no	2	0.005325	158.61	1		1		1
AGLEKRLCAAA	PFLELDTNLPANRVPAGLEKRLCAAAASIL	NRVPAGLEKRLCAAAASILGKPADRVNVTV	P	A	G	A	A	A	4	1	0	0	1	0	1	1	0	0	2	1	0	0	0	0	0	0	0	0	0	0	11		1158.62	P30046;A6NHG4	P30046	17	27	DDT;DDTL	D-dopachrome decarboxylase;D-dopachrome decarboxylase-like protein	yes	no	2	0.026356	96.618
AGLEKRLCAAAA	PFLELDTNLPANRVPAGLEKRLCAAAASIL	RVPAGLEKRLCAAAASILGKPADRVNVTVR	P	A	G	A	A	S	5	1	0	0	1	0	1	1	0	0	2	1	0	0	0	0	0	0	0	0	0	0	12		1229.65	P30046;A6NHG4	P30046	17	28	DDT;DDTL	D-dopachrome decarboxylase;D-dopachrome decarboxylase-like protein	yes	no	2	0.014346	106.37	1	1		1
AGLELLSDQGYRVDGRRA	______________________________	ELLSDQGYRVDGRRAGELRKIQARMGVFAQ	M	A	G	R	A	G	2	3	0	2	0	1	1	3	0	0	3	0	0	0	0	1	0	0	1	1	0	0	18		1975.02	Q9NPD3	Q9NPD3	2	19	EXOSC4	Exosome complex component RRP41	yes	yes	3	0.0073304	116.35	1	1		1
AGLELLSDQGYRVDGRRAG	______________________________	LLSDQGYRVDGRRAGELRKIQARMGVFAQA	M	A	G	A	G	E	2	3	0	2	0	1	1	4	0	0	3	0	0	0	0	1	0	0	1	1	0	0	19		2032.05	Q9NPD3	Q9NPD3	2	20	EXOSC4	Exosome complex component RRP41	yes	yes	3	0.0093859	113.29			1	1	1
AGLGHGMDRVGSEIERMG	PGIDRLGGAGMERMGAGLGHGMDRVGSEIE	GHGMDRVGSEIERMGLVMDRMGSVERMGSG	G	A	G	M	G	L	1	2	0	1	0	0	2	5	1	1	1	0	2	0	0	1	0	0	0	1	0	0	18		1870.88	P52272	P52272	421	438	HNRNPM	Heterogeneous nuclear ribonucleoprotein M	yes	yes	3;4	0.0032778	150.45				1	2
AGLNSLEAVKRKIQ	______________________________	MAGLNSLEAVKRKIQALQQQADEAEDRAQG	M	A	G	I	Q	A	2	1	1	0	0	1	1	1	0	1	2	2	0	0	0	1	0	0	0	1	0	0	14		1525.89	P67936	P67936	2	15	TPM4	Tropomyosin alpha-4 chain	yes	yes	3	0.0051509	115.34			1	1
AGLNSLEAVKRKIQA	______________________________	AGLNSLEAVKRKIQALQQQADEAEDRAQGL	M	A	G	Q	A	L	3	1	1	0	0	1	1	1	0	1	2	2	0	0	0	1	0	0	0	1	0	0	15		1596.93	P67936	P67936	2	16	TPM4	Tropomyosin alpha-4 chain	yes	yes	2;3	1.9532e-17	286.29			2
AGLNSLEAVKRKIQALQQQA	______________________________	LEAVKRKIQALQQQADEAEDRAQGLQRELD	M	A	G	Q	A	D	4	1	1	0	0	4	1	1	0	1	3	2	0	0	0	1	0	0	0	1	0	0	20		2165.23	P67936	P67936	2	21	TPM4	Tropomyosin alpha-4 chain	yes	yes	3	0.0037046	143.33	1	1	1	1	1
AGLPRRIIKETQRLL	______________________________	AGLPRRIIKETQRLLAEPVPGIKAEPDESN	M	A	G	L	L	A	1	3	0	0	0	1	1	1	0	2	3	1	0	0	1	0	1	0	0	0	0	0	15		1763.09	P61088	P61088	2	16	UBE2N	Ubiquitin-conjugating enzyme E2 N	yes	yes	4	0.038669	80.96				1
AGLPRRIIKETQRLLAEP	______________________________	PRRIIKETQRLLAEPVPGIKAEPDESNARY	M	A	G	E	P	V	2	3	0	0	0	1	2	1	0	2	3	1	0	0	2	0	1	0	0	0	0	0	18		2060.22	P61088	P61088	2	19	UBE2N	Ubiquitin-conjugating enzyme E2 N	yes	yes	3	0.02003	94.882	1
AGLQVLNDYLA	______________________________	LKSPAGLQVLNDYLADKSYIEGYVPSQADV	P	A	G	L	A	D	2	0	1	1	0	1	0	1	0	0	3	0	0	0	0	0	0	0	1	1	0	0	11		1175.62	P24534	P24534	10	20	EEF1B2	Elongation factor 1-beta	yes	yes	2	0.003712	138.9			1	1	1
AGLQVLNDYLADKS	______________________________	PAGLQVLNDYLADKSYIEGYVPSQADVAVF	P	A	G	K	S	Y	2	0	1	2	0	1	0	1	0	0	3	1	0	0	0	1	0	0	1	1	0	0	14		1505.77	P24534	P24534	10	23	EEF1B2	Elongation factor 1-beta	yes	yes	2	0.0029504	154.66	1	1	1	1	1
AGLQVLNDYLADKSYIEGYVP	______________________________	NDYLADKSYIEGYVPSQADVAVFEAVSSPP	P	A	G	V	P	S	2	0	1	2	0	1	1	2	0	1	3	1	0	0	1	1	0	0	3	2	0	0	21		2327.17	P24534	P24534	10	30	EEF1B2	Elongation factor 1-beta	yes	yes	2;3	0.0029292	182.89	2	2	2	2	2
AGLSDLELRRELQ	______________________________	______________________________	M	A	G	L	Q	A	1	2	0	1	0	1	2	1	0	0	4	0	0	0	0	1	0	0	0	0	0	0	13		1498.81	Q8NC56	Q8NC56	2	14	LEMD2	LEM domain-containing protein 2	yes	yes	2	0.00073216	211.64			1	1	1
AGLSDLELRRELQA	______________________________	MAGLSDLELRRELQALGFQPGPITDTTRDV	M	A	G	Q	A	L	2	2	0	1	0	1	2	1	0	0	4	0	0	0	0	1	0	0	0	0	0	0	14		1569.85	Q8NC56	Q8NC56	2	15	LEMD2	LEM domain-containing protein 2	yes	yes	2	0.00059929	196.16	1	1	1	1	1
AGLYSSENISNFNNA	SSTTARVITNQYNNPAGLYSSENISNFNNA	AGLYSSENISNFNNALESKTAASGVEANSR	P	A	G	N	A	L	2	0	4	0	0	0	1	1	0	1	1	0	0	1	0	3	0	0	1	0	0	0	15		1599.72	O00151	O00151	148	162	PDLIM1	PDZ and LIM domain protein 1	yes	yes	2	0.0011164	151.22				1	1
AGPAGGQQVDLA	QLSDLQSILATMNVPAGPAGGQQVDLASVL	NVPAGPAGGQQVDLASVLTPEIMAPILANA	P	A	G	L	A	S	3	0	0	1	0	2	0	3	0	0	1	0	0	0	1	0	0	0	0	1	0	0	12		1082.54	Q16186	Q16186	278	289	ADRM1	Proteasomal ubiquitin receptor ADRM1	yes	yes	2	0.012593	116.37
AGPRGMGTALKLLLGAGA	______________________________	RGMGTALKLLLGAGAVAYGVRESVFTVEGG	P	A	G	G	A	V	4	1	0	0	0	0	0	5	0	0	4	1	1	0	1	0	1	0	0	0	0	0	18		1652.94	Q99623	Q99623	14	31	PHB2	Prohibitin-2	yes	yes	3	0.012926	106.6	1	1
AGQAFRKFLP	______________________________	______________________________	M	A	G	L	P	L	2	1	0	0	0	1	0	1	0	0	1	1	0	2	1	0	0	0	0	0	0	0	10		1133.63	P61604	P61604	2	11	HSPE1	10 kDa heat shock protein, mitochondrial	yes	yes	2	0.036652	113.5			1	1	1
AGQSVLLQLP	IAYQLSRSRNITYLPAGQSVLLQLPQ____	ITYLPAGQSVLLQLPQ______________	P	A	G	L	P	Q	1	0	0	0	0	2	0	1	0	0	3	0	0	0	1	1	0	0	0	1	0	0	10		1024.59	P35232	P35232	262	271	PHB	Prohibitin	yes	yes	2	0.0072774	151.27		1	1	1	1
AGQSVLLQLPQ	IAYQLSRSRNITYLPAGQSVLLQLPQ____	TYLPAGQSVLLQLPQ_______________	P	A	G	P	Q	-	1	0	0	0	0	3	0	1	0	0	3	0	0	0	1	1	0	0	0	1	0	0	11		1152.65	P35232	P35232	262	272	PHB	Prohibitin	yes	yes	2	0.032848	91.085	1
AGQVDYTKAWEEYYKKMGQA	TTQTNGQGDQQNPAPAGQVDYTKAWEEYYK	YTKAWEEYYKKMGQAVPAPTGAPPGGQPDY	P	A	G	Q	A	V	3	0	0	1	0	2	2	2	0	0	0	3	1	0	0	0	1	1	3	1	0	0	20		2365.1	Q96AE4	Q96AE4	577	596	FUBP1	Far upstream element-binding protein 1	yes	yes	4	0.018396	98.185					1
AGRIQMLLRSDVVP	SNPQVYMDIKIGNKPAGRIQMLLRSDVVPM	PAGRIQMLLRSDVVPMTAENFRCLCTHEKG	P	A	G	V	P	M	1	2	0	1	0	1	0	1	0	1	2	0	1	0	1	1	0	0	0	2	0	0	14		1553.87	Q9UNP9	Q9UNP9	153	166	PPIE	Peptidyl-prolyl cis-trans isomerase E	yes	yes	3	0.023362	90.731		1
AGRKLALKTIDWVAF	______________________________	AGRKLALKTIDWVAFAEIIPQNQKAIASSL	M	A	G	A	F	A	3	1	0	1	0	0	0	1	0	1	2	2	0	1	0	0	1	1	0	1	0	0	15		1687.98	O75947	O75947	2	16	ATP5H	ATP synthase subunit d, mitochondrial	yes	yes	2;3	0.0017467	128.01	1	2
AGRKLALKTIDWVAFA	______________________________	GRKLALKTIDWVAFAEIIPQNQKAIASSLK	M	A	G	F	A	E	4	1	0	1	0	0	0	1	0	1	2	2	0	1	0	0	1	1	0	1	0	0	16		1759.01	O75947	O75947	2	17	ATP5H	ATP synthase subunit d, mitochondrial	yes	yes	2;3	0.010846	141.08	2	1
AGRSMQAARCP	______________________________	______________________________	M	A	G	C	P	T	3	2	0	0	1	1	0	1	0	0	0	0	1	0	1	1	0	0	0	0	0	0	11		1203.56	P46459	P46459	2	12	NSF	Vesicle-fusing ATPase	yes	yes	2	0.0010792	169.41	1
AGSRIVQEKVFKGLDLLEKAA	TGRQLLDEVEVATEPAGSRIVQEKVFKGLD	QEKVFKGLDLLEKAAEMLSQLDLFSRNEDL	P	A	G	A	A	E	3	1	0	1	0	1	2	2	0	1	3	3	0	1	0	1	0	0	0	2	0	0	21		2271.3	P78318	P78318	33	53	IGBP1	Immunoglobulin-binding protein 1	yes	yes	4	0.0028442	140.48	1	1
AGSRLETVGSIFSRTRDLVR	______________________________	ETVGSIFSRTRDLVRAGVLKEKPLWFDVYD	M	A	G	V	R	A	1	4	0	1	0	0	1	2	0	1	2	0	0	1	0	3	2	0	0	2	0	0	20		2219.21	Q9Y3D9	Q9Y3D9	2	21	MRPS23	28S ribosomal protein S23, mitochondrial	yes	yes	4	1.7499e-05	218.69	1	1	1	1	1
AGSRLETVGSIFSRTRDLVRA	______________________________	TVGSIFSRTRDLVRAGVLKEKPLWFDVYDA	M	A	G	R	A	G	2	4	0	1	0	0	1	2	0	1	2	0	0	1	0	3	2	0	0	2	0	0	21		2290.25	Q9Y3D9	Q9Y3D9	2	22	MRPS23	28S ribosomal protein S23, mitochondrial	yes	yes	4	0.0040348	129.32	1	1		1
AGTEDTAKEDAANRKLA	PEAMLQVLGPKPALPAGTEDTAKEDAANRK	TEDTAKEDAANRKLAKLYKVSNGAGTMSVS	P	A	G	L	A	K	5	1	1	2	0	0	2	1	0	0	1	2	0	0	0	0	2	0	0	0	0	0	17		1759.87	P06396;CON__Q3SX14	P06396	282	298	GSN	Gelsolin	yes	no	3	0.02022	92.8
AGVEEVAASGSHLNGDLDP	______________________________	EVAASGSHLNGDLDPDDREEGAASTAEEAA	M	A	G	D	P	D	3	0	1	2	0	0	2	3	1	0	2	0	0	0	1	2	0	0	0	2	0	0	19		1836.85	P50579	P50579	2	20	METAP2	Methionine aminopeptidase 2	yes	yes	2	0.0032556	169.17	1
AGVLKKTTGLVGLA	______________________________	MAGVLKKTTGLVGLAVCNTPHERLRILYTK	M	A	G	L	A	V	2	0	0	0	0	0	0	3	0	0	3	2	0	0	0	0	2	0	0	2	0	0	14		1326.82	Q16718	Q16718	2	15	NDUFA5	NADH dehydrogenase [ubiquinone] 1 alpha subcomplex subunit 5	yes	yes	2	0.013694	107.45	1		1	1
AGWILSHLETYR	LAVGLTSCFVTFLLPAGWILSHLETYRRPE	LLPAGWILSHLETYRRPE____________	P	A	G	Y	R	R	1	1	0	0	0	0	1	1	1	1	2	0	0	0	0	1	1	1	1	0	0	0	12		1444.75	P10176	P10176	55	66	COX8A	Cytochrome c oxidase subunit 8A, mitochondrial	yes	yes	3	0.0028545	138.75			1	1	1
AGWILSHLETYRRP	LAVGLTSCFVTFLLPAGWILSHLETYRRPE	PAGWILSHLETYRRPE______________	P	A	G	R	P	E	1	2	0	0	0	0	1	1	1	1	2	0	0	0	1	1	1	1	1	0	0	0	14		1697.9	P10176	P10176	55	68	COX8A	Cytochrome c oxidase subunit 8A, mitochondrial	yes	yes	3;4	0.0028273	131.13	1	1	1	2	1
AHESVVKSEDFSLPAYMDRRDHP	SLVGKRAISTSVCVRAHESVVKSEDFSLPA	EDFSLPAYMDRRDHPLPEVAHVKHLSASQK	R	A	H	H	P	L	2	2	0	3	0	0	2	0	2	0	1	1	1	1	2	3	0	0	1	2	0	0	23		2685.26	P13073	P13073	23	45	COX4I1	Cytochrome c oxidase subunit 4 isoform 1, mitochondrial	yes	yes	5	0.0030768	119.01		1
AHGLQLWVNLR	GRGILHAEMPCSEEPAHGLQLWVNLRSSEK	SEEPAHGLQLWVNLRSSEKMVEPQYQELKS	P	A	H	L	R	S	1	1	1	0	0	1	0	1	1	0	3	0	0	0	0	0	0	1	0	1	0	0	11		1305.73	O00625	O00625	111	121	PIR	Pirin	yes	yes	3	0.021595	107.21					1
AHKQIYYSDKYFDEHYEYRHVMLP	______________________________	KYFDEHYEYRHVMLPRELSKQVPKTHLMSE	M	A	H	L	P	R	1	1	0	2	0	1	2	0	3	1	1	2	1	1	1	1	0	0	5	1	0	0	24		3131.46	P33552	P33552	2	25	CKS2	Cyclin-dependent kinases regulatory subunit 2	yes	yes	4;5	0.0004941	170.56	2	3	2	1	3
AHQTGIHATEELKEFFAKA	______________________________	GIHATEELKEFFAKARAGSVRLIKVVIEDE	M	A	H	K	A	R	4	0	0	0	0	1	3	1	2	1	1	2	0	2	0	0	2	0	0	0	0	0	19		2127.07	Q6IBS0	Q6IBS0	2	20	TWF2	Twinfilin-2	yes	yes	4	0.0013319	188.49	1	1	1
AHQTGIHATEELKEFFAKARAG	______________________________	ATEELKEFFAKARAGSVRLIKVVIEDEQLV	M	A	H	A	G	S	5	1	0	0	0	1	3	2	2	1	1	2	0	2	0	0	2	0	0	0	0	0	22		2411.23	Q6IBS0	Q6IBS0	2	23	TWF2	Twinfilin-2	yes	yes	4;5	0.0015279	160.67	2
AHVDHGKSTLTDSLV	AIMDKKANIRNMSVIAHVDHGKSTLTDSLV	AHVDHGKSTLTDSLVCKAGIIASARAGETR	I	A	H	L	V	C	1	0	0	2	0	0	0	1	2	0	2	1	0	0	0	2	2	0	0	2	0	0	15		1578.8	P13639	P13639	26	40	EEF2	Elongation factor 2	yes	yes	3	0.034218	83.729				1
AHYNFKKITVVP	______________________________	______________________________	M	A	H	V	P	S	1	0	1	0	0	0	0	0	1	1	0	2	0	1	1	0	1	0	1	2	0	0	12		1415.79	Q9BZE4	Q9BZE4	2	13	GTPBP4	Nucleolar GTP-binding protein 1	yes	yes	3	0.030317	89.548		1		1
AHYNKRSTITSREIQTAVRLLLP	VNDIFERIAGEASRLAHYNKRSTITSREIQ	ITSREIQTAVRLLLPGELAKHAVSEGTKAV	L	A	H	L	P	G	2	3	1	0	0	1	1	0	1	2	3	1	0	0	1	2	3	0	1	1	0	0	23		2666.5	O60814;P33778;Q16778;P23527;Q93079;Q99877;P62807;P58876;Q5QNW6;Q99879;Q99880	Q93079	82	104	HIST1H2BK;HIST1H2BB;HIST2H2BE;HIST1H2BO;HIST1H2BH;HIST1H2BN;HIST1H2BC;HIST1H2BD;HIST2H2BF;HIST1H2BM;HIST1H2BL	Histone H2B type 1-K;Histone H2B type 1-B;Histone H2B type 2-E;Histone H2B type 1-O;Histone H2B type 1-H;Histone H2B type 1-N;Histone H2B type 1-C/E/F/G/I;Histone H2B type 1-D;Histone H2B type 2-F;Histone H2B type 1-M;Histone H2B type 1-L	no	no	4	3.7988e-08	177.91
AIDWFDGKEFHG	GEATVSFDDPPSAKAAIDWFDGKEFHGNII	AKAAIDWFDGKEFHGNIIKVSFATRRPEFM	A	A	I	H	G	N	1	0	0	2	0	0	1	2	1	1	0	1	0	2	0	0	0	1	0	0	0	0	12		1420.64	Q92804	Q92804	299	310	TAF15	TATA-binding protein-associated factor 2N	yes	yes	2;3	0.0016016	156.83			2	2	2
AIDWFDGKEFHGNIIKVSFATR	GEATVSFDDPPSAKAAIDWFDGKEFHGNII	KEFHGNIIKVSFATRRPEFMRGGGSGGGRR	A	A	I	T	R	R	2	1	1	2	0	0	1	2	1	3	0	2	0	3	0	1	1	1	0	1	0	0	22		2550.3	Q92804	Q92804	299	320	TAF15	TATA-binding protein-associated factor 2N	yes	yes	4;5	0.0035954	122.01			1	2	2
AIDWFDGKEFHGNIIKVSFATRR	GEATVSFDDPPSAKAAIDWFDGKEFHGNII	EFHGNIIKVSFATRRPEFMRGGGSGGGRRG	A	A	I	R	R	P	2	2	1	2	0	0	1	2	1	3	0	2	0	3	0	1	1	1	0	1	0	0	23		2706.4	Q92804	Q92804	299	321	TAF15	TATA-binding protein-associated factor 2N	yes	yes	5	0.00036198	179.36		1	1	1	1
AIDWFDGKEFHGNIIKVSFATRRP	GEATVSFDDPPSAKAAIDWFDGKEFHGNII	FHGNIIKVSFATRRPEFMRGGGSGGGRRGR	A	A	I	R	P	E	2	2	1	2	0	0	1	2	1	3	0	2	0	3	1	1	1	1	0	1	0	0	24		2803.46	Q92804	Q92804	299	322	TAF15	TATA-binding protein-associated factor 2N	yes	yes	4;5	2.7539e-06	214.74	2	2	1	2	2
AIDWFDGKEFSG	GEATVSFDDPPSAKAAIDWFDGKEFSGNPI	AKAAIDWFDGKEFSGNPIKVSFATRRADFN	A	A	I	S	G	N	1	0	0	2	0	0	1	2	0	1	0	1	0	2	0	1	0	1	0	0	0	0	12		1370.61	P35637	P35637	350	361	FUS	RNA-binding protein FUS	yes	yes	2	0.0017203	155.11	1	1	1	1	1
AIDWFDGKEFSGNP	GEATVSFDDPPSAKAAIDWFDGKEFSGNPI	AAIDWFDGKEFSGNPIKVSFATRRADFNRG	A	A	I	N	P	I	1	0	1	2	0	0	1	2	0	1	0	1	0	2	1	1	0	1	0	0	0	0	14		1581.71	P35637	P35637	350	363	FUS	RNA-binding protein FUS	yes	yes	2	2.3219e-09	193.94			1	1	1
AIDWFDGKEFSGNPIKVSFATRRA	GEATVSFDDPPSAKAAIDWFDGKEFSGNPI	FSGNPIKVSFATRRADFNRGGGNGRGGRGR	A	A	I	R	A	D	3	2	1	2	0	0	1	2	0	2	0	2	0	3	1	2	1	1	0	1	0	0	24		2711.38	P35637	P35637	350	373	FUS	RNA-binding protein FUS	yes	yes	4;5	4.2066e-05	202.43	2	2		1
AIEALNDGELQKA	ITEEMMDQANDKKVAAIEALNDGELQKAID	VAAIEALNDGELQKAIDLFTDAIKLNPRLA	A	A	I	K	A	I	3	0	1	1	0	1	2	1	0	1	2	1	0	0	0	0	0	0	0	0	0	0	13		1370.7	P50502;Q8IZP2	P50502	121	133	ST13;ST13P4	Hsc70-interacting protein;Putative protein FAM10A4	yes	no	2	0.0010605	188.91	1	1	1	1	1
AIFSKYGKIVGCSVHKGFA	IGNLNTLVVKKSDVEAIFSKYGKIVGCSVH	KYGKIVGCSVHKGFAFVQYVNERNARAAVA	E	A	I	F	A	F	2	0	0	0	1	0	0	3	1	2	0	3	0	2	0	2	0	0	1	2	0	0	19		2068.09	P07910	P07910	35	53	HNRNPC	Heterogeneous nuclear ribonucleoproteins C1/C2	yes	yes	4	0.017434	100.53			1	1
AIGIDLGTTYSCVGVFQHG	______________________________	DLGTTYSCVGVFQHGKVEIIANDQGNRTTP	A	A	I	H	G	K	1	0	0	1	1	1	0	4	1	2	1	0	0	1	0	1	2	0	1	2	0	0	19		1993.96	P0DMV8;P0DMV9	P0DMV8	6	24	HSPA1A;HSPA1B	Heat shock 70 kDa protein 1A;Heat shock 70 kDa protein 1B	no	no	2;3	7.2434e-14	265.72			1		2
AIHAKRVTIMP	SEAYLVGLFEDTNLCAIHAKRVTIMPKDIQ	TNLCAIHAKRVTIMPKDIQLARRIRGERA_	C	A	I	M	P	K	2	1	0	0	0	0	0	0	1	2	0	1	1	0	1	0	1	0	0	1	0	0	11		1235.72	P84243;Q6NXT2;Q71DI3;P68431	Q71DI3	112	122	H3F3A;H3F3C;HIST2H3A;HIST1H3A	Histone H3.3;Histone H3.3C;Histone H3.2;Histone H3.1	no	no	2	0.0066797	129.63			1	1	1
AIHVEGLDIKAKAP	LEGELQAPDLELSLPAIHVEGLDIKAKAPK	PAIHVEGLDIKAKAPKVKMPDVDISVPKIE	P	A	I	A	P	K	3	0	0	1	0	0	1	1	1	2	1	2	0	0	1	0	0	0	0	1	0	0	14		1460.84	Q09666	Q09666	5128	5141	AHNAK	Neuroblast differentiation-associated protein AHNAK	yes	yes	4	0.034971	84.297	1
AIIVLTKSGRSA	TAVGAVEASFKCCSGAIIVLTKSGRSAHQV	CSGAIIVLTKSGRSAHQVARYRPRAPIIAV	G	A	I	S	A	H	2	1	0	0	0	0	0	1	0	2	1	1	0	0	0	2	1	0	0	1	0	0	12		1214.73	P14618	P14618	427	438	PKM	Pyruvate kinase PKM	yes	yes	2;3	0.0023473	168.74				2	2
AILEYLTA	TSHGRVGATAAVYSAAILEYLTAEVLELAG	TAAVYSAAILEYLTAEVLELAGNASKDLKV	A	A	I	T	A	E	2	0	0	0	0	0	1	0	0	1	2	0	0	0	0	0	1	0	1	0	0	0	8		892.491	P0C0S5;Q71UI9	P0C0S5	57	64	H2AFZ;H2AFV	Histone H2A.Z;Histone H2A.V	yes	no	1	0.0045675	177.84		1
AILMGDKSENVQDLLLLDVAP	INPDEAVAYGAAVQAAILMGDKSENVQDLL	KSENVQDLLLLDVAPLSLGLETAGGVMTAL	A	A	I	A	P	L	2	0	1	3	0	1	1	1	0	1	5	1	1	0	1	1	0	0	0	2	0	0	21		2253.19	P0DMV8;P0DMV9	P0DMV8	378	398	HSPA1A;HSPA1B	Heat shock 70 kDa protein 1A;Heat shock 70 kDa protein 1B	yes	no	2;3	0.0045587	163.99			2	1	2
AILSGDKSENVQDLLLLDVTP	INPDEAVAYGAAVQAAILSGDKSENVQDLL	KSENVQDLLLLDVTPLSLGIETAGGVMTVL	A	A	I	T	P	L	1	0	1	3	0	1	1	1	0	1	5	1	0	0	1	2	1	0	0	2	0	0	21		2239.19	P11142	P11142	378	398	HSPA8	Heat shock cognate 71 kDa protein	yes	yes	2;3	0.0011512	228.7	2	1	1	2	2
AIMRSGASGP	YNRVGKVEHGSVALPAIMRSGASGPENFQV	SVALPAIMRSGASGPENFQVGSMPPAQQQI	P	A	I	G	P	E	2	1	0	0	0	0	0	2	0	1	0	0	1	0	1	2	0	0	0	0	0	0	10		945.47	Q9Y490	Q9Y490	451	460	TLN1	Talin-1	yes	yes	2	0.0061301	155.58	1
AINQFTQALDRQTA	QRQRAILYKRLKVPPAINQFTQALDRQTAT	PAINQFTQALDRQTATQLLKLAHKYRPETK	P	A	I	T	A	T	3	1	1	1	0	3	0	0	0	1	1	0	0	1	0	0	2	0	0	0	0	0	14		1575.8	P62424	P62424	79	92	RPL7A	60S ribosomal protein L7a	yes	yes	2	8.7381e-18	298.64	1	1
AIQKMTRVRVVDNSALGNSPYHRAP	RVLSHHCFSTTGSLSAIQKMTRVRVVDNSA	VDNSALGNSPYHRAPRCIHVYKKNGVGKVG	S	A	I	A	P	R	3	3	2	1	0	1	0	1	1	1	1	1	1	0	2	2	1	0	1	3	0	0	25		2779.47	Q6P1L8	Q6P1L8	31	55	MRPL14	39S ribosomal protein L14, mitochondrial	yes	yes	5	0.0034507	116.94		1
AIRDIDLKNRRG	DIRTKDIEDVFYKYGAIRDIDLKNRRGGPP	KYGAIRDIDLKNRRGGPPFAFVEFEDPRDA	G	A	I	R	G	G	1	3	1	2	0	0	0	1	0	2	1	1	0	0	0	0	0	0	0	0	0	0	12		1425.82	Q07955	Q07955	41	52	SRSF1	Serine/arginine-rich splicing factor 1	yes	yes	4	0.0053396	127.37			1	1
AIRGLVAEGHRLA	WIDNPTVDDRGVGQAAIRGLVAEGHRLANV	QAAIRGLVAEGHRLANVMMGPYRQDLLAKC	A	A	I	L	A	N	3	2	0	0	0	0	1	2	1	1	2	0	0	0	0	0	0	0	0	1	0	0	13		1361.79	P18206	P18206	518	530	VCL	Vinculin	yes	yes	2;3	0.0039362	126.66	2	1
AIRNDEELNKLLGKVTIAQGGVLP	RDNKKTRIIPRHLQLAIRNDEELNKLLGKV	KLLGKVTIAQGGVLPNIQAVLLPKKTESHH	L	A	I	L	P	N	2	1	2	1	0	1	2	3	0	2	4	2	0	0	1	0	1	0	0	2	0	0	24		2547.44	Q6FI13;P0C0S8;Q96KK5;P20671;Q16777;Q99878;Q9BTM1	Q6FI13	87	110	HIST2H2AA3;HIST1H2AG;HIST1H2AH;HIST1H2AD;HIST2H2AC;HIST1H2AJ;H2AFJ	Histone H2A type 2-A;Histone H2A type 1;Histone H2A type 1-H;Histone H2A type 1-D;Histone H2A type 2-C;Histone H2A type 1-J;Histone H2A.J	no	no	3;4	9.919e-05	194.25			2	2	2
AIRRASAILRSQKP	HMIRKNKYRPDLRMAAIRRASAILRSQKPV	AAIRRASAILRSQKPVMVKRKRTRPTKSS_	A	A	I	K	P	V	3	3	0	0	0	1	0	0	0	2	1	1	0	0	1	2	0	0	0	0	0	0	14		1565.95	P46779	P46779	110	123	RPL28	60S ribosomal protein L28	yes	yes	3;4	0.00046584	171.21		2
AIRRLKELKDQ	GAWTYNTTSAVTVKSAIRRLKELKDQ____	TVKSAIRRLKELKDQ_______________	S	A	I	D	Q	-	1	2	0	1	0	1	1	0	0	1	2	2	0	0	0	0	0	0	0	0	0	0	11		1368.82	P61513;A6NKH3	P61513	82	92	RPL37A;RPL37AP8	60S ribosomal protein L37a;Putative 60S ribosomal protein L37a-like protein	yes	no	2;3	0.00053001	213.8			2	2	2
AIRRMGESDDSILR	TGRFNGQFKTYAICGAIRRMGESDDSILRL	GAIRRMGESDDSILRLAKADGIVSKNF___	G	A	I	L	R	L	1	3	0	2	0	0	1	1	0	2	1	0	1	0	0	2	0	0	0	0	0	0	14		1617.83	P63220	P63220	58	71	RPS21	40S ribosomal protein S21	yes	yes	3;4	0.00034669	199.38			2		2
AIRRMGESDDSILRL	TGRFNGQFKTYAICGAIRRMGESDDSILRL	AIRRMGESDDSILRLAKADGIVSKNF____	G	A	I	R	L	A	1	3	0	2	0	0	1	1	0	2	2	0	1	0	0	2	0	0	0	0	0	0	15		1730.91	P63220	P63220	58	72	RPS21	40S ribosomal protein S21	yes	yes	3;4	2.0871e-05	222.88			2	1	2
AIRRMGESDDSILRLA	TGRFNGQFKTYAICGAIRRMGESDDSILRL	IRRMGESDDSILRLAKADGIVSKNF_____	G	A	I	L	A	K	2	3	0	2	0	0	1	1	0	2	2	0	1	0	0	2	0	0	0	0	0	0	16		1801.95	P63220	P63220	58	73	RPS21	40S ribosomal protein S21	yes	yes	3;4	0.00034517	185.14					2
AIRVTNPNARLRSEENE	SSKNRKAIVERAAQLAIRVTNPNARLRSEE	RVTNPNARLRSEENE_______________	L	A	I	N	E	-	2	3	3	0	0	0	3	0	0	1	1	0	0	0	1	1	1	0	0	1	0	0	17		1968.01	P62910	P62910	119	135	RPL32	60S ribosomal protein L32	yes	yes	3;4	0.000316	190.55	1	1
AISNKITSCIFQLLQE	TAGNAARKNHLEGKAAISNKITSCIFQLLQ	ISNKITSCIFQLLQEAGIKTAFTRKCGETA	A	A	I	Q	E	A	1	0	1	0	1	2	1	0	0	3	2	1	0	1	0	2	1	0	0	0	0	0	16		1863.98	P22234	P22234	55	70	PAICS	Multifunctional protein ADE2;Phosphoribosylaminoimidazole-succinocarboxamide synthase;Phosphoribosylaminoimidazole carboxylase	yes	yes	2	0.0050203	122.46	1		1		1
AISNKITSCIFQLLQEA	TAGNAARKNHLEGKAAISNKITSCIFQLLQ	SNKITSCIFQLLQEAGIKTAFTRKCGETAF	A	A	I	E	A	G	2	0	1	0	1	2	1	0	0	3	2	1	0	1	0	2	1	0	0	0	0	0	17		1935.01	P22234	P22234	55	71	PAICS	Multifunctional protein ADE2;Phosphoribosylaminoimidazole-succinocarboxamide synthase;Phosphoribosylaminoimidazole carboxylase	yes	yes	2;3	5.8019e-05	205.02	2	1	1	1	1
AISQVDRLQSEP	GEYYQESNGPTDSYAAISQVDRLQSEPESI	SYAAISQVDRLQSEPESIRKWREEQMERLE	A	A	I	E	P	E	1	1	0	1	0	2	1	0	0	1	1	0	0	0	1	2	0	0	0	1	0	0	12		1341.69	P09496	P09496	96	107	CLTA	Clathrin light chain A	yes	yes	2	0.0020782	149.95	1	1	1	1
AIVAKQVLLGRKV	VLVLDGRGHLLGRLAAIVAKQVLLGRKVVV	LAAIVAKQVLLGRKVVVVRCEGINISGNFY	A	A	I	K	V	V	2	1	0	0	0	1	0	1	0	1	2	2	0	0	0	0	0	0	0	3	0	0	13		1393.91	P40429	P40429	21	33	RPL13A	60S ribosomal protein L13a	yes	yes	3	0.009078	110.08			1	1
AIVHINHQP	VAQTGSGKTLSYLLPAIVHINHQPFLERGD	LSYLLPAIVHINHQPFLERGDGPICLVLAP	P	A	I	Q	P	F	1	0	1	0	0	1	0	0	2	2	0	0	0	0	1	0	0	0	0	1	0	0	9		1027.56	P17844;Q92841	P17844	152	160	DDX5;DDX17	Probable ATP-dependent RNA helicase DDX5;Probable ATP-dependent RNA helicase DDX17	no	no	2	0.013146	138.85		1
AIYHLQLFEE	EAVRMQHLIAREAEAAIYHLQLFEELRRLA	REAEAAIYHLQLFEELRRLAPITSDPTEAT	A	A	I	E	E	L	1	0	0	0	0	1	2	0	1	1	2	0	0	1	0	0	0	0	1	0	0	0	10		1261.63	P14618	P14618	388	397	PKM	Pyruvate kinase PKM	yes	yes	2	0.032559	102.46					1
AIYHLQLFEEL	EAVRMQHLIAREAEAAIYHLQLFEELRRLA	EAEAAIYHLQLFEELRRLAPITSDPTEATA	A	A	I	E	L	R	1	0	0	0	0	1	2	0	1	1	3	0	0	1	0	0	0	0	1	0	0	0	11		1374.72	P14618	P14618	388	398	PKM	Pyruvate kinase PKM	yes	yes	2	0.01087	116.73			1	1	1
AIYHLQLFEELR	EAVRMQHLIAREAEAAIYHLQLFEELRRLA	AEAAIYHLQLFEELRRLAPITSDPTEATAV	A	A	I	L	R	R	1	1	0	0	0	1	2	0	1	1	3	0	0	1	0	0	0	0	1	0	0	0	12		1530.82	P14618	P14618	388	399	PKM	Pyruvate kinase PKM	yes	yes	3	0.0011408	172.17			1	1	1
AIYHLQLFEELRR	EAVRMQHLIAREAEAAIYHLQLFEELRRLA	EAAIYHLQLFEELRRLAPITSDPTEATAVG	A	A	I	R	R	L	1	2	0	0	0	1	2	0	1	1	3	0	0	1	0	0	0	0	1	0	0	0	13		1686.92	P14618	P14618	388	400	PKM	Pyruvate kinase PKM	yes	yes	3;4	0.0010199	138.94			2	1	1
AIYHLQLFEELRRL	EAVRMQHLIAREAEAAIYHLQLFEELRRLA	AAIYHLQLFEELRRLAPITSDPTEATAVGA	A	A	I	R	L	A	1	2	0	0	0	1	2	0	1	1	4	0	0	1	0	0	0	0	1	0	0	0	14		1800	P14618	P14618	388	401	PKM	Pyruvate kinase PKM	yes	yes	4	0.003215	128.31			1	1
AIYHLQLFEELRRLA	EAVRMQHLIAREAEAAIYHLQLFEELRRLA	AIYHLQLFEELRRLAPITSDPTEATAVGAV	A	A	I	L	A	P	2	2	0	0	0	1	2	0	1	1	4	0	0	1	0	0	0	0	1	0	0	0	15		1871.04	P14618	P14618	388	402	PKM	Pyruvate kinase PKM	yes	yes	3;4	0.00048117	164.81		1	1	1	2
AIYHLQLFEELRRLAP	EAVRMQHLIAREAEAAIYHLQLFEELRRLA	IYHLQLFEELRRLAPITSDPTEATAVGAVE	A	A	I	A	P	I	2	2	0	0	0	1	2	0	1	1	4	0	0	1	1	0	0	0	1	0	0	0	16		1968.09	P14618	P14618	388	403	PKM	Pyruvate kinase PKM	yes	yes	2;3;4	3.4283e-08	284.12	3	3	1
AKDVKFGADA	RPVSRVLAPHLTRAYAKDVKFGADARALML	LTRAYAKDVKFGADARALMLQGVDLLADAV	Y	A	K	D	A	R	3	0	0	2	0	0	0	1	0	0	0	2	0	1	0	0	0	0	0	1	0	0	10		1020.52	P10809	P10809	27	36	HSPD1	60 kDa heat shock protein, mitochondrial	yes	yes	2	0.0031934	156.26			1		1
AKDVKFGADAR	RPVSRVLAPHLTRAYAKDVKFGADARALML	TRAYAKDVKFGADARALMLQGVDLLADAVA	Y	A	K	A	R	A	3	1	0	2	0	0	0	1	0	0	0	2	0	1	0	0	0	0	0	1	0	0	11		1176.63	P10809	P10809	27	37	HSPD1	60 kDa heat shock protein, mitochondrial	yes	yes	3	0.017106	108.24		1	1	1
AKDVKFGADARA	RPVSRVLAPHLTRAYAKDVKFGADARALML	RAYAKDVKFGADARALMLQGVDLLADAVAV	Y	A	K	R	A	L	4	1	0	2	0	0	0	1	0	0	0	2	0	1	0	0	0	0	0	1	0	0	12		1247.66	P10809	P10809	27	38	HSPD1	60 kDa heat shock protein, mitochondrial	yes	yes	2;3	0.00062569	196.24	1	2			1
AKDVTLLKETERA	SAKNVVLPTETEVAPAKDVTLLKETERASP	APAKDVTLLKETERASPIKMDLAPSKDMGP	P	A	K	R	A	S	2	1	0	1	0	0	2	0	0	0	2	2	0	0	0	0	2	0	0	1	0	0	13		1472.82	P27816	P27816	345	357	MAP4	Microtubule-associated protein 4	yes	yes	3	0.00096657	158.52			1	1	1
AKFINYVKNCFRMT	MQASIEKGGSLPKVEAKFINYVKNCFRMTD	EAKFINYVKNCFRMTDQEAIQDLWQWRKSL	E	A	K	M	T	D	1	1	2	0	1	0	0	0	0	1	0	2	1	2	0	0	1	0	1	1	0	0	14		1790.9	P06748	P06748	266	279	NPM1	Nucleophosmin	yes	yes	3;4	0.0031652	110.77				1	1
AKFINYVKNCFRMTDQEA	MQASIEKGGSLPKVEAKFINYVKNCFRMTD	INYVKNCFRMTDQEAIQDLWQWRKSL____	E	A	K	E	A	I	2	1	2	1	1	1	1	0	0	1	0	2	1	2	0	0	1	0	1	1	0	0	18		2234.06	P06748	P06748	266	283	NPM1	Nucleophosmin	yes	yes	3	0.0020664	171.71	1	1	1	1	2
AKFVIHCNSP	LEVAGAAVSAGHGLPAKFVIHCNSPVWGAD	GHGLPAKFVIHCNSPVWGADKCEELLEKTV	P	A	K	S	P	V	1	0	1	0	1	0	0	0	1	1	0	1	0	1	1	1	0	0	0	1	0	0	10		1171.58	O75367	O75367	270	279	H2AFY	Core histone macro-H2A.1	yes	yes	2	0.0032977	169.21			1	1
AKHAVSEGTKAVTKYTSAK	REIQTAVRLLLPGELAKHAVSEGTKAVTKY	VSEGTKAVTKYTSAK_______________	L	A	K	A	K	-	4	0	0	0	0	0	1	1	1	0	0	4	0	0	0	2	3	0	1	2	0	0	19		1976.07	O60814;P57053	O60814	108	126	HIST1H2BK;H2BFS	Histone H2B type 1-K;Histone H2B type F-S	no	no	4;5	0.0008643	195.46		2
AKHAVSEGTKAVTKYTSSK	REIQTAVRLLLPGELAKHAVSEGTKAVTKY	VSEGTKAVTKYTSSK_______________	L	A	K	S	K	-	3	0	0	0	0	0	1	1	1	0	0	4	0	0	0	3	3	0	1	2	0	0	19		1992.06	P33778;Q16778;P23527;Q8N257;Q93079;Q99877;P62807;P58876;Q5QNW6;Q99879;Q99880;Q96A08	Q93079	108	126	HIST1H2BB;HIST2H2BE;HIST1H2BO;HIST3H2BB;HIST1H2BH;HIST1H2BN;HIST1H2BC;HIST1H2BD;HIST2H2BF;HIST1H2BM;HIST1H2BL;HIST1H2BA	Histone H2B type 1-B;Histone H2B type 2-E;Histone H2B type 1-O;Histone H2B type 3-B;Histone H2B type 1-H;Histone H2B type 1-N;Histone H2B type 1-C/E/F/G/I;Histone H2B type 1-D;Histone H2B type 2-F;Histone H2B type 1-M;Histone H2B type 1-L;Histone H2B type 1-A	no	no	3;4;5	1.6663e-09	251.41	3	3
AKIAKTHEDIEA	______________________________	______________________________	M	A	K	E	A	Q	3	0	0	1	0	0	2	0	1	2	0	2	0	0	0	0	1	0	0	0	0	0	12		1324.7	O75533	O75533	2	13	SF3B1	Splicing factor 3B subunit 1	yes	yes	2	0.0024789	144.17	1	1	1
AKIIFEDDRCLAFHDISP	GGDTIFGKIIRKEIPAKIIFEDDRCLAFHD	IFEDDRCLAFHDISPQAPTHFLVIPKKHIS	P	A	K	S	P	Q	2	1	0	3	1	0	1	0	1	3	1	1	0	2	1	1	0	0	0	0	0	0	18		2146.05	P49773	P49773	29	46	HINT1	Histidine triad nucleotide-binding protein 1	yes	yes	3	0.029287	86.179					1
AKKKEEEDDDMKELENWAGSM	VPLPNVPSIALPSKPAKKKEEEDDDMKELE	EDDDMKELENWAGSM_______________	P	A	K	S	M	-	2	0	1	3	0	0	5	1	0	0	1	4	2	0	0	1	0	1	0	0	0	0	21		2482.1	Q9H444	Q9H444	204	224	CHMP4B	Charged multivesicular body protein 4b	yes	yes	4	0.019047	93.269				1
AKRTKKVGIVGKYGTRYG	______________________________	TKKVGIVGKYGTRYGASLRKMVKKIEISQH	M	A	K	Y	G	A	1	2	0	0	0	0	0	4	0	1	0	4	0	0	0	0	2	0	2	2	0	0	18		1981.16	P61513	P61513	2	19	RPL37A	60S ribosomal protein L37a	yes	yes	4;5	0.0033482	148.52			2	1	2
AKRTKKVGIVGKYGTRYGA	______________________________	KKVGIVGKYGTRYGASLRKMVKKIEISQHA	M	A	K	G	A	S	2	2	0	0	0	0	0	4	0	1	0	4	0	0	0	0	2	0	2	2	0	0	19		2052.2	P61513	P61513	2	20	RPL37A	60S ribosomal protein L37a	yes	yes	3;4;5	0.00027106	204.31	2	3	3	3	2
AKVAVLGASGGIGQP	SAALRRSFSTSAQNNAKVAVLGASGGIGQP	AKVAVLGASGGIGQPLSLLLKNSPLVSRLT	N	A	K	Q	P	L	3	0	0	0	0	1	0	4	0	1	1	1	0	0	1	1	0	0	0	2	0	0	15		1323.75	P40926	P40926	25	39	MDH2	Malate dehydrogenase, mitochondrial	yes	yes	2	0.016229	98.353		1	1		1
AKVEQVLSLEPQHELKFRGP	______________________________	VLSLEPQHELKFRGPFTDVVTTNLKLGNPT	M	A	K	G	P	F	1	1	0	0	0	2	3	1	1	0	3	2	0	1	2	1	0	0	0	2	0	0	20		2304.26	O95292	O95292	2	21	VAPB	Vesicle-associated membrane protein-associated protein B/C	yes	yes	3;4	0.00064697	199.12	2	1
AKYDDIKKVVKQA	ANVSVVDLTCRLEKPAKYDDIKKVVKQASE	KPAKYDDIKKVVKQASEGPLKGILGYTEHQ	P	A	K	Q	A	S	2	0	0	2	0	1	0	0	0	1	0	4	0	0	0	0	0	0	1	2	0	0	13		1504.86	P04406	P04406	253	265	GAPDH	Glyceraldehyde-3-phosphate dehydrogenase	yes	yes	2;3;4	0.0010066	190.3			3	2	2
AKYDDIKKVVKQASEGP	ANVSVVDLTCRLEKPAKYDDIKKVVKQASE	YDDIKKVVKQASEGPLKGILGYTEHQVVSS	P	A	K	G	P	L	2	0	0	2	0	1	1	1	0	1	0	4	0	0	1	1	0	0	1	2	0	0	17		1875.01	P04406	P04406	253	269	GAPDH	Glyceraldehyde-3-phosphate dehydrogenase	yes	yes	3	6.7864e-06	208.52			1	1	1
ALAAQYEHDLEVA	VAMPALAPPEVVMDPALAAQYEHDLEVAQT	DPALAAQYEHDLEVAQTTALPDEDDDL___	P	A	L	V	A	Q	4	0	0	1	0	1	2	0	1	0	2	0	0	0	0	0	0	0	1	1	0	0	13		1428.69	P62826	P62826	192	204	RAN	GTP-binding nuclear protein Ran	yes	yes	2	0.0088266	110.47	1	1
ALAAQYEHDLEVAQTTALP	VAMPALAPPEVVMDPALAAQYEHDLEVAQT	QYEHDLEVAQTTALPDEDDDL_________	P	A	L	L	P	D	5	0	0	1	0	2	2	0	1	0	3	0	0	0	1	0	2	0	1	1	0	0	19		2040.02	P62826	P62826	192	210	RAN	GTP-binding nuclear protein Ran	yes	yes	2	0.020968	134.49	1	1
ALAAQYEHDLEVAQTTALPDEDDDL	VAMPALAPPEVVMDPALAAQYEHDLEVAQT	EVAQTTALPDEDDDL_______________	P	A	L	D	L	-	5	0	0	5	0	2	3	0	1	0	4	0	0	0	1	0	2	0	1	1	0	0	25		2742.25	P62826	P62826	192	216	RAN	GTP-binding nuclear protein Ran	yes	yes	3	0.026578	89.511					1
ALDDLIDTLGGP	ESKPDKPSGKSGMDAALDDLIDTLGGPEET	MDAALDDLIDTLGGPEETEEENTTYTGPEV	A	A	L	G	P	E	1	0	0	3	0	0	0	2	0	1	3	0	0	0	1	0	1	0	0	0	0	0	12		1198.61	P20810	P20810	156	167	CAST	Calpastatin	yes	yes	2	0.0035008	135.77	1	1	1	1	1
ALDKYAKKSVKVIVVGNP	DLLKANVKIFKSQGAALDKYAKKSVKVIVV	KYAKKSVKVIVVGNPANTNCLTASKSAPSI	A	A	L	N	P	A	2	0	1	1	0	0	0	1	0	1	1	4	0	0	1	1	0	0	1	4	0	0	18		1928.15	P40925	P40925	115	132	MDH1	Malate dehydrogenase, cytoplasmic	yes	yes	4	0.038526	78.661			1
ALDNFLDKL	VAETRKRKGLKEGIPALDNFLDKL______	LKEGIPALDNFLDKL_______________	P	A	L	K	L	-	1	0	1	2	0	0	0	0	0	0	3	1	0	1	0	0	0	0	0	0	0	0	9		1047.56	P13639	P13639	850	858	EEF2	Elongation factor 2	yes	yes	2	0.0091832	164.77		1		1	1
ALDRLKVFDGIPPP	TVRGMLPHKTKRGQAALDRLKVFDGIPPPY	AALDRLKVFDGIPPPYDKKKRMVVPAALKV	A	A	L	P	P	Y	1	1	0	2	0	0	0	1	0	1	2	1	0	1	3	0	0	0	0	1	0	0	14		1536.87	P40429	P40429	98	111	RPL13A	60S ribosomal protein L13a	yes	yes	3	0.038364	69.108			1
ALEFLNRFE	DLKPDWGKGYSRKAAALEFLNRFEEAKRTY	YSRKAAALEFLNRFEEAKRTYEEGLKHEAN	A	A	L	F	E	E	1	1	1	0	0	0	2	0	0	0	2	0	0	2	0	0	0	0	0	0	0	0	9		1137.58	P31948	P31948	81	89	STIP1	Stress-induced-phosphoprotein 1	yes	yes	2	0.025895	133.23			1	1	1
ALEKLFPDTP	AGSNKKVAKAYAALAALEKLFPDTPLALDA	YAALAALEKLFPDTPLALDANKKKRAPVPV	A	A	L	T	P	L	1	0	0	1	0	0	1	0	0	0	2	1	0	1	2	0	1	0	0	0	0	0	10		1129.6	Q12906	Q12906	584	593	ILF3	Interleukin enhancer-binding factor 3	yes	yes	2	0.027973	107.69		1
ALENNKEQIQKIIETLTQQLQ	VGGVLVERTVKEVLPALENNKEQIQKIIET	EQIQKIIETLTQQLQAKGKELNEFREKHNI	P	A	L	L	Q	A	1	0	2	0	0	5	3	0	0	3	3	2	0	0	0	0	2	0	0	0	0	0	21		2481.34	Q9UHV9	Q9UHV9	89	109	PFDN2	Prefoldin subunit 2	yes	yes	3	0.0087526	110.6					1
ALENNKEQIQKIIETLTQQLQA	VGGVLVERTVKEVLPALENNKEQIQKIIET	QIQKIIETLTQQLQAKGKELNEFREKHNIR	P	A	L	Q	A	K	2	0	2	0	0	5	3	0	0	3	3	2	0	0	0	0	2	0	0	0	0	0	22		2552.38	Q9UHV9	Q9UHV9	89	110	PFDN2	Prefoldin subunit 2	yes	yes	3	0.0012863	167.16				1
ALENSLKKAQLDYVDLYLIHSP	SKLWSTFHRPELVRPALENSLKKAQLDYVD	KAQLDYVDLYLIHSPMSLKPGEELSPTDEN	P	A	L	S	P	M	2	0	1	2	0	1	1	0	1	1	5	2	0	0	1	2	0	0	2	1	0	0	22		2529.35	P42330	P42330	98	119	AKR1C3	Aldo-keto reductase family 1 member C3	yes	yes	3;4	8.8955e-06	214.52	2	2		1
ALERSLKNLQLDYVDLYLIHFP	SKLWSNSHRPELVRPALERSLKNLQLDYVD	NLQLDYVDLYLIHFPVSVKPGEEVIPKDEN	P	A	L	F	P	V	1	1	1	2	0	1	1	0	1	1	6	1	0	1	1	1	0	0	2	1	0	0	22		2659.44	P52895;Q04828	P52895	98	119	AKR1C2;AKR1C1	Aldo-keto reductase family 1 member C2;Aldo-keto reductase family 1 member C1	yes	no	4	0.0083661	108.17		1
ALFNTISQGDVRLTP	NTIQPTPQTIPAIDPALFNTISQGDVRLTP	ALFNTISQGDVRLTPEDFARAQKYCKYAGS	P	A	L	T	P	E	1	1	1	1	0	1	0	1	0	1	2	0	0	1	1	1	2	0	0	1	0	0	15		1630.87	Q9NP79	Q9NP79	252	266	VTA1	Vacuolar protein sorting-associated protein VTA1 homolog	yes	yes	2	0.00017562	231.83	1		1	1	1
ALFNVLCEIKEKTVLSIRGA	AQARKHALNCHRMKPALFNVLCEIKEKTVL	LCEIKEKTVLSIRGAQEEEPTDPQLMRLDN	P	A	L	G	A	Q	2	1	1	0	1	0	2	1	0	2	3	2	0	1	0	1	1	0	0	2	0	0	20		2260.26	P40424	P40424	76	95	PBX1	Pre-B-cell leukemia transcription factor 1	yes	yes	4	0.0039858	155.11				1	1
ALGNGVAGAGEEDP	ELDPFGAPAGAPGGPALGNGVAGAGEEDPA	PALGNGVAGAGEEDPAAAFLAQQESEIAGI	P	A	L	D	P	A	3	0	1	1	0	0	2	4	0	0	1	0	0	0	1	0	0	0	0	1	0	0	14		1255.57	P09496	P09496	18	31	CLTA	Clathrin light chain A	yes	yes	2	0.039933	81.547
ALHLEKNVNQSLLELHKLA	PDCDDWESGLNAMECALHLEKNVNQSLLEL	EKNVNQSLLELHKLATDKNDPHLCDFIETH	C	A	L	L	A	T	2	0	2	0	0	1	2	0	2	0	6	2	0	0	0	1	0	0	0	1	0	0	19		2169.23	P02794	P02794	104	122	FTH1	Ferritin heavy chain;Ferritin heavy chain, N-terminally processed	yes	yes	4	0.0096822	112.82			1
ALHLYSNTLNFQIS	NAKYVSLHVRKSNRAALHLYSNTLNFQISE	AALHLYSNTLNFQISEVEPKYYADGEDAYA	A	A	L	I	S	E	1	0	2	0	0	1	0	0	1	1	3	0	0	1	0	2	1	0	1	0	0	0	14		1619.83	P41227;Q9BSU3	P41227	118	131	NAA10;NAA11	N-alpha-acetyltransferase 10;N-alpha-acetyltransferase 11	yes	no	2	0.00021202	205.77			1	1	1
ALILHDDEVTVTEDKINALIKA	______________________________	EVTVTEDKINALIKAAGVNVEPFWPGLFAK	S	A	L	K	A	A	3	0	1	3	0	0	2	0	1	3	3	2	0	0	0	0	2	0	0	2	0	0	22		2420.32	P05386	P05386	13	34	RPLP1	60S acidic ribosomal protein P1	yes	yes	3;4	0.0015413	160.13			2	2	1
ALIMQVLQLTA	SPGQNQVTPQDHEKAALIMQVLQLTADQIA	HEKAALIMQVLQLTADQIAMLPPEQRQSIL	A	A	L	T	A	D	2	0	0	0	0	2	0	0	0	1	3	0	1	0	0	0	1	0	0	1	0	0	11		1199.69	P33240;Q9H0L4	P33240	539	549	CSTF2;CSTF2T	Cleavage stimulation factor subunit 2;Cleavage stimulation factor subunit 2 tau variant	yes	no	2	0.017231	108.09					1
ALIRETQEKRFKDP	VLDLDLFRVDKGGDPALIRETQEKRFKDPG	PALIRETQEKRFKDPGLVDQLVKADSEWRR	P	A	L	D	P	G	1	2	0	1	0	1	2	0	0	1	1	2	0	1	1	0	1	0	0	0	0	0	14		1729.95	P49591	P49591	17	30	SARS	Serine--tRNA ligase, cytoplasmic	yes	yes	3	0.0027271	131.86		1
ALKAQSGPVRSGP	ALKHVSDDMKTHKNPALKAQSGPVRSGPKP	NPALKAQSGPVRSGPKPFSAPKPQTSPSPK	P	A	L	G	P	K	2	1	0	0	0	1	0	2	0	0	1	1	0	0	2	2	0	0	0	1	0	0	13		1266.7	Q01518	Q01518	285	297	CAP1	Adenylyl cyclase-associated protein 1	yes	yes	2;3	0.0010404	187.76	2	1
ALKAWGGKKENLK	PWALTFSYGRALQASALKAWGGKKENLKAA	ASALKAWGGKKENLKAAQEEYVKRALANSL	S	A	L	L	K	A	2	0	1	0	0	0	1	2	0	0	2	4	0	0	0	0	0	1	0	0	0	0	13		1441.84	P04075	P04075	310	322	ALDOA	Fructose-bisphosphate aldolase A	yes	yes	4	0.0019623	125.82			1	1	1
ALKAWGGKKENLKA	PWALTFSYGRALQASALKAWGGKKENLKAA	SALKAWGGKKENLKAAQEEYVKRALANSLA	S	A	L	K	A	A	3	0	1	0	0	0	1	2	0	0	2	4	0	0	0	0	0	1	0	0	0	0	14		1512.88	P04075	P04075	310	323	ALDOA	Fructose-bisphosphate aldolase A	yes	yes	3;4	0.0047365	91.307			2	1
ALKAWGGKKENLKAA	PWALTFSYGRALQASALKAWGGKKENLKAA	ALKAWGGKKENLKAAQEEYVKRALANSLAC	S	A	L	A	A	Q	4	0	1	0	0	0	1	2	0	0	2	4	0	0	0	0	0	1	0	0	0	0	15		1583.91	P04075	P04075	310	324	ALDOA	Fructose-bisphosphate aldolase A	yes	yes	3;4	0.0033358	127.57		1	1	1	1
ALKAWGGKKENLKAAQEEYVKRA	PWALTFSYGRALQASALKAWGGKKENLKAA	KENLKAAQEEYVKRALANSLACQGKYTPSG	S	A	L	R	A	L	5	1	1	0	0	1	3	2	0	0	2	5	0	0	0	0	0	1	1	1	0	0	23		2587.42	P04075	P04075	310	332	ALDOA	Fructose-bisphosphate aldolase A	yes	yes	5	0.00017071	191.99		1
ALKAWGGKKENLKAAQEEYVKRAL	PWALTFSYGRALQASALKAWGGKKENLKAA	ENLKAAQEEYVKRALANSLACQGKYTPSGQ	S	A	L	A	L	A	5	1	1	0	0	1	3	2	0	0	3	5	0	0	0	0	0	1	1	1	0	0	24		2700.51	P04075	P04075	310	333	ALDOA	Fructose-bisphosphate aldolase A	yes	yes	5	0.0055674	111.53	1
ALKAWGGKKENLKAAQEEYVKRALA	PWALTFSYGRALQASALKAWGGKKENLKAA	NLKAAQEEYVKRALANSLACQGKYTPSGQA	S	A	L	L	A	N	6	1	1	0	0	1	3	2	0	0	3	5	0	0	0	0	0	1	1	1	0	0	25		2771.54	P04075	P04075	310	334	ALDOA	Fructose-bisphosphate aldolase A	yes	yes	4;5	2.8118e-40	333.81	2	2
ALKFNGGGHINHSIFWTNLSP	ALAKGDVTAQIALQPALKFNGGGHINHSIF	GGHINHSIFWTNLSPNGGGEPKGELLEAIK	P	A	L	S	P	N	1	0	3	0	0	0	0	3	2	2	2	1	0	2	1	2	1	1	0	0	0	0	21		2309.17	P04179	P04179	87	107	SOD2	Superoxide dismutase [Mn], mitochondrial	yes	yes	4	0.019211	92.993			1	1
ALKKEGIRRVGRRP	SVGVVDKKEETQPPVALKKEGIRRVGRRPD	VALKKEGIRRVGRRPDQQLQGEGKIIDRRP	V	A	L	R	P	D	1	4	0	0	0	0	1	2	0	1	1	2	0	0	1	0	0	0	0	1	0	0	14		1635.02	Q8NC51	Q8NC51	100	113	SERBP1	Plasminogen activator inhibitor 1 RNA-binding protein	yes	yes	4	0.022512	91.202		1
ALKQLQEIFENYKKEKA	PVPVIESTEAIEAKAALKQLQEIFENYKKE	KQLQEIFENYKKEKAENEKIQNEQLEKLQE	A	A	L	K	A	E	2	0	1	0	0	2	3	0	0	1	2	4	0	1	0	0	0	0	1	0	0	0	17		2079.14	P12270	P12270	671	687	TPR	Nucleoprotein TPR	yes	yes	4	0.0058452	123.03			1	1
ALKQQLVASHLEKLLGP	TEEKLTPVLLAKQLAALKQQLVASHLEKLL	KQQLVASHLEKLLGPDAAINLTDPDGALAK	A	A	L	G	P	D	2	0	0	0	0	2	1	1	1	0	5	2	0	0	1	1	0	0	0	1	0	0	17		1844.09	Q13561	Q13561	144	160	DCTN2	Dynactin subunit 2	yes	yes	3;4	0.0016125	161.75			2		1
ALKRINKELSDLA	______________________________	______________________________	M	A	L	L	A	R	2	1	1	1	0	0	1	0	0	1	3	2	0	0	0	1	0	0	0	0	0	0	13		1469.86	P61077	P61077	2	14	UBE2D3	Ubiquitin-conjugating enzyme E2 D3	yes	yes	3	0.0040971	106.01			1		1
ALKRINKELSDLARD	______________________________	ALKRINKELSDLARDPPAQCSAGPVGDDMF	M	A	L	R	D	P	2	2	1	2	0	0	1	0	0	1	3	2	0	0	0	1	0	0	0	0	0	0	15		1740.98	P61077	P61077	2	16	UBE2D3	Ubiquitin-conjugating enzyme E2 D3	yes	yes	4	0.0083715	110.38	1
ALKRINKELSDLARDPP	______________________________	KRINKELSDLARDPPAQCSAGPVGDDMFHW	M	A	L	P	P	A	2	2	1	2	0	0	1	0	0	1	3	2	0	0	2	1	0	0	0	0	0	0	17		1935.09	P61077	P61077	2	18	UBE2D3	Ubiquitin-conjugating enzyme E2 D3	yes	yes	3;4	0.0067157	117.26	1	2
ALKYQQLFEDIRGQSDIA	AEALKKLILSKGKTPALKYQQLFEDIRGQS	YQQLFEDIRGQSDIAITKDMFEEALRALAD	P	A	L	I	A	I	2	1	0	2	0	3	1	1	0	2	2	1	0	1	0	1	0	0	1	0	0	0	18		2094.07	P33991	P33991	817	834	MCM4	DNA replication licensing factor MCM4	yes	yes	3	0.042731	75.239			1
ALLCYNRGCGQRFDP	______________________________	ALLCYNRGCGQRFDPETNSDDACTYHPGVP	M	A	L	D	P	E	1	2	1	1	2	1	0	2	0	0	2	0	0	1	1	0	0	0	1	0	0	0	15		1825.84	Q9UHD1	Q9UHD1	2	16	CHORDC1	Cysteine and histidine-rich domain-containing protein 1	yes	yes	2;3	0.0003142	184.24	1	1	1	2	1
ALLDGKNVNAGGHKLGLG	GYTQTLKPGIKLTLSALLDGKNVNAGGHKL	DGKNVNAGGHKLGLGLEFQA__________	S	A	L	L	G	L	2	0	2	1	0	0	0	5	1	0	4	2	0	0	0	0	0	0	0	1	0	0	18		1732.96	P21796	P21796	261	278	VDAC1	Voltage-dependent anion-selective channel protein 1	yes	yes	4	0.029834	85.734				1
ALLDGRLQVVDQP	WAPNLHFHSPNPEIPALLDGRLQVVDQPLP	IPALLDGRLQVVDQPLPVRGGNVGINSFGF	P	A	L	Q	P	L	1	1	0	2	0	2	0	1	0	0	3	0	0	0	1	0	0	0	0	2	0	0	13		1422.78	P49327	P49327	368	380	FASN	Fatty acid synthase;[Acyl-carrier-protein] S-acetyltransferase;[Acyl-carrier-protein] S-malonyltransferase;3-oxoacyl-[acyl-carrier-protein] synthase;3-oxoacyl-[acyl-carrier-protein] reductase;3-hydroxyacyl-[acyl-carrier-protein] dehydratase;Enoyl-[acyl-carrier-protein] reductase;Oleoyl-[acyl-carrier-protein] hydrolase	yes	yes	2	0.009822	108.9	1				1
ALLEFYKIHYLDTTTLIEP	NRRFKIGDQEFDHLPALLEFYKIHYLDTTT	FYKIHYLDTTTLIEPAPRYPSPPMGSVSAP	P	A	L	E	P	A	1	0	0	1	0	0	2	0	1	2	4	1	0	1	1	0	3	0	2	0	0	0	19		2279.21	P46109;P46108	P46109	83	101	CRKL;CRK	Crk-like protein;Adapter molecule crk	no	no	3	0.038263	79.97			1
ALLQMITIHLP	PLLKAVMRRWLPAGDALLQMITIHLPSPVT	PAGDALLQMITIHLPSPVTAQKYRCELLYE	D	A	L	L	P	S	1	0	0	0	0	1	0	0	1	2	3	0	1	0	1	0	1	0	0	0	0	0	11		1248.73	P13639	P13639	349	359	EEF2	Elongation factor 2	yes	yes	2	0.011177	138.54		1
ALLQQIGRENP	QQMRQIIQQNPSLLPALLQQIGRENPQLLQ	SLLPALLQQIGRENPQLLQQISQHQEHFIQ	P	A	L	N	P	Q	1	1	1	0	0	2	1	1	0	1	2	0	0	0	1	0	0	0	0	0	0	0	11		1237.68	P54727	P54727	301	311	RAD23B	UV excision repair protein RAD23 homolog B	yes	yes	2	0.0025731	150.27	1	1
ALLRGVFVVAAKRTP	______________________________	ALLRGVFVVAAKRTPFGAYGGLLKDFTATD	M	A	L	T	P	F	3	2	0	0	0	0	0	1	0	0	2	1	0	1	1	0	1	0	0	3	0	0	15		1596.98	P42765	P42765	2	16	ACAA2	3-ketoacyl-CoA thiolase, mitochondrial	yes	yes	3	0.00037097	177.63	1	1
ALNDGELQKA	EMMDQANDKKVAAIEALNDGELQKAIDLFT	VAAIEALNDGELQKAIDLFTDAIKLNPRLA	E	A	L	K	A	I	2	0	1	1	0	1	1	1	0	0	2	1	0	0	0	0	0	0	0	0	0	0	10		1057.54	P50502;Q8IZP2	P50502	124	133	ST13;ST13P4	Hsc70-interacting protein;Putative protein FAM10A4	yes	no	2	0.012928	133.57					1
ALNDNLEKGLLKA	DIFAKFSAYIKNSNPALNDNLEKGLLKALK	NPALNDNLEKGLLKALKVLDNYLTSPLPEE	P	A	L	K	A	L	2	0	2	1	0	0	1	1	0	0	4	2	0	0	0	0	0	0	0	0	0	0	13		1397.79	O00299	O00299	124	136	CLIC1	Chloride intracellular channel protein 1	yes	yes	3	0.04023	82.543			1
ALNDNLEKGLLKALKVLDNYLTSP	DIFAKFSAYIKNSNPALNDNLEKGLLKALK	LLKALKVLDNYLTSPLPEEVDETSAEDEGV	P	A	L	S	P	L	2	0	3	2	0	0	1	1	0	0	7	3	0	0	1	1	1	0	1	1	0	0	24		2641.47	O00299	O00299	124	147	CLIC1	Chloride intracellular channel protein 1	yes	yes	4	0.0020299	143.19	1	1
ALNKEELLEYEEKKRQA	QRVDYIMQLPVPMDAALNKEELLEYEEKKR	NKEELLEYEEKKRQAEEEKMALPELVRAQV	A	A	L	Q	A	E	2	1	1	0	0	1	5	0	0	0	3	3	0	0	0	0	0	0	1	0	0	0	17		2090.1	P45974	P45974	496	512	USP5	Ubiquitin carboxyl-terminal hydrolase 5	yes	yes	4	0.0040252	135.09	1	1
ALQAIRKKMDLIDLEDETIDA	HGHVGADLAALCSEAALQAIRKKMDLIDLE	KKMDLIDLEDETIDAEVMNSLAVTMDDFRW	A	A	L	D	A	E	3	1	0	4	0	1	2	0	0	3	3	2	1	0	0	0	1	0	0	0	0	0	21		2400.26	P55072	P55072	419	439	VCP	Transitional endoplasmic reticulum ATPase	yes	yes	3	0.0028156	149.36	1	1
ALQAVNSVQSGNLA	ELKTDSSPNQARAQAALQAVNSVQSGNLAL	AALQAVNSVQSGNLALAASAAAVDAGMAMA	A	A	L	L	A	L	3	0	2	0	0	2	0	1	0	0	2	0	0	0	0	2	0	0	0	2	0	0	14		1370.72	P26599	P26599	150	163	PTBP1	Polypyrimidine tract-binding protein 1	yes	yes	2	0.0033444	127.37			1
ALQELLSKG	VVSERLKIRGSLARAALQELLSKGLIKLVS	GSLARAALQELLSKGLIKLVSKHRAQVIYT	A	A	L	K	G	L	1	0	0	0	0	1	1	1	0	0	3	1	0	0	0	1	0	0	0	0	0	0	9		957.549	P62851	P62851	87	95	RPS25	40S ribosomal protein S25	yes	yes	2	0.032444	124.23				1	1
ALQELLSKGLIKLVSK	VVSERLKIRGSLARAALQELLSKGLIKLVS	LQELLSKGLIKLVSKHRAQVIYTRNTKGGD	A	A	L	S	K	H	1	0	0	0	0	1	1	1	0	1	5	3	0	0	0	2	0	0	0	1	0	0	16		1739.09	P62851	P62851	87	102	RPS25	40S ribosomal protein S25	yes	yes	3	0.0012949	104.44			1	1
ALQGRLEGLGSSEA	ESLLSKSQEHEQRLAALQGRLEGLGSSEAD	AALQGRLEGLGSSEADQDGLASTVRSLGET	A	A	L	E	A	D	2	1	0	0	0	1	2	3	0	0	3	0	0	0	0	2	0	0	0	0	0	0	14		1386.71	Q07065	Q07065	450	463	CKAP4	Cytoskeleton-associated protein 4	yes	yes	2	0.01026	127.17		1
ALQIRTVLLSIQA	LGRICLDILKDKWSPALQIRTVLLSIQALL	SPALQIRTVLLSIQALLSAPNPDDPLANDV	P	A	L	Q	A	L	2	1	0	0	0	2	0	0	0	2	3	0	0	0	0	1	1	0	0	1	0	0	13		1424.87	P61088;Q5JXB2	P61088	98	110	UBE2N;UBE2NL	Ubiquitin-conjugating enzyme E2 N;Putative ubiquitin-conjugating enzyme E2 N-like	yes	no	2	0.016928	108.4	1		1
ALRACRRLNDFA	LVTYDMVPEPKIIDAALRACRRLNDFASTV	IDAALRACRRLNDFASTVRILEVVKDKAGP	A	A	L	F	A	S	3	3	1	1	1	0	0	0	0	0	2	0	0	1	0	0	0	0	0	0	0	0	12		1461.76	P20674	P20674	92	103	COX5A	Cytochrome c oxidase subunit 5A, mitochondrial	yes	yes	2;3	0.017342	120.31		2
ALRAIEALHGHELRPGRA	VMKQFAFVHMRENAGALRAIEALHGHELRP	AIEALHGHELRPGRALVVEMSRPRPLNTWK	G	A	L	R	A	L	4	3	0	0	0	0	2	2	2	1	3	0	0	0	1	0	0	0	0	0	0	0	18		1966.1	Q96PK6	Q96PK6	48	65	RBM14	RNA-binding protein 14	yes	yes	5	0.020558	94.01	1
ALRAKEELERQA	RAQEEAERLEADRMAALRAKEELERQAVDQ	RMAALRAKEELERQAVDQIKSQEQLAAELA	A	A	L	Q	A	V	3	2	0	0	0	1	3	0	0	0	2	1	0	0	0	0	0	0	0	0	0	0	12		1412.77	P15311	P15311	396	407	EZR	Ezrin	yes	yes	3	0.0020269	150.69		1
ALRAKEELERQAVDQIKSQEQLA	RAQEEAERLEADRMAALRAKEELERQAVDQ	ERQAVDQIKSQEQLAAELAEYTAKIALLEE	A	A	L	L	A	A	4	2	0	1	0	4	4	0	0	1	3	2	0	0	0	1	0	0	0	1	0	0	23		2652.42	P15311	P15311	396	418	EZR	Ezrin	yes	yes	3;4	0.00010269	198.55	1	2
ALRAMRGIVNGAAP	______________________________	MALRAMRGIVNGAAPELPVPTGGPAVGARE	M	A	L	A	P	E	4	2	1	0	0	0	0	2	0	1	1	0	1	0	1	0	0	0	0	1	0	0	14		1395.78	P21281	P21281	2	15	ATP6V1B2	V-type proton ATPase subunit B, brain isoform	yes	yes	2	0.0005994	164.68	1
ALRDVRQQYES	HVQIDVDVSKPDLTAALRDVRQQYESVAAK	DLTAALRDVRQQYESVAAKNLQEAEEWYKS	A	A	L	E	S	V	1	2	0	1	0	2	1	0	0	0	1	0	0	0	0	1	0	0	1	1	0	0	11		1363.68	P08670	P08670	268	278	VIM	Vimentin	yes	yes	2;3	0.021116	125.3		2
ALREGGFLLLHTLLRGHP	AALGDPASALSNMVAALREGGFLLLHTLLR	EGGFLLLHTLLRGHPLGDIVAFLTSTEPQY	A	A	L	H	P	L	1	2	0	0	0	0	1	3	2	0	6	0	0	1	1	0	1	0	0	0	0	0	18		1999.15	P49327	P49327	1335	1352	FASN	Fatty acid synthase;[Acyl-carrier-protein] S-acetyltransferase;[Acyl-carrier-protein] S-malonyltransferase;3-oxoacyl-[acyl-carrier-protein] synthase;3-oxoacyl-[acyl-carrier-protein] reductase;3-hydroxyacyl-[acyl-carrier-protein] dehydratase;Enoyl-[acyl-carrier-protein] reductase;Oleoyl-[acyl-carrier-protein] hydrolase	yes	yes	4	0.031251	84.581		1
ALRKNGFVVLKG	TGDAGASATFPMQCSALRKNGFVVLKGRPC	QCSALRKNGFVVLKGRPCKIVEMSTSKTGK	S	A	L	K	G	R	1	1	1	0	0	0	0	2	0	0	2	2	0	1	0	0	0	0	0	2	0	0	12		1300.8	P63241;Q6IS14;Q9GZV4	P63241	24	35	EIF5A;EIF5AL1;EIF5A2	Eukaryotic translation initiation factor 5A-1;Eukaryotic translation initiation factor 5A-1-like;Eukaryotic translation initiation factor 5A-2	yes	no	3	0.022605	94.465				1
ALRKNGFVVLKGR	TGDAGASATFPMQCSALRKNGFVVLKGRPC	CSALRKNGFVVLKGRPCKIVEMSTSKTGKH	S	A	L	G	R	P	1	2	1	0	0	0	0	2	0	0	2	2	0	1	0	0	0	0	0	2	0	0	13		1456.9	P63241;Q9GZV4	P63241	24	36	EIF5A;EIF5A2	Eukaryotic translation initiation factor 5A-1;Eukaryotic translation initiation factor 5A-2	yes	no	3;4	0.0010815	160.52				1	2
ALRKNGFVVLKGRP	TGDAGASATFPMQCSALRKNGFVVLKGRPC	SALRKNGFVVLKGRPCKIVEMSTSKTGKHG	S	A	L	R	P	C	1	2	1	0	0	0	0	2	0	0	2	2	0	1	1	0	0	0	0	2	0	0	14		1553.95	P63241;Q9GZV4	P63241	24	37	EIF5A;EIF5A2	Eukaryotic translation initiation factor 5A-1;Eukaryotic translation initiation factor 5A-2	yes	no	3;4	0.0025261	133.32	1		2	3	3
ALRVLDLSGNA	NALGPGLSPELGPLPALRVLDLSGNALEAL	GPLPALRVLDLSGNALEALPPGQGLGPAEP	P	A	L	N	A	L	2	1	1	1	0	0	0	1	0	0	3	0	0	0	0	1	0	0	0	1	0	0	11		1127.63	Q8N1G4	Q8N1G4	100	110	LRRC47	Leucine-rich repeat-containing protein 47	yes	yes	2	0.01068	117.31	1		1	1	1
ALVIDNGSGMCKA	______________________________	IAALVIDNGSGMCKAGFAGDDAPRAVFPSI	A	A	L	K	A	G	2	0	1	1	1	0	0	2	0	1	1	1	1	0	0	1	0	0	0	1	0	0	13		1334.63	P63261	P63261	7	19	ACTG1	Actin, cytoplasmic 2;Actin, cytoplasmic 2, N-terminally processed	yes	yes	2	0.0010387	163.94	2	2	2	2	2
ALVIDNGSGMCKAG	______________________________	AALVIDNGSGMCKAGFAGDDAPRAVFPSIV	A	A	L	A	G	F	2	0	1	1	1	0	0	3	0	1	1	1	1	0	0	1	0	0	0	1	0	0	14		1391.65	P63261	P63261	7	20	ACTG1	Actin, cytoplasmic 2;Actin, cytoplasmic 2, N-terminally processed	yes	yes	2	0.041347	80.763			1
ALVIDNGSGMCKAGFA	______________________________	LVIDNGSGMCKAGFAGDDAPRAVFPSIVGR	A	A	L	F	A	G	3	0	1	1	1	0	0	3	0	1	1	1	1	1	0	1	0	0	0	1	0	0	16		1609.76	P63261	P63261	7	22	ACTG1	Actin, cytoplasmic 2;Actin, cytoplasmic 2, N-terminally processed	yes	yes	2	0.0021681	146.16	2	1	2	3	1
ALVIDNGSGMCKAGFAGDDAP	______________________________	GSGMCKAGFAGDDAPRAVFPSIVGRPRHQG	A	A	L	A	P	R	4	0	1	3	1	0	0	4	0	1	1	1	1	1	1	1	0	0	0	1	0	0	21		2064.92	P63261	P63261	7	27	ACTG1	Actin, cytoplasmic 2;Actin, cytoplasmic 2, N-terminally processed	yes	yes	2	9.7528e-09	232.98	1	1	1	1	1
ALVSKKLNVTEQEKIDKLM	GVSKAVEHINKTIAPALVSKKLNVTEQEKI	KKLNVTEQEKIDKLMIEMDGTENKSKFGAN	P	A	L	L	M	I	1	0	1	1	0	1	2	0	0	1	3	4	1	0	0	1	1	0	0	2	0	0	19		2186.23	P06733	P06733	76	94	ENO1	Alpha-enolase	yes	yes	4	0.021306	94.387		1	2	1
ALVVDNGSGMCKA	______________________________	IAALVVDNGSGMCKAGFAGDDAPRAVFPSI	A	A	L	K	A	G	2	0	1	1	1	0	0	2	0	0	1	1	1	0	0	1	0	0	0	2	0	0	13		1320.62	P60709;Q562R1	P60709	7	19	ACTB;ACTBL2	Actin, cytoplasmic 1;Actin, cytoplasmic 1, N-terminally processed;Beta-actin-like protein 2	yes	no	2	0.0020808	140.45			1	1
ALVVDNGSGMCKAGFAGDDAP	______________________________	GSGMCKAGFAGDDAPRAVFPSIVGRPRHQG	A	A	L	A	P	R	4	0	1	3	1	0	0	4	0	0	1	1	1	1	1	1	0	0	0	2	0	0	21		2050.91	P60709	P60709	7	27	ACTB	Actin, cytoplasmic 1;Actin, cytoplasmic 1, N-terminally processed	yes	yes	2	0.012188	150.12		1
ALYKGKKERPRS	GVRFKVVKVANVSLLALYKGKKERPRS___	SLLALYKGKKERPRS_______________	L	A	L	R	S	-	1	2	0	0	0	0	1	1	0	0	1	3	0	0	1	1	0	0	1	0	0	0	12		1431.83	P62266	P62266	132	143	RPS23	40S ribosomal protein S23	yes	yes	3	0.0057974	125.28	1
ALYKVSDATGQMNLTKVADS	PEEDLTADKANAQAAALYKVSDATGQMNLT	SDATGQMNLTKVADSSPFALELLISDDCFV	A	A	L	D	S	S	3	0	1	2	0	1	0	1	0	0	2	2	1	0	0	2	2	0	1	2	0	0	20		2111.06	P40121	P40121	250	269	CAPG	Macrophage-capping protein	yes	yes	3	0.0064878	121.4		1
ALYKVSDATGQMNLTKVADSSP	PEEDLTADKANAQAAALYKVSDATGQMNLT	ATGQMNLTKVADSSPFALELLISDDCFVLD	A	A	L	S	P	F	3	0	1	2	0	1	0	1	0	0	2	2	1	0	1	3	2	0	1	2	0	0	22		2295.14	P40121	P40121	250	271	CAPG	Macrophage-capping protein	yes	yes	3	0.0058936	112.58
AMDHLQSFIADCDRRTEVAKKRLA	YEIASKEQDFFFELDAMDHLQSFIADCDRR	ADCDRRTEVAKKRLAETQEEISAEVAAKAE	D	A	M	L	A	E	4	3	0	3	1	1	1	0	1	1	2	2	1	1	0	1	1	0	0	1	0	0	24		2830.43	Q9Y383	Q9Y383	86	109	LUC7L2	Putative RNA-binding protein Luc7-like 2	yes	yes	5	0.00026182	180.63	1	1
AMDWLMEHEDDP	AEKALALTGNQGIEAAMDWLMEHEDDPDVD	IEAAMDWLMEHEDDPDVDEPLETPLGHILG	A	A	M	D	P	D	1	0	0	3	0	0	2	0	1	0	1	0	2	0	1	0	0	1	0	0	0	0	12		1487.57	Q04323	Q04323	35	46	UBXN1	UBX domain-containing protein 1	yes	yes	2	0.0029979	138.06				1	1
AMFGPKGFGRGGAESHTFK	AEHEGKPYCNHPCYAAMFGPKGFGRGGAES	PKGFGRGGAESHTFK_______________	A	A	M	F	K	-	2	1	0	0	0	0	1	5	1	0	0	2	1	3	1	1	1	0	0	0	0	0	19		1980.96	P50238	P50238	59	77	CRIP1	Cysteine-rich protein 1	yes	yes	3;4	0.022462	92.563	1	2
AMFNIRNIG	VDPFSKKDWYDVKAPAMFNIRNIGKTLVTR	YDVKAPAMFNIRNIGKTLVTRTQGTKIASD	P	A	M	I	G	K	1	1	2	0	0	0	0	1	0	2	0	0	1	1	0	0	0	0	0	0	0	0	9		1034.53	P61247	P61247	37	45	RPS3A	40S ribosomal protein S3a	yes	yes	2	0.03458	121.29			1
AMFNIRNIGKTLVTRTQGTKIA	VDPFSKKDWYDVKAPAMFNIRNIGKTLVTR	IGKTLVTRTQGTKIASDGLKGRVFEVSLAD	P	A	M	I	A	S	2	2	2	0	0	1	0	2	0	3	1	2	1	1	0	0	4	0	0	1	0	0	22		2432.37	P61247	P61247	37	58	RPS3A	40S ribosomal protein S3a	yes	yes	3;4	0.001479	162.32			1		1
AMITETIIETDKP	FGGFGSSAVSGGSTAAMITETIIETDKPKV	TAAMITETIIETDKPKVAPAPARPSGPSKA	A	A	M	K	P	K	1	0	0	1	0	0	2	0	0	3	0	1	1	0	1	0	3	0	0	0	0	0	13		1460.74	P48444	P48444	198	210	ARCN1	Coatomer subunit delta	yes	yes	2	0.0010324	161.51			1		1
AMKKVVQQLRLEA	______________________________	VAAMKKVVQQLRLEAGLNRVKVSQAAADLK	A	A	M	E	A	G	2	1	0	0	0	2	1	0	0	0	2	2	1	0	0	0	0	0	0	2	0	0	13		1512.88	P63218	P63218	9	21	GNG5	Guanine nucleotide-binding protein G(I)/G(S)/G(O) subunit gamma-5	yes	yes	3	0.0011372	161.23	1
AMLSTILYSRRFFP	YKHSNNKAMTTGAIAAMLSTILYSRRFFPY	AAMLSTILYSRRFFPYYVYNIIGGLDEEGK	A	A	M	F	P	Y	1	2	0	0	0	0	0	0	0	1	2	0	1	2	1	2	1	0	1	0	0	0	14		1700.91	P20618	P20618	118	131	PSMB1	Proteasome subunit beta type-1	yes	yes	3	0.0044428	119.39	1	1
AMQKIFAREILDSRGNP	______________________________	QKIFAREILDSRGNPTVEVDLHTAKGRFRA	M	A	M	N	P	T	2	2	1	1	0	1	1	1	0	2	1	1	1	1	1	1	0	0	0	0	0	0	17		1945.02	P13929	P13929	2	18	ENO3	Beta-enolase	yes	yes	3	0.0083241	113.29	1	2	2		2
AMRLHISQLQHENSILKGA	PGLVKDSPLLLQQISAMRLHISQLQHENSI	HISQLQHENSILKGAQMKASLASLPPLHVA	S	A	M	G	A	Q	2	1	1	0	0	2	1	1	2	2	3	1	1	0	0	2	0	0	0	0	0	0	19		2145.15	Q14203	Q14203	1099	1117	DCTN1	Dynactin subunit 1	yes	yes	4	0.0039506	144.01		1	1	1
AMRWFQQKYDGIILP	RTGCIGAKHRISKEEAMRWFQQKYDGIILP	AMRWFQQKYDGIILPGK_____________	E	A	M	L	P	G	1	1	0	1	0	2	0	1	0	2	1	1	1	1	1	0	0	1	1	0	0	0	15		1864.97	P62913	P62913	162	176	RPL11	60S ribosomal protein L11	yes	yes	3	0.011376	105.78				1
AMTSSRKGTFTDDLHKLVDNWARDA	VGATVNSQAAQAQPPAMTSSRKGTFTDDLH	TDDLHKLVDNWARDAMNLSGRRGSKGHMNY	P	A	M	D	A	M	3	2	1	4	0	0	0	1	1	0	2	2	1	1	0	2	3	1	0	1	0	0	25		2834.38	Q9H4A3	Q9H4A3	2237	2261	WNK1	Serine/threonine-protein kinase WNK1	yes	yes	5	0.0034323	117.62				1
AMVLTKMKETAEAYLGKKVTHA	IGGGQTKTFAPEEISAMVLTKMKETAEAYL	KETAEAYLGKKVTHAVVTVPAYFNDAQRQA	S	A	M	H	A	V	4	0	0	0	0	0	2	1	1	0	2	4	2	0	0	0	3	0	1	2	0	0	22		2419.3	P11021	P11021	147	168	HSPA5	78 kDa glucose-regulated protein	yes	yes	4;5	0.0013981	164.35			2	1	1
AMVSEFLKQA	______________________________	______________________________	M	A	M	Q	A	W	2	0	0	0	0	1	1	0	0	0	1	1	1	1	0	1	0	0	0	1	0	0	10		1122.57	P04083	P04083	2	11	ANXA1	Annexin A1	yes	yes	2	0.00010372	205.58			1	1	1
ANALDDGQWSQGLISAA	AQRELVAQGKVGAIPANALDDGQWSQGLIS	ALDDGQWSQGLISAARMVAAATNNLCEAAN	P	A	N	A	A	R	4	0	1	2	0	2	0	2	0	1	2	0	0	0	0	2	0	1	0	0	0	0	17		1715.81	Q9Y490	Q9Y490	2381	2397	TLN1	Talin-1	yes	yes	2	0.0027573	147.62	1	1	1	1	1
ANCERTFIAIKP	______________________________	______________________________	M	A	N	K	P	D	2	1	1	0	1	0	1	0	0	2	0	1	0	1	1	0	1	0	0	0	0	0	12		1418.73	P15531	P15531	2	13	NME1	Nucleoside diphosphate kinase A	yes	yes	2	0.0056472	125.97	1	1	1	1
ANCERTFIAIKPDGVQRG	______________________________	ERTFIAIKPDGVQRGLVGEIIKRFEQKGFR	M	A	N	R	G	L	2	2	1	1	1	1	1	2	0	2	0	1	0	1	1	0	1	0	0	1	0	0	18		2031.03	P15531	P15531	2	19	NME1	Nucleoside diphosphate kinase A	yes	yes	3	0.0035769	142.26	1	1
ANDITSQLEINFGDLGRP	AHAEDSVMDHHFRKPANDITSQLEINFGDL	ITSQLEINFGDLGRPGRGGRGGRGGRGRGG	P	A	N	R	P	G	1	1	2	2	0	1	1	2	0	2	2	0	0	1	1	1	1	0	0	0	0	0	18		1958.97	Q8NC51	Q8NC51	348	365	SERBP1	Plasminogen activator inhibitor 1 RNA-binding protein	yes	yes	2;3	2.5968e-37	340.81			2	2	2
ANEDQKIGIEIIKR	CALLRCIPALDSLTPANEDQKIGIEIIKRT	PANEDQKIGIEIIKRTLKIPAMTIAKNAGV	P	A	N	K	R	T	1	1	1	1	0	1	2	1	0	4	0	2	0	0	0	0	0	0	0	0	0	0	14		1625.91	P10809	P10809	457	470	HSPD1	60 kDa heat shock protein, mitochondrial	yes	yes	3;4	0.014671	115.82			1	1	1
ANEDQKIGIEIIKRTLKIP	CALLRCIPALDSLTPANEDQKIGIEIIKRT	QKIGIEIIKRTLKIPAMTIAKNAGVEGSLI	P	A	N	I	P	A	1	1	1	1	0	1	2	1	0	5	1	3	0	0	1	0	1	0	0	0	0	0	19		2178.27	P10809	P10809	457	475	HSPD1	60 kDa heat shock protein, mitochondrial	yes	yes	3	0.00061243	162.39	1		1	1	1
ANEVIKCKAAVA	______________________________	______________________________	M	A	N	V	A	W	4	0	1	0	1	0	1	0	0	1	0	2	0	0	0	0	0	0	0	2	0	0	12		1272.69	P11766	P11766	2	13	ADH5	Alcohol dehydrogenase class-3	yes	yes	2	0.030566	108.47		1
ANFEQFLQERIKVNGK	TLDCTHPVEDGIMDAANFEQFLQERIKVNG	NFEQFLQERIKVNGKAGNLGGGVVTIERSK	A	A	N	G	K	A	1	1	2	0	0	2	2	1	0	1	1	2	0	2	0	0	0	0	0	1	0	0	16		1920.02	P35268	P35268	37	52	RPL22	60S ribosomal protein L22	yes	yes	4	0.00898	110.77					1
ANFEQFLQERIKVNGKA	TLDCTHPVEDGIMDAANFEQFLQERIKVNG	FEQFLQERIKVNGKAGNLGGGVVTIERSKS	A	A	N	K	A	G	2	1	2	0	0	2	2	1	0	1	1	2	0	2	0	0	0	0	0	1	0	0	17		1991.06	P35268	P35268	37	53	RPL22	60S ribosomal protein L22	yes	yes	3;4	0.0024189	151.8			2	1	2
ANFEQFLQERIKVNGKAG	TLDCTHPVEDGIMDAANFEQFLQERIKVNG	EQFLQERIKVNGKAGNLGGGVVTIERSKSK	A	A	N	A	G	N	2	1	2	0	0	2	2	2	0	1	1	2	0	2	0	0	0	0	0	1	0	0	18		2048.08	P35268	P35268	37	54	RPL22	60S ribosomal protein L22	yes	yes	4	0.013073	106.36
ANFLLQQNFDED	VIQAYFACEKNENLAANFLLQQNFDED___	NLAANFLLQQNFDED_______________	A	A	N	E	D	-	1	0	2	2	0	2	1	0	0	0	2	0	0	2	0	0	0	0	0	0	0	0	12		1452.65	P54727	P54727	398	409	RAD23B	UV excision repair protein RAD23 homolog B	yes	yes	2	0.0052143	127.94			1	1	1
ANFLLSQNFDDE	VIQAYFACEKNENLAANFLLSQNFDDE___	NLAANFLLSQNFDDE_______________	A	A	N	D	E	-	1	0	2	2	0	1	1	0	0	0	2	0	0	2	0	1	0	0	0	0	0	0	12		1411.63	P54725	P54725	352	363	RAD23A	UV excision repair protein RAD23 homolog A	yes	yes	2	0.014461	106.2	1		1
ANFREAMRIGA	NKLAMQEFMILPVGAANFREAMRIGAEVYH	PVGAANFREAMRIGAEVYHNLKNVIKEKYG	A	A	N	G	A	E	3	2	1	0	0	0	1	1	0	1	0	0	1	1	0	0	0	0	0	0	0	0	11		1234.62	P06733	P06733	176	186	ENO1	Alpha-enolase	yes	yes	2;3	0.00032279	189.38	2	1	4	2	3
ANGLTVAQNQVLNLIKA	GMSEAGNFGGNSFMPANGLTVAQNQVLNLI	GLTVAQNQVLNLIKACPRPEGLNFQDLKNQ	P	A	N	K	A	C	3	0	3	0	0	2	0	1	0	1	3	1	0	0	0	0	1	0	0	2	0	0	17		1766.01	P15927	P15927	202	218	RPA2	Replication protein A 32 kDa subunit	yes	yes	2;3	6.8904e-06	184.98	1	1	2	2	2
ANGQQASSQNEGLTIDLKNFRKP	HHQQQQQQPPPPPIPANGQQASSQNEGLTI	QNEGLTIDLKNFRKPGEKTFTQRSRLFVGN	P	A	N	K	P	G	2	1	3	1	0	3	1	2	0	1	2	2	0	1	1	2	1	0	0	0	0	0	23		2515.28	Q15233	Q15233	43	65	NONO	Non-POU domain-containing octamer-binding protein	yes	yes	4	4.4432e-06	213.45	1	1
ANKKLNPKKYEGGRELS	SPYEVRGFPTIYFSPANKKLNPKKYEGGRE	KKLNPKKYEGGRELSDFISYLQREATNPPV	P	A	N	L	S	D	1	1	2	0	0	0	2	2	0	0	2	4	0	0	1	1	0	0	1	0	0	0	17		1931.06	P30101	P30101	458	474	PDIA3	Protein disulfide-isomerase A3	yes	yes	3;4	1.594e-20	297.49	2	2	2	2	2
ANKQEDEVMRA	PGEPGFPLNAIYAKPANKQEDEVMRAYLQQ	YAKPANKQEDEVMRAYLQQLRQETGLRLCE	P	A	N	R	A	Y	2	1	1	1	0	1	2	0	0	0	0	1	1	0	0	0	0	0	0	1	0	0	11		1289.6	O15145	O15145	121	131	ARPC3	Actin-related protein 2/3 complex subunit 3	yes	yes	3	0.0033817	142.19		1
ANLERTFIAIKP	______________________________	______________________________	M	A	N	K	P	D	2	1	1	0	0	0	1	0	0	2	1	1	0	1	1	0	1	0	0	0	0	0	12		1371.79	P22392	P22392	2	13	NME2	Nucleoside diphosphate kinase B	yes	yes	2;3	0.0074592	108.56	1	2
ANLERTFIAIKPDG	______________________________	MANLERTFIAIKPDGVQRGLVGEIIKRFEQ	M	A	N	D	G	V	2	1	1	1	0	0	1	1	0	2	1	1	0	1	1	0	1	0	0	0	0	0	14		1543.84	P22392	P22392	2	15	NME2	Nucleoside diphosphate kinase B	yes	yes	2	0.02301	90.926		1
ANLERTFIAIKPDGVQRG	______________________________	ERTFIAIKPDGVQRGLVGEIIKRFEQKGFR	M	A	N	R	G	L	2	2	1	1	0	1	1	2	0	2	1	1	0	1	1	0	1	0	0	1	0	0	18		1984.09	P22392	P22392	2	19	NME2	Nucleoside diphosphate kinase B	yes	yes	3	0.0055085	127.59		1
ANMSKYQSNP	DPEVMVAFQDVAQNPANMSKYQSNPKVMNL	VAQNPANMSKYQSNPKVMNLISKLSAKFGG	P	A	N	N	P	K	1	0	2	0	0	1	0	0	0	0	0	1	1	0	1	2	0	0	1	0	0	0	10		1138.51	P50502;Q8NFI4	P50502	343	352	ST13;ST13P5	Hsc70-interacting protein;Putative protein FAM10A5	yes	no	2	0.0019405	177.7		1	1	1
ANNDAVLKRLEQKGAEA	______________________________	NDAVLKRLEQKGAEADQIIEYLKQQVSLLK	M	A	N	E	A	D	4	1	2	1	0	1	2	1	0	0	2	2	0	0	0	0	0	0	0	1	0	0	17		1825.96	Q12904	Q12904	2	18	AIMP1	Aminoacyl tRNA synthase complex-interacting multifunctional protein 1;Endothelial monocyte-activating polypeptide 2	yes	yes	3	0.0094636	111.33	1	1
ANQELSSNIVEVVQSSP	AFVQPTQQSHPQIEPANQELSSNIVEVVQS	QELSSNIVEVVQSSPVERPSTSTAVFGTVS	P	A	N	S	P	V	1	0	2	0	0	2	2	0	0	1	1	0	0	0	1	4	0	0	0	3	0	0	17		1799.89	P12270	P12270	1789	1805	TPR	Nucleoprotein TPR	yes	yes	2	0.0027507	147.71					1
ANRGPAYGLSREVQQKIEKQYDA	______________________________	LSREVQQKIEKQYDADLEQILIQWITTQCR	M	A	N	D	A	D	3	2	1	1	0	3	2	2	0	1	1	2	0	0	1	1	0	0	2	1	0	0	23		2620.34	P37802	P37802	2	24	TAGLN2	Transgelin-2	yes	yes	3;4	5.7604e-21	279.96	1	2
ANRIVLGGFSQGGA	NIKALIEHEMKNGIPANRIVLGGFSQGGAL	PANRIVLGGFSQGGALSLYTALTCPHPLAG	P	A	N	G	A	L	2	1	1	0	0	1	0	4	0	1	1	0	0	1	0	1	0	0	0	1	0	0	14		1345.71	O95372	O95372	113	126	LYPLA2	Acyl-protein thioesterase 2	yes	yes	2	0.0096076	108.53			1
ANSALGQTQP	GRISNSATYSGSVAPANSALGQTQPSDQDT	GSVAPANSALGQTQPSDQDTLVQRAEHIPA	P	A	N	Q	P	S	2	0	1	0	0	2	0	1	0	0	1	0	0	0	1	1	1	0	0	0	0	0	10		985.483	Q96HC4	Q96HC4	389	398	PDLIM5	PDZ and LIM domain protein 5	yes	yes	2	0.0069155	152.63	1
ANSDQTVTVKE	PAASAEEPKPVEAPAANSDQTVTVKE____	EAPAANSDQTVTVKE_______________	A	A	N	K	E	-	1	0	1	1	0	1	1	0	0	0	0	1	0	0	0	1	2	0	0	2	0	0	11		1190.58	P80723	P80723	217	227	BASP1	Brain acid soluble protein 1	yes	yes	2	0.0027086	148.91					1
ANTKGICFIRTSRP	YPSDGVATEKAVELAANTKGICFIRTSRPE	AANTKGICFIRTSRPENAIIYNNNEDFQVG	A	A	N	R	P	E	1	2	1	0	1	0	0	1	0	2	0	1	0	1	1	1	2	0	0	0	0	0	14		1619.86	P29401	P29401	462	475	TKT	Transketolase	yes	yes	4	0.018278	95.264	1
ANTMVNYYTSVTP	KGKNQAFIEMNTEEAANTMVNYYTSVTPVL	EAANTMVNYYTSVTPVLRGQPIYIQFSNHK	A	A	N	T	P	V	1	0	2	0	0	0	0	0	0	0	0	0	1	0	1	1	3	0	2	2	0	0	13		1459.67	P26599	P26599	107	119	PTBP1	Polypyrimidine tract-binding protein 1	yes	yes	2	0.010931	107.15					1
ANTNCLTASKSAP	KYAKKSVKVIVVGNPANTNCLTASKSAPSI	NPANTNCLTASKSAPSIPKENFSCLTRLDH	P	A	N	A	P	S	3	0	2	0	1	0	0	0	0	0	1	1	0	0	1	2	2	0	0	0	0	0	13		1333.63	P40925	P40925	133	145	MDH1	Malate dehydrogenase, cytoplasmic	yes	yes	2	0.001139	179.95		1	1
ANVMDVIARQNFTEP	NCPKPVLNFYEANFPANVMDVIARQNFTEP	ANVMDVIARQNFTEPTAIQAQGWPVALSGL	P	A	N	E	P	T	2	1	2	1	0	1	1	0	0	1	0	0	1	1	1	0	1	0	0	2	0	0	15		1703.83	P17844	P17844	103	117	DDX5	Probable ATP-dependent RNA helicase DDX5	yes	yes	2	0.00036886	196.57		1	1	1	1
APAAGEEPSKEEGEPKKTEAP	APKAAEAAAAPAESAAPAAGEEPSKEEGEP	EPSKEEGEPKKTEAPAAPAAQETKSDGAPA	A	A	P	A	P	A	4	0	0	0	0	0	6	2	0	0	0	3	0	0	4	1	1	0	0	0	0	0	21		2151.03	P80723	P80723	134	154	BASP1	Brain acid soluble protein 1	yes	yes	3	0.0017775	175.52	1	1
APAAHVAGNPGGDAAP	PKSPVGSGAPQAAAPAPAAHVAGNPGGDAA	PAAHVAGNPGGDAAPAATGTAAAASLATAA	P	A	P	A	P	A	6	0	1	1	0	0	0	3	1	0	0	0	0	0	3	0	0	0	0	1	0	0	16		1371.65	P16989	P16989	47	62	YBX3	Y-box-binding protein 3	yes	yes	2	0.00083902	168.83	1
APAGQVDYTKAWEEYYKKMGQA	PTTTQTNGQGDQQNPAPAGQVDYTKAWEEY	YTKAWEEYYKKMGQAVPAPTGAPPGGQPDY	P	A	P	Q	A	V	4	0	0	1	0	2	2	2	0	0	0	3	1	0	1	0	1	1	3	1	0	0	22		2533.19	Q96AE4	Q96AE4	575	596	FUBP1	Far upstream element-binding protein 1	yes	yes	3	3.5856e-14	262.91	1	1
APAQSQTQFHVQP	PWKSPSSSQPLPQVPAPAQSQTQFHVQPQP	VPAPAQSQTQFHVQPQPQPKPQVQLHVQSQ	P	A	P	Q	P	Q	2	0	0	0	0	4	0	0	1	0	0	0	0	1	2	1	1	0	0	1	0	0	13		1437.7	Q15942	Q15942	214	226	ZYX	Zyxin	yes	yes	2	1.5632e-10	255.13	1	1
APATTFAHLDATTVLSRA	SVQAIYVPADDLTDPAPATTFAHLDATTVL	TTFAHLDATTVLSRAIAELGIYPAVDPLDS	P	A	P	R	A	I	5	1	0	1	0	0	0	0	1	0	2	0	0	1	1	1	4	0	0	1	0	0	18		1841.96	P06576	P06576	371	388	ATP5B	ATP synthase subunit beta, mitochondrial	yes	yes	3	0.0044799	133.93	1
APATTFAHLDATTVLSRAIA	SVQAIYVPADDLTDPAPATTFAHLDATTVL	FAHLDATTVLSRAIAELGIYPAVDPLDSTS	P	A	P	I	A	E	6	1	0	1	0	0	0	0	1	1	2	0	0	1	1	1	4	0	0	1	0	0	20		2026.08	P06576	P06576	371	390	ATP5B	ATP synthase subunit beta, mitochondrial	yes	yes	3	0.004099	161.08	1
APDQDEIQRLP	LLLLLLVSWASRGEAAPDQDEIQRLPGLAK	RGEAAPDQDEIQRLPGLAKQPSFRQYSGYL	A	A	P	L	P	G	1	1	0	2	0	2	1	0	0	1	1	0	0	0	2	0	0	0	0	0	0	0	11		1280.64	P10619	P10619	29	39	CTSA	Lysosomal protective protein;Lysosomal protective protein 32 kDa chain;Lysosomal protective protein 20 kDa chain	yes	yes	2	0.00010801	204.34	1	1
APEEEMDECEQALA	KPQAERKEEKKAAAPAPEEEMDECEQALAA	PAPEEEMDECEQALAAEPKAKDPFAHLPKS	P	A	P	L	A	A	3	0	0	1	1	1	5	0	0	0	1	0	1	0	1	0	0	0	0	0	0	0	14		1620.63	P26641	P26641	258	271	EEF1G	Elongation factor 1-gamma	yes	yes	2	0.0015676	142.92	1
APERILDRCSSILLHGKEQP	NPNTSEPQHLLVMKGAPERILDRCSSILLH	LDRCSSILLHGKEQPLDEELKDAFQNAYLE	G	A	P	Q	P	L	1	2	0	1	1	1	2	1	1	2	3	1	0	0	2	2	0	0	0	0	0	0	20		2318.22	P05023	P05023	510	529	ATP1A1	Sodium/potassium-transporting ATPase subunit alpha-1	yes	yes	4	0.0066501	120.4	1	1
APGAEFAPNKRRRY	GIGAIGGTPPAFNRAAPGAEFAPNKRRRY_	AAPGAEFAPNKRRRY_______________	A	A	P	R	Y	-	3	3	1	0	0	0	1	1	0	0	0	1	0	1	2	0	0	0	1	0	0	0	14		1631.86	Q15233	Q15233	458	471	NONO	Non-POU domain-containing octamer-binding protein	yes	yes	4	0.015059	100.19		1
APGFHHGDGP	SAKRLLDQIVEKGRPAPGFHHGDGPGNAVQ	EKGRPAPGFHHGDGPGNAVQEIMIPASKAG	P	A	P	G	P	G	1	0	0	1	0	0	0	3	2	0	0	0	0	1	2	0	0	0	0	0	0	0	10		990.431	Q96AE4	Q96AE4	174	183	FUBP1	Far upstream element-binding protein 1	yes	yes	2	4.9768e-06	226.65		1	1		1
APGFHHGDGPGNA	SAKRLLDQIVEKGRPAPGFHHGDGPGNAVQ	RPAPGFHHGDGPGNAVQEIMIPASKAGLVI	P	A	P	N	A	V	2	0	1	1	0	0	0	4	2	0	0	0	0	1	2	0	0	0	0	0	0	0	13		1232.53	Q96AE4	Q96AE4	174	186	FUBP1	Far upstream element-binding protein 1	yes	yes	2	0.0011524	184.36		1			1
APGGGSKVPQKKVKL	EEEDVKLLSISGKRSAPGGGSKVPQKKVKL	APGGGSKVPQKKVKLAADEDDDDDDEEDDD	S	A	P	K	L	A	1	0	0	0	0	1	0	3	0	0	1	4	0	0	2	1	0	0	0	2	0	0	15		1492.91	P06748	P06748	144	158	NPM1	Nucleophosmin	yes	yes	3;4	0.014219	101.43			2	1	1
APGGGSKVPQKKVKLA	EEEDVKLLSISGKRSAPGGGSKVPQKKVKL	PGGGSKVPQKKVKLAADEDDDDDDEEDDDE	S	A	P	L	A	A	2	0	0	0	0	1	0	3	0	0	1	4	0	0	2	1	0	0	0	2	0	0	16		1563.95	P06748	P06748	144	159	NPM1	Nucleophosmin	yes	yes	3;4	0.032336	83.823			2
APGGLIGVGTKIDP	KIVSLFAEHNDLQYAAPGGLIGVGTKIDPT	AAPGGLIGVGTKIDPTLCRADRMVGQVLGA	A	A	P	D	P	T	1	0	0	1	0	0	0	4	0	2	1	1	0	0	2	0	1	0	0	1	0	0	14		1293.73	P41091;Q2VIR3	P41091	332	345	EIF2S3;EIF2S3L	Eukaryotic translation initiation factor 2 subunit 3;Putative eukaryotic translation initiation factor 2 subunit 3-like protein	yes	no	2	0.00078232	158.08	1	1
APGGPYGPPAGGGPYGHP	QYGSGLPPGGGYGGPAPGGPYGPPAGGGPY	GPYGPPAGGGPYGHPNPGMFPSGTPGGPYG	P	A	P	H	P	N	2	0	0	0	0	0	0	7	1	0	0	0	0	0	6	0	0	0	2	0	0	0	18		1604.74	Q9UBV8	Q9UBV8	50	67	PEF1	Peflin	yes	yes	2	2.156e-27	301.03	1
APGTAEKLSPKA	EAALAAEVKKPAAAAAPGTAEKLSPKAATL	AAAAPGTAEKLSPKAATLAERSAGLAFSLY	A	A	P	K	A	A	3	0	0	0	0	0	1	1	0	0	1	2	0	0	2	1	1	0	0	0	0	0	12		1168.65	P50454	P50454	29	40	SERPINH1	Serpin H1	yes	yes	3	0.027684	90.793			1
APGTLGTGLGAGFGTA	FGTNTSGNSIFGSKPAPGTLGTGLGAGFGT	PGTLGTGLGAGFGTALGAGQASLFGNNQPK	P	A	P	T	A	L	3	0	0	0	0	0	0	6	0	0	2	0	0	1	1	0	3	0	0	0	0	0	16		1346.68	P52948	P52948	425	440	NUP98	Nuclear pore complex protein Nup98-Nup96;Nuclear pore complex protein Nup98;Nuclear pore complex protein Nup96	yes	yes	2	0.052338	82.417					1
APIDRVGQTIERMGS	ERMGAGMGFGLERMAAPIDRVGQTIERMGS	APIDRVGQTIERMGSGVERMGPAIERMGLS	A	A	P	G	S	G	1	2	0	1	0	1	1	2	0	2	0	0	1	0	1	1	1	0	0	1	0	0	15		1628.83	P52272	P52272	499	513	HNRNPM	Heterogeneous nuclear ribonucleoprotein M	yes	yes	2;3	0.0034549	148.48			2	2	2
APIDRVGQTIERMGSGVERMGP	ERMGAGMGFGLERMAAPIDRVGQTIERMGS	QTIERMGSGVERMGPAIERMGLSMERMVPA	A	A	P	G	P	A	1	3	0	1	0	1	2	4	0	2	0	0	2	0	2	1	1	0	0	2	0	0	22		2355.18	P52272	P52272	499	520	HNRNPM	Heterogeneous nuclear ribonucleoprotein M	yes	yes	3;4	1.4485e-06	228.29	2	2		1	1
APKHWMLDKLT	______________________________	KRVAAPKHWMLDKLTGVFAPRPSTGPHKLR	A	A	P	L	T	G	1	0	0	1	0	0	0	0	1	0	2	2	1	0	1	0	1	1	0	0	0	0	11		1338.71	P62701;P22090;Q8TD47	P62701	14	24	RPS4X;RPS4Y1;RPS4Y2	40S ribosomal protein S4, X isoform;40S ribosomal protein S4, Y isoform 1;40S ribosomal protein S4, Y isoform 2	yes	no	2;3	0.0031456	144.55			2	2	2
APKHWMLDKLTGVFAP	______________________________	PKHWMLDKLTGVFAPRPSTGPHKLRECLPL	A	A	P	A	P	R	2	0	0	1	0	0	0	1	1	0	2	2	1	1	2	0	1	1	0	1	0	0	16		1809.96	P62701;P22090;Q8TD47	P62701	14	29	RPS4X;RPS4Y1;RPS4Y2	40S ribosomal protein S4, X isoform;40S ribosomal protein S4, Y isoform 1;40S ribosomal protein S4, Y isoform 2	yes	no	2;3	0.015641	117.09		2
APKHWMLDKLTGVFAPRP	______________________________	HWMLDKLTGVFAPRPSTGPHKLRECLPLII	A	A	P	R	P	S	2	1	0	1	0	0	0	1	1	0	2	2	1	1	3	0	1	1	0	1	0	0	18		2063.11	P62701;P22090;Q8TD47	P62701	14	31	RPS4X;RPS4Y1;RPS4Y2	40S ribosomal protein S4, X isoform;40S ribosomal protein S4, Y isoform 1;40S ribosomal protein S4, Y isoform 2	yes	no	4	0.0028331	162.15	1	2
APKVSAAQRGKARP	SPGKAASVKQRGSKPAPKVSAAQRGKARPL	PAPKVSAAQRGKARPLPKKAPPKAKTPAKK	P	A	P	R	P	L	4	2	0	0	0	1	0	1	0	0	0	2	0	0	2	1	0	0	0	1	0	0	14		1435.84	Q5SSJ5	Q5SSJ5	480	493	HP1BP3	Heterochromatin protein 1-binding protein 3	yes	yes	4	0.0022927	135.02		1
APNVTVLLREP	KKEEKPNGKIPDHDPAPNVTVLLREPVRAP	DHDPAPNVTVLLREPVRAPAVAVAPTPVQP	P	A	P	E	P	V	1	1	1	0	0	0	1	0	0	0	2	0	0	0	2	0	1	0	0	2	0	0	11		1207.69	Q9P2E9	Q9P2E9	89	99	RRBP1	Ribosome-binding protein 1	yes	yes	2	1.4947e-05	225.01	1	1
APPGKAGAVASQTKAGKP	ASAPAKGTPGKGATPAPPGKAGAVASQTKA	GKAGAVASQTKAGKPEEDSESSSEESSDSE	P	A	P	K	P	E	5	0	0	0	0	1	0	3	0	0	0	3	0	0	3	1	1	0	0	1	0	0	18		1634.91	Q13428	Q13428	318	335	TCOF1	Treacle protein	yes	yes	3	0.019593	95.602		1
APRKGKEKKEEQVISLGP	______________________________	KGKEKKEEQVISLGPQVAEGENVFGVCHIF	M	A	P	G	P	Q	1	1	0	0	0	1	3	2	0	1	1	4	0	0	2	1	0	0	0	1	0	0	18		1993.13	P62263	P62263	2	19	RPS14	40S ribosomal protein S14	yes	yes	3	0.0031035	155.22	1	1
APRKGKEKKEEQVISLGPQVA	______________________________	EKKEEQVISLGPQVAEGENVFGVCHIFASF	M	A	P	V	A	E	2	1	0	0	0	2	3	2	0	1	1	4	0	0	2	1	0	0	0	2	0	0	21		2291.3	P62263	P62263	2	22	RPS14	40S ribosomal protein S14	yes	yes	4	0.013167	103.17	1
APRPDRLVNRLKNITLDDASAP	ACNVWRVCEGPKAVAAPRPDRLVNRLKNIT	VNRLKNITLDDASAPRLMVLRQPRGPDNSM	A	A	P	A	P	R	3	3	2	3	0	0	0	0	0	1	3	1	0	0	3	1	1	0	0	1	0	0	22		2431.33	O75534	O75534	747	768	CSDE1	Cold shock domain-containing protein E1	yes	yes	4	0.016721	93.269		1
APSGPVRSSSGMGGRAP	RGPPPRSGGPPPKRSAPSGPVRSSSGMGGR	SGPVRSSSGMGGRAPVSRGRDSYGGPPRRE	S	A	P	A	P	V	2	2	0	0	0	0	0	4	0	0	0	0	1	0	3	4	0	0	0	1	0	0	17		1569.77	P38159	P38159	166	182	RBMX	RNA-binding motif protein, X chromosome;RNA-binding motif protein, X chromosome, N-terminally processed	yes	yes	3	0.0030977	114.29					1
APSRKFFVGGNWKMNGRKQS	LRADTDLQRLGSSAMAPSRKFFVGGNWKMN	FFVGGNWKMNGRKQSLGELIGTLNAAKVPA	M	A	P	Q	S	L	1	2	2	0	0	1	0	3	0	0	0	3	1	2	1	2	0	1	0	1	0	0	20		2294.19	P60174	P60174	39	58	TPI1	Triosephosphate isomerase	yes	yes	4	0.0037176	140.95
APSRKFFVGGNWKMNGRKQSLG	LRADTDLQRLGSSAMAPSRKFFVGGNWKMN	VGGNWKMNGRKQSLGELIGTLNAAKVPADT	M	A	P	L	G	E	1	2	2	0	0	1	0	4	0	0	1	3	1	2	1	2	0	1	0	1	0	0	22		2464.29	P60174	P60174	39	60	TPI1	Triosephosphate isomerase	yes	yes	4	0.002033	139.95			1		1
APTHVGAGSLCQALLP	DFDDFCSSPGLGRPPAPTHVGAGSLCQALL	PTHVGAGSLCQALLPGPSNEAAGDVWGDTA	P	A	P	L	P	G	3	0	0	0	1	1	0	2	1	0	3	0	0	0	2	1	1	0	0	1	0	0	16		1590.82	O15027	O15027	236	251	SEC16A	Protein transport protein Sec16A	yes	yes	2	0.0081483	112.13		1
APTTIGGLNKKP	TSKAKTQPTSLPKQPAPTTIGGLNKKPMSL	KQPAPTTIGGLNKKPMSLASGLVPAAPPKR	P	A	P	K	P	M	1	0	1	0	0	0	0	2	0	1	1	2	0	0	2	0	2	0	0	0	0	0	12		1195.69	P27816	P27816	729	740	MAP4	Microtubule-associated protein 4	yes	yes	2	0.0035485	135.55	1	1
APVPSRRNPPGGKSSLVLG	EKPVPAAPVPSPVAPAPVPSRRNPPGGKSS	SRRNPPGGKSSLVLG_______________	P	A	P	L	G	-	1	2	1	0	0	0	0	3	0	0	2	1	0	0	4	3	0	0	0	2	0	0	19		1888.06	Q9UK76	Q9UK76	136	154	HN1	Hematological and neurological expressed 1 protein;Hematological and neurological expressed 1 protein, N-terminally processed	yes	yes	3	0.018383	99.021		1
APVRRDRSTSIKLQEAP	WTTTTSATGLPTLEPAPVRRDRSTSIKLQE	VRRDRSTSIKLQEAPSSSPDSWNNPVMMTL	P	A	P	A	P	S	2	3	0	1	0	1	1	0	0	1	1	1	0	0	2	2	1	0	0	1	0	0	17		1923.07	Q14432	Q14432	456	472	PDE3A	cGMP-inhibited 3,5-cyclic phosphodiesterase A	yes	yes	3	0.012869	105.46	1
APVSQLQSRLEP	PTAPSPAQTLENSEPAPVSQLQSRLEPKPQ	SEPAPVSQLQSRLEPKPQPPVAEATPRSQE	P	A	P	E	P	K	1	1	0	0	0	2	1	0	0	0	2	0	0	0	2	2	0	0	0	1	0	0	12		1323.71	Q9UHD8	Q9UHD8	214	225	2020-09-09	Septin-9	yes	yes	2	0.0010171	183.03	1	1
APWGFRLQGG	______________________________	VLEGPAPWGFRLQGGKDFNVPLSISRLTPG	P	A	P	G	G	K	1	1	0	0	0	1	0	3	0	0	1	0	0	1	1	0	0	1	0	0	0	0	10		1087.56	Q96HC4;Q9UMS6;Q9NR12	Q9NR12	12	21	PDLIM5;SYNPO2;PDLIM7	PDZ and LIM domain protein 5;Synaptopodin-2;PDZ and LIM domain protein 7	no	no	2	0.029879	113.89	1
APYRTQSSASLAASYAAQQHP	GAAAAYGAQPSATLAAPYRTQSSASLAASY	SSASLAASYAAQQHPQAAASYRGQPGNAYD	A	A	P	H	P	Q	6	1	0	0	0	3	0	0	1	0	1	0	0	0	2	4	1	0	2	0	0	0	21		2204.06	Q96PK6	Q96PK6	514	534	RBM14	RNA-binding protein 14	yes	yes	3	0.01303	103.4	1
AQAPKRTQAPTKASE	KDQTKAQAAAPASVPAQAPKRTQAPTKASE	AQAPKRTQAPTKASE_______________	P	A	Q	S	E	-	4	1	0	0	0	2	1	0	0	0	0	2	0	0	2	1	2	0	0	0	0	0	15		1582.84	P47914	P47914	145	159	RPL29	60S ribosomal protein L29	yes	yes	3;4	0.0020454	137.17		2
AQAVRGLITKA	PAELLKMFGIDRDAIAQAVRGLITKA____	RDAIAQAVRGLITKA_______________	I	A	Q	K	A	-	3	1	0	0	0	1	0	1	0	1	1	1	0	0	0	0	1	0	0	1	0	0	11		1126.68	P29401	P29401	613	623	TKT	Transketolase	yes	yes	2	0.00029378	191.4	1	1
AQCQETIRTA	EKKLVKEVIAVSCGPAQCQETIRTALAMGA	VSCGPAQCQETIRTALAMGADRGIHVEVPP	P	A	Q	T	A	L	2	1	0	0	1	2	1	0	0	1	0	0	0	0	0	0	2	0	0	0	0	0	10		1176.56	P38117	P38117	69	78	ETFB	Electron transfer flavoprotein subunit beta	yes	yes	2	0.011965	135.71					1
AQDQGEKENPMRELRIRK	______________________________	QGEKENPMRELRIRKLCLNICVGESGDRLT	M	A	Q	R	K	L	1	3	1	1	0	2	3	1	0	1	1	2	1	0	1	0	0	0	0	0	0	0	18		2197.14	P62913	P62913	2	19	RPL11	60S ribosomal protein L11	yes	yes	4	0.021594	92.439
AQDQGEKENPMRELRIRKL	______________________________	GEKENPMRELRIRKLCLNICVGESGDRLTR	M	A	Q	K	L	C	1	3	1	1	0	2	3	1	0	1	2	2	1	0	1	0	0	0	0	0	0	0	19		2310.22	P62913	P62913	2	20	RPL11	60S ribosomal protein L11	yes	yes	4	0.011825	109.42					1
AQDVAQRCKELG	KADRDESSPYAAMLAAQDVAQRCKELGITA	MLAAQDVAQRCKELGITALHIKLRATGGNR	A	A	Q	L	G	I	2	1	0	1	1	2	1	1	0	0	1	1	0	0	0	0	0	0	0	1	0	0	12		1373.67	P62263	P62263	78	89	RPS14	40S ribosomal protein S14	yes	yes	2	0.0006828	194.48			1	1	1
AQEFVNCKIQPGKVVVFIKPTCP	______________________________	IQPGKVVVFIKPTCPYCRRAQEILSQLPIK	M	A	Q	C	P	Y	1	0	1	0	2	2	1	1	0	2	0	3	0	2	3	0	1	0	0	4	0	0	23		2658.4	P35754	P35754	2	24	GLRX	Glutaredoxin-1	yes	yes	3	0.0015464	144.5	1	1	1	1	1
AQFTSQVIILNHP	GNVCGDSKSDPPQEAAQFTSQVIILNHPGQ	EAAQFTSQVIILNHPGQISAGYSPVIDCHT	A	A	Q	H	P	G	1	0	1	0	0	2	0	0	1	2	1	0	0	1	1	1	1	0	0	1	0	0	13		1466.79	Q05639	Q05639	338	350	EEF1A2	Elongation factor 1-alpha 2	yes	yes	2	0.0011074	176.41	1	1	1	1
AQIRFSNISAAKA	AGGRGKGAYQDRDKPAQIRFSNISAAKAVA	KPAQIRFSNISAAKAVADAIRTSLGPKGMD	P	A	Q	K	A	V	4	1	1	0	0	1	0	0	0	2	0	1	0	1	0	2	0	0	0	0	0	0	13		1375.76	P50991	P50991	31	43	CCT4	T-complex protein 1 subunit delta	yes	yes	2;3	0.0014293	153.54	2	1
AQKLRQEVKQNLH	ADISNLLQIEPRNGPAQKLRQEVKQNLH__	GPAQKLRQEVKQNLH_______________	P	A	Q	L	H	-	1	1	1	0	0	3	1	0	1	0	2	2	0	0	0	0	0	0	0	1	0	0	13		1590.9	Q15785	Q15785	297	309	TOMM34	Mitochondrial import receptor subunit TOM34	yes	yes	3;4	0.0021432	139.19	1	2		1	1
AQKRLQAEEKAHAFA	AEQESARQLQLAQEAAQKRLQAEEKAHAFA	AQKRLQAEEKAHAFAVQQKEQELQQTLQQE	A	A	Q	F	A	V	5	1	0	0	0	2	2	0	1	0	1	2	0	1	0	0	0	0	0	0	0	0	15		1696.9	Q15149	Q15149	2180	2194	PLEC	Plectin	yes	yes	3	0.0048145	116.58		1
AQKSIQEIQELDKDDESLRKYKEA	AENEEDEHSVNYKPPAQKSIQEIQELDKDD	ELDKDDESLRKYKEALLGRVAVSADPNVPN	P	A	Q	E	A	L	2	1	0	3	0	3	4	0	0	2	2	4	0	0	0	2	0	0	1	0	0	0	24		2863.46	P52565	P52565	31	54	ARHGDIA	Rho GDP-dissociation inhibitor 1	yes	yes	4;5	8.4602e-30	310.4	2	2		1	1
AQLAIRVTNP	HNVSSKNRKAIVERAAQLAIRVTNPNARLR	IVERAAQLAIRVTNPNARLRSEENE_____	A	A	Q	N	P	N	2	1	1	0	0	1	0	0	0	1	1	0	0	0	1	0	1	0	0	1	0	0	10		1081.62	P62910	P62910	116	125	RPL32	60S ribosomal protein L32	yes	yes	2	0.0052558	158.87	1
AQLAIRVTNPNARLRSEENE	HNVSSKNRKAIVERAAQLAIRVTNPNARLR	RVTNPNARLRSEENE_______________	A	A	Q	N	E	-	3	3	3	0	0	1	3	0	0	1	2	0	0	0	1	1	1	0	0	1	0	0	20		2280.19	P62910	P62910	116	135	RPL32	60S ribosomal protein L32	yes	yes	3;4	1.1105e-05	223.18	1	2
AQLGTTIYKEFEKRK	ISALQSAGVVVSMSPAQLGTTIYKEFEKRK	AQLGTTIYKEFEKRKML_____________	P	A	Q	R	K	M	1	1	0	0	0	1	2	1	0	1	1	3	0	1	0	0	2	0	1	0	0	0	15		1810.99	P53597	P53597	330	344	SUCLG1	Succinyl-CoA ligase [ADP/GDP-forming] subunit alpha, mitochondrial	yes	yes	4	0.0046058	118.13			1	1	1
AQLGTTIYKEFEKRKM	ISALQSAGVVVSMSPAQLGTTIYKEFEKRK	QLGTTIYKEFEKRKML______________	P	A	Q	K	M	L	1	1	0	0	0	1	2	1	0	1	1	3	1	1	0	0	2	0	1	0	0	0	16		1942.03	P53597	P53597	330	345	SUCLG1	Succinyl-CoA ligase [ADP/GDP-forming] subunit alpha, mitochondrial	yes	yes	4	0.0026376	139.58			1		1
AQLGTTIYKEFEKRKML	ISALQSAGVVVSMSPAQLGTTIYKEFEKRK	LGTTIYKEFEKRKML_______________	P	A	Q	M	L	-	1	1	0	0	0	1	2	1	0	1	2	3	1	1	0	0	2	0	1	0	0	0	17		2055.12	P53597	P53597	330	346	SUCLG1	Succinyl-CoA ligase [ADP/GDP-forming] subunit alpha, mitochondrial	yes	yes	3;4;5	4.994e-06	149.3	4	3
AQLHIGFQALHQFCAQHGRPP	EPDFVVTDFAKFSRPAQLHIGFQALHQFCA	FQALHQFCAQHGRPPRPRNEEDAAELVALA	P	A	Q	P	P	R	3	1	0	0	1	4	0	2	3	1	2	0	0	2	2	0	0	0	0	0	0	0	21		2412.2	P22314	P22314	327	347	UBA1	Ubiquitin-like modifier-activating enzyme 1	yes	yes	5	0.0028144	149.73	1	1
AQLREERLRQYAEKKAKKP	IDLFGSDNEEEDKEAAQLREERLRQYAEKK	EERLRQYAEKKAKKPALVAKSSILLDVKPW	A	A	Q	K	P	A	3	3	0	0	0	2	3	0	0	0	2	4	0	0	1	0	0	0	1	0	0	0	19		2341.33	P29692	P29692	172	190	EEF1D	Elongation factor 1-delta	yes	yes	5	0.018471	98.882			1
AQMQMQMQGGDGDGGALGHHV	EAELRRMQEMIARMQAQMQMQMQGGDGDGG	MQGGDGDGGALGHHV_______________	Q	A	Q	H	V	-	2	0	0	2	0	4	0	6	2	0	1	0	3	0	0	0	0	0	0	1	0	0	21		2123.89	Q15019	Q15019	341	361	2020-09-02	Septin-2	yes	yes	3	0.0028243	146.67	1	1
AQNCYKVTNGA	IDFARQKLDPKIAVAAQNCYKVTNGAFTGE	IAVAAQNCYKVTNGAFTGEISPGMIKDCGA	A	A	Q	G	A	F	2	0	2	0	1	1	0	1	0	0	0	1	0	0	0	0	1	0	1	1	0	0	11		1224.56	P60174	P60174	101	111	TPI1	Triosephosphate isomerase	yes	yes	2	3.0372e-11	260.05	1	1	1		1
AQNCYKVTNGAFTGEISP	IDFARQKLDPKIAVAAQNCYKVTNGAFTGE	CYKVTNGAFTGEISPGMIKDCGATWVVLGH	A	A	Q	S	P	G	2	0	2	0	1	1	1	2	0	1	0	1	0	1	1	1	2	0	1	1	0	0	18		1955.9	P60174	P60174	101	118	TPI1	Triosephosphate isomerase	yes	yes	2;3	0.00054827	229.68	1	2	1	1	1
AQNEKRKEKNIKRGGNRFEP	SGNGAPGPKGEGERPAQNEKRKEKNIKRGG	RKEKNIKRGGNRFEPYANPTKRYRAFITNI	P	A	Q	E	P	Y	1	3	3	0	0	1	3	2	0	1	0	4	0	1	1	0	0	0	0	0	0	0	20		2398.29	P52272	P52272	44	63	HNRNPM	Heterogeneous nuclear ribonucleoprotein M	yes	yes	5	0.016647	100.97					1
AQNLGPASGHGTP	SSGSFNYARPKQFIAAQNLGPASGHGTPAS	IAAQNLGPASGHGTPASSPSSSSLPSPMSP	A	A	Q	T	P	A	2	0	1	0	0	1	0	3	1	0	1	0	0	0	2	1	1	0	0	0	0	0	13		1205.58	Q8WX93	Q8WX93	740	752	PALLD	Palladin	yes	yes	2	0.0054847	116.12	1
AQNLKDLAGRLP	______________________________	______________________________	M	A	Q	L	P	A	2	1	1	1	0	1	0	1	0	0	3	1	0	0	1	0	0	0	0	0	0	0	12		1294.74	Q99623	Q99623	2	13	PHB2	Prohibitin-2	yes	yes	2	0.0028686	138.65	1	1	1		1
AQNQNQVRSPGAP	EKPRVQEKQHPVPPPAQNQNQVRSPGAPGP	PPAQNQNQVRSPGAPGPLTLKEVEELEQLT	P	A	Q	A	P	G	2	1	2	0	0	3	0	1	0	0	0	0	0	0	2	1	0	0	0	1	0	0	13		1365.67	Q15942	Q15942	336	348	ZYX	Zyxin	yes	yes	2	0.00071538	197.79	1	1	1	1
AQQAADKYLYVDKNFINNP	______________________________	ADKYLYVDKNFINNPLAQADWAAKKLVWVP	M	A	Q	N	P	L	3	0	3	2	0	2	0	0	0	1	1	2	0	1	1	0	0	0	2	1	0	0	19		2211.1	P35579	P35579	2	20	MYH9	Myosin-9	yes	yes	2;3	1.3068e-08	298.75	2	1	1	1	1
AQQGEYQTHQP	AAQPSFHQAQKTHYPAQQGEYQTHQPVYHK	THYPAQQGEYQTHQPVYHKIQGDDWEPRPL	P	A	Q	Q	P	V	1	0	0	0	0	4	1	1	1	0	0	0	0	0	1	0	1	0	1	0	0	0	11		1285.57	O95817	O95817	235	245	BAG3	BAG family molecular chaperone regulator 3	yes	yes	2	0.0018397	157.59		1			1
AQSRRQVEEAERLKQS	AEEAEEARVQAEREAAQSRRQVEEAERLKQ	QSRRQVEEAERLKQSAEEQAQARAQAQAAA	A	A	Q	Q	S	A	2	3	0	0	0	3	3	0	0	0	1	1	0	0	0	2	0	0	0	1	0	0	16		1914	Q15149	Q15149	2242	2257	PLEC	Plectin	yes	yes	4	0.041382	77.324			1
AQSRRQVEEAERLKQSA	AEEAEEARVQAEREAAQSRRQVEEAERLKQ	SRRQVEEAERLKQSAEEQAQARAQAQAAAE	A	A	Q	S	A	E	3	3	0	0	0	3	3	0	0	0	1	1	0	0	0	2	0	0	0	1	0	0	17		1985.04	Q15149	Q15149	2242	2258	PLEC	Plectin	yes	yes	4	0.038456	77.506				1
AQTNSNAAGKQLRKESQKDRKNP	GGVGGPGAKSAAQAAAQTNSNAAGKQLRKE	GKQLRKESQKDRKNPLPPSVGVVDKKEETQ	A	A	Q	N	P	L	3	2	3	1	0	3	1	1	0	0	1	4	0	0	1	2	1	0	0	0	0	0	23		2568.35	Q8NC51	Q8NC51	59	81	SERBP1	Plasminogen activator inhibitor 1 RNA-binding protein	yes	yes	4;5	0.00078921	160.67				1	1
AQVIILNHP	GDSKNDPPMEAAGFTAQVIILNHPGQISAG	EAAGFTAQVIILNHPGQISAGYAPVLDCHT	T	A	Q	H	P	G	1	0	1	0	0	1	0	0	1	2	1	0	0	0	1	0	0	0	0	1	0	0	9		1003.58	P68104;Q5VTE0	P68104	342	350	EEF1A1;EEF1A1P5	Elongation factor 1-alpha 1;Putative elongation factor 1-alpha-like 3	yes	no	2	0.021847	138.85	1
AQVLRGTVTDFP	______________________________	______________________________	M	A	Q	F	P	G	1	1	0	1	0	1	0	1	0	0	1	0	0	1	1	0	2	0	0	2	0	0	12		1302.69	P08758	P08758	2	13	ANXA5	Annexin A5	yes	yes	2	0.0056959	125.75	1	1
AQVLRGTVTDFPG	______________________________	______________________________	M	A	Q	P	G	F	1	1	0	1	0	1	0	2	0	0	1	0	0	1	1	0	2	0	0	2	0	0	13		1359.71	P08758	P08758	2	14	ANXA5	Annexin A5	yes	yes	2	0.0054569	116.3	1
AQVLRGTVTDFPGFDERA	______________________________	LRGTVTDFPGFDERADAETLRKAMKGLGTD	M	A	Q	R	A	D	2	2	0	2	0	1	1	2	0	0	1	0	0	2	1	0	2	0	0	2	0	0	18		1977.99	P08758	P08758	2	19	ANXA5	Annexin A5	yes	yes	2;3	3.0803e-20	352.73	2	2
AQVLRGTVTDFPGFDERADA	______________________________	GTVTDFPGFDERADAETLRKAMKGLGTDEE	M	A	Q	D	A	E	3	2	0	3	0	1	1	2	0	0	1	0	0	2	1	0	2	0	0	2	0	0	20		2164.05	P08758	P08758	2	21	ANXA5	Annexin A5	yes	yes	3	0.0047617	132.01	1
AQWRTVEGALKERRKA	KAAMDNSEIAGEKKSAQWRTVEGALKERRK	QWRTVEGALKERRKAVDEAADALLKAKEEL	S	A	Q	K	A	V	3	3	0	0	0	1	2	1	0	0	1	2	0	0	0	0	1	1	0	1	0	0	16		1898.06	Q16891	Q16891	272	287	IMMT	MICOS complex subunit MIC60	yes	yes	4	0.030918	84.842			1
AQYEHDLEVAQTTA	PALAPPEVVMDPALAAQYEHDLEVAQTTAL	AAQYEHDLEVAQTTALPDEDDDL_______	A	A	Q	T	A	L	3	0	0	1	0	2	2	0	1	0	1	0	0	0	0	0	2	0	1	1	0	0	14		1574.72	P62826	P62826	195	208	RAN	GTP-binding nuclear protein Ran	yes	yes	2	0.0026743	156.01		1	1	1
AQYEHDLEVAQTTALP	PALAPPEVVMDPALAAQYEHDLEVAQTTAL	QYEHDLEVAQTTALPDEDDDL_________	A	A	Q	L	P	D	3	0	0	1	0	2	2	0	1	0	2	0	0	0	1	0	2	0	1	1	0	0	16		1784.86	P62826	P62826	195	210	RAN	GTP-binding nuclear protein Ran	yes	yes	2	0.027708	106.49	1
AREFLRKKLIGKEVCFTIENKTP	QPDAKDTPDEPWAFPAREFLRKKLIGKEVC	LIGKEVCFTIENKTPQGREYGMIYLGKDTN	P	A	R	T	P	Q	1	2	1	0	1	0	3	1	0	2	2	4	0	2	1	0	2	0	0	1	0	0	23		2776.54	Q7KZF4	Q7KZF4	82	104	SND1	Staphylococcal nuclease domain-containing protein 1	yes	yes	5	0.013568	96.54				1
ARHVFLTGPP	______________________________	______________________________	M	A	R	P	P	G	1	1	0	0	0	0	0	1	1	0	1	0	0	1	2	0	1	0	0	1	0	0	10		1093.6	Q9BSD7	Q9BSD7	2	11	NTPCR	Cancer-related nucleoside-triphosphatase	yes	yes	2	0.010249	140.09	1	1	1	1	1
ARNVVYPLYRLGGP	______________________________	MARNVVYPLYRLGGPQLRVFRTNFFIQLVR	M	A	R	G	P	Q	1	2	1	0	0	0	0	2	0	0	2	0	0	0	2	0	0	0	2	2	0	0	14		1573.87	Q16540	Q16540	2	15	MRPL23	39S ribosomal protein L23, mitochondrial	yes	yes	2	0.022147	103.7		1
ARRLTVSSLQESGLKVNQP	PDSPFVVPVASPSGDARRLTVSSLQESGLK	TVSSLQESGLKVNQPASFAVSLNGAKGAID	D	A	R	Q	P	A	1	2	1	0	0	2	1	1	0	0	3	1	0	0	1	3	1	0	0	2	0	0	19		2082.15	P21333	P21333	2332	2350	FLNA	Filamin-A	yes	yes	3;4	0.003928	157.91	1	2	2	2	2
ARYEEVSVSGFEEFHR	______________________________	RYEEVSVSGFEEFHRAVEQHNGKTIFAYFT	M	A	R	H	R	A	1	2	0	0	0	0	4	1	1	0	0	0	0	2	0	2	0	0	1	2	0	0	16		1940.9	Q9BRA2	Q9BRA2	2	17	TXNDC17	Thioredoxin domain-containing protein 17	yes	yes	3	0.0045708	125.61			1	1	1
ARYEEVSVSGFEEFHRA	______________________________	YEEVSVSGFEEFHRAVEQHNGKTIFAYFTG	M	A	R	R	A	V	2	2	0	0	0	0	4	1	1	0	0	0	0	2	0	2	0	0	1	2	0	0	17		2011.94	Q9BRA2	Q9BRA2	2	18	TXNDC17	Thioredoxin domain-containing protein 17	yes	yes	3	0.0018798	158.45		1	1	1	1
ASAAGRVIGKGGKTVNELQNLTAA	GPKEEVKLETHIRVPASAAGRVIGKGGKTV	KGGKTVNELQNLTAAEVVVPRDQTPDENDQ	P	A	S	A	A	E	5	1	2	0	0	1	1	4	0	1	2	2	0	0	0	1	2	0	0	2	0	0	24		2325.28	Q9NZI8	Q9NZI8	496	519	IGF2BP1	Insulin-like growth factor 2 mRNA-binding protein 1	yes	yes	3	0.03449	86.551	1
ASAASGSPGPGEGSAGGEKRSTAP	______________________________	PGEGSAGGEKRSTAPSAAASASASAAASSP	A	A	S	A	P	S	5	1	0	0	0	0	2	6	0	0	0	1	0	0	3	5	1	0	0	0	0	0	24		2084.97	Q13263	Q13263	13	36	TRIM28	Transcription intermediary factor 1-beta	yes	yes	3	0.00026182	180.63	1
ASASGAMAKHEQILVLDPP	______________________________	GAMAKHEQILVLDPPTDLKFKGPFTDVVTT	M	A	S	P	P	T	4	0	0	1	0	1	1	1	1	1	2	1	1	0	2	2	0	0	0	1	0	0	19		1933.99	Q9P0L0	Q9P0L0	2	20	VAPA	Vesicle-associated membrane protein-associated protein A	yes	yes	3	0.022038	93.226	1
ASDETKAAEEPSKVEEKKA	EAKPQEAAVAPEKPPASDETKAAEEPSKVE	TKAAEEPSKVEEKKAEEAGASAAACEAPSA	P	A	S	K	A	E	4	0	0	1	0	0	5	0	0	0	0	4	0	0	1	2	1	0	0	1	0	0	19		2046.01	P29966	P29966	251	269	MARCKS	Myristoylated alanine-rich C-kinase substrate	yes	yes	4;5	0.0039946	123.43	2	1
ASDETKAAEEPSKVEEKKAEEAGA	EAKPQEAAVAPEKPPASDETKAAEEPSKVE	EPSKVEEKKAEEAGASAAACEAPSAAGPGA	P	A	S	G	A	S	6	0	0	1	0	0	7	1	0	0	0	4	0	0	1	2	1	0	0	1	0	0	24		2503.19	P29966	P29966	251	274	MARCKS	Myristoylated alanine-rich C-kinase substrate	yes	yes	4	9.0141e-10	243.91		1
ASDTYIVFGEA	NILFVITKPDVYKSPASDTYIVFGEAKIED	YKSPASDTYIVFGEAKIEDLSQQAQLAAAE	P	A	S	E	A	K	2	0	0	1	0	0	1	1	0	1	0	0	0	1	0	1	1	0	1	1	0	0	11		1171.54	E9PAV3;Q13765	E9PAV3	1979	1989	NACA	Nascent polypeptide-associated complex subunit alpha, muscle-specific form;Nascent polypeptide-associated complex subunit alpha	yes	no	2	0.024892	98.458	1		1	1
ASEDIAKLA	______________________________	______________________________	M	A	S	L	A	E	3	0	0	1	0	0	1	0	0	1	1	1	0	0	0	1	0	0	0	0	0	0	9		916.487	P46060	P46060	2	10	RANGAP1	Ran GTPase-activating protein 1	yes	yes	2	0.031896	124.98	1
ASEFFRSGKYDLDFKSP	KAGYTDKVVIGMDVAASEFFRSGKYDLDFK	EFFRSGKYDLDFKSPDDPSRYISPDQLADL	A	A	S	S	P	D	1	1	0	2	0	0	1	1	0	0	1	2	0	3	1	3	0	0	1	0	0	0	17		1992.96	P06733	P06733	248	264	ENO1	Alpha-enolase	yes	yes	3	0.019011	94.882		1	1
ASESLFVSNHAY	ACQGKYTPSGQAGAAASESLFVSNHAY___	GAAASESLFVSNHAY_______________	A	A	S	A	Y	-	2	0	1	0	0	0	1	0	1	0	1	0	0	1	0	3	0	0	1	1	0	0	12		1323.61	P04075	P04075	353	364	ALDOA	Fructose-bisphosphate aldolase A	yes	yes	2	0.0015487	157.59			1	1	1
ASFAIRLNGAKG	TVMSLQESGLKVNQPASFAIRLNGAKGKID	NQPASFAIRLNGAKGKIDAKVHSPSGAVEE	P	A	S	K	G	K	3	1	1	0	0	0	0	2	0	1	1	1	0	1	0	1	0	0	0	0	0	0	12		1203.67	O75369	O75369	2306	2317	FLNB	Filamin-B	yes	yes	2	0.0033368	136.52			1
ASFAVSLNGAKG	TVSSLQESGLKVNQPASFAVSLNGAKGAID	NQPASFAVSLNGAKGAIDAKVHSPSGALEE	P	A	S	K	G	A	3	0	1	0	0	0	0	2	0	0	1	1	0	1	0	2	0	0	0	1	0	0	12		1120.59	P21333	P21333	2351	2362	FLNA	Filamin-A	yes	yes	2	0.0016991	155.42	1				1
ASFAVSLNGAKGA	TVSSLQESGLKVNQPASFAVSLNGAKGAID	QPASFAVSLNGAKGAIDAKVHSPSGALEEC	P	A	S	G	A	I	4	0	1	0	0	0	0	2	0	0	1	1	0	1	0	2	0	0	0	1	0	0	13		1191.62	P21333	P21333	2351	2363	FLNA	Filamin-A	yes	yes	2	0.019139	129.28	1
ASFGKSINF	AHPTLSEAFREANLAASFGKSINF______	REANLAASFGKSINF_______________	A	A	S	N	F	-	1	0	1	0	0	0	0	1	0	1	0	1	0	2	0	2	0	0	0	0	0	0	9		969.492	P09622	P09622	501	509	DLD	Dihydrolipoyl dehydrogenase, mitochondrial	yes	yes	2	0.039789	117.81			1		1
ASGERGIASTSDPPTA	KVPEQQRQITLKTTPASGERGIASTSDPPT	SGERGIASTSDPPTANIKPTPVVSTPSKVT	P	A	S	T	A	N	3	1	0	1	0	0	1	2	0	1	0	0	0	0	2	3	2	0	0	0	0	0	16		1515.72	P12270	P12270	1652	1667	TPR	Nucleoprotein TPR	yes	yes	2	0.0025977	140.14	1
ASGNARIGKP	______________________________	______________________________	M	A	S	K	P	A	2	1	1	0	0	0	0	2	0	1	0	1	0	0	1	1	0	0	0	0	0	0	10		969.536	P32119	P32119	2	11	PRDX2	Peroxiredoxin-2	yes	yes	2	0.0026186	160.16			1	1
ASGVAVSDGVIKVFNDMKVRKS	______________________________	DGVIKVFNDMKVRKSSTPEEVKKRKKAVLF	M	A	S	K	S	S	2	1	1	2	0	0	0	2	0	1	0	3	1	1	0	3	0	0	0	5	0	0	22		2306.24	P23528	P23528	2	23	CFL1	Cofilin-1	yes	yes	3;4	0.0024682	134.29				1	2
ASGVAVSDGVIKVFNDMKVRKSS	______________________________	GVIKVFNDMKVRKSSTPEEVKKRKKAVLFC	M	A	S	S	S	T	2	1	1	2	0	0	0	2	0	1	0	3	1	1	0	4	0	0	0	5	0	0	23		2393.27	P23528	P23528	2	24	CFL1	Cofilin-1	yes	yes	3;4	5.5923e-06	208.92	1	1	3	3	3
ASGVAVSDGVIKVFNDMKVRKSSTP	______________________________	IKVFNDMKVRKSSTPEEVKKRKKAVLFCLS	M	A	S	T	P	E	2	1	1	2	0	0	0	2	0	1	0	3	1	1	1	4	1	0	0	5	0	0	25		2591.37	P23528	P23528	2	26	CFL1	Cofilin-1	yes	yes	3;4	3.7427e-06	207.44	3	1	2	2	3
ASGVQVADEVCRIFYDMK	______________________________	VQVADEVCRIFYDMKVRKCSTPEEIKKRKK	M	A	S	M	K	V	2	1	0	2	1	1	1	1	0	1	0	1	1	1	0	1	0	0	1	3	0	0	18		2086.98	P60981	P60981	2	19	DSTN	Destrin	yes	yes	2;3	0.00028744	216					2
ASGVQVADEVCRIFYDMKVRKCSTP	______________________________	CRIFYDMKVRKCSTPEEIKKRKKAVIFCLS	M	A	S	T	P	E	2	2	0	2	2	1	1	1	0	1	0	2	1	1	1	2	1	0	1	4	0	0	25		2915.41	P60981	P60981	2	26	DSTN	Destrin	yes	yes	4	0.00095204	158.69	1	1	1	1	1
ASHSYVLNKTRAA	NKRPHLSVILVGENPASHSYVLNKTRAAAV	NPASHSYVLNKTRAAAVVGINSETIMKPAS	P	A	S	A	A	A	3	1	1	0	0	0	0	0	1	0	1	1	0	0	0	2	1	0	1	1	0	0	13		1416.75	P13995	P13995	80	92	MTHFD2	Bifunctional methylenetetrahydrofolate dehydrogenase/cyclohydrolase, mitochondrial;NAD-dependent methylenetetrahydrofolate dehydrogenase;Methenyltetrahydrofolate cyclohydrolase	yes	yes	3	0.0010246	166.45		1	1		1
ASIWVGHRG	______________________________	______________________________	M	A	S	R	G	T	1	1	0	0	0	0	0	2	1	1	0	0	0	0	0	1	0	1	0	1	0	0	9		981.514	P12429	P12429	2	10	ANXA3	Annexin A3	yes	yes	2	0.020383	141.78			1	1	1
ASKAGLVIGKGGETIKQLQERA	HGDGPGNAVQEIMIPASKAGLVIGKGGETI	IGKGGETIKQLQERAGVKMVMIQDGPQNTG	P	A	S	R	A	G	3	1	0	0	0	2	2	4	0	2	2	3	0	0	0	1	1	0	0	1	0	0	22		2253.28	Q96AE4	Q96AE4	194	215	FUBP1	Far upstream element-binding protein 1	yes	yes	3;4;5	1.6439e-09	247.85	3	2
ASKERSGVSLAALKKA	ASGPPVSELITKAVAASKERSGVSLAALKK	SKERSGVSLAALKKALAAAGYDVEKNNSRI	A	A	S	K	A	L	4	1	0	0	0	0	1	1	0	0	2	3	0	0	0	3	0	0	0	1	0	0	16		1614.94	P10412;P16403;P16402	P10412	50	65	HIST1H1E;HIST1H1C;HIST1H1D	Histone H1.4;Histone H1.2;Histone H1.3	yes	no	3;4	0.0044241	126.63	2
ASKERSGVSLAALKKALA	ASGPPVSELITKAVAASKERSGVSLAALKK	ERSGVSLAALKKALAAAGYDVEKNNSRIKL	A	A	S	L	A	A	5	1	0	0	0	0	1	1	0	0	3	3	0	0	0	3	0	0	0	1	0	0	18		1799.06	P10412;P16403;P16402	P10412	50	67	HIST1H1E;HIST1H1C;HIST1H1D	Histone H1.4;Histone H1.2;Histone H1.3	yes	no	3;4	0.01752	99.021	2
ASKEYFQKVNQ	ANWTPDSPTIKPSPAASKEYFQKVNQ____	PSPAASKEYFQKVNQ_______________	A	A	S	N	Q	-	1	0	1	0	0	2	1	0	0	0	0	2	0	1	0	1	0	0	1	1	0	0	11		1340.67	P30048	P30048	246	256	PRDX3	Thioredoxin-dependent peroxide reductase, mitochondrial	yes	yes	2;3	2.3439e-07	238.01	1		1
ASKQNKLEQVEKELLRVA	VYGIEGRYATALYSAASKQNKLEQVEKELL	QNKLEQVEKELLRVAQILKEPKVAASVLNP	A	A	S	V	A	Q	2	1	1	0	0	2	3	0	0	0	3	3	0	0	0	1	0	0	0	2	0	0	18		2082.18	P48047	P48047	49	66	ATP5O	ATP synthase subunit O, mitochondrial	yes	yes	4	0.00072023	191.64	1	1			1
ASKRSRGFGFVTFS	EQWGKLTDCVVMRDPASKRSRGFGFVTFSS	PASKRSRGFGFVTFSSMAEVDAAMAARPHS	P	A	S	F	S	S	1	2	0	0	0	0	0	2	0	0	0	1	0	3	0	3	1	0	0	1	0	0	14		1545.81	P22626	P22626	57	70	HNRNPA2B1	Heterogeneous nuclear ribonucleoproteins A2/B1	yes	yes	3	0.015464	76.728			1	1
ASKRSRGFGFVTFSSMA	EQWGKLTDCVVMRDPASKRSRGFGFVTFSS	KRSRGFGFVTFSSMAEVDAAMAARPHSIDG	P	A	S	M	A	E	2	2	0	0	0	0	0	2	0	0	0	1	1	3	0	4	1	0	0	1	0	0	17		1834.91	P22626	P22626	57	73	HNRNPA2B1	Heterogeneous nuclear ribonucleoproteins A2/B1	yes	yes	2;3	0.030202	92.039			1		1
ASKVGLVIGRGGETIKQLQERT	NDIDSNSTIQEILIPASKVGLVIGRGGETI	IGRGGETIKQLQERTGVKMVMIQDGPLPTG	P	A	S	R	T	G	1	2	0	0	0	2	2	4	0	2	2	2	0	0	0	1	2	0	0	2	0	0	22		2339.33	Q96I24	Q96I24	171	192	FUBP3	Far upstream element-binding protein 3	yes	yes	4	0.00064489	183.25			1		1
ASLGRMNQGTARLA	GIGLLAAATQSLSMPASLGRMNQGTARLAS	PASLGRMNQGTARLASLMNLGMSSSLNQQG	P	A	S	L	A	S	3	2	1	0	0	1	0	2	0	0	2	0	1	0	0	1	1	0	0	0	0	0	14		1444.76	P43243	P43243	40	53	MATR3	Matrin-3	yes	yes	2;3	7.7123e-07	234.24	3	2		1
ASLGTRQAEP	VEKDTMSDQALEALSASLGTRQAEPELDLR	LEALSASLGTRQAEPELDLRSIKEVDEAKA	S	A	S	E	P	E	2	1	0	0	0	1	1	1	0	0	1	0	0	0	1	1	1	0	0	0	0	0	10		1028.53	P20810	P20810	296	305	CAST	Calpastatin	yes	yes	2	0.034883	99.815	1
ASLIQAQRDYFGAHTYELLA	TALSFYDGYRHEMLPASLIQAQRDYFGAHT	AQRDYFGAHTYELLAKPGQFIHTNWTGHGG	P	A	S	L	A	K	4	1	0	1	0	2	1	1	1	1	3	0	0	1	0	1	1	0	2	0	0	0	20		2266.14	P52209	P52209	440	459	PGD	6-phosphogluconate dehydrogenase, decarboxylating	yes	yes	3	0.0043785	134.37		1	1	1	1
ASLIQAQRDYFGAHTYELLAKP	TALSFYDGYRHEMLPASLIQAQRDYFGAHT	RDYFGAHTYELLAKPGQFIHTNWTGHGGTV	P	A	S	K	P	G	4	1	0	1	0	2	1	1	1	1	3	1	0	1	1	1	1	0	2	0	0	0	22		2491.29	P52209	P52209	440	461	PGD	6-phosphogluconate dehydrogenase, decarboxylating	yes	yes	3	0.0010274	173.65	1	1
ASLKEEVGEEA	KKLVWVPSDKSGFEPASLKEEVGEEAIVEL	GFEPASLKEEVGEEAIVELVENGKKVKVNK	P	A	S	E	A	I	2	0	0	0	0	0	4	1	0	0	1	1	0	0	0	1	0	0	0	1	0	0	11		1160.56	P35579	P35579	44	54	MYH9	Myosin-9	yes	yes	2	0.028568	112.71		1
ASLKSNYNLPMHKMINTDLS	AFRKLDELYGTWRKAASLKSNYNLPMHKMI	NYNLPMHKMINTDLSRILKSPEIQRALRAP	A	A	S	L	S	R	1	0	3	1	0	0	0	0	1	1	3	2	2	0	1	3	1	0	1	0	0	0	20		2276.13	P36578	P36578	271	290	RPL4	60S ribosomal protein L4	yes	yes	4	0.021422	93.371		1
ASLLKVDQEVKLKVDSFRERITSEA	______________________________	KLKVDSFRERITSEAEDLVANFFPKKLLEL	M	A	S	E	A	E	2	2	0	2	0	1	3	0	0	1	3	3	0	1	0	3	1	0	0	3	0	0	25		2860.57	P61289	P61289	2	26	PSME3	Proteasome activator complex subunit 3	yes	yes	4;5	1.0436e-14	255.2	2	2	1	2	1
ASLLQSDRVLYLVQGEKKVRAP	______________________________	RVLYLVQGEKKVRAPLSQLYFCRYCSELRS	M	A	S	A	P	L	2	2	0	1	0	2	1	1	0	0	4	2	0	0	1	2	0	0	1	3	0	0	22		2469.41	Q9UJW0	Q9UJW0	2	23	DCTN4	Dynactin subunit 4	yes	yes	4	0.0017195	152.81	1
ASLSLAPVNIFKAGA	______________________________	ASLSLAPVNIFKAGADEERAETARLTSFIG	M	A	S	G	A	D	4	0	1	0	0	0	0	1	0	1	2	1	0	1	1	2	0	0	0	1	0	0	15		1457.82	P78371	P78371	2	16	CCT2	T-complex protein 1 subunit beta	yes	yes	2	0.016582	97.813	1	1
ASMGTLAFDEYGRP	______________________________	MASMGTLAFDEYGRPFLIIKDQDRKSRLMG	M	A	S	R	P	F	2	1	0	1	0	0	1	2	0	0	1	0	1	1	1	1	1	0	1	0	0	0	14		1513.69	P48643	P48643	2	15	CCT5	T-complex protein 1 subunit epsilon	yes	yes	2	0.00059728	206.11	2	2	1	1	1
ASNDYTQQATQSYGA	______________________________	ASNDYTQQATQSYGAYPTQPGQGYSQQSSQ	M	A	S	G	A	Y	3	0	1	1	0	3	0	1	0	0	0	0	0	0	0	2	2	0	2	0	0	0	15		1603.67	P35637	P35637	2	16	FUS	RNA-binding protein FUS	yes	yes	2	0.0022986	135.28			1		1
ASNDYTQQATQSYGAYP	______________________________	NDYTQQATQSYGAYPTQPGQGYSQQSSQPY	M	A	S	Y	P	T	3	0	1	1	0	3	0	1	0	0	0	0	0	0	1	2	2	0	3	0	0	0	17		1863.79	P35637	P35637	2	18	FUS	RNA-binding protein FUS	yes	yes	2	0.0029477	145.28			1	1	1
ASNKTTLQKMGKKQNGKSKKVEE	______________________________	KMGKKQNGKSKKVEEAEPEEFVVEKVLDRR	M	A	S	E	E	A	1	0	2	0	0	2	2	2	0	0	1	7	1	0	0	2	2	0	0	1	0	0	23		2561.4	Q13185	Q13185	2	24	CBX3	Chromobox protein homolog 3	yes	yes	5	0.013184	97.253					1
ASNKTTLQKMGKKQNGKSKKVEEA	______________________________	MGKKQNGKSKKVEEAEPEEFVVEKVLDRRV	M	A	S	E	A	E	2	0	2	0	0	2	2	2	0	0	1	7	1	0	0	2	2	0	0	1	0	0	24		2632.43	Q13185	Q13185	2	25	CBX3	Chromobox protein homolog 3	yes	yes	4;5	2.947e-21	284.71	1	1			2
ASNVTNKTDP	______________________________	______________________________	M	A	S	D	P	R	1	0	2	1	0	0	0	0	0	0	0	1	0	0	1	1	2	0	0	1	0	0	10		1045.5	P07910	P07910	2	11	HNRNPC	Heterogeneous nuclear ribonucleoproteins C1/C2	yes	yes	2	0.0054676	158.08	1	1	1	1	1
ASPFRVKVDPSHDAS	GRYTIKVLFASQEIPASPFRVKVDPSHDAS	ASPFRVKVDPSHDASKVKAEGPGLSKAGVE	P	A	S	A	S	K	2	1	0	2	0	0	0	0	1	0	0	1	0	1	2	3	0	0	0	2	0	0	15		1611.8	O75369	O75369	832	846	FLNB	Filamin-B	yes	yes	3	0.024745	89.624					1
ASPFRVKVDPSHDASKVKAEGP	GRYTIKVLFASQEIPASPFRVKVDPSHDAS	VDPSHDASKVKAEGPGLSKAGVENGKPTHF	P	A	S	G	P	G	3	1	0	2	0	0	1	1	1	0	0	3	0	1	3	3	0	0	0	3	0	0	22		2321.21	O75369	O75369	832	853	FLNB	Filamin-B	yes	yes	4	0.0088035	107.39		1
ASQCGSLIGKGGCKIKEIRESTGA	TAASRPPVTLRLVVPASQCGSLIGKGGCKI	KGGCKIKEIRESTGAQVQVAGDMLPNSTER	P	A	S	G	A	Q	2	1	0	0	2	1	2	5	0	3	1	3	0	0	0	3	1	0	0	0	0	0	24		2506.26	Q15366	Q15366	106	129	PCBP2	Poly(rC)-binding protein 2	yes	yes	3;4	2.0423e-06	218.93	1	1	1	2	1
ASQDRILQEA	NVTNNSVALRTPRTPASQDRILQEAQNLMA	TPRTPASQDRILQEAQNLMALTNVDTPLKG	P	A	S	E	A	Q	2	1	0	1	0	2	1	0	0	1	1	0	0	0	0	1	0	0	0	0	0	0	10		1129.57	Q99459	Q99459	357	366	CDC5L	Cell division cycle 5-like protein	yes	yes	2	0.020527	121.5		1		1	1
ASQMGGSTPVLTPGKTP	TPGASKRKSRWDETPASQMGGSTPVLTPGK	QMGGSTPVLTPGKTPIGTPAMNMATPTPGH	P	A	S	T	P	I	1	0	0	0	0	1	0	3	0	0	1	1	1	0	3	2	3	0	0	1	0	0	17		1627.82	O75533	O75533	343	359	SF3B1	Splicing factor 3B subunit 1	yes	yes	2	0.0061467	159.66		1
ASQSQGIQQLLQAEKRA	______________________________	QSQGIQQLLQAEKRAAEKVADARKRKARRL	M	A	S	R	A	A	3	1	0	0	0	5	1	1	0	1	2	1	0	0	0	2	0	0	0	0	0	0	17		1854.99	O95670;O75348	O95670	2	18	ATP6V1G2;ATP6V1G1	V-type proton ATPase subunit G 2;V-type proton ATPase subunit G 1	yes	no	2;3	0.00027297	192.96		1	1	1	2
ASRLLLNNGAKMP	______________________________	______________________________	M	A	S	M	P	I	2	1	2	0	0	0	0	1	0	0	3	1	1	0	1	1	0	0	0	0	0	0	13		1383.77	P15121	P15121	2	14	AKR1B1	Aldose reductase	yes	yes	2	0.0016002	150.1	1			1	1
ASRSGSKSTQTVAKTTTAAA	APEKRASPSKPASAPASRSGSKSTQTVAKT	SKSTQTVAKTTTAAAVASTGPSSRSPSTLL	P	A	S	A	A	V	5	1	0	0	0	1	0	1	0	0	0	2	0	0	0	4	5	0	0	1	0	0	20		1923	P27816	P27816	796	815	MAP4	Microtubule-associated protein 4	yes	yes	3;4	0.0040446	162.39					2
ASRSVETLKEMIKS	PITARNTGIICTIGPASRSVETLKEMIKSG	PASRSVETLKEMIKSGMNVARLNFSHGTHE	P	A	S	K	S	G	1	1	0	0	0	0	2	0	0	1	1	2	1	0	0	3	1	0	0	1	0	0	14		1577.84	P14618	P14618	54	67	PKM	Pyruvate kinase PKM	yes	yes	3	0.012431	104.21			1	1	1
ASRSVETLKEMIKSGMNVA	PITARNTGIICTIGPASRSVETLKEMIKSG	VETLKEMIKSGMNVARLNFSHGTHEYHAET	P	A	S	V	A	R	2	1	1	0	0	0	2	1	0	1	1	2	2	0	0	3	1	0	0	2	0	0	19		2050.06	P14618	P14618	54	72	PKM	Pyruvate kinase PKM	yes	yes	3;4	0.021668	93.812			2	2
ASSDIQVKELEKR	______________________________	______________________________	M	A	S	K	R	A	1	1	0	1	0	1	2	0	0	1	1	2	0	0	0	2	0	0	0	1	0	0	13		1501.81	P16949	P16949	2	14	STMN1	Stathmin	yes	yes	3	0.0032898	131.06			1		1
ASSDIQVKELEKRA	______________________________	MASSDIQVKELEKRASGQAFELILSPRSKE	M	A	S	R	A	S	2	1	0	1	0	1	2	0	0	1	1	2	0	0	0	2	0	0	0	1	0	0	14		1572.85	P16949	P16949	2	15	STMN1	Stathmin	yes	yes	2;3	7.3747e-17	329.37	1	2	2	2	2
ASSDIQVKELEKRAS	______________________________	ASSDIQVKELEKRASGQAFELILSPRSKES	M	A	S	A	S	G	2	1	0	1	0	1	2	0	0	1	1	2	0	0	0	3	0	0	0	1	0	0	15		1659.88	P16949	P16949	2	16	STMN1	Stathmin	yes	yes	3	0.013601	102.38			1
ASSDIQVKELEKRASG	______________________________	SSDIQVKELEKRASGQAFELILSPRSKESV	M	A	S	S	G	Q	2	1	0	1	0	1	2	1	0	1	1	2	0	0	0	3	0	0	0	1	0	0	16		1716.9	P16949	P16949	2	17	STMN1	Stathmin	yes	yes	3	0.0018523	150.59	1	1
ASSDIQVKELEKRASGQA	______________________________	DIQVKELEKRASGQAFELILSPRSKESVPE	M	A	S	Q	A	F	3	1	0	1	0	2	2	1	0	1	1	2	0	0	0	3	0	0	0	1	0	0	18		1916	P16949	P16949	2	19	STMN1	Stathmin	yes	yes	2;3	5.4669e-28	388.14	2	2	2	1	1
ASSDIQVKELEKRASGQAFELILSP	______________________________	EKRASGQAFELILSPRSKESVPEFPLSPPK	M	A	S	S	P	R	3	1	0	1	0	2	3	1	0	2	3	2	0	1	1	4	0	0	0	1	0	0	25		2715.44	P16949	P16949	2	26	STMN1	Stathmin	yes	yes	3	0.00042246	171.29	1	1	1	1
ASSGASGGKIDNSVLVLIVGLS	QRWHVPLELQMTRQMASSGASGGKIDNSVL	GKIDNSVLVLIVGLSTVGAGAYAYKTMKED	M	A	S	L	S	T	2	0	1	1	0	0	0	4	0	2	3	1	0	0	0	5	0	0	0	3	0	0	22		2043.12	O95831	O95831	55	76	AIFM1	Apoptosis-inducing factor 1, mitochondrial	yes	yes	2	0.001816	148.85			1	1	1
ASTARHLYLRGGA	KELAPYDENWFYTRAASTARHLYLRGGAGV	RAASTARHLYLRGGAGVGSMTKIYGGRQRN	A	A	S	G	A	G	3	2	0	0	0	0	0	2	1	0	2	0	0	0	0	1	1	0	1	0	0	0	13		1371.74	P39019	P39019	58	70	RPS19	40S ribosomal protein S19	yes	yes	3	0.012336	104.94			1
ASVPLRTEEEFKKFISDKDA	TADGIVSHLKKQAGPASVPLRTEEEFKKFI	RTEEEFKKFISDKDASIVGFFDDSFSEAHS	P	A	S	D	A	S	2	1	0	2	0	0	3	0	0	1	1	3	0	2	1	2	1	0	0	1	0	0	20		2309.19	P30101	P30101	135	154	PDIA3	Protein disulfide-isomerase A3	yes	yes	3	0.0037134	142.85	1	1
ATAAVGGSAGEQEGA	______________________________	ATAAVGGSAGEQEGAMVAATQGAAAAAGSG	A	A	T	G	A	M	5	0	0	0	0	1	2	4	0	0	0	0	0	0	0	1	1	0	0	1	0	0	15		1274.57	Q14103	Q14103	15	29	HNRNPD	Heterogeneous nuclear ribonucleoprotein D0	yes	yes	2	0.00020173	194.74	1
ATAETQHIADQVRSQLEEKENKKFP	______________________________	QVRSQLEEKENKKFPVFKAVSFKSQVVAGT	P	A	T	F	P	V	3	1	1	1	0	3	4	0	1	1	1	3	0	1	1	1	2	0	0	1	0	0	25		2896.47	P04080	P04080	12	36	CSTB	Cystatin-B	yes	yes	4	0.032452	87.881	1
ATCKELASQP	VAQSTRIIYGGSVTGATCKELASQPDVDGF	GSVTGATCKELASQPDVDGFLVGGASLKPE	G	A	T	Q	P	D	2	0	0	0	1	1	1	0	0	0	1	1	0	0	1	1	1	0	0	0	0	0	10		1103.53	P60174	P60174	253	262	TPI1	Triosephosphate isomerase	yes	yes	2	0.036271	98.233			1
ATDELATKLSRRLQMEGEGGGETP	______________________________	SRRLQMEGEGGGETPEQPGLNGAAAAAAGA	M	A	T	T	P	E	2	2	0	1	0	1	4	4	0	0	3	1	1	0	1	1	3	0	0	0	0	0	24		2545.24	Q96C19	Q96C19	2	25	EFHD2	EF-hand domain-containing protein D2	yes	yes	3	0.001816	146.17	1	1	2	1	1
ATDTSQGELVHPKA	______________________________	MATDTSQGELVHPKALPLIVGAQLIHADKL	M	A	T	K	A	L	2	0	0	1	0	1	1	1	1	0	1	1	0	0	1	1	2	0	0	1	0	0	14		1452.72	Q5SSJ5	Q5SSJ5	2	15	HP1BP3	Heterochromatin protein 1-binding protein 3	yes	yes	2	3.4091e-11	267.07	1	1	1	1	1
ATEEIKETDGSSQIKQEP	PVIQESAEPSQLEVPATEEIKETDGSSQIK	EIKETDGSSQIKQEPDPTW___________	P	A	T	E	P	D	1	0	0	1	0	2	4	1	0	2	0	2	0	0	1	2	2	0	0	0	0	0	18		1988.95	P78347	P78347	977	994	GTF2I	General transcription factor II-I	yes	yes	3	0.00073037	191.4	1		1
ATELEDDDDDYSSSTSLLGQKKP	GGSDSRFAGYVTSIAATELEDDDDDYSSST	DDYSSSTSLLGQKKPGYHAPVALLNDIPQS	A	A	T	K	P	G	1	0	0	5	0	1	2	1	0	0	3	2	0	0	1	4	2	0	1	0	0	0	23		2513.13	O75533	O75533	60	82	SF3B1	Splicing factor 3B subunit 1	yes	yes	3	0.00058821	168.78					1
ATELVQASRGTP	AQSRLNEAAAGLNQAATELVQASRGTPQDL	NQAATELVQASRGTPQDLARASGRFGQDFS	A	A	T	T	P	Q	2	1	0	0	0	1	1	1	0	0	1	0	0	0	1	1	2	0	0	1	0	0	12		1228.64	Q9Y490	Q9Y490	1253	1264	TLN1	Talin-1	yes	yes	2	0.0026785	141.29			1
ATETVELHKLK	______________________________	______________________________	M	A	T	L	K	L	1	0	0	0	0	0	2	0	1	0	2	2	0	0	0	0	2	0	0	1	0	0	11		1267.71	P82979	P82979	2	12	SARNP	SAP domain-containing ribonucleoprotein	yes	yes	2;3	6.3182e-18	232.79			1		1
ATETVELHKLKL	______________________________	______________________________	M	A	T	K	L	A	1	0	0	0	0	0	2	0	1	0	3	2	0	0	0	0	2	0	0	1	0	0	12		1380.8	P82979	P82979	2	13	SARNP	SAP domain-containing ribonucleoprotein	yes	yes	2	0.00018892	213.34			1	1	1
ATETVELHKLKLA	______________________________	______________________________	M	A	T	L	A	E	2	0	0	0	0	0	2	0	1	0	3	2	0	0	0	0	2	0	0	1	0	0	13		1451.83	P82979	P82979	2	14	SARNP	SAP domain-containing ribonucleoprotein	yes	yes	2;3	0.00028798	246.14	2	1
ATFISVQLKKTSEVDLAKP	______________________________	SVQLKKTSEVDLAKPLVKFIQQTYPSGGEE	M	A	T	K	P	L	2	0	0	1	0	1	1	0	0	1	2	3	0	1	1	2	2	0	0	2	0	0	19		2074.17	Q8WUM4	Q8WUM4	2	20	PDCD6IP	Programmed cell death 6-interacting protein	yes	yes	3	0.012939	107.65	1	1	1		1
ATFTVNTKDA	TAYGPGLTHGVVNKPATFTVNTKDAGEGGL	VVNKPATFTVNTKDAGEGGLSLAIEGPSKA	P	A	T	D	A	G	2	0	1	1	0	0	0	0	0	0	0	1	0	1	0	0	3	0	0	1	0	0	10		1066.53	P21333	P21333	1884	1893	FLNA	Filamin-A	yes	yes	2	0.012746	133.98	1		1		1
ATFTVNTKDAGEGGLSLA	TAYGPGLTHGVVNKPATFTVNTKDAGEGGL	TVNTKDAGEGGLSLAIEGPSKAEISCTDNQ	P	A	T	L	A	I	3	0	1	1	0	0	1	3	0	0	2	1	0	1	0	1	3	0	0	1	0	0	18		1750.87	P21333	P21333	1884	1901	FLNA	Filamin-A	yes	yes	2	0.0032464	198.29	1	1	1	1	1
ATGADVAFSVNHLLGDP	DDTSGGYSSQPGGYPATGADVAFSVNHLLG	GADVAFSVNHLLGDPMANVAMAYGSSIASH	P	A	T	D	P	M	3	0	1	2	0	0	0	2	1	0	2	0	0	1	1	1	1	0	0	2	0	0	17		1682.83	O95070	O95070	42	58	YIF1A	Protein YIF1A	yes	yes	2	0.01175	107.39	1	1
ATGCQKLIEVDDERKLRTFYEKRMA	______________________________	DDERKLRTFYEKRMATEVAADALGEEWKGY	P	A	T	M	A	T	2	3	0	2	1	1	3	1	0	1	2	3	1	1	0	0	2	0	1	1	0	0	25		3056.55	P62753	P62753	9	33	RPS6	40S ribosomal protein S6	yes	yes	4;5	4.3002e-07	226.14	4	3
ATGGVKKPHRYRP	PRKQLATKAARKSAPATGGVKKPHRYRPGT	APATGGVKKPHRYRPGTVALREIRRYQKST	P	A	T	R	P	G	1	2	0	0	0	0	0	2	1	0	0	2	0	0	2	0	1	0	1	1	0	0	13		1465.83	Q71DI3;P68431;Q16695	Q71DI3	32	44	HIST2H3A;HIST1H3A;HIST3H3	Histone H3.2;Histone H3.1;Histone H3.1t	yes	no	3;4	0.0018988	144.1		2
ATGQKLMRAVRVFEFGGP	______________________________	QKLMRAVRVFEFGGPEVLKLRSDIAVPIPK	M	A	T	G	P	E	2	2	0	0	0	1	1	3	0	0	1	1	1	2	1	0	1	0	0	2	0	0	18		1963.05	Q08257	Q08257	2	19	CRYZ	Quinone oxidoreductase	yes	yes	3	0.0029963	158.15	1	1
ATHGQTCARP	______________________________	______________________________	M	A	T	R	P	M	2	1	0	0	1	1	0	1	1	0	0	0	0	0	1	0	2	0	0	0	0	0	10		1097.5	P45880	P45880	2	11	VDAC2	Voltage-dependent anion-selective channel protein 2	yes	yes	2	0.00097806	183.72	1	1	1
ATIENELIKFCRE	RFYQDLKDRDVTFSPATIENELIKFCREAR	SPATIENELIKFCREARGKENRLCYYIGAT	P	A	T	R	E	A	1	1	1	0	1	0	3	0	0	2	1	1	0	1	0	0	1	0	0	0	0	0	13		1621.81	P55145	P55145	54	66	MANF	Mesencephalic astrocyte-derived neurotrophic factor	yes	yes	3	0.0014029	154.07			1	1	1
ATIENELIKFCREA	RFYQDLKDRDVTFSPATIENELIKFCREAR	PATIENELIKFCREARGKENRLCYYIGATD	P	A	T	E	A	R	2	1	1	0	1	0	3	0	0	2	1	1	0	1	0	0	1	0	0	0	0	0	14		1692.85	P55145	P55145	54	67	MANF	Mesencephalic astrocyte-derived neurotrophic factor	yes	yes	3	0.0037466	124.45			1	1
ATIENELIKFCREARG	RFYQDLKDRDVTFSPATIENELIKFCREAR	TIENELIKFCREARGKENRLCYYIGATDDA	P	A	T	R	G	K	2	2	1	0	1	0	3	1	0	2	1	1	0	1	0	0	1	0	0	0	0	0	16		1905.97	P55145	P55145	54	69	MANF	Mesencephalic astrocyte-derived neurotrophic factor	yes	yes	4	0.0022762	120.3	1	1
ATKAVCVLKGDGP	______________________________	______________________________	M	A	T	G	P	V	2	0	0	1	1	0	0	2	0	0	1	2	0	0	1	0	1	0	0	2	0	0	13		1314.7	P00441	P00441	2	14	SOD1	Superoxide dismutase [Cu-Zn]	yes	yes	2	5.5204e-09	250.51	1	1	1	1	1
ATKIINEVSKP	KENRLCYYIGATDDAATKIINEVSKPLAHH	TDDAATKIINEVSKPLAHHIPVEKICEKLK	A	A	T	K	P	L	1	0	1	0	0	0	1	0	0	2	0	2	0	0	1	1	1	0	0	1	0	0	11		1198.69	P55145	P55145	85	95	MANF	Mesencephalic astrocyte-derived neurotrophic factor	yes	yes	2;3	0.0012592	165.39			2	1	1
ATKTDQVIQSLIA	GQVCLPVISAENWKPATKTDQVIQSLIALV	KPATKTDQVIQSLIALVNDPQPEHPLRADL	P	A	T	I	A	L	2	0	0	1	0	2	0	0	0	2	1	1	0	0	0	1	2	0	0	1	0	0	13		1386.77	P68036;A0A1B0GUS4	P68036	98	110	UBE2L3	Ubiquitin-conjugating enzyme E2 L3	yes	no	2	0.019991	115.82			1
ATKTDQVIQSLIALVND	GQVCLPVISAENWKPATKTDQVIQSLIALV	KTDQVIQSLIALVNDPQPEHPLRADLAEEY	P	A	T	N	D	P	2	0	1	2	0	2	0	0	0	2	2	1	0	0	0	1	2	0	0	2	0	0	17		1827.99	P68036;A0A1B0GUS4	P68036	98	114	UBE2L3	Ubiquitin-conjugating enzyme E2 L3	yes	no	2	0.0019347	110.98			1	1	1
ATKTDQVIQSLIALVNDP	GQVCLPVISAENWKPATKTDQVIQSLIALV	TDQVIQSLIALVNDPQPEHPLRADLAEEYS	P	A	T	D	P	Q	2	0	1	2	0	2	0	0	0	2	2	1	0	0	1	1	2	0	0	2	0	0	18		1925.05	P68036;A0A1B0GUS4	P68036	98	115	UBE2L3	Ubiquitin-conjugating enzyme E2 L3	yes	no	2;3	0.0009921	228.8	2	2	2	2	2
ATKTLPNGRDA	AALAHSEEVTASQVAATKTLPNGRDALDGP	SQVAATKTLPNGRDALDGPAAEAEPEHSFD	A	A	T	D	A	L	2	1	1	1	0	0	0	1	0	0	1	1	0	0	1	0	2	0	0	0	0	0	11		1142.6	Q15149	Q15149	2759	2769	PLEC	Plectin	yes	yes	3	0.016317	109.24		1
ATLAERSAGLA	AAAAPGTAEKLSPKAATLAERSAGLAFSLY	SPKAATLAERSAGLAFSLYQAMAKDQAVEN	A	A	T	L	A	F	4	1	0	0	0	0	1	1	0	0	2	0	0	0	0	1	1	0	0	0	0	0	11		1058.57	P50454	P50454	41	51	SERPINH1	Serpin H1	yes	yes	2	0.025055	98.254	1
ATLKDQLIYNLLKEEQTP	______________________________	KDQLIYNLLKEEQTPQNKITVVGVGAVGMA	M	A	T	T	P	Q	1	0	1	1	0	2	2	0	0	1	4	2	0	0	1	0	2	0	1	0	0	0	18		2116.14	P00338	P00338	2	19	LDHA	L-lactate dehydrogenase A chain	yes	yes	2;3	5.8624e-28	317.17	1	1	2	1	2
ATLKEKLIAP	______________________________	______________________________	M	A	T	A	P	V	2	0	0	0	0	0	1	0	0	1	2	2	0	0	1	0	1	0	0	0	0	0	10		1082.67	P07195	P07195	2	11	LDHB	L-lactate dehydrogenase B chain	yes	yes	2	0.013889	131.44	1	1	1	1
ATLKICSWNVDGLRA	YEDPPDQKTSPSGKPATLKICSWNVDGLRA	ATLKICSWNVDGLRAWIKKKGLDWVKEEAP	P	A	T	R	A	W	2	1	1	1	1	0	0	1	0	1	2	1	0	0	0	1	1	1	0	1	0	0	15		1702.88	P27695	P27695	60	74	APEX1	DNA-(apurinic or apyrimidinic site) lyase;DNA-(apurinic or apyrimidinic site) lyase, mitochondrial	yes	yes	3	5.7674e-05	208.47	1	1	1	1	1
ATLKICSWNVDGLRAWIKKKGLD	YEDPPDQKTSPSGKPATLKICSWNVDGLRA	NVDGLRAWIKKKGLDWVKEEAPDILCLQET	P	A	T	L	D	W	2	1	1	2	1	0	0	2	0	2	3	4	0	0	0	1	1	2	0	1	0	0	23		2671.46	P27695	P27695	60	82	APEX1	DNA-(apurinic or apyrimidinic site) lyase;DNA-(apurinic or apyrimidinic site) lyase, mitochondrial	yes	yes	4	0.0030271	119.79	1
ATLKITLDNA	LIKGSGTAEVELKKGATLKITLDNAYMEKC	ELKKGATLKITLDNAYMEKCDENILWLDYK	G	A	T	N	A	Y	2	0	1	1	0	0	0	0	0	1	2	1	0	0	0	0	2	0	0	0	0	0	10		1058.6	P14618	P14618	138	147	PKM	Pyruvate kinase PKM	yes	yes	2	0.022742	113.66
ATLTLNQLRLSP	ATGPSVTNPFQPAPPATLTLNQLRLSPVPP	APPATLTLNQLRLSPVPPVPGAPPTYISPL	P	A	T	S	P	V	1	1	1	0	0	1	0	0	0	0	4	0	0	0	1	1	2	0	0	0	0	0	12		1325.77	Q9Y6I3	Q9Y6I3	526	537	EPN1	Epsin-1	yes	yes	2	0.018609	107.06	1
ATLTRPVHDAAREGFLDTLVVLHRA	ELLLLHGAEPNCADPATLTRPVHDAAREGF	AREGFLDTLVVLHRAGARLDVRDAWGRLPV	P	A	T	R	A	G	4	3	0	2	0	0	1	1	2	0	4	0	0	1	1	0	3	0	0	3	0	0	25		2757.5	P42771;P42772	P42771	76	100	CDKN2A;CDKN2B	Cyclin-dependent kinase inhibitor 2A;Cyclin-dependent kinase 4 inhibitor B	yes	no	4	0.0088076	105.46	1	1
ATLTTTSATSKLIHP	NSTAAKPAASITSKPATLTTTSATSKLIHP	ATLTTTSATSKLIHPDEDISLEERRAQLPK	P	A	T	H	P	D	2	0	0	0	0	0	0	0	1	1	2	1	0	0	1	2	5	0	0	0	0	0	15		1540.85	O43670	O43670	352	366	ZNF207	BUB3-interacting and GLEBS motif-containing protein ZNF207	yes	yes	3	0.019813	78.505	1
ATMEVKVGRLRGRA	EAGSPRPDPREALRAATMEVKVGRLRGRAV	AATMEVKVGRLRGRAVPVWDVLASGYVSRA	A	A	T	R	A	V	2	3	0	0	0	0	1	2	0	0	1	1	1	0	0	0	1	0	0	2	0	0	14		1542.88	P58107	P58107	2520	2533	EPPK1	Epiplakin	yes	no	4	0.013468	102.62	1
ATQCGSLIGKGGCKIKEIRESTGA	TAASRPPVTLRLVVPATQCGSLIGKGGCKI	KGGCKIKEIRESTGAQVQVAGDMLPNSTER	P	A	T	G	A	Q	2	1	0	0	2	1	2	5	0	3	1	3	0	0	0	2	2	0	0	0	0	0	24		2520.28	Q15365	Q15365	106	129	PCBP1	Poly(rC)-binding protein 1	yes	yes	3;4	1.7669e-09	234.21	2	2	2	2	1
ATQKLIEESQRKMNALFEGRRIE	KTKPHLFYIPGRMCPATQKLIEESQRKMNA	SQRKMNALFEGRRIEFAEQINKMEARPRRQ	P	A	T	I	E	F	2	3	1	0	0	2	4	1	0	2	2	2	1	1	0	1	1	0	0	0	0	0	23		2746.45	Q9H307	Q9H307	251	273	PNN	Pinin	yes	yes	5	0.0075407	107.74				1
ATQKLIEESQRKMNALFEGRRIEF	KTKPHLFYIPGRMCPATQKLIEESQRKMNA	QRKMNALFEGRRIEFAEQINKMEARPRRQS	P	A	T	E	F	A	2	3	1	0	0	2	4	1	0	2	2	2	1	2	0	1	1	0	0	0	0	0	24		2893.52	Q9H307	Q9H307	251	274	PNN	Pinin	yes	yes	5	0.0030079	124.14	1	1
ATQKLIEESQRKMNALFEGRRIEFA	KTKPHLFYIPGRMCPATQKLIEESQRKMNA	RKMNALFEGRRIEFAEQINKMEARPRRQSM	P	A	T	F	A	E	3	3	1	0	0	2	4	1	0	2	2	2	1	2	0	1	1	0	0	0	0	0	25		2964.56	Q9H307	Q9H307	251	275	PNN	Pinin	yes	yes	5	0.0023592	143.98		1
ATQVRWLQETSKDSSGTKP	IIFRIAARNEKGYGPATQVRWLQETSKDSS	RWLQETSKDSSGTKPANKRPMSSPEMKSAP	P	A	T	K	P	A	1	1	0	1	0	2	1	1	0	0	1	2	0	0	1	3	3	1	0	1	0	0	19		2118.07	P51610	P51610	1994	2012	HCFC1	Host cell factor 1;HCF N-terminal chain 1;HCF N-terminal chain 2;HCF N-terminal chain 3;HCF N-terminal chain 4;HCF N-terminal chain 5;HCF N-terminal chain 6;HCF C-terminal chain 1;HCF C-terminal chain 2;HCF C-terminal chain 3;HCF C-terminal chain 4;HCF C-terminal chain 5;HCF C-terminal chain 6	yes	yes	3	0.017634	100.21	1
ATREPPYRVP	TEEGPTLSYGRDGRSATREPPYRVPRDDWE	RDGRSATREPPYRVPRDDWEEKRHFRRDSF	S	A	T	V	P	R	1	2	0	0	0	0	1	0	0	0	0	0	0	0	3	0	1	0	1	1	0	0	10		1184.63	P43243	P43243	165	174	MATR3	Matrin-3	yes	yes	3	0.020253	101.93					1
ATRLQELLKTTQEQLA	RLEKEKKLTSDLGRAATRLQELLKTTQEQL	TRLQELLKTTQEQLAREKDTVKKLQEQLEK	A	A	T	L	A	R	2	1	0	0	0	3	2	0	0	0	4	1	0	0	0	0	3	0	0	0	0	0	16		1842.02	Q9P2E9	Q9P2E9	1367	1382	RRBP1	Ribosome-binding protein 1	yes	yes	3	0.0032639	134.76			1	1	1
ATRQEIFQEQLA	ESTPITAVKQPEKVAATRQEIFQEQLAAVP	KVAATRQEIFQEQLAAVPEFRGLGPLFKSS	A	A	T	L	A	A	2	1	0	0	0	3	2	0	0	1	1	0	0	1	0	0	1	0	0	0	0	0	12		1432.73	Q9Y678	Q9Y678	607	618	COPG1	Coatomer subunit gamma-1	yes	yes	2	0.021516	96.034			1	1
ATRWAKKIE	VRQAWQKADINTKWAATRWAKKIEARERKA	INTKWAATRWAKKIEARERKAKMTDFDRFK	A	A	T	I	E	A	2	1	0	0	0	0	1	0	0	1	0	2	0	0	0	0	1	1	0	0	0	0	9		1101.63	P50914	P50914	88	96	RPL14	60S ribosomal protein L14	yes	yes	3	0.035357	104.14				1
ATRWAKKIEA	VRQAWQKADINTKWAATRWAKKIEARERKA	NTKWAATRWAKKIEARERKAKMTDFDRFKV	A	A	T	E	A	R	3	1	0	0	0	0	1	0	0	1	0	2	0	0	0	0	1	1	0	0	0	0	10		1172.67	P50914	P50914	88	97	RPL14	60S ribosomal protein L14	yes	yes	2;3	0.014296	130.53			2	2
ATSAKKVVVSPTKKVAVA	GEEVVIPQKKGKKAAATSAKKVVVSPTKKV	AKKVVVSPTKKVAVATPAKKAAVTPGKKAA	A	A	T	V	A	T	4	0	0	0	0	0	0	0	0	0	0	4	0	0	1	2	2	0	0	5	0	0	18		1783.09	P19338	P19338	58	75	NCL	Nucleolin	yes	yes	3	0.0064437	121.82			1
ATSMLITQGLISKGILSSHP	ECNDESFWFRSVPLAATSMLITQGLISKGI	ITQGLISKGILSSHPKYGSIPKLILACIMG	A	A	T	H	P	K	1	0	0	0	0	1	0	2	1	3	3	1	1	0	1	4	2	0	0	0	0	0	20		2053.12	Q9NX40	Q9NX40	52	71	OCIAD1	OCIA domain-containing protein 1	yes	yes	3	0.053503	78.552					1
ATSTLNRFSA	SGAKPSDAASEAARPATSTLNRFSALQQAV	EAARPATSTLNRFSALQQAVPTESTDNRRV	P	A	T	S	A	L	2	1	1	0	0	0	0	0	0	0	1	0	0	1	0	2	2	0	0	0	0	0	10		1066.54	Q04637	Q04637	1116	1125	EIF4G1	Eukaryotic translation initiation factor 4 gamma 1	yes	yes	2	0.0094665	143.03	1	1		1	1
ATSTLNRFSALQQA	SGAKPSDAASEAARPATSTLNRFSALQQAV	PATSTLNRFSALQQAVPTESTDNRRVVQRS	P	A	T	Q	A	V	3	1	1	0	0	2	0	0	0	0	2	0	0	1	0	2	2	0	0	0	0	0	14		1506.78	Q04637	Q04637	1116	1129	EIF4G1	Eukaryotic translation initiation factor 4 gamma 1	yes	yes	2	0.0014389	145.41	1
ATSYVRTTINKNAR	GVVVVIKRRSGQRKPATSYVRTTINKNARA	PATSYVRTTINKNARATLSSIRHMIRKNKY	P	A	T	A	R	A	2	2	2	0	0	0	0	0	0	1	0	1	0	0	0	1	3	0	1	1	0	0	14		1593.86	P46779	P46779	74	87	RPL28	60S ribosomal protein L28	yes	yes	3;4	0.00059559	163.27			1	1	1
ATSYVRTTINKNARA	GVVVVIKRRSGQRKPATSYVRTTINKNARA	ATSYVRTTINKNARATLSSIRHMIRKNKYR	P	A	T	R	A	T	3	2	2	0	0	0	0	0	0	1	0	1	0	0	0	1	3	0	1	1	0	0	15		1664.9	P46779	P46779	74	88	RPL28	60S ribosomal protein L28	yes	yes	2;3;4	2.6812e-07	266.78	1	2	3	1	1
ATSYVRTTINKNARATLS	GVVVVIKRRSGQRKPATSYVRTTINKNARA	YVRTTINKNARATLSSIRHMIRKNKYRPDL	P	A	T	L	S	S	3	2	2	0	0	0	0	0	0	1	1	1	0	0	0	2	4	0	1	1	0	0	18		1966.06	P46779	P46779	74	91	RPL28	60S ribosomal protein L28	yes	yes	3	0.012479	107.33		1
ATTKRVLYVGGLA	______________________________	______________________________	M	A	T	L	A	E	2	1	0	0	0	0	0	2	0	0	2	1	0	0	0	0	2	0	1	2	0	0	13		1347.79	Q9UNP9	Q9UNP9	2	14	PPIE	Peptidyl-prolyl cis-trans isomerase E	yes	yes	2	0.031559	86.879	1
ATTLHLLQLSGQRS	TPSREEGGCSLASTPATTLHLLQLSGQRSL	PATTLHLLQLSGQRSLVQDSLSTNSSDLVA	P	A	T	R	S	L	1	1	0	0	0	2	0	1	1	0	4	0	0	0	0	2	2	0	0	0	0	0	14		1523.84	Q12888	Q12888	336	349	TP53BP1	Tumor suppressor p53-binding protein 1	yes	yes	3	0.0010186	153.52	1	1
ATYGELQQRCRP	RADAKAYSDPSTGEPATYGELQQRCRPDQL	GEPATYGELQQRCRPDQLTGLSLLPLSEKA	P	A	T	R	P	D	1	2	0	0	1	2	1	1	0	0	1	0	0	0	1	0	1	0	1	0	0	0	12		1477.71	Q15149	Q15149	3327	3338	PLEC	Plectin	yes	yes	2	0.0025766	164.66	1
AVAGEDGRMIA	GFAFVQYVNERNARAAVAGEDGRMIAGQVL	NARAAVAGEDGRMIAGQVLDINLAAEPKVN	A	A	V	I	A	G	3	1	0	1	0	0	1	2	0	1	0	0	1	0	0	0	0	0	0	1	0	0	11		1088.53	P07910;O60812;B7ZW38;B2RXH8;P0DMR1	P07910	66	76	HNRNPC;HNRNPCL1;HNRNPCL3;HNRNPCL2;HNRNPCL4	Heterogeneous nuclear ribonucleoproteins C1/C2;Heterogeneous nuclear ribonucleoprotein C-like 1;Heterogeneous nuclear ribonucleoprotein C-like 3;Heterogeneous nuclear ribonucleoprotein C-like 2;Heterogeneous nuclear ribonucleoprotein C-like 4	yes	no	2	0.032842	91.087		1
AVAGEDGRMIAG	GFAFVQYVNERNARAAVAGEDGRMIAGQVL	ARAAVAGEDGRMIAGQVLDINLAAEPKVNR	A	A	V	A	G	Q	3	1	0	1	0	0	1	3	0	1	0	0	1	0	0	0	0	0	0	1	0	0	12		1145.55	P07910	P07910	66	77	HNRNPC	Heterogeneous nuclear ribonucleoproteins C1/C2	yes	yes	2	0.021302	96.342		1
AVAPRHGLQSLGKVA	LFDTYKGKSLEIQKPAVAPRHGLQSLGKVA	AVAPRHGLQSLGKVAIARRMPPPANLPSLK	P	A	V	V	A	I	3	1	0	0	0	1	0	2	1	0	2	1	0	0	1	1	0	0	0	2	0	0	15		1502.87	P48634	P48634	37	51	PRRC2A	Protein PRRC2A	yes	yes	3	0.018572	73.834		1
AVASTGPSSRSP	GSKSTQTVAKTTTAAAVASTGPSSRSPSTL	TAAAVASTGPSSRSPSTLLPKKPTAIKTEG	A	A	V	S	P	S	2	1	0	0	0	0	0	1	0	0	0	0	0	0	2	4	1	0	0	1	0	0	12		1115.56	P27816	P27816	815	826	MAP4	Microtubule-associated protein 4	yes	yes	2	0.0066036	121.6	1
AVAVRTLQEQLEKA	______________________________	MAVAVRTLQEQLEKAKESLKNVDENIRKLT	M	A	V	K	A	K	3	1	0	0	0	2	2	0	0	0	2	1	0	0	0	0	1	0	0	2	0	0	14		1554.87	Q9H307	Q9H307	2	15	PNN	Pinin	yes	yes	2	0.00052801	190.78			1	1	1
AVAYDSKQYYQQP	QNYQDSYSYVRSTAPAVAYDSKQYYQQPTA	APAVAYDSKQYYQQPTATAAAVAAAAQPQP	P	A	V	Q	P	T	2	0	0	1	0	3	0	0	0	0	0	1	0	0	1	1	0	0	3	1	0	0	13		1559.73	Q96KR1	Q96KR1	152	164	ZFR	Zinc finger RNA-binding protein	yes	yes	2	0.016474	126.31	1
AVCEFLQHNNLLSILRAHEA	THNTVRGCSYFYSYPAVCEFLQHNNLLSIL	LQHNNLLSILRAHEAQDAGYRMYRKSQTTG	P	A	V	E	A	Q	3	1	2	0	1	1	2	0	2	1	4	0	0	1	0	1	0	0	0	1	0	0	20		2334.19	Q08209	Q08209	264	283	PPP3CA	Serine/threonine-protein phosphatase 2B catalytic subunit alpha isoform	yes	yes	4	0.0065106	121.26		1
AVDAQQQKRSIQEELQQLRQSSEA	LQQRMQEEVVRREEAAVDAQQQKRSIQEEL	SIQEELQQLRQSSEAEIQAKARQAEAAERS	A	A	V	E	A	E	3	2	0	1	0	7	3	0	0	1	2	1	0	0	0	3	0	0	0	1	0	0	24		2769.4	Q15149	Q15149	1545	1568	PLEC	Plectin	yes	yes	4	0.00042281	173.65	1	1
AVDELGKVLTPTQVKNRP	DEQPQHPLHVTYAGAAVDELGKVLTPTQVK	ELGKVLTPTQVKNRPTSISWDGLDSGKLYT	A	A	V	R	P	T	1	1	1	1	0	1	1	1	0	0	2	2	0	0	2	0	2	0	0	3	0	0	18		1964.11	P30086	P30086	33	50	PEBP1	Phosphatidylethanolamine-binding protein 1;Hippocampal cholinergic neurostimulating peptide	yes	yes	3	1.1082e-09	251.35	1	1
AVDISSSLGGRA	AKGLDLGGRGGVQVPAVDISSSLGGRAVEV	QVPAVDISSSLGGRAVEVQGPSLESGDHGK	P	A	V	R	A	V	2	1	0	1	0	0	0	2	0	1	1	0	0	0	0	3	0	0	0	1	0	0	12		1131.59	Q09666	Q09666	277	288	AHNAK	Neuroblast differentiation-associated protein AHNAK	yes	yes	2	0.020118	98.048		1
AVDISSSLGGRAVEVQGP	AKGLDLGGRGGVQVPAVDISSSLGGRAVEV	ISSSLGGRAVEVQGPSLESGDHGKIKFPTM	P	A	V	G	P	S	2	1	0	1	0	1	1	3	0	1	1	0	0	0	1	3	0	0	0	3	0	0	18		1740.9	Q09666	Q09666	277	294	AHNAK	Neuroblast differentiation-associated protein AHNAK	yes	yes	2	9.5261e-09	231.07	1	1
AVDTSGVQCYGP	GQPVPNFPSKLQVEPAVDTSGVQCYGPGIE	VEPAVDTSGVQCYGPGIEGQGVFREATTEF	P	A	V	G	P	G	1	0	0	1	1	1	0	2	0	0	0	0	0	0	1	1	1	0	1	2	0	0	12		1252.54	P21333	P21333	1252	1263	FLNA	Filamin-A	yes	yes	2	0.0082632	126.52		1		1
AVDTSRIKVFGP	GELVPHFPARVKVEPAVDTSRIKVFGPGIE	VEPAVDTSRIKVFGPGIEGKDVFREATTDF	P	A	V	G	P	G	1	1	0	1	0	0	0	1	0	1	0	1	0	1	1	1	1	0	0	2	0	0	12		1288.71	O75369	O75369	1225	1236	FLNB	Filamin-B	yes	yes	2	0.0039421	133.75		1			1
AVDTSSEITTKDLKEKKEVVEE	______________________________	ITTKDLKEKKEVVEEAENGRDAPANGNAEN	A	A	V	E	E	A	1	0	0	2	0	0	5	0	0	1	1	4	0	0	0	2	3	0	0	3	0	0	22		2477.27	P06454	P06454	5	26	PTMA	Prothymosin alpha;Prothymosin alpha, N-terminally processed;Thymosin alpha-1	yes	yes	4	0.016551	93.572				1
AVDTSSEITTKDLKEKKEVVEEA	______________________________	TTKDLKEKKEVVEEAENGRDAPANGNAENE	A	A	V	E	A	E	2	0	0	2	0	0	5	0	0	1	1	4	0	0	0	2	3	0	0	3	0	0	23		2548.31	P06454	P06454	5	27	PTMA	Prothymosin alpha;Prothymosin alpha, N-terminally processed;Thymosin alpha-1	yes	yes	3;4	0.0010573	154.95			1	1	1
AVEAKKTYVRDKP	RLLKAPALPLLCRGLAVEAKKTYVRDKPHV	GLAVEAKKTYVRDKPHVNVGTIGHVDHGKT	L	A	V	K	P	H	2	1	0	1	0	0	1	0	0	0	0	3	0	0	1	0	1	0	1	2	0	0	13		1503.84	P49411	P49411	44	56	TUFM	Elongation factor Tu, mitochondrial	yes	yes	4	0.0013638	154.85	1	1	1	1	1
AVEQLKSEQIRAQA	TLQLEQQSKLKEYEAAVEQLKSEQIRAQAE	AAVEQLKSEQIRAQAEERRKTLSEETRQHQ	A	A	V	Q	A	E	3	1	0	0	0	3	2	0	0	1	1	1	0	0	0	1	0	0	0	1	0	0	14		1569.85	Q5T9A4;Q9NVI7	Q5T9A4	99	112	ATAD3B;ATAD3A	ATPase family AAA domain-containing protein 3B;ATPase family AAA domain-containing protein 3A	no	no	3	0.0035977	125.53			1
AVEVVITHLAP	TYKMCSIPPKNEKLQAVEVVITHLAPGTKH	EKLQAVEVVITHLAPGTKHETWSGHVISS_	Q	A	V	A	P	G	2	0	0	0	0	0	1	0	1	1	1	0	0	0	1	0	1	0	0	3	0	0	11		1147.66	Q9Y2V2	Q9Y2V2	123	133	CARHSP1	Calcium-regulated heat stable protein 1	yes	yes	2	0.0039899	137.9			1	1	1
AVEWFDGKDFQGSKLKVS	GDATVSYEDPPTAKAAVEWFDGKDFQGSKL	WFDGKDFQGSKLKVSLARKKPPMNSMRGGL	A	A	V	V	S	L	1	0	0	2	0	1	1	2	0	0	1	3	0	2	0	2	0	1	0	2	0	0	18		2040.03	Q01844	Q01844	426	443	EWSR1	RNA-binding protein EWS	yes	yes	3	0.0087223	113.53			1	1	1
AVEWFDGKDFQGSKLKVSLARKKPP	GDATVSYEDPPTAKAAVEWFDGKDFQGSKL	QGSKLKVSLARKKPPMNSMRGGLPPREGRG	A	A	V	P	P	M	2	1	0	2	0	1	1	2	0	0	2	5	0	2	2	2	0	1	0	2	0	0	25		2830.55	Q01844	Q01844	426	450	EWSR1	RNA-binding protein EWS	yes	yes	4;5	0.0035282	115.55	1	2
AVFEEGGDVDDLLDMI	KKFLAPKDKPSGDTAAVFEEGGDVDDLLDM	VFEEGGDVDDLLDMI_______________	A	A	V	M	I	-	1	0	0	4	0	0	2	2	0	1	2	0	1	1	0	0	0	0	0	2	0	0	16		1736.78	P13010	P13010	717	732	XRCC5	X-ray repair cross-complementing protein 5	yes	yes	2	0.027707	87.149
AVFGDFLGRERLG	VRVEESTQVGGDPFPAVFGDFLGRERLGSF	FPAVFGDFLGRERLGSFGSITRQQEGEASS	P	A	V	L	G	S	1	2	0	1	0	0	1	3	0	0	2	0	0	2	0	0	0	0	0	1	0	0	13		1435.76	Q14315	Q14315	2220	2232	FLNC	Filamin-C	yes	yes	3	0.0054225	116.54			1	1	1
AVFKAPIRP	YSEKGESSGKNVTLPAVFKAPIRPDIVNFV	KNVTLPAVFKAPIRPDIVNFVHTNLRKNNR	P	A	V	R	P	D	2	1	0	0	0	0	0	0	0	1	0	1	0	1	2	0	0	0	0	1	0	0	9		997.607	P36578	P36578	26	34	RPL4	60S ribosomal protein L4	yes	yes	2	0.01679	148.98	1	1
AVGDNIGYITFVLFPRHTNA	FSHREPPLELKDTDAAVGDNIGYITFVLFP	IGYITFVLFPRHTNASARDNTINLIHTFRD	A	A	V	N	A	S	2	1	2	1	0	0	0	2	1	2	1	0	0	2	1	0	2	0	1	2	0	0	20		2204.14	O15144	O15144	215	234	ARPC2	Actin-related protein 2/3 complex subunit 2	yes	yes	3	0.014213	104.84			1	1
AVGDNIGYITFVLFPRHTNASA	FSHREPPLELKDTDAAVGDNIGYITFVLFP	YITFVLFPRHTNASARDNTINLIHTFRDYL	A	A	V	S	A	R	3	1	2	1	0	0	0	2	1	2	1	0	0	2	1	1	2	0	1	2	0	0	22		2362.21	O15144	O15144	215	236	ARPC2	Actin-related protein 2/3 complex subunit 2	yes	yes	3	0.0039296	118.37			1	1
AVGEAEDKENQQATSGPNQP	PRYRSRGPPRPRPAPAVGEAEDKENQQATS	EDKENQQATSGPNQPSVRRGYRRPYNYRRR	P	A	V	Q	P	S	3	0	2	1	0	3	3	2	0	0	0	1	0	0	2	1	1	0	0	1	0	0	20		2068.93	P16989	P16989	304	323	YBX3	Y-box-binding protein 3	yes	yes	3	0.033017	84.895
AVGEEKDINTFVGTP	KLTPSAGKAMHTPKAAVGEEKDINTFVGTP	AVGEEKDINTFVGTPVEKLDLLGNLPGSKR	A	A	V	T	P	V	1	0	1	1	0	0	2	2	0	1	0	1	0	1	1	0	2	0	0	2	0	0	15		1575.78	P46013	P46013	1910	1924	MKI67	Antigen KI-67	yes	yes	2	0.0075349	107.06	1
AVGGSAGEQEGA	EEQFGGDGAAAAATAAVGGSAGEQEGAMVA	ATAAVGGSAGEQEGAMVAATQGAAAAAGSG	A	A	V	G	A	M	3	0	0	0	0	1	2	4	0	0	0	0	0	0	0	1	0	0	0	1	0	0	12		1031.45	Q14103	Q14103	18	29	HNRNPD	Heterogeneous nuclear ribonucleoprotein D0	yes	yes	2	0.0098503	112.84	1			1	1
AVGIDLGTTYSCVGVFQHG	______________________________	DLGTTYSCVGVFQHGKVEIIANDQGNRTTP	P	A	V	H	G	K	1	0	0	1	1	1	0	4	1	1	1	0	0	1	0	1	2	0	1	3	0	0	19		1979.94	P11142	P11142	6	24	HSPA8	Heat shock cognate 71 kDa protein	yes	yes	2;3	7.187e-15	275.95			2	2	2
AVGTANKSTVEGIQA	ENHSGKLGATAEKAAAVGTANKSTVEGIQA	AVGTANKSTVEGIQASVKTARELTPQVVSA	A	A	V	Q	A	S	3	0	1	0	0	1	1	2	0	1	0	1	0	0	0	1	2	0	0	2	0	0	15		1444.75	P18206	P18206	649	663	VCL	Vinculin	yes	yes	2	0.0013965	199.59			1	1	1
AVHVLCNSEDIRLSP	GSCDVRYWPQEAGEYAVHVLCNSEDIRLSP	AVHVLCNSEDIRLSPFMADIRDAPQDFHPD	Y	A	V	S	P	F	1	1	1	1	1	0	1	0	1	1	2	0	0	0	1	2	0	0	0	2	0	0	15		1708.86	P21333	P21333	644	658	FLNA	Filamin-A	yes	yes	3	0.024152	89.992				1
AVHVLCNSEDIRLSPF	GSCDVRYWPQEAGEYAVHVLCNSEDIRLSP	VHVLCNSEDIRLSPFMADIRDAPQDFHPDR	Y	A	V	P	F	M	1	1	1	1	1	0	1	0	1	1	2	0	0	1	1	2	0	0	0	2	0	0	16		1855.93	P21333	P21333	644	659	FLNA	Filamin-A	yes	yes	3	0.039086	89.466
AVHYDRSGRSLGTA	DIQELFAEFGTLKKAAVHYDRSGRSLGTAD	AAVHYDRSGRSLGTADVHFERKADALKAMK	A	A	V	T	A	D	2	2	0	1	0	0	0	2	1	0	1	0	0	0	0	2	1	0	1	1	0	0	14		1488.74	Q86V81	Q86V81	136	149	ALYREF	THO complex subunit 4	yes	yes	2;3	0.0021121	163.46		1	1		1
AVHYDRSGRSLGTADVHFERKA	DIQELFAEFGTLKKAAVHYDRSGRSLGTAD	GRSLGTADVHFERKADALKAMKQYNGVPLD	A	A	V	K	A	D	3	3	0	2	0	0	1	2	2	0	1	1	0	1	0	2	1	0	1	2	0	0	22		2471.24	Q86V81	Q86V81	136	157	ALYREF	THO complex subunit 4	yes	yes	4;5	0.000791	179.58	2	2
AVIEFLLDKS	RPIVACELGRLYNKDAVIEFLLDKSAEKAL	LYNKDAVIEFLLDKSAEKALGKAASHIKSI	D	A	V	K	S	A	1	0	0	1	0	0	1	0	0	1	2	1	0	1	0	1	0	0	0	1	0	0	10		1133.63	Q9BY42	Q9BY42	61	70	RTFDC1	Protein RTF2 homolog	yes	yes	2	0.027205	108.57
AVIVGLLKEASKQA	TQGTSLKNAGNCLSPAVIVGLLKEASKQAD	PAVIVGLLKEASKQADVNLVNAKLLVKEAG	P	A	V	Q	A	D	3	0	0	0	0	1	1	1	0	1	2	2	0	0	0	1	0	0	0	2	0	0	14		1425.86	O43175	O43175	373	386	PHGDH	D-3-phosphoglycerate dehydrogenase	yes	yes	2;3	3.8918e-11	265.65	1	1	2	2	2
AVKEILKEQENRKG	LPGGNLGAQNLSESAAVKEILKEQENRKGL	AAVKEILKEQENRKGLIAAICAGPTALLAH	A	A	V	K	G	L	1	1	1	0	0	1	3	1	0	1	1	3	0	0	0	0	0	0	0	1	0	0	14		1640.92	Q99497	Q99497	87	100	PARK7	Protein deglycase DJ-1	yes	yes	2;3;4	3.1761e-17	294.69	1	2	3	2	3
AVKEILKEQENRKGLIA	LPGGNLGAQNLSESAAVKEILKEQENRKGL	KEILKEQENRKGLIAAICAGPTALLAHEIG	A	A	V	I	A	A	2	1	1	0	0	1	3	1	0	2	2	3	0	0	0	0	0	0	0	1	0	0	17		1938.13	Q99497	Q99497	87	103	PARK7	Protein deglycase DJ-1	yes	yes	3;4	1.2609e-06	226.79	2	1	1	2	2
AVKEILKEQENRKGLIAA	LPGGNLGAQNLSESAAVKEILKEQENRKGL	EILKEQENRKGLIAAICAGPTALLAHEIGF	A	A	V	A	A	I	3	1	1	0	0	1	3	1	0	2	2	3	0	0	0	0	0	0	0	1	0	0	18		2009.16	Q99497	Q99497	87	104	PARK7	Protein deglycase DJ-1	yes	yes	3	0.0032694	150.68	1	1	1	1	1
AVKEILKEQENRKGLIAAICAGP	LPGGNLGAQNLSESAAVKEILKEQENRKGL	QENRKGLIAAICAGPTALLAHEIGFGSKVT	A	A	V	G	P	T	4	1	1	0	1	1	3	2	0	3	2	3	0	0	1	0	0	0	0	1	0	0	23		2507.39	Q99497	Q99497	87	109	PARK7	Protein deglycase DJ-1	yes	yes	3	0.0019481	136.67	1	1
AVKKIAIFGATGQTGLTTLAQA	______________________________	FGATGQTGLTTLAQAVQAGYEVTVLVRDSS	M	A	V	Q	A	V	5	0	0	0	0	2	0	3	0	2	2	2	0	1	0	0	4	0	0	1	0	0	22		2159.23	P30043	P30043	2	23	BLVRB	Flavin reductase (NADPH)	yes	yes	3	0.0023989	135.04	1	1	1	1
AVKQFHDSKIKFP	IMKVEEIAASKCRRPAVKQFHDSKIKFPLP	RPAVKQFHDSKIKFPLPHRVLRRQHKPRFT	P	A	V	F	P	L	1	0	0	1	0	1	0	0	1	1	0	3	0	2	1	1	0	0	0	1	0	0	13		1543.85	Q02543	Q02543	141	153	RPL18A	60S ribosomal protein L18a	yes	yes	3	0.0099753	108.66		1
AVKQLLSLKAEYKEKTGQEYKP	RELKAKKAPKEDVDAAVKQLLSLKAEYKEK	LKAEYKEKTGQEYKPGNPPAEIGQNISSNS	A	A	V	K	P	G	2	0	0	0	0	2	3	1	0	0	3	5	0	0	1	1	1	0	2	1	0	0	22		2550.41	P07814	P07814	780	801	EPRS	Bifunctional glutamate/proline--tRNA ligase;Glutamate--tRNA ligase;Proline--tRNA ligase	yes	yes	4	0.021949	90.397
AVKSTANKYQVFFFGTHETA	GYPHWPARIDEMPEAAVKSTANKYQVFFFG	ANKYQVFFFGTHETAFLGPKDLFPYEESKE	A	A	V	T	A	F	3	0	1	0	0	1	1	1	1	0	0	2	0	3	0	1	3	0	1	2	0	0	20		2245.12	P51858	P51858	37	56	HDGF	Hepatoma-derived growth factor	yes	yes	3	0.0037324	141.74	1	1
AVKTVNQQTMAAP	TEKPLEPVSTVQVEPAVKTVNQQTMAAPVV	EPAVKTVNQQTMAAPVVKEEKQPEKVISKD	P	A	V	A	P	V	3	0	1	0	0	2	0	0	0	0	0	1	1	0	1	0	2	0	0	2	0	0	13		1357.7	Q9Y520	Q9Y520	1118	1130	PRRC2C	Protein PRRC2C	yes	yes	2	0.0042083	124.81		1
AVLDGRELRVQMARYGRPP	HDKRDAEDAMDAMDGAVLDGRELRVQMARY	GRELRVQMARYGRPPDSHHSRRGPPPRRYG	G	A	V	P	P	D	2	4	0	1	0	1	1	2	0	0	2	0	1	0	2	0	0	0	1	2	0	0	19		2183.17	Q01130	Q01130	78	96	SRSF2	Serine/arginine-rich splicing factor 2	yes	yes	4	0.022783	92.307			1
AVLEYLTA	NYAERVGAGAPVYMAAVLEYLTAEILELAG	GAPVYMAAVLEYLTAEILELAGNAARDNKK	A	A	V	T	A	E	2	0	0	0	0	0	1	0	0	0	2	0	0	0	0	0	1	0	1	1	0	0	8		878.475	Q6FI13;P0C0S8;Q96KK5;P16104;Q96QV6;P20671;Q16777;Q8IUE6;Q93077;Q99878;Q9BTM1;O75367	Q6FI13	54	61	HIST2H2AA3;HIST1H2AG;HIST1H2AH;H2AFX;HIST1H2AA;HIST1H2AD;HIST2H2AC;HIST2H2AB;HIST1H2AC;HIST1H2AJ;H2AFJ;H2AFY	Histone H2A type 2-A;Histone H2A type 1;Histone H2A type 1-H;Histone H2AX;Histone H2A type 1-A;Histone H2A type 1-D;Histone H2A type 2-C;Histone H2A type 2-B;Histone H2A type 1-C;Histone H2A type 1-J;Histone H2A.J;Core histone macro-H2A.1	no	no	1	0.033289	144.66	1
AVLKSELQSPTHP	QGTAANSQSYTIMSPAVLKSELQSPTHPSS	SPAVLKSELQSPTHPSSALPPATSPTAQES	P	A	V	H	P	S	1	0	0	0	0	1	1	0	1	0	2	1	0	0	2	2	1	0	0	1	0	0	13		1405.76	P98175	P98175	533	545	RBM10	RNA-binding protein 10	yes	yes	3	0.031495	86.911	1
AVLLEQERQQEIA	HSLKEHELLEQQKRAAVLLEQERQQEIAKM	RAAVLLEQERQQEIAKMGTPVPRPPQDMGQ	A	A	V	I	A	K	2	1	0	0	0	3	3	0	0	1	2	0	0	0	0	0	0	0	0	1	0	0	13		1525.81	Q13435	Q13435	185	197	SF3B2	Splicing factor 3B subunit 2	yes	yes	2	0.0024191	160.36	1	1
AVLLPKKTESHHKAKGK	GKVTIAQGGVLPNIQAVLLPKKTESHHKAK	LLPKKTESHHKAKGK_______________	Q	A	V	G	K	-	2	0	0	0	0	0	1	1	2	0	2	5	0	0	1	1	1	0	0	1	0	0	17		1871.11	Q6FI13;P0C0S8;P20671;Q93077	Q6FI13	114	130	HIST2H2AA3;HIST1H2AG;HIST1H2AD;HIST1H2AC	Histone H2A type 2-A;Histone H2A type 1;Histone H2A type 1-D;Histone H2A type 1-C	no	no	3	0.00027589	156.49		1
AVLNDISKKLGP	GTLTAELWDNKVAPPAVLNDISKKLGPISP	APPAVLNDISKKLGPISPPQPPSVSAWNKP	P	A	V	G	P	I	1	0	1	1	0	0	0	1	0	1	2	2	0	0	1	1	0	0	0	1	0	0	12		1253.73	Q9Y520	Q9Y520	2000	2011	PRRC2C	Protein PRRC2C	yes	yes	3	0.012952	108.37			1	1
AVLSGYFKQFQKS	VVHETEPESGSQPRPAVLSGYFKQFQKSLP	RPAVLSGYFKQFQKSLPPRFQRQQEQMKQQ	P	A	V	K	S	L	1	0	0	0	0	2	0	1	0	0	1	2	0	2	0	2	0	0	1	1	0	0	13		1501.79	Q9Y520	Q9Y520	658	670	PRRC2C	Protein PRRC2C	yes	yes	3	0.0069437	88.163		1
AVMKIFDAAKAP	VTLIPGDGIGPEISAAVMKIFDAAKAPIQW	ISAAVMKIFDAAKAPIQWEERNVTAIQGPG	A	A	V	A	P	I	4	0	0	1	0	0	0	0	0	1	0	2	1	1	1	0	0	0	0	1	0	0	12		1260.69	P50213	P50213	49	60	IDH3A	Isocitrate dehydrogenase [NAD] subunit alpha, mitochondrial	yes	yes	2	0.031415	89.029	1
AVNSVQSGNLA	TDSSPNQARAQAALQAVNSVQSGNLALAAS	AALQAVNSVQSGNLALAASAAAVDAGMAMA	Q	A	V	L	A	L	2	0	2	0	0	1	0	1	0	0	1	0	0	0	0	2	0	0	0	2	0	0	11		1058.54	P26599	P26599	153	163	PTBP1	Polypyrimidine tract-binding protein 1	yes	yes	2	0.0098509	119.86				1	1
AVNVYSTSVTSDNLSRHDMLA	______________________________	TSVTSDNLSRHDMLAWINESLQLNLTKIEQ	M	A	V	L	A	W	2	1	2	2	0	0	0	0	1	0	2	0	1	0	0	4	2	0	1	3	0	0	21		2279.09	Q15691	Q15691	2	22	MAPRE1	Microtubule-associated protein RP/EB family member 1	yes	yes	3	0.036641	83.251				1
AVQGPVGTDFKP	ASSKALFPSTAQAQAAVQGPVGTDFKPLNS	AQAAVQGPVGTDFKPLNSTPATTTEPPKPT	A	A	V	K	P	L	1	0	0	1	0	1	0	2	0	0	0	1	0	1	2	0	1	0	0	2	0	0	12		1214.63	O43670	O43670	295	306	ZNF207	BUB3-interacting and GLEBS motif-containing protein ZNF207	yes	yes	2	0.01291	108.43	1	1
AVQISKKRKFVADGIFK	______________________________	QISKKRKFVADGIFKAELNEFLTRELAEDG	M	A	V	F	K	A	2	1	0	1	0	1	0	1	0	2	0	4	0	2	0	1	0	0	0	2	0	0	17		1934.15	P23396	P23396	2	18	RPS3	40S ribosomal protein S3	yes	yes	3	0.00071461	179.09				1	1
AVQISKKRKFVADGIFKA	______________________________	ISKKRKFVADGIFKAELNEFLTRELAEDGY	M	A	V	K	A	E	3	1	0	1	0	1	0	1	0	2	0	4	0	2	0	1	0	0	0	2	0	0	18		2005.18	P23396	P23396	2	19	RPS3	40S ribosomal protein S3	yes	yes	3	0.0017575	175.56			1	1
AVQRTLLEK	GEVDMESHRNANAEPAVQRTLLEK______	NANAEPAVQRTLLEK_______________	P	A	V	E	K	-	1	1	0	0	0	1	1	0	0	0	2	1	0	0	0	0	1	0	0	1	0	0	9		1056.63	P14209	P14209	177	185	CD99	CD99 antigen	yes	yes	2	0.025159	134.25		1
AVQRTLMALGSLA	DMFQTVDLFEGKDMAAVQRTLMALGSLAVT	MAAVQRTLMALGSLAVTKNDGHYRGDPNWF	A	A	V	L	A	V	3	1	0	0	0	1	0	1	0	0	3	0	1	0	0	1	1	0	0	1	0	0	13		1329.74	Q01995	Q01995	125	137	TAGLN	Transgelin	yes	yes	2	0.0048612	120.36	1	1
AVRGLITKA	ELLKMFGIDRDAIAQAVRGLITKA______	RDAIAQAVRGLITKA_______________	Q	A	V	K	A	-	2	1	0	0	0	0	0	1	0	1	1	1	0	0	0	0	1	0	0	1	0	0	9		927.587	P29401	P29401	615	623	TKT	Transketolase	yes	yes	2	0.01098	160.63	1	1
AVRLITLEEEMTKYKP	QRILEFFGLKKEECPAVRLITLEEEMTKYK	VRLITLEEEMTKYKPESEELTAERITEFCH	P	A	V	K	P	E	1	1	0	0	0	0	3	0	0	1	2	2	1	0	1	0	2	0	1	1	0	0	16		1920.04	P07237	P07237	314	329	P4HB	Protein disulfide-isomerase	yes	yes	3	0.0043432	127.2	1	1	1	1	1
AVRLYVELHRG	GTSLTQTFRAREQLAAVRLYVELHRGEELG	EQLAAVRLYVELHRGEELGGGQDPVQLLSG	A	A	V	R	G	E	1	2	0	0	0	0	1	1	1	0	2	0	0	0	0	0	0	0	1	2	0	0	11		1311.74	Q04323	Q04323	238	248	UBXN1	UBX domain-containing protein 1	yes	yes	3	0.0066062	111.63			1
AVRLYVELHRGEELGGGQDP	GTSLTQTFRAREQLAAVRLYVELHRGEELG	VELHRGEELGGGQDPVQLLSGFPRRAFSEA	A	A	V	D	P	V	1	2	0	1	0	1	3	4	1	0	3	0	0	0	1	0	0	0	1	2	0	0	20		2194.11	Q04323	Q04323	238	257	UBXN1	UBX domain-containing protein 1	yes	yes	4	0.013064	106.67	1
AVRNDEELNKLLGGVTIAQG	RDNKKTRIIPRHLQLAVRNDEELNKLLGGV	EELNKLLGGVTIAQGGVLPNIQAVLLPKKT	L	A	V	Q	G	G	2	1	2	1	0	1	2	3	0	1	3	1	0	0	0	0	1	0	0	2	0	0	20		2096.12	Q8IUE6	Q8IUE6	87	106	HIST2H2AB	Histone H2A type 2-B	yes	yes	3	0.0093584	112.56				1	1
AVRTVPQYKYAA	TMGPRPAAAAAAATPAVRTVPQYKYAAGVR	ATPAVRTVPQYKYAAGVRNPQQHLNAQPQV	P	A	V	A	A	G	3	1	0	0	0	1	0	0	0	0	0	1	0	0	1	0	1	0	2	2	0	0	12		1365.74	P11940	P11940	504	515	PABPC1	Polyadenylate-binding protein 1	yes	yes	2;3	0.018609	119.6	1	1
AVRTVPQYKYAAGVRNP	TMGPRPAAAAAAATPAVRTVPQYKYAAGVR	RTVPQYKYAAGVRNPQQHLNAQPQVTMQQP	P	A	V	N	P	Q	3	2	1	0	0	1	0	1	0	0	0	1	0	0	2	0	1	0	2	3	0	0	17		1889.03	P11940	P11940	504	520	PABPC1	Polyadenylate-binding protein 1	yes	yes	3;4	0.0057948	123.36	2	1
AVSDGVIKVFNDMKVRKSSTP	______________________________	IKVFNDMKVRKSSTPEEVKKRKKAVLFCLS	V	A	V	T	P	E	1	1	1	2	0	0	0	1	0	1	0	3	1	1	1	3	1	0	0	4	0	0	21		2277.22	P23528	P23528	6	26	CFL1	Cofilin-1	yes	yes	3	3.2171e-21	212.39			1		1
AVSEFSTSETMGHSADRLA	LISKFRFNFLAPELPAVSEFSTSETMGHSA	FSTSETMGHSADRLAAAFAVSRLEQDEYAL	P	A	V	L	A	A	3	1	0	1	0	0	2	1	1	0	1	0	1	1	0	4	2	0	0	1	0	0	19		1994.9	P55084	P55084	213	231	HADHB	Trifunctional enzyme subunit beta, mitochondrial;3-ketoacyl-CoA thiolase	yes	yes	3	3.0345e-05	208.43	1	1
AVSEKDIQDLKFG	SKKGVNLPGAAVDLPAVSEKDIQDLKFGVE	LPAVSEKDIQDLKFGVEQDVDMVFASFIRK	P	A	V	F	G	V	1	0	0	2	0	1	1	1	0	1	1	2	0	1	0	1	0	0	0	1	0	0	13		1448.75	P14618	P14618	220	232	PKM	Pyruvate kinase PKM	yes	yes	3	0.022218	74.537	1		1
AVSEKDIQDLKFGVEQDVDMVFAS	SKKGVNLPGAAVDLPAVSEKDIQDLKFGVE	LKFGVEQDVDMVFASFIRKASDVHEVRKVL	P	A	V	A	S	F	2	0	0	4	0	2	2	1	0	1	1	2	1	2	0	2	0	0	0	4	0	0	24		2669.29	P14618	P14618	220	243	PKM	Pyruvate kinase PKM	yes	yes	3	0.00012995	189.84			1	1	1
AVSFAKDFLAGGVAA	______________________________	AVSFAKDFLAGGVAAAISKTAVAPIERVKL	A	A	V	A	A	A	5	0	0	1	0	0	0	2	0	0	1	1	0	2	0	1	0	0	0	2	0	0	15		1422.75	P05141	P05141	5	19	SLC25A5	ADP/ATP translocase 2;ADP/ATP translocase 2, N-terminally processed	yes	yes	2	0.0042389	120.86		1			1
AVSKVTSTNNMA	GEPKEVVKPVPITSPAVSKVTSTNNMAYNK	TSPAVSKVTSTNNMAYNKAPRPFGSVSSPK	P	A	V	M	A	Y	2	0	2	0	0	0	0	0	0	0	0	1	1	0	0	2	2	0	0	2	0	0	12		1221.6	Q96HC4	Q96HC4	113	124	PDLIM5	PDZ and LIM domain protein 5	yes	yes	2	0.00065608	195.3			2	1	2
AVSKVTSTNNMAYNKAP	GEPKEVVKPVPITSPAVSKVTSTNNMAYNK	SKVTSTNNMAYNKAPRPFGSVSSPKVTSIP	P	A	V	A	P	R	3	0	3	0	0	0	0	0	0	0	0	2	1	0	1	2	2	0	1	2	0	0	17		1794.89	Q96HC4	Q96HC4	113	129	PDLIM5	PDZ and LIM domain protein 5	yes	yes	3	0.0039529	135.57	1	1
AVSSVVNSIQVLTSKA	KDKKKKEKKVAKVEPAVSSVVNSIQVLTSK	VSSVVNSIQVLTSKAAILETAPKEVPMVVV	P	A	V	K	A	A	2	0	1	0	0	1	0	0	0	1	1	1	0	0	0	4	1	0	0	4	0	0	16		1601.9	Q9P2E9	Q9P2E9	152	167	RRBP1	Ribosome-binding protein 1	yes	yes	2	0.0013157	158.11	1	1
AVTEDKYEILQSVDDAA	ALLDKVADNLAIQLAAVTEDKYEILQSVDD	TEDKYEILQSVDDAAIVIKNTKEPPLSLTI	A	A	V	A	A	I	3	0	0	3	0	1	2	0	0	1	1	1	0	0	0	1	1	0	1	2	0	0	17		1865.89	Q12906	Q12906	138	154	ILF3	Interleukin enhancer-binding factor 3	yes	yes	2	0.0066943	146.36	1	1	1	1
AVTGITFLSGGQS	IAMATVTALRRTVPPAVTGITFLSGGQSEE	PPAVTGITFLSGGQSEEEASINLNAINKCP	P	A	V	Q	S	E	1	0	0	0	0	1	0	3	0	1	1	0	0	1	0	2	2	0	0	1	0	0	13		1236.63	P04075	P04075	264	276	ALDOA	Fructose-bisphosphate aldolase A	yes	yes	2	0.0016658	196.37		1	1	1	1
AVTGITFLSGGQSEEE	IAMATVTALRRTVPPAVTGITFLSGGQSEE	VTGITFLSGGQSEEEASINLNAINKCPLLK	P	A	V	E	E	A	1	0	0	0	0	1	3	3	0	1	1	0	0	1	0	2	2	0	0	1	0	0	16		1623.76	P04075	P04075	264	279	ALDOA	Fructose-bisphosphate aldolase A	yes	yes	2	0.00019767	195.83		1	1	1	1
AVTGITFLSGGQSEEEA	IAMATVTALRRTVPPAVTGITFLSGGQSEE	TGITFLSGGQSEEEASINLNAINKCPLLKP	P	A	V	E	A	S	2	0	0	0	0	1	3	3	0	1	1	0	0	1	0	2	2	0	0	1	0	0	17		1694.8	P04075	P04075	264	280	ALDOA	Fructose-bisphosphate aldolase A	yes	yes	2	0.0020811	155.97	1	1	1	1	1
AVTITLKTLQQQTFKIRMEP	______________________________	LKTLQQQTFKIRMEPDETVKVLKEKIEAEK	M	A	V	E	P	D	1	1	0	0	0	3	1	0	0	2	2	2	1	1	1	0	4	0	0	1	0	0	20		2345.31	P54725	P54725	2	21	RAD23A	UV excision repair protein RAD23 homolog A	yes	yes	3	6.9995e-29	305.23	1	1	1	1	2
AVTYTEHAKRKTVT	TRGVLKVFLENVIRDAVTYTEHAKRKTVTA	DAVTYTEHAKRKTVTAMDVVYALKRQGRTL	D	A	V	V	T	A	2	1	0	0	0	0	1	0	1	0	0	2	0	0	0	0	4	0	1	2	0	0	14		1603.87	P62805	P62805	70	83	HIST1H4A	Histone H4	yes	yes	3;4	0.0035064	104.17					2
AVTYTEHAKRKTVTA	TRGVLKVFLENVIRDAVTYTEHAKRKTVTA	AVTYTEHAKRKTVTAMDVVYALKRQGRTLY	D	A	V	T	A	M	3	1	0	0	0	0	1	0	1	0	0	2	0	0	0	0	4	0	1	2	0	0	15		1674.91	P62805	P62805	70	84	HIST1H4A	Histone H4	yes	yes	2;3;4	1.8585e-11	300.55	2	1	3	3	3
AVTYTEHAKRKTVTAMD	TRGVLKVFLENVIRDAVTYTEHAKRKTVTA	TYTEHAKRKTVTAMDVVYALKRQGRTLYGF	D	A	V	M	D	V	3	1	0	1	0	0	1	0	1	0	0	2	1	0	0	0	4	0	1	2	0	0	17		1920.97	P62805	P62805	70	86	HIST1H4A	Histone H4	yes	yes	2;3	6.7807e-14	321.67	1	1	2	2	3
AVVAPFKCSVLP	HVREGDEQRTFFSFPAVVAPFKCSVLPLSQ	SFPAVVAPFKCSVLPLSQNQEFMPFVKELS	P	A	V	L	P	L	2	0	0	0	1	0	0	0	0	0	1	1	0	1	2	1	0	0	0	3	0	0	12		1286.71	P41250	P41250	609	620	GARS	Glycine--tRNA ligase	yes	yes	2	0.023498	93.178		1
AVVHIELFRKLP	HKYNFIADVVEKIAPAVVHIELFRKLPFSK	IAPAVVHIELFRKLPFSKREVPVASGSGFI	P	A	V	L	P	F	1	1	0	0	0	0	1	0	1	1	2	1	0	1	1	0	0	0	0	2	0	0	12		1420.86	Q92743	Q92743	182	193	HTRA1	Serine protease HTRA1	yes	yes	3	0.024729	92.19					1
AVVIRLQGLP	______________________________	______________________________	M	A	V	L	P	I	1	1	0	0	0	1	0	1	0	1	2	0	0	0	1	0	0	0	0	2	0	0	10		1064.67	Q9NTZ6	Q9NTZ6	2	11	RBM12	RNA-binding protein 12	yes	yes	2	0.0080594	148.33	1	1		1
AVVIRQRKSYRRKDGVFLYFEDNA	TVKKGKPELRKKVHPAVVIRQRKSYRRKDG	YRRKDGVFLYFEDNAGVIVNNKGEMKGSAI	P	A	V	N	A	G	2	4	1	2	0	1	1	1	0	1	1	2	0	2	0	1	0	0	2	3	0	0	24		2929.57	P62829	P62829	79	102	RPL23	60S ribosomal protein L23	yes	yes	4	0.00027324	180.13			1	1	1
AVVSERLKIRGS	DKLCKEVPNYKLITPAVVSERLKIRGSLAR	ITPAVVSERLKIRGSLARAALQELLSKGLI	P	A	V	G	S	L	1	2	0	0	0	0	1	1	0	1	1	1	0	0	0	2	0	0	0	2	0	0	12		1313.78	P62851	P62851	71	82	RPS25	40S ribosomal protein S25	yes	yes	2;3	0.0011747	169.21	2	2	2	2	2
AVVSERLKIRGSLA	DKLCKEVPNYKLITPAVVSERLKIRGSLAR	PAVVSERLKIRGSLARAALQELLSKGLIKL	P	A	V	L	A	R	2	2	0	0	0	0	1	1	0	1	2	1	0	0	0	2	0	0	0	2	0	0	14		1497.9	P62851	P62851	71	84	RPS25	40S ribosomal protein S25	yes	yes	3	0.036596	76.588				1
AVVSERLKIRGSLARA	DKLCKEVPNYKLITPAVVSERLKIRGSLAR	VVSERLKIRGSLARAALQELLSKGLIKLVS	P	A	V	R	A	A	3	3	0	0	0	0	1	1	0	1	2	1	0	0	0	2	0	0	0	2	0	0	16		1725.04	P62851	P62851	71	86	RPS25	40S ribosomal protein S25	yes	yes	3;4	0.01939	93.823	1	1		1
AVWQLKNSA	ISATKAAAGKVGDDPAVWQLKNSAKVMVTN	KVGDDPAVWQLKNSAKVMVTNVTSLLKTVK	P	A	V	S	A	K	2	0	1	0	0	1	0	0	0	0	1	1	0	0	0	1	0	1	0	1	0	0	9		1015.55	Q9Y490	Q9Y490	2110	2118	TLN1	Talin-1	yes	yes	2	0.013716	138.26			1		1
AVYFEKGDYNKCRELCEK	KELDPTNMTYITNQAAVYFEKGDYNKCREL	FEKGDYNKCRELCEKAIEVGRENREDYRQI	A	A	V	E	K	A	1	1	1	1	2	0	3	1	0	0	1	3	0	1	0	0	0	0	2	1	0	0	18		2308.06	P31948	P31948	267	284	STIP1	Stress-induced-phosphoprotein 1	yes	yes	4;5	0.0027324	163.41			2	2	1
AVYFEKGDYNKCRELCEKA	KELDPTNMTYITNQAAVYFEKGDYNKCREL	EKGDYNKCRELCEKAIEVGRENREDYRQIA	A	A	V	K	A	I	2	1	1	1	2	0	3	1	0	0	1	3	0	1	0	0	0	0	2	1	0	0	19		2379.1	P31948	P31948	267	285	STIP1	Stress-induced-phosphoprotein 1	yes	yes	3;4;5	0.0012153	190.23			2	3	2
AVYKALSDHHIYLEGTLLKP	HDLKRCQYVTEKVLAAVYKALSDHHIYLEG	LSDHHIYLEGTLLKPNMVTPGHACTQKFSH	A	A	V	K	P	N	2	0	0	1	0	0	1	1	2	1	4	2	0	0	1	1	1	0	2	1	0	0	20		2267.23	P04075	P04075	212	231	ALDOA	Fructose-bisphosphate aldolase A	yes	yes	3;4	0.0038352	164.35	1	1	1	2
AWKSGGASHSELIHNLRKNGIIKTD	______________________________	ELIHNLRKNGIIKTDKVFEVMLATDRSHYA	M	A	W	T	D	K	2	1	2	1	0	0	1	3	2	3	2	3	0	0	0	3	1	1	0	0	0	0	25		2731.45	P22061	P22061	2	26	PCMT1	Protein-L-isoaspartate(D-aspartate) O-methyltransferase	yes	yes	4;5	0.00026914	177.5			1	1	2
AWRRRNTLQLHRYR	KGHKFHHTIGGSRRAAWRRRNTLQLHRYR_	AAWRRRNTLQLHRYR_______________	A	A	W	Y	R	-	1	5	1	0	0	1	0	0	1	0	2	0	0	0	0	0	1	1	1	0	0	0	14		1925.07	P61313	P61313	191	204	RPL15	60S ribosomal protein L15	yes	yes	4;5	0.013149	103.11				1	1
AWRVLSSIEQKSNEEGSEEKGP	LLSVAYKNVVGGQRAAWRVLSSIEQKSNEE	IEQKSNEEGSEEKGPEVREYREKVETELQG	A	A	W	G	P	E	1	1	1	0	0	1	5	2	0	1	1	2	0	0	1	4	0	1	0	1	0	0	22		2459.19	P31947	P31947	58	79	SFN	14-3-3 protein sigma	yes	yes	4	0.015192	95.996		1
AYFNDAQRQATKDA	AYLGKKVTHAVVTVPAYFNDAQRQATKDAG	PAYFNDAQRQATKDAGTIAGLNVMRIINEP	P	A	Y	D	A	G	4	1	1	2	0	2	0	0	0	0	0	1	0	1	0	0	1	0	1	0	0	0	14		1597.75	P11021	P11021	174	187	HSPA5	78 kDa glucose-regulated protein	yes	yes	2;3	8.9638e-17	284.76		2	2	2	2
AYFNDSQRQATKD	AYLGKTVTNAVVTVPAYFNDSQRQATKDAG	VPAYFNDSQRQATKDAGTIAGLNVLRIINE	P	A	Y	K	D	A	2	1	1	2	0	2	0	0	0	0	0	1	0	1	0	1	1	0	1	0	0	0	13		1542.71	P38646;P0DMV8;P0DMV9;P11142;P17066	P11142	148	160	HSPA9;HSPA1A;HSPA1B;HSPA8;HSPA6	Stress-70 protein, mitochondrial;Heat shock 70 kDa protein 1A;Heat shock 70 kDa protein 1B;Heat shock cognate 71 kDa protein;Heat shock 70 kDa protein 6	no	no	3	0.016395	98.531			1
AYFNDSQRQATKDA	AYLGKTVTNAVVTVPAYFNDSQRQATKDAG	PAYFNDSQRQATKDAGTIAGLNVLRIINEP	P	A	Y	D	A	G	3	1	1	2	0	2	0	0	0	0	0	1	0	1	0	1	1	0	1	0	0	0	14		1613.74	P38646;P0DMV8;P0DMV9;P11142;P17066	P11142	148	161	HSPA9;HSPA1A;HSPA1B;HSPA8;HSPA6	Stress-70 protein, mitochondrial;Heat shock 70 kDa protein 1A;Heat shock 70 kDa protein 1B;Heat shock cognate 71 kDa protein;Heat shock 70 kDa protein 6	no	no	2;3	2.8413e-11	268.74	2	2	2	1	1
AYGLSREVQQKIEKQYDA	______________________________	LSREVQQKIEKQYDADLEQILIQWITTQCR	P	A	Y	D	A	D	2	1	0	1	0	3	2	1	0	1	1	2	0	0	0	1	0	0	2	1	0	0	18		2125.08	P37802	P37802	7	24	TAGLN2	Transgelin-2	yes	yes	3	0.0030607	156.39	1	1
AYHSGYGAHGSKHRARAAP	______________________________	GYGAHGSKHRARAAPDPPPLFDDTSGGYSS	M	A	Y	A	P	D	5	2	0	0	0	0	0	3	3	0	0	1	0	0	1	2	0	0	2	0	0	0	19		1992.98	O95070	O95070	2	20	YIF1A	Protein YIF1A	yes	yes	4	0.032386	84.653		1
AYRKYTEQITNEKLA	YTKILDVLEEIPKNAAYRKYTEQITNEKLA	AYRKYTEQITNEKLAMVKAEPDVKKLEDQL	A	A	Y	L	A	M	2	1	1	0	0	1	2	0	0	1	1	2	0	0	0	0	2	0	2	0	0	0	15		1826.95	Q16718	Q16718	43	57	NDUFA5	NADH dehydrogenase [ubiquinone] 1 alpha subcomplex subunit 5	yes	yes	3	0.00048643	164.2			1	1	1
AYYAHYYQQQ	DPAKAGTDPNSAAWAAYYAHYYQQQAQPPP	SAAWAAYYAHYYQQQAQPPPAAPAGAPTTT	A	A	Y	Q	Q	A	2	0	0	0	0	3	0	0	1	0	0	0	0	0	0	0	0	0	4	0	0	0	10		1333.57	Q96AE4	Q96AE4	539	548	FUBP1	Far upstream element-binding protein 1	yes	yes	2	0.012679	134.12				1
AYYAHYYQQQA	DPAKAGTDPNSAAWAAYYAHYYQQQAQPPP	AAWAAYYAHYYQQQAQPPPAAPAGAPTTTQ	A	A	Y	Q	A	Q	3	0	0	0	0	3	0	0	1	0	0	0	0	0	0	0	0	0	4	0	0	0	11		1404.61	Q96AE4	Q96AE4	539	549	FUBP1	Far upstream element-binding protein 1	yes	yes	2	0.024925	98.418			1	1	1
CAGADRLQTGMRGA	RLHPFHVIRINKMLSCAGADRLQTGMRGAF	SCAGADRLQTGMRGAFGKPQGTVARVHIGQ	S	C	A	G	A	F	3	2	0	1	1	1	0	3	0	0	1	0	1	0	0	0	1	0	0	0	0	0	14		1462.68	P27635;Q96L21	P27635	105	118	RPL10;RPL10L	60S ribosomal protein L10;60S ribosomal protein L10-like	yes	no	3	0.0046004	118.24				1
CAGADRLQTGMRGAFG	RLHPFHVIRINKMLSCAGADRLQTGMRGAF	AGADRLQTGMRGAFGKPQGTVARVHIGQVI	S	C	A	F	G	K	3	2	0	1	1	1	0	4	0	0	1	0	1	1	0	0	1	0	0	0	0	0	16		1666.77	P27635;Q96L21	P27635	105	120	RPL10;RPL10L	60S ribosomal protein L10;60S ribosomal protein L10-like	yes	no	3	0.0043681	127.03			1	1	1
CAISILGKSLA	NNKITVVGVGQVGMACAISILGKSLADELA	VGMACAISILGKSLADELALVDVLEDKLKG	A	C	A	L	A	D	2	0	0	0	1	0	0	1	0	2	2	1	0	0	0	2	0	0	0	0	0	0	11		1131.63	P07195	P07195	36	46	LDHB	L-lactate dehydrogenase B chain	yes	yes	2	0.012131	114.5	1	1
CALVASQYGWSGNMERIMKA	KIEKAVVSQRLTESPCALVASQYGWSGNME	SQYGWSGNMERIMKAQAYQTGKDISTNYYA	P	C	A	K	A	Q	3	1	1	0	1	1	1	2	0	1	1	1	2	0	0	2	0	1	1	1	0	0	20		2271.06	P14625;Q58FF3	P14625	645	664	HSP90B1;HSP90B2P	Endoplasmin;Putative endoplasmin-like protein	yes	no	3	0.0038334	147.06	1
CCIVTSTYGWTA	KVEKVTISNRLVSSPCCIVTSTYGWTANME	SSPCCIVTSTYGWTANMERIMKAQALRDNS	P	C	C	T	A	N	1	0	0	0	2	0	0	1	0	1	0	0	0	0	0	1	3	1	1	1	0	0	12		1417.6	P07900;P08238;Q58FF7	P08238	589	600	HSP90AA1;HSP90AB1;HSP90AB3P	Heat shock protein HSP 90-alpha;Heat shock protein HSP 90-beta;Putative heat shock protein HSP 90-beta-3	no	no	2	0.039802	85.064			1	1
CCLLYRGDVVP	NQMVKCDPRHGKYMACCLLYRGDVVPKDVN	KYMACCLLYRGDVVPKDVNAAIATIKTKRS	A	C	C	V	P	K	0	1	0	1	2	0	0	1	0	0	2	0	0	0	1	0	0	0	1	2	0	0	11		1350.64	P68363;Q71U36;Q9BQE3;A6NHL2	P68363	315	325	TUBA1B;TUBA1A;TUBA1C;TUBAL3	Tubulin alpha-1B chain;Tubulin alpha-1A chain;Tubulin alpha-1C chain;Tubulin alpha chain-like 3	no	no	2	0.0034531	141.48	1	1
CDHLSGFNVCNRYLVVLYYNANRA	TAYVVYEDIFDAKNACDHLSGFNVCNRYLV	CNRYLVVLYYNANRAFQKMDTKKKEEQLKL	A	C	D	R	A	F	2	2	4	1	2	0	0	1	1	0	3	0	0	1	0	1	0	0	3	3	0	0	24		2917.38	Q9Y3B4	Q9Y3B4	74	97	SF3B6	Splicing factor 3B subunit 6	yes	yes	4	0.00067675	162.65				1
CDKEFMWALKNG	______________________________	______________________________	M	C	D	N	G	D	1	0	1	1	1	0	1	1	0	0	1	2	1	1	0	0	0	1	0	0	0	0	12		1497.67	P58546	P58546	2	13	MTPN	Myotrophin	yes	yes	2	0.017425	101.93					1
CDKEFMWALKNGDLD	______________________________	CDKEFMWALKNGDLDEVKDYVAKGEDVNRT	M	C	D	L	D	E	1	0	1	3	1	0	1	1	0	0	2	2	1	1	0	0	0	1	0	0	0	0	15		1840.81	P58546	P58546	2	16	MTPN	Myotrophin	yes	yes	2	0.0005789	160.52			1	1
CEERNLLSVAYKNVVGGQRA	AAFMKGAVEKGEELSCEERNLLSVAYKNVV	LLSVAYKNVVGGQRAAWRVLSSIEQKSNEE	S	C	E	R	A	A	2	2	2	0	1	1	2	2	0	0	2	1	0	0	0	1	0	0	1	3	0	0	20		2262.15	P31947	P31947	38	57	SFN	14-3-3 protein sigma	yes	yes	3;4	0.0036991	150.69	2	1	2	2	2
CEKSIGTANRP	VPTWGPLRGWPLELLCEKSIGTANRPMGAG	LELLCEKSIGTANRPMGAGEALRRVLECLA	L	C	E	R	P	M	1	1	1	0	1	0	1	1	0	1	0	1	0	0	1	1	1	0	0	0	0	0	11		1231.6	Q12906	Q12906	255	265	ILF3	Interleukin enhancer-binding factor 3	yes	yes	3	0.0033447	112.93	1	1
CELRVTSAHKGP	HCEKIKKACGNFGIPCELRVTSAHKGPDET	GIPCELRVTSAHKGPDETLRIKAEYEGDGI	P	C	E	G	P	D	1	1	0	0	1	0	1	1	1	0	1	1	0	0	1	1	1	0	0	1	0	0	12		1353.68	P22234	P22234	295	306	PAICS	Multifunctional protein ADE2;Phosphoribosylaminoimidazole-succinocarboxamide synthase;Phosphoribosylaminoimidazole carboxylase	yes	yes	3	0.0083977	114.93			1	1
CEVVVSGKLRGQRA	CYGVLRFIMESGAKGCEVVVSGKLRGQRAK	GCEVVVSGKLRGQRAKSMKFVDGLMIHSGD	G	C	E	R	A	K	1	2	0	0	1	1	1	2	0	0	1	1	0	0	0	1	0	0	0	3	0	0	14		1557.84	P23396	P23396	134	147	RPS3	40S ribosomal protein S3	yes	yes	3	0.0080403	110.92	1
CFDASKVKCSGP	DTHIPGSPFKAHVVPCFDASKVKCSGPGLE	VVPCFDASKVKCSGPGLERATAGEVGQFQV	P	C	F	G	P	G	1	0	0	1	2	0	0	1	0	0	0	2	0	1	1	2	0	0	0	1	0	0	12		1354.6	P21333	P21333	1157	1168	FLNA	Filamin-A	yes	yes	2;3	0.004837	129.67	2	1
CFIIAEIGQNHQGDLDVAKRMIRMA	ELELCPGRWVGGQHPCFIIAEIGQNHQGDL	HQGDLDVAKRMIRMAKECGADCAKFQKSEL	P	C	F	M	A	K	3	2	1	2	1	2	1	2	1	4	1	1	2	1	0	0	0	0	0	1	0	0	25		2885.45	Q9NR45	Q9NR45	19	43	NANS	Sialic acid synthase	yes	yes	5	0.002678	140.64	1
CFRDVQIGDIVTVGECR	RFEKRHKNMSVHLSPCFRDVQIGDIVTVGE	RDVQIGDIVTVGECRPLSKTVRFNVLKVTK	P	C	F	C	R	P	0	2	0	2	2	1	1	2	0	2	0	0	0	1	0	0	1	0	0	3	0	0	17		2022.96	P62280	P62280	116	132	RPS11	40S ribosomal protein S11	yes	yes	3	0.0038354	136.35			1	1	1
CFRDVQIGDIVTVGECRP	RFEKRHKNMSVHLSPCFRDVQIGDIVTVGE	DVQIGDIVTVGECRPLSKTVRFNVLKVTKA	P	C	F	R	P	L	0	2	0	2	2	1	1	2	0	2	0	0	0	1	1	0	1	0	0	3	0	0	18		2120.01	P62280	P62280	116	133	RPS11	40S ribosomal protein S11	yes	yes	2;3	2.0799e-37	413.26	2	1	1	1	1
CGEGSKTWDRFQMRIHKRLIDLHSP	RMPTKTLRITTRKTPCGEGSKTWDRFQMRI	FQMRIHKRLIDLHSPSEIVKQITSISIEPG	P	C	G	S	P	S	0	3	0	2	1	1	1	2	2	2	2	2	1	1	1	2	1	1	0	0	0	0	25		3066.54	P60866	P60866	70	94	RPS20	40S ribosomal protein S20	yes	yes	4	0.0079618	107.07			1
CGIHETTFNS	CPEALFQPSFLGMESCGIHETTFNSIMKCD	LGMESCGIHETTFNSIMKCDVDIRKDLYAN	S	C	G	N	S	I	0	0	1	0	1	0	1	1	1	1	0	0	0	1	0	1	2	0	0	0	0	0	10		1164.49	P60709;P63261;Q6S8J3;A5A3E0;P0CG38;P0CG39	P60709	272	281	ACTB;ACTG1;POTEE;POTEF;POTEI;POTEJ	Actin, cytoplasmic 1;Actin, cytoplasmic 1, N-terminally processed;Actin, cytoplasmic 2;Actin, cytoplasmic 2, N-terminally processed;POTE ankyrin domain family member E;POTE ankyrin domain family member F;POTE ankyrin domain family member I;POTE ankyrin domain family member J	no	no	2	0.008363	147.19			1	1	1
CGVRLSGEARKQVEVFRQNLFQEA	______________________________	RKQVEVFRQNLFQEAEEFLYRFLPQKIIYL	P	C	G	E	A	E	2	3	1	0	1	3	3	2	0	0	2	1	0	2	0	1	0	0	0	3	0	0	24		2820.45	Q9UL46	Q9UL46	5	28	PSME2	Proteasome activator complex subunit 2	yes	yes	4	0.010834	101.6	1
CHIEMILTEKEQIVP	TYRAHGRINPYMSSPCHIEMILTEKEQIVP	CHIEMILTEKEQIVPKPEEEVAQKKKISQK	P	C	H	V	P	K	0	0	0	0	1	1	3	0	1	3	1	1	1	0	1	0	1	0	0	1	0	0	15		1838.93	P18621	P18621	144	158	RPL17	60S ribosomal protein L17	yes	yes	3	0.00063003	159.64			1	1	2
CIAEKLGGSLI	KHECQANGPEDLNRACIAEKLGGSLIVAFE	LNRACIAEKLGGSLIVAFEGCPV_______	A	C	I	L	I	V	1	0	0	0	1	0	1	2	0	2	2	1	0	0	0	1	0	0	0	0	0	0	11		1159.63	P60981	P60981	147	157	DSTN	Destrin	yes	yes	2	0.03236	102.62			1
CIGEKLDEREA	QKVAHALAEGLGVIACIGEKLDEREAGITE	GVIACIGEKLDEREAGITEKVVFEQTKVIA	A	C	I	E	A	G	1	1	0	1	1	0	3	1	0	1	1	1	0	0	0	0	0	0	0	0	0	0	11		1318.62	P60174	P60174	164	174	TPI1	Triosephosphate isomerase	yes	yes	2;3	1.0487e-07	246.86	1	1	2	2	2
CIGEKLDEREAG	QKVAHALAEGLGVIACIGEKLDEREAGITE	VIACIGEKLDEREAGITEKVVFEQTKVIAD	A	C	I	A	G	I	1	1	0	1	1	0	3	2	0	1	1	1	0	0	0	0	0	0	0	0	0	0	12		1375.64	P60174	P60174	164	175	TPI1	Triosephosphate isomerase	yes	yes	2	0.020939	107.03	1
CIGGVILFHETLYQK	FYRQLLLTADDRVNPCIGGVILFHETLYQK	CIGGVILFHETLYQKADDGRPFPQVIKSKG	P	C	I	Q	K	A	0	0	0	0	1	1	1	2	1	2	2	1	0	1	0	0	1	0	1	1	0	0	15		1776.92	P04075	P04075	73	87	ALDOA	Fructose-bisphosphate aldolase A	yes	yes	3	0.019014	94.09	1
CIGGVILFHETLYQKA	FYRQLLLTADDRVNPCIGGVILFHETLYQK	IGGVILFHETLYQKADDGRPFPQVIKSKGG	P	C	I	K	A	D	1	0	0	0	1	1	1	2	1	2	2	1	0	1	0	0	1	0	1	1	0	0	16		1847.96	P04075	P04075	73	88	ALDOA	Fructose-bisphosphate aldolase A	yes	yes	2;3	4.8144e-06	291.71	2	2	1	2	1
CIIYNEDNGIIKA	KGKMRNRRRIQRRGPCIIYNEDNGIIKAFR	GPCIIYNEDNGIIKAFRNIPGITLLNVSKL	P	C	I	K	A	F	1	0	2	1	1	0	1	1	0	4	0	1	0	0	0	0	0	0	1	0	0	0	13		1521.75	P36578	P36578	208	220	RPL4	60S ribosomal protein L4	yes	yes	2	0.0038605	155.42			1	1
CIIYNEDNGIIKAFRNIP	KGKMRNRRRIQRRGPCIIYNEDNGIIKAFR	YNEDNGIIKAFRNIPGITLLNVSKLNILKL	P	C	I	I	P	G	1	1	3	1	1	0	1	1	0	5	0	1	0	1	1	0	0	0	1	0	0	0	18		2149.1	P36578	P36578	208	225	RPL4	60S ribosomal protein L4	yes	yes	2;3	6.7585e-37	371.63	1	2		1	1
CILGQNGISDLVKVTLTSEEEA	KGLYGIKDDVFLSVPCILGQNGISDLVKVT	ISDLVKVTLTSEEEARLKKSADTLWGIQKE	P	C	I	E	A	R	1	0	1	1	1	1	3	2	0	2	3	1	0	0	0	2	2	0	0	2	0	0	22		2375.19	P00338	P00338	293	314	LDHA	L-lactate dehydrogenase A chain	yes	yes	2;3	3.14e-14	338.23	1	2	1
CILPPTRP	KDGNASGTTLLEALDCILPPTRPTDKPLRL	TLLEALDCILPPTRPTDKPLRLPLQDVYKI	D	C	I	R	P	T	0	1	0	0	1	0	0	0	0	1	1	0	0	0	3	0	1	0	0	0	0	0	8		952.516	P68104;Q5VTE0	P68104	234	241	EEF1A1;EEF1A1P5	Elongation factor 1-alpha 1;Putative elongation factor 1-alpha-like 3	yes	no	2	0.030768	148.07		1	1	1	1
CISIHVGQA	______________________________	______________________________	E	C	I	Q	A	G	1	0	0	0	1	1	0	1	1	2	0	0	0	0	0	1	0	0	0	1	0	0	9		983.486	P68363;Q71U36;Q9BQE3;P0DPH8;P0DPH7;Q6PEY2	P68363	4	12	TUBA1B;TUBA1A;TUBA1C;TUBA3E	Tubulin alpha-1B chain;Tubulin alpha-1A chain;Tubulin alpha-1C chain;Tubulin alpha-3E chain	yes	no	2	0.015129	152.31		1	1	1	1
CLDEETSRA	SKSHRVPLDVACARGCLDEETSRALSAPRA	VACARGCLDEETSRALSAPRADAKAYSDPS	G	C	L	R	A	L	1	1	0	1	1	0	2	0	0	0	1	0	0	0	0	1	1	0	0	0	0	0	9		1079.46	Q15149	Q15149	3299	3307	PLEC	Plectin	yes	yes	2	0.030414	127.02			1	1
CLKCEKCGKTLTSGGHAEHEGKP	FAERVTSLGKDWHRPCLKCEKCGKTLTSGG	KTLTSGGHAEHEGKPYCNHPCYAAMFGPKG	P	C	L	K	P	Y	1	0	0	0	3	0	3	4	2	0	2	4	0	0	1	1	2	0	0	0	0	0	23		2583.2	P50238	P50238	28	50	CRIP1	Cysteine-rich protein 1	yes	yes	5	0.0091938	104.67	1				1
CLKDLKKGDIIQLQRRG	VNKNSKHEELMLGDPCLKDLKKGDIIQLQR	KDLKKGDIIQLQRRGFFICDQPYEPVSPYS	P	C	L	R	G	F	0	2	0	2	1	2	0	2	0	2	3	3	0	0	0	0	0	0	0	0	0	0	17		2040.16	P07814	P07814	660	676	EPRS	Bifunctional glutamate/proline--tRNA ligase;Glutamate--tRNA ligase;Proline--tRNA ligase	yes	yes	4;5	0.00083157	176.83	2	2	2	1	1
CLLKRLRNGHVG	LLTATVVPPSGREEPCLLKRLRNGHVGISF	EEPCLLKRLRNGHVGISFVPKETGEHLVHV	P	C	L	V	G	I	0	2	1	0	1	0	0	2	1	0	3	1	0	0	0	0	0	0	0	1	0	0	12		1421.8	P21333	P21333	1997	2008	FLNA	Filamin-A	yes	yes	3	0.017012	102.52			1
CLLKRLRNGHVGISFVP	LLTATVVPPSGREEPCLLKRLRNGHVGISF	LKRLRNGHVGISFVPKETGEHLVHVKKNGQ	P	C	L	V	P	K	0	2	1	0	1	0	0	2	1	1	3	1	0	1	1	1	0	0	0	2	0	0	17		1965.11	P21333	P21333	1997	2013	FLNA	Filamin-A	yes	yes	3;4	0.010327	109.84	1	1	2	1	1
CLNICVGESGDRLTRAA	GEKENPMRELRIRKLCLNICVGESGDRLTR	NICVGESGDRLTRAAKVLEQLTGQTPVFSK	L	C	L	A	A	K	2	2	1	1	2	0	1	2	0	1	2	0	0	0	0	1	1	0	0	1	0	0	17		1890.9	P62913	P62913	21	37	RPL11	60S ribosomal protein L11	yes	yes	3	0.0024046	118.21			1	1	1
CLRCERCGKTLTPGGHAEHDGQP	FAEKVTSLGKDWHRPCLRCERCGKTLTPGG	KTLTPGGHAEHDGQPYCHKPCYGILFGPKG	P	C	L	Q	P	Y	1	2	0	1	3	1	2	4	2	0	2	1	0	0	2	0	2	0	0	0	0	0	23		2635.18	P52943	P52943	150	172	CRIP2	Cysteine-rich protein 2	yes	yes	5	0.014727	94.384	1
CLTELILTNNSLVELG	NRICRIGEGLDQALPCLTELILTNNSLVEL	LTELILTNNSLVELGDLDPLASLKSLTYLS	P	C	L	L	G	D	0	0	2	0	1	0	2	1	0	1	5	0	0	0	0	1	2	0	0	1	0	0	16		1787.93	P09661	P09661	89	104	SNRPA1	U2 small nuclear ribonucleoprotein A	yes	yes	2	0.031302	112.36			1
CMDNKDGSCSVEYIP	GLGLAVEGPSEAKMSCMDNKDGSCSVEYIP	CMDNKDGSCSVEYIPYEAGTYSLNVTYGGH	S	C	M	I	P	Y	0	0	1	2	2	0	1	1	0	1	0	1	1	0	1	2	0	0	1	1	0	0	15		1773.7	P21333	P21333	1402	1416	FLNA	Filamin-A	yes	yes	2	4.9218e-05	211.78	1	1	2	1	2
CMLFMKGTP	EDLNLRLKKLTHAAPCMLFMKGTPQEPRCG	LTHAAPCMLFMKGTPQEPRCGFSKQMVEIL	P	C	M	T	P	Q	0	0	0	0	1	0	0	1	0	0	1	1	2	1	1	0	1	0	0	0	0	0	9		1083.49	O76003	O76003	146	154	GLRX3	Glutaredoxin-3	yes	yes	2	0.015865	150.84		1
CNCLLLKVNQIGS	VTNPKRIAKAVNEKSCNCLLLKVNQIGSVT	KSCNCLLLKVNQIGSVTESLQACKLAQANG	S	C	N	G	S	V	0	0	2	0	2	1	0	1	0	1	3	1	0	0	0	1	0	0	0	1	0	0	13		1517.77	P06733;P13929;P09104	P06733	337	349	ENO1;ENO3;ENO2	Alpha-enolase;Beta-enolase;Gamma-enolase	no	no	2	0.0071294	113.15			1	1	1
CNCLLLKVNQIGSVTESLQACKLA	VTNPKRIAKAVNEKSCNCLLLKVNQIGSVT	QIGSVTESLQACKLAQANGWGVMVSHRSGE	S	C	N	L	A	Q	2	0	2	0	3	2	1	1	0	1	5	2	0	0	0	2	1	0	0	2	0	0	24		2718.39	P06733	P06733	337	360	ENO1	Alpha-enolase	yes	yes	3	2.0586e-14	254.4			1	1	1
CNCLLLKVNQIGSVTESLQACKLAQ	VTNPKRIAKAVNEKSCNCLLLKVNQIGSVT	IGSVTESLQACKLAQANGWGVMVSHRSGET	S	C	N	A	Q	A	2	0	2	0	3	3	1	1	0	1	5	2	0	0	0	2	1	0	0	2	0	0	25		2846.45	P06733	P06733	337	361	ENO1	Alpha-enolase	yes	yes	3	7.7523e-10	237.5			1	1	1
CNDYFVVHMKQKGKK	GFQSFFSLIAGLTIACNDYFVVHMKQKGKK	CNDYFVVHMKQKGKK_______________	A	C	N	K	K	-	0	0	1	1	1	1	0	1	1	0	0	4	1	1	0	0	0	0	1	2	0	0	15		1880.94	P60903	P60903	83	97	S100A10	Protein S100-A10	yes	yes	4	0.0021736	136.21					1
CQGKYTPSGQAGAAA	AQEEYVKRALANSLACQGKYTPSGQAGAAA	CQGKYTPSGQAGAAASESLFVSNHAY____	A	C	Q	A	A	S	4	0	0	0	1	2	0	3	0	0	0	1	0	0	1	1	1	0	1	0	0	0	15		1465.66	P04075	P04075	339	353	ALDOA	Fructose-bisphosphate aldolase A	yes	yes	2	0.010958	137.01		1
CQIFVRNLP	FGGAGGHAPGVARKACQIFVRNLPFDFTWK	GVARKACQIFVRNLPFDFTWKMLKDKFNEC	A	C	Q	L	P	F	0	1	1	0	1	1	0	0	0	1	1	0	0	1	1	0	0	0	0	1	0	0	9		1145.6	P52272	P52272	653	661	HNRNPM	Heterogeneous nuclear ribonucleoprotein M	yes	yes	2	0.01128	160.03	1	1	1	1	1
CQKLIEVDDERKLRTFYEK	______________________________	IEVDDERKLRTFYEKRMATEVAADALGEEW	G	C	Q	E	K	R	0	2	0	2	1	1	3	0	0	1	2	3	0	1	0	0	1	0	1	1	0	0	19		2469.27	P62753	P62753	12	30	RPS6	40S ribosomal protein S6	yes	yes	4;5	1.0438e-09	252.38			2	2	2
CQKLIEVDDERKLRTFYEKR	______________________________	EVDDERKLRTFYEKRMATEVAADALGEEWK	G	C	Q	K	R	M	0	3	0	2	1	1	3	0	0	1	2	3	0	1	0	0	1	0	1	1	0	0	20		2625.37	P62753	P62753	12	31	RPS6	40S ribosomal protein S6	yes	yes	4;5	3.2134e-14	271.72			2	1	2
CQKLIEVDDERKLRTFYEKRM	______________________________	VDDERKLRTFYEKRMATEVAADALGEEWKG	G	C	Q	R	M	A	0	3	0	2	1	1	3	0	0	1	2	3	1	1	0	0	1	0	1	1	0	0	21		2756.41	P62753	P62753	12	32	RPS6	40S ribosomal protein S6	yes	yes	5	0.0034524	133.93				1
CQKLIEVDDERKLRTFYEKRMA	______________________________	DDERKLRTFYEKRMATEVAADALGEEWKGY	G	C	Q	M	A	T	1	3	0	2	1	1	3	0	0	1	2	3	1	1	0	0	1	0	1	1	0	0	22		2827.45	P62753	P62753	12	33	RPS6	40S ribosomal protein S6	yes	yes	4;5	1.6804e-17	277.07	3	2	3	2	2
CQLLADHANSPNKKFYQ	RLKKYEAAYGKQFTPCQLLADHANSPNKKF	LLADHANSPNKKFYQ_______________	P	C	Q	Y	Q	-	2	0	2	1	1	2	0	0	1	0	2	2	0	1	1	1	0	0	1	0	0	0	17		2032.98	P40939	P40939	747	763	HADHA	Trifunctional enzyme subunit alpha, mitochondrial;Long-chain enoyl-CoA hydratase;Long chain 3-hydroxyacyl-CoA dehydrogenase	yes	yes	4	0.032637	82.349		1
CQSIYPLHDV	NKLIPDSIGKDIEKACQSIYPLHDVFVRKV	DIEKACQSIYPLHDVFVRKVKMLKKPKFEL	A	C	Q	D	V	F	0	0	0	1	1	1	0	0	1	1	1	0	0	0	1	1	0	0	1	1	0	0	10		1230.57	P61247	P61247	201	210	RPS3A	40S ribosomal protein S3a	yes	yes	2	5.4022e-18	247.75			1	1	1
CQSIYPLHDVFVR	NKLIPDSIGKDIEKACQSIYPLHDVFVRKV	KACQSIYPLHDVFVRKVKMLKKPKFELGKL	A	C	Q	V	R	K	0	1	0	1	1	1	0	0	1	1	1	0	0	1	1	1	0	0	1	2	0	0	13		1632.81	P61247	P61247	201	213	RPS3A	40S ribosomal protein S3a	yes	yes	3	0.0334	70.622				1
CSETSQIEDTP	DVDEKTGNSESKKKPCSETSQIEDTPSSKP	KKKPCSETSQIEDTPSSKPTLLANGGHGVE	P	C	S	T	P	S	0	0	0	1	1	1	2	0	0	1	0	0	0	0	1	2	2	0	0	0	0	0	11		1265.51	P27816	P27816	67	77	MAP4	Microtubule-associated protein 4	yes	yes	2	0.009466	121.05				1
CSFRVLVVSA	AEHVEVEDTTLNRCSCSFRVLVVSAKFEGK	LNRCSCSFRVLVVSAKFEGKPLLQRHRLVN	S	C	S	S	A	K	1	1	0	0	1	0	0	0	0	0	1	0	0	1	0	2	0	0	0	3	0	0	10		1136.6	Q9H3K6	Q9H3K6	33	42	BOLA2	BolA-like protein 2	yes	yes	2	0.02779	107.9
CSLHSIGKIGGA	DQLMAFGGSSEPCALCSLHSIGKIGGAQNR	CALCSLHSIGKIGGAQNRSYSKLLCGLLAE	L	C	S	G	A	Q	1	0	0	0	1	0	0	3	1	2	1	1	0	0	0	2	0	0	0	0	0	0	12		1198.61	P14174	P14174	60	71	MIF	Macrophage migration inhibitory factor	yes	yes	2;3	0.00097124	185.61			1	1	2
CTQKFSHEEIA	EGTLLKPNMVTPGHACTQKFSHEEIAMATV	PGHACTQKFSHEEIAMATVTALRRTVPPAV	A	C	T	I	A	M	1	0	0	0	1	1	2	0	1	1	0	1	0	1	0	1	1	0	0	0	0	0	11		1348.61	P04075	P04075	240	250	ALDOA	Fructose-bisphosphate aldolase A	yes	yes	2;3	0.00098108	213.63	1	1	2	1	2
CTQKFSHEEIAM	EGTLLKPNMVTPGHACTQKFSHEEIAMATV	GHACTQKFSHEEIAMATVTALRRTVPPAVT	A	C	T	A	M	A	1	0	0	0	1	1	2	0	1	1	0	1	1	1	0	1	1	0	0	0	0	0	12		1479.65	P04075	P04075	240	251	ALDOA	Fructose-bisphosphate aldolase A	yes	yes	2;3	0.00080313	156.16	2	2	2	2	1
CTQKFSHEEIAMA	EGTLLKPNMVTPGHACTQKFSHEEIAMATV	HACTQKFSHEEIAMATVTALRRTVPPAVTG	A	C	T	M	A	T	2	0	0	0	1	1	2	0	1	1	0	1	1	1	0	1	1	0	0	0	0	0	13		1550.69	P04075	P04075	240	252	ALDOA	Fructose-bisphosphate aldolase A	yes	yes	2;3	0.00211	139.86	2	3
CTTINKVCASGMKA	TRQAVLGAGLPISTPCTTINKVCASGMKAI	PCTTINKVCASGMKAIMMASQSLMCGHQDV	P	C	T	K	A	I	2	0	1	0	2	0	0	1	0	1	0	2	1	0	0	1	2	0	0	1	0	0	14		1539.72	P24752	P24752	119	132	ACAT1	Acetyl-CoA acetyltransferase, mitochondrial	yes	yes	3	0.023405	90.707		1
CVFIYCQVGEKP	AEPVVREGLKHISEGCVFIYCQVGEKPYWK	SEGCVFIYCQVGEKPYWKDPNNDFRKNLKV	G	C	V	K	P	Y	0	0	0	0	2	1	1	1	0	1	0	1	0	1	1	0	0	0	1	2	0	0	12		1498.69	Q9BRA2	Q9BRA2	64	75	TXNDC17	Thioredoxin domain-containing protein 17	yes	yes	2	0.0062199	123.35			1	1	1
CVGVFQHG	SKGPAVGIDLGTTYSCVGVFQHGKVEIIAN	DLGTTYSCVGVFQHGKVEIIANDQGNRTTP	S	C	V	H	G	K	0	0	0	0	1	1	0	2	1	0	0	0	0	1	0	0	0	0	0	2	0	0	8		902.407	P0DMV8;P0DMV9;P11142	P11142	17	24	HSPA1A;HSPA1B;HSPA8	Heat shock 70 kDa protein 1A;Heat shock 70 kDa protein 1B;Heat shock cognate 71 kDa protein	no	no	2	0.034863	142.53			1
CVIVIRVLRDLCTRVP	RHAKWFQARANGLKSCVIVIRVLRDLCTRV	VIVIRVLRDLCTRVPTWGPLRGWPLELLCE	S	C	V	V	P	T	0	3	0	1	2	0	0	0	0	2	2	0	0	0	1	0	1	0	0	4	0	0	16		1968.11	Q12906	Q12906	226	241	ILF3	Interleukin enhancer-binding factor 3	yes	yes	3;4	0.0022017	145.69	2	2	2	2	1
CVKQICLVMLETLSQSP	ERAITIAGVPQSVTECVKQICLVMLETLSQ	KQICLVMLETLSQSPQGRVMTIPYQPMPAS	E	C	V	S	P	Q	0	0	0	0	2	2	1	0	0	1	3	1	1	0	1	2	1	0	0	2	0	0	17		2005	Q15365	Q15365	158	174	PCBP1	Poly(rC)-binding protein 1	yes	yes	3	0.012869	105.46				1	1
CVKQICVVMLESPP	ERAVTISGTPDAIIQCVKQICVVMLESPPK	QCVKQICVVMLESPPKGATIPYRPKPASTP	Q	C	V	P	P	K	0	0	0	0	2	1	1	0	0	1	1	1	1	0	2	1	0	0	0	3	0	0	14		1658.82	P57721	P57721	190	203	PCBP3	Poly(rC)-binding protein 3	yes	yes	2	0.0012154	149.72			1	1	1
CVQRTLMNLGGLA	DIFQTVDLWEGKNMACVQRTLMNLGGLAVA	MACVQRTLMNLGGLAVARDDGLFSGDPNWF	A	C	V	L	A	V	1	1	1	0	1	1	0	2	0	0	3	0	1	0	0	0	1	0	0	1	0	0	13		1431.73	P37802	P37802	124	136	TAGLN2	Transgelin-2	yes	yes	2	0.00089394	136.52	2	1	1	1	1
CVVTNRFDQLFDDES	______________________________	CVVTNRFDQLFDDESDPFEVLKAAENKKKE	G	C	V	E	S	D	0	1	1	3	1	1	1	0	0	0	1	0	0	2	0	1	1	0	0	2	0	0	15		1843.8	Q8NC51	Q8NC51	11	25	SERBP1	Plasminogen activator inhibitor 1 RNA-binding protein	yes	yes	2	1.1217e-07	244.44	1	1	1	1	1
CVVTNRFDQLFDDESDP	______________________________	VTNRFDQLFDDESDPFEVLKAAENKKKEAG	G	C	V	D	P	F	0	1	1	4	1	1	1	0	0	0	1	0	0	2	1	1	1	0	0	2	0	0	17		2055.88	Q8NC51	Q8NC51	11	27	SERBP1	Plasminogen activator inhibitor 1 RNA-binding protein	yes	yes	2	1.8203e-09	243.85			1	1	1
CVVVKDYGKESQAKDVIEEYFKCKK	KIDREGKPRKVVGCSCVVVKDYGKESQAKD	SQAKDVIEEYFKCKK_______________	S	C	V	K	K	-	1	0	0	2	2	1	3	1	0	1	0	6	0	1	0	1	0	0	2	4	0	0	25		3049.53	P25398	P25398	108	132	RPS12	40S ribosomal protein S12	yes	yes	5	0.0033061	122.3
CYGILFGPKGVNTGAVGSYIYDRDP	GGHAEHDGQPYCHKPCYGILFGPKGVNTGA	VNTGAVGSYIYDRDPEGKVQP_________	P	C	Y	D	P	E	1	1	1	2	1	0	0	5	0	2	1	1	0	1	2	1	1	0	3	2	0	0	25		2718.31	P52943	P52943	178	202	CRIP2	Cysteine-rich protein 2	yes	yes	3	0.00017629	181.26	1	1
CYGVLRFIM	SLRYKLLGGLAVRRACYGVLRFIMESGAKG	LAVRRACYGVLRFIMESGAKGCEVVVSGKL	A	C	Y	I	M	E	0	1	0	0	1	0	0	1	0	1	1	0	1	1	0	0	0	0	1	1	0	0	9		1157.57	P23396	P23396	119	127	RPS3	40S ribosomal protein S3	yes	yes	2	0.01424	154.09			1	1
CYTKLLEF	KRNPKDAKLYSNRAACYTKLLEFQLALKDC	LYSNRAACYTKLLEFQLALKDCEECIQLEP	A	C	Y	E	F	Q	0	0	0	0	1	0	1	0	0	0	2	1	0	1	0	0	1	0	1	0	0	0	8		1072.53	P31948	P31948	403	410	STIP1	Stress-induced-phosphoprotein 1	yes	yes	2	0.016939	166.17			1		1
CYTKLLEFQL	KRNPKDAKLYSNRAACYTKLLEFQLALKDC	SNRAACYTKLLEFQLALKDCEECIQLEPTF	A	C	Y	Q	L	A	0	0	0	0	1	1	1	0	0	0	3	1	0	1	0	0	1	0	1	0	0	0	10		1313.67	P31948	P31948	403	412	STIP1	Stress-induced-phosphoprotein 1	yes	yes	2	0.00011189	168.27			1	1	1
CYTKLLEFQLA	KRNPKDAKLYSNRAACYTKLLEFQLALKDC	NRAACYTKLLEFQLALKDCEECIQLEPTFI	A	C	Y	L	A	L	1	0	0	0	1	1	1	0	0	0	3	1	0	1	0	0	1	0	1	0	0	0	11		1384.71	P31948	P31948	403	413	STIP1	Stress-induced-phosphoprotein 1	yes	yes	2	0.0014149	161.92			1	1
CYVTEIDQDKYAVRFIP	AIDAKVHSPSGALEECYVTEIDQDKYAVRF	VTEIDQDKYAVRFIPRENGVYLIDVKFNGT	E	C	Y	I	P	R	1	1	0	2	1	1	1	0	0	2	0	1	0	1	1	0	1	0	2	2	0	0	17		2116.03	P21333	P21333	2378	2394	FLNA	Filamin-A	yes	yes	3	0.0028032	147.06			1	1	1
DADADLEERLKNLRRD	AAGGKKAEAAASALADADADLEERLKNLRR	ADADLEERLKNLRRD_______________	A	D	A	R	D	-	2	3	1	4	0	0	2	0	0	0	3	1	0	0	0	0	0	0	0	0	0	0	16		1927.97	O43633	O43633	207	222	CHMP2A	Charged multivesicular body protein 2a	yes	yes	4	0.0072537	113.59	1
DADLEERLKNLRRD	GGKKAEAAASALADADADLEERLKNLRRD_	ADADLEERLKNLRRD_______________	A	D	A	R	D	-	1	3	1	3	0	0	2	0	0	0	3	1	0	0	0	0	0	0	0	0	0	0	14		1741.91	O43633	O43633	209	222	CHMP2A	Charged multivesicular body protein 2a	yes	yes	4	0.0064555	113.35	1	1	1
DADLINAGKETVTILP	NGVLGLGPYPRQHEADADLINAGKETVTIL	ADLINAGKETVTILPGASFFSSDESFAMIR	A	D	A	L	P	G	2	0	1	2	0	0	1	1	0	2	2	1	0	0	1	0	2	0	0	1	0	0	16		1668.89	P55809	P55809	360	375	OXCT1	Succinyl-CoA:3-ketoacid coenzyme A transferase 1, mitochondrial	yes	yes	2	0.0037477	131.37	1	1	1	1	1
DADLKTYFTDKKTHLYTLILNP	NPKTGIYEEKHAKRPDADLKTYFTDKKTHL	FTDKKTHLYTLILNPDNSFEILVDQSVVNS	P	D	A	N	P	D	1	0	1	3	0	0	0	0	1	1	4	3	0	1	1	0	4	0	2	0	0	0	22		2609.37	P27824	P27824	223	244	CANX	Calnexin	yes	yes	4	0.014787	96.718	1	1
DADSLYVEKIDVGEA	LDIRVGKIITVEKHPDADSLYVEKIDVGEA	DADSLYVEKIDVGEAEPRTVVSGLVQFVPK	P	D	A	E	A	E	2	0	0	3	0	0	2	1	0	1	1	1	0	0	0	1	0	0	1	2	0	0	15		1622.77	P54577	P54577	383	397	YARS	Tyrosine--tRNA ligase, cytoplasmic;Tyrosine--tRNA ligase, cytoplasmic, N-terminally processed	yes	yes	2	0.0020398	171.49	1		1	1	1
DAEGESDLENSRKLLSAA	ILAQATSDLVNAIKADAEGESDLENSRKLL	GESDLENSRKLLSAAKILADATAKMVEAAK	A	D	A	A	A	K	3	1	1	2	0	0	3	1	0	0	3	1	0	0	0	3	0	0	0	0	0	0	18		1903.91	Q9Y490	Q9Y490	843	860	TLN1	Talin-1	yes	yes	3	0.036096	80.638					1
DAEGPHGQFVSEKRVEQW	EEGAETPVYLALLPPDAEGPHGQFVSEKRV	GPHGQFVSEKRVEQW_______________	P	D	A	Q	W	-	1	1	0	1	0	2	3	2	1	0	0	1	0	1	1	1	0	1	0	2	0	0	18		2097.99	P16152	P16152	260	277	CBR1	Carbonyl reductase [NADPH] 1	yes	yes	3;4	1.0166e-05	218.85	2	1
DAEKKEMKTITGKTFSSR	AKTSDFLKVLNRARPDAEKKEMKTITGKTF	KKEMKTITGKTFSSR_______________	P	D	A	S	R	-	1	1	0	1	0	0	2	1	0	1	0	4	1	1	0	2	3	0	0	0	0	0	18		2056.06	O15144	O15144	283	300	ARPC2	Actin-related protein 2/3 complex subunit 2	yes	yes	3;4	9.3401e-14	260.53	1	2	1	1
DAFKELDDDMDGTVSVTELQTHP	QLAAAKAQQEQELAADAFKELDDDMDGTVS	DMDGTVSVTELQTHPELDTDGDGALSEAEA	A	D	A	H	P	E	1	0	0	5	0	1	2	1	1	0	2	1	1	1	1	1	3	0	0	2	0	0	23		2562.14	P14314	P14314	216	238	PRKCSH	Glucosidase 2 subunit beta	yes	yes	3	0.00050199	172.81	2	1	1	1	1
DAGAEYVVESTGVFTTMEKA	ITIFQERDPSKIKWGDAGAEYVVESTGVFT	YVVESTGVFTTMEKAGAHLQGGAKRVIISA	G	D	A	K	A	G	3	0	0	1	0	0	3	2	0	0	0	1	1	1	0	1	3	0	1	3	0	0	20		2103.97	P04406	P04406	89	108	GAPDH	Glyceraldehyde-3-phosphate dehydrogenase	yes	yes	2;3	2.206e-10	253.69					2
DAHKERTNEGVIEFRSYS	DLKDFMRQAGEVTYADAHKERTNEGVIEFR	KERTNEGVIEFRSYSDMKRALDKLDGTEIN	A	D	A	Y	S	D	1	2	1	1	0	0	3	1	1	1	0	1	0	1	0	2	1	0	1	1	0	0	18		2137.02	Q13247	Q13247	140	157	SRSF6	Serine/arginine-rich splicing factor 6	yes	yes	3;4	0.0014485	179.41			1	1	2
DAHSDYARYSGSYNDYLRAA	RRSPTKSSLDYRRLPDAHSDYARYSGSYND	YARYSGSYNDYLRAAQMHSGYQRRM_____	P	D	A	A	A	Q	4	2	1	3	0	0	0	1	1	0	1	0	0	0	0	3	0	0	4	0	0	0	20		2294	Q96PK6	Q96PK6	640	659	RBM14	RNA-binding protein 14	yes	yes	3;4	0.00032144	203.77			2	1	2
DAKDGDSYDP	EDQEQKRKRRKTRQPDAKDGDSYDPYDFSD	KTRQPDAKDGDSYDPYDFSDTEEEMPQVHT	P	D	A	D	P	Y	1	0	0	4	0	0	0	1	0	0	0	1	0	0	1	1	0	0	1	0	0	0	10		1081.42	P25205	P25205	698	707	MCM3	DNA replication licensing factor MCM3	yes	yes	2	0.037643	96.668			1
DAKIRIFDLGR	KNKPYPKSRFCRGVPDAKIRIFDLGRKKAK	RGVPDAKIRIFDLGRKKAKVDEFPLCGHMV	P	D	A	G	R	K	1	2	0	2	0	0	0	1	0	2	1	1	0	1	0	0	0	0	0	0	0	0	11		1302.74	P27635;Q96L21	P27635	28	38	RPL10;RPL10L	60S ribosomal protein L10;60S ribosomal protein L10-like	yes	no	3	0.0044863	136.38			1	1	1
DAKIRIFDLGRK	KNKPYPKSRFCRGVPDAKIRIFDLGRKKAK	GVPDAKIRIFDLGRKKAKVDEFPLCGHMVS	P	D	A	R	K	K	1	2	0	2	0	0	0	1	0	2	1	2	0	1	0	0	0	0	0	0	0	0	12		1430.84	P27635;Q96L21	P27635	28	39	RPL10;RPL10L	60S ribosomal protein L10;60S ribosomal protein L10-like	yes	no	4	0.021795	95.631			1	1	1
DAKIRIFDLGRKK	KNKPYPKSRFCRGVPDAKIRIFDLGRKKAK	VPDAKIRIFDLGRKKAKVDEFPLCGHMVSD	P	D	A	K	K	A	1	2	0	2	0	0	0	1	0	2	1	3	0	1	0	0	0	0	0	0	0	0	13		1558.93	P27635;Q96L21	P27635	28	40	RPL10;RPL10L	60S ribosomal protein L10;60S ribosomal protein L10-like	yes	no	3;4	0.0010228	133.54			2	2	2
DAKIRIFDLGRKKA	KNKPYPKSRFCRGVPDAKIRIFDLGRKKAK	PDAKIRIFDLGRKKAKVDEFPLCGHMVSDE	P	D	A	K	A	K	2	2	0	2	0	0	0	1	0	2	1	3	0	1	0	0	0	0	0	0	0	0	14		1629.97	P27635;Q96L21	P27635	28	41	RPL10;RPL10L	60S ribosomal protein L10;60S ribosomal protein L10-like	yes	no	3;4	0.00015101	179.33	2	2	1	2	1
DAKLKGPKFKMP	PKMDAEVPDVNIEGPDAKLKGPKFKMPEMS	EGPDAKLKGPKFKMPEMSIKPQKISIPDVG	P	D	A	M	P	E	1	0	0	1	0	0	0	1	0	0	1	4	1	1	2	0	0	0	0	0	0	0	12		1358.77	Q09666	Q09666	1431	1442	AHNAK	Neuroblast differentiation-associated protein AHNAK	yes	no	3	0.014245	112.5	1	1
DAKTDQAQKAEGAGDAK	KADAGKEGNNPAENGDAKTDQAQKAEGAGD	KTDQAQKAEGAGDAK_______________	G	D	A	A	K	-	5	0	0	3	0	2	1	2	0	0	0	3	0	0	0	0	1	0	0	0	0	0	17		1702.81	P05204	P05204	74	90	HMGN2	Non-histone chromosomal protein HMG-17	yes	yes	3;4	2.211e-06	223.65					2
DAKTTELIRRIAQRWRELP	RFSKEQLPIFKAQNPDAKTTELIRRIAQRW	TELIRRIAQRWRELPDSKKKIYQDAYRAEW	P	D	A	L	P	D	2	4	0	1	0	1	2	0	0	2	2	1	0	0	1	0	2	1	0	0	0	0	19		2351.32	Q00059	Q00059	74	92	TFAM	Transcription factor A, mitochondrial	yes	yes	4;5	0.0076246	117.26	2	1	1	1	2
DALGEEWKGYVVRISGGNDKQG	LRTFYEKRMATEVAADALGEEWKGYVVRIS	KGYVVRISGGNDKQGFPMKQGVLTHGRVRL	A	D	A	Q	G	F	1	1	1	2	0	1	2	5	0	1	1	2	0	0	0	1	0	1	1	2	0	0	22		2377.17	P62753	P62753	39	60	RPS6	40S ribosomal protein S6	yes	yes	3	0.00074894	180.64		1
DALKAMKQYNGVP	GRSLGTADVHFERKADALKAMKQYNGVPLD	KADALKAMKQYNGVPLDGRPMNIQLVTSQI	A	D	A	V	P	L	2	0	1	1	0	1	0	1	0	0	1	2	1	0	1	0	0	0	1	1	0	0	13		1433.73	Q86V81	Q86V81	158	170	ALYREF	THO complex subunit 4	yes	yes	2	0.024493	110.39
DALQCYSEAIKLDP	LKEKGNKALSVGNIDDALQCYSEAIKLDPH	DDALQCYSEAIKLDPHNHVLYSNRSAAYAK	D	D	A	D	P	H	2	0	0	2	1	1	1	0	0	1	2	1	0	0	1	1	0	0	1	0	0	0	14		1621.77	P31948	P31948	22	35	STIP1	Stress-induced-phosphoprotein 1	yes	yes	2	0.0010798	182.1			1	1	1
DAPSRCTWQLGRP	SPEDKEAKEPLWIRPDAPSRCTWQLGRPAS	RPDAPSRCTWQLGRPASESPHHHTAPAKSP	P	D	A	R	P	A	1	2	0	1	1	1	0	1	0	0	1	0	0	0	2	1	1	1	0	0	0	0	13		1542.74	P35520;P0DN79	P35520	47	59	CBS	Cystathionine beta-synthase	yes	no	3	0.029276	88.021		1	1
DAQTIKEEDIVEDGWTIVRRKK	AATDGVCPQPEPSDPDAQTIKEEDIVEDGW	EDIVEDGWTIVRRKK_______________	P	D	A	K	K	-	1	2	0	3	0	1	3	1	0	3	0	3	0	0	0	0	2	1	0	2	0	0	22		2628.39	Q969E8	Q969E8	170	191	TSR2	Pre-rRNA-processing protein TSR2 homolog	yes	yes	4	0.0037016	120.85	1
DAREQEIRMG	EMMRRQQEGFKGTFPDAREQEIRMGQMAMG	KGTFPDAREQEIRMGQMAMGGAMGINNRGA	P	D	A	M	G	Q	1	2	0	1	0	1	2	1	0	1	0	0	1	0	0	0	0	0	0	0	0	0	10		1203.57	Q15233	Q15233	376	385	NONO	Non-POU domain-containing octamer-binding protein	yes	yes	3	0.02028	117.25	1
DAREQEIRMGQMA	EMMRRQQEGFKGTFPDAREQEIRMGQMAMG	FPDAREQEIRMGQMAMGGAMGINNRGAMPP	P	D	A	M	A	M	2	2	0	1	0	2	2	1	0	1	0	0	2	0	0	0	0	0	0	0	0	0	13		1533.7	Q15233	Q15233	376	388	NONO	Non-POU domain-containing octamer-binding protein	yes	yes	2;3	2.0477e-11	274.2	1	2	2	2	1
DARIVINRARVECQSHRLTVEDP	ALDDNVCMAFAGLTADARIVINRARVECQS	ARVECQSHRLTVEDPVTVEYITRYIASLKQ	A	D	A	D	P	V	2	4	1	2	1	1	2	0	1	2	1	0	0	0	1	1	1	0	0	3	0	0	23		2733.41	O14818	O14818	79	101	PSMA7	Proteasome subunit alpha type-7	yes	yes	4	0.010388	102.45	1
DARKTLDSVAKERARLQLELS	REVSGIKAAYEAELGDARKTLDSVAKERAR	DSVAKERARLQLELSKVREEFKELKARNTK	G	D	A	L	S	K	3	3	0	2	0	1	2	0	0	0	4	2	0	0	0	2	1	0	0	1	0	0	21		2398.33	P02545	P02545	87	107	LMNA	Prelamin-A/C;Lamin-A/C	yes	yes	4	0.0012963	182.15			1	1	1
DARLLCNFMRQECLDSRFVFDR	HVDNHIGISIAGLTADARLLCNFMRQECLD	FMRQECLDSRFVFDRPLPVSRLVSLIGSKT	A	D	A	D	R	P	1	4	1	3	2	1	1	0	0	0	3	0	1	3	0	1	0	0	0	1	0	0	22		2847.34	P25786	P25786	80	101	PSMA1	Proteasome subunit alpha type-1	yes	yes	4	0.0076713	109.41			1	1
DARLLCNFMRQECLDSRFVFDRP	HVDNHIGISIAGLTADARLLCNFMRQECLD	MRQECLDSRFVFDRPLPVSRLVSLIGSKTQ	A	D	A	R	P	L	1	4	1	3	2	1	1	0	0	0	3	0	1	3	1	1	0	0	0	1	0	0	23		2944.39	P25786	P25786	80	102	PSMA1	Proteasome subunit alpha type-1	yes	yes	4;5	0.0016855	141.53		2	1	1	1
DARSIYVGNVDYGATA	NAGPVIMSIEEKMEADARSIYVGNVDYGAT	ARSIYVGNVDYGATAEELEAHFHGCGSVNR	A	D	A	T	A	E	3	1	1	2	0	0	0	2	0	1	0	0	0	0	0	1	1	0	2	2	0	0	16		1670.79	Q86U42	Q86U42	170	185	PABPN1	Polyadenylate-binding protein 2	yes	yes	2	0.010244	108.72		1
DASKQRLMENTEDWRP	SAPQQNGQPLRPLVPDASKQRLMENTEDWR	ASKQRLMENTEDWRPRPGTGQSRSFRILAH	P	D	A	R	P	R	1	2	1	2	0	1	2	0	0	0	1	1	1	0	1	1	1	1	0	0	0	0	16		1974.92	Q9NR12	Q9NR12	142	157	PDLIM7	PDZ and LIM domain protein 7	yes	yes	3	0.013349	118.72	1	1		1
DASKQRLMENTEDWRPRP	SAPQQNGQPLRPLVPDASKQRLMENTEDWR	KQRLMENTEDWRPRPGTGQSRSFRILAHLT	P	D	A	R	P	G	1	3	1	2	0	1	2	0	0	0	1	1	1	0	2	1	1	1	0	0	0	0	18		2228.08	Q9NR12	Q9NR12	142	159	PDLIM7	PDZ and LIM domain protein 7	yes	yes	4	0.012285	107.65	1
DASKVTSKGAGLSKA	SSTETCYSAIPKASSDASKVTSKGAGLSKA	DASKVTSKGAGLSKAFVGQKSSFLVDCSKA	S	D	A	K	A	F	3	0	0	1	0	0	0	2	0	0	1	3	0	0	0	3	1	0	0	1	0	0	15		1418.77	O75369	O75369	2511	2525	FLNB	Filamin-B	yes	yes	3	0.0033727	127.3			1	1	1
DASKVVAKGLG	ATCAPQHGAPGPGPADASKVVAKGLGLSKA	PGPADASKVVAKGLGLSKAYVGQKSSFTVD	A	D	A	L	G	L	2	0	0	1	0	0	0	2	0	0	1	2	0	0	0	1	0	0	0	2	0	0	11		1043.6	P21333	P21333	2556	2566	FLNA	Filamin-A	yes	yes	2	0.0006004	180.09	1		1	1	1
DASKVVAKGLGLSKA	ATCAPQHGAPGPGPADASKVVAKGLGLSKA	DASKVVAKGLGLSKAYVGQKSSFTVDCSKA	A	D	A	K	A	Y	3	0	0	1	0	0	0	2	0	0	2	3	0	0	0	2	0	0	0	2	0	0	15		1442.85	P21333	P21333	2556	2570	FLNA	Filamin-A	yes	yes	3	0.0028096	131.48	1	1
DASLEDAKKEGP	GKDPVQCSRDVVICPDASLEDAKKEGPYDV	ICPDASLEDAKKEGPYDVVVLPGGNLGAQN	P	D	A	G	P	Y	2	0	0	2	0	0	2	1	0	0	1	2	0	0	1	1	0	0	0	0	0	0	12		1258.6	Q99497	Q99497	55	66	PARK7	Protein deglycase DJ-1	yes	yes	2	0.00036294	247.22	1	1	1	1	1
DASRVRVSGQGLHEGHTFEP	ASSPIPVVISQSEIGDASRVRVSGQGLHEG	RVSGQGLHEGHTFEPAEFIIDTRDAGYGGL	G	D	A	E	P	A	1	2	0	1	0	1	2	3	2	0	1	0	0	1	1	2	1	0	0	2	0	0	20		2178.06	P21333	P21333	2046	2065	FLNA	Filamin-A	yes	yes	3	0.020991	94.057	1	1
DASVNFSEFSKKCSERWKTMSA	FFVQTCREEHKKKHPDASVNFSEFSKKCSE	EFSKKCSERWKTMSAKEKGKFEDMAKADKA	P	D	A	S	A	K	2	1	1	1	1	0	2	0	0	0	0	3	1	2	0	5	1	1	0	1	0	0	22		2594.19	P09429	P09429	33	54	HMGB1	High mobility group protein B1	yes	yes	4;5	0.0010497	173.09			1	1	1
DATGQMNLTKVA	ADKANAQAAALYKVSDATGQMNLTKVADSS	KVSDATGQMNLTKVADSSPFALELLISDDC	S	D	A	V	A	D	2	0	1	1	0	1	0	1	0	0	1	1	1	0	0	0	2	0	0	1	0	0	12		1247.62	P40121	P40121	256	267	CAPG	Macrophage-capping protein	yes	yes	2	0.016994	102.55			1
DAVKDLDIIDNYDYSHTVKYTP	GKAPLNVQFNSPLPGDAVKDLDIIDNYDYS	IIDNYDYSHTVKYTPTQQGNMQVLVTYGGD	G	D	A	T	P	T	1	0	1	5	0	0	0	0	1	2	1	2	0	0	1	1	2	0	3	2	0	0	22		2584.23	O75369	O75369	891	912	FLNB	Filamin-B	yes	yes	3	0.016143	94.301			1	1
DAVRDVDIIDHHDNTYTVKYTP	GKGKLDVQFSGLTKGDAVRDVDIIDHHDNT	IIDHHDNTYTVKYTPVQQGPVGVNVTYGGD	G	D	A	T	P	V	1	1	1	5	0	0	0	0	2	2	0	1	0	0	1	0	3	0	2	3	0	0	22		2586.24	P21333	P21333	918	939	FLNA	Filamin-A	yes	yes	3;4	1.1355e-05	209.97			2	1	2
DAYERLILDVFCGS	LDLTYGNRYKNVKLPDAYERLILDVFCGSQ	PDAYERLILDVFCGSQMHFVRSDELREAWR	P	D	A	G	S	Q	1	1	0	2	1	0	1	1	0	1	2	0	0	1	0	1	0	0	1	1	0	0	14		1656.78	P11413	P11413	435	448	G6PD	Glucose-6-phosphate 1-dehydrogenase	yes	yes	2	0.025509	108.56			1	1
DAYERLILDVFCGSQMHFVRS	LDLTYGNRYKNVKLPDAYERLILDVFCGSQ	ILDVFCGSQMHFVRSDELREAWRIFTPLLH	P	D	A	R	S	D	1	2	0	2	1	1	1	1	1	1	2	0	1	2	0	2	0	0	1	2	0	0	21		2542.21	P11413	P11413	435	455	G6PD	Glucose-6-phosphate 1-dehydrogenase	yes	yes	3	0.0026872	162.98		1
DCGKIEVEKP	KTDSRDKPLKDVIIADCGKIEVEKPFAIAK	DVIIADCGKIEVEKPFAIAKE_________	A	D	C	K	P	F	0	0	0	1	1	0	2	1	0	1	0	2	0	0	1	0	0	0	0	1	0	0	10		1173.57	P23284	P23284	201	210	PPIB	Peptidyl-prolyl cis-trans isomerase B	yes	yes	2;3	0.020079	117.7			2
DCGQLEILEFLLLKGA	NRTLEGGRKPLHYAADCGQLEILEFLLLKG	CGQLEILEFLLLKGADINAPDKHHITPLLS	A	D	C	G	A	D	1	0	0	1	1	1	2	2	0	1	5	1	0	1	0	0	0	0	0	0	0	0	16		1817.96	P58546	P58546	44	59	MTPN	Myotrophin	yes	yes	2	1.7699e-13	263.7				1	1
DCIMLSGETAKGDYP	RAEGSDVANAVLDGADCIMLSGETAKGDYP	DCIMLSGETAKGDYPLEAVRMQHLIAREAE	A	D	C	Y	P	L	1	0	0	2	1	0	1	2	0	1	1	1	1	0	1	1	1	0	1	0	0	0	15		1655.72	P14618	P14618	357	371	PKM	Pyruvate kinase PKM	yes	yes	2	0.00090639	154.85		1	1	1	1
DCLKGCDVVVIP	TKAAVKGYLGPEQLPDCLKGCDVVVIPAGV	QLPDCLKGCDVVVIPAGVPRKPGMTRDDLF	P	D	C	I	P	A	0	0	0	2	2	0	0	1	0	1	1	1	0	0	1	0	0	0	0	3	0	0	12		1373.67	P40926	P40926	88	99	MDH2	Malate dehydrogenase, mitochondrial	yes	yes	2	0.013358	107.79		1	1	1	1
DCTITMADSDFLA	KNGKGSVLPNSDKKADCTITMADSDFLALM	KADCTITMADSDFLALMTGKMNPQSAFFQG	A	D	C	L	A	L	2	0	0	3	1	0	0	0	0	1	1	0	1	1	0	1	2	0	0	0	0	0	13		1458.6	P22307	P22307	494	506	SCP2	Non-specific lipid-transfer protein	yes	yes	2	0.0051588	122.52			1		1
DCYTSARGCTA	SAPVPKKLLMMAGIDDCYTSARGCTATLGN	AGIDDCYTSARGCTATLGNFAKATFDAISK	D	D	C	T	A	T	2	1	0	1	2	0	0	1	0	0	0	0	0	0	0	1	2	0	1	0	0	0	11		1260.49	P15880	P15880	221	231	RPS2	40S ribosomal protein S2	yes	yes	2	0.025059	98.249				1
DDDESLLGHLMIVGKKCA	LVIPKKHISQISVAEDDDESLLGHLMIVGK	ESLLGHLMIVGKKCAADLGLNKGYRMVVNE	E	D	D	C	A	A	1	0	0	3	1	0	1	2	1	1	3	2	1	0	0	1	0	0	0	1	0	0	18		1999.97	P49773	P49773	68	85	HINT1	Histidine triad nucleotide-binding protein 1	yes	yes	3	0.0030567	156.5			1	1	1
DDDESLLGHLMIVGKKCAA	LVIPKKHISQISVAEDDDESLLGHLMIVGK	SLLGHLMIVGKKCAADLGLNKGYRMVVNEG	E	D	D	A	A	D	2	0	0	3	1	0	1	2	1	1	3	2	1	0	0	1	0	0	0	1	0	0	19		2071.01	P49773	P49773	68	86	HINT1	Histidine triad nucleotide-binding protein 1	yes	yes	3	0.0039393	141.97					1
DDDFLTVTGKTVRL	AITKDMFEEALRALADDDFLTVTGKTVRLL	ADDDFLTVTGKTVRLL______________	A	D	D	R	L	L	0	1	0	3	0	0	0	1	0	0	2	1	0	1	0	0	3	0	0	2	0	0	14		1578.83	P33991	P33991	849	862	MCM4	DNA replication licensing factor MCM4	yes	yes	3	0.001513	143.98			1	1
DDDFLTVTGKTVRLL	AITKDMFEEALRALADDDFLTVTGKTVRLL	DDDFLTVTGKTVRLL_______________	A	D	D	L	L	-	0	1	0	3	0	0	0	1	0	0	3	1	0	1	0	0	3	0	0	2	0	0	15		1691.91	P33991	P33991	849	863	MCM4	DNA replication licensing factor MCM4	yes	yes	3	0.0015345	125.97		1
DDDIAALVVDNGSGMCKA	______________________________	IAALVVDNGSGMCKAGFAGDDAPRAVFPSI	M	D	D	K	A	G	3	0	1	4	1	0	0	2	0	1	1	1	1	0	0	1	0	0	0	2	0	0	18		1849.82	P60709	P60709	2	19	ACTB	Actin, cytoplasmic 1;Actin, cytoplasmic 1, N-terminally processed	yes	yes	2	5.8368e-14	266.74	1	1	2	2	2
DDDIAALVVDNGSGMCKAG	______________________________	AALVVDNGSGMCKAGFAGDDAPRAVFPSIV	M	D	D	A	G	F	3	0	1	4	1	0	0	3	0	1	1	1	1	0	0	1	0	0	0	2	0	0	19		1906.84	P60709	P60709	2	20	ACTB	Actin, cytoplasmic 1;Actin, cytoplasmic 1, N-terminally processed	yes	yes	2	1.3986e-13	255.16			1	1	1
DDDIAALVVDNGSGMCKAGFA	______________________________	LVVDNGSGMCKAGFAGDDAPRAVFPSIVGR	M	D	D	F	A	G	4	0	1	4	1	0	0	3	0	1	1	1	1	1	0	1	0	0	0	2	0	0	21		2124.95	P60709	P60709	2	22	ACTB	Actin, cytoplasmic 1;Actin, cytoplasmic 1, N-terminally processed	yes	yes	2;3	1.7898e-20	278.97	1		3	3	4
DDDIAALVVDNGSGMCKAGFAGDD	______________________________	DNGSGMCKAGFAGDDAPRAVFPSIVGRPRH	M	D	D	D	D	A	4	0	1	6	1	0	0	4	0	1	1	1	1	1	0	1	0	0	0	2	0	0	24		2412.02	P60709	P60709	2	25	ACTB	Actin, cytoplasmic 1;Actin, cytoplasmic 1, N-terminally processed	yes	yes	3	0.0026737	131.56
DDDRIPRRGA	PRRGLDDDRGPWRNADDDRIPRRGAEDDRG	PWRNADDDRIPRRGAEDDRGPWRNMDDDRL	A	D	D	G	A	E	1	3	0	3	0	0	0	1	0	1	0	0	0	0	1	0	0	0	0	0	0	0	10		1169.59	Q14152	Q14152	1124	1133	EIF3A	Eukaryotic translation initiation factor 3 subunit A	yes	yes	3	0.035648	98.943					1
DDDRVPRRGMDDDRGPRRGP	RRLGDDEDREPSLRPDDDRVPRRGMDDDRG	PRRGMDDDRGPRRGPEEDRFSRRGADDDRP	P	D	D	G	P	E	0	6	0	6	0	0	0	3	0	0	0	0	1	0	3	0	0	0	0	1	0	0	20		2337.11	Q14152	Q14152	953	972	EIF3A	Eukaryotic translation initiation factor 3 subunit A	yes	yes	5	0.0042999	134.85					1
DDEAAMGIKSCDPKGP	TAQKYRCELLYEGPPDDEAAMGIKSCDPKG	DEAAMGIKSCDPKGPLMMYISKMVPTSDKG	P	D	D	G	P	L	2	0	0	3	1	0	1	2	0	1	0	2	1	0	2	1	0	0	0	0	0	0	16		1689.73	P13639	P13639	378	393	EEF2	Elongation factor 2	yes	yes	3	0.03273	83.54		1
DDEEIELAYEQVAKALK	LSNAYAREEFASTCPDDEEIELAYEQVAKA	EEIELAYEQVAKALK_______________	P	D	D	L	K	-	3	0	0	2	0	1	4	0	0	1	2	2	0	0	0	0	0	0	1	1	0	0	17		1962.98	O00299	O00299	225	241	CLIC1	Chloride intracellular channel protein 1	yes	yes	3	0.00028297	192.4	1	1		1	1
DDFRIFCGDLGNEVNDDILARA	AGSSWEDPSLLEWDADDFRIFCGDLGNEVN	GDLGNEVNDDILARAFSRFPSFLKAKVIRD	A	D	D	R	A	F	2	2	2	5	1	0	1	2	0	2	2	0	0	2	0	0	0	0	0	1	0	0	22		2524.17	Q9BTD8	Q9BTD8	379	400	RBM42	RNA-binding protein 42	yes	yes	3	0.0015931	158					1
DDGTSAWRTA	NSSGNTWNNTGHFEPDDGTSAWRTATEEWG	GHFEPDDGTSAWRTATEEWGTEDWNEDLSE	P	D	D	T	A	T	2	1	0	2	0	0	0	1	0	0	0	0	0	0	0	1	2	1	0	0	0	0	10		1078.47	Q14157	Q14157	231	240	UBAP2L	Ubiquitin-associated protein 2-like	yes	yes	2	0.028581	107				1	1
DDGTTPERIAQITGPPDRCQHA	KKIQNDAGVRIQFKPDDGTTPERIAQITGP	RIAQITGPPDRCQHAAEIITDLLRSVQAGN	P	D	D	H	A	A	2	2	0	3	1	2	1	2	1	2	0	0	0	0	3	0	3	0	0	0	0	0	22		2434.13	Q96AE4	Q96AE4	314	335	FUBP1	Far upstream element-binding protein 1	yes	yes	4	0.030507	86.546		1
DDGTTPERIAQITGPPDRCQHAA	KKIQNDAGVRIQFKPDDGTTPERIAQITGP	IAQITGPPDRCQHAAEIITDLLRSVQAGNP	P	D	D	A	A	E	3	2	0	3	1	2	1	2	1	2	0	0	0	0	3	0	3	0	0	0	0	0	23		2505.17	Q96AE4	Q96AE4	314	336	FUBP1	Far upstream element-binding protein 1	yes	yes	3	2.0019e-06	223.07	1	1
DDHTVCHLLFANQTEKDILLRP	ITPMLQVIRAIMKDPDDHTVCHLLFANQTE	LLFANQTEKDILLRPELEELRNKHSARFKL	P	D	D	R	P	E	1	1	1	3	1	1	1	0	2	1	4	1	0	1	1	0	2	0	0	1	0	0	22		2634.32	P00387	P00387	199	220	CYB5R3	NADH-cytochrome b5 reductase 3;NADH-cytochrome b5 reductase 3 membrane-bound form;NADH-cytochrome b5 reductase 3 soluble form	yes	yes	4	3.6535e-09	240.31	1	1	1	1	1
DDIVNWLKKRTGP	GDTASPKEYTAGREADDIVNWLKKRTGPAA	EADDIVNWLKKRTGPAATTLPDGAAAESLV	A	D	D	G	P	A	0	1	1	2	0	0	0	1	0	1	1	2	0	0	1	0	1	1	0	1	0	0	13		1540.84	P07237	P07237	123	135	P4HB	Protein disulfide-isomerase	yes	yes	2;3	0.0010997	144.47			2	1	2
DDIVNWLKKRTGPAA	GDTASPKEYTAGREADDIVNWLKKRTGPAA	DDIVNWLKKRTGPAATTLPDGAAAESLVES	A	D	D	A	A	T	2	1	1	2	0	0	0	1	0	1	1	2	0	0	1	0	1	1	0	1	0	0	15		1682.91	P07237	P07237	123	137	P4HB	Protein disulfide-isomerase	yes	yes	3	0.038967	90.367
DDKKLKSIAFP	EELLEKTVKNCLALADDKKLKSIAFPSIGS	LALADDKKLKSIAFPSIGSGRNGFPKQTAA	A	D	D	F	P	S	1	0	0	2	0	0	0	0	0	1	1	3	0	1	1	1	0	0	0	0	0	0	11		1260.71	O75367	O75367	302	312	H2AFY	Core histone macro-H2A.1	yes	yes	3	0.04444	85.813			1
DDKKLQFSLKKLG	TARRKKKVVHRTATADDKKLQFSLKKLGVN	TADDKKLQFSLKKLGVNNISGIEEVNMFTN	A	D	D	L	G	V	0	0	0	2	0	1	0	1	0	0	3	4	0	1	0	1	0	0	0	0	0	0	13		1518.88	P20290	P20290	84	96	BTF3	Transcription factor BTF3	yes	yes	3;4	0.0043167	124.07		1	1	2	1
DDKKLQFSLKKLGVNNIS	TARRKKKVVHRTATADDKKLQFSLKKLGVN	KLQFSLKKLGVNNISGIEEVNMFTNQGTVI	A	D	D	I	S	G	0	0	2	2	0	1	0	1	0	1	3	4	0	1	0	2	0	0	0	1	0	0	18		2046.15	P20290	P20290	84	101	BTF3	Transcription factor BTF3	yes	yes	3;4	0.0022297	169.67	1	1	2	2	2
DDKKLQFSLKKLGVNNISGIEEV	TARRKKKVVHRTATADDKKLQFSLKKLGVN	LKKLGVNNISGIEEVNMFTNQGTVIHFNNP	A	D	D	E	V	N	0	0	2	2	0	1	2	2	0	2	3	4	0	1	0	2	0	0	0	2	0	0	23		2573.41	P20290	P20290	84	106	BTF3	Transcription factor BTF3	yes	yes	3;4	0.00023685	185.61	2	2
DDKKLQSSLKKLA	TARRKKKVVHRTATADDKKLQSSLKKLAVN	TADDKKLQSSLKKLAVNNIAGIEEVNMIKD	A	D	D	L	A	V	1	0	0	2	0	1	0	0	0	0	3	4	0	0	0	2	0	0	0	0	0	0	13		1472.86	Q96K17	Q96K17	35	47	BTF3L4	Transcription factor BTF3 homolog 4	yes	yes	3;4	0.0010911	188.12			2	1	1
DDKKLQSSLKKLAVNNIA	TARRKKKVVHRTATADDKKLQSSLKKLAVN	KLQSSLKKLAVNNIAGIEEVNMIKDDGTVI	A	D	D	I	A	G	2	0	2	2	0	1	0	0	0	1	3	4	0	0	0	2	0	0	0	1	0	0	18		1984.13	Q96K17	Q96K17	35	52	BTF3L4	Transcription factor BTF3 homolog 4	yes	yes	3	0.019265	96.143		1
DDLDLHVIYDVSHNIA	FLTRQAFAKVFNTTPDDLDLHVIYDVSHNI	DLDLHVIYDVSHNIAKVEQHVVDGKERTLL	P	D	D	I	A	K	1	0	1	4	0	0	0	0	2	2	2	0	0	0	0	1	0	0	1	2	0	0	16		1837.88	Q9Y3I0	Q9Y3I0	341	356	RTCB	tRNA-splicing ligase RtcB homolog	yes	yes	3	0.004505	126.07			1	1	1
DDLIKVVEELTRIH	LQYDDGSGMKREATADDLIKVVEELTRIH_	ADDLIKVVEELTRIH_______________	A	D	D	I	H	-	0	1	0	2	0	0	2	0	1	2	2	1	0	0	0	0	1	0	0	2	0	0	14		1678.93	Q16531	Q16531	1127	1140	DDB1	DNA damage-binding protein 1	yes	yes	3	5.3597e-11	261.35	1	1	1	1	1
DDLKQLYKTVWEISQKTVLKMA	IIACNGSIQSIPEIPDDLKQLYKTVWEISQ	KTVWEISQKTVLKMAAERGAFIDQSQSLNI	P	D	D	M	A	A	1	0	0	2	0	2	1	0	0	1	3	4	1	0	0	1	2	1	1	2	0	0	22		2636.42	P23921	P23921	674	695	RRM1	Ribonucleoside-diphosphate reductase large subunit	yes	yes	4	0.0020393	139.69	1
DDLNSIRAAP	YVDFENGQWATDDIPDDLNSIRAAPGEFRA	TDDIPDDLNSIRAAPGEFRAIMEMPSFYSH	P	D	D	A	P	G	2	1	1	2	0	0	0	0	0	1	1	0	0	0	1	1	0	0	0	0	0	0	10		1070.54	P55265	P55265	461	470	ADAR	Double-stranded RNA-specific adenosine deaminase	yes	yes	2	0.01139	136.99	1	1	1		1
DDLSTLQEKMA	LQQVQEKEVRAQKLADDLSTLQEKMAATSK	QKLADDLSTLQEKMAATSKEVARLETLVRK	A	D	D	M	A	A	1	0	0	2	0	1	1	0	0	0	2	1	1	0	0	1	1	0	0	0	0	0	11		1249.59	Q14980	Q14980	900	910	NUMA1	Nuclear mitotic apparatus protein 1	yes	yes	2	0.016847	108.57			1
DDLSTLQEKMAA	LQQVQEKEVRAQKLADDLSTLQEKMAATSK	KLADDLSTLQEKMAATSKEVARLETLVRKA	A	D	D	A	A	T	2	0	0	2	0	1	1	0	0	0	2	1	1	0	0	1	1	0	0	0	0	0	12		1320.62	Q14980	Q14980	900	911	NUMA1	Nuclear mitotic apparatus protein 1	yes	yes	2	0.0050247	128.81	1	1	1	1
DDLTVTNPKRIAKA	AWQKFTASAGIQVVGDDLTVTNPKRIAKAV	GDDLTVTNPKRIAKAVNEKSCNCLLLKVNQ	G	D	D	K	A	V	2	1	1	2	0	0	0	0	0	1	1	2	0	0	1	0	2	0	0	1	0	0	14		1540.86	P06733	P06733	318	331	ENO1	Alpha-enolase	yes	yes	3	0.00066319	160.38			1	1	1
DDNEKALKIRLQAYHTQTTP	PMKDDITGEPLIRRSDDNEKALKIRLQAYH	ALKIRLQAYHTQTTPLIEYYRKRGIHSAID	S	D	D	T	P	L	2	1	1	2	0	2	1	0	1	1	2	2	0	0	1	0	3	0	1	0	0	0	20		2341.2	P54819	P54819	177	196	AK2	Adenylate kinase 2, mitochondrial;Adenylate kinase 2, mitochondrial, N-terminally processed	yes	yes	3;4	0.015303	103.1			1	1
DDQYKLTEDTRQLGLVVCRGTS	LNLVLDGTIEYMRDPDDQYKLTEDTRQLGL	EDTRQLGLVVCRGTSVVLICPQDGMEAIPN	P	D	D	T	S	V	0	2	0	3	1	2	1	2	0	0	3	1	0	0	0	1	3	0	1	2	0	0	22		2553.25	Q9UK45	Q9UK45	59	80	LSM7	U6 snRNA-associated Sm-like protein LSm7	yes	yes	3;4	1.3719e-14	271.66	1	2	2	2	2
DDRSQGAIIADRP	QANGETPQVAVIVRPDDRSQGAIIADRPGL	RPDDRSQGAIIADRPGLPGPEHSPSESQPS	P	D	D	R	P	G	2	2	0	3	0	1	0	1	0	2	0	0	0	0	1	1	0	0	0	0	0	0	13		1412.7	Q04637	Q04637	233	245	EIF4G1	Eukaryotic translation initiation factor 4 gamma 1	yes	yes	2	0.016303	113.95	1				1
DDTFEALCIEP	ARPQAPATVGLAFRADDTFEALCIEPFSSP	AFRADDTFEALCIEPFSSPPELPDVMKPQD	A	D	D	E	P	F	1	0	0	2	1	0	2	0	0	1	1	0	0	1	1	0	1	0	0	0	0	0	11		1308.55	Q15370	Q15370	82	92	TCEB2	Transcription elongation factor B polypeptide 2	yes	yes	2	0.020139	117.02					1
DDTRSEDLRREFGRYGP	YLRPPNTSLFVRNVADDTRSEDLRREFGRY	TRSEDLRREFGRYGPIVDVYVPLDFYTRRP	A	D	D	G	P	I	0	4	0	3	0	0	2	2	0	0	1	0	0	1	1	1	1	0	1	0	0	0	17		2067.97	O75494	O75494	19	35	SRSF10	Serine/arginine-rich splicing factor 10	yes	yes	4	0.015235	101.39			1	1	1
DDVDLEQVANETHGHVGA	RLEILQIHTKNMKLADDVDLEQVANETHGH	DLEQVANETHGHVGADLAALCSEAALQAIR	A	D	D	G	A	D	2	0	1	3	0	1	2	2	2	0	1	0	0	0	0	0	1	0	0	3	0	0	18		1904.85	P55072	P55072	392	409	VCP	Transitional endoplasmic reticulum ATPase	yes	yes	3	0.034845	81.656			1
DDVPHGHITSLAVKRSHRRLG	GKIVGYVLAKMEEDPDDVPHGHITSLAVKR	HITSLAVKRSHRRLGLAQKLMDQASRAMIE	P	D	D	L	G	L	1	3	0	2	0	0	0	2	3	1	2	1	0	0	1	2	1	0	0	2	0	0	21		2350.27	P41227;Q9BSU3	P41227	65	85	NAA10;NAA11	N-alpha-acetyltransferase 10;N-alpha-acetyltransferase 11	yes	no	4	0.015036	100.02		1
DDWDEDAPAKIP	WDERPKIPDPEAVKPDDWDEDAPAKIPDEE	VKPDDWDEDAPAKIPDEEATKPEGWLDDEP	P	D	D	I	P	D	2	0	0	4	0	0	1	0	0	1	0	1	0	0	2	0	0	1	0	0	0	0	12		1370.6	P27824	P27824	302	313	CANX	Calnexin	yes	yes	2	0.0019381	151.97	1				1
DDWGAWQKFTASA	IKDYPVVSIEDPFDQDDWGAWQKFTASAGI	DQDDWGAWQKFTASAGIQVVGDDLTVTNPK	Q	D	D	S	A	G	3	0	0	2	0	1	0	1	0	0	0	1	0	1	0	1	1	2	0	0	0	0	13		1481.66	P06733	P06733	299	311	ENO1	Alpha-enolase	yes	yes	2	0.01962	93.442					1
DEAEDRAQGLQRELDGERERREKA	LEAVKRKIQALQQQADEAEDRAQGLQRELD	LQRELDGERERREKAEGDVAALNRRIQLVE	A	D	E	K	A	E	3	5	0	3	0	2	6	2	0	0	2	1	0	0	0	0	0	0	0	0	0	0	24		2855.39	P67936	P67936	22	45	TPM4	Tropomyosin alpha-4 chain	yes	yes	5	0.01542	92.95				1
DEAEKALKHMDGGQIDGQEITATA	PHLSKGYAYVEFENPDEAEKALKHMDGGQI	MDGGQIDGQEITATAVLAPWPRPPPRRFSP	P	D	E	T	A	V	4	0	0	3	0	2	3	3	1	2	1	2	1	0	0	0	2	0	0	0	0	0	24		2527.19	Q15287	Q15287	214	237	RNPS1	RNA-binding protein with serine-rich domain 1	yes	yes	3;4	0.00031747	178.22		1	1
DEAGSAAVCLRSHLGRYLA	SSLKKKQIWTLEQPPDEAGSAAVCLRSHLG	SAAVCLRSHLGRYLAADKDGNVTCEREVPG	P	D	E	L	A	A	4	2	0	1	1	0	1	2	1	0	3	0	0	0	0	2	0	0	1	1	0	0	19		2045.01	Q16658	Q16658	53	71	FSCN1	Fascin	yes	yes	3	0.011229	110.37		1
DEAKLQQTEA	ASGYPVKVPLEVQEADEAKLQQTEAELRKV	EVQEADEAKLQQTEAELRKVDEAIALFQKM	A	D	E	E	A	E	2	0	0	1	0	2	2	0	0	0	1	1	0	0	0	0	1	0	0	0	0	0	10		1131.54	P26640	P26640	1239	1248	VARS	Valine--tRNA ligase	yes	yes	2	0.016825	124.92
DECELLGHSKNIRTVVTGIEMFHKS	TVVTGTLERGILKKGDECELLGHSKNIRTV	NIRTVVTGIEMFHKSLERAEAGDNLGALVR	G	D	E	K	S	L	0	1	1	1	1	0	3	2	2	2	2	2	1	1	0	2	2	0	0	2	0	0	25		2899.43	P49411	P49411	288	312	TUFM	Elongation factor Tu, mitochondrial	yes	yes	4;5	7.5258e-05	188.29			2	2	2
DEDEILEKDEA	MLGNKKKKKKNVKFPDEDEILEKDEALEDE	VKFPDEDEILEKDEALEDEDNKKDDGISFS	P	D	E	E	A	L	1	0	0	3	0	0	4	0	0	1	1	1	0	0	0	0	0	0	0	0	0	0	11		1304.56	P20042	P20042	135	145	EIF2S2	Eukaryotic translation initiation factor 2 subunit 2	yes	yes	2	0.0019811	156.18		1
DEDFVHLRVFQSLP	QVVAGTNYFIKVHVGDEDFVHLRVFQSLPH	GDEDFVHLRVFQSLPHENKPLTLSNYQTNK	G	D	E	L	P	H	0	1	0	2	0	1	1	0	1	0	2	0	0	2	1	1	0	0	0	2	0	0	14		1700.85	P04080	P04080	61	74	CSTB	Cystatin-B	yes	yes	3	0.015488	99.531			1	1	1
DEDISLEERRA	ATLTTTSATSKLIHPDEDISLEERRAQLPK	LIHPDEDISLEERRAQLPKYQRNLPRPGQA	P	D	E	R	A	Q	1	2	0	2	0	0	3	0	0	1	1	0	0	0	0	1	0	0	0	0	0	0	11		1331.63	O43670	O43670	367	377	ZNF207	BUB3-interacting and GLEBS motif-containing protein ZNF207	yes	yes	2;3	0.00085449	201.33		1	2	1	1
DEDTIDVFQQQTGG	QPINETDTPAQLEMEDEDTIDVFQQQTGGV	EDEDTIDVFQQQTGGVY_____________	E	D	E	G	G	V	0	0	0	3	0	3	1	2	0	1	0	0	0	1	0	0	2	0	0	1	0	0	14		1551.67	P61956	P61956	80	93	SUMO2	Small ubiquitin-related modifier 2	no	no	2	0.00060597	170.68	1	1	1	1	1
DEDVGRVIFGLFGKTVP	GPKVTVKVYFDLRIGDEDVGRVIFGLFGKT	DVGRVIFGLFGKTVPKTVDNFVALATGEKG	G	D	E	V	P	K	0	1	0	2	0	0	1	3	0	1	1	1	0	2	1	0	1	0	0	3	0	0	17		1847.98	P23284	P23284	54	70	PPIB	Peptidyl-prolyl cis-trans isomerase B	yes	yes	2;3	0.0032686	118.53		1	2	2	1
DEEAIKEITEKTRVA	PKEVMNADDPDLQRPDEEAIKEITEKTRVA	DEEAIKEITEKTRVALEKSVSQKVAAAMPV	P	D	E	V	A	L	2	1	0	1	0	0	4	0	0	2	0	2	0	0	0	0	2	0	0	1	0	0	15		1730.9	Q13573	Q13573	136	150	SNW1	SNW domain-containing protein 1	yes	yes	3	0.00024377	190.86			1	1	1
DEEFRFNF	RPRSIWRAKATLDMPDEEFRFNFF______	KATLDMPDEEFRFNFF______________	P	D	E	N	F	F	0	1	1	1	0	0	2	0	0	0	0	0	0	3	0	0	0	0	0	0	0	0	8		1102.47	Q9H7E9	Q9H7E9	221	228	C8orf33	UPF0488 protein C8orf33	yes	yes	2	0.019043	163.67	1		1	1	1
DEELDSLIKA	VKRITPRHLQLAIRGDEELDSLIKATIAGG	LAIRGDEELDSLIKATIAGGGVIPHIHKSL	G	D	E	K	A	T	1	0	0	2	0	0	2	0	0	1	2	1	0	0	0	1	0	0	0	0	0	0	10		1131.57	P0C0S5;Q71UI9	P0C0S5	94	103	H2AFZ;H2AFV	Histone H2A.Z;Histone H2A.V	yes	no	2	0.0075502	150.24			1	1	1
DEELDSLIKATIAGGGVIP	VKRITPRHLQLAIRGDEELDSLIKATIAGG	DSLIKATIAGGGVIPHIHKSLIGKKGQQKT	G	D	E	I	P	H	2	0	0	2	0	0	2	3	0	3	2	1	0	0	1	1	1	0	0	1	0	0	19		1897	P0C0S5;Q71UI9	P0C0S5	94	112	H2AFZ;H2AFV	Histone H2A.Z;Histone H2A.V	yes	no	2;3	0.003933	216.03			1	1	2
DEELNKLLG	KTRIIPRHLQLAIRNDEELNKLLGKVTIAQ	QLAIRNDEELNKLLGKVTIAQGGVLPNIQA	N	D	E	L	G	K	0	0	1	1	0	0	2	1	0	0	3	1	0	0	0	0	0	0	0	0	0	0	9		1029.53	Q6FI13;P0C0S8;Q96KK5;P16104;Q96QV6;P20671;Q16777;Q8IUE6;Q93077;Q99878;Q9BTM1	Q6FI13	91	99	HIST2H2AA3;HIST1H2AG;HIST1H2AH;H2AFX;HIST1H2AA;HIST1H2AD;HIST2H2AC;HIST2H2AB;HIST1H2AC;HIST1H2AJ;H2AFJ	Histone H2A type 2-A;Histone H2A type 1;Histone H2A type 1-H;Histone H2AX;Histone H2A type 1-A;Histone H2A type 1-D;Histone H2A type 2-C;Histone H2A type 2-B;Histone H2A type 1-C;Histone H2A type 1-J;Histone H2A.J	no	no	2	0.028636	129.47				1
DEELNKLLGGVTIAQG	KTRIIPRHLQLAVRNDEELNKLLGGVTIAQ	EELNKLLGGVTIAQGGVLPNIQAVLLPKKT	N	D	E	Q	G	G	1	0	1	1	0	1	2	3	0	1	3	1	0	0	0	0	1	0	0	1	0	0	16		1655.87	P16104;Q96QV6;Q8IUE6	Q8IUE6	91	106	H2AFX;HIST1H2AA;HIST2H2AB	Histone H2AX;Histone H2A type 1-A;Histone H2A type 2-B	no	no	2	0.0042768	167.84			1	1	1
DEELNKLLGGVTIAQGGVLP	KTRIIPRHLQLAVRNDEELNKLLGGVTIAQ	KLLGGVTIAQGGVLPNIQAVLLPKKTESHK	N	D	E	L	P	N	1	0	1	1	0	1	2	4	0	1	4	1	0	0	1	0	1	0	0	2	0	0	20		2022.1	P16104;Q96QV6;Q8IUE6	Q8IUE6	91	110	H2AFX;HIST1H2AA;HIST2H2AB	Histone H2AX;Histone H2A type 1-A;Histone H2A type 2-B	no	no	2	0.0043785	166.6			1
DEELNKLLGKVTIA	KTRIIPRHLQLAIRNDEELNKLLGKVTIAQ	NDEELNKLLGKVTIAQGGVLPNIQAVLLPK	N	D	E	I	A	Q	1	0	1	1	0	0	2	1	0	1	3	2	0	0	0	0	1	0	0	1	0	0	14		1541.87	Q6FI13;P0C0S8;Q96KK5;P20671;Q16777;Q99878;Q9BTM1	Q6FI13	91	104	HIST2H2AA3;HIST1H2AG;HIST1H2AH;HIST1H2AD;HIST2H2AC;HIST1H2AJ;H2AFJ	Histone H2A type 2-A;Histone H2A type 1;Histone H2A type 1-H;Histone H2A type 1-D;Histone H2A type 2-C;Histone H2A type 1-J;Histone H2A.J	no	no	2	0.0010334	180.09			1	1	1
DEELNKLLGKVTIAQG	KTRIIPRHLQLAIRNDEELNKLLGKVTIAQ	EELNKLLGKVTIAQGGVLPNIQAVLLPKKT	N	D	E	Q	G	G	1	0	1	1	0	1	2	2	0	1	3	2	0	0	0	0	1	0	0	1	0	0	16		1726.95	Q6FI13;P0C0S8;Q96KK5;P20671;Q16777;Q99878;Q9BTM1	Q6FI13	91	106	HIST2H2AA3;HIST1H2AG;HIST1H2AH;HIST1H2AD;HIST2H2AC;HIST1H2AJ;H2AFJ	Histone H2A type 2-A;Histone H2A type 1;Histone H2A type 1-H;Histone H2A type 1-D;Histone H2A type 2-C;Histone H2A type 1-J;Histone H2A.J	no	no	2;3	8.0285e-08	296.97			2	2	2
DEELNKLLGKVTIAQGGVLP	KTRIIPRHLQLAIRNDEELNKLLGKVTIAQ	KLLGKVTIAQGGVLPNIQAVLLPKKTESHH	N	D	E	L	P	N	1	0	1	1	0	1	2	3	0	1	4	2	0	0	1	0	1	0	0	2	0	0	20		2093.17	Q6FI13;P0C0S8;Q96KK5;P20671;Q16777;Q99878;Q9BTM1	Q6FI13	91	110	HIST2H2AA3;HIST1H2AG;HIST1H2AH;HIST1H2AD;HIST2H2AC;HIST1H2AJ;H2AFJ	Histone H2A type 2-A;Histone H2A type 1;Histone H2A type 1-H;Histone H2A type 1-D;Histone H2A type 2-C;Histone H2A type 1-J;Histone H2A.J	no	no	2;3	0.00031254	240.04		1	2	2	2
DEELNKLLGRVTIAQG	KTRIIPRHLQLAIRNDEELNKLLGRVTIAQ	EELNKLLGRVTIAQGGVLPNIQAVLLPKKT	N	D	E	Q	G	G	1	1	1	1	0	1	2	2	0	1	3	1	0	0	0	0	1	0	0	1	0	0	16		1754.95	Q93077	Q93077	91	106	HIST1H2AC	Histone H2A type 1-C	no	no	2;3	5.8056e-06	276.28			2	1	2
DEELNKLLGRVTIAQGGVLP	KTRIIPRHLQLAIRNDEELNKLLGRVTIAQ	KLLGRVTIAQGGVLPNIQAVLLPKKTESHH	N	D	E	L	P	N	1	1	1	1	0	1	2	3	0	1	4	1	0	0	1	0	1	0	0	2	0	0	20		2121.18	Q93077	Q93077	91	110	HIST1H2AC	Histone H2A type 1-C	no	no	3	0.0037695	145.88			1	1
DEEMNTWIQAISSAISSDKHEVSA	LRLNDGNEYLFQAKDDEEMNTWIQAISSAI	AISSAISSDKHEVSASTQSTPASSRAQTLP	D	D	E	S	A	S	3	0	1	2	0	1	3	0	1	3	0	1	1	0	0	5	1	1	0	1	0	0	24		2647.21	Q01082	Q01082	2292	2315	SPTBN1	Spectrin beta chain, non-erythrocytic 1	yes	yes	3	0.023077	90.193				1
DEESYEVFKDLFDP	NPGHPYIMTVGCVAGDEESYEVFKDLFDPI	GDEESYEVFKDLFDPIIEDRHGGYKPSDEH	G	D	E	D	P	I	0	0	0	3	0	0	3	0	0	0	1	1	0	2	1	1	0	0	1	1	0	0	14		1731.75	P12277	P12277	78	91	CKB	Creatine kinase B-type	yes	yes	2	0.0024592	133.81		1	1	1	1
DEETLIALLAHA	QWEYCGQPKVVVKAPDEETLIALLAHAKML	KAPDEETLIALLAHAKMLGLTVSLIQDAGR	P	D	E	H	A	K	3	0	0	1	0	0	2	0	1	1	3	0	0	0	0	0	1	0	0	0	0	0	12		1294.68	Q9Y3E5	Q9Y3E5	122	133	PTRH2	Peptidyl-tRNA hydrolase 2, mitochondrial	yes	yes	2	0.00043306	202.17	1	1	1	1	1
DEETVRKAME	LDKNLKPIKPMQFLGDEETVRKAMEAVAAQ	MQFLGDEETVRKAMEAVAAQGKAKK_____	G	D	E	M	E	A	1	1	0	1	0	0	3	0	0	0	0	1	1	0	0	0	1	0	0	1	0	0	10		1206.56	P18669;P15259	P18669	235	244	PGAM1;PGAM2	Phosphoglycerate mutase 1;Phosphoglycerate mutase 2	yes	no	2	0.00077567	185.6	1
DEETVRKAMEA	LDKNLKPIKPMQFLGDEETVRKAMEAVAAQ	QFLGDEETVRKAMEAVAAQGKAKK______	G	D	E	E	A	V	2	1	0	1	0	0	3	0	0	0	0	1	1	0	0	0	1	0	0	1	0	0	11		1277.59	P18669;P15259	P18669	235	245	PGAM1;PGAM2	Phosphoglycerate mutase 1;Phosphoglycerate mutase 2	yes	no	2	0.0011543	167.73	1	1
DEFEDMVAEKRLIP	KIHISKKWGFTKFNADEFEDMVAEKRLIPD	ADEFEDMVAEKRLIPDGCGVKYIPNRGPLD	A	D	E	I	P	D	1	1	0	2	0	0	3	0	0	1	1	1	1	1	1	0	0	0	0	1	0	0	14		1690.82	P27635	P27635	179	192	RPL10	60S ribosomal protein L10	yes	yes	2	0.00056645	188.96	1	1			1
DEFESGISQALLELEMNSDLKA	FSSSAKIVKPNGEKPDEFESGISQALLELE	SQALLELEMNSDLKAQLRELNITAAKEIEV	P	D	E	K	A	Q	2	0	1	2	0	1	4	1	0	1	4	1	1	1	0	3	0	0	0	0	0	0	22		2438.15	P62081	P62081	17	38	RPS7	40S ribosomal protein S7	yes	yes	3	0.0029515	129.02			1		2
DEFKELVYPP	LPKVEAMNKRLGSLVDEFKELVYPPDYNPE	LGSLVDEFKELVYPPDYNPEGKVTKRKHDN	V	D	E	P	P	D	0	0	0	1	0	0	2	0	0	0	1	1	0	1	2	0	0	0	1	1	0	0	10		1235.61	P12956	P12956	523	532	XRCC6	X-ray repair cross-complementing protein 6	yes	yes	2	0.040484	93.429			1
DEFSDFDRLRTA	STNGTTAAGGFDTEPDEFSDFDRLRTALPT	TEPDEFSDFDRLRTALPTSGSSAGELELLA	P	D	E	T	A	L	1	2	0	3	0	0	1	0	0	0	1	0	0	2	0	1	1	0	0	0	0	0	12		1470.67	Q9Y6I3	Q9Y6I3	402	413	EPN1	Epsin-1	yes	yes	3	0.0050167	128.85		1	1	1
DEGEVDSCLRQG	KFVDEEDGGDGQAGPDEGEVDSCLRQGNMT	AGPDEGEVDSCLRQGNMTAALQAALKNPPI	P	D	E	Q	G	N	0	1	0	2	1	1	2	2	0	0	1	0	0	0	0	1	0	0	0	1	0	0	12		1363.57	O15511	O15511	38	49	ARPC5	Actin-related protein 2/3 complex subunit 5	yes	yes	2	0.001179	168.83					1
DEGISFRGL	DPKRTIAQDYGVLKADEGISFRGLFIIDDK	YGVLKADEGISFRGLFIIDDKGILRQITVN	A	D	E	G	L	F	0	1	0	1	0	0	1	2	0	1	1	0	0	1	0	1	0	0	0	0	0	0	9		992.493	Q06830	Q06830	122	130	PRDX1	Peroxiredoxin-1	yes	yes	2	0.02926	128.61					1
DEGISFRGLFIIDDKG	DPKRTIAQDYGVLKADEGISFRGLFIIDDK	EGISFRGLFIIDDKGILRQITVNDLPVGRS	A	D	E	K	G	I	0	1	0	3	0	0	1	3	0	3	1	1	0	2	0	1	0	0	0	0	0	0	16		1780.9	Q06830	Q06830	122	137	PRDX1	Peroxiredoxin-1	yes	yes	2;3	0.00057187	204.49			2	1	2
DEHFSTLLA	QTWLLLHMYDSDKVPDEHFSTLLAYLEGLQ	DSDKVPDEHFSTLLAYLEGLQGRARELTVQ	P	D	E	L	A	Y	1	0	0	1	0	0	1	0	1	0	2	0	0	1	0	1	1	0	0	0	0	0	9		1031.49	Q9BRJ6	Q9BRJ6	138	146	C7orf50	Uncharacterized protein C7orf50	yes	yes	2	0.095524	95.62			1
DEHFSTLLAYLEGLQGR	QTWLLLHMYDSDKVPDEHFSTLLAYLEGLQ	HFSTLLAYLEGLQGRARELTVQKAEALMRE	P	D	E	G	R	A	1	1	0	1	0	1	2	2	1	0	4	0	0	1	0	1	1	0	1	0	0	0	17		1947.97	Q9BRJ6	Q9BRJ6	138	154	C7orf50	Uncharacterized protein C7orf50	yes	yes	3	0.0020645	156.17			1	1	1
DEHFSTLLAYLEGLQGRA	QTWLLLHMYDSDKVPDEHFSTLLAYLEGLQ	FSTLLAYLEGLQGRARELTVQKAEALMREL	P	D	E	R	A	R	2	1	0	1	0	1	2	2	1	0	4	0	0	1	0	1	1	0	1	0	0	0	18		2019.01	Q9BRJ6	Q9BRJ6	138	155	C7orf50	Uncharacterized protein C7orf50	yes	yes	2;3	3.5291e-07	185.87	1	1			1
DEHLILKTTFEDLIQRCLSSATDP	VQSLPTKKITKKPIPDEHLILKTTFEDLIQ	FEDLIQRCLSSATDPQTKRKLDDASKRLEF	P	D	E	D	P	Q	1	1	0	3	1	1	2	0	1	2	4	1	0	1	1	2	3	0	0	0	0	0	24		2801.39	O94979	O94979	1114	1137	SEC31A	Protein transport protein Sec31A	yes	yes	3;4	2.3522e-06	217.11			1	2	1
DEIANSSGKGALA	ERAKRQAQQERDELADEIANSSGKGALALE	LADEIANSSGKGALALEEKRRLEARIAQLE	A	D	E	L	A	L	3	0	1	1	0	0	1	2	0	1	1	1	0	0	0	2	0	0	0	0	0	0	13		1231.6	P35579	P35579	1708	1720	MYH9	Myosin-9	yes	yes	2	0.018925	103.31			1
DEIDISSYIEQTR	NDVQDRFEVNISELPDEIDISSYIEQTR__	LPDEIDISSYIEQTR_______________	P	D	E	T	R	-	0	1	0	2	0	1	2	0	0	3	0	0	0	0	0	2	1	0	1	0	0	0	13		1567.74	Q13838	Q13838	416	428	DDX39B	Spliceosome RNA helicase DDX39B	yes	yes	2	0.0010269	177.76		1	1	1
DEITKDEWMEKLNNLHVQRA	______________________________	DEWMEKLNNLHVQRADMNRLIMNYLVTEGF	P	D	E	R	A	D	1	1	2	2	0	1	3	0	1	1	2	2	1	0	0	0	1	1	0	1	0	0	20		2468.21	Q9NWU2	Q9NWU2	8	27	GID8	Glucose-induced degradation protein 8 homolog	yes	yes	4	1.1301e-08	237.15	1
DEKNINTFVETP	PSAGKAMDTPKPAVSDEKNINTFVETPVQK	AVSDEKNINTFVETPVQKLDLLGNLPGSKR	S	D	E	T	P	V	0	0	2	1	0	0	2	0	0	1	0	1	0	1	1	0	2	0	0	1	0	0	12		1405.67	P46013	P46013	2396	2407	MKI67	Antigen KI-67	yes	yes	2	0.0032206	137.05					1
DEKRVEEFKLKQMWKSP	IKKHNVGVKCATITPDEKRVEEFKLKQMWK	KRVEEFKLKQMWKSPNGTIRNILGGTVFRE	P	D	E	S	P	N	0	1	0	1	0	1	3	0	0	0	1	4	1	1	1	1	0	1	0	1	0	0	17		2177.13	O75874	O75874	79	95	IDH1	Isocitrate dehydrogenase [NADP] cytoplasmic	yes	yes	4	0.019816	93.495				1
DEKSRVAILKANLRKSP	LRPGRLDQLIYIPLPDEKSRVAILKANLRK	KSRVAILKANLRKSPVAKDVDLEFLAKMTN	P	D	E	S	P	V	2	2	1	1	0	0	1	0	0	1	2	3	0	0	1	2	0	0	0	1	0	0	17		1924.12	P55072	P55072	649	665	VCP	Transitional endoplasmic reticulum ATPase	yes	yes	4	0.0048119	129.88	1	1
DELHKILLEKKDA	MPVTMLIRVKTSEDADELHKILLEKKDA__	DADELHKILLEKKDA_______________	A	D	E	D	A	-	1	0	0	2	0	0	2	0	1	1	3	3	0	0	0	0	0	0	0	0	0	0	13		1550.87	Q9UKX7	Q9UKX7	456	468	NUP50	Nuclear pore complex protein Nup50	yes	yes	3	0.0045583	105.46			1
DELHYTYLDTFGRP	KNIEIDSPYEISRAPDELHYTYLDTFGRPV	PDELHYTYLDTFGRPVIVAYKKNLVEQHIQ	P	D	E	R	P	V	0	1	0	2	0	0	1	1	1	0	2	0	0	1	1	0	2	0	2	0	0	0	14		1725.8	P04843	P04843	394	407	RPN1	Dolichyl-diphosphooligosaccharide--protein glycosyltransferase subunit 1	yes	yes	3	0.0040251	122.42	1	1
DELIGQKVAHA	VVLGHSERRHVFGESDELIGQKVAHALAEG	FGESDELIGQKVAHALAEGLGVIACIGEKL	S	D	E	H	A	L	2	0	0	1	0	1	1	1	1	1	1	1	0	0	0	0	0	0	0	1	0	0	11		1179.62	P60174	P60174	144	154	TPI1	Triosephosphate isomerase	yes	yes	2;3	0.002931	146.69	1	1	1	1	2
DELKDELPERQP	KRLVVLDEELEGISPDELKDELPERQPRFI	ISPDELKDELPERQPRFIVYSYKYQHDDGR	P	D	E	Q	P	R	0	1	0	2	0	1	3	0	0	0	2	1	0	0	2	0	0	0	0	0	0	0	12		1467.72	P60983	P60983	55	66	GMFB	Glia maturation factor beta	yes	yes	3	0.0035375	135.6	1
DELNNKHTIFGKVTGDTVYNMLRLS	SHDNGSQFFFTLGRADELNNKHTIFGKVTG	GKVTGDTVYNMLRLSEVDIDDDERPHNPHK	A	D	E	L	S	E	0	1	3	2	0	0	1	2	1	1	3	2	1	1	0	1	3	0	1	2	0	0	25		2864.45	Q6UX04	Q6UX04	121	145	CWC27	Peptidyl-prolyl cis-trans isomerase CWC27 homolog	yes	yes	4	0.00026914	177.5				1	1
DELTVKTKDG	ADRWRVSLDVNHFAPDELTVKTKDGVVEIT	NHFAPDELTVKTKDGVVEITGKHEERQDEH	P	D	E	D	G	V	0	0	0	2	0	0	1	1	0	0	1	2	0	0	0	0	2	0	0	1	0	0	10		1104.57	P04792	P04792	107	116	HSPB1	Heat shock protein beta-1	yes	yes	2	0.0016041	179.8				1
DEMNVKVLDFEHFLP	PTNAEVLKVLGNPKSDEMNVKVLDFEHFLP	DEMNVKVLDFEHFLPMLQTVAKNKDQGTYE	S	D	E	L	P	M	0	0	1	2	0	0	2	0	1	0	2	1	1	2	1	0	0	0	0	2	0	0	15		1831.88	P60660	P60660	58	72	MYL6	Myosin light polypeptide 6	yes	yes	2;3	0.0003346	181.87	4	3	2	2	3
DEMVVELIEKNLETP	GKKLKATMDAGKLVSDEMVVELIEKNLETP	DEMVVELIEKNLETPLCKNGFLLDGFPRTV	S	D	E	T	P	L	0	0	1	1	0	0	4	0	0	1	2	1	1	0	1	0	1	0	0	2	0	0	15		1757.88	P54819	P54819	76	90	AK2	Adenylate kinase 2, mitochondrial;Adenylate kinase 2, mitochondrial, N-terminally processed	yes	yes	2;3	8.4374e-05	205.56	1	1	2	2	2
DENDQVIVKIIGHFY	NLTAAEVVVPRDQTPDENDQVIVKIIGHFY	DENDQVIVKIIGHFYASQMAQRKIRDILAQ	P	D	E	F	Y	A	0	0	1	2	0	1	1	1	1	3	0	1	0	1	0	0	0	0	1	2	0	0	15		1788.9	Q9NZI8	Q9NZI8	530	544	IGF2BP1	Insulin-like growth factor 2 mRNA-binding protein 1	yes	yes	3	0.00072778	131.26		1	1	1	1
DENFKLKHYGP	GDGTGGKSIYGERFPDENFKLKHYGPGWVS	ERFPDENFKLKHYGPGWVSMANAGKDTNGS	P	D	E	G	P	G	0	0	1	1	0	0	1	1	1	0	1	2	0	1	1	0	0	0	1	0	0	0	11		1346.66	P23284	P23284	125	135	PPIB	Peptidyl-prolyl cis-trans isomerase B	yes	yes	2;3	0.00023207	195.7	1	1	1	2	2
DENFKLKHYGPGWVS	GDGTGGKSIYGERFPDENFKLKHYGPGWVS	DENFKLKHYGPGWVSMANAGKDTNGSQFFI	P	D	E	V	S	M	0	0	1	1	0	0	1	2	1	0	1	2	0	1	1	1	0	1	1	1	0	0	15		1775.86	P23284	P23284	125	139	PPIB	Peptidyl-prolyl cis-trans isomerase B	yes	yes	3	0.03595	82.651			1
DENFKLKHYGPGWVSM	GDGTGGKSIYGERFPDENFKLKHYGPGWVS	ENFKLKHYGPGWVSMANAGKDTNGSQFFIT	P	D	E	S	M	A	0	0	1	1	0	0	1	2	1	0	1	2	1	1	1	1	0	1	1	1	0	0	16		1906.9	P23284	P23284	125	140	PPIB	Peptidyl-prolyl cis-trans isomerase B	yes	yes	3	0.012886	104.41	1	1
DENFKLKHYGPGWVSMA	GDGTGGKSIYGERFPDENFKLKHYGPGWVS	NFKLKHYGPGWVSMANAGKDTNGSQFFITT	P	D	E	M	A	N	1	0	1	1	0	0	1	2	1	0	1	2	1	1	1	1	0	1	1	1	0	0	17		1977.94	P23284	P23284	125	141	PPIB	Peptidyl-prolyl cis-trans isomerase B	yes	yes	3	0.0066943	117.4	2	1
DENFTLKHVGP	HNGTGGKSIYGSRFPDENFTLKHVGPGVLS	SRFPDENFTLKHVGPGVLSMANAGPNTNGS	P	D	E	G	P	G	0	0	1	1	0	0	1	1	1	0	1	1	0	1	1	0	1	0	0	1	0	0	11		1255.62	P30405	P30405	127	137	PPIF	Peptidyl-prolyl cis-trans isomerase F, mitochondrial	yes	yes	2;3	0.0055095	135.43	2	1	2	1	2
DEQGLQQILQLLKESQSP	MVWDRQTKMEYEWKPDEQGLQQILQLLKES	GLQQILQLLKESQSPDTTIQRTVQQKLEQL	P	D	E	S	P	D	0	0	0	1	0	5	2	1	0	1	4	1	0	0	1	2	0	0	0	0	0	0	18		2053.07	Q92973	Q92973	16	33	TNPO1	Transportin-1	yes	yes	2;3	6.9554e-12	249.19			2	1	2
DERSKEGSIWNHQP	QGSTMLTSQYVRLTPDERSKEGSIWNHQPC	PDERSKEGSIWNHQPCFLKDWEMHVHFKVH	P	D	E	Q	P	C	0	1	1	1	0	1	2	1	1	1	0	1	0	0	1	2	0	1	0	0	0	0	14		1681.78	Q12907	Q12907	93	106	LMAN2	Vesicular integral-membrane protein VIP36	yes	yes	3	0.0039057	123.29		1
DESLLGHLMIVGKKCA	IPKKHISQISVAEDDDESLLGHLMIVGKKC	ESLLGHLMIVGKKCAADLGLNKGYRMVVNE	D	D	E	C	A	A	1	0	0	1	1	0	1	2	1	1	3	2	1	0	0	1	0	0	0	1	0	0	16		1769.92	P49773	P49773	70	85	HINT1	Histidine triad nucleotide-binding protein 1	yes	yes	3	0.0030395	136.33			1		1
DESLLGHLMIVGKKCAA	IPKKHISQISVAEDDDESLLGHLMIVGKKC	SLLGHLMIVGKKCAADLGLNKGYRMVVNEG	D	D	E	A	A	D	2	0	0	1	1	0	1	2	1	1	3	2	1	0	0	1	0	0	0	1	0	0	17		1840.95	P49773	P49773	70	86	HINT1	Histidine triad nucleotide-binding protein 1	yes	yes	3	0.0046452	130.98			1	1	1
DESLNFEEQILEAA	KKLEQLKPRAKPKEADESLNFEEQILEAAK	ADESLNFEEQILEAAKSIAAATSALVKAAS	A	D	E	A	A	K	2	0	1	1	0	1	4	0	0	1	2	0	0	1	0	1	0	0	0	0	0	0	14		1606.74	Q9Y490	Q9Y490	2336	2349	TLN1	Talin-1	yes	yes	2	0.00039125	197.27			1	1	1
DESLNFEEQILEAAKS	KKLEQLKPRAKPKEADESLNFEEQILEAAK	ESLNFEEQILEAAKSIAAATSALVKAASAA	A	D	E	K	S	I	2	0	1	1	0	1	4	0	0	1	2	1	0	1	0	2	0	0	0	0	0	0	16		1821.86	Q9Y490	Q9Y490	2336	2351	TLN1	Talin-1	yes	yes	2	5.6839e-08	243.88				1	1
DETRNLQNVDMKIGV	VNKESSETPDQFMTADETRNLQNVDMKIGV	DETRNLQNVDMKIGV_______________	A	D	E	G	V	-	0	1	2	2	0	1	1	1	0	1	1	1	1	0	0	0	1	0	0	2	0	0	15		1730.86	P16070	P16070	728	742	CD44	CD44 antigen	yes	yes	2;3	0.0004157	210.31	2	2	3	2	2
DETVKVLKEKIEAEKGRDA	LKTLQQQTFKIRMEPDETVKVLKEKIEAEK	KVLKEKIEAEKGRDAFPVAGQKLIYAGKIL	P	D	E	D	A	F	2	1	0	2	0	0	4	1	0	1	1	4	0	0	0	0	1	0	0	2	0	0	19		2157.16	P54725	P54725	22	40	RAD23A	UV excision repair protein RAD23 homolog A	yes	yes	3;4;5	8.506e-06	224.65			2	2	3
DETVKVLKEKIEAEKGRDAFP	LKTLQQQTFKIRMEPDETVKVLKEKIEAEK	LKEKIEAEKGRDAFPVAGQKLIYAGKILSD	P	D	E	F	P	V	2	1	0	2	0	0	4	1	0	1	1	4	0	1	1	0	1	0	0	2	0	0	21		2401.29	P54725	P54725	22	42	RAD23A	UV excision repair protein RAD23 homolog A	yes	yes	4	0.0051708	120.33	1	1
DETWDSAIDTWSP	GRPGDRYDGMVGFSADETWDSAIDTWSPSE	SADETWDSAIDTWSPSEWQMAYEPQGGSGY	A	D	E	S	P	S	1	0	0	3	0	0	1	0	0	1	0	0	0	0	1	2	2	2	0	0	0	0	13		1521.63	P61978	P61978	342	354	HNRNPK	Heterogeneous nuclear ribonucleoprotein K	yes	yes	2	0.0028781	133.86			1	1	1
DEVCRIFYDMKVRKCSTP	______________________________	CRIFYDMKVRKCSTPEEIKKRKKAVIFCLS	A	D	E	T	P	E	0	2	0	2	2	0	1	0	0	1	0	2	1	1	1	1	1	0	1	2	0	0	18		2303.09	P60981	P60981	9	26	DSTN	Destrin	yes	yes	4	0.040129	77.357			1
DEVQVVRGHYKGQQIG	LRQKYNVRSMPIRKDDEVQVVRGHYKGQQI	EVQVVRGHYKGQQIGKVVQVYRKKYVIYIE	D	D	E	I	G	K	0	1	0	1	0	3	1	3	1	1	0	1	0	0	0	0	0	0	1	3	0	0	16		1811.93	P61254;Q9UNX3	P61254	53	68	RPL26;RPL26L1	60S ribosomal protein L26;60S ribosomal protein L26-like 1	no	no	2;3	7.1709e-12	318.18			2	1
DEYRIGPYQP	ADGQSDENKDDYTIPDEYRIGPYQPNVPVG	DYTIPDEYRIGPYQPNVPVGIDYVIPKTGF	P	D	E	Q	P	N	0	1	0	1	0	1	1	1	0	1	0	0	0	0	2	0	0	0	2	0	0	0	10		1236.58	P43243	P43243	777	786	MATR3	Matrin-3	yes	yes	2	0.036271	98.233			1
DFAERHGYIKGIVKDIIHDP	AHVKHRKGAARLRAVDFAERHGYIKGIVKD	HGYIKGIVKDIIHDPGRGAPLAKVVFRDPY	V	D	F	D	P	G	1	1	0	3	0	0	1	2	2	4	0	2	0	1	1	0	0	0	1	1	0	0	20		2322.21	P62917	P62917	33	52	RPL8	60S ribosomal protein L8	yes	yes	4	0.0043918	134.29				1
DFAKWRCVLKIGEHTP	DGLSERCAQYKKDGADFAKWRCVLKIGEHT	FAKWRCVLKIGEHTPSALAIMENANVLARY	A	D	F	T	P	S	1	1	0	1	1	0	1	1	1	1	1	2	0	1	1	0	1	1	0	1	0	0	16		1956	P04075	P04075	144	159	ALDOA	Fructose-bisphosphate aldolase A	yes	yes	3	0.016513	98.508			1
DFCIQVGRNIIHGSD	GETNPADSKPGTIRGDFCIQVGRNIIHGSD	DFCIQVGRNIIHGSDSVESAEKEIGLWFHP	G	D	F	S	D	S	0	1	1	2	1	1	0	2	1	3	0	0	0	1	0	1	0	0	0	1	0	0	15		1729.82	P22392;O60361;P15531	P15531	107	121	NME2;NME2P1;NME1	Nucleoside diphosphate kinase B;Putative nucleoside diphosphate kinase;Nucleoside diphosphate kinase A	no	no	2;3	0.001626	157.86			1	1	1
DFCIQVGRNIIHGSDS	GETNPADSKPGTIRGDFCIQVGRNIIHGSD	FCIQVGRNIIHGSDSVESAEKEIGLWFHPE	G	D	F	D	S	V	0	1	1	2	1	1	0	2	1	3	0	0	0	1	0	2	0	0	0	1	0	0	16		1816.85	P22392;O60361;P15531	P15531	107	122	NME2;NME2P1;NME1	Nucleoside diphosphate kinase B;Putative nucleoside diphosphate kinase;Nucleoside diphosphate kinase A	no	no	3	0.036778	80.632			1
DFCIQVGRNIIHGSDSVES	GETNPADSKPGTIRGDFCIQVGRNIIHGSD	QVGRNIIHGSDSVESAEKEIGLWFHPEELV	G	D	F	E	S	A	0	1	1	2	1	1	1	2	1	3	0	0	0	1	0	3	0	0	0	2	0	0	19		2132	P15531	P15531	107	125	NME1	Nucleoside diphosphate kinase A	yes	yes	3	0.011776	109.5			1	1
DFCIQVGRNIIHGSDSVKS	GETNPADSKPGTIRGDFCIQVGRNIIHGSD	QVGRNIIHGSDSVKSAEKEISLWFKPEELV	G	D	F	K	S	A	0	1	1	2	1	1	0	2	1	3	0	1	0	1	0	3	0	0	0	2	0	0	19		2131.05	P22392;O60361	P22392	107	125	NME2;NME2P1	Nucleoside diphosphate kinase B;Putative nucleoside diphosphate kinase	yes	no	3	0.0039273	144.3			1	1	1
DFDLHLKGP	KMPEMNIKAPKISMPDFDLHLKGPKVKGDV	PKISMPDFDLHLKGPKVKGDVDVSLPKVEG	P	D	F	G	P	K	0	0	0	2	0	0	0	1	1	0	2	1	0	1	1	0	0	0	0	0	0	0	9		1040.53	Q09666	Q09666	2583	2591	AHNAK	Neuroblast differentiation-associated protein AHNAK	yes	no	2	0.013737	155.1	1	1	1	1
DFDLNLKGP	KMPEMNIKAPKISMPDFDLNLKGPKMKGDV	PKISMPDFDLNLKGPKMKGDVVVSLPKVEG	P	D	F	G	P	K	0	0	1	2	0	0	0	1	0	0	2	1	0	1	1	0	0	0	0	0	0	0	9		1017.51	Q09666	Q09666	3675	3683	AHNAK	Neuroblast differentiation-associated protein AHNAK	yes	yes	2	0.025229	134.15		1		1	1
DFFKQCGVVKMNKRTGQP	YVQGLNDSVTLDDLADFFKQCGVVKMNKRT	KQCGVVKMNKRTGQPMIHIYLDKETGKPKG	A	D	F	Q	P	M	0	1	1	1	1	2	0	2	0	0	0	3	1	2	1	0	1	0	0	2	0	0	18		2139.07	Q01844	Q01844	379	396	EWSR1	RNA-binding protein EWS	yes	yes	4	0.032262	83.758		1
DFFKVTGSLS	RLSKSRQGSTQGRLDDFFKVTGSLSSAKRK	QGRLDDFFKVTGSLSSAKRKEPEPKGSTKK	D	D	F	L	S	S	0	0	0	1	0	0	0	1	0	0	1	1	0	2	0	2	1	0	0	1	0	0	10		1099.56	P39748	P39748	342	351	FEN1	Flap endonuclease 1	yes	yes	2	0.016421	125.82			1		1
DFGTTSSLHFVHMRGLP	IELPKEVPEKLPEAADFGTTSSLHFVHMRG	GTTSSLHFVHMRGLPFQANAQDIINFFAPL	A	D	F	L	P	F	0	1	0	1	0	0	0	2	2	0	2	0	1	2	1	2	2	0	0	1	0	0	17		1900.93	Q12849	Q12849	393	409	GRSF1	G-rich sequence factor 1	yes	yes	3	0.0065533	118.33	1	1
DFIKRTGIQEMR	LQGKRGIEKPPFELPDFIKRTGIQEMREAL	ELPDFIKRTGIQEMREALQEKEEQKTMKSK	P	D	F	M	R	E	0	2	0	1	0	1	1	1	0	2	0	1	1	1	0	0	1	0	0	0	0	0	12		1492.78	Q13435	Q13435	526	537	SF3B2	Splicing factor 3B subunit 2	yes	yes	3	0.0090552	113.99			1
DFIKRTGIQEMRE	LQGKRGIEKPPFELPDFIKRTGIQEMREAL	LPDFIKRTGIQEMREALQEKEEQKTMKSKM	P	D	F	R	E	A	0	2	0	1	0	1	2	1	0	2	0	1	1	1	0	0	1	0	0	0	0	0	13		1621.82	Q13435	Q13435	526	538	SF3B2	Splicing factor 3B subunit 2	yes	yes	3	0.026798	89.26			1
DFIKRTGIQEMREA	LQGKRGIEKPPFELPDFIKRTGIQEMREAL	PDFIKRTGIQEMREALQEKEEQKTMKSKMR	P	D	F	E	A	L	1	2	0	1	0	1	2	1	0	2	0	1	1	1	0	0	1	0	0	0	0	0	14		1692.86	Q13435	Q13435	526	539	SF3B2	Splicing factor 3B subunit 2	yes	yes	3	0.0013302	147.51		1	1	1	1
DFISYLQR	KKLNPKKYEGGRELSDFISYLQREATNPPV	EGGRELSDFISYLQREATNPPVIQEEKPKK	S	D	F	Q	R	E	0	1	0	1	0	1	0	0	0	1	1	0	0	1	0	1	0	0	1	0	0	0	8		1040.53	P30101	P30101	475	482	PDIA3	Protein disulfide-isomerase A3	yes	yes	2	0.10972	106.42			1
DFISYLQREA	KKLNPKKYEGGRELSDFISYLQREATNPPV	GRELSDFISYLQREATNPPVIQEEKPKKKK	S	D	F	E	A	T	1	1	0	1	0	1	1	0	0	1	1	0	0	1	0	1	0	0	1	0	0	0	10		1240.61	P30101	P30101	475	484	PDIA3	Protein disulfide-isomerase A3	yes	yes	2	0.00014473	204.36		1	1	1	1
DFIVDTRDAGYGGISLA	VYGRGLSEGRTFEMSDFIVDTRDAGYGGIS	IVDTRDAGYGGISLAVEGPSKVDIQTEDLE	S	D	F	L	A	V	2	1	0	3	0	0	0	3	0	2	1	0	0	1	0	1	1	0	1	1	0	0	17		1768.86	O75369	O75369	2022	2038	FLNB	Filamin-B	yes	yes	2	0.0088982	115.8					1
DFKATSITVTGSGSCRHLQFIP	DDGKPRPAFSNALEPDFKATSITVTGSGSC	TVTGSGSCRHLQFIPVVPPRRVPSEAPPTE	P	D	F	I	P	V	1	1	0	1	1	1	0	2	1	2	1	1	0	2	1	3	3	0	0	1	0	0	22		2421.21	Q14118	Q14118	699	720	DAG1	Dystroglycan;Alpha-dystroglycan;Beta-dystroglycan	yes	yes	4	0.013611	98.816		1
DFKTDLRFQSS	IRKLPFQRLVREIAQDFKTDLRFQSSAVMA	EIAQDFKTDLRFQSSAVMALQEASEAYLVG	Q	D	F	S	S	A	0	1	0	2	0	1	0	0	0	0	1	1	0	2	0	2	1	0	0	0	0	0	11		1342.65	Q71DI3;P68431;Q16695	Q71DI3	78	88	HIST2H3A;HIST1H3A;HIST3H3	Histone H3.2;Histone H3.1;Histone H3.1t	yes	no	2	0.0033502	170.02			1	1	1
DFKVYTKGAGS	GRGLQPKGVRVKETADFKVYTKGAGSGELK	KETADFKVYTKGAGSGELKVTVKGPKGEER	A	D	F	G	S	G	1	0	0	1	0	0	0	2	0	0	0	2	0	1	0	1	1	0	1	1	0	0	11		1171.59	P21333	P21333	502	512	FLNA	Filamin-A	yes	yes	2;3	0.003443	162.26			1	2	2
DFLKVLNRAR	CSKAYIHTRMRAKTSDFLKVLNRARPDAEK	RAKTSDFLKVLNRARPDAEKKEMKTITGKT	S	D	F	A	R	P	1	2	1	1	0	0	0	0	0	0	2	1	0	1	0	0	0	0	0	1	0	0	10		1230.72	O15144	O15144	272	281	ARPC2	Actin-related protein 2/3 complex subunit 2	yes	yes	3	0.0092492	127.3			1	1	1
DFLLQQTMLRVKDP	EAALSCCSDADPSTKDFLLQQTMLRVKDPK	KDFLLQQTMLRVKDPKKSLDFYTRVLGMTL	K	D	F	D	P	K	0	1	0	2	0	2	0	0	0	0	3	1	1	1	1	0	1	0	0	1	0	0	14		1702.91	Q04760	Q04760	29	42	GLO1	Lactoylglutathione lyase	yes	yes	3	0.019801	92.935					1
DFLRELVITIAREG	DVAVNSDFYRRMQNSDFLRELVITIAREGL	SDFLRELVITIAREGLEDKYNLQLNPEWRM	S	D	F	E	G	L	1	2	0	1	0	0	2	1	0	2	2	0	0	1	0	0	1	0	0	1	0	0	14		1630.9	Q9NWS0	Q9NWS0	136	149	PIH1D1	PIH1 domain-containing protein 1	yes	yes	3	0.0026952	132.09				1
DFLVTEVENGGSLGSKKG	VDDGLISLQVKQKGADFLVTEVENGGSLGS	VTEVENGGSLGSKKGVNLPGAAVDLPAVSE	A	D	F	K	G	V	0	0	1	1	0	0	2	4	0	0	2	2	0	1	0	2	1	0	0	2	0	0	18		1835.93	P14618	P14618	191	208	PKM	Pyruvate kinase PKM	yes	yes	3	0.002235	169.61				1	1
DFLVTEVENGGSLGSKKGVNLP	VDDGLISLQVKQKGADFLVTEVENGGSLGS	ENGGSLGSKKGVNLPGAAVDLPAVSEKDIQ	A	D	F	L	P	G	0	0	2	1	0	0	2	4	0	0	3	2	0	1	1	2	1	0	0	3	0	0	22		2259.17	P14618	P14618	191	212	PKM	Pyruvate kinase PKM	yes	yes	3	0.0066795	111.18		1	1	1
DFNFVGRILGP	VQLQEKLYVPVKEYPDFNFVGRILGPRGLT	KEYPDFNFVGRILGPRGLTAKQLEAETGCK	P	D	F	G	P	R	0	1	1	1	0	0	0	2	0	1	1	0	0	2	1	0	0	0	0	1	0	0	11		1233.65	Q96PU8	Q96PU8	95	105	QKI	Protein quaking	yes	yes	2	0.0046129	157.96	1
DFNSDTHSSTFDAGA	LKGILGYTEHQVVSSDFNSDTHSSTFDAGA	DFNSDTHSSTFDAGAGIALNDHFVKLISWY	S	D	F	G	A	G	2	0	1	3	0	0	0	1	1	0	0	0	0	2	0	3	2	0	0	0	0	0	15		1570.62	P04406	P04406	285	299	GAPDH	Glyceraldehyde-3-phosphate dehydrogenase	yes	yes	2	1.7408e-07	239.16			1	1	1
DFQDRVVNSETP	TTRISLTTFNIQDGPDFQDRVVNSETPVVV	DGPDFQDRVVNSETPVVVDFHAQWCGPCKI	P	D	F	T	P	V	0	1	1	2	0	1	1	0	0	0	0	0	0	1	1	1	1	0	0	2	0	0	12		1405.65	Q99757	Q99757	69	80	TXN2	Thioredoxin, mitochondrial	yes	yes	2	0.0012356	163.86	1	1	1	1	1
DFQKGLKDGTILCTLMNKLQP	LRTWIEGLTGLSIGPDFQKGLKDGTILCTL	KDGTILCTLMNKLQPGSVPKINRSMQNWHQ	P	D	F	Q	P	G	0	0	1	2	1	2	0	2	0	1	4	3	1	1	1	0	2	0	0	0	0	0	21		2419.26	Q99439	Q99439	49	69	CNN2	Calponin-2	yes	yes	3;4	0.0010176	186.63	2	2	2	2	2
DFQKGLKDGTILCTLMNKLQPG	LRTWIEGLTGLSIGPDFQKGLKDGTILCTL	DGTILCTLMNKLQPGSVPKINRSMQNWHQL	P	D	F	P	G	S	0	0	1	2	1	2	0	3	0	1	4	3	1	1	1	0	2	0	0	0	0	0	22		2476.28	Q99439	Q99439	49	70	CNN2	Calponin-2	yes	yes	3;4	0.0020139	140.73			2	1	2
DFQKVLQLYP	GEAHLAVNDFELARADFQKVLQLYPNNKAA	ELARADFQKVLQLYPNNKAAKTQLAVCQQR	A	D	F	Y	P	N	0	0	0	1	0	2	0	0	0	0	2	1	0	1	1	0	0	0	1	1	0	0	10		1249.67	Q02790	Q02790	375	384	FKBP4	Peptidyl-prolyl cis-trans isomerase FKBP4;Peptidyl-prolyl cis-trans isomerase FKBP4, N-terminally processed	yes	yes	2	0.0077069	149.65			1	1
DFQKVLQLYPNNKAAKTQLA	GEAHLAVNDFELARADFQKVLQLYPNNKAA	LQLYPNNKAAKTQLAVCQQRIRRQLAREKK	A	D	F	L	A	V	3	0	2	1	0	3	0	0	0	0	3	3	0	1	1	0	1	0	1	1	0	0	20		2289.25	Q02790	Q02790	375	394	FKBP4	Peptidyl-prolyl cis-trans isomerase FKBP4;Peptidyl-prolyl cis-trans isomerase FKBP4, N-terminally processed	yes	yes	3	0.0056401	126.61	1	1
DFTGKAKWDAWNELKGTS	QATVGDINTERPGMLDFTGKAKWDAWNELK	GKAKWDAWNELKGTSKEDAMKAYINKVEEL	L	D	F	T	S	K	2	0	1	2	0	0	1	2	0	0	1	3	0	1	0	1	2	2	0	0	0	0	18		2052.99	P07108	P07108	49	66	DBI	Acyl-CoA-binding protein	yes	yes	3	0.0046751	132.73			1	1	1
DFVGFEIPDKFVVGYA	SLLVKRTPRSVGYKPDFVGFEIPDKFVVGY	FVGFEIPDKFVVGYALDYNEYFRDLNHVCV	P	D	F	Y	A	L	1	0	0	2	0	0	1	2	0	1	0	1	0	3	1	0	0	0	1	3	0	0	16		1801.89	P00492	P00492	177	192	HPRT1	Hypoxanthine-guanine phosphoribosyltransferase	yes	yes	2	0.0090496	110.66	1
DFVNMVEKGIIDPTKVVRTA	IMQSSSEVGYDAMAGDFVNMVEKGIIDPTK	VEKGIIDPTKVVRTALLDAAGVASLLTTAE	G	D	F	T	A	L	1	1	1	2	0	0	1	1	0	2	0	2	1	1	1	0	2	0	0	4	0	0	20		2231.2	P10809	P10809	509	528	HSPD1	60 kDa heat shock protein, mitochondrial	yes	yes	4	0.0042143	135.38			1	1	1
DFVVTDFAKFSRP	KKISFKSLVASLAEPDFVVTDFAKFSRPAQ	EPDFVVTDFAKFSRPAQLHIGFQALHQFCA	P	D	F	R	P	A	1	1	0	2	0	0	0	0	0	0	0	1	0	3	1	1	1	0	0	2	0	0	13		1527.77	P22314	P22314	314	326	UBA1	Ubiquitin-like modifier-activating enzyme 1	yes	yes	3	0.038909	83.204			1
DFWLTEKDLIP	YGKLGDTNERAMRMADFWLTEKDLIPKLFQ	MRMADFWLTEKDLIPKLFQVLAPRYKDQTG	A	D	F	I	P	K	0	0	0	2	0	0	1	0	0	1	2	1	0	1	1	0	1	1	0	0	0	0	11		1375.7	Q9NRX2	Q9NRX2	77	87	MRPL17	39S ribosomal protein L17, mitochondrial	yes	yes	2	0.0035511	140.5	1		1	1	1
DFYRNYDVMKDFEEMRK	LYKFRVADQRKKAYADFYRNYDVMKDFEEM	YRNYDVMKDFEEMRKAGIFQSVK_______	A	D	F	R	K	A	0	2	1	3	0	0	2	0	0	0	0	2	2	2	0	0	0	0	2	1	0	0	17		2285.02	P09669	P09669	51	67	COX6C	Cytochrome c oxidase subunit 6C	yes	yes	4	0.002996	144.68			1	1	1
DFYRNYDVMKDFEEMRKA	LYKFRVADQRKKAYADFYRNYDVMKDFEEM	RNYDVMKDFEEMRKAGIFQSVK________	A	D	F	K	A	G	1	2	1	3	0	0	2	0	0	0	0	2	2	2	0	0	0	0	2	1	0	0	18		2356.06	P09669	P09669	51	68	COX6C	Cytochrome c oxidase subunit 6C	yes	yes	4	1.8982e-05	208.34		1	1	1	1
DGCGVKYIPNRGP	ADEFEDMVAEKRLIPDGCGVKYIPNRGPLD	IPDGCGVKYIPNRGPLDKWRALHS______	P	D	G	G	P	L	0	1	1	1	1	0	0	3	0	1	0	1	0	0	2	0	0	0	1	1	0	0	13		1431.69	P27635	P27635	193	205	RPL10	60S ribosomal protein L10	yes	yes	2;3	0.0010485	213.03	1	2	2	2	1
DGCGVKYIPNRGPLDKWRALHS	ADEFEDMVAEKRLIPDGCGVKYIPNRGPLD	IPNRGPLDKWRALHS_______________	P	D	G	H	S	-	1	2	1	2	1	0	0	3	1	1	2	2	0	0	2	1	0	1	1	1	0	0	22		2538.29	P27635	P27635	193	214	RPL10	60S ribosomal protein L10	yes	yes	4	0.0041151	116.35	1	1
DGDHDLKRCQYVTEK	QQNGIVPIVEPEILPDGDHDLKRCQYVTEK	DGDHDLKRCQYVTEKVLAAVYKALSDHHIY	P	D	G	E	K	V	0	1	0	3	1	1	1	1	1	0	1	2	0	0	0	0	1	0	1	1	0	0	15		1862.86	P04075;P09972	P04075	194	208	ALDOA;ALDOC	Fructose-bisphosphate aldolase A;Fructose-bisphosphate aldolase C	yes	no	4	0.0017061	141			1	1
DGDHDLKRCQYVTEKVL	QQNGIVPIVEPEILPDGDHDLKRCQYVTEK	DHDLKRCQYVTEKVLAAVYKALSDHHIYLE	P	D	G	V	L	A	0	1	0	3	1	1	1	1	1	0	2	2	0	0	0	0	1	0	1	2	0	0	17		2075.01	P04075;P09972	P04075	194	210	ALDOA;ALDOC	Fructose-bisphosphate aldolase A;Fructose-bisphosphate aldolase C	yes	no	3;4	0.0052632	126.88			1	2	2
DGDHDLKRCQYVTEKVLA	QQNGIVPIVEPEILPDGDHDLKRCQYVTEK	HDLKRCQYVTEKVLAAVYKALSDHHIYLEG	P	D	G	L	A	A	1	1	0	3	1	1	1	1	1	0	2	2	0	0	0	0	1	0	1	2	0	0	18		2146.05	P04075;P09972	P04075	194	211	ALDOA;ALDOC	Fructose-bisphosphate aldolase A;Fructose-bisphosphate aldolase C	yes	no	2;3;4	0.0035504	188.78	1	3	3	3	1
DGDHDLKRCQYVTEKVLAA	QQNGIVPIVEPEILPDGDHDLKRCQYVTEK	DLKRCQYVTEKVLAAVYKALSDHHIYLEGT	P	D	G	A	A	V	2	1	0	3	1	1	1	1	1	0	2	2	0	0	0	0	1	0	1	2	0	0	19		2217.08	P04075;P09972	P04075	194	212	ALDOA;ALDOC	Fructose-bisphosphate aldolase A;Fructose-bisphosphate aldolase C	yes	no	4	0.020661	95.409				1
DGERLVGMPAKRQA	AEGARTTPSVVAFTADGERLVGMPAKRQAV	ADGERLVGMPAKRQAVTNPNNTFYATKRLI	A	D	G	Q	A	V	2	2	0	1	0	1	1	2	0	0	1	1	1	0	1	0	0	0	0	1	0	0	14		1526.8	P38646	P38646	96	109	HSPA9	Stress-70 protein, mitochondrial	yes	yes	3	0.011825	79.885		1
DGFLSELTQQL	PMFIVNTNVPRASVPDGFLSELTQQLAQAT	ASVPDGFLSELTQQLAQATGKPPQYIAVHV	P	D	G	Q	L	A	0	0	0	1	0	2	1	1	0	0	3	0	0	1	0	1	1	0	0	0	0	0	11		1249.62	P14174	P14174	17	27	MIF	Macrophage migration inhibitory factor	yes	yes	2	0.0051739	134.26			1	1	1
DGFLSELTQQLA	PMFIVNTNVPRASVPDGFLSELTQQLAQAT	SVPDGFLSELTQQLAQATGKPPQYIAVHVV	P	D	G	L	A	Q	1	0	0	1	0	2	1	1	0	0	3	0	0	1	0	1	1	0	0	0	0	0	12		1320.66	P14174	P14174	17	28	MIF	Macrophage migration inhibitory factor	yes	yes	1;2	0.004939	136.63	1		2	1
DGFLSELTQQLAQ	PMFIVNTNVPRASVPDGFLSELTQQLAQAT	VPDGFLSELTQQLAQATGKPPQYIAVHVVP	P	D	G	A	Q	A	1	0	0	1	0	3	1	1	0	0	3	0	0	1	0	1	1	0	0	0	0	0	13		1448.71	P14174	P14174	17	29	MIF	Macrophage migration inhibitory factor	yes	yes	2	0.0011002	202.36			1	1	1
DGFLSELTQQLAQA	PMFIVNTNVPRASVPDGFLSELTQQLAQAT	PDGFLSELTQQLAQATGKPPQYIAVHVVPD	P	D	G	Q	A	T	2	0	0	1	0	3	1	1	0	0	3	0	0	1	0	1	1	0	0	0	0	0	14		1519.75	P14174	P14174	17	30	MIF	Macrophage migration inhibitory factor	yes	yes	2	0.00059817	161.63	1	1	1	1	1
DGFLSELTQQLAQATGKPP	PMFIVNTNVPRASVPDGFLSELTQQLAQAT	SELTQQLAQATGKPPQYIAVHVVPDQLMAF	P	D	G	P	P	Q	2	0	0	1	0	3	1	2	0	0	3	1	0	1	2	1	2	0	0	0	0	0	19		2000.02	P14174	P14174	17	35	MIF	Macrophage migration inhibitory factor	yes	yes	2;3	5.1987e-14	268.93	1	2	1	2	2
DGGFDLSDALP	ALLLFGLLGVLVAAPDGGFDLSDALPDNEN	VAAPDGGFDLSDALPDNENKKPTAIPKKPS	P	D	G	L	P	D	1	0	0	3	0	0	0	2	0	0	2	0	0	1	1	1	0	0	0	0	0	0	11		1105.49	P14209	P14209	23	33	CD99	CD99 antigen	yes	yes	2	0.0084814	124.08					1
DGHEICFVGDEAFRELS	TPGKATVQVVILADPDGHEICFVGDEAFRE	HEICFVGDEAFRELSKMDPEGSKLLDDAMA	P	D	G	L	S	K	1	1	0	2	1	0	3	2	1	1	1	0	0	2	0	1	0	0	0	1	0	0	17		1979.87	Q9HC38	Q9HC38	264	280	GLOD4	Glyoxalase domain-containing protein 4	yes	yes	3	0.010107	110.22			1		1
DGKKEELQKSLNILTA	EMTRIARLIEKNKMSDGKKEELQKSLNILT	GKKEELQKSLNILTAFQKKGAEKEEL____	S	D	G	T	A	F	1	0	1	1	0	1	2	1	0	1	3	3	0	0	0	1	1	0	0	0	0	0	16		1785.98	P30040	P30040	235	250	ERP29	Endoplasmic reticulum resident protein 29	yes	yes	3	0.0027602	138.28			1		1
DGKKEELQKSLNILTAFQKKG	EMTRIARLIEKNKMSDGKKEELQKSLNILT	LQKSLNILTAFQKKGAEKEEL_________	S	D	G	K	G	A	1	0	1	1	0	2	2	2	0	1	3	5	0	1	0	1	1	0	0	0	0	0	21		2374.32	P30040	P30040	235	255	ERP29	Endoplasmic reticulum resident protein 29	yes	yes	5	0.0028405	141.64				1
DGKRLSDYSIGPNSKLNLVVKP	PVRQQRLLFKGKALADGKRLSDYSIGPNSK	YSIGPNSKLNLVVKPLEKVLLEEGEAQRLA	A	D	G	K	P	L	0	1	2	2	0	0	0	2	0	1	3	3	0	0	2	3	0	0	1	2	0	0	22		2399.32	P11441	P11441	52	73	UBL4A	Ubiquitin-like protein 4A	yes	yes	4	0.01986	91.337		1
DGKYVVVTGITP	AKVLLSALERLKHRPDGKYVVVTGITPTPL	HRPDGKYVVVTGITPTPLGEGKSTTTIGLV	P	D	G	T	P	T	0	0	0	1	0	0	0	2	0	1	0	1	0	0	1	0	2	0	1	3	0	0	12		1247.68	P11586	P11586	368	379	MTHFD1	C-1-tetrahydrofolate synthase, cytoplasmic;Methylenetetrahydrofolate dehydrogenase;Methenyltetrahydrofolate cyclohydrolase;Formyltetrahydrofolate synthetase;C-1-tetrahydrofolate synthase, cytoplasmic, N-terminally processed	yes	yes	2	0.016677	103.01	1	1
DGLTAFEATDNQAIKALLQ	KLLLSKGADKTVKGPDGLTAFEATDNQAIK	AFEATDNQAIKALLQ_______________	P	D	G	L	Q	-	4	0	1	2	0	2	1	1	0	1	3	1	0	1	0	0	2	0	0	0	0	0	19		2018.03	P58546	P58546	100	118	MTPN	Myotrophin	yes	yes	2;3	1.5646e-05	219.35			1	1	2
DGMVALLDYREDGVTP	NFKNYQFFIGENMNPDGMVALLDYREDGVT	GMVALLDYREDGVTPYMIFFKDGLEMEKC_	P	D	G	T	P	Y	1	1	0	3	0	0	1	2	0	0	2	0	1	0	1	0	1	0	1	2	0	0	16		1749.82	P13693	P13693	143	158	TPT1	Translationally-controlled tumor protein	yes	yes	2	0.021153	91.858
DGMVGFIIGRGG	QQQSRSVMTEEYKVPDGMVGFIIGRGGEQI	KVPDGMVGFIIGRGGEQISRIQQESGCKIQ	P	D	G	G	G	E	0	1	0	1	0	0	0	5	0	2	0	0	1	1	0	0	0	0	0	1	0	0	12		1177.59	Q96AE4	Q96AE4	109	120	FUBP1	Far upstream element-binding protein 1	yes	yes	2	0.0054607	134.66			2	1	2
DGMVGFIIGRGGEQIS	QQQSRSVMTEEYKVPDGMVGFIIGRGGEQI	GMVGFIIGRGGEQISRIQQESGCKIQIAPD	P	D	G	I	S	R	0	1	0	1	0	1	1	5	0	3	0	0	1	1	0	1	0	0	0	1	0	0	16		1634.81	Q96AE4	Q96AE4	109	124	FUBP1	Far upstream element-binding protein 1	yes	yes	2	0.00060977	176.32	1	2	2	1	2
DGMVGLIIGRGGEQINKIQQDS	HPPPRTSMTEEYRVPDGMVGLIIGRGGEQI	IGRGGEQINKIQQDSGCKVQISPDSGGLPE	P	D	G	D	S	G	0	1	1	2	0	3	1	5	0	4	1	1	1	0	0	1	0	0	0	1	0	0	22		2327.19	Q92945	Q92945	153	174	KHSRP	Far upstream element-binding protein 2	yes	yes	3	0.0060162	112.36			1	1	1
DGQFKDISLSDYKGK	IGHPAPNFKATAVMPDGQFKDISLSDYKGK	DGQFKDISLSDYKGKYVVFFFYPLDFTFVC	P	D	G	G	K	Y	0	0	0	3	0	1	0	2	0	1	1	3	0	1	0	2	0	0	1	0	0	0	15		1699.84	Q06830	Q06830	23	37	PRDX1	Peroxiredoxin-1	yes	yes	3	0.017483	96.435				1
DGQFKDISLSDYKGKYVVF	IGHPAPNFKATAVMPDGQFKDISLSDYKGK	KDISLSDYKGKYVVFFFYPLDFTFVCPTEI	P	D	G	V	F	F	0	0	0	3	0	1	0	2	0	1	1	3	0	2	0	2	0	0	2	2	0	0	19		2208.11	Q06830	Q06830	23	41	PRDX1	Peroxiredoxin-1	yes	yes	3	0.0064171	124.25			1	1
DGQFKDISLSDYKGKYVVFFFYP	IGHPAPNFKATAVMPDGQFKDISLSDYKGK	LSDYKGKYVVFFFYPLDFTFVCPTEIIAFS	P	D	G	Y	P	L	0	0	0	3	0	1	0	2	0	1	1	3	0	4	1	2	0	0	3	2	0	0	23		2762.36	Q06830	Q06830	23	45	PRDX1	Peroxiredoxin-1	yes	yes	3;4	0.00056254	169.98	2	2	2	2	2
DGQVITIGNERFRCP	TAASSSSLEKSYELPDGQVITIGNERFRCP	DGQVITIGNERFRCPEALFQPSFLGMESCG	P	D	G	C	P	E	0	2	1	1	1	1	1	2	0	2	0	0	0	1	1	0	1	0	0	1	0	0	15		1760.86	P60709;Q562R1;P62736;P63267;P63261;Q6S8J3;A5A3E0;Q9BYX7;P68032;P68133	P60709	244	258	ACTB;ACTBL2;ACTA2;ACTG2;ACTG1;POTEE;POTEF;POTEKP;ACTC1;ACTA1	Actin, cytoplasmic 1;Actin, cytoplasmic 1, N-terminally processed;Beta-actin-like protein 2;Actin, aortic smooth muscle;Actin, gamma-enteric smooth muscle;Actin, cytoplasmic 2;Actin, cytoplasmic 2, N-terminally processed;POTE ankyrin domain family member E;POTE ankyrin domain family member F;Putative beta-actin-like protein 3;Putative beta-actin-like protein 3, N-terminally processed;Actin, alpha…	no	no	2;3	5.7555e-05	251.2	2	2	2	2	2
DGRELRVQMARYGRPP	RDAEDAMDAMDGAVLDGRELRVQMARYGRP	GRELRVQMARYGRPPDSHHSRRGPPPRRYG	L	D	G	P	P	D	1	4	0	1	0	1	1	2	0	0	1	0	1	0	2	0	0	0	1	1	0	0	16		1899.98	Q01130	Q01130	81	96	SRSF2	Serine/arginine-rich splicing factor 2	yes	yes	4	0.017162	97.45			1
DGTGLTCSLAP	MVVQDGIVKALNVEPDGTGLTCSLAPNIIS	NVEPDGTGLTCSLAPNIISQL_________	P	D	G	A	P	N	1	0	0	1	1	0	0	2	0	0	2	0	0	0	1	1	2	0	0	0	0	0	11		1090.5	P30044	P30044	198	208	PRDX5	Peroxiredoxin-5, mitochondrial	yes	yes	2	0.015818	109.86	1
DGTMNLMNWECA	KDHPFGFVAVPTKNPDGTMNLMNWECAIPG	KNPDGTMNLMNWECAIPGKKGTPWEGGLFK	P	D	G	C	A	I	1	0	2	1	1	0	1	1	0	0	1	0	2	0	0	0	1	1	0	0	0	0	12		1440.55	P63279	P63279	33	44	UBE2I	SUMO-conjugating enzyme UBC9	yes	yes	2	0.025022	92.051					1
DGTSLTQTFRAREQ	TKREYDQCRIQVRLPDGTSLTQTFRAREQL	PDGTSLTQTFRAREQLAAVRLYVELHRGEE	P	D	G	E	Q	L	1	2	0	1	0	2	1	1	0	0	1	0	0	1	0	1	3	0	0	0	0	0	14		1608.79	Q04323	Q04323	222	235	UBXN1	UBX domain-containing protein 1	yes	yes	3	0.0021545	117.7					1
DGTSLTQTFRAREQLA	TKREYDQCRIQVRLPDGTSLTQTFRAREQL	GTSLTQTFRAREQLAAVRLYVELHRGEELG	P	D	G	L	A	A	2	2	0	1	0	2	1	1	0	0	2	0	0	1	0	1	3	0	0	0	0	0	16		1792.91	Q04323	Q04323	222	237	UBXN1	UBX domain-containing protein 1	yes	yes	3	0.0036114	107.07	1	1	1	1	1
DGVKVIQQSELTPMLA	YYYNARTRESAWTKPDGVKVIQQSELTPML	GVKVIQQSELTPMLAAQAQVQAQAQAQAQA	P	D	G	L	A	A	1	0	0	1	0	2	1	1	0	1	2	1	1	0	1	1	1	0	0	2	0	0	16		1727.91	O14776	O14776	163	178	TCERG1	Transcription elongation regulator 1	yes	yes	2	0.013217	134.98	1
DGVNISKEARS	LPNAVITRIIKEALPDGVNISKEARSAISR	EALPDGVNISKEARSAISRAASVFVLYATS	P	D	G	R	S	A	1	1	1	1	0	0	1	1	0	1	0	1	0	0	0	2	0	0	0	1	0	0	11		1174.59	Q9NRF9	Q9NRF9	25	35	POLE3	DNA polymerase epsilon subunit 3	yes	yes	2;3	0.0072027	128.01			1	2
DGVQRGLVGE	______________________________	IAIKPDGVQRGLVGEIIKRFEQKGFRLVGL	P	D	G	G	E	I	0	1	0	1	0	1	1	3	0	0	1	0	0	0	0	0	0	0	0	2	0	0	10		1028.53	P22392;P15531	P15531	14	23	NME2;NME1	Nucleoside diphosphate kinase B;Nucleoside diphosphate kinase A	no	no	2	0.017422	123.6
DGVQRGLVGEIIKRFEQK	______________________________	QRGLVGEIIKRFEQKGFRLVGLKFMQASED	P	D	G	Q	K	G	0	2	0	1	0	2	2	3	0	2	1	2	0	1	0	0	0	0	0	2	0	0	18		2071.15	P22392;P15531	P15531	14	31	NME2;NME1	Nucleoside diphosphate kinase B;Nucleoside diphosphate kinase A	no	no	4	0.0022258	169.72			1	1	1
DGVQRGLVGEIIKRFEQKGFR	______________________________	LVGEIIKRFEQKGFRLVGLKFMQASEDLLK	P	D	G	F	R	L	0	3	0	1	0	2	2	4	0	2	1	2	0	2	0	0	0	0	0	2	0	0	21		2431.34	P22392;P15531	P15531	14	34	NME2;NME1	Nucleoside diphosphate kinase B;Nucleoside diphosphate kinase A	no	no	4;5	3.7816e-06	227.08			2	2	2
DGVQRGLVGEIIKRFEQKGFRL	______________________________	VGEIIKRFEQKGFRLVGLKFMQASEDLLKE	P	D	G	R	L	V	0	3	0	1	0	2	2	4	0	2	2	2	0	2	0	0	0	0	0	2	0	0	22		2544.43	P22392;P15531	P15531	14	35	NME2;NME1	Nucleoside diphosphate kinase B;Nucleoside diphosphate kinase A	no	no	4;5	0.0012204	168.81			1	1	2
DGYEFKFPNRLN	VCITFDQANLTVKLPDGYEFKFPNRLNLEA	KLPDGYEFKFPNRLNLEAINYMAADGDFKI	P	D	G	L	N	L	0	1	2	1	0	0	1	1	0	0	1	1	0	2	1	0	0	0	1	0	0	0	12		1498.72	P09382	P09382	103	114	LGALS1	Galectin-1	yes	yes	2;3	0.0019315	152.07			2	2	1
DGYEFKFPNRLNL	VCITFDQANLTVKLPDGYEFKFPNRLNLEA	LPDGYEFKFPNRLNLEAINYMAADGDFKIK	P	D	G	N	L	E	0	1	2	1	0	0	1	1	0	0	2	1	0	2	1	0	0	0	1	0	0	0	13		1611.8	P09382	P09382	103	115	LGALS1	Galectin-1	yes	yes	2	0.0020348	163.66			1	1
DGYEFKFPNRLNLE	VCITFDQANLTVKLPDGYEFKFPNRLNLEA	PDGYEFKFPNRLNLEAINYMAADGDFKIKC	P	D	G	L	E	A	0	1	2	1	0	0	2	1	0	0	2	1	0	2	1	0	0	0	1	0	0	0	14		1740.85	P09382	P09382	103	116	LGALS1	Galectin-1	yes	yes	2;3	0.00014297	211.26	1	1	2	2	2
DGYEFKFPNRLNLEA	VCITFDQANLTVKLPDGYEFKFPNRLNLEA	DGYEFKFPNRLNLEAINYMAADGDFKIKCV	P	D	G	E	A	I	1	1	2	1	0	0	2	1	0	0	2	1	0	2	1	0	0	0	1	0	0	0	15		1811.88	P09382	P09382	103	117	LGALS1	Galectin-1	yes	yes	3	0.018662	94.63					1
DGYEFKFPNRLNLEAINY	VCITFDQANLTVKLPDGYEFKFPNRLNLEA	EFKFPNRLNLEAINYMAADGDFKIKCVAFD	P	D	G	N	Y	M	1	1	3	1	0	0	2	1	0	1	2	1	0	2	1	0	0	0	2	0	0	0	18		2202.07	P09382	P09382	103	120	LGALS1	Galectin-1	yes	yes	3	0.014376	104.21				1
DGYEFKFPNRLNLEAINYMA	VCITFDQANLTVKLPDGYEFKFPNRLNLEA	KFPNRLNLEAINYMAADGDFKIKCVAFD__	P	D	G	M	A	A	2	1	3	1	0	0	2	1	0	1	2	1	1	2	1	0	0	0	2	0	0	0	20		2404.15	P09382	P09382	103	122	LGALS1	Galectin-1	yes	yes	3	0.0044047	134.21	2	2	2	1	2
DGYWIEILNP	PDDGKMKGLAFIQDPDGYWIEILNPNKMAT	FIQDPDGYWIEILNPNKMATLM________	P	D	G	N	P	N	0	0	1	1	0	0	1	1	0	2	1	0	0	0	1	0	0	1	1	0	0	0	10		1218.59	Q04760	Q04760	168	177	GLO1	Lactoylglutathione lyase	yes	yes	2	0.019397	119.21			1	1	1
DGYWIEILNPNKMA	PDDGKMKGLAFIQDPDGYWIEILNPNKMAT	PDGYWIEILNPNKMATLM____________	P	D	G	M	A	T	1	0	2	1	0	0	1	1	0	2	1	1	1	0	1	0	0	1	1	0	0	0	14		1662.81	Q04760	Q04760	168	181	GLO1	Lactoylglutathione lyase	yes	yes	2	0.00059665	185.33	1	1	1	1	1
DGYWIEILNPNKMATLM	PDDGKMKGLAFIQDPDGYWIEILNPNKMAT	YWIEILNPNKMATLM_______________	P	D	G	L	M	-	1	0	2	1	0	0	1	1	0	2	2	1	2	0	1	0	1	1	1	0	0	0	17		2007.98	Q04760	Q04760	168	184	GLO1	Lactoylglutathione lyase	yes	yes	2	1.3873e-05	131.13	1	1
DHVLVLRKSNF	LAVAALVRADAPEEEDHVLVLRKSNFAEAL	PEEEDHVLVLRKSNFAEALAAHKYLLVEFY	E	D	H	N	F	A	0	1	1	1	0	0	0	0	1	0	2	1	0	1	0	1	0	0	0	2	0	0	11		1326.74	P07237	P07237	24	34	P4HB	Protein disulfide-isomerase	yes	yes	3	0.013372	112.94
DHVLVLRKSNFA	LAVAALVRADAPEEEDHVLVLRKSNFAEAL	EEEDHVLVLRKSNFAEALAAHKYLLVEFYA	E	D	H	F	A	E	1	1	1	1	0	0	0	0	1	0	2	1	0	1	0	1	0	0	0	2	0	0	12		1397.78	P07237	P07237	24	35	P4HB	Protein disulfide-isomerase	yes	yes	2;3	0.018738	100.04	1	1	1	1	1
DIAQTVQEDLRTFSW	TAPEDAQKSSSPAPADIAQTVQEDLRTFSW	DIAQTVQEDLRTFSWASVTSKNLPPSGAVP	A	D	I	S	W	A	1	1	0	2	0	2	1	0	0	1	1	0	0	1	0	1	2	1	0	1	0	0	15		1807.87	Q13283	Q13283	237	251	G3BP1	Ras GTPase-activating protein-binding protein 1	yes	yes	2	0.00048258	195.25					1
DIAQTVQEDLRTFSWA	TAPEDAQKSSSPAPADIAQTVQEDLRTFSW	IAQTVQEDLRTFSWASVTSKNLPPSGAVPV	A	D	I	W	A	S	2	1	0	2	0	2	1	0	0	1	1	0	0	1	0	1	2	1	0	1	0	0	16		1878.91	Q13283	Q13283	237	252	G3BP1	Ras GTPase-activating protein-binding protein 1	yes	yes	2;3	2.8284e-13	276.41	2	1	2	2	2
DIAQTVQEDLRTFSWAS	TAPEDAQKSSSPAPADIAQTVQEDLRTFSW	AQTVQEDLRTFSWASVTSKNLPPSGAVPVT	A	D	I	A	S	V	2	1	0	2	0	2	1	0	0	1	1	0	0	1	0	2	2	1	0	1	0	0	17		1965.94	Q13283	Q13283	237	253	G3BP1	Ras GTPase-activating protein-binding protein 1	yes	yes	2	0.0012557	197.19	1	1	1	1	1
DIAQTVQEDLRTFSWASVTSKNLPP	TAPEDAQKSSSPAPADIAQTVQEDLRTFSW	RTFSWASVTSKNLPPSGAVPVTGIPPHVVK	A	D	I	P	P	S	2	1	1	2	0	2	1	0	0	1	2	1	0	1	2	3	3	1	0	2	0	0	25		2802.42	Q13283	Q13283	237	261	G3BP1	Ras GTPase-activating protein-binding protein 1	yes	yes	3	0.0079103	107.17		1
DIAVGTKRGSDELFSTCVTNGP	______________________________	RGSDELFSTCVTNGPFIMSSNSASAANGND	P	D	I	G	P	F	1	1	1	2	1	0	1	3	0	1	1	1	0	1	1	2	3	0	0	2	0	0	22		2323.11	P26599	P26599	7	28	PTBP1	Polypyrimidine tract-binding protein 1	yes	yes	2;3	2.7995e-14	337.35	2	2	1	1	2
DICKNYISQYSEIA	EHVKEECDRLGPGMADICKNYISQYSEIAI	ADICKNYISQYSEIAIQMMMHMQPKEICAL	A	D	I	I	A	I	1	0	1	1	1	1	1	0	0	3	0	1	0	0	0	2	0	0	2	0	0	0	14		1702.79	P07602	P07602	239	252	PSAP	Prosaposin;Saposin-A;Saposin-B-Val;Saposin-B;Saposin-C;Saposin-D	yes	yes	2	0.0052827	123.51
DICYRCGESGHLA	FTSDRGFQFVSSSLPDICYRCGESGHLAKD	LPDICYRCGESGHLAKDCDLQEDACYNCGR	P	D	I	L	A	K	1	1	0	1	2	0	1	2	1	1	1	0	0	0	0	1	0	0	1	0	0	0	13		1536.64	P62633	P62633	52	64	CNBP	Cellular nucleic acid-binding protein	yes	yes	2	0.0019652	158.94		1		1
DIDAWELRKG	DEEFDARWVTYFNKPDIDAWELRKGINTLV	YFNKPDIDAWELRKGINTLVTYDMVPEPKI	P	D	I	K	G	I	1	1	0	2	0	0	1	1	0	1	1	1	0	0	0	0	0	1	0	0	0	0	10		1201.61	P20674	P20674	64	73	COX5A	Cytochrome c oxidase subunit 5A, mitochondrial	yes	yes	2;3	0.013889	131.44			1		2
DIDAWELRKGINTLVTYDMVP	DEEFDARWVTYFNKPDIDAWELRKGINTLV	LRKGINTLVTYDMVPEPKIIDAALRACRRL	P	D	I	V	P	E	1	1	1	3	0	0	1	1	0	2	2	1	1	0	1	0	2	1	1	2	0	0	21		2448.24	P20674	P20674	64	84	COX5A	Cytochrome c oxidase subunit 5A, mitochondrial	yes	yes	3	0.0009255	188.6	1	1	1	1	1
DIDDAVRK	SLNPEQWSQLKEQISDIDDAVRKL______	QLKEQISDIDDAVRKL______________	S	D	I	R	K	L	1	1	0	3	0	0	0	0	0	1	0	1	0	0	0	0	0	0	0	1	0	0	8		930.477	P53999	P53999	119	126	SUB1	Activated RNA polymerase II transcriptional coactivator p15	yes	yes	2	0.024609	156.4				1	1
DIDEIVLVGG	KPVQKVLEDSDLKKSDIDEIVLVGGSTRIP	DLKKSDIDEIVLVGGSTRIPKIQQLVKEFF	S	D	I	G	G	S	0	0	0	2	0	0	1	2	0	2	1	0	0	0	0	0	0	0	0	2	0	0	10		1028.54	P11021	P11021	355	364	HSPA5	78 kDa glucose-regulated protein	yes	yes	2	0.028205	107.43					1
DIDEIVLVGGSTRIP	KPVQKVLEDSDLKKSDIDEIVLVGGSTRIP	DIDEIVLVGGSTRIPKIQQLVKEFFNGKEP	S	D	I	I	P	K	0	1	0	2	0	0	1	2	0	3	1	0	0	0	1	1	1	0	0	2	0	0	15		1582.86	P11021	P11021	355	369	HSPA5	78 kDa glucose-regulated protein	yes	yes	2	0.00081919	156.36			1	1	1
DIDFDIIRNDNDTFTVKYTP	IGIKCAPGVVGPAEADIDFDIIRNDNDTFT	IIRNDNDTFTVKYTPRGAGSYTIMVLFADQ	A	D	I	T	P	R	0	1	2	5	0	0	0	0	0	3	0	1	0	2	1	0	3	0	1	1	0	0	20		2401.14	P21333	P21333	821	840	FLNA	Filamin-A	yes	yes	3	0.0064757	121.47			1	1	1
DIDFNLKGP	KMPEMNIKAPKISMPDIDFNLKGPKVKGDV	PKISMPDIDFNLKGPKVKGDVDVSLPKVEG	P	D	I	G	P	K	0	0	1	2	0	0	0	1	0	1	1	1	0	1	1	0	0	0	0	0	0	0	9		1017.51	Q09666	Q09666	4389	4397	AHNAK	Neuroblast differentiation-associated protein AHNAK	yes	yes	2	0.041928	113.5			1
DIDGDGQVNYEEFVQMMTAK	EKLTDEEVDEMIREADIDGDGQVNYEEFVQ	GQVNYEEFVQMMTAK_______________	A	D	I	A	K	-	1	0	1	3	0	2	2	2	0	1	0	1	2	1	0	0	1	0	1	2	0	0	20		2288.99	P0DP25;P0DP24;P0DP23	P0DP25	130	149			yes	no	2;3	8.7708e-51	347.54	2	2	2	2	3
DIDIHGPEGKLKGP	ADIDVSGPKVDIDTPDIDIHGPEGKLKGPK	PDIDIHGPEGKLKGPKFKMPDLHLKAPKIS	P	D	I	G	P	K	0	0	0	2	0	0	1	3	1	2	1	2	0	0	2	0	0	0	0	0	0	0	14		1474.78	Q09666	Q09666	4102	4115	AHNAK	Neuroblast differentiation-associated protein AHNAK	yes	no	3;4	0.0065354	101.3	2	1
DIDLKDDLGNTLEKKGGKEFVEA	LAGFEVEAIINPTNADIDLKDDLGNTLEKK	GNTLEKKGGKEFVEAVLELRKKNGPLEVAG	A	D	I	E	A	V	1	0	1	4	0	0	3	3	0	1	3	4	0	1	0	0	1	0	0	1	0	0	23		2533.29	O75367	O75367	222	244	H2AFY	Core histone macro-H2A.1	yes	yes	4	0.025701	88.79				1
DIDLTKRA	KGVGRRYAHVVLRKADIDLTKRAGELTEDE	HVVLRKADIDLTKRAGELTEDEVERVITIM	A	D	I	R	A	G	1	1	0	2	0	0	0	0	0	1	1	1	0	0	0	0	1	0	0	0	0	0	8		930.513	P62269	P62269	49	56	RPS18	40S ribosomal protein S18	yes	yes	2	0.031174	147.52					1
DIDTAAKFIGAGA	LQVARREFQTSVVSRDIDTAAKFIGAGAAT	SRDIDTAAKFIGAGAATVGVAGSGAGIGTV	R	D	I	G	A	A	4	0	0	2	0	0	0	2	0	2	0	1	0	1	0	0	1	0	0	0	0	0	13		1248.63	P05496;P48201;Q06055	P05496	62	74	ATP5G1;ATP5G3;ATP5G2	ATP synthase F(0) complex subunit C1, mitochondrial;ATP synthase F(0) complex subunit C3, mitochondrial;ATP synthase F(0) complex subunit C2, mitochondrial	yes	no	2	0.00074356	139.43				1	1
DIDVQGPGSKLNVP	IGGSITGPSVEVQAPDIDVQGPGSKLNVPK	PDIDVQGPGSKLNVPKMKVPKFSVSGAKGE	P	D	I	V	P	K	0	0	1	2	0	1	0	2	0	1	1	1	0	0	2	1	0	0	0	2	0	0	14		1437.75	Q09666	Q09666	419	432	AHNAK	Neuroblast differentiation-associated protein AHNAK	yes	yes	2	0.0080957	110.84	1	1	1	1
DIEDFKAKKKELEEIVQP	AVEEKIEWLESHQDADIEDFKAKKKELEEI	DFKAKKKELEEIVQPIISKLYGSAGPPPTG	A	D	I	Q	P	I	1	0	0	2	0	1	4	0	0	2	1	4	0	1	1	0	0	0	0	1	0	0	18		2158.15	P11021	P11021	612	629	HSPA5	78 kDa glucose-regulated protein	yes	yes	3;4	0.004843	110.22	1	1	2	2	2
DIERTITELGEKARKNELA	LVVPVIRNVEAMNFADIERTITELGEKARK	TITELGEKARKNELAIEDMDGGTFTISNGG	A	D	I	L	A	I	2	2	1	1	0	0	4	1	0	2	2	2	0	0	0	0	2	0	0	0	0	0	19		2185.17	P36957	P36957	342	360	DLST	Dihydrolipoyllysine-residue succinyltransferase component of 2-oxoglutarate dehydrogenase complex, mitochondrial	yes	yes	4	0.025855	89.859		1
DIETIGEILKKIIP	VPDSSGPERILSISADIETIGEILKKIIPT	ADIETIGEILKKIIPTLEEGLQLPSPTATS	A	D	I	I	P	T	0	0	0	1	0	0	2	1	0	5	1	2	0	0	1	0	1	0	0	0	0	0	14		1580.94	P61978	P61978	93	106	HNRNPK	Heterogeneous nuclear ribonucleoprotein K	yes	yes	2	0.00064378	160.75	1		1
DIFLHISDVEGEYVP	RSKGHGFITPADGGPDIFLHISDVEGEYVP	DIFLHISDVEGEYVPVEGDEVTYKMCSIPP	P	D	I	V	P	V	0	0	0	2	0	0	2	1	1	2	1	0	0	1	1	1	0	0	1	2	0	0	15		1731.84	Q9Y2V2	Q9Y2V2	87	101	CARHSP1	Calcium-regulated heat stable protein 1	yes	yes	2	0.00046816	166.33	1
DIFLVRGGMR	LKPYFLEAYRPIRKGDIFLVRGGMRAVEFK	PIRKGDIFLVRGGMRAVEFKVVETDPSPYC	G	D	I	M	R	A	0	2	0	1	0	0	0	2	0	1	1	0	1	1	0	0	0	0	0	1	0	0	10		1162.63	P55072	P55072	150	159	VCP	Transitional endoplasmic reticulum ATPase	yes	yes	2	0.025584	133.23				1
DIFLVRGGMRA	LKPYFLEAYRPIRKGDIFLVRGGMRAVEFK	IRKGDIFLVRGGMRAVEFKVVETDPSPYCI	G	D	I	R	A	V	1	2	0	1	0	0	0	2	0	1	1	0	1	1	0	0	0	0	0	1	0	0	11		1233.67	P55072	P55072	150	160	VCP	Transitional endoplasmic reticulum ATPase	yes	yes	2	0.029147	93.111	1
DIFQTVDLWEGKNM	SQFLQAAERYGINTTDIFQTVDLWEGKNMA	TDIFQTVDLWEGKNMACVQRTLMNLGGLAV	T	D	I	N	M	A	0	0	1	2	0	1	1	1	0	1	1	1	1	1	0	0	1	1	0	1	0	0	14		1694.8	P37802	P37802	109	122	TAGLN2	Transgelin-2	yes	yes	2	0.041395	80.737				1
DIFQTVDLWEGKNMA	SQFLQAAERYGINTTDIFQTVDLWEGKNMA	DIFQTVDLWEGKNMACVQRTLMNLGGLAVA	T	D	I	M	A	C	1	0	1	2	0	1	1	1	0	1	1	1	1	1	0	0	1	1	0	1	0	0	15		1765.83	P37802	P37802	109	123	TAGLN2	Transgelin-2	yes	yes	2	0.00010551	203.61			1	1	1
DIFYTSKLWSNSHR	LAIRSKIADGSVKREDIFYTSKLWSNSHRP	EDIFYTSKLWSNSHRPELVRPALERSLKNL	E	D	I	H	R	P	0	1	1	1	0	0	0	0	1	1	1	1	0	1	0	3	1	1	1	0	0	0	14		1752.86	P52895	P52895	78	91	AKR1C2	Aldo-keto reductase family 1 member C2	yes	yes	3	0.016202	98.439				1
DIFYTSKLWSNSHRP	LAIRSKIADGSVKREDIFYTSKLWSNSHRP	DIFYTSKLWSNSHRPELVRPALERSLKNLQ	E	D	I	R	P	E	0	1	1	1	0	0	0	0	1	1	1	1	0	1	1	3	1	1	1	0	0	0	15		1849.91	P52895	P52895	78	92	AKR1C2	Aldo-keto reductase family 1 member C2	yes	yes	3	0.0081161	110.77			1
DIFYTSKLWSTFHR	LAIRSKIADGSVKREDIFYTSKLWSTFHRP	EDIFYTSKLWSTFHRPELVRPALENSLKKA	E	D	I	H	R	P	0	1	0	1	0	0	0	0	1	1	1	1	0	2	0	2	2	1	1	0	0	0	14		1799.9	P42330	P42330	78	91	AKR1C3	Aldo-keto reductase family 1 member C3	yes	yes	3	0.00011728	173.06			1	1	1
DIFYTSKLWSTFHRP	LAIRSKIADGSVKREDIFYTSKLWSTFHRP	DIFYTSKLWSTFHRPELVRPALENSLKKAQ	E	D	I	R	P	E	0	1	0	1	0	0	0	0	1	1	1	1	0	2	1	2	2	1	1	0	0	0	15		1896.95	P42330	P42330	78	92	AKR1C3	Aldo-keto reductase family 1 member C3	yes	yes	3	0.0020064	137.46			1	1	1
DIGEVILVGG	APCQKAMQDAEVSKSDIGEVILVGGMTRMP	EVSKSDIGEVILVGGMTRMPKVQQTVQDLF	S	D	I	G	G	M	0	0	0	1	0	0	1	3	0	2	1	0	0	0	0	0	0	0	0	2	0	0	10		970.534	P38646	P38646	379	388	HSPA9	Stress-70 protein, mitochondrial	yes	yes	2	0.036824	97.602			1	1
DIGEVILVGGMTRMP	APCQKAMQDAEVSKSDIGEVILVGGMTRMP	DIGEVILVGGMTRMPKVQQTVQDLFGRAPS	S	D	I	M	P	K	0	1	0	1	0	0	1	3	0	2	1	0	2	0	1	0	1	0	0	2	0	0	15		1586.82	P38646	P38646	379	393	HSPA9	Stress-70 protein, mitochondrial	yes	yes	2	0.0079839	110.98	2	1
DIGGLDKQIQELVEA	VKAMEVDERPTEQYSDIGGLDKQIQELVEA	DIGGLDKQIQELVEAIVLPMNHKEKFENLG	S	D	I	E	A	I	1	0	0	2	0	2	2	2	0	2	2	1	0	0	0	0	0	0	0	1	0	0	15		1626.85	P17980	P17980	187	201	PSMC3	26S protease regulatory subunit 6A	yes	yes	2	0.0030398	152.7	1			1
DIGGLDNQIQEIKES	VTVMKVEKAPQETYADIGGLDNQIQEIKES	DIGGLDNQIQEIKESVELPLTHPEYYEEMG	A	D	I	E	S	V	0	0	1	2	0	2	2	2	0	3	1	1	0	0	0	1	0	0	0	0	0	0	15		1657.82	P62191	P62191	186	200	PSMC1	26S protease regulatory subunit 4	yes	yes	2	0.00027881	187.62	1
DIGGMDIQKQEVREA	IMMLTSDQKPDVMYADIGGMDIQKQEVREA	DIGGMDIQKQEVREAVELPLTHFELYKQIG	A	D	I	E	A	V	1	1	0	2	0	2	2	2	0	2	0	1	1	0	0	0	0	0	0	1	0	0	15		1687.82	P43686	P43686	166	180	PSMC4	26S protease regulatory subunit 6B	yes	yes	3	0.0049166	115.82	1	1
DIIKDQKAYKEGKLQKA	HGGEEVALYCAKYLPDIIKDQKAYKEGKLQ	IKDQKAYKEGKLQKALEDAFLAIDAKLTTE	P	D	I	K	A	L	2	0	0	2	0	2	1	1	0	2	1	5	0	0	0	0	0	0	1	0	0	0	17		1975.11	O15355	O15355	77	93	PPM1G	Protein phosphatase 1G	yes	yes	4	0.032744	82.259		1
DIIKVAKENNVDAVHPGYGFLSERA	IGRGLAPVQAYLHIPDIIKVAKENNVDAVH	VDAVHPGYGFLSERADFAQACQDAGVRFIG	P	D	I	R	A	D	3	1	2	2	0	0	2	2	1	2	1	2	0	1	1	1	0	0	1	3	0	0	25		2741.41	P11498	P11498	101	125	PC	Pyruvate carboxylase, mitochondrial	yes	yes	4	0.0011829	156.27	1	1
DIKCVLNEGMP	TIVITSHPGQIVKHGDIKCVLNEGMPIYRR	VKHGDIKCVLNEGMPIYRRPYEKGRLIIEF	G	D	I	M	P	I	0	0	1	1	1	0	1	1	0	1	1	1	1	0	1	0	0	0	0	1	0	0	11		1274.6	P31689	P31689	299	309	DNAJA1	DnaJ homolog subfamily A member 1	yes	yes	2	0.0052415	134.05			1	1	1
DIKDRSTLGEKLGGNVVVSLEGKP	KFTGIKHEWQVNGLDDIKDRSTLGEKLGGN	EKLGGNVVVSLEGKPL______________	D	D	I	K	P	L	0	1	1	2	0	0	2	4	0	1	3	3	0	0	1	2	1	0	0	3	0	0	24		2510.37	Q9Y281	Q9Y281	142	165	CFL2	Cofilin-2	yes	yes	4	0.01389	95.835				1
DIKKILDSVGIEA	YLLAALGGNSSPSAKDIKKILDSVGIEADD	AKDIKKILDSVGIEADDDRLNKVISELNGK	K	D	I	E	A	D	1	0	0	2	0	0	1	1	0	3	1	2	0	0	0	1	0	0	0	1	0	0	13		1399.79	P05387	P05387	22	34	RPLP2	60S acidic ribosomal protein P2	yes	yes	2	0.045566	97.734			1
DIKKVVKQA	VVDLTCRLEKPAKYDDIKKVVKQASEGPLK	KPAKYDDIKKVVKQASEGPLKGILGYTEHQ	D	D	I	Q	A	S	1	0	0	1	0	1	0	0	0	1	0	3	0	0	0	0	0	0	0	2	0	0	9		1027.64	P04406	P04406	257	265	GAPDH	Glyceraldehyde-3-phosphate dehydrogenase	yes	yes	2	0.0046306	175.91			1	1	1
DIKKVVKQASEGP	VVDLTCRLEKPAKYDDIKKVVKQASEGPLK	YDDIKKVVKQASEGPLKGILGYTEHQVVSS	D	D	I	G	P	L	1	0	0	1	0	1	1	1	0	1	0	3	0	0	1	1	0	0	0	2	0	0	13		1397.79	P04406	P04406	257	269	GAPDH	Glyceraldehyde-3-phosphate dehydrogenase	yes	yes	2	0.00021554	265.65			1	1	1
DIKLCEGFNEVLKQCRL	LYEIKQFLECAQNQGDIKLCEGFNEVLKQC	KLCEGFNEVLKQCRLANGLA__________	G	D	I	R	L	A	0	1	1	1	2	1	2	1	0	1	3	2	0	1	0	0	0	0	0	1	0	0	17		2121.07	Q9Y6H1	Q9Y6H1	130	146	CHCHD2	Coiled-coil-helix-coiled-coil-helix domain-containing protein 2	yes	yes	3;4	0.0029257	145.55				1	2
DIKLCEGFNEVLKQCRLA	LYEIKQFLECAQNQGDIKLCEGFNEVLKQC	LCEGFNEVLKQCRLANGLA___________	G	D	I	L	A	N	1	1	1	1	2	1	2	1	0	1	3	2	0	1	0	0	0	0	0	1	0	0	18		2192.11	Q9Y6H1	Q9Y6H1	130	147	CHCHD2	Coiled-coil-helix-coiled-coil-helix domain-containing protein 2	yes	yes	3;4	1.4034e-05	214.24			2	2	2
DIKLTKDGNVLLHEMQIQHP	LGPKGTMKMLVSGAGDIKLTKDGNVLLHEM	KDGNVLLHEMQIQHPTASLIAKVATAQDDI	G	D	I	H	P	T	0	0	1	2	0	2	1	1	2	2	3	2	1	0	1	0	1	0	0	1	0	0	20		2328.23	P40227	P40227	53	72	CCT6A	T-complex protein 1 subunit zeta	yes	yes	3;4	0.0040379	157.85			2	1	1
DIKSKYDEERSLREA	DLFEQKAAQLATEIADIKSKYDEERSLREA	DIKSKYDEERSLREAAEQKVTRLTEELNKE	A	D	I	E	A	A	1	2	0	2	0	0	3	0	0	1	1	2	0	0	0	2	0	0	1	0	0	0	15		1837.92	Q15075	Q15075	174	188	EEA1	Early endosome antigen 1	yes	yes	4	0.016923	97.291	1
DILHRVLCLSQSEGRVLLCRKP	HVANGPLLHHWLQAGDILHRVLCLSQSEGR	CLSQSEGRVLLCRKPALVSTVEGGQDPKNF	G	D	I	K	P	A	0	3	0	1	2	1	1	1	1	1	5	1	0	0	1	2	0	0	0	2	0	0	22		2648.44	Q14690	Q14690	687	708	PDCD11	Protein RRP5 homolog	yes	yes	5	0.0023836	135.21		1
DILKKIGDTP	PHHHTAPAKSPKILPDILKKIGDTPMVRIN	PKILPDILKKIGDTPMVRINKIGKKFGLKC	P	D	I	T	P	M	0	0	0	2	0	0	0	1	0	2	1	2	0	0	1	0	1	0	0	0	0	0	10		1098.63	P35520;P0DN79	P35520	79	88	CBS	Cystathionine beta-synthase	yes	no	2	0.025177	110.88	1
DIMAKRNQKP	RAVKFQRAITGASLADIMAKRNQKPEVRKA	GASLADIMAKRNQKPEVRKAQREQAIRAAK	A	D	I	K	P	E	1	1	1	1	0	1	0	0	0	1	0	2	1	0	1	0	0	0	0	0	0	0	10		1199.64	P83731	P83731	89	98	RPL24	60S ribosomal protein L24	yes	yes	2	0.0084627	146.81	1	1	1	1	1
DIMRQTLELA	LIQRNPEISHMLNNPDIMRQTLELARNPAM	MLNNPDIMRQTLELARNPAMMQEMMRNQDR	P	D	I	L	A	R	1	1	0	1	0	1	1	0	0	1	2	0	1	0	0	0	1	0	0	0	0	0	10		1188.62	Q9UMX0	Q9UMX0	233	242	UBQLN1	Ubiquilin-1	yes	yes	2	0.082408	87.308			1
DIMRQTLELARNP	LIQRNPEISHMLNNPDIMRQTLELARNPAM	NPDIMRQTLELARNPAMMQEMMRNQDRALS	P	D	I	N	P	A	1	2	1	1	0	1	1	0	0	1	2	0	1	0	1	0	1	0	0	0	0	0	13		1555.81	Q9UMX0	Q9UMX0	233	245	UBQLN1	Ubiquilin-1	yes	yes	3	0.0041024	125.53	1	1	1	1	1
DINAPDKHHITP	CGQLEILEFLLLKGADINAPDKHHITPLLS	KGADINAPDKHHITPLLSAVYEGHVSCVKL	A	D	I	T	P	L	1	0	1	2	0	0	0	0	2	2	0	1	0	0	2	0	1	0	0	0	0	0	12		1356.68	P58546	P58546	60	71	MTPN	Myotrophin	yes	yes	2	0.0044447	131.46	1
DINIEGSEGKFKGP	PEVDIKGPKVDIDTPDINIEGSEGKFKGPK	PDINIEGSEGKFKGPKFKIPEMHLKAPKIS	P	D	I	G	P	K	0	0	1	1	0	0	2	3	0	2	0	2	0	1	1	1	0	0	0	0	0	0	14		1489.74	Q09666	Q09666	3718	3731	AHNAK	Neuroblast differentiation-associated protein AHNAK	yes	yes	2	0.015229	124.12			1
DINTKWAATRWAKKIEA	HSAHQKYVRQAWQKADINTKWAATRWAKKI	NTKWAATRWAKKIEARERKAKMTDFDRFKV	A	D	I	E	A	R	4	1	1	1	0	0	1	0	0	2	0	3	0	0	0	0	2	2	0	0	0	0	17		2001.08	P50914	P50914	81	97	RPL14	60S ribosomal protein L14	yes	yes	3;4	0.0067098	117.3	1	2	1
DIQELFAEFGTLK	GKLLVSNLDFGVSDADIQELFAEFGTLKKA	DADIQELFAEFGTLKKAAVHYDRSGRSLGT	A	D	I	L	K	K	1	0	0	1	0	1	2	1	0	1	2	1	0	2	0	0	1	0	0	0	0	0	13		1509.77	Q86V81	Q86V81	121	133	ALYREF	THO complex subunit 4	yes	yes	2	0.00075536	196.76			1	1	1
DIQELFAEFGTLKK	GKLLVSNLDFGVSDADIQELFAEFGTLKKA	ADIQELFAEFGTLKKAAVHYDRSGRSLGTA	A	D	I	K	K	A	1	0	0	1	0	1	2	1	0	1	2	2	0	2	0	0	1	0	0	0	0	0	14		1637.87	Q86V81	Q86V81	121	134	ALYREF	THO complex subunit 4	yes	yes	2;3	0.00061698	206.1			1	1	2
DIQELFAEFGTLKKA	GKLLVSNLDFGVSDADIQELFAEFGTLKKA	DIQELFAEFGTLKKAAVHYDRSGRSLGTAD	A	D	I	K	A	A	2	0	0	1	0	1	2	1	0	1	2	2	0	2	0	0	1	0	0	0	0	0	15		1708.9	Q86V81	Q86V81	121	135	ALYREF	THO complex subunit 4	yes	yes	2;3	0.0014939	172.76	1	1	2	1	1
DIQLARRIRGER	NLCAIHAKRVTIMPKDIQLARRIRGERA__	MPKDIQLARRIRGERA______________	K	D	I	E	R	A	1	4	0	1	0	1	1	1	0	2	1	0	0	0	0	0	0	0	0	0	0	0	12		1481.85	P84243;Q6NXT2;Q71DI3;P68431;Q16695	Q71DI3	124	135	H3F3A;H3F3C;HIST2H3A;HIST1H3A;HIST3H3	Histone H3.3;Histone H3.3C;Histone H3.2;Histone H3.1;Histone H3.1t	no	no	3	0.0077193	116.51			1	1	1
DIQLARRIRGERA	NLCAIHAKRVTIMPKDIQLARRIRGERA__	PKDIQLARRIRGERA_______________	K	D	I	R	A	-	2	4	0	1	0	1	1	1	0	2	1	0	0	0	0	0	0	0	0	0	0	0	13		1552.89	P84243;Q6NXT2;Q71DI3;P68431;Q16695	Q71DI3	124	136	H3F3A;H3F3C;HIST2H3A;HIST1H3A;HIST3H3	Histone H3.3;Histone H3.3C;Histone H3.2;Histone H3.1;Histone H3.1t	no	no	3	0.0049195	119.96	1	1	1	1
DIQVKELEKR	______________________________	______________________________	S	D	I	K	R	A	0	1	0	1	0	1	2	0	0	1	1	2	0	0	0	0	0	0	0	1	0	0	10		1256.71	P16949	P16949	5	14	STMN1	Stathmin	yes	yes	3	0.022349	113.63			1		1
DIQVKELEKRA	______________________________	MASSDIQVKELEKRASGQAFELILSPRSKE	S	D	I	R	A	S	1	1	0	1	0	1	2	0	0	1	1	2	0	0	0	0	0	0	0	1	0	0	11		1327.75	P16949	P16949	5	15	STMN1	Stathmin	yes	yes	2;3	0.00024913	170.52	1	1	2	2	2
DIQVKELEKRASGQA	______________________________	DIQVKELEKRASGQAFELILSPRSKESVPE	S	D	I	Q	A	F	2	1	0	1	0	2	2	1	0	1	1	2	0	0	0	1	0	0	0	1	0	0	15		1670.9	P16949	P16949	5	19	STMN1	Stathmin	yes	yes	2;3	0.00011291	257.38	1	1	2	2	1
DIQVKELEKRASGQAFELILSP	______________________________	EKRASGQAFELILSPRSKESVPEFPLSPPK	S	D	I	S	P	R	2	1	0	1	0	2	3	1	0	2	3	2	0	1	1	2	0	0	0	1	0	0	22		2470.34	P16949	P16949	5	26	STMN1	Stathmin	yes	yes	3	0.011091	103.31	1	1
DIRDAPQDFHPDRVKARGP	VLCNSEDIRLSPFMADIRDAPQDFHPDRVK	APQDFHPDRVKARGPGLEKTGVAVNKPAEF	A	D	I	G	P	G	2	3	0	4	0	1	0	1	1	1	0	1	0	1	3	0	0	0	0	1	0	0	19		2189.11	P21333	P21333	662	680	FLNA	Filamin-A	yes	yes	4	0.0039351	154.19		1			1
DIRTKDIEDVFYKYG	AGNNDCRIYVGNLPPDIRTKDIEDVFYKYG	DIRTKDIEDVFYKYGAIRDIDLKNRRGGPP	P	D	I	Y	G	A	0	1	0	3	0	0	1	1	0	2	0	2	0	1	0	0	1	0	2	1	0	0	15		1860.93	Q07955	Q07955	26	40	SRSF1	Serine/arginine-rich splicing factor 1	yes	yes	2;3;4	0.00057681	160.56			3	2	3
DISDVEGEVGAIGEEAP	EQFIQMLNEPPGELADISDVEGEVGAIGEE	SDVEGEVGAIGEEAPQMNYIQVTPQEKEAI	A	D	I	A	P	Q	2	0	0	2	0	0	4	3	0	2	0	0	0	0	1	1	0	0	0	2	0	0	17		1685.76	P54725	P54725	293	309	RAD23A	UV excision repair protein RAD23 homolog A	yes	yes	2	0.0010362	172.88			1	1	1
DISGLNLQFGA	TSKIPALAVEMPGSADISGLNLQFGALQFG	PGSADISGLNLQFGALQFGSEPVLSDYEST	A	D	I	G	A	L	1	0	1	1	0	1	0	2	0	1	2	0	0	1	0	1	0	0	0	0	0	0	11		1133.57	Q14157	Q14157	510	520	UBAP2L	Ubiquitin-associated protein 2-like	yes	yes	2	0.015462	110.31			1	1
DISLGEGHLSVKGSGGEWKGP	KIKGGADVSGGVSAPDISLGEGHLSVKGSG	GHLSVKGSGGEWKGPQVSSALNLDTSKFAG	P	D	I	G	P	Q	0	0	0	1	0	0	2	6	1	1	2	2	0	0	1	3	0	1	0	1	0	0	21		2109.05	Q09666	Q09666	5580	5600	AHNAK	Neuroblast differentiation-associated protein AHNAK	yes	yes	3	0.0057614	115.66				1	1
DISNLLQIEP	AQAHKALKDYKSSFADISNLLQIEPRNGPA	KSSFADISNLLQIEPRNGPAQKLRQEVKQN	A	D	I	E	P	R	0	0	1	1	0	1	1	0	0	2	2	0	0	0	1	1	0	0	0	0	0	0	10		1140.6	Q15785	Q15785	283	292	TOMM34	Mitochondrial import receptor subunit TOM34	yes	yes	2	0.019608	118.74					1
DISQDNALRDEMR	VTRILDGKRIQYQLVDISQDNALRDEMRAL	LVDISQDNALRDEMRALAGNPKATPPQIVN	V	D	I	M	R	A	1	2	1	3	0	1	1	0	0	1	1	0	1	0	0	1	0	0	0	0	0	0	13		1561.72	Q9H299	Q9H299	39	51	SH3BGRL3	SH3 domain-binding glutamic acid-rich-like protein 3	yes	yes	3	0.0045583	122.42			1	1
DISSEFKYNKP	QLLMSEPNPDDPLMADISSEFKYNKPAFLK	PLMADISSEFKYNKPAFLKNARQWTEKHAR	A	D	I	K	P	A	0	0	1	1	0	0	1	0	0	1	0	2	0	1	1	2	0	0	1	0	0	0	11		1326.65	Q9NPD8	Q9NPD8	127	137	UBE2T	Ubiquitin-conjugating enzyme E2 T	yes	yes	2	0.0082453	124.81		1
DITEEEMRKLFEKYGKA	TFTQRSRLFVGNLPPDITEEEMRKLFEKYG	TEEEMRKLFEKYGKAGEVFIHKDKGFGFIR	P	D	I	K	A	G	1	1	0	1	0	0	4	1	0	1	1	3	1	1	0	0	1	0	1	0	0	0	17		2086.04	Q15233	Q15233	84	100	NONO	Non-POU domain-containing octamer-binding protein	yes	yes	3;4	0.0028006	147.09	1		2	1	2
DITWGMLKKTTQEAERILLRTQTP	RVRRTTQLRRTTGAPDITWGMLKKTTQEAE	TTQEAERILLRTQTPFTPENLFLAMLSVVH	P	D	I	T	P	F	1	2	0	1	0	2	2	1	0	2	3	2	1	0	1	0	5	1	0	0	0	0	24		2828.52	Q8NEY8	Q8NEY8	407	430	PPHLN1	Periphilin-1	yes	yes	4	0.003301	117.64			1	1
DIVDIKGMGTVQKGMP	GVVPLATYMRIYKKGDIVDIKGMGTVQKGM	IVDIKGMGTVQKGMPHKCYHGKTGRVYNVT	G	D	I	M	P	H	0	0	0	2	0	1	0	3	0	2	0	2	2	0	1	0	1	0	0	2	0	0	16		1687.86	P46778	P46778	38	53	RPL21	60S ribosomal protein L21	yes	yes	2	0.021489	110.8				1
DIVNFVHTNLRKNNRQP	KNVTLPAVFKAPIRPDIVNFVHTNLRKNNR	VNFVHTNLRKNNRQPYAVSELAGHQTSAES	P	D	I	Q	P	Y	0	2	4	1	0	1	0	0	1	1	1	1	0	1	1	0	1	0	0	2	0	0	17		2064.1	P36578	P36578	35	51	RPL4	60S ribosomal protein L4	yes	yes	3;4;5	0.00085755	176.33	3	1	3	3	3
DIVTCVQSSRK	KVFNVTKENRNHLLPDIVTCVQSSRK____	HLLPDIVTCVQSSRK_______________	P	D	I	R	K	-	0	1	0	1	1	1	0	0	0	1	0	1	0	0	0	2	1	0	0	2	0	0	11		1291.66	Q9BSD7	Q9BSD7	180	190	NTPCR	Cancer-related nucleoside-triphosphatase	yes	yes	3	0.022131	101.93		1
DIVTVGECR	MSVHLSPCFRDVQIGDIVTVGECRPLSKTV	RDVQIGDIVTVGECRPLSKTVRFNVLKVTK	G	D	I	C	R	P	0	1	0	1	1	0	1	1	0	1	0	0	0	0	0	0	1	0	0	2	0	0	9		1047.5	P62280	P62280	124	132	RPS11	40S ribosomal protein S11	yes	yes	2	0.020579	141.39			1
DIVTVGECRP	MSVHLSPCFRDVQIGDIVTVGECRPLSKTV	DVQIGDIVTVGECRPLSKTVRFNVLKVTKA	G	D	I	R	P	L	0	1	0	1	1	0	1	1	0	1	0	0	0	0	1	0	1	0	0	2	0	0	10		1144.55	P62280	P62280	124	133	RPS11	40S ribosomal protein S11	yes	yes	2	0.01089	138.1	1	1
DIYKELRKLEVEYEQKRA	ETFERILRLYEKENPDIYKELRKLEVEYEQ	KELRKLEVEYEQKRAQLSQYFDAVKNAQHV	P	D	I	R	A	Q	1	2	0	1	0	1	4	0	0	1	2	3	0	0	0	0	0	0	2	1	0	0	18		2309.24	Q9Y2W2	Q9Y2W2	102	119	WBP11	WW domain-binding protein 11	yes	yes	4;5	8.1591e-06	221.24		1	1	2	2
DIYSFWLKSA	ATGATQQDANASSLLDIYSFWLKSAKVPER	ASSLLDIYSFWLKSAKVPERKLQANGPVAK	L	D	I	S	A	K	1	0	0	1	0	0	0	0	0	1	1	1	0	1	0	2	0	1	1	0	0	0	10		1228.61	Q14978	Q14978	52	61	NOLC1	Nucleolar and coiled-body phosphoprotein 1	yes	yes	2	0.015052	128.86			1	1	1
DKFLKFGMTP	KRELQELVQYPVEHPDKFLKFGMTPSKGVL	PVEHPDKFLKFGMTPSKGVLFYGPPGCGKT	P	D	K	T	P	S	0	0	0	1	0	0	0	1	0	0	1	2	1	2	1	0	1	0	0	0	0	0	10		1182.61	P55072	P55072	501	510	VCP	Transitional endoplasmic reticulum ATPase	yes	yes	2	0.026058	109.88			1	1
DKLFTLIEVECLGA	AIQKKLGIKVGETTPDKLFTLIEVECLGAC	PDKLFTLIEVECLGACVNAPMVQINDNYYE	P	D	K	G	A	C	1	0	0	1	1	0	2	1	0	1	3	1	0	1	0	0	1	0	0	1	0	0	14		1606.83	P19404	P19404	166	179	NDUFV2	NADH dehydrogenase [ubiquinone] flavoprotein 2, mitochondrial	yes	yes	2	0.0036408	125.22					1
DKMVGFIIGRGG	LVHQRTVITEEFKVPDKMVGFIIGRGGEQI	KVPDKMVGFIIGRGGEQISRIQAESGCKIQ	P	D	K	G	G	E	0	1	0	1	0	0	0	4	0	2	0	1	1	1	0	0	0	0	0	1	0	0	12		1248.66	Q96I24	Q96I24	86	97	FUBP3	Far upstream element-binding protein 3	yes	yes	2;3	0.010914	111.31			2		2
DKTSTVLTRHSQP	PPWAVDPAFAERYAPDKTSTVLTRHSQPAT	APDKTSTVLTRHSQPATPTPLQSRTSIVQA	P	D	K	Q	P	A	0	1	0	1	0	1	0	0	1	0	1	1	0	0	1	2	3	0	0	1	0	0	13		1468.76	Q9NR12	Q9NR12	237	249	PDLIM7	PDZ and LIM domain protein 7	yes	yes	3	0.023165	91.076					1
DKTVVNKDVFRDP	YNHLMPTRYSVDIPLDKTVVNKDVFRDPAL	PLDKTVVNKDVFRDPALKRKARREAKVKFE	L	D	K	D	P	A	0	1	1	3	0	0	0	0	0	0	0	2	0	1	1	0	1	0	0	3	0	0	13		1531.8	P61353	P61353	92	104	RPL27	60S ribosomal protein L27	yes	yes	3	2.0071e-08	176.87		1
DKWQHDLFDSGFGGGA	GRNRPAPYSRPKQLPDKWQHDLFDSGFGGG	KWQHDLFDSGFGGGAGVETGGKLLVSNLDF	P	D	K	G	A	G	1	0	0	3	0	1	0	4	1	0	1	1	0	2	0	1	0	1	0	0	0	0	16		1735.76	Q86V81	Q86V81	85	100	ALYREF	THO complex subunit 4	yes	yes	2;3	8.8214e-18	286.93			2	2	2
DLAARGEGESP	LAKCDRVDQLTAQLADLAARGEGESPQARA	AQLADLAARGEGESPQARALASQLQDSLKD	A	D	L	S	P	Q	2	1	0	1	0	0	2	2	0	0	1	0	0	0	1	1	0	0	0	0	0	0	11		1100.51	P18206	P18206	557	567	VCL	Vinculin	yes	yes	2	0.0097181	120.27	1	1	1	1	1
DLAEEYSKDRKKFCKNA	IALVNDPQPEHPLRADLAEEYSKDRKKFCK	AEEYSKDRKKFCKNAEEFTKKYGEKRPVD_	A	D	L	N	A	E	2	1	1	2	1	0	2	0	0	0	1	4	0	1	0	1	0	0	1	0	0	0	17		2101.03	P68036	P68036	124	140	UBE2L3	Ubiquitin-conjugating enzyme E2 L3	yes	yes	4	0.0089351	112.24		1	1		1
DLAGNSEVILP	AGAVEKGVPLYRHIADLAGNSEVILPVPAF	RHIADLAGNSEVILPVPAFNVINGGSHAGN	A	D	L	L	P	V	1	0	1	1	0	0	1	1	0	1	2	0	0	0	1	1	0	0	0	1	0	0	11		1126.59	P06733	P06733	136	146	ENO1	Alpha-enolase	yes	yes	2	0.0050387	157.86				1
DLAQQYGVRGYP	GSEIRLAKVDATEESDLAQQYGVRGYPTIK	EESDLAQQYGVRGYPTIKFFRNGDTASPKE	S	D	L	Y	P	T	1	1	0	1	0	2	0	2	0	0	1	0	0	0	1	0	0	0	2	1	0	0	12		1365.67	P07237	P07237	89	100	P4HB	Protein disulfide-isomerase	yes	yes	2	0.0057544	125.48	1	1
DLCHALRWYNHIKSYEKEK	ADVAVFEAVSSPPPADLCHALRWYNHIKSY	ALRWYNHIKSYEKEKASLPGVKKALGKYGP	A	D	L	E	K	A	1	1	1	1	1	0	2	0	2	1	2	3	0	0	0	1	0	1	2	0	0	0	19		2489.23	P24534	P24534	48	66	EEF1B2	Elongation factor 1-beta	yes	yes	5	0.0098447	112.56			1	1	1
DLCHALRWYNHIKSYEKEKA	ADVAVFEAVSSPPPADLCHALRWYNHIKSY	LRWYNHIKSYEKEKASLPGVKKALGKYGPA	A	D	L	K	A	S	2	1	1	1	1	0	2	0	2	1	2	3	0	0	0	1	0	1	2	0	0	0	20		2560.26	P24534	P24534	48	67	EEF1B2	Elongation factor 1-beta	yes	yes	4;5	0.012699	107.25			1	2
DLCHALRWYNHIKSYEKEKAS	ADVAVFEAVSSPPPADLCHALRWYNHIKSY	RWYNHIKSYEKEKASLPGVKKALGKYGPAD	A	D	L	A	S	L	2	1	1	1	1	0	2	0	2	1	2	3	0	0	0	2	0	1	2	0	0	0	21		2647.3	P24534	P24534	48	68	EEF1B2	Elongation factor 1-beta	yes	yes	4;5	9.15e-09	234.28			1	2
DLDAIKMFVGQVP	______________________________	QPDLDAIKMFVGQVPRTWSEKDLRELFEQY	P	D	L	V	P	R	1	0	0	2	0	1	0	1	0	1	1	1	1	1	1	0	0	0	0	2	0	0	13		1431.74	Q92879	Q92879	12	24	CELF1	CUGBP Elav-like family member 1	yes	yes	2	0.0050382	119.16					1
DLDEVKDYVAKGEDVNRTLEGGRKP	______________________________	KGEDVNRTLEGGRKPLHYAADCGQLEILEF	G	D	L	K	P	L	1	2	1	4	0	0	3	3	0	0	2	3	0	0	1	0	1	0	1	3	0	0	25		2802.41	P58546	P58546	14	38	MTPN	Myotrophin	yes	yes	4;5	3.3267e-06	207.55			2	2	2
DLDLHLKSP	KMPDMHFKAPKISMPDLDLHLKSPKAKGEV	PKISMPDLDLHLKSPKAKGEVDVDVPKLEG	P	D	L	S	P	K	0	0	0	2	0	0	0	0	1	0	3	1	0	0	1	1	0	0	0	0	0	0	9		1036.56	Q09666	Q09666	2390	2398	AHNAK	Neuroblast differentiation-associated protein AHNAK	yes	yes	2	0.060786	124.92			1
DLDSENWIEVKKRPRP	SNLKTLPKGLSASLPDLDSENWIEVKKRPR	LDSENWIEVKKRPRPSPARPKKSEESRFSH	P	D	L	R	P	S	0	2	1	2	0	0	2	0	0	1	1	2	0	0	2	1	0	1	0	1	0	0	16		1981.04	Q6PKG0	Q6PKG0	551	566	LARP1	La-related protein 1	yes	yes	4	0.0022206	145.43	1	1
DLDYDFQRDYYDRMYSYP	VTEHPSPSPLLSSSFDLDYDFQRDYYDRMY	YDFQRDYYDRMYSYPARVPPPPPIARAVVP	F	D	L	Y	P	A	0	2	0	5	0	1	0	0	0	0	1	0	1	1	1	1	0	0	5	0	0	0	18		2424	P07910	P07910	123	140	HNRNPC	Heterogeneous nuclear ribonucleoproteins C1/C2	yes	yes	3	0.0031412	154.19			1	1	1
DLEDLMKRENQKILTP	AFGRIAFSCPQKELPDLEDLMKRENQKILT	LEDLMKRENQKILTPLVSLDTPGKATVQVV	P	D	L	T	P	L	0	1	1	2	0	1	2	0	0	1	3	2	1	0	1	0	1	0	0	0	0	0	16		1942.02	Q9HC38	Q9HC38	228	243	GLOD4	Glyoxalase domain-containing protein 4	yes	yes	3	0.031383	84.508	1
DLEEELKNVTNNLKSLEAA	ERAEERAEVSELKCGDLEEELKNVTNNLKS	ELKNVTNNLKSLEAASEKYSEKEDKYEEEI	G	D	L	A	A	S	2	0	3	1	0	0	4	0	0	0	4	2	0	0	0	1	1	0	0	1	0	0	19		2129.09	P67936	P67936	156	174	TPM4	Tropomyosin alpha-4 chain	yes	yes	3	0.017752	100.02				1
DLEQILIQWITTQCRKDVGR	LSREVQQKIEKQYDADLEQILIQWITTQCR	LIQWITTQCRKDVGRPQPGRENFQNWLKDG	A	D	L	G	R	P	0	2	0	2	1	3	1	1	0	3	2	1	0	0	0	0	2	1	0	1	0	0	20		2471.3	P37802	P37802	25	44	TAGLN2	Transgelin-2	yes	yes	3;4	1.2249e-13	256.66	1	1	2	2	2
DLEQILIQWITTQCRKDVGRP	LSREVQQKIEKQYDADLEQILIQWITTQCR	IQWITTQCRKDVGRPQPGRENFQNWLKDGT	A	D	L	R	P	Q	0	2	0	2	1	3	1	1	0	3	2	1	0	0	1	0	2	1	0	1	0	0	21		2568.35	P37802	P37802	25	45	TAGLN2	Transgelin-2	yes	yes	3;4	5.7312e-14	263.51	2	2	1	1	2
DLEQLRLTDELAPP	EAFQPQEPDFPPPPPDLEQLRLTDELAPPK	PDLEQLRLTDELAPPKPPLPEGEVPPPRPP	P	D	L	P	P	K	1	1	0	2	0	1	2	0	0	0	4	0	0	0	2	0	1	0	0	0	0	0	14		1608.84	P18206	P18206	848	861	VCL	Vinculin	yes	yes	2	0.0012355	149.33	1	1	1	1	1
DLEQLTSLLQNNVNVNAQNGFGRTA	AEPWGNELASAAARGDLEQLTSLLQNNVNV	NNVNVNAQNGFGRTALQVMKLGNPEIARRL	G	D	L	T	A	L	2	1	5	1	0	3	1	2	0	0	4	0	0	1	0	1	2	0	0	2	0	0	25		2715.36	P42773	P42773	17	41	CDKN2C	Cyclin-dependent kinase 4 inhibitor C	yes	yes	3	1.9866e-06	208.69			1	1	1
DLFRGTLDP	FYTSITRARFEELNADLFRGTLDPVEKALR	FEELNADLFRGTLDPVEKALRDAKLDKSQI	A	D	L	D	P	V	0	1	0	2	0	0	0	1	0	0	2	0	0	1	1	0	1	0	0	0	0	0	9		1032.52	P11142	P11142	308	316	HSPA8	Heat shock cognate 71 kDa protein	yes	yes	2	0.027358	131.22					1
DLFTSKGLFR	AREIFDSRGNPTVEVDLFTSKGLFRAAVPS	PTVEVDLFTSKGLFRAAVPSGASTGIYEAL	V	D	L	F	R	A	0	1	0	1	0	0	0	1	0	0	2	1	0	2	0	1	1	0	0	0	0	0	10		1182.64	P06733	P06733	23	32	ENO1	Alpha-enolase	yes	yes	2;3	0.00044753	226.46			3	3	2
DLFTSKGLFRAA	AREIFDSRGNPTVEVDLFTSKGLFRAAVPS	VEVDLFTSKGLFRAAVPSGASTGIYEALEL	V	D	L	A	A	V	2	1	0	1	0	0	0	1	0	0	2	1	0	2	0	1	1	0	0	0	0	0	12		1324.71	P06733	P06733	23	34	ENO1	Alpha-enolase	yes	yes	2;3	0.00089219	188.04	2	2	3	2	1
DLGTDKDKEQWKEVHKQVVESA	SGMNVAGVSLKTLHPDLGTDKDKEQWKEVH	KEQWKEVHKQVVESAYEVIKLKGYTSWAIG	P	D	L	S	A	Y	1	0	0	3	0	2	3	1	1	0	1	4	0	0	0	1	1	1	0	3	0	0	22		2568.28	P00338	P00338	217	238	LDHA	L-lactate dehydrogenase A chain	yes	yes	4	0.022793	90.017				1
DLIAYLKKATNE	TKMIFVGIKKKEERADLIAYLKKATNE___	ERADLIAYLKKATNE_______________	A	D	L	N	E	-	2	0	1	1	0	0	1	0	0	1	2	2	0	0	0	0	1	0	1	0	0	0	12		1377.75	P99999;CON__P62894	P99999	94	105	CYCS	Cytochrome c	yes	no	2;3	0.0033886	160.77	2		1		1
DLIDTLGGP	PDKPSGKSGMDAALDDLIDTLGGPEETEEE	MDAALDDLIDTLGGPEETEEENTTYTGPEV	D	D	L	G	P	E	0	0	0	2	0	0	0	2	0	1	2	0	0	0	1	0	1	0	0	0	0	0	9		899.46	P20810	P20810	159	167	CAST	Calpastatin	yes	yes	1	0.031966	124.89				1
DLIEHFSQFG	KKLFVGGLKGDVAEGDLIEHFSQFGTVEKA	DVAEGDLIEHFSQFGTVEKAEIIADKQSGK	G	D	L	F	G	T	0	0	0	1	0	1	1	1	1	1	1	0	0	2	0	1	0	0	0	0	0	0	10		1191.56	Q13151	Q13151	113	122	HNRNPA0	Heterogeneous nuclear ribonucleoprotein A0	yes	yes	2	0.040484	93.429			1
DLINNLGTIAKSGTKA	RTLTLVDTGIGMTKADLINNLGTIAKSGTK	LINNLGTIAKSGTKAFMEALQAGADISMIG	A	D	L	K	A	F	2	0	2	1	0	0	0	2	0	2	2	2	0	0	0	1	2	0	0	0	0	0	16		1614.89	P07900;Q14568;P08238	P08238	97	112	HSP90AA1;HSP90AA2P;HSP90AB1	Heat shock protein HSP 90-alpha;Heat shock protein HSP 90-alpha A2;Heat shock protein HSP 90-beta	no	no	2	0.00071163	172.99	1
DLIQKGVIQHKEKCNQ	LMALGLGPWLAVEIPDLIQKGVIQHKEKCN	LIQKGVIQHKEKCNQ_______________	P	D	L	N	Q	-	0	0	1	1	1	3	1	1	1	2	1	3	0	0	0	0	0	0	0	1	0	0	16		1937.02	Q9Y3C8	Q9Y3C8	152	167	UFC1	Ubiquitin-fold modifier-conjugating enzyme 1	yes	yes	4	0.0052708	120.7	1
DLIVGSFGVDKA	SALRGGRDLDGNGYPDLIVGSFGVDKAVVY	GYPDLIVGSFGVDKAVVYRGRPIVSASASL	P	D	L	K	A	V	1	0	0	2	0	0	0	2	0	1	1	1	0	1	0	1	0	0	0	2	0	0	12		1219.64	P08648	P08648	473	484	ITGA5	Integrin alpha-5;Integrin alpha-5 heavy chain;Integrin alpha-5 light chain	yes	yes	2	0.014694	105.86			1		1
DLKADNQRLKDENGA	ERRISEMEEELKMLPDLKADNQRLKDENGA	DLKADNQRLKDENGALIRVISKLSK_____	P	D	L	G	A	L	2	1	2	3	0	1	1	1	0	0	2	2	0	0	0	0	0	0	0	0	0	0	15		1685.83	O14974	O14974	1006	1020	PPP1R12A	Protein phosphatase 1 regulatory subunit 12A	yes	yes	3	0.0064045	113.4			1	1
DLKEVTEEDLNNHFKSLGSSDLKF	AVLIDKDQSPKWKPADLKEVTEEDLNNHFK	LNNHFKSLGSSDLKF_______________	A	D	L	K	F	-	0	0	2	3	0	0	3	1	1	0	4	3	0	2	0	3	1	0	0	1	0	0	24		2764.36	Q6NVY1	Q6NVY1	363	386	HIBCH	3-hydroxyisobutyryl-CoA hydrolase, mitochondrial	yes	yes	4	0.0017273	147.41			1	1	1
DLKLWEIGKIIG	RYSRKVWDQVKASNPDLKLWEIGKIIGGMW	SNPDLKLWEIGKIIGGMWRDLTDEEKQEYL	P	D	L	I	G	G	0	0	0	1	0	0	1	2	0	3	2	2	0	0	0	0	0	1	0	0	0	0	12		1383.81	Q969G3	Q969G3	90	101	SMARCE1	SWI/SNF-related matrix-associated actin-dependent regulator of chromatin subfamily E member 1	yes	yes	2;3	0.0027569	162			2	1	1
DLKNLFGKYGKVLSA	KNIWVSGLSSNTKAADLKNLFGKYGKVLSA	DLKNLFGKYGKVLSAKVVTNARSPGAKCYG	A	D	L	S	A	K	1	0	1	1	0	0	0	2	0	0	3	3	0	1	0	1	0	0	1	1	0	0	15		1651.93	Q9NWH9	Q9NWH9	399	413	SLTM	SAFB-like transcription modulator	yes	yes	3	0.0043592	119.96			1	1	1
DLKNVRSKVGSTENIKHQPGGGRA	TTPRLSRLATNTSAPDLKNVRSKVGSTENI	GSTENIKHQPGGGRAKVEKKTEAAATTRKP	P	D	L	R	A	K	1	2	2	1	0	1	1	4	1	1	1	3	0	0	1	2	1	0	0	2	0	0	24		2547.36	P27816	P27816	931	954	MAP4	Microtubule-associated protein 4	yes	yes	5	0.0028803	126.97				1	1
DLKTYFTDKKTHLYTLILNP	KTGIYEEKHAKRPDADLKTYFTDKKTHLYT	FTDKKTHLYTLILNPDNSFEILVDQSVVNS	A	D	L	N	P	D	0	0	1	2	0	0	0	0	1	1	4	3	0	1	1	0	4	0	2	0	0	0	20		2423.31	P27824	P27824	225	244	CANX	Calnexin	yes	yes	3;4	0.0038769	149.36		1	2	1
DLKVELSQLRVA	DLRGKKKEELLKQLDDLKVELSQLRVAKVT	QLDDLKVELSQLRVAKVTGGAASKLSKIRV	D	D	L	V	A	K	1	1	0	1	0	1	1	0	0	0	3	1	0	0	0	1	0	0	0	2	0	0	12		1369.79	P42766	P42766	23	34	RPL35	60S ribosomal protein L35	yes	yes	2;3	9.3767e-05	186.46			2	2	2
DLLLDDSLVSIFGNRRLK	VRLLADPTGAFGKETDLLLDDSLVSIFGNR	LDDSLVSIFGNRRLKRFSMVVQDGIVKALN	T	D	L	L	K	R	0	2	1	3	0	0	0	1	0	1	5	1	0	1	0	2	0	0	0	1	0	0	18		2073.16	P30044	P30044	162	179	PRDX5	Peroxiredoxin-5, mitochondrial	yes	yes	4	0.0022096	169.92			1	1	1
DLLLDDSLVSIFGNRRLKRF	VRLLADPTGAFGKETDLLLDDSLVSIFGNR	DSLVSIFGNRRLKRFSMVVQDGIVKALNVE	T	D	L	R	F	S	0	3	1	3	0	0	0	1	0	1	5	1	0	2	0	2	0	0	0	1	0	0	20		2376.33	P30044	P30044	162	181	PRDX5	Peroxiredoxin-5, mitochondrial	yes	yes	4	0.019081	97.095					1
DLLLDDSLVSIFGNRRLKRFS	VRLLADPTGAFGKETDLLLDDSLVSIFGNR	SLVSIFGNRRLKRFSMVVQDGIVKALNVEP	T	D	L	F	S	M	0	3	1	3	0	0	0	1	0	1	5	1	0	2	0	3	0	0	0	1	0	0	21		2463.36	P30044	P30044	162	182	PRDX5	Peroxiredoxin-5, mitochondrial	yes	yes	4	0.0028384	142.3			1		1
DLLLSTQPGREEGSP	QASDLPASASLPAKADLLLSTQPGREEGSP	DLLLSTQPGREEGSPLELERLKLEPHEGLL	A	D	L	S	P	L	0	1	0	1	0	1	2	2	0	0	3	0	0	0	2	2	1	0	0	0	0	0	15		1597.79	P08195	P08195	594	608	SLC3A2	4F2 cell-surface antigen heavy chain	yes	yes	2	2.3638e-05	221.8	1	1	1
DLLVGSLSDHIVLLRAR	YSLSGQMDVDENFYPDLLVGSLSDHIVLLR	LVGSLSDHIVLLRARPVINIVHKTLVPRPA	P	D	L	A	R	P	1	2	0	2	0	0	0	1	1	1	5	0	0	0	0	2	0	0	0	2	0	0	17		1876.09	P26006	P26006	447	463	ITGA3	Integrin alpha-3;Integrin alpha-3 heavy chain;Integrin alpha-3 light chain	yes	yes	3	0.017785	96.993
DLLVGSLSDHIVLLRARP	YSLSGQMDVDENFYPDLLVGSLSDHIVLLR	VGSLSDHIVLLRARPVINIVHKTLVPRPAV	P	D	L	R	P	V	1	2	0	2	0	0	0	1	1	1	5	0	0	0	1	2	0	0	0	2	0	0	18		1973.14	P26006	P26006	447	464	ITGA3	Integrin alpha-3;Integrin alpha-3 heavy chain;Integrin alpha-3 light chain	yes	yes	3	0.011256	109.35	1		1	1	1
DLMAYDRRGR	ARNLPLPPPPPPRGGDLMAYDRRGRPGDRY	PPRGGDLMAYDRRGRPGDRYDGMVGFSADE	G	D	L	G	R	P	1	3	0	2	0	0	0	1	0	0	1	0	1	0	0	0	0	0	1	0	0	0	10		1251.61	P61978	P61978	319	328	HNRNPK	Heterogeneous nuclear ribonucleoprotein K	yes	yes	3	0.031359	87.258					1
DLMAYDRRGRP	ARNLPLPPPPPPRGGDLMAYDRRGRPGDRY	PRGGDLMAYDRRGRPGDRYDGMVGFSADET	G	D	L	R	P	G	1	3	0	2	0	0	0	1	0	0	1	0	1	0	1	0	0	0	1	0	0	0	11		1348.67	P61978	P61978	319	329	HNRNPK	Heterogeneous nuclear ribonucleoprotein K	yes	yes	3	0.019273	89.548				1
DLNLVDSLGYNALHYSKLSENA	IGSSNAVEALIKKGADLNLVDSLGYNALHY	LGYNALHYSKLSENAGIQSLLLSKISQDAD	A	D	L	N	A	G	2	0	3	2	0	0	1	1	1	0	5	1	0	0	0	3	0	0	2	1	0	0	22		2435.2	Q9P0K7	Q9P0K7	210	231	RAI14	Ankycorbin	yes	yes	3	0.0032363	125.92			1
DLNTTLPIRQTA	QRLRNDPLNQNKGKPDLNTTLPIRQTASIF	GKPDLNTTLPIRQTASIFKQPVTKVTNHPS	P	D	L	T	A	S	1	1	1	1	0	1	0	0	0	1	2	0	0	0	1	0	3	0	0	0	0	0	12		1341.73	Q9UBB5	Q9UBB5	238	249	MBD2	Methyl-CpG-binding domain protein 2	yes	yes	2	0.0017728	182.28	1	1
DLNVEGPEGGLKGP	GDINIEGPSMNIEGPDLNVEGPEGGLKGPK	PDLNVEGPEGGLKGPKFKMPDMNIKAPKIS	P	D	L	G	P	K	0	0	1	1	0	0	2	4	0	0	2	1	0	0	2	0	0	0	0	1	0	0	14		1380.69	Q09666	Q09666	3516	3529	AHNAK	Neuroblast differentiation-associated protein AHNAK	yes	yes	2	0.018629	112.15		1
DLQAFQGHGAGNLA	PAQKWWHTGALYRIGDLQAFQGHGAGNLAG	GDLQAFQGHGAGNLAGLKGRLDYLSSLKVK	G	D	L	L	A	G	3	0	1	1	0	2	0	3	1	0	2	0	0	1	0	0	0	0	0	0	0	0	14		1397.67	P08195	P08195	229	242	SLC3A2	4F2 cell-surface antigen heavy chain	yes	yes	2	0.0049202	115.91
DLQHGSLFLQTP	ALVDVLEDKLKGEMMDLQHGSLFLQTPKIV	EMMDLQHGSLFLQTPKIVADKDYSVTANSK	M	D	L	T	P	K	0	0	0	1	0	2	0	1	1	0	3	0	0	1	1	1	1	0	0	0	0	0	12		1354.69	P07195	P07195	65	76	LDHB	L-lactate dehydrogenase B chain	yes	yes	2	0.01607	121.83			1	1
DLQSINISGNGF	IARLANSGINVMQVADLQSINISGNGF___	QVADLQSINISGNGF_______________	A	D	L	G	F	-	0	0	2	1	0	1	0	2	0	2	1	0	0	1	0	2	0	0	0	0	0	0	12		1263.61	P08047	P08047	774	785	SP1	Transcription factor Sp1	yes	yes	2	0.00010709	171.33			1		1
DLREQRGLRQA	TPIEREIRLAQEREADLREQRGLRQATDHQ	EREADLREQRGLRQATDHQELVEIPTRPLL	A	D	L	Q	A	T	1	3	0	1	0	2	1	1	0	0	2	0	0	0	0	0	0	0	0	0	0	0	11		1340.73	Q8IVT2	Q8IVT2	306	316	MISP	Mitotic interactor and substrate of PLK1	yes	yes	3	0.015648	110.08		1	1
DLRSNTGGQAFP	VKAYLPVNESFGFTADLRSNTGGQAFPQCV	FTADLRSNTGGQAFPQCVFDHWQILPGDPF	A	D	L	F	P	Q	1	1	1	1	0	1	0	2	0	0	1	0	0	1	1	1	1	0	0	0	0	0	12		1261.61	P13639	P13639	799	810	EEF2	Elongation factor 2	yes	yes	2	0.020431	97.597			1	1
DLRVNFAMNVGKARGFFKKG	VLCKDPVQEAWAEDVDLRVNFAMNVGKARG	FAMNVGKARGFFKKGDVVIVLTGWRPGSGF	V	D	L	K	G	D	2	2	2	1	0	0	0	3	0	0	1	3	1	3	0	0	0	0	0	2	0	0	20		2254.22	P14618	P14618	487	506	PKM	Pyruvate kinase PKM	yes	yes	4	0.0044501	133.93		1
DLSAHNNHMA	HNALKLRFPAEDEFPDLSAHNNHMAKVLTP	EDEFPDLSAHNNHMAKVLTPELYAELRAKS	P	D	L	M	A	K	2	0	2	1	0	0	0	0	2	0	1	0	1	0	0	1	0	0	0	0	0	0	10		1108.47	P12277	P12277	22	31	CKB	Creatine kinase B-type	yes	yes	2	0.00066129	189		1		1	1
DLSHIETKA	RLTLYDIAHTPGVAADLSHIETKAAVKGYL	TPGVAADLSHIETKAAVKGYLGPEQLPDCL	A	D	L	K	A	A	1	0	0	1	0	0	1	0	1	1	1	1	0	0	0	1	1	0	0	0	0	0	9		1012.52	P40926	P40926	67	75	MDH2	Malate dehydrogenase, mitochondrial	yes	yes	2	0.025571	133.68		1
DLSLEGPEGKLKGP	ANVDISAPKVDTNAPDLSLEGPEGKLKGPK	PDLSLEGPEGKLKGPKFKMPEMHFRAPKMS	P	D	L	G	P	K	0	0	0	1	0	0	2	3	0	0	3	2	0	0	2	1	0	0	0	0	0	0	14		1438.77	Q09666	Q09666	1040	1053	AHNAK	Neuroblast differentiation-associated protein AHNAK	yes	yes	3	0.016142	98.531			1
DLSRMSGKKDLY	LAGLGLTEAIDKNKADLSRMSGKKDLYLAS	NKADLSRMSGKKDLYLASVFHATAFELDTD	A	D	L	L	Y	L	0	1	0	2	0	0	0	1	0	0	2	2	1	0	0	2	0	0	1	0	0	0	12		1411.71	P50454	P50454	336	347	SERPINH1	Serpin H1	yes	yes	2;3	0.0038212	127.03			1	1	2
DLSRMSGKKDLYL	LAGLGLTEAIDKNKADLSRMSGKKDLYLAS	KADLSRMSGKKDLYLASVFHATAFELDTDG	A	D	L	Y	L	A	0	1	0	2	0	0	0	1	0	0	3	2	1	0	0	2	0	0	1	0	0	0	13		1524.8	P50454	P50454	336	348	SERPINH1	Serpin H1	yes	yes	3	0.0093806	109.6			1	1
DLTAALRDVRQQYES	IQEQHVQIDVDVSKPDLTAALRDVRQQYES	DLTAALRDVRQQYESVAAKNLQEAEEWYKS	P	D	L	E	S	V	2	2	0	2	0	2	1	0	0	0	2	0	0	0	0	1	1	0	1	1	0	0	15		1763.88	P08670	P08670	264	278	VIM	Vimentin	yes	yes	2;3	5.4555e-18	344.86	2	2
DLTAALRDVRQQYESVAAKNLQEA	IQEQHVQIDVDVSKPDLTAALRDVRQQYES	RQQYESVAAKNLQEAEEWYKSKFADLSEAA	P	D	L	E	A	E	5	2	1	2	0	3	2	0	0	0	3	1	0	0	0	1	1	0	1	2	0	0	24		2688.38	P08670	P08670	264	287	VIM	Vimentin	yes	yes	3;4	0.00028119	179.79	2	2
DLTCRLEKP	TGMAFRVPTANVSVVDLTCRLEKPAKYDDI	ANVSVVDLTCRLEKPAKYDDIKKVVKQASE	V	D	L	K	P	A	0	1	0	1	1	0	1	0	0	0	2	1	0	0	1	0	1	0	0	0	0	0	9		1130.58	P04406	P04406	244	252	GAPDH	Glyceraldehyde-3-phosphate dehydrogenase	yes	yes	2	0.016326	149.91			1	1
DLTEYLSTHYKAP	AVEGPSENVRKLSRADLTEYLSTHYKAPRM	RADLTEYLSTHYKAPRMVLAAAGGVEHQQL	A	D	L	A	P	R	1	0	0	1	0	0	1	0	1	0	2	1	0	0	1	1	2	0	2	0	0	0	13		1536.75	P31930	P31930	215	227	UQCRC1	Cytochrome b-c1 complex subunit 1, mitochondrial	yes	yes	2	0.0017236	147.62	1
DLTKLHQL	LEAYTIQGQYAIPQPDLTKLHQLAMQQSHF	QYAIPQPDLTKLHQLAMQQSHFPMTHGNTG	P	D	L	Q	L	A	0	0	0	1	0	1	0	0	1	0	3	1	0	0	0	0	1	0	0	0	0	0	8		966.55	Q15366	Q15366	242	249	PCBP2	Poly(rC)-binding protein 2	yes	yes	2	0.01651	166.68				1	1
DLTLYQSNTILRHLG	KASCLYGQLPKFQDGDLTLYQSNTILRHLG	DLTLYQSNTILRHLGRTLGLYGKDQQEAAL	G	D	L	L	G	R	0	1	1	1	0	1	0	1	1	1	4	0	0	0	0	1	2	0	1	0	0	0	15		1742.93	P09211	P09211	60	74	GSTP1	Glutathione S-transferase P	yes	yes	3	0.0024434	134.21			1	1	1
DLTPVHFTP	RTVTCPMSGKPLRMSDLTPVHFTPLDSSVD	KPLRMSDLTPVHFTPLDSSVDRVGLITRSE	S	D	L	T	P	L	0	0	0	1	0	0	0	0	1	0	1	0	0	1	2	0	2	0	0	1	0	0	9		1025.52	Q9Y314	Q9Y314	196	204	NOSIP	Nitric oxide synthase-interacting protein	yes	yes	2	0.020782	140.98		1	1
DLVENFDEASKNEAN	KAPLATGEDDDDEVPDLVENFDEASKNEAN	DLVENFDEASKNEAN_______________	P	D	L	A	N	-	2	0	3	2	0	0	3	0	0	0	1	1	0	1	0	1	0	0	0	1	0	0	15		1693.74	P20290;Q96K17	P20290	192	206	BTF3;BTF3L4	Transcription factor BTF3;Transcription factor BTF3 homolog 4	no	no	2;3	1.2284e-17	291.43	1	2	2	2	1
DLVGVNKDSYLILETLP	LPVIGLVDAEKLKPGDLVGVNKDSYLILET	VGVNKDSYLILETLPTEYDSRVKAMEVDER	G	D	L	L	P	T	0	0	1	2	0	0	1	1	0	1	4	1	0	0	1	1	1	0	1	2	0	0	17		1888.02	P17980	P17980	149	165	PSMC3	26S protease regulatory subunit 6A	yes	yes	2	0.0014938	164.04			1	1	1
DLVSLQQSGELLTRLKQIGALQ	VPRVFIGKDCIGGCSDLVSLQQSGELLTRL	SGELLTRLKQIGALQ_______________	S	D	L	L	Q	-	1	1	0	1	0	4	1	2	0	1	6	1	0	0	0	2	1	0	0	1	0	0	22		2409.36	P35754	P35754	85	106	GLRX	Glutaredoxin-1	yes	yes	3	0.001621	156.85			1	1	1
DLVVGLCTGQIKTG	MVSHRSGETEDTFIADLVVGLCTGQIKTGA	ADLVVGLCTGQIKTGAPCRSERLAKYNQLL	A	D	L	T	G	A	0	0	0	1	1	1	0	3	0	1	2	1	0	0	0	0	2	0	0	2	0	0	14		1459.77	P06733;P13929;P09104	P06733	383	396	ENO1;ENO3;ENO2	Alpha-enolase;Beta-enolase;Gamma-enolase	no	no	2	0.0022983	134.98			1	1	1
DLWKETVFTKSP	ATFDAISKTYSYLTPDLWKETVFTKSPYQE	LTPDLWKETVFTKSPYQEFTDHLVKTHTRV	P	D	L	S	P	Y	0	0	0	1	0	0	1	0	0	0	1	2	0	1	1	1	2	1	0	1	0	0	12		1449.75	P15880	P15880	254	265	RPS2	40S ribosomal protein S2	yes	yes	2;3	0.0012247	164.81	2	2		1	1
DLWQWRKSL	YVKNCFRMTDQEAIQDLWQWRKSL______	DQEAIQDLWQWRKSL_______________	Q	D	L	S	L	-	0	1	0	1	0	1	0	0	0	0	2	1	0	0	0	1	0	2	0	0	0	0	9		1230.65	P06748	P06748	286	294	NPM1	Nucleophosmin	yes	yes	2	0.027357	131.22	1	1
DLYKSFIKDYP	SPDDPSRYISPDQLADLYKSFIKDYPVVSI	DQLADLYKSFIKDYPVVSIEDPFDQDDWGA	A	D	L	Y	P	V	0	0	0	2	0	0	0	0	0	1	1	2	0	1	1	1	0	0	2	0	0	0	11		1387.7	P06733	P06733	278	288	ENO1	Alpha-enolase	yes	yes	2	0.013454	112.83	1
DMAEIEKFDKSKLKKTETQEKNP	______________________________	DKSKLKKTETQEKNPLPSKETIEQEKQAGE	P	D	M	N	P	L	1	0	1	2	0	1	4	0	0	1	1	6	1	1	1	1	2	0	0	0	0	0	23		2736.4	P62328	P62328	6	28	TMSB4X	Thymosin beta-4;Hematopoietic system regulatory peptide	yes	yes	4	0.002575	126.86	1
DMEEDDDQKAVKDEL	GDDDDLEDLEEAEEPDMEEDDDQKAVKDEL	DMEEDDDQKAVKDEL_______________	P	D	M	E	L	-	1	0	0	5	0	1	3	0	0	0	1	2	1	0	0	0	0	0	0	1	0	0	15		1778.75	P07237	P07237	494	508	P4HB	Protein disulfide-isomerase	yes	yes	2;3	6.1656e-05	259.47	1	2	3	1	2
DMEKIWHHSFYNELRVAP	TLKYPIEHGIITNWDDMEKIWHHSFYNELR	KIWHHSFYNELRVAPEEHPTLLTEAPLNPK	D	D	M	A	P	E	1	1	1	1	0	0	2	0	2	1	1	1	1	1	1	1	0	1	1	1	0	0	18		2271.09	P62736;P63267	P62736	83	100	ACTA2;ACTG2	Actin, aortic smooth muscle;Actin, gamma-enteric smooth muscle	yes	no	4	0.003071	156.11			1	1
DMEKIWHHTFYN	TLKYPIEHGIVTNWDDMEKIWHHTFYNELR	NWDDMEKIWHHTFYNELRVAPEEHPVLLTE	D	D	M	Y	N	E	0	0	1	1	0	0	1	0	2	1	0	1	1	1	0	0	1	1	1	0	0	0	12		1619.72	P60709;P63261;Q6S8J3;A5A3E0;P0CG38;P0CG39;Q9BYX7;P68032;P68133	P60709	81	92	ACTB;ACTG1;POTEE;POTEF;POTEI;POTEJ;POTEKP;ACTC1;ACTA1	Actin, cytoplasmic 1;Actin, cytoplasmic 1, N-terminally processed;Actin, cytoplasmic 2;Actin, cytoplasmic 2, N-terminally processed;POTE ankyrin domain family member E;POTE ankyrin domain family member F;POTE ankyrin domain family member I;POTE ankyrin domain family member J;Putative beta-actin-like protein 3;Putative beta-actin-like protein 3, N-terminally processed;Actin, alpha cardiac muscle 1…	no	no	3	0.027886	90.697			1		1
DMEKIWHHTFYNE	TLKYPIEHGIVTNWDDMEKIWHHTFYNELR	WDDMEKIWHHTFYNELRVAPEEHPVLLTEA	D	D	M	N	E	L	0	0	1	1	0	0	2	0	2	1	0	1	1	1	0	0	1	1	1	0	0	0	13		1748.76	P60709;P63261;Q6S8J3;A5A3E0;P0CG38;P0CG39;Q9BYX7;P68032;P68133	P60709	81	93	ACTB;ACTG1;POTEE;POTEF;POTEI;POTEJ;POTEKP;ACTC1;ACTA1	Actin, cytoplasmic 1;Actin, cytoplasmic 1, N-terminally processed;Actin, cytoplasmic 2;Actin, cytoplasmic 2, N-terminally processed;POTE ankyrin domain family member E;POTE ankyrin domain family member F;POTE ankyrin domain family member I;POTE ankyrin domain family member J;Putative beta-actin-like protein 3;Putative beta-actin-like protein 3, N-terminally processed;Actin, alpha cardiac muscle 1…	no	no	2;3	1.1822e-05	271.32			1	1
DMEKIWHHTFYNEL	TLKYPIEHGIVTNWDDMEKIWHHTFYNELR	DDMEKIWHHTFYNELRVAPEEHPVLLTEAP	D	D	M	E	L	R	0	0	1	1	0	0	2	0	2	1	1	1	1	1	0	0	1	1	1	0	0	0	14		1861.85	P60709;P63261;Q6S8J3;A5A3E0;P0CG38;P0CG39;Q9BYX7;P68032;P68133	P60709	81	94	ACTB;ACTG1;POTEE;POTEF;POTEI;POTEJ;POTEKP;ACTC1;ACTA1	Actin, cytoplasmic 1;Actin, cytoplasmic 1, N-terminally processed;Actin, cytoplasmic 2;Actin, cytoplasmic 2, N-terminally processed;POTE ankyrin domain family member E;POTE ankyrin domain family member F;POTE ankyrin domain family member I;POTE ankyrin domain family member J;Putative beta-actin-like protein 3;Putative beta-actin-like protein 3, N-terminally processed;Actin, alpha cardiac muscle 1…	no	no	2;3	0.00024509	193.28			2	1	1
DMEKIWHHTFYNELRVA	TLKYPIEHGIVTNWDDMEKIWHHTFYNELR	EKIWHHTFYNELRVAPEEHPVLLTEAPLNP	D	D	M	V	A	P	1	1	1	1	0	0	2	0	2	1	1	1	1	1	0	0	1	1	1	1	0	0	17		2188.05	P60709;P63261;Q6S8J3;A5A3E0;P0CG38;P0CG39;Q9BYX7;P68032;P68133	P60709	81	97	ACTB;ACTG1;POTEE;POTEF;POTEI;POTEJ;POTEKP;ACTC1;ACTA1	Actin, cytoplasmic 1;Actin, cytoplasmic 1, N-terminally processed;Actin, cytoplasmic 2;Actin, cytoplasmic 2, N-terminally processed;POTE ankyrin domain family member E;POTE ankyrin domain family member F;POTE ankyrin domain family member I;POTE ankyrin domain family member J;Putative beta-actin-like protein 3;Putative beta-actin-like protein 3, N-terminally processed;Actin, alpha cardiac muscle 1…	no	no	4	0.005954	122.31			1
DMEKIWHHTFYNELRVAP	TLKYPIEHGIVTNWDDMEKIWHHTFYNELR	KIWHHTFYNELRVAPEEHPVLLTEAPLNPK	D	D	M	A	P	E	1	1	1	1	0	0	2	0	2	1	1	1	1	1	1	0	1	1	1	1	0	0	18		2285.11	P60709;P63261;Q6S8J3;A5A3E0;P0CG38;P0CG39;Q9BYX7;P68032;P68133	P60709	81	98	ACTB;ACTG1;POTEE;POTEF;POTEI;POTEJ;POTEKP;ACTC1;ACTA1	Actin, cytoplasmic 1;Actin, cytoplasmic 1, N-terminally processed;Actin, cytoplasmic 2;Actin, cytoplasmic 2, N-terminally processed;POTE ankyrin domain family member E;POTE ankyrin domain family member F;POTE ankyrin domain family member I;POTE ankyrin domain family member J;Putative beta-actin-like protein 3;Putative beta-actin-like protein 3, N-terminally processed;Actin, alpha cardiac muscle 1…	no	no	2;3;4	3.6769e-16	304.86	4	3	5	4	5
DMETLQRIYGISFP	LKIHKNSSTYWEGKADMETLQRIYGISFPD	ADMETLQRIYGISFPDPKMLKEWEKFQEEA	A	D	M	F	P	D	0	1	0	1	0	1	1	1	0	2	1	0	1	1	1	1	1	0	1	0	0	0	14		1668.82	P26639	P26639	290	303	TARS	Threonine--tRNA ligase, cytoplasmic	yes	yes	2	0.0027946	131.37		1
DMFQTVDLFEGKDMA	AQFLKAAEDYGVIKTDMFQTVDLFEGKDMA	DMFQTVDLFEGKDMAAVQRTLMALGSLAVT	T	D	M	M	A	A	1	0	0	3	0	1	1	1	0	0	1	1	2	2	0	0	1	0	0	1	0	0	15		1745.76	Q01995	Q01995	110	124	TAGLN	Transgelin	yes	yes	2	5.8649e-05	208.08		1	3	3	2
DMFQTVDLFEGKDMAA	AQFLKAAEDYGVIKTDMFQTVDLFEGKDMA	MFQTVDLFEGKDMAAVQRTLMALGSLAVTK	T	D	M	A	A	V	2	0	0	3	0	1	1	1	0	0	1	1	2	2	0	0	1	0	0	1	0	0	16		1816.8	Q01995	Q01995	110	125	TAGLN	Transgelin	yes	yes	2	0.0020278	148.13				1	1
DMFTHGIQSAA	GEDGQDPHSKHLYTADMFTHGIQSAAHFVM	LYTADMFTHGIQSAAHFVMFFAPWCGHCQR	A	D	M	A	A	H	2	0	0	1	0	1	0	1	1	1	0	0	1	1	0	1	1	0	0	0	0	0	11		1176.52	Q8NBS9	Q8NBS9	69	79	TXNDC5	Thioredoxin domain-containing protein 5	yes	yes	2	0.011204	115.7				1	1
DMKELGIWEP	NCETWGVNGETGTLVDMKELGIWEPLAVKL	TGTLVDMKELGIWEPLAVKLQTYKTAVETA	V	D	M	E	P	L	0	0	0	1	0	0	2	1	0	1	1	1	1	0	1	0	0	1	0	0	0	0	10		1216.58	P49368	P49368	489	498	CCT3	T-complex protein 1 subunit gamma	yes	yes	2	0.029578	118.26			1
DMLHRFYGKNSSYVHGGLDSNGKP	REFVRQYYTLLNQAPDMLHRFYGKNSSYVH	NSSYVHGGLDSNGKPADAVYGQKEIHRKVM	P	D	M	K	P	A	0	1	2	2	0	0	0	4	2	0	2	2	1	1	1	3	0	0	2	1	0	0	24		2678.27	Q13283	Q13283	28	51	G3BP1	Ras GTPase-activating protein-binding protein 1	yes	yes	4;5	0.00074914	161.04	1	1	2	2	1
DMLRAFHAALRNSP	PGPDPSEVDGLLRQGDMLRAFHAALRNSPV	GDMLRAFHAALRNSPVNTKNQAVKERAQGV	G	D	M	S	P	V	3	2	1	1	0	0	0	0	1	0	2	0	1	1	1	1	0	0	0	0	0	0	14		1597.81	Q9BPX5	Q9BPX5	52	65	ARPC5L	Actin-related protein 2/3 complex subunit 5-like protein	yes	yes	3	0.0045688	118.47	1
DMMEEMYKKA	YKKQFSQYIKNSVTPDMMEEMYKKAHAAIR	NSVTPDMMEEMYKKAHAAIRENPVYEKKPK	P	D	M	K	A	H	1	0	0	1	0	0	2	0	0	0	0	2	3	0	0	0	0	0	1	0	0	0	10		1274.53	P46777	P46777	234	243	RPL5	60S ribosomal protein L5	yes	yes	2	0.01808	122.13			1	1	1
DMMEEMYKKAHA	YKKQFSQYIKNSVTPDMMEEMYKKAHAAIR	VTPDMMEEMYKKAHAAIRENPVYEKKPKKE	P	D	M	H	A	A	2	0	0	1	0	0	2	0	1	0	0	2	3	0	0	0	0	0	1	0	0	0	12		1482.63	P46777	P46777	234	245	RPL5	60S ribosomal protein L5	yes	yes	2	0.0060899	146.11	1	1
DMQNLVERLER	______________________________	______________________________	A	D	M	E	R	A	0	2	1	1	0	1	2	0	0	0	2	0	1	0	0	0	0	0	0	1	0	0	11		1401.7	Q01518	Q01518	3	13	CAP1	Adenylyl cyclase-associated protein 1	yes	yes	3	0.013522	97.911			1	1
DMQNLVERLERA	______________________________	______________________________	A	D	M	R	A	V	1	2	1	1	0	1	2	0	0	0	2	0	1	0	0	0	0	0	0	1	0	0	12		1472.74	Q01518	Q01518	3	14	CAP1	Adenylyl cyclase-associated protein 1	yes	yes	3	0.016528	89.959			1
DMRQTVAVGVIKA	ESFSDYPPLGRFAVRDMRQTVAVGVIKAVD	VRDMRQTVAVGVIKAVDKKAAGAGKVTKSA	R	D	M	K	A	V	2	1	0	1	0	1	0	1	0	1	0	1	1	0	0	0	1	0	0	3	0	0	13		1386.77	P68104;Q5VTE0	P68104	428	440	EEF1A1;EEF1A1P5	Elongation factor 1-alpha 1;Putative elongation factor 1-alpha-like 3	yes	no	2;3	0.0094805	109.44			2	1
DMRTERFGQGGAGP	PGVPPATMSGSMMGSDMRTERFGQGGAGPV	SDMRTERFGQGGAGPVGGQGPRGMGPGTPA	S	D	M	G	P	V	1	2	0	1	0	1	1	4	0	0	0	0	1	1	1	0	1	0	0	0	0	0	14		1477.67	P23246	P23246	661	674	SFPQ	Splicing factor, proline- and glutamine-rich	yes	yes	2;3	4.3611e-11	292.06	2	1	1	1	1
DMRVQILKDYVRQHFP	LIMGIGHRVKSINNPDMRVQILKDYVRQHF	MRVQILKDYVRQHFPATPLLDYALEVEKIT	P	D	M	F	P	A	0	2	0	2	0	2	0	0	1	1	1	1	1	1	1	0	0	0	1	2	0	0	16		2044.07	P53396	P53396	984	999	ACLY	ATP-citrate synthase	yes	yes	4	0.018715	94.922	1
DMSVTRVVVHKETELA	QALAQAIREAREQHPDMSVTRVVVHKETEL	MSVTRVVVHKETELAEEGED__________	P	D	M	L	A	E	1	1	0	1	0	0	2	0	1	0	1	1	1	0	0	1	2	0	0	4	0	0	16		1812.94	O43491	O43491	985	1000	EPB41L2	Band 4.1-like protein 2	yes	yes	3	0.021433	91.657		1
DMVQNTVSELIKVAGHP	TGNKVHAIQCDVRDPDMVQNTVSELIKVAG	VQNTVSELIKVAGHPNIVINNAAGNFISPT	P	D	M	H	P	N	1	0	1	1	0	1	1	1	1	1	1	1	1	0	1	1	1	0	0	3	0	0	17		1836.94	Q16698	Q16698	122	138	DECR1	2,4-dienoyl-CoA reductase, mitochondrial	yes	yes	3	0.001207	134.9	1	1	1	1
DNDTGHTMGDP	RRCQLLLEIYPEWNPDNDTGHTMGDPFMLQ	EWNPDNDTGHTMGDPFMLQQSTNPAPGILG	P	D	N	D	P	F	0	0	1	3	0	0	0	2	1	0	0	0	1	0	1	0	2	0	0	0	0	0	11		1158.42	P43243	P43243	332	342	MATR3	Matrin-3	yes	yes	2	0.00068198	178.27			1	1	1
DNETYKSNLKIAELKLREAP	VEAVAYYKKALELDPDNETYKSNLKIAELK	KSNLKIAELKLREAPSPTGGVGSFDIAGLL	P	D	N	A	P	S	2	1	2	1	0	0	3	0	0	1	3	3	0	0	1	1	1	0	1	0	0	0	20		2331.24	O43765	O43765	191	210	SGTA	Small glutamine-rich tetratricopeptide repeat-containing protein alpha	yes	yes	4	0.0037593	143.15	1	1	1	1	1
DNFVFGQSGAGNNWAKGHYTEGA	MDSVRSGPFGQIFRPDNFVFGQSGAGNNWA	GAGNNWAKGHYTEGAELVDSVLDVVRKEAE	P	D	N	G	A	E	3	0	3	1	0	1	1	5	1	0	0	1	0	2	0	1	1	1	1	1	0	0	23		2426.07	P07437;Q9BVA1;Q13885;P68371;P04350	P07437	88	110	TUBB;TUBB2B;TUBB2A;TUBB4B;TUBB4A	Tubulin beta chain;Tubulin beta-2B chain;Tubulin beta-2A chain;Tubulin beta-4B chain;Tubulin beta-4A chain	no	no	3	0.00033479	180.63			1	1
DNHVRIDNRLLEKP	PENKKPVKPHSSFKPDNHVRIDNRLLEKPY	PDNHVRIDNRLLEKPYVRDDDKAKPGFLPK	P	D	N	K	P	Y	0	2	2	2	0	0	1	0	1	1	2	1	0	0	1	0	0	0	0	1	0	0	14		1717.92	Q9Y520	Q9Y520	1308	1321	PRRC2C	Protein PRRC2C	yes	yes	4	0.013132	103.13			1	1
DNIIFLSDQTKEKE	MDKNNVRRQATTIIADNIIFLSDQTKEKE_	ADNIIFLSDQTKEKE_______________	A	D	N	K	E	-	0	0	1	2	0	1	2	0	0	2	1	2	0	1	0	1	1	0	0	0	0	0	14		1678.84	Q04837	Q04837	135	148	SSBP1	Single-stranded DNA-binding protein, mitochondrial	yes	yes	3	0.0088258	94.532					1
DNKLLGQFTLIGIPP	QVEIKVCQGEREMAGDNKLLGQFTLIGIPP	DNKLLGQFTLIGIPPAPRGVPQIEVTFDID	G	D	N	P	P	A	0	0	1	1	0	1	0	2	0	2	3	1	0	1	2	0	1	0	0	0	0	0	15		1624.92	P38646	P38646	496	510	HSPA9	Stress-70 protein, mitochondrial	yes	yes	2	0.0021582	168.3			1	1	1
DNLVLNLQDESFTRGSDSLIKGKK	SKTIATSQNRIYLTADNLVLNLQDESFTRG	ESFTRGSDSLIKGKK_______________	A	D	N	K	K	-	0	1	2	3	0	1	1	2	0	1	4	3	0	1	0	3	1	0	0	1	0	0	24		2676.41	Q99623	Q99623	276	299	PHB2	Prohibitin-2	yes	yes	4;5	0.0024083	137.45			1	1	1
DNLVQMIQDEES	KNFNNMKSKNLTPVLDNLVQMIQDEESPLQ	PVLDNLVQMIQDEESPLQSLSLADSKLKTE	L	D	N	E	S	P	0	0	1	2	0	2	2	0	0	1	1	0	1	0	0	1	0	0	0	1	0	0	12		1419.62	Q5VZK9	Q5VZK9	533	544	LRRC16A	Leucine-rich repeat-containing protein 16A	yes	yes	2	0.020128	98.033				1
DNRVQCCLYFIAP	DYLNAESRVNRRQMPDNRVQCCLYFIAPSG	MPDNRVQCCLYFIAPSGHGLKPLDIEFMKR	P	D	N	A	P	S	1	1	1	1	2	1	0	0	0	1	1	0	0	1	1	0	0	0	1	1	0	0	13		1654.76	Q16181	Q16181	155	167	2020-09-07	Septin-7	yes	yes	2	0.033691	85.813				1
DNSMGFGAERKIRQ	ASAPRLMVLRQPRGPDNSMGFGAERKIRQA	PDNSMGFGAERKIRQAGVID__________	P	D	N	R	Q	A	1	2	1	1	0	1	1	2	0	1	0	1	1	1	0	1	0	0	0	0	0	0	14		1607.78	O75534	O75534	780	793	CSDE1	Cold shock domain-containing protein E1	yes	yes	3	0.0048212	116.63			1	1	1
DNSMGFGAERKIRQA	ASAPRLMVLRQPRGPDNSMGFGAERKIRQA	DNSMGFGAERKIRQAGVID___________	P	D	N	Q	A	G	2	2	1	1	0	1	1	2	0	1	0	1	1	1	0	1	0	0	0	0	0	0	15		1678.82	O75534	O75534	780	794	CSDE1	Cold shock domain-containing protein E1	yes	yes	3	0.0015583	143.56		1		1	1
DNSVVRFLP	SGAAVPCKVEPGLGADNSVVRFLPREEGPY	EPGLGADNSVVRFLPREEGPYEVEVTYDGV	A	D	N	L	P	R	0	1	1	1	0	0	0	0	0	0	1	0	0	1	1	1	0	0	0	2	0	0	9		1045.56	P21333	P21333	1027	1035	FLNA	Filamin-A	yes	yes	2	0.016789	148.99	1	1	1	1	1
DNTGAKNLYIISVKGIKG	RISLGLPVGAVINCADNTGAKNLYIISVKG	GAKNLYIISVKGIKGRLNRLPAAGVGDMVM	A	D	N	K	G	R	1	0	2	1	0	0	0	3	0	3	1	3	0	0	0	1	1	0	1	1	0	0	18		1890.06	P62829	P62829	30	47	RPL23	60S ribosomal protein L23	yes	yes	3	0.024698	89.913				1
DNVGDWLRGVYR	PVSAAGSANETPEIPDNVGDWLRGVYRFAT	EIPDNVGDWLRGVYRFATDRNDFRRNLILN	P	D	N	Y	R	F	0	2	1	2	0	0	0	2	0	0	1	0	0	0	0	0	0	1	1	2	0	0	12		1448.72	Q96B49	Q96B49	22	33	TOMM6	Mitochondrial import receptor subunit TOM6 homolog	yes	yes	3	0.023039	93.839
DNVGDWLRGVYRFA	PVSAAGSANETPEIPDNVGDWLRGVYRFAT	PDNVGDWLRGVYRFATDRNDFRRNLILNLG	P	D	N	F	A	T	1	2	1	2	0	0	0	2	0	0	1	0	0	1	0	0	0	1	1	2	0	0	14		1666.82	Q96B49	Q96B49	22	35	TOMM6	Mitochondrial import receptor subunit TOM6 homolog	yes	yes	3	0.0016156	109.15	1	1
DNVGSKQMQQIRMSLRGKA	IQLLDDYPKCFIVGADNVGSKQMQQIRMSL	SKQMQQIRMSLRGKAVVLMGKNTMMRKAIR	A	D	N	K	A	V	1	2	1	1	0	3	0	2	0	1	1	2	2	0	0	2	0	0	0	1	0	0	19		2146.11	P05388	P05388	33	51	RPLP0	60S acidic ribosomal protein P0	yes	yes	4	0.0039659	153.86	1	1	1	1	1
DNVGVVVFGNDKLIKEGDIVKRTGA	EFSSGLKGMSLNLEPDNVGVVVFGNDKLIK	DKLIKEGDIVKRTGAIVDVPVGEELLGRVV	P	D	N	G	A	I	1	1	2	3	0	0	1	4	0	2	1	3	0	1	0	0	1	0	0	5	0	0	25		2642.44	P25705	P25705	112	136	ATP5A1	ATP synthase subunit alpha, mitochondrial	yes	yes	3;4;5	1.0685e-14	254.68	3	2	2	1	2
DNVKDWSKVVL	GITEKVVFEQTKVIADNVKDWSKVVLAYEP	KVIADNVKDWSKVVLAYEPVWAIGTGKTAT	A	D	N	V	L	A	0	0	1	2	0	0	0	0	0	0	1	2	0	0	0	1	0	1	0	3	0	0	11		1301.7	P60174	P60174	190	200	TPI1	Triosephosphate isomerase	yes	yes	2	0.0015013	160.97			1	1	1
DNVKDWSKVVLA	GITEKVVFEQTKVIADNVKDWSKVVLAYEP	VIADNVKDWSKVVLAYEPVWAIGTGKTATP	A	D	N	L	A	Y	1	0	1	2	0	0	0	0	0	0	1	2	0	0	0	1	0	1	0	3	0	0	12		1372.74	P60174	P60174	190	201	TPI1	Triosephosphate isomerase	yes	yes	2;3	0.0071283	89.356				1	1
DPAGKLKYFDKLN	VCPAGWKPGSETIIPDPAGKLKYFDKLN__	IPDPAGKLKYFDKLN_______________	P	D	P	L	N	-	1	0	1	2	0	0	0	1	0	0	2	3	0	1	1	0	0	0	1	0	0	0	13		1507.8	Q13162	Q13162	259	271	PRDX4	Peroxiredoxin-4	yes	yes	3	0.0010314	136.32	1	1	1	1	1
DPFEVLKA	CVVTNRFDQLFDDESDPFEVLKAAENKKKE	QLFDDESDPFEVLKAAENKKKEAGGGGVGG	S	D	P	K	A	A	1	0	0	1	0	0	1	0	0	0	1	1	0	1	1	0	0	0	0	1	0	0	8		917.486	Q8NC51	Q8NC51	26	33	SERBP1	Plasminogen activator inhibitor 1 RNA-binding protein	yes	yes	2	0.026586	153.73					1
DPFEVLKAA	CVVTNRFDQLFDDESDPFEVLKAAENKKKE	LFDDESDPFEVLKAAENKKKEAGGGGVGGP	S	D	P	A	A	E	2	0	0	1	0	0	1	0	0	0	1	1	0	1	1	0	0	0	0	1	0	0	9		988.523	Q8NC51	Q8NC51	26	34	SERBP1	Plasminogen activator inhibitor 1 RNA-binding protein	yes	yes	2	0.019089	144.38	1
DPKRTIAQDYGVLK	KKQGGLGPMNIPLVSDPKRTIAQDYGVLKA	SDPKRTIAQDYGVLKADEGISFRGLFIIDD	S	D	P	L	K	A	1	1	0	2	0	1	0	1	0	1	1	2	0	0	1	0	1	0	1	1	0	0	14		1602.87	Q06830	Q06830	107	120	PRDX1	Peroxiredoxin-1	yes	yes	2;3	0.002966	156.02			2	1	1
DPKRTIAQDYGVLKA	KKQGGLGPMNIPLVSDPKRTIAQDYGVLKA	DPKRTIAQDYGVLKADEGISFRGLFIIDDK	S	D	P	K	A	D	2	1	0	2	0	1	0	1	0	1	1	2	0	0	1	0	1	0	1	1	0	0	15		1673.91	Q06830	Q06830	107	121	PRDX1	Peroxiredoxin-1	yes	yes	2;3	0.00077367	204.49			2	2	1
DPLKITKGKLGGP	KPLEQGDETPKPPKPDPLKITKGKLGGPKE	KPDPLKITKGKLGGPKETPPNGNLSPAPRL	P	D	P	G	P	K	0	0	0	1	0	0	0	3	0	1	2	3	0	0	2	0	1	0	0	0	0	0	13		1322.79	P48634	P48634	982	994	PRRC2A	Protein PRRC2A	yes	yes	3	0.0065999	113.99	1		1	1	1
DPNHLVDDLLTPCSP	QSATHFKKVRGPSRADPNHLVDDLLTPCSP	DPNHLVDDLLTPCSPGDPGAIEMTWMDVPG	A	D	P	S	P	G	0	0	1	3	1	0	0	0	1	0	3	0	0	0	3	1	1	0	0	1	0	0	15		1691.78	O75351	O75351	372	386	VPS4B	Vacuolar protein sorting-associated protein 4B	yes	yes	2	0.00053775	146.16	1
DPQRVPLRLLAP	LSLHHPPDRTSDSTPDPQRVPLRLLAPHIG	STPDPQRVPLRLLAPHIGRLPMPEDYAMDE	P	D	P	A	P	H	1	2	0	1	0	1	0	0	0	0	3	0	0	0	3	0	0	0	0	1	0	0	12		1373.81	P52948	P52948	1774	1785	NUP98	Nuclear pore complex protein Nup98-Nup96;Nuclear pore complex protein Nup98;Nuclear pore complex protein Nup96	yes	yes	3	0.023159	73.273		1
DPSKVKAHGPGLEGGLVGKP	PVPGSPYTVEASLPPDPSKVKAHGPGLEGG	KAHGPGLEGGLVGKPAEFTIDTKGAGTGGL	P	D	P	K	P	A	1	0	0	1	0	0	1	5	1	0	2	3	0	0	3	1	0	0	0	2	0	0	20		1942.06	O75369	O75369	1039	1058	FLNB	Filamin-B	yes	yes	3	0.0038369	147.25	1	1
DQDAEGKAEEKEGEKDA	AAAEPAEAKEGKEKPDQDAEGKAEEKEGEK	DAEGKAEEKEGEKDAAAAKEEAPKAEPEKT	P	D	Q	D	A	A	3	0	0	3	0	1	5	2	0	0	0	3	0	0	0	0	0	0	0	0	0	0	17		1847.8	P80723	P80723	59	75	BASP1	Brain acid soluble protein 1	yes	yes	3;4	6.7945e-06	208.49	1	1	1	1	2
DQDAEGKAEEKEGEKDAA	AAAEPAEAKEGKEKPDQDAEGKAEEKEGEK	AEGKAEEKEGEKDAAAAKEEAPKAEPEKTE	P	D	Q	A	A	A	4	0	0	3	0	1	5	2	0	0	0	3	0	0	0	0	0	0	0	0	0	0	18		1918.84	P80723	P80723	59	76	BASP1	Brain acid soluble protein 1	yes	yes	3;4	0.00080064	189.77		1	2	1	2
DQDAEGKAEEKEGEKDAAAA	AAAEPAEAKEGKEKPDQDAEGKAEEKEGEK	GKAEEKEGEKDAAAAKEEAPKAEPEKTEGA	P	D	Q	A	A	K	6	0	0	3	0	1	5	2	0	0	0	3	0	0	0	0	0	0	0	0	0	0	20		2060.91	P80723	P80723	59	78	BASP1	Brain acid soluble protein 1	yes	yes	3	0.0061333	123.58
DQDAEGKAEEKEGEKDAAAAKEEAP	AAAEPAEAKEGKEKPDQDAEGKAEEKEGEK	KEGEKDAAAAKEEAPKAEPEKTEGAAEAKA	P	D	Q	A	P	K	7	0	0	3	0	1	7	2	0	0	0	4	0	0	1	0	0	0	0	0	0	0	25		2615.18	P80723	P80723	59	83	BASP1	Brain acid soluble protein 1	yes	yes	4	0.0010665	157.49	1	1
DQDSEAMKRLQAAGNAVKRA	AASTAQLLVACKVKADQDSEAMKRLQAAGN	AMKRLQAAGNAVKRASDNLVKAAQKAAAFE	A	D	Q	R	A	S	5	2	1	2	0	2	1	1	0	0	1	2	1	0	0	1	0	0	0	1	0	0	20		2158.09	Q9Y490	Q9Y490	2447	2466	TLN1	Talin-1	yes	yes	4	0.0036998	145.91			1	1	1
DQGGQRGVIINTA	NVIRLVAGEMGQNEPDQGGQRGVIINTASV	EPDQGGQRGVIINTASVAAFEGQVGQAAYS	P	D	Q	T	A	S	1	1	1	1	0	2	0	3	0	2	0	0	0	0	0	0	1	0	0	1	0	0	13		1327.68	Q99714	Q99714	142	154	HSD17B10	3-hydroxyacyl-CoA dehydrogenase type-2	yes	yes	2	0.001894	155.33			1	1	1
DQKAVKDEL	EDLEEAEEPDMEEDDDQKAVKDEL______	DMEEDDDQKAVKDEL_______________	D	D	Q	E	L	-	1	0	0	2	0	1	1	0	0	0	1	2	0	0	0	0	0	0	0	1	0	0	9		1044.55	P07237	P07237	500	508	P4HB	Protein disulfide-isomerase	yes	yes	2	0.0066591	170.95	1	1
DQKEVDTSEKKLLERLP	FHPDTDDVPVPAPAGDQKEVDTSEKKLLER	KEVDTSEKKLLERLPEVEVPQHL_______	G	D	Q	L	P	E	0	1	0	2	0	1	3	0	0	0	3	3	0	0	1	1	1	0	0	1	0	0	17		2027.09	Q02818	Q02818	437	453	NUCB1	Nucleobindin-1	yes	yes	4	0.00055629	182.15				1	1
DQKIGIEIIKR	LRCIPALDSLTPANEDQKIGIEIIKRTLKI	PANEDQKIGIEIIKRTLKIPAMTIAKNAGV	E	D	Q	K	R	T	0	1	0	1	0	1	1	1	0	4	0	2	0	0	0	0	0	0	0	0	0	0	11		1311.79	P10809	P10809	460	470	HSPD1	60 kDa heat shock protein, mitochondrial	yes	yes	3	0.020289	104.24
DQKIQVTPPGFQLVFLP	PPYFVALVPQEEELDDQKIQVTPPGFQLVF	KIQVTPPGFQLVFLPFADDKRKMPFTEKIM	D	D	Q	L	P	F	0	0	0	1	0	3	0	1	0	1	2	1	0	2	3	0	1	0	0	2	0	0	17		1926.06	P12956	P12956	422	438	XRCC6	X-ray repair cross-complementing protein 6	yes	yes	2;3	0.0040403	134.99	2
DQLMAFGGSSEP	ATGKPPQYIAVHVVPDQLMAFGGSSEPCAL	VVPDQLMAFGGSSEPCALCSLHSIGKIGGA	P	D	Q	E	P	C	1	0	0	1	0	1	1	2	0	0	1	0	1	1	1	2	0	0	0	0	0	0	12		1237.53	P14174	P14174	45	56	MIF	Macrophage migration inhibitory factor	yes	yes	2	0.0038451	140.78	1	1		1
DQLTGLSLLP	GEPATYGELQQRCRPDQLTGLSLLPLSEKA	QRCRPDQLTGLSLLPLSEKAARARQEELYS	P	D	Q	L	P	L	0	0	0	1	0	1	0	1	0	0	4	0	0	0	1	1	1	0	0	0	0	0	10		1055.59	Q15149	Q15149	3339	3348	PLEC	Plectin	yes	yes	2	0.024354	111.82			1	1	1
DQMKNQEQLA	RAAEEAKSAIAKQAADQMKNQEQLAAELAE	AKQAADQMKNQEQLAAELAEFTAKIALLEE	A	D	Q	L	A	A	1	0	1	1	0	3	1	0	0	0	1	1	1	0	0	0	0	0	0	0	0	0	10		1203.56	P35241	P35241	409	418	RDX	Radixin	yes	yes	2	0.013041	133.32		2	1
DQQKLQALKDTANRLRIS	______________________________	KLQALKDTANRLRISSIQATTAAGSGHPTS	P	D	Q	I	S	S	2	2	1	2	0	3	0	0	0	1	3	2	0	0	0	1	1	0	0	0	0	0	18		2097.17	P29401	P29401	8	25	TKT	Transketolase	yes	yes	3;4;5	1.4774e-05	213.36	2	2	3	2	2
DQQLQGEGKIIDR	VALKKEGIRRVGRRPDQQLQGEGKIIDRRP	RPDQQLQGEGKIIDRRPERRPPRERRFEKP	P	D	Q	D	R	R	0	1	0	2	0	3	1	2	0	2	1	1	0	0	0	0	0	0	0	0	0	0	13		1498.77	Q8NC51	Q8NC51	114	126	SERBP1	Plasminogen activator inhibitor 1 RNA-binding protein	yes	yes	3	0.025516	77.204			1
DQQLQGEGKIIDRR	VALKKEGIRRVGRRPDQQLQGEGKIIDRRP	PDQQLQGEGKIIDRRPERRPPRERRFEKPL	P	D	Q	R	R	P	0	2	0	2	0	3	1	2	0	2	1	1	0	0	0	0	0	0	0	0	0	0	14		1654.88	Q8NC51	Q8NC51	114	127	SERBP1	Plasminogen activator inhibitor 1 RNA-binding protein	yes	yes	3	0.0011897	150.22			1	1	1
DQQLQGEGKIIDRRP	VALKKEGIRRVGRRPDQQLQGEGKIIDRRP	DQQLQGEGKIIDRRPERRPPRERRFEKPLE	P	D	Q	R	P	E	0	2	0	2	0	3	1	2	0	2	1	1	0	0	1	0	0	0	0	0	0	0	15		1751.93	Q8NC51	Q8NC51	114	128	SERBP1	Plasminogen activator inhibitor 1 RNA-binding protein	yes	yes	3;4	0.0058072	114.31		1	2	2	2
DQQLQGEGKIIDRRPERRPP	VALKKEGIRRVGRRPDQQLQGEGKIIDRRP	GEGKIIDRRPERRPPRERRFEKPLEEKGEG	P	D	Q	P	P	R	0	4	0	2	0	3	2	2	0	2	1	1	0	0	3	0	0	0	0	0	0	0	20		2387.28	Q8NC51	Q8NC51	114	133	SERBP1	Plasminogen activator inhibitor 1 RNA-binding protein	yes	yes	4	0.0038242	149.73	1	1
DQQLRDLGKFQVATDALKSREP	LTAQVRSLEAQVAHADQQLRDLGKFQVATD	GKFQVATDALKSREPQAKPQLDLSIDSLDL	A	D	Q	E	P	Q	2	2	0	3	0	3	1	1	0	0	3	2	0	1	1	1	1	0	0	1	0	0	22		2514.32	Q14980	Q14980	1691	1712	NUMA1	Nuclear mitotic apparatus protein 1	yes	yes	4	4.6684e-09	236.5			1	1
DQQQTRLKELESQVSGLEKEA	QARDAQDVQASQAEADQQQTRLKELESQVS	LKELESQVSGLEKEAIELREAVEQQKVKNN	A	D	Q	E	A	I	1	1	0	1	0	4	4	1	0	0	3	2	0	0	0	2	1	0	0	1	0	0	21		2415.22	Q9P2E9	Q9P2E9	983	1003	RRBP1	Ribosome-binding protein 1	yes	yes	3	1.2649e-06	229.66				1
DQQRLIFAGKQLEDG	ENVKAKIQDKEGIPPDQQRLIFAGKQLEDG	DQQRLIFAGKQLEDGRTLSDYNIQKESTLH	P	D	Q	D	G	R	1	1	0	2	0	3	1	2	0	1	2	1	0	1	0	0	0	0	0	0	0	0	15		1716.88	P62979;P0CG48;P0CG47;P62987	P62979	39	53	RPS27A;UBC;UBB;UBA52	Ubiquitin-40S ribosomal protein S27a;Ubiquitin;40S ribosomal protein S27a;Polyubiquitin-C;Ubiquitin;Polyubiquitin-B;Ubiquitin;Ubiquitin-60S ribosomal protein L40;Ubiquitin;60S ribosomal protein L40	no	no	3	0.016488	72.428			1		1
DQRKNICQFLVEIGLA	VIEHPEYGEVIQLQGDQRKNICQFLVEIGL	QRKNICQFLVEIGLAKDDQLKVHGF_____	G	D	Q	L	A	K	1	1	1	1	1	2	1	1	0	2	2	1	0	1	0	0	0	0	0	1	0	0	16		1903	P41567	P41567	88	103	EIF1	Eukaryotic translation initiation factor 1	yes	yes	3	0.020425	92.38			1	1
DQSHQVTGNHQQPP	QEQLQTVVGTYHGSPDQSHQVTGNHQQPPQ	PDQSHQVTGNHQQPPQQNTGFPRSNQPYYN	P	D	Q	P	P	Q	0	0	1	1	0	4	0	1	2	0	0	0	0	0	2	1	1	0	0	1	0	0	14		1571.71	Q14444	Q14444	578	591	CAPRIN1	Caprin-1	yes	yes	2;3	0.00016201	208.63	1	1	1	2	1
DQSRCLIAQTTP	PAQDQPRSPVPSAFSDQSRCLIAQTTPVAG	AFSDQSRCLIAQTTPVAGSQSLSSGAVATT	S	D	Q	T	P	V	1	1	0	1	1	2	0	0	0	1	1	0	0	0	1	1	2	0	0	0	0	0	12		1388.67	Q9UQ35	Q9UQ35	2457	2468	SRRM2	Serine/arginine repetitive matrix protein 2	yes	yes	2	0.015624	104.52				1
DQTDGLGLSYLSSHIA	ETPLFKQFFKNWRDPDQTDGLGLSYLSSHI	QTDGLGLSYLSSHIANVERVPFDAATLHTS	P	D	Q	I	A	N	1	0	0	2	0	1	0	2	1	1	3	0	0	0	0	3	1	0	1	0	0	0	16		1675.81	P06396	P06396	400	415	GSN	Gelsolin	yes	yes	2	0.00017807	197.25	1	1	1	1	1
DQVIVRKDYDP	PPPETPMPPPLPPTPDQVIVRKDYDPKASK	PPTPDQVIVRKDYDPKASKPLPPAPAPDEY	P	D	Q	D	P	K	0	1	0	3	0	1	0	0	0	1	0	1	0	0	1	0	0	0	1	2	0	0	11		1346.68	Q15459	Q15459	385	395	SF3A1	Splicing factor 3A subunit 1	yes	yes	2	0.0027443	148.56				1	1
DRMQKEITA	NTVLSGGTTMYPGIADRMQKEITALAPSTM	MYPGIADRMQKEITALAPSTMKIKIIAPPE	A	D	R	T	A	L	1	1	0	1	0	1	1	0	0	1	0	1	1	0	0	0	1	0	0	0	0	0	9		1090.54	P60709;P62736;P63267;P63261;P68032;P68133	P60709	311	319	ACTB;ACTA2;ACTG2;ACTG1;ACTC1;ACTA1	Actin, cytoplasmic 1;Actin, cytoplasmic 1, N-terminally processed;Actin, aortic smooth muscle;Actin, gamma-enteric smooth muscle;Actin, cytoplasmic 2;Actin, cytoplasmic 2, N-terminally processed;Actin, alpha cardiac muscle 1;Actin, alpha skeletal muscle	no	no	2	0.032972	123.5					1
DRMQKEITALAP	NTVLSGGTTMYPGIADRMQKEITALAPSTM	GIADRMQKEITALAPSTMKIKIIAPPERKY	A	D	R	A	P	S	2	1	0	1	0	1	1	0	0	1	1	1	1	0	1	0	1	0	0	0	0	0	12		1371.72	P60709;P62736;P63267;P63261;P68032;P68133	P60709	311	322	ACTB;ACTA2;ACTG2;ACTG1;ACTC1;ACTA1	Actin, cytoplasmic 1;Actin, cytoplasmic 1, N-terminally processed;Actin, aortic smooth muscle;Actin, gamma-enteric smooth muscle;Actin, cytoplasmic 2;Actin, cytoplasmic 2, N-terminally processed;Actin, alpha cardiac muscle 1;Actin, alpha skeletal muscle	no	no	2	0.030041	89.679			1	1
DRVYINYYDMNAA	KLLCGLLAERLRISPDRVYINYYDMNAANV	SPDRVYINYYDMNAANVGWNNSTFA_____	P	D	R	A	A	N	2	1	2	2	0	0	0	0	0	1	0	0	1	0	0	0	0	0	3	1	0	0	13		1606.71	P14174	P14174	93	105	MIF	Macrophage migration inhibitory factor	yes	yes	2	0.0010659	173.24			2	2	2
DSANSSFYSTRSAP	IINITMTKKLDVEEPDSANSSFYSTRSAPA	PDSANSSFYSTRSAPASQASLRATSSTQSL	P	D	S	A	P	A	2	1	1	1	0	0	0	0	0	0	0	0	0	1	1	5	1	0	1	0	0	0	14		1488.65	Q14980	Q14980	1829	1842	NUMA1	Nuclear mitotic apparatus protein 1	yes	yes	2	0.00059198	174.57	1		1		1
DSASDNLGFRCAA	ANHRARVTTRMGNTPDSASDNLGFRCAADA	TPDSASDNLGFRCAADAGRPPGEL______	P	D	S	A	A	D	3	1	1	2	1	0	0	1	0	0	1	0	0	1	0	2	0	0	0	0	0	0	13		1382.59	Q8NBJ7	Q8NBJ7	280	292	SUMF2	Sulfatase-modifying factor 2	yes	yes	2	0.0011649	158.85		1
DSDKNKTYSVEYLP	VEDPEGNKEEAQVTPDSDKNKTYSVEYLPK	PDSDKNKTYSVEYLPKVTGLHKVTVLFAGQ	P	D	S	L	P	K	0	0	1	2	0	0	1	0	0	0	1	2	0	0	1	2	1	0	2	1	0	0	14		1657.78	O75369	O75369	308	321	FLNB	Filamin-B	yes	yes	3	0.022322	91.307	1	1		1
DSEEQQQRLREA	TAKMVEAAKGAAAHPDSEEQQQRLREAAEG	AHPDSEEQQQRLREAAEGLRMATNAAAQNA	P	D	S	E	A	A	1	2	0	1	0	3	3	0	0	0	1	0	0	0	0	1	0	0	0	0	0	0	12		1487.7	Q9Y490	Q9Y490	882	893	TLN1	Talin-1	yes	yes	3	0.024944	119.76					1
DSEGFKANLS	PPPGGPGGRSEEKISDSEGFKANLSLLRRP	EEKISDSEGFKANLSLLRRPGEKTYTQRCR	S	D	S	L	S	L	1	0	1	1	0	0	1	1	0	0	1	1	0	1	0	2	0	0	0	0	0	0	10		1066.49	P23246	P23246	274	283	SFPQ	Splicing factor, proline- and glutamine-rich	yes	yes	2	0.0090355	144.66
DSFHLQQFFRDS	NALHERAMRRRAQLADSFHLQQFFRDSDEL	QLADSFHLQQFFRDSDELKSWVNEKMKTAT	A	D	S	D	S	D	0	1	0	2	0	2	0	0	1	0	1	0	0	3	0	2	0	0	0	0	0	0	12		1525.69	Q13813	Q13813	571	582	SPTAN1	Spectrin alpha chain, non-erythrocytic 1	yes	yes	3	0.00056037	167.71		1	1	1	1
DSGCVLGMRKRA	IKESYRNGRIFANTPDSGCVLGMRKRALVF	NTPDSGCVLGMRKRALVFQPVAELKDQTDF	P	D	S	R	A	L	1	2	0	1	1	0	0	2	0	0	1	1	1	0	0	1	0	0	0	1	0	0	12		1348.67	P08237	P08237	706	717	PFKM	ATP-dependent 6-phosphofructokinase, muscle type	yes	yes	3	0.0045315	104.82	1	1
DSHFCHLA	EEFKKLNCQVIGASVDSHFCHLAWVNTPKK	QVIGASVDSHFCHLAWVNTPKKQGGLGPMN	V	D	S	L	A	W	1	0	0	1	1	0	0	0	2	0	1	0	0	1	0	1	0	0	0	0	0	0	8		985.408	Q06830	Q06830	79	86	PRDX1	Peroxiredoxin-1	yes	yes	2	0.039131	137.44			1
DSHQLFIGNLP	GEQGDIEPRRMVRHPDSHQLFIGNLPHEVD	VRHPDSHQLFIGNLPHEVDKSELKDFFQSY	P	D	S	L	P	H	0	0	1	1	0	1	0	1	1	1	2	0	0	1	1	1	0	0	0	0	0	0	11		1239.62	Q13283	Q13283	338	348	G3BP1	Ras GTPase-activating protein-binding protein 1	yes	yes	2	0.0091131	125.16	1		1	1
DSHQLFVGNLP	MEQNDSDNRRIIRYPDSHQLFVGNLPHDID	IRYPDSHQLFVGNLPHDIDENELKEFFMSF	P	D	S	L	P	H	0	0	1	1	0	1	0	1	1	0	2	0	0	1	1	1	0	0	0	1	0	0	11		1225.61	Q9UN86	Q9UN86	329	339	G3BP2	Ras GTPase-activating protein-binding protein 2	yes	yes	2	0.0010919	169.12			1		1
DSIDAREIFDLIRSINDPEHP	GERPVTAGEEDEQVPDSIDAREIFDLIRSI	EIFDLIRSINDPEHPLTLEELNVVEQVRVQ	P	D	S	H	P	L	1	2	1	4	0	0	2	0	1	4	1	0	0	1	2	2	0	0	0	0	0	0	21		2451.2	Q9Y3D0	Q9Y3D0	39	59	FAM96B	Mitotic spindle-associated MMXD complex subunit MIP18	yes	yes	3	0.00699	90.316	1
DSIGKDIEK	VQTNDLKEVVNKLIPDSIGKDIEKACQSIY	VNKLIPDSIGKDIEKACQSIYPLHDVFVRK	P	D	S	E	K	A	0	0	0	2	0	0	1	1	0	2	0	2	0	0	0	1	0	0	0	0	0	0	9		1003.52	P61247	P61247	191	199	RPS3A	40S ribosomal protein S3a	yes	yes	2	0.0030364	179.81			1	1
DSIGKDIEKA	VQTNDLKEVVNKLIPDSIGKDIEKACQSIY	NKLIPDSIGKDIEKACQSIYPLHDVFVRKV	P	D	S	K	A	C	1	0	0	2	0	0	1	1	0	2	0	2	0	0	0	1	0	0	0	0	0	0	10		1074.56	P61247	P61247	191	200	RPS3A	40S ribosomal protein S3a	yes	yes	2;3	0.0022228	175.93	1	1	2	1	1
DSIGKDIEKACQSIYPLHDV	VQTNDLKEVVNKLIPDSIGKDIEKACQSIY	DIEKACQSIYPLHDVFVRKVKMLKKPKFEL	P	D	S	D	V	F	1	0	0	3	1	1	1	1	1	3	1	2	0	0	1	2	0	0	1	1	0	0	20		2287.12	P61247	P61247	191	210	RPS3A	40S ribosomal protein S3a	yes	yes	3	0.0015563	186.13			1		1
DSKGFDEYMKELGVGIALRKMG	______________________________	YMKELGVGIALRKMGAMAKPDCIITCDGKN	V	D	S	M	G	A	1	1	0	2	0	0	2	4	0	1	2	3	2	1	0	1	0	0	1	1	0	0	22		2443.22	Q01469	Q01469	15	36	FABP5	Fatty acid-binding protein, epidermal	yes	yes	4	3.8018e-06	223.93			1		1
DSKGFDEYMKELGVGIALRKMGA	______________________________	MKELGVGIALRKMGAMAKPDCIITCDGKNL	V	D	S	G	A	M	2	1	0	2	0	0	2	4	0	1	2	3	2	1	0	1	0	0	1	1	0	0	23		2514.26	Q01469	Q01469	15	37	FABP5	Fatty acid-binding protein, epidermal	yes	yes	4	1.3273e-05	207.17			1	1	1
DSKKKIYQDAYRAEWQVYKEEIS	TELIRRIAQRWRELPDSKKKIYQDAYRAEW	DAYRAEWQVYKEEISRFKEQLTPSQIMSLE	P	D	S	I	S	R	2	1	0	2	0	2	3	0	0	2	0	4	0	0	0	2	0	1	3	1	0	0	23		2876.43	Q00059	Q00059	93	115	TFAM	Transcription factor A, mitochondrial	yes	yes	4	0.0036769	114.92				1
DSKMMQINLTGFLNGKNA	VVIEFIFNQLEVKNPDSKMMQINLTGFLNG	MMQINLTGFLNGKNAREFMGELWPLLLSAQ	P	D	S	N	A	R	1	0	3	1	0	1	0	2	0	1	2	2	2	1	0	1	1	0	0	0	0	0	18		1980.98	Q8IYB3	Q8IYB3	81	98	SRRM1	Serine/arginine repetitive matrix protein 1	yes	yes	3	0.0029357	159.81			1	1
DSKRRQTNNQQNWGSQP	GNVGGKRKADGYNQPDSKRRQTNNQQNWGS	KRRQTNNQQNWGSQPIAQQPLQQGGDYSGN	P	D	S	Q	P	I	0	2	3	1	0	4	0	1	0	0	0	1	0	0	1	2	1	1	0	0	0	0	17		2042.96	O43390	O43390	582	598	HNRNPR	Heterogeneous nuclear ribonucleoprotein R	yes	yes	3	0.029603	84.874
DSLENIPEKWTP	PDTDVILMCFSIDSPDSLENIPEKWTPEVK	DSPDSLENIPEKWTPEVKHFCPNVPIILVG	P	D	S	T	P	E	0	0	1	1	0	0	2	0	0	1	1	1	0	0	2	1	1	1	0	0	0	0	12		1427.69	P61586;P08134	P61586	90	101	RHOA;RHOC	Transforming protein RhoA;Rho-related GTP-binding protein RhoC	yes	no	2	0.020043	120.99		1
DSLEVLVKTLDSQTRTFIVGA	______________________________	VKTLDSQTRTFIVGAQMNVKEFKEHIAASV	P	D	S	G	A	Q	1	1	0	2	0	1	1	1	0	1	3	1	0	1	0	2	3	0	0	3	0	0	21		2291.24	P46379	P46379	15	35	BAG6	Large proline-rich protein BAG6	yes	yes	3	0.00066898	194.08	1	1		1	1
DSLLIRRITGRLIH	KRKEKLDSVIEFSIPDSLLIRRITGRLIHP	PDSLLIRRITGRLIHPKSGRSYHEEFNPPK	P	D	S	I	H	P	0	3	0	1	0	0	0	1	1	3	3	0	0	0	0	1	1	0	0	0	0	0	14		1662.01	P54819	P54819	132	145	AK2	Adenylate kinase 2, mitochondrial;Adenylate kinase 2, mitochondrial, N-terminally processed	yes	yes	4	0.041378	80.746				1
DSLRLQQLFRDVEDEETWIREKEP	EALKEPMVARKQKLADSLRLQQLFRDVEDE	RDVEDEETWIREKEPIAASTNRGKDLIGVQ	A	D	S	E	P	I	0	3	0	3	0	2	5	0	0	1	3	1	0	1	1	1	1	1	0	1	0	0	24		3030.5	Q13813	Q13813	782	805	SPTAN1	Spectrin alpha chain, non-erythrocytic 1	yes	yes	4;5	0.00097961	157.83	1	2		1
DSSLVTYELHSRP	NSKGGSGGKTTGTPPDSSLVTYELHSRPEQ	PPDSSLVTYELHSRPEQDKFSQAAKVAELE	P	D	S	R	P	E	0	1	0	1	0	0	1	0	1	0	2	0	0	0	1	3	1	0	1	1	0	0	13		1502.74	Q13561	Q13561	201	213	DCTN2	Dynactin subunit 2	yes	yes	2;3	0.0011051	171.62		1	1	1	2
DSSVNFAEFSKKCSERWKTMSA	FFVQTCREEHKKKHPDSSVNFAEFSKKCSE	EFSKKCSERWKTMSAKEKSKFEDMAKSDKA	P	D	S	S	A	K	2	1	1	1	1	0	2	0	0	0	0	3	1	2	0	5	1	1	0	1	0	0	22		2594.19	P26583	P26583	33	54	HMGB2	High mobility group protein B2	yes	yes	3;4	2.7037e-09	243.87				2	1
DSTYRCSYQP	MGQKGTVEPQLEARGDSTYRCSYQPTMEGV	LEARGDSTYRCSYQPTMEGVHTVHVTFAGV	G	D	S	Q	P	T	0	1	0	1	1	1	0	0	0	0	0	0	0	0	1	2	1	0	2	0	0	0	10		1275.52	P21333	P21333	439	448	FLNA	Filamin-A	yes	yes	2	0.017945	122.44			1	1
DSVEELRAAGNESFRNGQYA	______________________________	LRAAGNESFRNGQYAEASALYGRALRVLQA	P	D	S	Y	A	E	3	2	2	1	0	1	3	2	0	0	1	0	0	1	0	2	0	0	1	1	0	0	20		2212.01	Q15785	Q15785	7	26	TOMM34	Mitochondrial import receptor subunit TOM34	yes	yes	3	0.0037572	144.57	1
DSVKKELLQRIRTFLAQHA	DLVAEITPKGRALVPDSVKKELLQRIRTFL	KELLQRIRTFLAQHASL_____________	P	D	S	H	A	S	2	2	0	1	0	2	1	0	1	1	3	2	0	1	0	1	1	0	0	1	0	0	19		2252.28	Q9NPA8	Q9NPA8	81	99	ENY2	Transcription and mRNA export factor ENY2	yes	yes	4;5	0.0039682	154.55			2	2	1
DSVKKELLQRIRTFLAQHASL	DLVAEITPKGRALVPDSVKKELLQRIRTFL	LLQRIRTFLAQHASL_______________	P	D	S	S	L	-	2	2	0	1	0	2	1	0	1	1	4	2	0	1	0	2	1	0	0	1	0	0	21		2452.39	Q9NPA8	Q9NPA8	81	101	ENY2	Transcription and mRNA export factor ENY2	yes	yes	4	0.0044079	126.37	1	1
DSVRSGPFGQLFRP	YVPRAALVDLEPGTMDSVRSGPFGQLFRPD	MDSVRSGPFGQLFRPDNFIFGQTGAGNNWA	M	D	S	R	P	D	0	2	0	1	0	1	0	2	0	0	1	0	0	2	2	2	0	0	0	1	0	0	14		1561.8	Q9BUF5	Q9BUF5	74	87	TUBB6	Tubulin beta-6 chain	yes	yes	3	0.0063294	113.54	1	1
DSWGILFSH	ANTTVGRIRFHDFLGDSWGILFSHPRDFTP	FHDFLGDSWGILFSHPRDFTPVCTTELGRA	G	D	S	S	H	P	0	0	0	1	0	0	0	1	1	1	1	0	0	1	0	2	0	1	0	0	0	0	9		1060.5	P30041	P30041	31	39	PRDX6	Peroxiredoxin-6	yes	yes	2	0.0054379	173.93			1	1	1
DSWGILFSHP	ANTTVGRIRFHDFLGDSWGILFSHPRDFTP	HDFLGDSWGILFSHPRDFTPVCTTELGRAA	G	D	S	H	P	R	0	0	0	1	0	0	0	1	1	1	1	0	0	1	1	2	0	1	0	0	0	0	10		1157.55	P30041	P30041	31	40	PRDX6	Peroxiredoxin-6	yes	yes	2	0.016423	125.81	1		1	1	1
DSYLDEGFLLDKKIGVNQPKRIENA	LEAIHIIKKLGGSLADSYLDEGFLLDKKIG	DKKIGVNQPKRIENAKILIANTGMDTDKIK	A	D	S	N	A	K	1	1	2	3	0	1	2	2	0	2	3	3	0	1	1	1	0	0	1	1	0	0	25		2861.49	P78371	P78371	211	235	CCT2	T-complex protein 1 subunit beta	yes	yes	4;5	0.0020447	147.26	1	1	1	1
DTAEKAKSHLEVP	IEDTLRRDHQLREAPDTAEKAKSHLEVPLE	APDTAEKAKSHLEVPLEENVNRRVLEEGSV	P	D	T	V	P	L	2	0	0	1	0	0	2	0	1	0	1	2	0	0	1	1	1	0	0	1	0	0	13		1423.73	Q96CT7	Q96CT7	115	127	CCDC124	Coiled-coil domain-containing protein 124	yes	yes	3	0.029276	88.021	1
DTAKKLGEMWSEQSA	HRPKIKSEHPGLSIGDTAKKLGEMWSEQSA	DTAKKLGEMWSEQSAKDKQPYEQKAAKLKE	G	D	T	S	A	K	2	0	0	1	0	1	2	1	0	0	1	2	1	0	0	2	1	1	0	0	0	0	15		1679.78	P26583	P26583	124	138	HMGB2	High mobility group protein B2	yes	yes	2;3	6.9763e-08	292.8			2	2	2
DTANDGFVRLRGLP	VEMDWVLKHTGPNSPDTANDGFVRLRGLPF	PDTANDGFVRLRGLPFGCSKEEIVQFFSGL	P	D	T	L	P	F	1	2	1	2	0	0	0	2	0	0	2	0	0	1	1	0	1	0	0	1	0	0	14		1529.8	P31943;P55795	P31943	106	119	HNRNPH1;HNRNPH2	Heterogeneous nuclear ribonucleoprotein H;Heterogeneous nuclear ribonucleoprotein H, N-terminally processed;Heterogeneous nuclear ribonucleoprotein H2	yes	no	3	0.026145	89.189	1				1
DTDGMVKILGQKSTDRVLGA	GKFPFAANSRAKTNADTDGMVKILGQKSTD	VKILGQKSTDRVLGAHILGPGAGEMVNEAA	A	D	T	G	A	H	1	1	0	3	0	1	0	3	0	1	2	2	1	0	0	1	2	0	0	2	0	0	20		2103.1	P09622	P09622	434	453	DLD	Dihydrolipoyl dehydrogenase, mitochondrial	yes	yes	3	7.3976e-09	242.98			1	1	1
DTDMTTQLISSNLELHSLSTGRLP	FISPNIYCCGAGTAADTDMTTQLISSNLEL	SSNLELHSLSTGRLPRVVTANRMLKQMLFR	A	D	T	L	P	R	0	1	1	2	0	1	1	1	1	1	5	0	1	0	1	4	4	0	0	0	0	0	24		2628.31	Q99436	Q99436	94	117	PSMB7	Proteasome subunit beta type-7	yes	yes	3	3.715e-21	280.69		1	2	1	1
DTDWARLLQDHP	TSAIQNRFKYARVTPDTDWARLLQDHPWLL	VTPDTDWARLLQDHPWLLSQNLVVKPDQLI	P	D	T	H	P	W	1	1	0	3	0	1	0	0	1	0	2	0	0	0	1	0	1	1	0	0	0	0	12		1465.69	P53396	P53396	37	48	ACLY	ATP-citrate synthase	yes	yes	3	0.0072464	103.46	1		1
DTEEEFLAFRKQTP	PTSSKPQPKRSLRKADTEEEFLAFRKQTPS	ADTEEEFLAFRKQTPSAGKAMHTPKPAVGE	A	D	T	T	P	S	1	1	0	1	0	1	3	0	0	0	1	1	0	2	1	0	2	0	0	0	0	0	14		1709.83	P46013	P46013	1763	1776	MKI67	Antigen KI-67	yes	yes	3	0.030194	86.944			1	1	1
DTEEHHLRDYFEQYG	AHLTVKKIFVGGIKEDTEEHHLRDYFEQYG	DTEEHHLRDYFEQYGKIEVIEIMTDRGSGK	E	D	T	Y	G	K	0	1	0	2	0	1	3	1	2	0	1	0	0	1	0	0	1	0	2	0	0	0	15		1937.82	P09651;Q32P51	P09651	115	129	HNRNPA1;HNRNPA1L2	Heterogeneous nuclear ribonucleoprotein A1;Heterogeneous nuclear ribonucleoprotein A1, N-terminally processed;Heterogeneous nuclear ribonucleoprotein A1-like 2	yes	no	3	0.0038069	124.07			1	1	1
DTEEYNLRDYFEKYG	AHLTVKKIFVGGIKEDTEEYNLRDYFEKYG	DTEEYNLRDYFEKYGKIETIEVMEDRQSGK	E	D	T	Y	G	K	0	1	1	2	0	0	3	1	0	0	1	1	0	1	0	0	1	0	3	0	0	0	15		1940.84	P51991	P51991	136	150	HNRNPA3	Heterogeneous nuclear ribonucleoprotein A3	yes	yes	3	0.014368	101.2			1		1
DTELMKDTARGQNLLQTQDHAKAP	KCAPMSDLTDLKSLPDTELMKDTARGQNLL	RGQNLLQTQDHAKAPKSEKGKITKMPCQSL	P	D	T	A	P	K	3	1	1	3	0	3	1	1	1	0	3	2	1	0	1	0	3	0	0	0	0	0	24		2680.32	P46013	P46013	972	995	MKI67	Antigen KI-67	yes	yes	4	0.0024083	137.45				1	1
DTELWLIQAP	ASESPRFSLEALTGPDTELWLIQAPADFAP	ALTGPDTELWLIQAPADFAPECFNGRHVPL	P	D	T	A	P	A	1	0	0	1	0	1	1	0	0	1	2	0	0	0	1	0	1	1	0	0	0	0	10		1184.61	O15446	O15446	39	48	CD3EAP	DNA-directed RNA polymerase I subunit RPA34	yes	yes	2	0.018751	120.65			1
DTERLIGDAA	NDQGNRTTPSYVAFTDTERLIGDAAKNQVA	YVAFTDTERLIGDAAKNQVAMNPTNTVFDA	T	D	T	A	A	K	2	1	0	2	0	0	1	1	0	1	1	0	0	0	0	0	1	0	0	0	0	0	10		1059.52	P0DMV8;P0DMV9;P11142	P11142	46	55	HSPA1A;HSPA1B;HSPA8	Heat shock 70 kDa protein 1A;Heat shock 70 kDa protein 1B;Heat shock cognate 71 kDa protein	no	no	2	0.045435	90.761			1
DTERLIGDAAKNQVAMNP	NDQGNRTTPSYVAFTDTERLIGDAAKNQVA	RLIGDAAKNQVAMNPTNTVFDAKRLIGRRF	T	D	T	N	P	T	3	1	2	2	0	1	1	1	0	1	1	1	1	0	1	0	1	0	0	1	0	0	18		1941.96	P11142	P11142	46	63	HSPA8	Heat shock cognate 71 kDa protein	no	no	3	0.0066991	120.24			1	1	1
DTFLEHMCR	GTAFIQTQQLHAAMADTFLEHMCRLDIDSP	LHAAMADTFLEHMCRLDIDSPPITARNTGI	A	D	T	C	R	L	0	1	0	1	1	0	1	0	1	0	1	0	1	1	0	0	1	0	0	0	0	0	9		1207.51	P14618	P14618	24	32	PKM	Pyruvate kinase PKM	yes	yes	2	0.0074196	193.16			1
DTFLEHMCRL	GTAFIQTQQLHAAMADTFLEHMCRLDIDSP	HAAMADTFLEHMCRLDIDSPPITARNTGII	A	D	T	R	L	D	0	1	0	1	1	0	1	0	1	0	2	0	1	1	0	0	1	0	0	0	0	0	10		1320.6	P14618	P14618	24	33	PKM	Pyruvate kinase PKM	yes	yes	2;3	0.01386	131.5			1		1
DTFLEHMCRLD	GTAFIQTQQLHAAMADTFLEHMCRLDIDSP	AAMADTFLEHMCRLDIDSPPITARNTGIIC	A	D	T	L	D	I	0	1	0	2	1	0	1	0	1	0	2	0	1	1	0	0	1	0	0	0	0	0	11		1435.62	P14618	P14618	24	34	PKM	Pyruvate kinase PKM	yes	yes	2	0.0019626	179.57	1	1	2	2	2
DTFLEHMCRLDIDSPP	GTAFIQTQQLHAAMADTFLEHMCRLDIDSP	TFLEHMCRLDIDSPPITARNTGIICTIGPA	A	D	T	P	P	I	0	1	0	3	1	0	1	0	1	1	2	0	1	1	2	1	1	0	0	0	0	0	16		1944.87	P14618	P14618	24	39	PKM	Pyruvate kinase PKM	yes	yes	2;3	2.9411e-08	248.77	3	2	1	3	2
DTGDWIGTFLGHKG	LISACKDGKPMLRQGDTGDWIGTFLGHKGA	GDTGDWIGTFLGHKGAVWGATLNKDATKAA	G	D	T	K	G	A	0	0	0	2	0	0	0	4	1	1	1	1	0	1	0	0	2	1	0	0	0	0	14		1502.72	Q9Y3F4	Q9Y3F4	47	60	STRAP	Serine-threonine kinase receptor-associated protein	yes	yes	3	0.023128	90.861			1
DTGDWIGTFLGHKGA	LISACKDGKPMLRQGDTGDWIGTFLGHKGA	DTGDWIGTFLGHKGAVWGATLNKDATKAAT	G	D	T	G	A	V	1	0	0	2	0	0	0	4	1	1	1	1	0	1	0	0	2	1	0	0	0	0	15		1573.75	Q9Y3F4	Q9Y3F4	47	61	STRAP	Serine-threonine kinase receptor-associated protein	yes	yes	3	0.0049214	115.78			1	1	1
DTGISSKAMG	SYSVYVYKVLKQVHPDTGISSKAMGIMNSF	KQVHPDTGISSKAMGIMNSFVNDIFERIAG	P	D	T	M	G	I	1	0	0	1	0	0	0	2	0	1	0	1	1	0	0	2	1	0	0	0	0	0	10		965.449	O60814;P57053;P33778;Q16778;P23527;Q8N257;Q93079;Q99877;P62807;P58876;Q5QNW6;Q99879;Q99880	Q93079	52	61	HIST1H2BK;H2BFS;HIST1H2BB;HIST2H2BE;HIST1H2BO;HIST3H2BB;HIST1H2BH;HIST1H2BN;HIST1H2BC;HIST1H2BD;HIST2H2BF;HIST1H2BM;HIST1H2BL	Histone H2B type 1-K;Histone H2B type F-S;Histone H2B type 1-B;Histone H2B type 2-E;Histone H2B type 1-O;Histone H2B type 3-B;Histone H2B type 1-H;Histone H2B type 1-N;Histone H2B type 1-C/E/F/G/I;Histone H2B type 1-D;Histone H2B type 2-F;Histone H2B type 1-M;Histone H2B type 1-L	no	no	1;2	0.0024559	161.27	3	3	3	3	3
DTGISSKAMGIMNS	SYSVYVYKVLKQVHPDTGISSKAMGIMNSF	PDTGISSKAMGIMNSFVNDIFERIAGEASR	P	D	T	N	S	F	1	0	1	1	0	0	0	2	0	2	0	1	2	0	0	3	1	0	0	0	0	0	14		1410.65	O60814;P57053;P33778;Q16778;P23527;Q8N257;Q93079;Q99877;P62807;P58876;Q5QNW6;Q99879;Q99880	Q93079	52	65	HIST1H2BK;H2BFS;HIST1H2BB;HIST2H2BE;HIST1H2BO;HIST3H2BB;HIST1H2BH;HIST1H2BN;HIST1H2BC;HIST1H2BD;HIST2H2BF;HIST1H2BM;HIST1H2BL	Histone H2B type 1-K;Histone H2B type F-S;Histone H2B type 1-B;Histone H2B type 2-E;Histone H2B type 1-O;Histone H2B type 3-B;Histone H2B type 1-H;Histone H2B type 1-N;Histone H2B type 1-C/E/F/G/I;Histone H2B type 1-D;Histone H2B type 2-F;Histone H2B type 1-M;Histone H2B type 1-L	no	no	2	7.3812e-11	255.41	2	2			1
DTGISSKAMGIMNSFVNDIFERIA	SYSVYVYKVLKQVHPDTGISSKAMGIMNSF	GIMNSFVNDIFERIAGEASRLAHYNKRSTI	P	D	T	I	A	G	2	1	2	2	0	0	1	2	0	4	0	1	2	2	0	3	1	0	0	1	0	0	24		2615.27	O60814;P57053;P33778;Q16778;P23527;Q8N257;Q93079;Q99877;P62807;P58876;Q5QNW6;Q99879;Q99880	Q93079	52	75	HIST1H2BK;H2BFS;HIST1H2BB;HIST2H2BE;HIST1H2BO;HIST3H2BB;HIST1H2BH;HIST1H2BN;HIST1H2BC;HIST1H2BD;HIST2H2BF;HIST1H2BM;HIST1H2BL	Histone H2B type 1-K;Histone H2B type F-S;Histone H2B type 1-B;Histone H2B type 2-E;Histone H2B type 1-O;Histone H2B type 3-B;Histone H2B type 1-H;Histone H2B type 1-N;Histone H2B type 1-C/E/F/G/I;Histone H2B type 1-D;Histone H2B type 2-F;Histone H2B type 1-M;Histone H2B type 1-L	no	no	2;3	4.3946e-96	438.08	4	6	1	1	2
DTGISSKAMSIMNSFVTDIFERIA	SYSIYIYKVLKQVHPDTGISSKAMSIMNSF	SIMNSFVTDIFERIASEASRLAHYSKRSTI	P	D	T	I	A	S	2	1	1	2	0	0	1	1	0	4	0	1	2	2	0	4	2	0	0	1	0	0	24		2632.29	Q96A08	Q96A08	53	76	HIST1H2BA	Histone H2B type 1-A	yes	yes	2	0.0037775	89.624	1
DTGKLNTLLQRAP	IMDKMMVAGFKKQMADTGKLNTLLQRAPQC	MADTGKLNTLLQRAPQCLGKFIEIAARKKR	A	D	T	A	P	Q	1	1	1	1	0	1	0	1	0	0	3	1	0	0	1	0	2	0	0	0	0	0	13		1425.79	Q00839	Q00839	548	560	HNRNPU	Heterogeneous nuclear ribonucleoprotein U	yes	yes	2;3	1.8071e-06	283.15	2	2	2	2	2
DTGLYMLQLAGRGS	NLTYVQLLRRCVPDPDTGLYMLQLAGRGSA	PDTGLYMLQLAGRGSAVHQLSEELRCALRD	P	D	T	G	S	A	1	1	0	1	0	1	0	3	0	0	3	0	1	0	0	1	1	0	1	0	0	0	14		1480.73	P58107	P58107	2409	2422	EPPK1	Epiplakin	yes	no	2	0.0016216	141.88			1
DTGNFGFGIQEHID	GLKVREYELRKNNFSDTGNFGFGIQEHIDL	SDTGNFGFGIQEHIDLGIKYDPSIGIYGLD	S	D	T	I	D	L	0	0	1	2	0	1	1	3	1	2	0	0	0	2	0	0	1	0	0	0	0	0	14		1548.68	P62913	P62913	101	114	RPL11	60S ribosomal protein L11	yes	yes	2	0.0028294	131.12			1
DTGRILSKLHTVQP	ITLANDCEVLTTLTPDTGRILSKLHTVQPK	PDTGRILSKLHTVQPKGKITFCTGIRVAHL	P	D	T	Q	P	K	0	1	0	1	0	1	0	1	1	1	2	1	0	0	1	1	2	0	0	1	0	0	14		1563.87	P55036;A2A3N6	P55036	67	80	PSMD4;PIPSL	26S proteasome non-ATPase regulatory subunit 4;Putative PIP5K1A and PSMD4-like protein	yes	no	3	0.0047933	116.84			1		1
DTIEVQQMKA	LCMGNHELYMRRRKPDTIEVQQMKAQAREE	RRRKPDTIEVQQMKAQAREEKHQKQMERAM	P	D	T	K	A	Q	1	0	0	1	0	2	1	0	0	1	0	1	1	0	0	0	1	0	0	1	0	0	10		1161.57	P26038;P15311;P35241	P26038	298	307	MSN;EZR;RDX	Moesin;Ezrin;Radixin	no	no	2	0.0048135	160.54	1	1
DTIEVQQMKAQA	LCMGNHELYMRRRKPDTIEVQQMKAQAREE	RKPDTIEVQQMKAQAREEKHQKQMERAMLE	P	D	T	Q	A	R	2	0	0	1	0	3	1	0	0	1	0	1	1	0	0	0	1	0	0	1	0	0	12		1360.67	P26038;P15311;P35241	P26038	298	309	MSN;EZR;RDX	Moesin;Ezrin;Radixin	no	no	2	0.00020913	211.45			1
DTIFGKIIRKEIP	MADEIAKAQVARPGGDTIFGKIIRKEIPAK	GGDTIFGKIIRKEIPAKIIFEDDRCLAFHD	G	D	T	I	P	A	0	1	0	1	0	0	1	1	0	4	0	2	0	1	1	0	1	0	0	0	0	0	13		1528.9	P49773	P49773	16	28	HINT1	Histidine triad nucleotide-binding protein 1	yes	yes	3	0.026856	89.231
DTILEKLTTA	REELFIEQKKRKLLPDTILEKLTTASQTNI	RKLLPDTILEKLTTASQTNIKKSPGKVKEV	P	D	T	T	A	S	1	0	0	1	0	0	1	0	0	1	2	1	0	0	0	0	3	0	0	0	0	0	10		1103.61	Q9UMY1	Q9UMY1	116	125	NOL7	Nucleolar protein 7	yes	yes	2	0.01865	120.87				1	1
DTILQKDTRLYFLQCETCHSRCSVA	RYIKEYVTCHTCRSPDTILQKDTRLYFLQC	YFLQCETCHSRCSVASIKTGFQAVTGKRAQ	P	D	T	V	A	S	1	2	0	2	3	2	1	0	1	1	3	1	0	1	0	2	3	0	1	1	0	0	25		3100.45	P20042	P20042	288	312	EIF2S2	Eukaryotic translation initiation factor 2 subunit 2	yes	yes	4;5	1.8614e-10	250.05	2	1	2	2	2
DTIYEDEDVKEAIRRLP	YYNAAGFNKLGLMRDDTIYEDEDVKEAIRR	IYEDEDVKEAIRRLPENLYNDRMFRIKRAL	D	D	T	L	P	E	1	2	0	3	0	0	3	0	0	2	1	1	0	0	1	0	1	0	1	1	0	0	17		2061.04	P14927	P14927	36	52	UQCRB	Cytochrome b-c1 complex subunit 7	yes	yes	3;4	0.0022348	154.07	1		1	2	1
DTKAYGDRIE	VLFETATLRSGYLLPDTKAYGDRIERMLRL	GYLLPDTKAYGDRIERMLRLSLNIDPDAKV	P	D	T	I	E	R	1	1	0	2	0	0	1	1	0	1	0	1	0	0	0	0	1	0	1	0	0	0	10		1166.56	P14625	P14625	731	740	HSP90B1	Endoplasmin	yes	yes	2	0.016165	126.39		1
DTKAYGDRIERMLRL	VLFETATLRSGYLLPDTKAYGDRIERMLRL	DTKAYGDRIERMLRLSLNIDPDAKVEEEPE	P	D	T	R	L	S	1	3	0	2	0	0	1	1	0	1	2	1	1	0	0	0	1	0	1	0	0	0	15		1835.97	P14625	P14625	731	745	HSP90B1	Endoplasmin	yes	yes	4	0.032572	84.753	1
DTKAYGDRIERMLRLS	VLFETATLRSGYLLPDTKAYGDRIERMLRL	TKAYGDRIERMLRLSLNIDPDAKVEEEPEE	P	D	T	L	S	L	1	3	0	2	0	0	1	1	0	1	2	1	1	0	0	1	1	0	1	0	0	0	16		1923	P14625	P14625	731	746	HSP90B1	Endoplasmin	yes	yes	3;4	0.0038866	130.4	2	1
DTKEMLKLLDFGSLS	PEVSALDQEIIEVDPDTKEMLKLLDFGSLS	DTKEMLKLLDFGSLSNLQVTQPTVGMNFKT	P	D	T	L	S	N	0	0	0	2	0	0	1	1	0	0	4	2	1	1	0	2	1	0	0	0	0	0	15		1695.88	P08708	P08708	101	115	RPS17	40S ribosomal protein S17	yes	yes	2;3	0.00039126	209.67	2	1	3	2	3
DTKEMLKLLDFGSLSNLQ	PEVSALDQEIIEVDPDTKEMLKLLDFGSLS	EMLKLLDFGSLSNLQVTQPTVGMNFKTPRG	P	D	T	L	Q	V	0	0	1	2	0	1	1	1	0	0	5	2	1	1	0	2	1	0	0	0	0	0	18		2051.06	P08708	P08708	101	118	RPS17	40S ribosomal protein S17	yes	yes	3	0.0022923	168.89			1	1	1
DTKEMLKLLDFGSLSNLQVTQP	PEVSALDQEIIEVDPDTKEMLKLLDFGSLS	LLDFGSLSNLQVTQPTVGMNFKTPRGPV__	P	D	T	Q	P	T	0	0	1	2	0	2	1	1	0	0	5	2	1	1	1	2	2	0	0	1	0	0	22		2476.29	P08708	P08708	101	122	RPS17	40S ribosomal protein S17	yes	yes	2;3	4.4381e-09	256.98	3	1	1	2	2
DTKLIGNMALLPIRSQFKGP	______________________________	GNMALLPIRSQFKGPAPRETKDTDIVDEAI	P	D	T	G	P	A	1	1	1	1	0	1	0	2	0	2	3	2	1	1	2	1	1	0	0	0	0	0	20		2198.22	O15145	O15145	12	31	ARPC3	Actin-related protein 2/3 complex subunit 3	yes	yes	3	0.0020713	180.86	2	1
DTKLIKGVIVDKDFSHP	FELIKVEGKVGGRLEDTKLIKGVIVDKDFS	KLIKGVIVDKDFSHPQMPKKVEDAKIAILT	E	D	T	H	P	Q	0	0	0	3	0	0	0	1	1	2	1	3	0	1	1	1	1	0	0	2	0	0	17		1911.05	P48643	P48643	221	237	CCT5	T-complex protein 1 subunit epsilon	yes	yes	3;4	0.023613	89.859			2	1
DTLHIHYTGSLVDGRIIDTSLTRDP	LVEPPEPCAEPAAFGDTLHIHYTGSLVDGR	LVDGRIIDTSLTRDPLVIELGQKQVIPGLE	G	D	T	D	P	L	0	2	0	4	0	0	0	2	2	3	3	0	0	0	1	2	4	0	1	1	0	0	25		2794.43	Q9NYL4	Q9NYL4	58	82	FKBP11	Peptidyl-prolyl cis-trans isomerase FKBP11	yes	yes	4	9.5757e-07	220.23			1	1	1
DTLQVQNIHGAFNALGGADRLTSNP	QNPDMTHVIHKLSFGDTLQVQNIHGAFNAL	AFNALGGADRLTSNPLASHDYILKIVPTVY	G	D	T	N	P	L	3	1	3	2	0	2	0	3	1	1	3	0	0	1	1	1	2	0	0	1	0	0	25		2608.3	Q969X5	Q969X5	157	181	ERGIC1	Endoplasmic reticulum-Golgi intermediate compartment protein 1	yes	yes	3	0.0025288	142.2		1
DTLRRDHQLREAP	PRVATSSKVTRAQIEDTLRRDHQLREAPDT	IEDTLRRDHQLREAPDTAEKAKSHLEVPLE	E	D	T	A	P	D	1	3	0	2	0	1	1	0	1	0	2	0	0	0	1	0	1	0	0	0	0	0	13		1605.83	Q96CT7	Q96CT7	102	114	CCDC124	Coiled-coil domain-containing protein 124	yes	yes	4	0.019037	73.877				1	1
DTLRRVFEKYG	MTSLKVDNLTYRTSPDTLRRVFEKYGRVGD	RTSPDTLRRVFEKYGRVGDVYIPRDRYTKE	P	D	T	Y	G	R	0	2	0	1	0	0	1	1	0	0	1	1	0	1	0	0	1	0	1	1	0	0	11		1382.73	Q01130	Q01130	28	38	SRSF2	Serine/arginine-rich splicing factor 2	yes	yes	3	0.040261	87.713
DTLRRVFEKYGRVG	MTSLKVDNLTYRTSPDTLRRVFEKYGRVGD	PDTLRRVFEKYGRVGDVYIPRDRYTKESRG	P	D	T	V	G	D	0	3	0	1	0	0	1	2	0	0	1	1	0	1	0	0	1	0	1	2	0	0	14		1694.92	Q01130	Q01130	28	41	SRSF2	Serine/arginine-rich splicing factor 2	yes	yes	3;4	0.0026997	132.06			2	1	1
DTLRRVFEKYGRVGDVYIP	MTSLKVDNLTYRTSPDTLRRVFEKYGRVGD	RVFEKYGRVGDVYIPRDRYTKESRGFAFVR	P	D	T	I	P	R	0	3	0	2	0	0	1	2	0	1	1	1	0	1	1	0	1	0	2	3	0	0	19		2282.22	Q01130	Q01130	28	46	SRSF2	Serine/arginine-rich splicing factor 2	yes	yes	3	0.0092684	113.47		1	1	1	1
DTLTKVLVALYEEP	KREQFRRYLEKSGVLDTLTKVLVALYEEPE	LDTLTKVLVALYEEPEKPNSALDFLKHHLG	L	D	T	E	P	E	1	0	0	1	0	0	2	0	0	0	3	1	0	0	1	0	2	0	1	2	0	0	14		1589.86	Q99417	Q99417	25	38	MYCBP	C-Myc-binding protein	yes	yes	2	0.018038	104.79
DTLWDIQKDLKDL	QKLKDDEVAQLKKSADTLWDIQKDLKDL__	SADTLWDIQKDLKDL_______________	A	D	T	D	L	-	0	0	0	4	0	1	0	0	0	1	3	2	0	0	0	0	1	1	0	0	0	0	13		1601.83	P07195	P07195	322	334	LDHB	L-lactate dehydrogenase B chain	yes	yes	2;3	1.7028e-06	232.39		1	2	2	2
DTNLCAIHAKR	ALQEASEAYLVGLFEDTNLCAIHAKRVTIM	GLFEDTNLCAIHAKRVTIMPKDIQLARRIR	E	D	T	K	R	V	2	1	1	1	1	0	0	0	1	1	1	1	0	0	0	0	1	0	0	0	0	0	11		1297.66	P84243;Q6NXT2;Q71DI3;P68431	Q71DI3	107	117	H3F3A;H3F3C;HIST2H3A;HIST1H3A	Histone H3.3;Histone H3.3C;Histone H3.2;Histone H3.1	no	no	2	0.035747	110.53					1
DTNLCAIHAKRVTIMP	ALQEASEAYLVGLFEDTNLCAIHAKRVTIM	TNLCAIHAKRVTIMPKDIQLARRIRGERA_	E	D	T	M	P	K	2	1	1	1	1	0	0	0	1	2	1	1	1	0	1	0	2	0	0	1	0	0	16		1838.95	P84243;Q6NXT2;Q71DI3;P68431	Q71DI3	107	122	H3F3A;H3F3C;HIST2H3A;HIST1H3A	Histone H3.3;Histone H3.3C;Histone H3.2;Histone H3.1	no	no	3	0.011409	106.82			1	1	1
DTQSKVHQLYETIQRWSP	KVNEIAKHKASVEDADTQSKVHQLYETIQR	SKVHQLYETIQRWSPIASTLPELVQRLVTI	A	D	T	S	P	I	0	1	0	1	0	3	1	0	1	1	1	1	0	0	1	2	2	1	1	1	0	0	18		2215.1	Q13561	Q13561	304	321	DCTN2	Dynactin subunit 2	yes	yes	3	1.855e-05	208.86			1	1	1
DTQTDATSFYDRVWAAIRDKYRSE	DGALSEAEAQALLSGDTQTDATSFYDRVWA	YDRVWAAIRDKYRSEALPTDLPAPSAPDLT	G	D	T	S	E	A	3	3	0	4	0	1	1	0	0	1	0	1	0	1	0	2	3	1	2	1	0	0	24		2893.36	P14314	P14314	260	283	PRKCSH	Glucosidase 2 subunit beta	yes	yes	4	0.00028982	179.42				1
DTQTDATSFYDRVWAAIRDKYRSEA	DGALSEAEAQALLSGDTQTDATSFYDRVWA	DRVWAAIRDKYRSEALPTDLPAPSAPDLTE	G	D	T	E	A	L	4	3	0	4	0	1	1	0	0	1	0	1	0	1	0	2	3	1	2	1	0	0	25		2964.4	P14314	P14314	260	284	PRKCSH	Glucosidase 2 subunit beta	yes	yes	4	0.0016475	151.42			1
DTSEEQIKEYFGAFG	GKEPPKKVFVGGLSPDTSEEQIKEYFGAFG	DTSEEQIKEYFGAFGEIENIELPMDTKTNE	P	D	T	F	G	E	1	0	0	1	0	1	3	2	0	1	0	1	0	2	0	1	1	0	1	0	0	0	15		1719.76	O14979	O14979	243	257	HNRNPDL	Heterogeneous nuclear ribonucleoprotein D-like	yes	yes	2	0.00045978	167.3					1
DTSIFAGQNDPLKDSYGMSP	DDDLADLVFPSSATADTSIFAGQNDPLKDS	AGQNDPLKDSYGMSPCNTAVVPQGWSVEAL	A	D	T	S	P	C	1	0	1	3	0	1	0	2	0	1	1	1	1	1	2	3	1	0	1	0	0	0	20		2141.96	P27816	P27816	161	180	MAP4	Microtubule-associated protein 4	yes	yes	2	1.096e-05	223.28		1
DTSTYCYETAEKITRTP	EGYSYETSTKTTRTPDTSTYCYETAEKITR	STYCYETAEKITRTPQASTYSYETSDLCYT	P	D	T	T	P	Q	1	1	0	1	1	0	2	0	0	1	0	1	0	0	1	1	5	0	2	0	0	0	17		2034.92	P46821	P46821	2036	2052	MAP1B	Microtubule-associated protein 1B;MAP1B heavy chain;MAP1 light chain LC1	yes	yes	3	0.0068608	116.3	1
DTSVDLEETGRVLSIGDGIA	TAEMSSILEERILGADTSVDLEETGRVLSI	LEETGRVLSIGDGIARVHGLRNVQAEEMVE	A	D	T	I	A	R	1	1	0	3	0	0	2	3	0	2	2	0	0	0	0	2	2	0	0	2	0	0	20		2046.01	P25705	P25705	63	82	ATP5A1	ATP synthase subunit alpha, mitochondrial	yes	yes	2	4.6267e-09	247.11			1	1	1
DTTIQRTVQQKLEQLNQYP	GLQQILQLLKESQSPDTTIQRTVQQKLEQL	QRTVQQKLEQLNQYPDFNNYLIFVLTKLKS	P	D	T	Y	P	D	0	1	1	1	0	5	1	0	0	1	2	1	0	0	1	0	3	0	1	1	0	0	19		2302.19	Q92973	Q92973	34	52	TNPO1	Transportin-1	yes	yes	3	0.012032	109.09				1
DTVLQSETLKDTAP	AAPQRPGTEPQPEMPDTVLQSETLKDTAPV	PDTVLQSETLKDTAPVLEGLKEEEITKEEI	P	D	T	A	P	V	1	0	0	2	0	1	1	0	0	0	2	1	0	0	1	1	3	0	0	1	0	0	14		1516.76	O95202	O95202	517	530	LETM1	LETM1 and EF-hand domain-containing protein 1, mitochondrial	yes	yes	2	0.00061842	171.74	1				1
DTVQLLTVKKDEGEGAAGAGDHKDP	VGFKFTVKKDKTEKPDTVQLLTVKKDEGEG	DEGEGAAGAGDHKDPSLGAGEAASKESEPK	P	D	T	D	P	S	3	0	0	4	0	1	2	4	1	0	2	3	0	0	1	0	2	0	0	2	0	0	25		2550.26	Q02952	Q02952	194	218	AKAP12	A-kinase anchor protein 12	yes	yes	4	0.0034658	116.38		1
DTWKDGARNTTESGGRKLNENKA	VCEKCEKKLGTVITPDTWKDGARNTTESGG	NTTESGGRKLNENKALTSKKARFDPYGKNK	P	D	T	K	A	L	2	2	3	2	0	0	2	3	0	0	1	3	0	0	0	1	3	1	0	0	0	0	23		2547.24	Q9P021	Q9P021	17	39	CRIPT	Cysteine-rich PDZ-binding protein	yes	yes	4;5	0.0032912	115.66			2	1
DTYRLFGNILDKHRQVGNA	RVVSVRECARSQGFPDTYRLFGNILDKHRQ	LFGNILDKHRQVGNAVPPPLAKAIGLEIKL	P	D	T	N	A	V	1	2	2	2	0	1	0	2	1	1	2	1	0	1	0	0	1	0	1	1	0	0	19		2216.14	P26358	P26358	1561	1579	DNMT1	DNA (cytosine-5)-methyltransferase 1	yes	yes	4	0.0039356	155.28	1		1	1	1
DVAAYKANRDLIYKQLQQA	VPILYTASQACLQHPDVAAYKANRDLIYKQ	YKANRDLIYKQLQQAVTGISNAAQATASDD	P	D	V	Q	A	V	4	1	1	2	0	3	0	0	0	1	2	2	0	0	0	0	0	0	2	1	0	0	19		2207.17	P35221	P35221	233	251	CTNNA1	Catenin alpha-1	yes	yes	3	0.0017926	182.82		1		1	1
DVAEGDLIEHFSQFG	AHAKVKKLFVGGLKGDVAEGDLIEHFSQFG	DVAEGDLIEHFSQFGTVEKAEIIADKQSGK	G	D	V	F	G	T	1	0	0	2	0	1	2	2	1	1	1	0	0	2	0	1	0	0	0	1	0	0	15		1662.75	Q13151	Q13151	108	122	HNRNPA0	Heterogeneous nuclear ribonucleoprotein A0	yes	yes	2	5.3883e-05	209.95	1	1	1	1	1
DVAEGDLIEHFSQFGTVEKA	AHAKVKKLFVGGLKGDVAEGDLIEHFSQFG	DLIEHFSQFGTVEKAEIIADKQSGKKRGFG	G	D	V	K	A	E	2	0	0	2	0	1	3	2	1	1	1	1	0	2	0	1	1	0	0	2	0	0	20		2191.04	Q13151	Q13151	108	127	HNRNPA0	Heterogeneous nuclear ribonucleoprotein A0	yes	yes	3	0.0093652	112.55		1
DVAKKLGEMWNNLNDSEKQP	FRPKIKSTNPGISIGDVAKKLGEMWNNLND	LGEMWNNLNDSEKQPYITKAAKLKEKYEKD	G	D	V	Q	P	Y	1	0	3	2	0	1	2	1	0	0	2	3	1	0	1	1	0	1	0	1	0	0	20		2315.12	O15347	O15347	122	141	HMGB3	High mobility group protein B3	yes	yes	3	0.0037593	143.15				1	1
DVAKKLGEMWNNTA	YRPKIKGEHPGLSIGDVAKKLGEMWNNTAA	GDVAKKLGEMWNNTAADDKQPYEKKAAKLK	G	D	V	T	A	A	2	0	2	1	0	0	1	1	0	0	1	2	1	0	0	0	1	1	0	1	0	0	14		1575.77	P09429;B2RPK0	P09429	124	137	HMGB1;HMGB1P1	High mobility group protein B1;Putative high mobility group protein B1-like 1	yes	no	2	1.5095e-11	272.65		1	1	1	1
DVAKKLGEMWNNTAA	YRPKIKGEHPGLSIGDVAKKLGEMWNNTAA	DVAKKLGEMWNNTAADDKQPYEKKAAKLKE	G	D	V	A	A	D	3	0	2	1	0	0	1	1	0	0	1	2	1	0	0	0	1	1	0	1	0	0	15		1646.81	P09429;B2RPK0	P09429	124	138	HMGB1;HMGB1P1	High mobility group protein B1;Putative high mobility group protein B1-like 1	yes	no	2	0.00023759	229.06	1	1	1	1	1
DVAKKLGEMWNNTAADDKQP	YRPKIKGEHPGLSIGDVAKKLGEMWNNTAA	LGEMWNNTAADDKQPYEKKAAKLKEKYEKD	G	D	V	Q	P	Y	3	0	2	3	0	1	1	1	0	0	1	3	1	0	1	0	1	1	0	1	0	0	20		2230.07	P09429;B2RPK0	P09429	124	143	HMGB1;HMGB1P1	High mobility group protein B1;Putative high mobility group protein B1-like 1	yes	no	3	0.003939	152.64	1	1			1
DVANAVLDGA	ESMIKKPRPTRAEGSDVANAVLDGADCIML	RAEGSDVANAVLDGADCIMLSGETAKGDYP	S	D	V	G	A	D	3	0	1	2	0	0	0	1	0	0	1	0	0	0	0	0	0	0	0	2	0	0	10		943.461	P14618;P30613	P14618	347	356	PKM;PKLR	Pyruvate kinase PKM;Pyruvate kinase PKLR	yes	no	2	0.066379	95.815			1
DVANAVLDGADCIMLSGETAKGDYP	ESMIKKPRPTRAEGSDVANAVLDGADCIML	DCIMLSGETAKGDYPLEAVRMQHLIAREAE	S	D	V	Y	P	L	4	0	1	4	1	0	1	3	0	1	2	1	1	0	1	1	1	0	1	2	0	0	25		2581.17	P14618	P14618	347	371	PKM	Pyruvate kinase PKM	yes	yes	3	0.0031713	127.3			1	1	1
DVDEHSVMTYLSQFP	LGVPQVITPEEIIHPDVDEHSVMTYLSQFP	DVDEHSVMTYLSQFPKAKLKPGAPLKPKLN	P	D	V	F	P	K	0	0	0	2	0	1	1	0	1	0	1	0	1	1	1	2	1	0	1	2	0	0	15		1766.78	O75369	O75369	224	238	FLNB	Filamin-B	yes	yes	2	0.0019364	137.98	1	1			1
DVDGFLVGGASLKPEFVDIINAKQ	GSVTGATCKELASQPDVDGFLVGGASLKPE	ASLKPEFVDIINAKQ_______________	P	D	V	K	Q	-	2	0	1	3	0	1	1	3	0	2	2	2	0	2	1	1	0	0	0	3	0	0	24		2531.33	P60174	P60174	263	286	TPI1	Triosephosphate isomerase	yes	yes	3	0.013003	97.509					1
DVDIDSDGVFKYVLIRVHSAP	______________________________	DGVFKYVLIRVHSAPRSGAPAAESKEIVRG	P	D	V	A	P	R	1	1	0	4	0	0	0	1	1	2	1	1	0	1	1	2	0	0	1	4	0	0	21		2344.21	Q9NRX4	Q9NRX4	11	31	PHPT1	14 kDa phosphohistidine phosphatase	yes	yes	3;4	0.0028171	148.88	2	1	2	2	2
DVDIRKDLYANTVLSGGTTMYP	SCGIHETTFNSIMKCDVDIRKDLYANTVLS	LYANTVLSGGTTMYPGIADRMQKEITALAP	C	D	V	Y	P	G	1	1	1	3	0	0	0	2	0	1	2	1	1	0	1	1	3	0	2	2	0	0	22		2428.19	P60709;P63261	P60709	286	307	ACTB;ACTG1	Actin, cytoplasmic 1;Actin, cytoplasmic 1, N-terminally processed;Actin, cytoplasmic 2;Actin, cytoplasmic 2, N-terminally processed	no	no	3	0.015402	95.622				1
DVDKTVAGQDA	PRPAHVVVGDVLQAADVDKTVAGQDAVIVL	LQAADVDKTVAGQDAVIVLLGTRNDLSPTT	A	D	V	D	A	V	2	0	0	3	0	1	0	1	0	0	0	1	0	0	0	0	1	0	0	2	0	0	11		1117.53	P30043	P30043	60	70	BLVRB	Flavin reductase (NADPH)	yes	yes	2	0.00034271	187.99		1	1
DVDLHLKGP	KMPEMNIKVPKISMPDVDLHLKGPNVKGEY	PKISMPDVDLHLKGPNVKGEYDVTMPKVES	P	D	V	G	P	N	0	0	0	2	0	0	0	1	1	0	2	1	0	0	1	0	0	0	0	1	0	0	9		992.529	Q09666	Q09666	822	830	AHNAK	Neuroblast differentiation-associated protein AHNAK	yes	no	2	0.028564	155.1		1
DVDLHMKGP	KMPEMNIKAPKISMPDVDLHMKGPKVKGEY	PKISMPDVDLHMKGPKVKGEYDMTVPKLEG	P	D	V	G	P	K	0	0	0	2	0	0	0	1	1	0	1	1	1	0	1	0	0	0	0	1	0	0	9		1010.49	Q09666	Q09666	950	958	AHNAK	Neuroblast differentiation-associated protein AHNAK	yes	yes	2	0.028564	155.1					1
DVDLNLKGP	KMPEMHFKAPKISMPDVDLNLKGPKLKGDV	PKISMPDVDLNLKGPKLKGDVDVSLPEVEG	P	D	V	G	P	K	0	0	1	2	0	0	0	1	0	0	2	1	0	0	1	0	0	0	0	1	0	0	9		969.513	Q09666	Q09666	1327	1335	AHNAK	Neuroblast differentiation-associated protein AHNAK	yes	no	2	0.044341	140.09			1
DVDVHGPDWHLKMP	LEGELKGPKVDIDAPDVDVHGPDWHLKMPK	PDVDVHGPDWHLKMPKMKMPKFSVPGFKAE	P	D	V	M	P	K	0	0	0	3	0	0	0	1	2	0	1	1	1	0	2	0	0	1	0	2	0	0	14		1644.77	Q09666	Q09666	737	750	AHNAK	Neuroblast differentiation-associated protein AHNAK	yes	no	2;3	0.0052965	145.28	2	1
DVDVQGPDWHLKMP	PDVDIKGPKVDINAPDVDVQGPDWHLKMPK	PDVDVQGPDWHLKMPKIKMPKISMPGFKGE	P	D	V	M	P	K	0	0	0	3	0	1	0	1	1	0	1	1	1	0	2	0	0	1	0	2	0	0	14		1635.77	Q09666	Q09666	3138	3151	AHNAK	Neuroblast differentiation-associated protein AHNAK	yes	no	2	0.0014972	144.28		1	1	1	1
DVDVRGPDWHLKMP	PDLDIKGPKVDINAPDVDVRGPDWHLKMPK	PDVDVRGPDWHLKMPKIKMPKISMPGFKGE	P	D	V	M	P	K	0	1	0	3	0	0	0	1	1	0	1	1	1	0	2	0	0	1	0	2	0	0	14		1663.81	Q09666	Q09666	3920	3933	AHNAK	Neuroblast differentiation-associated protein AHNAK	yes	yes	3	0.018599	102.73	1
DVEAIFSKYGKIVGCSVHKGFA	RVFIGNLNTLVVKKSDVEAIFSKYGKIVGC	KYGKIVGCSVHKGFAFVQYVNERNARAAVA	S	D	V	F	A	F	2	0	0	1	1	0	1	3	1	2	0	3	0	2	0	2	0	0	1	3	0	0	22		2411.23	P07910	P07910	32	53	HNRNPC	Heterogeneous nuclear ribonucleoproteins C1/C2	yes	yes	3;4	0.0014809	162.28	1	2	1	1	1
DVEAIKNAIA	AGLPTDKKKGGPSPGDVEAIKNAIANASTL	GPSPGDVEAIKNAIANASTLAEVERLKGLL	G	D	V	I	A	N	3	0	1	1	0	0	1	0	0	2	0	1	0	0	0	0	0	0	0	1	0	0	10		1042.57	P09661	P09661	200	209	SNRPA1	U2 small nuclear ribonucleoprotein A	yes	yes	2	0.017908	122.52			1	1
DVEEEFFALRKRTP	PTSSKPQSKRSLRKVDVEEEFFALRKRTPS	VDVEEEFFALRKRTPSAGKAMHTPKPAVSG	V	D	V	T	P	S	1	2	0	1	0	0	3	0	0	0	1	1	0	2	1	0	1	0	0	1	0	0	14		1735.89	P46013	P46013	1519	1532	MKI67	Antigen KI-67	yes	yes	3	0.032828	89.013
DVEEEFLALRKLTP	PTSTKQWPKRSLRKADVEEEFLALRKLTPS	ADVEEEFLALRKLTPSAGKAMLTPKPAGGD	A	D	V	T	P	S	1	1	0	1	0	0	3	0	0	0	3	1	0	1	1	0	1	0	0	1	0	0	14		1658.89	P46013	P46013	1155	1168	MKI67	Antigen KI-67	yes	yes	3	0.019436	93.494			1	1	1
DVEEEFLALRKRTP	PASTKQRPKRNLRKADVEEEFLALRKRTPS	ADVEEEFLALRKRTPSAGKAMDTPKPAVSD	A	D	V	T	P	S	1	2	0	1	0	0	3	0	0	0	2	1	0	1	1	0	1	0	0	1	0	0	14		1701.9	P46013	P46013	2368	2381	MKI67	Antigen KI-67	yes	yes	3	0.0026428	132.47	1		1	1	1
DVEGELLACRNLMP	PTSTKQRPKRSIRKADVEGELLACRNLMPS	ADVEGELLACRNLMPSAGKAMHTPKPSVGE	A	D	V	M	P	S	1	1	1	1	1	0	2	1	0	0	3	0	1	0	1	0	0	0	0	1	0	0	14		1615.77	P46013	P46013	1277	1290	MKI67	Antigen KI-67	yes	yes	2	0.00089167	155.97			1	1	1
DVEGMTSLKVDNLTYRTSP	______________________________	MTSLKVDNLTYRTSPDTLRRVFEKYGRVGD	P	D	V	S	P	D	0	1	1	2	0	0	1	1	0	0	2	1	1	0	1	2	3	0	1	2	0	0	19		2125.04	Q01130	Q01130	9	27	SRSF2	Serine/arginine-rich splicing factor 2	yes	yes	2;3	2.6838e-28	381.59	3	3	2	1	3
DVEGQGLDWSLKIP	PDVDIRGPKVDIKAPDVEGQGLDWSLKIPK	PDVEGQGLDWSLKIPKMKMPKFSMPSLKGE	P	D	V	I	P	K	0	0	0	2	0	1	1	2	0	1	2	1	0	0	1	1	0	1	0	1	0	0	14		1555.79	Q09666	Q09666	1114	1127	AHNAK	Neuroblast differentiation-associated protein AHNAK	yes	yes	2	0.013462	130.44		1			1
DVELDDLGKDEL	GRDGELPVEDDIDLSDVELDDLGKDEL___	DLSDVELDDLGKDEL_______________	S	D	V	E	L	-	0	0	0	4	0	0	2	1	0	0	3	1	0	0	0	0	0	0	0	1	0	0	12		1359.64	Q15084	Q15084	429	440	PDIA6	Protein disulfide-isomerase A6	yes	yes	2	0.011043	129.16	1	1
DVETIFSKYGRVA	RVFIGNLNTALVKKSDVETIFSKYGRVAGC	KSDVETIFSKYGRVAGCSVHKGYAFVQYSN	S	D	V	V	A	G	1	1	0	1	0	0	1	1	0	1	0	1	0	1	0	1	1	0	1	2	0	0	13		1483.77	Q9UKM9	Q9UKM9	37	49	RALY	RNA-binding protein Raly	yes	yes	3	0.0021736	115.14			1	1	1
DVETIFSKYGRVAGCSVHKGYA	RVFIGNLNTALVKKSDVETIFSKYGRVAGC	KYGRVAGCSVHKGYAFVQYSNERHARAAVL	S	D	V	Y	A	F	2	1	0	1	1	0	1	3	1	1	0	2	0	1	0	2	1	0	2	3	0	0	22		2443.2	Q9UKM9	Q9UKM9	37	58	RALY	RNA-binding protein Raly	yes	yes	4	0.003166	126.69	1	1	1	1	1
DVEVHDPDWHLKMP	PDVDIKGPKVDIDAPDVEVHDPDWHLKMPK	PDVEVHDPDWHLKMPKMKMPKFSMPGFKAE	P	D	V	M	P	K	0	0	0	3	0	0	1	0	2	0	1	1	1	0	2	0	0	1	0	2	0	0	14		1716.79	Q09666	Q09666	1700	1713	AHNAK	Neuroblast differentiation-associated protein AHNAK	yes	yes	3	0.030194	86.944	1
DVFHAYLSLLKQTRP	ALISRFKEREENVKADVFHAYLSLLKQTRP	DVFHAYLSLLKQTRPVQSWLCDPDAMEQGE	A	D	V	R	P	V	1	1	0	1	0	1	0	0	1	0	3	1	0	1	1	1	1	0	1	1	0	0	15		1786.97	Q86VP6	Q86VP6	393	407	CAND1	Cullin-associated NEDD8-dissociated protein 1	yes	yes	3	5.5308e-05	209.39	1	1
DVFSDTTTPIKLLAVA	DLKARMQEAMTQEVSDVFSDTTTPIKLLAV	VFSDTTTPIKLLAVAATAPPDAPNREEVFD	S	D	V	V	A	A	2	0	0	2	0	0	0	0	0	1	2	1	0	1	1	1	3	0	0	2	0	0	16		1689.92	P18206	P18206	597	612	VCL	Vinculin	yes	yes	2	0.0057806	117.14	1	1			1
DVFSKYQLDKDG	AEAIDDIPFGITSNSDVFSKYQLDKDGVVL	SNSDVFSKYQLDKDGVVLFKKFDEGRNNFE	S	D	V	D	G	V	0	0	0	3	0	1	0	1	0	0	1	2	0	1	0	1	0	0	1	1	0	0	12		1413.68	P07237	P07237	191	202	P4HB	Protein disulfide-isomerase	yes	yes	2	0.0041143	160.88					1
DVGLHLKGP	KMPEMSIKPQKISIPDVGLHLKGPKMKGDY	QKISIPDVGLHLKGPKMKGDYDVTVPKVEG	P	D	V	G	P	K	0	0	0	1	0	0	0	2	1	0	2	1	0	0	1	0	0	0	0	1	0	0	9		934.524	Q09666	Q09666	1455	1463	AHNAK	Neuroblast differentiation-associated protein AHNAK	yes	yes	2	0.037676	117.04
DVGLNLKAP	KMPSMNIQTHKISMPDVGLNLKAPKLKTDV	HKISMPDVGLNLKAPKLKTDVDVSLPKVEG	P	D	V	A	P	K	1	0	1	1	0	0	0	1	0	0	2	1	0	0	1	0	0	0	0	1	0	0	9		925.523	Q09666	Q09666	1583	1591	AHNAK	Neuroblast differentiation-associated protein AHNAK	yes	yes	2	0.14613	82.279			1
DVGRPDRGRLGFQVWLKNG	LEERLVEWIIVQCGPDVGRPDRGRLGFQVW	PDRGRLGFQVWLKNGVILSKLVNSLYPDGS	P	D	V	N	G	V	0	3	1	2	0	1	0	4	0	0	2	1	0	1	1	0	0	1	0	2	0	0	19		2169.16	Q01995	Q01995	41	59	TAGLN	Transgelin	yes	yes	3;4	0.012991	107.57	1	1
DVGRVIFGLFGKTVP	KVTVKVYFDLRIGDEDVGRVIFGLFGKTVP	DVGRVIFGLFGKTVPKTVDNFVALATGEKG	E	D	V	V	P	K	0	1	0	1	0	0	0	3	0	1	1	1	0	2	1	0	1	0	0	3	0	0	15		1603.91	P23284	P23284	56	70	PPIB	Peptidyl-prolyl cis-trans isomerase B	yes	yes	3	0.0095603	86.497	1	1			1
DVHGPDWHLKMP	GELKGPKVDIDAPDVDVHGPDWHLKMPKMK	PDVDVHGPDWHLKMPKMKMPKFSVPGFKAE	V	D	V	M	P	K	0	0	0	2	0	0	0	1	2	0	1	1	1	0	2	0	0	1	0	1	0	0	12		1430.68	Q09666	Q09666	739	750	AHNAK	Neuroblast differentiation-associated protein AHNAK	yes	no	3	0.0025722	118.87	1	1
DVIFVFGFRTHFGGGKTTGFG	TEIREKLAKMYKTTPDVIFVFGFRTHFGGG	GFRTHFGGGKTTGFGMIYDSLDYAKKNEPK	P	D	V	F	G	M	0	1	0	1	0	0	0	6	1	1	0	1	0	5	0	0	3	0	0	2	0	0	21		2246.13	P62847	P62847	53	73	RPS24	40S ribosomal protein S24	yes	yes	3	0.01654	97.49			1	1
DVIQTGVDNPGHP	AELRAKSTPSGFTLDDVIQTGVDNPGHPYI	LDDVIQTGVDNPGHPYIMTVGCVAGDEESY	D	D	V	H	P	Y	0	0	1	2	0	1	0	2	1	1	0	0	0	0	2	0	1	0	0	2	0	0	13		1347.64	P12277;P06732	P12277	55	67	CKB;CKM	Creatine kinase B-type;Creatine kinase M-type;Creatine kinase M-type, N-terminally processed	yes	no	2	0.015226	125.97			1
DVKEQIYKLAKKGLTP	PYRRSVPTWLKLTSDDVKEQIYKLAKKGLT	VKEQIYKLAKKGLTPSQIGVILRDSHGVAQ	D	D	V	T	P	S	1	0	0	1	0	1	1	1	0	1	2	4	0	0	1	0	1	0	1	1	0	0	16		1830.06	P62277	P62277	32	47	RPS13	40S ribosomal protein S13	yes	yes	3	0.023151	90.422			1	1	1
DVKEVVEKGVQTLVIGRGMS	WRETGTEHSPGVQPADVKEVVEKGVQTLVI	VEKGVQTLVIGRGMSEALKVPSSTVEYLKK	A	D	V	M	S	E	0	1	0	1	0	1	2	3	0	1	1	2	1	0	0	1	1	0	0	5	0	0	20		2143.17	Q9H7C9	Q9H7C9	53	72	AAMDC	Mth938 domain-containing protein	yes	yes	3	0.0039808	154.84				1
DVKFGADARA	VSRVLAPHLTRAYAKDVKFGADARALMLQG	RAYAKDVKFGADARALMLQGVDLLADAVAV	K	D	V	R	A	L	3	1	0	2	0	0	0	1	0	0	0	1	0	1	0	0	0	0	0	1	0	0	10		1048.53	P10809	P10809	29	38	HSPD1	60 kDa heat shock protein, mitochondrial	yes	yes	2	0.027475	108.26		1			1
DVKQFIDKLLPP	TYEGMMHSSCQQEMMDVKQFIDKLLPPID_	EMMDVKQFIDKLLPPID_____________	M	D	V	P	P	I	0	0	0	2	0	1	0	0	0	1	2	2	0	1	2	0	0	0	0	1	0	0	12		1411.81	O75608	O75608	217	228	LYPLA1	Acyl-protein thioesterase 1	yes	yes	2	0.017393	101.97			1
DVKTTDGYLLRLFCVG	CSMVKKWQTMIEAHVDVKTTDGYLLRLFCV	VKTTDGYLLRLFCVGFTKKRNNQIRKTSYA	V	D	V	V	G	F	0	1	0	2	1	0	0	2	0	0	3	1	0	1	0	0	2	0	1	2	0	0	16		1855.95	P61247	P61247	126	141	RPS3A	40S ribosomal protein S3a	yes	yes	3	0.0041229	128.74			1	1	1
DVLDLRGSNWVPRRGDQGP	IKEKKTSSRIRFMLQDVLDLRGSNWVPRRG	LRGSNWVPRRGDQGPKTIDQIHKEAEMEEH	Q	D	V	G	P	K	0	3	1	3	0	1	0	3	0	0	2	0	0	0	2	1	0	1	0	2	0	0	19		2136.08	Q04637	Q04637	981	999	EIF4G1	Eukaryotic translation initiation factor 4 gamma 1	yes	yes	3	0.012916	107.69				1
DVLDRQKCLAALA	EKVLAGETLSVNDPPDVLDRQKCLAALASL	PPDVLDRQKCLAALASLRHAKWFQARANGL	P	D	V	L	A	S	3	1	0	2	1	1	0	0	0	0	3	1	0	0	0	0	0	0	0	1	0	0	13		1471.78	Q12906	Q12906	196	208	ILF3	Interleukin enhancer-binding factor 3	yes	yes	2	0.019737	93.258	1
DVLDTLEALGYKGP	______________________________	GDVLDTLEALGYKGPLLEEQALTKAAEGGL	G	D	V	G	P	L	1	0	0	2	0	0	1	2	0	0	3	1	0	0	1	0	1	0	1	1	0	0	14		1489.77	Q52LJ0	Q52LJ0	15	28	FAM98B	Protein FAM98B	yes	yes	2	1.5995e-18	241.4		1	1	1	1
DVLHMHYTGKLEDG	VKKRVDHCPIKSRKGDVLHMHYTGKLEDGT	GDVLHMHYTGKLEDGTEFDSSLPQNQPFVF	G	D	V	D	G	T	0	0	0	2	0	0	1	2	2	0	2	1	1	0	0	0	1	0	1	1	0	0	14		1613.75	P26885	P26885	50	63	FKBP2	Peptidyl-prolyl cis-trans isomerase FKBP2	yes	yes	3	0.0038355	105.14			1	1	1
DVLHQIFSKFG	VLRIIVENLFYPVTLDVLHQIFSKFGTVLK	PVTLDVLHQIFSKFGTVLKIITFTKNNQFQ	L	D	V	F	G	T	0	0	0	1	0	1	0	1	1	1	1	1	0	2	0	1	0	0	0	1	0	0	11		1289.68	P26599;Q9UKA9	P26599	198	208	PTBP1;PTBP2	Polypyrimidine tract-binding protein 1;Polypyrimidine tract-binding protein 2	yes	no	2;3	0.0081189	167.73			1	2	1
DVLKKCQQAEKILKEQER	AIHFYNKSLAEHRTPDVLKKCQQAEKILKE	KKCQQAEKILKEQERLAYINPDLALEEKNK	P	D	V	E	R	L	1	1	0	1	1	3	3	0	0	1	2	4	0	0	0	0	0	0	0	1	0	0	18		2242.21	P31948	P31948	334	351	STIP1	Stress-induced-phosphoprotein 1	yes	yes	4	7.5474e-05	206.59				1
DVLKKCQQAEKILKEQERL	AIHFYNKSLAEHRTPDVLKKCQQAEKILKE	KCQQAEKILKEQERLAYINPDLALEEKNKG	P	D	V	R	L	A	1	1	0	1	1	3	3	0	0	1	3	4	0	0	0	0	0	0	0	1	0	0	19		2355.29	P31948	P31948	334	352	STIP1	Stress-induced-phosphoprotein 1	yes	yes	4;5	2.0485e-05	215.75			2	2	2
DVLKKCQQAEKILKEQERLA	AIHFYNKSLAEHRTPDVLKKCQQAEKILKE	CQQAEKILKEQERLAYINPDLALEEKNKGN	P	D	V	L	A	Y	2	1	0	1	1	3	3	0	0	1	3	4	0	0	0	0	0	0	0	1	0	0	20		2426.33	P31948	P31948	334	353	STIP1	Stress-induced-phosphoprotein 1	yes	yes	3;4;5	6.8025e-31	323.03	3	3	3	3	3
DVLLLSQFIRP	CPICRWNLKHKYNYDDVLLLSQFIRPHGGM	YNYDDVLLLSQFIRPHGGMLPRKITGLCQE	D	D	V	R	P	H	0	1	0	1	0	1	0	0	0	1	3	0	0	1	1	1	0	0	0	1	0	0	11		1299.76	Q9NVS2	Q9NVS2	85	95	MRPS18A	28S ribosomal protein S18a, mitochondrial	yes	yes	2	0.0051781	134.25				1
DVLLLSQFIRPHG	CPICRWNLKHKYNYDDVLLLSQFIRPHGGM	YDDVLLLSQFIRPHGGMLPRKITGLCQEEH	D	D	V	H	G	G	0	1	0	1	0	1	0	1	1	1	3	0	0	1	1	1	0	0	0	1	0	0	13		1493.84	Q9NVS2	Q9NVS2	85	97	MRPS18A	28S ribosomal protein S18a, mitochondrial	yes	yes	3	0.0034446	130.01			1	1	1
DVLQLETLKQEAA	QLQDNPPQEKGEVLGDVLQLETLKQEAATL	LGDVLQLETLKQEAATLAANNTQLQARVEM	G	D	V	A	A	T	2	0	0	1	0	2	2	0	0	0	3	1	0	0	0	0	1	0	0	1	0	0	13		1456.78	Q14980	Q14980	411	423	NUMA1	Nuclear mitotic apparatus protein 1	yes	yes	2	0.013494	131.42				1
DVLTLLESEREA	SRSIIRNVKGPVREGDVLTLLESEREARRL	REGDVLTLLESEREARRLR___________	G	D	V	E	A	R	1	1	0	1	0	0	3	0	0	0	3	0	0	0	0	1	1	0	0	1	0	0	12		1373.7	P62857	P62857	54	65	RPS28	40S ribosomal protein S28	yes	yes	2	0.00010498	221.23			1	1	1
DVLTLLESEREAR	SRSIIRNVKGPVREGDVLTLLESEREARRL	EGDVLTLLESEREARRLR____________	G	D	V	A	R	R	1	2	0	1	0	0	3	0	0	0	3	0	0	0	0	1	1	0	0	1	0	0	13		1529.8	P62857	P62857	54	66	RPS28	40S ribosomal protein S28	yes	yes	2;3	0.0055497	155.33			2	1	1
DVLTLLESEREARR	SRSIIRNVKGPVREGDVLTLLESEREARRL	GDVLTLLESEREARRLR_____________	G	D	V	R	R	L	1	3	0	1	0	0	3	0	0	0	3	0	0	0	0	1	1	0	0	1	0	0	14		1685.91	P62857	P62857	54	67	RPS28	40S ribosomal protein S28	yes	yes	3	0.0034358	99.941			1	1	1
DVLTLLESEREARRL	SRSIIRNVKGPVREGDVLTLLESEREARRL	DVLTLLESEREARRLR______________	G	D	V	R	L	R	1	3	0	1	0	0	3	0	0	0	4	0	0	0	0	1	1	0	0	1	0	0	15		1798.99	P62857	P62857	54	68	RPS28	40S ribosomal protein S28	yes	yes	3;4	0.00044354	169.19	1	1	2	2	2
DVLTLLESEREARRLR	SRSIIRNVKGPVREGDVLTLLESEREARRL	VLTLLESEREARRLR_______________	G	D	V	L	R	-	1	4	0	1	0	0	3	0	0	0	4	0	0	0	0	1	1	0	0	1	0	0	16		1955.09	P62857	P62857	54	69	RPS28	40S ribosomal protein S28	yes	yes	3;4;5	7.3557e-05	204.82	1	3	3	2	3
DVMRFLLRVRCWQYRQLS	GAYKYIQELWRKKQSDVMRFLLRVRCWQYR	RFLLRVRCWQYRQLSALHRAPRPTRPDKAR	S	D	V	L	S	A	0	4	0	1	1	2	0	0	0	0	3	0	1	1	0	1	0	1	1	2	0	0	18		2425.26	P61313	P61313	17	34	RPL15	60S ribosomal protein L15	yes	yes	4	0.002756	163.11	1	1	1	1	1
DVNIEGPDAKLKGP	ADVDVSGPKMDAEVPDVNIEGPDAKLKGPK	PDVNIEGPDAKLKGPKFKMPEMSIKPQKIS	P	D	V	G	P	K	1	0	1	2	0	0	1	2	0	1	1	2	0	0	2	0	0	0	0	1	0	0	14		1451.76	Q09666	Q09666	1424	1437	AHNAK	Neuroblast differentiation-associated protein AHNAK	yes	no	2	0.0062989	139.29	1	1
DVNIEGPEGKLKGP	ADVDISGPKVGVEVPDVNIEGPEGKLKGPK	PDVNIEGPEGKLKGPKFKMPEMNIKAPKIS	P	D	V	G	P	K	0	0	1	1	0	0	2	3	0	1	1	2	0	0	2	0	0	0	0	1	0	0	14		1451.76	Q09666	Q09666	919	932	AHNAK	Neuroblast differentiation-associated protein AHNAK	yes	no	2;3	0.0033714	155.99	2	2	2
DVNLEGLGGKLKGP	GDISISGPKVNVEAPDVNLEGLGGKLKGPD	PDVNLEGLGGKLKGPDVKLPDMSVKTPKIS	P	D	V	G	P	D	0	0	1	1	0	0	1	4	0	0	3	2	0	0	1	0	0	0	0	1	0	0	14		1395.77	Q09666	Q09666	670	683	AHNAK	Neuroblast differentiation-associated protein AHNAK	yes	yes	2;3	0.0012348	184.87	1		1	1	1
DVNLVNAKLLVKEA	PAVIVGLLKEASKQADVNLVNAKLLVKEAG	ADVNLVNAKLLVKEAGLNVTTSHSPAAPGE	A	D	V	E	A	G	2	0	2	1	0	0	1	0	0	0	3	2	0	0	0	0	0	0	0	3	0	0	14		1524.89	O43175	O43175	387	400	PHGDH	D-3-phosphoglycerate dehydrogenase	yes	yes	3	0.025359	89.624			1
DVNLVNAKLLVKEAGLNVTTSHSP	PAVIVGLLKEASKQADVNLVNAKLLVKEAG	LVKEAGLNVTTSHSPAAPGEQGFGECLLAV	A	D	V	S	P	A	2	0	3	1	0	0	1	1	1	0	4	2	0	0	1	2	2	0	0	4	0	0	24		2518.38	O43175	O43175	387	410	PHGDH	D-3-phosphoglycerate dehydrogenase	yes	yes	3	0.00060297	165.85			1		1
DVNTALQEVLKTA	______________________________	VMDVNTALQEVLKTALIHDGLARGIREAAK	M	D	V	T	A	L	2	0	1	1	0	1	1	0	0	0	2	1	0	0	0	0	2	0	0	2	0	0	13		1400.75	P25398	P25398	13	25	RPS12	40S ribosomal protein S12	yes	yes	2	0.0010815	203.03			1	1	1
DVNTALQEVLKTALIHDG	______________________________	TALQEVLKTALIHDGLARGIREAAKALDKR	M	D	V	D	G	L	2	0	1	2	0	1	1	1	1	1	3	1	0	0	0	0	2	0	0	2	0	0	18		1936.03	P25398	P25398	13	30	RPS12	40S ribosomal protein S12	yes	yes	3	0.0032348	151.62			1		1
DVNTALQEVLKTALIHDGLA	______________________________	LQEVLKTALIHDGLARGIREAAKALDKRQA	M	D	V	L	A	R	3	0	1	2	0	1	1	1	1	1	4	1	0	0	0	0	2	0	0	2	0	0	20		2120.15	P25398	P25398	13	32	RPS12	40S ribosomal protein S12	yes	yes	3	0.0030328	171.86			1	1	1
DVNVNLKGP	KTPSFGISAPQVSIPDVNVNLKGPKIKGDV	PQVSIPDVNVNLKGPKIKGDVPSVGLEGPD	P	D	V	G	P	K	0	0	2	1	0	0	0	1	0	0	1	1	0	0	1	0	0	0	0	2	0	0	9		954.513	Q09666	Q09666	5198	5206	AHNAK	Neuroblast differentiation-associated protein AHNAK	yes	yes	2	0.037412	117.4
DVPLKTEEFEVTKTAVAHRP	EYAMAYSKAAFERESDVPLKTEEFEVTKTA	TEEFEVTKTAVAHRPGAFKAELSKLVIVAK	S	D	V	R	P	G	2	1	0	1	0	0	3	0	1	0	1	2	0	1	2	0	3	0	0	3	0	0	20		2266.2	Q969H8	Q969H8	133	152	MYDGF	Myeloid-derived growth factor	yes	yes	4	0.0039303	152.18	1	1
DVQKSKEYFSKQK	VCPAGWKPGSDTIKPDVQKSKEYFSKQK__	KPDVQKSKEYFSKQK_______________	P	D	V	Q	K	-	0	0	0	1	0	2	1	0	0	0	0	4	0	1	0	2	0	0	1	1	0	0	13		1613.84	Q06830	Q06830	187	199	PRDX1	Peroxiredoxin-1	yes	yes	2;3;4	4.4806e-33	381.4	3	2	3	3	3
DVQNFVSFISKDS	MRKATASRLVTQRDADVQNFVSFISKDSIQ	DADVQNFVSFISKDSIQKSLQMYLERLKEE	A	D	V	D	S	I	0	0	1	2	0	1	0	0	0	1	0	1	0	2	0	3	0	0	0	2	0	0	13		1484.71	P42126	P42126	273	285	ECI1	Enoyl-CoA delta isomerase 1, mitochondrial	yes	yes	2	0.0019144	143.79			1		1
[truncated: 7,187 more rows]
[truncated: 19 more columns]

## Sheet: HeLa_ProAlanase_unspec_time
Sequence	N-term cleavage window	C-term cleavage window	Amino acid before	First amino acid	Second amino acid	Second last amino acid	Last amino acid	Amino acid after	A Count	R Count	N Count	D Count	C Count	Q Count	E Count	G Count	H Count	I Count	L Count	K Count	M Count	F Count	P Count	S Count	T Count	W Count	Y Count	V Count	U Count	O Count	Length	Missed cleavages	Mass	Proteins	Leading razor protein	Start position	End position	Gene names	Protein names	Unique (Groups)	Unique (Proteins)	Charges	PEP	Score	Experiment 18h_01	Experiment 18h_02#2	Experiment 1h_01	Experiment 1h_02	Experiment 2h_01
[truncated: 5,278 more rows]
[truncated: 23 more columns]
