# Supplementary material for: ProAlanase is an Effective Alternative to Trypsin for Proteomics Applications and Disulfide Bond Mapping
Source: Mol Cell Proteomics. 2020 Oct 5;19(12):2139–56. doi: 10.1074/mcp.TIR120.002129 (PMC7710147; doi:10.1074/mcp.TIR120.002129)
Supplement: Supplementary Data 3 [file 160893_2_supp_604540_qhf5td.xlsx]

## Sheet: Description
Supplemental material 3
Peptide sequences identified in HeLa cell lysate digested at the different pH and time points.
The pH 1.5 2h (optimal digestion conditions) experimental point was used to evaluate sequence context of missed Pro and Ala cleavages.
The peptide lists are extracted from the MaxQuant peptides.txt output files.
"Sequence", "N-term cleavage window" and "C-term cleavage window" columns were used to extract the sequence windows, centered on the cleaved
(0 missed cleavages) and miscleaved (1 missed cleavage) Ala and Pro, as well as Arg and Lys for a reference, in all datasheets.
Peptide sequences from the two experimental replicates were concatenated and duplicate entries were removed.
The data were searched with MQ version 1.6.1.1, using unspecific search settings.
The reverse hits and potential contaminants were removed from both datasheets.

## Sheet: peptides_HeLa_ProAlanase
Sequence	N-term cleavage window	C-term cleavage window	Amino acid before	First amino acid	Second amino acid	Second last amino acid	Last amino acid	Amino acid after	A Count	R Count	N Count	D Count	C Count	Q Count	E Count	G Count	H Count	I Count	L Count	K Count	M Count	F Count	P Count	S Count	T Count	W Count	Y Count	V Count	U Count	O Count	Length	Missed cleavages	Mass	Proteins	Leading razor protein	Start position	End position	Gene names	Protein names	Unique (Groups)	Unique (Proteins)	Charges	PEP	Score	Experiment 508_QE3_nLC3_DS_SA_PA_HeLa_IS_HCl_pH_1_5_18h_01	Experiment 508_QE3_nLC3_DS_SA_PA_HeLa_IS_HCl_pH_1_5_18h_02#2	Experiment 508_QE3_nLC3_DS_SA_PA_HeLa_IS_HCl_pH_1_5_1h_01	Experiment 508_QE3_nLC3_DS_SA_PA_HeLa_IS_HCl_pH_1_5_1h_02	Experiment 508_QE3_nLC3_DS_SA_PA_HeLa_IS_HCl_pH_1_5_2h_01
AAAFQPGHKRTP	ATTGTSAWGEPSVPPAAAFQPGHKRTPSEA	VPPAAAFQPGHKRTPSEAERWLEEVSQVAK	P	A	A	T	P	S	3	1	0	0	0	1	0	1	1	0	0	1	0	1	2	0	1	0	0	0	0	0	12	4	1279.68	Q9Y6R0	Q9Y6R0	399	410	NUMBL	Numb-like protein	yes	yes	3	0.00081059	108.56				1
AAAKDTHEDHDTSTENTDESNHDP	______________________________	HDTSTENTDESNHDPQFEPIVSLPEQEIKT	M	A	A	D	P	Q	3	0	2	5	0	0	3	0	3	0	0	1	0	0	1	2	4	0	0	0	0	0	24	3	2636.05	P43487	P43487	2	25	RANBP1	Ran-specific GTPase-activating protein	yes	yes	3;4	4.4008e-69	338.42	2	1	1	2	1
AAARHSTLDFMLGAKA	______________________________	AARHSTLDFMLGAKADGETILKGLQSIFQE	M	A	A	K	A	D	5	1	0	1	0	0	0	1	1	0	2	1	1	1	0	1	1	0	0	0	0	0	16	4	1658.86	P52788	P52788	2	17	SMS	Spermine synthase	yes	yes	3	2.065e-07	137.19
AADGKGVVVVIKRRSGQRKP	RYNGLIHRKTVGVEPAADGKGVVVVIKRRS	GVVVVIKRRSGQRKPATSYVRTTINKNARA	P	A	A	K	P	A	2	3	0	1	0	1	0	3	0	1	0	3	0	0	1	1	0	0	0	4	0	0	20	2	2120.27	P46779	P46779	54	73	RPL28	60S ribosomal protein L28	yes	yes	3;4;5	1.0639e-10	151.63		2			1
AADISESSGADCKGDP	______________________________	ADISESSGADCKGDPRNSAKLDADYPLRVL	M	A	A	D	P	R	3	0	0	3	1	0	1	2	0	1	0	1	0	0	1	3	0	0	0	0	0	0	16	3	1578.65	O43583	O43583	2	17	DENR	Density-regulated protein	yes	yes	2	0.0016566	76.326
AADNCLRELSP	ELFRPGALPLLSELAAADNCLRELSPDIAH	SELAAADNCLRELSPDIAHLASLKTLDLSN	A	A	A	S	P	D	2	1	1	1	1	0	1	0	0	0	2	0	0	0	1	1	0	0	0	0	0	0	11	2	1244.58	Q8N1G4	Q8N1G4	186	196	LRRC47	Leucine-rich repeat-containing protein 47	yes	yes	2	0.0035772	99.788				1
AADSREEKDGELNVLDDILTEVP	______________________________	DGELNVLDDILTEVPEQDDELYNPESEQDK	M	A	A	V	P	E	2	1	1	4	0	0	4	1	0	1	3	1	0	0	1	1	1	0	0	2	0	0	23	2	2527.23	Q96MU7	Q96MU7	2	24	YTHDC1	YTH domain-containing protein 1	yes	yes	3	8.7811e-08	174.74			1	1	1
AADTQVSETLKRFAGKVTTA	______________________________	VSETLKRFAGKVTTASVKERREILSELGKC	M	A	A	T	A	S	4	1	0	1	0	1	1	1	0	0	1	2	0	1	0	1	4	0	0	2	0	0	20	3	2093.11	Q92616	Q92616	2	21	GCN1L1	Translational activator GCN1	yes	yes	3	5.8584e-06	144.72	1	1			1
AAEDKDQDLITIIGKEDAVREAQKELEA	IRKVRDSTGARVIFPAAEDKDQDLITIIGK	GKEDAVREAQKELEALIQNLDNVVEDSMLV	P	A	A	E	A	L	5	1	0	4	0	2	5	1	0	3	2	3	0	0	0	0	1	0	0	1	0	0	28	4	3097.58	Q00341	Q00341	765	792	HDLBP	Vigilin	yes	yes	4;5	2.8517e-07	196.3
AAEIHSRP	______________________________	______________________________	M	A	A	R	P	Q	2	1	0	0	0	0	1	0	1	1	0	0	0	0	1	1	0	0	0	0	0	0	8	2	879.456	Q8IWB7	Q8IWB7	2	9	WDFY1	WD repeat and FYVE domain-containing protein 1	yes	yes	2	0.0051722	102		1		1
AAEKFKVQGEA	GEAKIEDLSQQAQLAAAEKFKVQGEAVSNI	AQLAAAEKFKVQGEAVSNIQENTQTPTVQE	A	A	A	E	A	V	3	0	0	0	0	1	2	1	0	0	0	2	0	1	0	0	0	0	0	1	0	0	11	2	1176.61	E9PAV3;Q13765;Q9BZK3	E9PAV3	2002	2012	NACA;NACAP1	Nascent polypeptide-associated complex subunit alpha, muscle-specific form;Nascent polypeptide-associated complex subunit alpha;Putative nascent polypeptide-associated complex subunit alpha-like protein	yes	no	2;3	1.579e-05	183.33		1		1
AAEKFKVQGEAVSNIQENTQTP	GEAKIEDLSQQAQLAAAEKFKVQGEAVSNI	QGEAVSNIQENTQTPTVQEESEEEEVDETG	A	A	A	T	P	T	3	0	2	0	0	3	3	1	0	1	0	2	0	1	1	1	2	0	0	2	0	0	22	3	2388.19	E9PAV3;Q13765;Q9BZK3	E9PAV3	2002	2023	NACA;NACAP1	Nascent polypeptide-associated complex subunit alpha, muscle-specific form;Nascent polypeptide-associated complex subunit alpha;Putative nascent polypeptide-associated complex subunit alpha-like protein	yes	no	3	3.5165e-18	228.63			1		1
AAELLKKEKINIRVLDP	VTVIGAGVTLHEALAAAELLKKEKINIRVL	ELLKKEKINIRVLDPFTIKPLDRKLILDSA	A	A	A	D	P	F	2	1	1	1	0	0	2	0	0	2	3	3	0	0	1	0	0	0	0	1	0	0	17	2	1949.17	P29401	P29401	518	534	TKT	Transketolase	yes	yes	3;4	7.9786e-10	177.44	1	2	2	2	2
AAFEKQVLQLQASHRESEEA	VRQDEQQRKALEAKAAAFEKQVLQLQASHR	QVLQLQASHRESEEALQKRLDEVSRELCHT	A	A	A	E	A	L	4	1	0	0	0	3	4	0	1	0	2	1	0	1	0	2	0	0	0	1	0	0	20	3	2270.13	Q9P2E9	Q9P2E9	860	879	RRBP1	Ribosome-binding protein 1	yes	yes	3	6.8093e-09	183.65
AAFGRATHAVVRA	______________________________	HPAAFGRATHAVVRALPESLGQHALRSAKG	P	A	A	R	A	L	5	2	0	0	0	0	0	1	1	0	0	0	0	1	0	0	1	0	0	2	0	0	13	4	1325.73	O94760	O94760	8	20	DDAH1	N(G),N(G)-dimethylarginine dimethylaminohydrolase 1	yes	yes	3	0.0013341	98.337				1	1
AAFLSALLP	HCSSPATRFGHSQTPAAFLSALLPSQPPPA	GHSQTPAAFLSALLPSQPPPAAVNALGLPK	P	A	A	L	P	S	3	0	0	0	0	0	0	0	0	0	3	0	0	1	1	1	0	0	0	0	0	0	9	3	901.527	Q8WX93	Q8WX93	851	859	PALLD	Palladin	yes	yes	2	0.031005	106.29					1
AAFQALYSAEKP	NIPVSELESALQMEPAAFQALYSAEKPKLE	MEPAAFQALYSAEKPKLEDEHLVFFCQMGK	P	A	A	K	P	K	4	0	0	0	0	1	1	0	0	0	1	1	0	1	1	1	0	0	1	0	0	0	12	4	1294.66	Q8NFU3	Q8NFU3	57	68	TSTD1	Thiosulfate sulfurtransferase/rhodanese-like domain-containing protein 1	yes	yes	2	0.019637	91.549	1		1	1
AAFTEAELEEREKNWKEKKTTE	EPGSKNPHLITNWGPAAFTEAELEEREKNW	LEEREKNWKEKKTTE_______________	P	A	A	T	E	-	3	1	1	0	0	0	7	0	0	0	1	4	0	1	0	0	3	1	0	0	0	0	22	3	2666.32	Q9UH65	Q9UH65	564	585	SWAP70	Switch-associated protein 70	yes	yes	5	4.9293e-06	119.37			1	1	1
AAGAAEA	______________________________	______________________________	M	A	A	E	A	A	5	0	0	0	0	0	1	1	0	0	0	0	0	0	0	0	0	0	0	0	0	0	7	4	559.26	O76003;P21817	O76003	2	8	GLRX3;RYR1	Glutaredoxin-3;Ryanodine receptor 1	yes	no	1	0.022307	110.56		1
AAGDLTSEEEEGQSLWSSILSEVSTRARSKLP	VEKKLLLGPNGPAVAAAGDLTSEEEEGQSL	SILSEVSTRARSKLPSGKNILVFGEDGSGK	A	A	A	L	P	S	3	2	0	1	0	1	5	2	0	1	4	1	0	0	1	7	2	1	0	1	0	0	32	3	3432.7	O43237	O43237	21	52	DYNC1LI2	Cytoplasmic dynein 1 light intermediate chain 2	yes	yes	4	2.878e-05	125.74
AAGEEGAAGGDP	GAASGEQAAAPGEEAAAGEEGAAGGDPQEA	EEAAAGEEGAAGGDPQEAKPQEAAVAPEKP	A	A	A	D	P	Q	4	0	0	1	0	0	2	4	0	0	0	0	0	0	1	0	0	0	0	0	0	0	12	4	1000.41	P29966	P29966	223	234	MARCKS	Myristoylated alanine-rich C-kinase substrate	yes	yes	2	0.0059055	118.74		1
AAGGVEHQQLLDLAQKHLGGIP	EYLSTHYKAPRMVLAAAGGVEHQQLLDLAQ	QQLLDLAQKHLGGIPWTYAEDAVPTLTPCR	A	A	A	I	P	W	3	0	0	1	0	3	1	4	2	1	4	1	0	0	1	0	0	0	0	1	0	0	22	3	2251.21	P31930	P31930	233	254	UQCRC1	Cytochrome b-c1 complex subunit 1, mitochondrial	yes	yes	3	0.00082653	79.635					1
AAGGVPGGGSNNGKTP	ATPTPLQSRTSIVQAAAGGVPGGGSNNGKT	AGGVPGGGSNNGKTPVCHQCHKVIRGRYLV	A	A	A	T	P	V	2	0	2	0	0	0	0	6	0	0	0	1	0	0	2	1	1	0	0	1	0	0	16	3	1339.65	Q9NR12	Q9NR12	265	280	PDLIM7	PDZ and LIM domain protein 7	yes	yes	2	0.041172	72.365
AAGLSAAP	EDEDLEELEVLERKPAAGLSAAPVPTAPAA	EVLERKPAAGLSAAPVPTAPAAGAPLMDFG	P	A	A	A	P	V	4	0	0	0	0	0	0	1	0	0	1	0	0	0	1	1	0	0	0	0	0	0	8	4	656.349	Q9NQC3	Q9NQC3	60	67	RTN4	Reticulon-4	yes	yes	1	0.053272	61.997
AAGRYTIKVLFA	IHNANDTFTVKYVPPAAGRYTIKVLFASQE	VPPAAGRYTIKVLFASQEIPASPFRVKVDP	P	A	A	F	A	S	3	1	0	0	0	0	0	1	0	1	1	1	0	1	0	0	1	0	1	1	0	0	12	2	1308.76	O75369	O75369	815	826	FLNB	Filamin-B	yes	yes	3	0.0010722	77.597
AAGSVILLENLRFHVEEEGKGKDA	KDCVGPEVEKACANPAAGSVILLENLRFHV	NLRFHVEEEGKGKDASGNKVKAEPAKIEAF	P	A	A	D	A	S	3	1	1	1	0	0	4	3	1	1	3	2	0	1	0	1	0	0	0	2	0	0	24	2	2581.35	P00558	P00558	112	135	PGK1	Phosphoglycerate kinase 1	yes	yes	4;5	7.3231e-06	128.09	2	1	2		2
AAGSVILLENLRFHVEEEGKGKDASGNKVKA	KDCVGPEVEKACANPAAGSVILLENLRFHV	EEGKGKDASGNKVKAEPAKIEAFRASLSKL	P	A	A	K	A	E	4	1	2	1	0	0	4	4	1	1	3	4	0	1	0	2	0	0	0	3	0	0	31	3	3265.74	P00558	P00558	112	142	PGK1	Phosphoglycerate kinase 1	yes	yes	4;5	1.4428e-09	200.14	1	1	2	1	2
AAGTLYTYP	______________________________	______________________________	M	A	A	Y	P	E	2	0	0	0	0	0	0	1	0	0	1	0	0	0	1	0	2	0	2	0	0	0	9	2	955.465	P26641	P26641	2	10	EEF1G	Elongation factor 1-gamma	yes	yes	1;2	0.014184	69.432	1	1	1	1	1
AAGVEAAA	______________________________	______________________________	M	A	A	A	A	E	5	0	0	0	0	0	1	1	0	0	0	0	0	0	0	0	0	0	0	1	0	0	8	4	658.329	P52272	P52272	2	9	HNRNPM	Heterogeneous nuclear ribonucleoprotein M	yes	yes	1	0.013146	110.54				1
AAGVGDMVMA	IISVKGIKGRLNRLPAAGVGDMVMATVKKG	LNRLPAAGVGDMVMATVKKGKPELRKKVHP	P	A	A	M	A	T	3	0	0	1	0	0	0	2	0	0	0	0	2	0	0	0	0	0	0	2	0	0	10	2	920.41	P62829	P62829	54	63	RPL23	60S ribosomal protein L23	yes	yes	2	0.0081219	104.11	1		1	1	1
AAGVGDMVMATVKKGKP	IISVKGIKGRLNRLPAAGVGDMVMATVKKG	GVGDMVMATVKKGKPELRKKVHPAVVIRQR	P	A	A	K	P	E	3	0	0	1	0	0	0	3	0	0	0	3	2	0	1	0	1	0	0	3	0	0	17	3	1658.88	P62829	P62829	54	70	RPL23	60S ribosomal protein L23	yes	yes	4	0.00083329	81.992	1		1	1
AAGVVPSRVKATP	TSSMKKTTTLSGTAPAAGVVPSRVKATPMP	APAAGVVPSRVKATPMPSRPSTTPFIDKKP	P	A	A	T	P	M	3	1	0	0	0	0	0	1	0	0	0	1	0	0	2	1	1	0	0	3	0	0	13	4	1251.73	P27816	P27816	881	893	MAP4	Microtubule-associated protein 4	yes	yes	2;3	1.2224e-08	180.07	2	2	2	2	2
AAIEVHEVLLP	SQSSNDTFPTAMHIAAAIEVHEVLLPGLQK	MHIAAAIEVHEVLLPGLQKLHDALDAKSKE	A	A	A	L	P	G	2	0	0	0	0	0	2	0	1	1	2	0	0	0	1	0	0	0	0	2	0	0	11	2	1189.67	P07954	P07954	199	209	FH	Fumarate hydratase, mitochondrial	yes	yes	2	0.013372	84.916	1		1		1
AAIGIDLGTTYSCVGVFQHGKVEIIANDQGNRTTP	______________________________	KVEIIANDQGNRTTPSYVAFTDTERLIGDA	A	A	A	T	P	S	3	1	2	2	1	2	1	5	1	4	1	1	0	1	1	1	4	0	1	3	0	0	35	3	3701.85	P0DMV8;P0DMV9	P0DMV8	5	39	HSPA1A;HSPA1B	Heat shock 70 kDa protein 1A;Heat shock 70 kDa protein 1B	yes	no	4	1.8163e-15	203.02			1		1
AAILGGVDQIHIKP	KIEYRAWNPFRSKLAAAILGGVDQIHIKPG	AAAILGGVDQIHIKPGAKVLYLGAASGTTV	A	A	A	K	P	G	2	0	0	1	0	1	0	2	1	3	1	1	0	0	1	0	0	0	0	1	0	0	14	2	1430.82	P22087;A6NHQ2	P22087	146	159	FBL;FBLL1	rRNA 2-O-methyltransferase fibrillarin;rRNA/tRNA 2-O-methyltransferase fibrillarin-like protein 1	yes	no	3	0.015807	59.185				1
AAILGGVDQIHIKPGA	KIEYRAWNPFRSKLAAAILGGVDQIHIKPG	AILGGVDQIHIKPGAKVLYLGAASGTTVSH	A	A	A	G	A	K	3	0	0	1	0	1	0	3	1	3	1	1	0	0	1	0	0	0	0	1	0	0	16	3	1558.88	P22087	P22087	146	161	FBL	rRNA 2-O-methyltransferase fibrillarin	yes	yes	3	0.0028365	65.172			1	1
AAIQTVVLQRDDLQNGLLSTCRELSRA	LLSASQEIEMHADNPAAIQTVVLQRDDLQN	LQNGLLSTCRELSRATAELERAWREYDKLE	P	A	A	R	A	T	3	3	1	2	1	3	1	1	0	1	5	0	0	0	0	2	2	0	0	2	0	0	27	2	3026.59	Q9HAU0	Q9HAU0	685	711	PLEKHA5	Pleckstrin homology domain-containing family A member 5	yes	yes	4	4.6595e-06	117.36
AAISEVVSQTP	PQNASSLKFEDAKLAAAISEVVSQTPASTT	AKLAAAISEVVSQTPASTTQAGAPPRDTSQ	A	A	A	T	P	A	2	0	0	0	0	1	1	0	0	1	0	0	0	0	1	2	1	0	0	2	0	0	11	2	1100.57	P20810	P20810	537	547	CAST	Calpastatin	yes	yes	2	0.0038491	99.375
AAKKDNDFIYHDRVP	VNVKDFSDKINRALAAAKKDNDFIYHDRVP	AAKKDNDFIYHDRVPDLKDLDPIGKATLVK	A	A	A	V	P	D	2	1	1	3	0	0	0	0	1	1	0	2	0	1	1	0	0	0	1	1	0	0	15	2	1787.9	Q8WUM4	Q8WUM4	310	324	PDCD6IP	Programmed cell death 6-interacting protein	yes	yes	4	0.00045024	95.654
AAKKLEQLKPRA	IAENELLGAAAAIEAAAKKLEQLKPRAKPK	IEAAAKKLEQLKPRAKPKEADESLNFEEQI	A	A	A	R	A	K	3	1	0	0	0	1	1	0	0	0	2	3	0	0	1	0	0	0	0	0	0	0	12	3	1351.83	Q9Y490;Q9Y4G6	Q9Y490	2319	2330	TLN1;TLN2	Talin-1;Talin-2	yes	no	3	8.2656e-05	130.56
AAKKLEQLKPRAKP	IAENELLGAAAAIEAAAKKLEQLKPRAKPK	AAAKKLEQLKPRAKPKEADESLNFEEQILE	A	A	A	K	P	K	3	1	0	0	0	1	1	0	0	0	2	4	0	0	2	0	0	0	0	0	0	0	14	4	1576.98	Q9Y490;Q9Y4G6	Q9Y490	2319	2332	TLN1;TLN2	Talin-1;Talin-2	yes	no	4	0.0038892	59.248
AAKRLRLDTGP	AASKLEQGKRVSEMPAAKRLRLDTGPQSLS	SEMPAAKRLRLDTGPQSLSGKSTPQPPSGK	P	A	A	G	P	Q	2	2	0	1	0	0	0	1	0	0	2	1	0	0	1	0	1	0	0	0	0	0	11	2	1196.7	P35269	P35269	419	429	GTF2F1	General transcription factor IIF subunit 1	yes	yes	3	0.031004	55.806
AAKRLRLDTGPQSLSGKSTP	AASKLEQGKRVSEMPAAKRLRLDTGPQSLS	RLDTGPQSLSGKSTPQPPSGKTTPNSGDVQ	P	A	A	T	P	Q	2	2	0	1	0	1	0	2	0	0	3	2	0	0	2	3	2	0	0	0	0	0	20	3	2082.15	P35269	P35269	419	438	GTF2F1	General transcription factor IIF subunit 1	yes	yes	4	0.00035007	83.063			1
AAKTQTYRPLSKSHSDNSP	NAGLYNPPYSAQSHPAAKTQTYRPLSKSHS	QTYRPLSKSHSDNSPNAFKDASSPVPPPHV	P	A	A	S	P	N	2	1	1	1	0	1	0	0	1	0	1	2	0	0	2	4	2	0	1	0	0	0	19	3	2087.04	O94875	O94875	140	158	SORBS2	Sorbin and SH3 domain-containing protein 2	yes	yes	4	0.0083644	58.98				1
AAKVFESIGKFGLA	______________________________	MAAKVFESIGKFGLALAVAGGVVNSALYNV	M	A	A	L	A	L	3	0	0	0	0	0	1	2	0	1	1	2	0	2	0	1	0	0	0	1	0	0	14	2	1436.8	P35232	P35232	2	15	PHB	Prohibitin	yes	yes	2	2.2476e-11	196.11	1	1	1	1	1
AALDENKDGKVNIDDLVKVIELVDKEDVHISTSQVA	KQVKHIPESKLTSLAAALDENKDGKVNIDD	LVDKEDVHISTSQVAEIVATLEKEEKVEEK	A	A	A	V	A	E	3	0	2	6	0	1	3	1	1	3	3	4	0	0	0	2	1	0	0	6	0	0	36	2	3919.04	O95202	O95202	673	708	LETM1	LETM1 and EF-hand domain-containing protein 1, mitochondrial	yes	yes	5	2.3744e-05	131.08
AALEELEKIEKARMMERMSLKHQNSGKWAKSKA	KALKEFEQLRKVNPAAALEELEKIEKARMM	SLKHQNSGKWAKSKAIMAKYDLEARQAMQE	A	A	A	K	A	I	5	2	1	0	0	1	5	1	1	1	3	6	3	0	0	3	0	1	0	0	0	0	33	4	3828	Q9BVJ6	Q9BVJ6	278	310	UTP14A	U3 small nucleolar RNA-associated protein 14 homolog A	yes	yes	4	0.039029	42.039		1	1	1
AALEFLNRFEEAKRTYEEGLKHEA	VDLKPDWGKGYSRKAAALEFLNRFEEAKRT	EEAKRTYEEGLKHEANNPQLKEGLQNMEAR	A	A	A	E	A	N	4	2	1	0	0	0	6	1	1	0	3	2	0	2	0	0	1	0	1	0	0	0	24	3	2850.43	P31948	P31948	80	103	STIP1	Stress-induced-phosphoprotein 1	yes	yes	4;5	0.00013712	95.996
AALEFLNRFEEAKRTYEEGLKHEANNP	VDLKPDWGKGYSRKAAALEFLNRFEEAKRT	KRTYEEGLKHEANNPQLKEGLQNMEARLAE	A	A	A	N	P	Q	4	2	3	0	0	0	6	1	1	0	3	2	0	2	1	0	1	0	1	0	0	0	27	4	3175.57	P31948	P31948	80	106	STIP1	Stress-induced-phosphoprotein 1	yes	yes	4	1.7361e-05	126.68	1	1	1	1	1
AALENTHLLEVVNQCLSARS	EHAVNKQLADKERVAAALENTHLLEVVNQC	THLLEVVNQCLSARS_______________	A	A	A	R	S	-	3	1	2	0	1	1	2	0	1	0	4	0	0	0	0	2	1	0	0	2	0	0	20	3	2224.13	Q9Y3D0	Q9Y3D0	144	163	FAM96B	Mitotic spindle-associated MMXD complex subunit MIP18	yes	yes	3	9.4942e-06	124.69
AALGHLA	______________________________	______________________________	M	A	A	L	A	G	3	0	0	0	0	0	0	1	1	0	2	0	0	0	0	0	0	0	0	0	0	0	7	2	651.37	Q9H7E9	Q9H7E9	2	8	C8orf33	UPF0488 protein C8orf33	yes	yes	1	0.049068	58.161
AALGHLAGEA	______________________________	______________________________	M	A	A	E	A	A	4	0	0	0	0	0	1	2	1	0	2	0	0	0	0	0	0	0	0	0	0	0	10	3	908.472	Q9H7E9	Q9H7E9	2	11	C8orf33	UPF0488 protein C8orf33	yes	yes	2	0.054691	31.289
AALKCGLTKKQLDSTIGIHP	HVLGPNAGEVTQGFAAALKCGLTKKQLDST	GLTKKQLDSTIGIHPVCAEVFTTLSVTKRS	A	A	A	H	P	V	2	0	0	1	1	1	0	2	1	2	3	3	0	0	1	1	2	0	0	0	0	0	20	2	2150.19	Q16881	Q16881	604	623	TXNRD1	Thioredoxin reductase 1, cytoplasmic	yes	yes	4	0.00019926	89.011				1
AALKKKGWEVVESDLYAMNFNP	SERTSFNYAMKEAAAAALKKKGWEVVESDL	WEVVESDLYAMNFNPIISRKDITGKLKDPA	A	A	A	N	P	I	3	0	2	1	0	0	2	1	0	0	2	3	1	1	1	1	0	1	1	2	0	0	22	3	2509.27	P15559	P15559	28	49	NQO1	NAD(P)H dehydrogenase [quinone] 1	yes	yes	3;4	1.9074e-05	146.64			2		2
AALLLCQNKGLLETTVQKVA	TTILDEEPIVNRGLAAALLLCQNKGLLETT	CQNKGLLETTVQKVARVKAPNKSLPSAVYC	A	A	A	V	A	R	3	0	1	0	1	2	1	1	0	0	5	2	0	0	0	0	2	0	0	2	0	0	20	2	2169.22	O43290	O43290	640	659	SART1	U4/U6.U5 tri-snRNP-associated protein 1	yes	yes	3	0.04469	41.988
AALSVRNLSP	PMRGRQLRVRFATHAAALSVRNLSPYVSNE	FATHAAALSVRNLSPYVSNELLEEAFSQFG	A	A	A	S	P	Y	2	1	1	0	0	0	0	0	0	0	2	0	0	0	1	2	0	0	0	1	0	0	10	2	1026.58	P23246	P23246	371	380	SFPQ	Splicing factor, proline- and glutamine-rich	yes	yes	2	0.0013376	130.66	1	1	1	1	1
AALTRDP	______________________________	______________________________	M	A	A	D	P	Q	2	1	0	1	0	0	0	0	0	0	1	0	0	0	1	0	1	0	0	0	0	0	7	2	742.397	P06744	P06744	2	8	GPI	Glucose-6-phosphate isomerase	yes	yes	2	0.0067821	120.52	1	1	1	1	1
AAMKNVTELNEP	KARLAEQAERYDDMAAAMKNVTELNEPLSN	DMAAAMKNVTELNEPLSNEERNLLSVAYKN	A	A	A	E	P	L	2	0	2	0	0	0	2	0	0	0	1	1	1	0	1	0	1	0	0	1	0	0	12	2	1315.64	P61981	P61981	25	36	YWHAG	14-3-3 protein gamma;14-3-3 protein gamma, N-terminally processed	yes	yes	2	0.021853	119.68					1
AANFDAIRDA	EPATVTQVTQGTIRPAANFDAIRDAEILRK	GTIRPAANFDAIRDAEILRKAMKGFGTDEQ	P	A	A	D	A	E	4	1	1	2	0	0	0	0	0	1	0	0	0	1	0	0	0	0	0	0	0	0	10	3	1062.51	P20073	P20073	182	191	ANXA7	Annexin A7	yes	yes	2	0.026125	96.668	1				1
AANLASRIP	QVPAPVPLMSLRTAPAANLASRIPAASAAA	SLRTAPAANLASRIPAASAAAMNLASARTP	P	A	A	I	P	A	3	1	1	0	0	0	0	0	0	1	1	0	0	0	1	1	0	0	0	0	0	0	9	3	911.519	Q9UQ35	Q9UQ35	2225	2233	SRRM2	Serine/arginine repetitive matrix protein 2	yes	yes	2	0.0063213	137.84	1	1		1	1
AANLSRNGP	______________________________	______________________________	M	A	A	G	P	A	2	1	2	0	0	0	0	1	0	0	1	0	0	0	1	1	0	0	0	0	0	0	9	2	898.462	Q9UJU6	Q9UJU6	2	10	DBNL	Drebrin-like protein	yes	yes	2	0.0006213	138.78	1			1
AANRLRKEGGQYGLVAA	LGHPFGATGCRLVMAAANRLRKEGGQYGLV	NRLRKEGGQYGLVAACAAGGQGHAMIVEAY	A	A	A	A	A	C	4	2	1	0	0	1	1	3	0	0	2	1	0	0	0	0	0	0	1	1	0	0	17	3	1772.96	P55084	P55084	441	457	HADHB	Trifunctional enzyme subunit beta, mitochondrial;3-ketoacyl-CoA thiolase	yes	yes	3	0.014036	58.83
AANSDQTVTVKE	GPAASAEEPKPVEAPAANSDQTVTVKE___	EAPAANSDQTVTVKE_______________	P	A	A	K	E	-	2	0	1	1	0	1	1	0	0	0	0	1	0	0	0	1	2	0	0	2	0	0	12	2	1261.62	P80723	P80723	216	227	BASP1	Brain acid soluble protein 1	yes	yes	2	1.5581e-19	222.8	2	2	2	2	2
AANTGESKVFYYKMKGDYHRYLA	ICCDILDVLDKHLIPAANTGESKVFYYKMK	VFYYKMKGDYHRYLAEFATGNDRKEAAENS	P	A	A	L	A	E	3	1	1	1	0	0	1	2	1	0	1	3	1	1	0	1	1	0	4	1	0	0	23	2	2711.32	P62258	P62258	111	133	YWHAE	14-3-3 protein epsilon	yes	yes	5	7.2506e-06	130.83	1		1
AAQKINEGLEHLA	______________________________	______________________________	M	A	A	L	A	K	3	0	1	0	0	1	2	1	1	1	2	1	0	0	0	0	0	0	0	0	0	0	13	2	1392.74	Q99747	Q99747	2	14	NAPG	Gamma-soluble NSF attachment protein	yes	yes	2	1.1542e-14	208.84	1		1	1	1
AAQQMLNFPEKNKEKP	PSGLVPLHLRSPQVPAAQQMLNFPEKNKEK	AQQMLNFPEKNKEKPVDLQNFGLRTDIYSK	P	A	A	K	P	V	2	0	2	0	0	2	2	0	0	0	1	3	1	1	2	0	0	0	0	0	0	0	16	3	1871.96	Q92922	Q92922	578	593	SMARCC1	SWI/SNF complex subunit SMARCC1	yes	yes	4	0.0008567	88.561			1	1
AAQTNSNAAGKQLRKESQKDRKNP	GGGVGGPGAKSAAQAAAQTNSNAAGKQLRK	GKQLRKESQKDRKNPLPPSVGVVDKKEETQ	A	A	A	N	P	L	4	2	3	1	0	3	1	1	0	0	1	4	0	0	1	2	1	0	0	0	0	0	24	4	2639.39	Q8NC51	Q8NC51	58	81	SERBP1	Plasminogen activator inhibitor 1 RNA-binding protein	yes	yes	5	7.5156e-06	145.55
AAQTQVAEYKQLKDTLNRIP	EQLVVTLEDHKSALAAAQTQVAEYKQLKDT	VAEYKQLKDTLNRIPSLRKPDPAEQQNVTQ	A	A	A	I	P	S	3	1	1	1	0	3	1	0	0	1	2	2	0	0	1	0	2	0	1	1	0	0	20	3	2286.23	O00461	O00461	226	245	GOLIM4	Golgi integral membrane protein 4	yes	yes	4	0.057436	37.683				1
AARDVTLENRLQNMEVTDA	SKKQKKQHEGSKKKAAARDVTLENRLQNME	VTLENRLQNMEVTDA_______________	A	A	A	D	A	-	3	2	2	2	0	1	2	0	0	0	2	0	1	0	0	0	2	0	0	2	0	0	19	2	2145.05	P49591	P49591	496	514	SARS	Serine--tRNA ligase, cytoplasmic	yes	yes	3	6.2576e-06	142.26
AAREKDVERFFKGYGRIRDIDLKRGFGFVEFEDP	______________________________	IDLKRGFGFVEFEDPRDADDAVYELDGKEL	P	A	A	D	P	R	2	5	0	4	0	0	4	4	0	2	1	3	0	5	1	0	0	0	1	2	0	0	34	2	4062.09	Q13243	Q13243	14	47	SRSF5	Serine/arginine-rich splicing factor 5	yes	yes	5;6	2.9341e-05	134.77	1	1	1	1	2
AARGILQKNVP	RQQELKDVGHRDQMAAARGILQKNVPILYT	DQMAAARGILQKNVPILYTASQACLQHPDV	A	A	A	V	P	I	2	1	1	0	0	1	0	1	0	1	1	1	0	0	1	0	0	0	0	1	0	0	11	2	1165.69	P35221	P35221	209	219	CTNNA1	Catenin alpha-1	yes	yes	3	0.007928	58.592			1
AARKAFERCSEGVFLLTTTP	GRSTGKGIVEFASKPAARKAFERCSEGVFL	FERCSEGVFLLTTTPRPVIVEPLEQLDDED	P	A	A	T	P	R	3	2	0	0	1	0	2	1	0	0	2	1	0	2	1	1	3	0	0	1	0	0	20	3	2253.16	P23246	P23246	423	442	SFPQ	Splicing factor, proline- and glutamine-rich	yes	yes	3;4	0.00074168	79.511				2
AARMSRSSGRSGSMDP	______________________________	ARMSRSSGRSGSMDPSGAHPSVRQTPSRQP	P	A	A	D	P	S	2	3	0	1	0	0	0	2	0	0	0	0	2	0	1	5	0	0	0	0	0	0	16	2	1651.75	Q07666	Q07666	8	23	KHDRBS1	KH domain-containing, RNA-binding, signal transduction-associated protein 1	yes	yes	3;4	0.00023776	100.23				2	1
AARMSRSSGRSGSMDPSGAHP	______________________________	SSGRSGSMDPSGAHPSVRQTPSRQPPLPHR	P	A	A	H	P	S	3	3	0	1	0	0	0	3	1	0	0	0	2	0	2	6	0	0	0	0	0	0	21	4	2100.95	Q07666	Q07666	8	28	KHDRBS1	KH domain-containing, RNA-binding, signal transduction-associated protein 1	yes	yes	4;5	6.0648e-05	98.391			1	3	1
AARRALHFVFKVGNRFQTA	______________________________	ALHFVFKVGNRFQTARFYRDVLGMKVESCS	M	A	A	T	A	R	4	3	1	0	0	1	0	1	1	0	1	1	0	3	0	0	1	0	0	2	0	0	19	3	2188.21	Q9HC38	Q9HC38	2	20	GLOD4	Glyoxalase domain-containing protein 4	yes	yes	4;5	4.0492e-07	168.05	1	1	1		1
AARSGLRAQDRLIEVNGQNVEGLRHA	SRPGQYIRSVDPGSPAARSGLRAQDRLIEV	LIEVNGQNVEGLRHAEVVASIKAREDEARL	P	A	A	H	A	E	4	4	2	1	0	2	2	3	1	1	3	0	0	0	0	1	0	0	0	2	0	0	26	3	2829.51	Q15599	Q15599	185	210	SLC9A3R2	Na(+)/H(+) exchange regulatory cofactor NHE-RF2	yes	yes	5	0.00026911	86.006			1	1
AARTGVVKEGDQIVGA	RDDGVFVQEVTQNSPAARTGVVKEGDQIVG	ARTGVVKEGDQIVGATIYFDNLQSGEVTQL	P	A	A	G	A	T	3	1	0	1	0	1	1	3	0	1	0	1	0	0	0	0	1	0	0	3	0	0	16	2	1569.85	Q09666	Q09666	43	58	AHNAK	Neuroblast differentiation-associated protein AHNAK	yes	yes	2;3	8.2061e-07	139.46	1	2	1	1	1
AARVGAFLKNAWDKEP	______________________________	ARVGAFLKNAWDKEPVLVVSFVVGGLAVIL	M	A	A	E	P	V	4	1	1	1	0	0	1	1	0	0	1	2	0	1	1	0	0	1	0	1	0	0	16	4	1771.94	O95167	O95167	2	17	NDUFA3	NADH dehydrogenase [ubiquinone] 1 alpha subcomplex subunit 3	yes	yes	3	1.4313e-06	133.14			1	1
AARVTGMKKWPRTP	SIRTFKESPKQILDPAARVTGMKKWPRTPK	PAARVTGMKKWPRTPKEEAQSLEDLAGFKE	P	A	A	T	P	K	2	2	0	0	0	0	0	1	0	0	0	2	1	0	2	0	2	1	0	1	0	0	14	3	1597.89	P46013	P46013	1079	1092	MKI67	Antigen KI-67	yes	yes	4	0.013625	41.401			1
AASAKKKNKKGKTISLTDFLA	______________________________	KNKKGKTISLTDFLAEDGGTGGGSTYVSKP	M	A	A	L	A	E	4	0	1	1	0	0	0	1	0	1	2	6	0	1	0	2	2	0	0	0	0	0	21	3	2219.3	P23588	P23588	2	22	EIF4B	Eukaryotic translation initiation factor 4B	yes	yes	4	0.0044473	58.712
AASAKKKNKKGKTISLTDFLAEDGGTGGGSTYVSKP	______________________________	EDGGTGGGSTYVSKPVSWADETDDLEGDVS	M	A	A	K	P	V	4	0	1	2	0	0	1	6	0	1	2	7	0	1	1	4	4	0	1	1	0	0	36	4	3611.92	P23588	P23588	2	37	EIF4B	Eukaryotic translation initiation factor 4B	yes	yes	4;5;6	5.0035e-41	284.55	2	1	2	1	2
AASCVLLHTGQKMP	______________________________	MAASCVLLHTGQKMPLIGLGTWKSEPGQVK	M	A	A	M	P	L	2	0	0	0	1	1	0	1	1	0	2	1	1	0	1	1	1	0	0	1	0	0	14	2	1511.76	P14550	P14550	2	15	AKR1A1	Alcohol dehydrogenase [NADP(+)]	yes	yes	2	5.7413e-05	115.29				1
AASESLFVSNHAY	LACQGKYTPSGQAGAAASESLFVSNHAY__	GAAASESLFVSNHAY_______________	A	A	A	A	Y	-	3	0	1	0	0	0	1	0	1	0	1	0	0	1	0	3	0	0	1	1	0	0	13	3	1394.65	P04075	P04075	352	364	ALDOA	Fructose-bisphosphate aldolase A	yes	yes	2	8.2966e-20	227.27	1	1	1	1	1
AASEVKEQTKGKVKLA	PWCGHCKNLEPEWAAAASEVKEQTKGKVKL	ASEVKEQTKGKVKLAAVDATVNQVLASRYG	A	A	A	L	A	A	3	0	0	0	0	1	2	1	0	0	1	4	0	0	0	1	1	0	0	2	0	0	16	2	1685.97	Q15084	Q15084	203	218	PDIA6	Protein disulfide-isomerase A6	yes	yes	3;4	7.7428e-10	174.39		2		2
AASGESGTSGGGGSTEEAFMTFYSEVKQIEKRDSVLTSKNQIERLTRP	______________________________	SVLTSKNQIERLTRPGSSYFNLNPFEVLQI	M	A	A	R	P	G	3	3	1	1	0	2	6	6	0	2	2	3	1	2	1	7	5	0	1	2	0	0	48	3	5135.51	O75937	O75937	2	49	DNAJC8	DnaJ homolog subfamily C member 8	yes	yes	5	9.1205e-59	313.62	1			1	1
AASITSKP	TASTTSTTNSTAAKPAASITSKPATLTTTS	NSTAAKPAASITSKPATLTTTSATSKLIHP	P	A	A	K	P	A	2	0	0	0	0	0	0	0	0	1	0	1	0	0	1	2	1	0	0	0	0	0	8	2	773.428	O43670	O43670	344	351	ZNF207	BUB3-interacting and GLEBS motif-containing protein ZNF207	yes	yes	2	0.028718	95.352				1
AASKEYFQKVNQ	PANWTPDSPTIKPSPAASKEYFQKVNQ___	PSPAASKEYFQKVNQ_______________	P	A	A	N	Q	-	2	0	1	0	0	2	1	0	0	0	0	2	0	1	0	1	0	0	1	1	0	0	12	2	1411.71	P30048	P30048	245	256	PRDX3	Thioredoxin-dependent peroxide reductase, mitochondrial	yes	yes	2;3	2.2535e-65	319.79
AASRGVGAKLGLREIRIHLCQRSP	______________________________	LGLREIRIHLCQRSPGSQGVRDFIEKRYVE	A	A	A	S	P	G	3	4	0	0	1	1	1	3	1	2	3	1	0	0	1	2	0	0	0	1	0	0	24	3	2644.48	O43678	O43678	5	28	NDUFA2	NADH dehydrogenase [ubiquinone] 1 alpha subcomplex subunit 2	yes	yes	5	7.2569e-06	124.51	1	1	1	1	1
AASRRLMKELEEIRKCGMKNFRNIQVDEA	______________________________	KCGMKNFRNIQVDEANLLTWQGLIVPDNPP	M	A	A	E	A	N	3	4	2	1	1	1	4	1	0	2	2	3	2	1	0	1	0	0	0	1	0	0	29	2	3491.79	P68036	P68036	2	30	UBE2L3	Ubiquitin-conjugating enzyme E2 L3	yes	yes	5;6	4.4525e-06	132.77	2	2	1	1	2
AASSQNKGSKRRQLLATLRA	PVAAGLGPVISRPPPAASSQNKGSKRRQLL	NKGSKRRQLLATLRALEAASLSQHPPSLCI	P	A	A	R	A	L	4	3	1	0	0	2	0	1	0	0	3	2	0	0	0	3	1	0	0	0	0	0	20	3	2155.23	O43159	O43159	27	46	RRP8	Ribosomal RNA-processing protein 8	yes	yes	4;5	0.0072149	56.719			1		1
AASTASHRP	______________________________	______________________________	M	A	A	R	P	I	3	1	0	0	0	0	0	0	1	0	0	0	0	0	1	2	1	0	0	0	0	0	9	3	896.446	P41236;Q6NXS1	P41236	2	10	PPP1R2;PPP1R2P3	Protein phosphatase inhibitor 2;Protein phosphatase inhibitor 2-like protein 3	yes	no	2	4.2529e-05	159.46
AATELRGVVGP	______________________________	______________________________	M	A	A	G	P	G	2	1	0	0	0	0	1	2	0	0	1	0	0	0	1	0	1	0	0	2	0	0	11	2	1068.59	P22059	P22059	2	12	OSBP	Oxysterol-binding protein 1	yes	yes	2	4.209e-09	189.72	1	1	1	1	1
AATFFGEVVKAPCRA	______________________________	AATFFGEVVKAPCRAGTEDEEEEEEGRRET	M	A	A	R	A	G	4	1	0	0	1	0	1	1	0	0	0	1	0	2	1	0	1	0	0	2	0	0	15	4	1622.82	O95456	O95456	2	16	PSMG1	Proteasome assembly chaperone 1	yes	yes	2	3.4257e-31	257.42	1	1	1		1
AATLDLKSKEEKDAELDKRIEALRRKNEA	______________________________	ELDKRIEALRRKNEALIRRYQEIEEDRKKA	M	A	A	E	A	L	5	3	1	3	0	0	5	0	0	1	4	5	0	0	0	1	1	0	0	0	0	0	29	4	3339.81	Q9Y3X0	Q9Y3X0	2	30	CCDC9	Coiled-coil domain-containing protein 9	yes	yes	5;6	0.00015278	87.489			1
AATRLKGIVP	PWCGHCKRLAPEYEAAATRLKGIVPLAKVD	PEYEAAATRLKGIVPLAKVDCTANTNTCNK	A	A	A	V	P	L	2	1	0	0	0	0	0	1	0	1	1	1	0	0	1	0	1	0	0	1	0	0	10	2	1024.64	P30101	P30101	70	79	PDIA3	Protein disulfide-isomerase A3	yes	yes	2	0.028209	78.334
AATSAIITNDGIGINP	FTAVLKFAAEEFKVPAATSAIITNDGIGIN	ATSAIITNDGIGINPAQTAGNVFLKHGSEL	P	A	A	N	P	A	3	0	2	1	0	0	0	2	0	4	0	0	0	0	1	1	2	0	0	0	0	0	16	3	1526.79	P61960	P61960	44	59	UFM1	Ubiquitin-fold modifier 1	yes	yes	2	0.0040579	120.68		1
AATSAKKVVVSPTKKVA	SGEEVVIPQKKGKKAAATSAKKVVVSPTKK	TSAKKVVVSPTKKVAVATPAKKAAVTPGKK	A	A	A	V	A	V	4	0	0	0	0	0	0	0	0	0	0	4	0	0	1	2	2	0	0	4	0	0	17	4	1684.02	P19338	P19338	57	73	NCL	Nucleolin	yes	yes	4	0.00089246	86.367
AATSLIDLWPGNGEGA	DTATADTTVANNVPPAATSLIDLWPGNGEG	ATSLIDLWPGNGEGASTLQGEPRAPTPPSG	P	A	A	G	A	S	3	0	1	1	0	0	1	3	0	1	2	0	0	0	1	1	1	1	0	0	0	0	16	3	1570.76	Q16643	Q16643	471	486	DBN1	Drebrin	yes	yes	2	0.0036578	105.98			1		1
AATSSASSSTSSYKRAP	TSHEAPGTKRSPSAPAATSSASSSTSSYKR	TSSASSSTSSYKRAPASSAPQPKPLKRFKR	P	A	A	A	P	A	4	1	0	0	0	0	0	0	0	0	0	1	0	0	1	7	2	0	1	0	0	0	17	4	1657.79	Q15345	Q15345	362	378	LRRC41	Leucine-rich repeat-containing protein 41	yes	yes	3	0.0024801	80.738
AATTGSGVKVP	______________________________	______________________________	M	A	A	V	P	R	2	0	0	0	0	0	0	2	0	0	0	1	0	0	1	1	2	0	0	2	0	0	11	2	986.54	Q13404	Q13404	2	12	UBE2V1	Ubiquitin-conjugating enzyme E2 variant 1	yes	yes	2	0.00019601	119.21	1	1
AAVEGIVP	RYPPGVVGVAPTGIPAAVEGIVPSAMSLSH	VAPTGIPAAVEGIVPSAMSLSHGLPPVAHP	P	A	A	V	P	S	2	0	0	0	0	0	1	1	0	1	0	0	0	0	1	0	0	0	0	2	0	0	8	2	754.423	Q13363	Q13363	395	402	CTBP1	C-terminal-binding protein 1	yes	yes	1	0.053425	93.593	1
AAVGRVGSFGSSPP	______________________________	MAAVGRVGSFGSSPPGLSSTYTGGPLGNEI	M	A	A	P	P	G	2	1	0	0	0	0	0	3	0	0	0	0	0	1	2	3	0	0	0	2	0	0	14	3	1287.66	Q9Y6G9	Q9Y6G9	2	15	DYNC1LI1	Cytoplasmic dynein 1 light intermediate chain 1	yes	yes	2	0.00025115	112.71
AAVGTANKSTVEGIQA	FENHSGKLGATAEKAAAVGTANKSTVEGIQ	AVGTANKSTVEGIQASVKTARELTPQVVSA	A	A	A	Q	A	S	4	0	1	0	0	1	1	2	0	1	0	1	0	0	0	1	2	0	0	2	0	0	16	3	1515.79	P18206	P18206	648	663	VCL	Vinculin	yes	yes	2	8.3e-09	173.72
AAVKDSCGKGEMA	______________________________	______________________________	M	A	A	M	A	T	3	0	0	1	1	0	1	2	0	0	0	2	1	0	0	1	0	0	0	1	0	0	13	2	1322.6	P61758	P61758	2	14	VBP1	Prefoldin subunit 3	yes	yes	2	0.0094952	75.819
AAVKDSCGKGEMATGNGRRLHLGIP	______________________________	EMATGNGRRLHLGIPEAVFVEDVDSFMKQP	M	A	A	I	P	E	3	2	1	1	1	0	1	5	1	1	2	2	1	0	1	1	1	0	0	1	0	0	25	3	2594.32	P61758	P61758	2	26	VBP1	Prefoldin subunit 3	yes	yes	4;5	0.0026625	67.239			1	1
AAVKTLNP	______________________________	______________________________	M	A	A	N	P	K	2	0	1	0	0	0	0	0	0	0	1	1	0	0	1	0	1	0	0	1	0	0	8	2	812.476	P40227	P40227	2	9	CCT6A	T-complex protein 1 subunit zeta	yes	yes	2	0.014001	102.3	1
AAVKTLNPKA	______________________________	______________________________	M	A	A	K	A	E	3	0	1	0	0	0	0	0	0	0	1	2	0	0	1	0	1	0	0	1	0	0	10	3	1011.61	P40227	P40227	2	11	CCT6A	T-complex protein 1 subunit zeta	yes	yes	2	4.8856e-09	192.6	1	1	1	1	1
AAVKTLNPKAEVA	______________________________	______________________________	M	A	A	V	A	R	4	0	1	0	0	0	1	0	0	0	1	2	0	0	1	0	1	0	0	2	0	0	13	4	1310.76	P40227	P40227	2	14	CCT6A	T-complex protein 1 subunit zeta	yes	yes	2	3.1334e-10	191.04	1	1	1	1	1
AAVLNAERLEVSVDGLTLSPDP	______________________________	RLEVSVDGLTLSPDPEERPGAEGAPLLPPP	M	A	A	D	P	E	3	1	1	2	0	0	2	1	0	0	4	0	0	0	2	2	1	0	0	3	0	0	22	4	2265.19	Q9H3P7	Q9H3P7	2	23	ACBD3	Golgi resident protein GCP60	yes	yes	3	7.3183e-06	101.64			1		1
AAVLQQVLERTELNKLP	______________________________	VLQQVLERTELNKLPKSVQNKLEKFLADQQ	M	A	A	L	P	K	2	1	1	0	0	2	2	0	0	0	4	1	0	0	1	0	1	0	0	2	0	0	17	2	1921.1	P12270	P12270	2	18	TPR	Nucleoprotein TPR	yes	yes	2;3	3.165e-08	146.79			2
AAVNSSASADKP	ASVAATPPPSTASAPAAVNSSASADKPLSN	SAPAAVNSSASADKPLSNMKILTLGKLSRN	P	A	A	K	P	L	4	0	1	1	0	0	0	0	0	0	0	1	0	0	1	3	0	0	0	1	0	0	12	4	1116.54	P09874	P09874	378	389	PARP1	Poly [ADP-ribose] polymerase 1	yes	yes	2	0.00063004	135.86		1
AAVRDISEA	DKAIKKFVIRNIVEAAAVRDISEASVFDAY	RNIVEAAAVRDISEASVFDAYVLPKLYVKL	A	A	A	E	A	S	3	1	0	1	0	0	1	0	0	1	0	0	0	0	0	1	0	0	0	1	0	0	9	2	930.477	P62854	P62854	48	56	RPS26	40S ribosomal protein S26	yes	yes	2	0.013693	99.136
AAVVLQTKGSP	PIWIERVVIIGAGKPAAVVLQTKGSPESRL	AGKPAAVVLQTKGSPESRLSFQHDPETSVL	P	A	A	S	P	E	2	0	0	0	0	1	0	1	0	0	1	1	0	0	1	1	1	0	0	2	0	0	11	2	1069.61	Q14697	Q14697	901	911	GANAB	Neutral alpha-glucosidase AB	yes	yes	2	0.0010366	138.98
AAYSNSESLLGLLTSDKP	DFTFSSPQVVTQPPPAAYSNSESLLGLLTS	SNSESLLGLLTSDKPLQGDGYSGAKPIPGG	P	A	A	K	P	L	2	0	1	1	0	0	1	1	0	0	4	1	0	0	1	4	1	0	1	0	0	0	18	2	1864.94	P49792	P49792	1058	1075	RANBP2	E3 SUMO-protein ligase RanBP2	yes	yes	2	6.3938e-06	147.31	1	1
ACAAARSP	______________________________	______________________________	M	A	C	S	P	A	4	1	0	0	1	0	0	0	0	0	0	0	0	0	1	1	0	0	0	0	0	0	8	4	802.376	P09132	P09132	2	9	SRP19	Signal recognition particle 19 kDa protein	yes	yes	2	0.041154	45.68				1
ACGLVASNLNLKP	______________________________	______________________________	M	A	C	K	P	G	2	0	2	0	1	0	0	1	0	0	3	1	0	0	1	1	0	0	0	1	0	0	13	2	1355.72	P09382	P09382	2	14	LGALS1	Galectin-1	yes	yes	2	0.00021315	100.48	1	1	1	1	1
ACGLVASNLNLKPGECLRVRGEVAP	______________________________	LKPGECLRVRGEVAPDAKSFVLNLGKDSNN	M	A	C	A	P	D	3	2	2	0	2	0	2	3	0	0	4	1	0	0	2	1	0	0	0	3	0	0	25	4	2679.39	P09382	P09382	2	26	LGALS1	Galectin-1	yes	yes	3;4	5.483e-32	269.41	2	2	2	2	2
ACKTLQEVTQLSQEAQRIVEKLEKSTKP	KPGCFIAGADINMLAACKTLQEVTQLSQEA	EAQRIVEKLEKSTKPIVAAINGSCLGGGLE	A	A	C	K	P	I	2	1	0	0	1	4	4	0	0	1	3	4	0	0	1	2	3	0	0	2	0	0	28	2	3241.73	P40939	P40939	109	136	HADHA	Trifunctional enzyme subunit alpha, mitochondrial;Long-chain enoyl-CoA hydratase;Long chain 3-hydroxyacyl-CoA dehydrogenase	yes	yes	4;5	1.1227e-05	160.52		1	1	1	1
ACRVIARLTKEVTAAREA	TTRQELSHALYQHDAACRVIARLTKEVTAA	VIARLTKEVTAAREALATLKPQAGLIVPQA	A	A	C	E	A	L	5	3	0	0	1	0	2	0	0	1	1	1	0	0	0	0	2	0	0	2	0	0	18	4	2014.11	Q9UMS4	Q9UMS4	113	130	PRPF19	Pre-mRNA-processing factor 19	yes	yes	3;4;5	3.739e-06	150.7	1	2	1	1	1
ACYTKLLEFQLA	IKRNPKDAKLYSNRAACYTKLLEFQLALKD	NRAACYTKLLEFQLALKDCEECIQLEPTFI	A	A	C	L	A	L	2	0	0	0	1	1	1	0	0	0	3	1	0	1	0	0	1	0	1	0	0	0	12	1	1455.74	P31948	P31948	402	413	STIP1	Stress-induced-phosphoprotein 1	yes	yes	2	8.1531e-06	166.34
ADAFKELDDDMDGTVSVTELQTHP	EQLAAAKAQQEQELAADAFKELDDDMDGTV	DMDGTVSVTELQTHPELDTDGDGALSEAEA	A	A	D	H	P	E	2	0	0	5	0	1	2	1	1	0	2	1	1	1	1	1	3	0	0	2	0	0	24	2	2633.18	P14314	P14314	215	238	PRKCSH	Glucosidase 2 subunit beta	yes	yes	3	1.0246e-05	155.17	1				1
ADASKVVAKGLGLSKA	KATCAPQHGAPGPGPADASKVVAKGLGLSK	DASKVVAKGLGLSKAYVGQKSSFTVDCSKA	P	A	D	K	A	Y	4	0	0	1	0	0	0	2	0	0	2	3	0	0	0	2	0	0	0	2	0	0	16	3	1513.88	P21333	P21333	2555	2570	FLNA	Filamin-A	yes	yes	3;4	2.2113e-09	168.29	2	1			2
ADCGQLEILEFLLLKGA	VNRTLEGGRKPLHYAADCGQLEILEFLLLK	CGQLEILEFLLLKGADINAPDKHHITPLLS	A	A	D	G	A	D	2	0	0	1	1	1	2	2	0	1	5	1	0	1	0	0	0	0	0	0	0	0	17	1	1889	P58546	P58546	43	59	MTPN	Myotrophin	yes	yes	2;3	5.0389e-08	170.89	1		2		2
ADDFGFFSSSESGAP	______________________________	ADDFGFFSSSESGAPEAAEEDPAAAFLAQQ	M	A	D	A	P	E	2	0	0	2	0	0	1	2	0	0	0	0	0	3	1	4	0	0	0	0	0	0	15	2	1519.61	P09497	P09497	2	16	CLTB	Clathrin light chain B	yes	yes	2	0.0019952	77.677			1		1
ADDLDFETGDAGA	______________________________	______________________________	M	A	D	G	A	S	3	0	0	4	0	0	1	2	0	0	1	0	0	1	0	0	1	0	0	0	0	0	13	2	1295.52	P63241;Q6IS14	P63241	2	14	EIF5A;EIF5AL1	Eukaryotic translation initiation factor 5A-1;Eukaryotic translation initiation factor 5A-1-like	yes	no	2	0.035326	46.158
ADDLDFETGDAGASATFP	______________________________	LDFETGDAGASATFPMQCSALRKNGFVVLK	M	A	D	F	P	M	4	0	0	4	0	0	1	2	0	0	1	0	0	2	1	1	2	0	0	0	0	0	18	4	1798.75	P63241;Q6IS14	P63241	2	19	EIF5A;EIF5AL1	Eukaryotic translation initiation factor 5A-1;Eukaryotic translation initiation factor 5A-1-like	yes	no	2	0.0030068	65.5	1	1	1	2	1
ADDLKRFLYKKLP	______________________________	______________________________	M	A	D	L	P	S	1	1	0	2	0	0	0	0	0	0	3	3	0	1	1	0	0	0	1	0	0	0	13	1	1605.92	Q9UHA4	Q9UHA4	2	14	LAMTOR3	Ragulator complex protein LAMTOR3	yes	yes	3;4	0.0010107	83.204	2	2	2	2	2
ADEAPRKGSFSA	______________________________	______________________________	M	A	D	S	A	L	3	1	0	1	0	0	1	1	0	0	0	1	0	1	1	2	0	0	0	0	0	0	12	3	1234.59	Q13619	Q13619	2	13	CUL4A	Cullin-4A	yes	yes	2	0.00011862	113.67
ADEAPRKGSFSALVGRTNGLTKP	______________________________	SFSALVGRTNGLTKPAALAAAPAKPGGAGG	M	A	D	K	P	A	3	2	1	1	0	0	1	3	0	0	2	2	0	1	2	2	2	0	0	1	0	0	23	4	2371.26	Q13619	Q13619	2	24	CUL4A	Cullin-4A	yes	yes	4	0.026565	40.285	1	1		1	1
ADEATRRVVSEIP	______________________________	______________________________	M	A	D	I	P	V	2	2	0	1	0	0	2	0	0	1	0	0	0	0	1	1	1	0	0	2	0	0	13	2	1441.75	Q9Y3C8	Q9Y3C8	2	14	UFC1	Ubiquitin-fold modifier-conjugating enzyme 1	yes	yes	2	7.3255e-05	133.42	1		1	1	1
ADECNKLKEEISKMRELLARKDSETGENIRQAASSLQQA	HDTETKMEEFKDQLPADECNKLKEEISKMR	TGENIRQAASSLQQASLKLFEMAYKKMASE	P	A	D	Q	A	S	5	3	2	2	1	3	6	1	0	2	4	4	1	0	0	4	1	0	0	0	0	0	39	4	4446.22	P38646	P38646	605	643	HSPA9	Stress-70 protein, mitochondrial	yes	yes	5	0.0017107	72.792
ADEEKLPPGWEKRMSRSSGRVYYFNHITNA	______________________________	RSSGRVYYFNHITNASQWERPSGNSSSGGK	M	A	D	N	A	S	2	3	2	1	0	0	3	2	1	1	1	2	1	1	2	3	1	1	2	1	0	0	30	3	3537.72	Q13526	Q13526	2	31	PIN1	Peptidyl-prolyl cis-trans isomerase NIMA-interacting 1	yes	yes	5	0.00063614	76.106
ADEELEALRRQRLA	______________________________	MADEELEALRRQRLAELQAKHGDPGDAAQQ	M	A	D	L	A	E	3	3	0	1	0	1	3	0	0	0	3	0	0	0	0	0	0	0	0	0	0	0	14	2	1668.89	O14737	O14737	2	15	PDCD5	Programmed cell death protein 5	yes	yes	2;3	6.5975e-08	161.63	2	3		1	1
ADEELEALRRQRLAELQAKHGDP	______________________________	RRQRLAELQAKHGDPGDAAQQEAKHREAEM	M	A	D	D	P	G	4	3	0	2	0	2	4	1	1	0	4	1	0	0	1	0	0	0	0	0	0	0	23	4	2644.37	O14737	O14737	2	24	PDCD5	Programmed cell death protein 5	yes	yes	4;5	6.7366e-06	110.4			2	1	1
ADEIAKA	______________________________	______________________________	M	A	D	K	A	Q	3	0	0	1	0	0	1	0	0	1	0	1	0	0	0	0	0	0	0	0	0	0	7	2	716.37	P49773	P49773	2	8	HINT1	Histidine triad nucleotide-binding protein 1	yes	yes	1;2	0.0081767	97.473	1	1	2	1	1
ADEKLLEEEIQAPTSSKRSQQHAKVVP	NPDTYRIDPNVLLDPADEKLLEEEIQAPTS	PTSSKRSQQHAKVVPWMRKTEYISTEFNRY	P	A	D	V	P	W	3	1	0	1	0	3	4	0	1	1	2	3	0	0	2	3	1	0	0	2	0	0	27	4	3017.58	Q8N7H5	Q8N7H5	103	129	PAF1	RNA polymerase II-associated factor 1 homolog	yes	yes	5	0.024101	46.307			1	1
ADERDDVLAKRLKMEGHEAMERLKMLA	EDALRLNLLKRSLDPADERDDVLAKRLKME	KMEGHEAMERLKMLALLKRKDLANLEVPHE	P	A	D	L	A	L	4	3	0	3	0	0	4	1	1	0	4	3	3	0	0	0	0	0	0	1	0	0	27	3	3154.6	Q8WXI9	Q8WXI9	21	47	GATAD2B	Transcriptional repressor p66-beta	yes	yes	5	0.0021483	65.275
ADESETAVKPP	______________________________	______________________________	M	A	D	P	P	A	2	0	0	1	0	0	2	0	0	0	0	1	0	0	2	1	1	0	0	1	0	0	11	3	1142.55	P30419	P30419	2	12	NMT1	Glycylpeptide N-tetradecanoyltransferase 1	yes	yes	2	0.041239	53.493
ADESTGSIAKRLQSIGTENTEENRRFYRQLLLTA	DIAHRIVAPGKGILAADESTGSIAKRLQSI	TEENRRFYRQLLLTADDRVNPCIGGVILFH	A	A	D	T	A	D	3	4	2	1	0	2	4	2	0	2	4	1	0	1	0	3	4	0	1	0	0	0	34	2	3866.99	P04075	P04075	33	66	ALDOA	Fructose-bisphosphate aldolase A	yes	yes	4;5;6	3.5499e-66	329.02	5	3	3	2	3
ADESTGSIAKRLQSIGTENTEENRRFYRQLLLTADDRVNP	DIAHRIVAPGKGILAADESTGSIAKRLQSI	FYRQLLLTADDRVNPCIGGVILFHETLYQK	A	A	D	N	P	C	3	5	3	3	0	2	4	2	0	2	4	1	0	1	1	3	4	0	1	1	0	0	40	3	4563.31	P04075	P04075	33	72	ALDOA	Fructose-bisphosphate aldolase A	yes	yes	4;5;6;7	5.467e-81	349.05	5	3	3	2	3
ADEVDTQLLQDAARKEA	NCFIRGSVVRYVQLPADEVDTQLLQDAARK	EVDTQLLQDAARKEALQQKQ__________	P	A	D	E	A	L	4	1	0	3	0	2	2	0	0	0	2	1	0	0	0	0	1	0	0	1	0	0	17	3	1871.92	Q9Y333	Q9Y333	74	90	LSM2	U6 snRNA-associated Sm-like protein LSm2	yes	yes	3	1.9797e-13	173.34	1	1	1	1	1
ADEVDTQLLQDAARKEALQQKQ	NCFIRGSVVRYVQLPADEVDTQLLQDAARK	LLQDAARKEALQQKQ_______________	P	A	D	K	Q	-	4	1	0	3	0	5	2	0	0	0	3	2	0	0	0	0	1	0	0	1	0	0	22	4	2497.28	Q9Y333	Q9Y333	74	95	LSM2	U6 snRNA-associated Sm-like protein LSm2	yes	yes	3;4	5.1695e-25	243.18	1		1	2	1
ADFDTYDDRAYSSFGGGRGSRGSAGGHGSRSQKELP	______________________________	GSAGGHGSRSQKELPTEPPYTAYVGNLPFN	M	A	D	L	P	T	3	4	0	4	0	1	1	8	1	0	1	1	0	2	1	6	1	0	2	0	0	0	36	3	3747.7	Q15056	Q15056	2	37	EIF4H	Eukaryotic translation initiation factor 4H	yes	yes	5	0.00024303	89.577	1	1	1	1	1
ADFEIGHFLRERIIP	PESGDLDDDAEAILAADFEIGHFLRERIIP	ADFEIGHFLRERIIPRSVLYFTGEAIEDDD	A	A	D	I	P	R	1	2	0	1	0	0	2	1	1	3	1	0	0	2	1	0	0	0	0	0	0	0	15	1	1811.97	P55209	P55209	322	336	NAP1L1	Nucleosome assembly protein 1-like 1	yes	yes	2;3;4	1.8765e-08	160.86	3	3	3	1	2
ADFESLLLSRP	SSPRTRTGDVLLAEPADFESLLLSRPVLEG	LAEPADFESLLLSRPVLEGLRAAGFERPSP	P	A	D	R	P	V	1	1	0	1	0	0	1	0	0	0	3	0	0	1	1	2	0	0	0	0	0	0	11	1	1246.66	Q9UHI6	Q9UHI6	62	72	DDX20	Probable ATP-dependent RNA helicase DDX20	yes	yes	2	0.003399	100.58		1
ADFGRLVNLQHLDLLNNKLVTLP	LVKLDLSKNKLQQLPADFGRLVNLQHLDLL	LQHLDLLNNKLVTLPVSFAQLKNLKWLDLK	P	A	D	L	P	V	1	1	3	2	0	1	0	1	1	0	7	1	0	1	1	0	1	0	0	2	0	0	23	1	2602.46	Q96AG4	Q96AG4	79	101	LRRC59	Leucine-rich repeat-containing protein 59	yes	yes	3;4	3.6702e-06	174.63	2	2	2	2	2
ADFLKGLP	______________________________	______________________________	M	A	D	L	P	V	1	0	0	1	0	0	0	1	0	0	2	1	0	1	1	0	0	0	0	0	0	0	8	1	859.48	Q9BW61	Q9BW61	2	9	DDA1	DET1- and DDB1-associated protein 1	yes	yes	2	0.0061424	90.777			1
ADGDFKIKCVAFD	KFPNRLNLEAINYMAADGDFKIKCVAFD__	MAADGDFKIKCVAFD_______________	A	A	D	F	D	-	2	0	0	3	1	0	0	1	0	1	0	2	0	2	0	0	0	0	0	1	0	0	13	2	1484.7	P09382	P09382	123	135	LGALS1	Galectin-1	yes	yes	2;3	2.4635e-05	149.49	2	2	2		1
ADGELNVDSLITRLLEVRGCRP	______________________________	DSLITRLLEVRGCRPGKIVQMTEAEVRGLC	M	A	D	R	P	G	1	3	1	2	1	0	2	2	0	1	4	0	0	0	1	1	1	0	0	2	0	0	22	1	2482.3	P62140	P62140	2	23	PPP1CB	Serine/threonine-protein phosphatase PP1-beta catalytic subunit	yes	yes	3	0.0017011	67.928
ADGFTVLSTKSLFLGQKLNLIHSEISNLA	VSKAASADSTTEGTPADGFTVLSTKSLFLG	GQKLNLIHSEISNLAGFEVEAIINPTNADI	P	A	D	L	A	G	2	0	2	1	0	1	1	2	1	2	6	2	0	2	0	4	2	0	0	1	0	0	29	1	3115.69	O75367	O75367	180	208	H2AFY	Core histone macro-H2A.1	yes	yes	3;4	8.6238e-53	307.85
ADGQTQVEIKVCQGEREMA	NTTIPTKKSQVFSTAADGQTQVEIKVCQGE	TQVEIKVCQGEREMAGDNKLLGQFTLIGIP	A	A	D	M	A	G	2	1	0	1	1	3	3	2	0	1	0	1	1	0	0	0	1	0	0	2	0	0	19	1	2147.99	P38646	P38646	476	494	HSPA9	Stress-70 protein, mitochondrial	yes	yes	3	8.2231e-07	166.6
ADGQVAELLLRRLEA	______________________________	ADGQVAELLLRRLEASDGGLDSAELAAELG	M	A	D	E	A	S	3	2	0	1	0	1	2	1	0	0	4	0	0	0	0	0	0	0	0	1	0	0	15	2	1652.92	Q9Y285	Q9Y285	2	16	FARSA	Phenylalanine--tRNA ligase alpha subunit	yes	yes	2	3.2429e-40	266.97			1		1
ADGQVAELLLRRLEASDGGLDSAELA	______________________________	RLEASDGGLDSAELAAELGMEHQAVVGAVK	M	A	D	L	A	A	5	2	0	3	0	1	3	3	0	0	6	0	0	0	0	2	0	0	0	1	0	0	26	4	2668.37	Q9Y285	Q9Y285	2	27	FARSA	Phenylalanine--tRNA ligase alpha subunit	yes	yes	3	0.00047201	79.36			1		1
ADGRGLQTVHINENFAKLA	KNAKGYTIPLDKRLAADGRGLQTVHINENF	GLQTVHINENFAKLAEALYIADRKAREAVE	A	A	D	L	A	E	3	1	2	1	0	1	1	2	1	1	2	1	0	1	0	0	1	0	0	1	0	0	19	2	2053.07	Q13573	Q13573	270	288	SNW1	SNW domain-containing protein 1	yes	yes	3;4	3.4654e-05	101.38	1	1	1	1	1
ADHSFSDGVP	______________________________	______________________________	M	A	D	V	P	S	1	0	0	2	0	0	0	1	1	0	0	0	0	1	1	2	0	0	0	1	0	0	10	1	1030.44	Q99733	Q99733	2	11	NAP1L4	Nucleosome assembly protein 1-like 4	yes	yes	2	0.00021886	132.29	1	1	1	1	1
ADIIARLREDGIQKRVIQEGRGELP	______________________________	GIQKRVIQEGRGELPDFQDGTKATFHYRTL	M	A	D	L	P	D	2	4	0	2	0	2	3	3	0	4	2	1	0	0	1	0	0	0	0	1	0	0	25	2	2831.57	O00170	O00170	2	26	AIP	AH receptor-interacting protein	yes	yes	4;5	5.7274e-06	115.88	2	2	2	2	1
ADIQTERA	______________________________	______________________________	M	A	D	R	A	Y	2	1	0	1	0	1	1	0	0	1	0	0	0	0	0	0	1	0	0	0	0	0	8	1	902.446	P62280	P62280	2	9	RPS11	40S ribosomal protein S11	yes	yes	2	0.001395	140.98	1	1			1
ADIQTERAYQKQP	______________________________	______________________________	M	A	D	Q	P	T	2	1	0	1	0	3	1	0	0	1	0	1	0	0	1	0	1	0	1	0	0	0	13	2	1546.77	P62280	P62280	2	14	RPS11	40S ribosomal protein S11	yes	yes	2;3	7.7003e-10	180.81	3	2	2	1	1
ADISLDELIRKRGA	______________________________	MADISLDELIRKRGAAAKGRLNARPGVGGV	M	A	D	G	A	A	2	2	0	2	0	0	1	1	0	2	2	1	0	0	0	1	0	0	0	0	0	0	14	1	1555.87	Q9BY77	Q9BY77	2	15	POLDIP3	Polymerase delta-interacting protein 3	yes	yes	3	5.2033e-11	158.2		1
ADISLDELIRKRGAAA	______________________________	DISLDELIRKRGAAAKGRLNARPGVGGVRS	M	A	D	A	A	K	4	2	0	2	0	0	1	1	0	2	2	1	0	0	0	1	0	0	0	0	0	0	16	3	1697.94	Q9BY77	Q9BY77	2	17	POLDIP3	Polymerase delta-interacting protein 3	yes	yes	3	0.0011136	89.624
ADITEDEFKRLFAKYGEP	KTYTQRCRLFVGNLPADITEDEFKRLFAKY	TEDEFKRLFAKYGEPGEVFINKGKGFGFIK	P	A	D	E	P	G	2	1	0	2	0	0	3	1	0	1	1	2	0	2	1	0	1	0	1	0	0	0	18	2	2128.05	P23246	P23246	306	323	SFPQ	Splicing factor, proline- and glutamine-rich	yes	yes	2;3;4	1.4859e-19	263.56	3	3	3	2	3
ADIVFVLKDKP	ITFPKEGDQTSNNIPADIVFVLKDKPHNIF	NNIPADIVFVLKDKPHNIFKRDGSDVIYPA	P	A	D	K	P	H	1	0	0	2	0	0	0	0	0	1	1	2	0	1	1	0	0	0	0	2	0	0	11	1	1243.72	P25685;O75953	P25685	233	243	DNAJB1;DNAJB5	DnaJ homolog subfamily B member 1;DnaJ homolog subfamily B member 5	yes	no	2;3	0.010694	89.317
ADIVFVLKDKPHNIFKRDGSDVIYPA	ITFPKEGDQTSNNIPADIVFVLKDKPHNIF	HNIFKRDGSDVIYPARISLREALCGCTVNV	P	A	D	P	A	R	2	1	1	4	0	0	0	1	1	3	1	3	0	2	2	1	0	0	1	3	0	0	26	3	2956.58	P25685	P25685	233	258	DNAJB1	DnaJ homolog subfamily B member 1	yes	yes	4	0.034444	48.097	1
ADKCGLVIGKGGENIKSINQQSGAHVELQRNPPP	VGAPGGVQEITYTVPADKCGLVIGKGGENI	QQSGAHVELQRNPPPNSDPNLRRFTIRGVP	P	A	D	P	P	N	2	1	3	1	1	3	2	5	1	3	2	3	0	0	3	2	0	0	0	2	0	0	34	4	3610.86	Q96I24	Q96I24	363	396	FUBP3	Far upstream element-binding protein 3	yes	yes	5	1.0684e-10	215.15			1		1
ADKGKKNAGNAEDPHTETQQP	ADQPLQAIMEMGAVAADKGKKNAGNAEDPH	NAGNAEDPHTETQQPEATAAATSNPSSMTD	A	A	D	Q	P	E	3	0	2	2	0	2	2	2	1	0	0	3	0	0	2	0	2	0	0	0	0	0	21	4	2235.05	O95817	O95817	532	552	BAG3	BAG family molecular chaperone regulator 3	yes	yes	3	0.050517	43.598
ADKLIQNLDANHDGRISFDEYWTLIGGITGP	KELNHMLSDTGNRKAADKLIQNLDANHDGR	SFDEYWTLIGGITGPIAKLIHEQEQQSSS_	A	A	D	G	P	I	2	1	2	4	0	1	1	4	1	4	3	1	0	1	1	1	2	1	1	0	0	0	31	2	3428.7	Q96FQ6	Q96FQ6	59	89	S100A16	Protein S100-A16	yes	yes	4	4.4022e-06	132.12
ADKLTRIA	______________________________	______________________________	M	A	D	I	A	I	2	1	0	1	0	0	0	0	0	1	1	1	0	0	0	0	1	0	0	0	0	0	8	1	886.524	P61221	P61221	2	9	ABCE1	ATP-binding cassette sub-family E member 1	yes	yes	2	0.0065939	88.921
ADKQTLQSEQP	ESDTGLAPPALWDLAADKQTLQSEQPLQVA	WDLAADKQTLQSEQPLQVARCTKIINADSE	A	A	D	Q	P	L	1	0	0	1	0	3	1	0	0	0	1	1	0	0	1	1	1	0	0	0	0	0	11	1	1243.6	P35998	P35998	82	92	PSMC2	26S protease regulatory subunit 7	yes	yes	2	3.8891e-08	196.99	1	1		1
ADKSDEWFAKHNKPKASG	KMDPEGSKLLDDAMAADKSDEWFAKHNKPK	SDEWFAKHNKPKASG_______________	A	A	D	S	G	-	3	0	1	2	0	0	1	1	1	0	0	4	0	1	1	2	0	1	0	0	0	0	18	4	2014.99	Q9HC38	Q9HC38	296	313	GLOD4	Glyoxalase domain-containing protein 4	yes	yes	4	6.0868e-05	113.54				1
ADKYLYVDKNFINNP	______________________________	ADKYLYVDKNFINNPLAQADWAAKKLVWVP	A	A	D	N	P	L	1	0	3	2	0	0	0	0	0	1	1	2	0	1	1	0	0	0	2	1	0	0	15	1	1812.9	P35579	P35579	6	20	MYH9	Myosin-9	yes	yes	2;3	1.4704e-15	262.15	2	2	1	1	2
ADLCHALRWYNHIKSYEKEKA	QADVAVFEAVSSPPPADLCHALRWYNHIKS	LRWYNHIKSYEKEKASLPGVKKALGKYGPA	P	A	D	K	A	S	3	1	1	1	1	0	2	0	2	1	2	3	0	0	0	1	0	1	2	0	0	0	21	2	2631.3	P24534	P24534	47	67	EEF1B2	Elongation factor 1-beta	yes	yes	4;5	4.9794e-06	120.33
ADLCHALRWYNHIKSYEKEKASLP	QADVAVFEAVSSPPPADLCHALRWYNHIKS	YNHIKSYEKEKASLPGVKKALGKYGPADVE	P	A	D	L	P	G	3	1	1	1	1	0	2	0	2	1	3	3	0	0	1	2	0	1	2	0	0	0	24	3	2928.47	P24534	P24534	47	70	EEF1B2	Elongation factor 1-beta	yes	yes	4;5	9.6122e-06	162.82	2	2	2	2	2
ADLDLIQSTPFKP	IVVAGNNEDVSFSRPADLDLIQSTPFKPLA	RPADLDLIQSTPFKPLALKTPPRVLTLSER	P	A	D	K	P	L	1	0	0	2	0	1	0	0	0	1	2	1	0	1	2	1	1	0	0	0	0	0	13	2	1443.76	Q9GZY8	Q9GZY8	98	110	MFF	Mitochondrial fission factor	yes	yes	2	0.0028803	116.23
ADLIDKVTGHLKLY	IAPGSQTVLGIGPGPADLIDKVTGHLKLY_	PADLIDKVTGHLKLY_______________	P	A	D	L	Y	-	1	0	0	2	0	0	0	1	1	1	3	2	0	0	0	0	1	0	1	1	0	0	14	1	1584.89	Q9Y3E5	Q9Y3E5	166	179	PTRH2	Peptidyl-tRNA hydrolase 2, mitochondrial	yes	yes	3	0.0045915	86.777	1		1
ADLKEVTEEDLNNHFKSLGSSDLKF	RAVLIDKDQSPKWKPADLKEVTEEDLNNHF	LNNHFKSLGSSDLKF_______________	P	A	D	K	F	-	1	0	2	3	0	0	3	1	1	0	4	3	0	2	0	3	1	0	0	1	0	0	25	1	2835.39	Q6NVY1	Q6NVY1	362	386	HIBCH	3-hydroxyisobutyryl-CoA hydrolase, mitochondrial	yes	yes	4	5.0755e-05	98.019
ADLLRQKELESARP	QELLRKQNLARLELPADLLRQKELESARPQ	PADLLRQKELESARPQLLAPETALRPNDGA	P	A	D	R	P	Q	2	2	0	1	0	1	2	0	0	0	3	1	0	0	1	1	0	0	0	0	0	0	14	2	1624.89	Q96NU1	Q96NU1	360	373	SAMD11	Sterile alpha motif domain-containing protein 11	yes	yes	3	0.017142	62.861				1
ADLPTKPTKISKFGFA	SSSRSAEKRSAEEEAADLPTKPTKISKFGF	DLPTKPTKISKFGFAIGSQTTKKASAISIK	A	A	D	F	A	I	2	0	0	1	0	0	0	1	0	1	1	3	0	2	2	1	2	0	0	0	0	0	16	3	1719.96	Q8WW12	Q8WW12	59	74	PCNP	PEST proteolytic signal-containing nuclear protein	yes	yes	4	0.036468	48.391					1
ADLPTKPTKISKFGFAIGSQTTKKA	SSSRSAEKRSAEEEAADLPTKPTKISKFGF	SKFGFAIGSQTTKKASAISIKLGSSKPKET	A	A	D	K	A	S	3	0	0	1	0	1	0	2	0	2	1	5	0	2	2	2	4	0	0	0	0	0	25	4	2634.47	Q8WW12	Q8WW12	59	83	PCNP	PEST proteolytic signal-containing nuclear protein	yes	yes	5	0.00013664	93.633
ADLTHDTTGLTA	GKDSTRGVAKMSLDPADLTHDTTGLTAKEL	LDPADLTHDTTGLTAKELEALDEVFTKVYK	P	A	D	T	A	K	2	0	0	2	0	0	0	1	1	0	2	0	0	0	0	0	4	0	0	0	0	0	12	1	1214.58	Q9UMX5	Q9UMX5	108	119	NENF	Neudesin	yes	yes	2	0.00022454	124.08
ADLTHDTTGLTAKELEALDEVFTKVYKAKYP	GKDSTRGVAKMSLDPADLTHDTTGLTAKEL	ALDEVFTKVYKAKYPIVGYTARRILNEDGS	P	A	D	Y	P	I	4	0	0	3	0	0	3	1	1	0	4	4	0	1	1	0	5	0	2	2	0	0	31	4	3466.79	Q9UMX5	Q9UMX5	108	138	NENF	Neudesin	yes	yes	5	6.4362e-10	205.59	1	1	1		1
ADMQNLVERLERA	______________________________	______________________________	M	A	D	R	A	V	2	2	1	1	0	1	2	0	0	0	2	0	1	0	0	0	0	0	0	1	0	0	13	1	1543.78	Q01518	Q01518	2	14	CAP1	Adenylyl cyclase-associated protein 1	yes	yes	2	7.6533e-17	219.42	3	3	2	2	2
ADNFSLHDA	______________________________	______________________________	M	A	D	D	A	L	2	0	1	2	0	0	0	0	1	0	1	0	0	1	0	1	0	0	0	0	0	0	9	1	988.425	P17931	P17931	2	10	LGALS3	Galectin-3	yes	yes	2	0.010317	71.692		1
ADNFSLHDALSGSGNP	______________________________	DNFSLHDALSGSGNPNPQGWPGAWGNQPAG	M	A	D	N	P	N	2	0	2	2	0	0	0	2	1	0	2	0	0	1	1	3	0	0	0	0	0	0	16	2	1600.71	P17931	P17931	2	17	LGALS3	Galectin-3	yes	yes	2	3.8774e-12	182.1	1	1	1		1
ADNKCLLRATDGKKKISTVVSSKEVNKFQMA	TKPIPKKGTVEGFEPADNKCLLRATDGKKK	STVVSSKEVNKFQMAYSNLLRANMDGLKKR	P	A	D	M	A	Y	3	1	2	2	1	1	1	1	0	1	2	6	1	1	0	3	2	0	0	3	0	0	31	2	3465.84	P37108	P37108	52	82	SRP14	Signal recognition particle 14 kDa protein	yes	yes	4;5;6	1.7531e-95	361.58	3	3	3	4	3
ADNQIYIAGHP	EFEDVLGACNAVNYAADNQIYIAGHPAFVN	VNYAADNQIYIAGHPAFVNYSTSQKISRPG	A	A	D	H	P	A	2	0	1	1	0	1	0	1	1	2	0	0	0	0	1	0	0	0	1	0	0	0	11	2	1197.58	P14866	P14866	158	168	HNRNPL	Heterogeneous nuclear ribonucleoprotein L	yes	yes	2	0.013177	85.212
ADQDRFICIYPAYLNNKKTIAEGRRIP	______________________________	YLNNKKTIAEGRRIPISKAVENPTATEIQD	P	A	D	I	P	I	3	3	2	2	1	1	1	1	0	4	1	2	0	1	2	0	1	0	2	0	0	0	27	4	3221.68	P09132	P09132	10	36	SRP19	Signal recognition particle 19 kDa protein	yes	yes	5	0.0003162	74.206				1
ADQLLKLMSTVDP	ALGLPGANLNSQSLAADQLLKLMSTVDPKL	LAADQLLKLMSTVDPKLNHVAAGLVSPSLK	A	A	D	D	P	K	1	0	0	2	0	1	0	0	0	0	3	1	1	0	1	1	1	0	0	1	0	0	13	1	1429.75	Q05519	Q05519	184	196	SRSF11	Serine/arginine-rich splicing factor 11	yes	yes	2	7.2098e-06	139.86	1	1	1		1
ADQLTEEQIA	______________________________	______________________________	M	A	D	I	A	E	2	0	0	1	0	2	2	0	0	1	1	0	0	0	0	0	1	0	0	0	0	0	10	1	1116.53	P0DP25;P0DP24;P0DP23	P0DP25	2	11			yes	no	2	0.036901	51.346	1	1		1	1
ADQLTEEQIAEFKEAFSLFDKDGDGTITTKELGTVMRSLGQNP	______________________________	TKELGTVMRSLGQNPTEAELQDMINEVDAD	M	A	D	N	P	T	3	1	1	4	0	3	5	4	0	2	4	3	1	3	1	2	5	0	0	1	0	0	43	3	4729.31	P0DP25;P0DP24;P0DP23	P0DP25	2	44			yes	no	4;5	1.7195e-114	384.48	2		4	2	3
ADRQQYLRQEVLRRA	PWRDARDLPDGPDAPADRQQYLRQEVLRRA	ADRQQYLRQEVLRRAEATAASTSRSLALMY	P	A	D	R	A	E	2	4	0	1	0	3	1	0	0	0	2	0	0	0	0	0	0	0	1	1	0	0	15	1	1901.03	O95721	O95721	39	53	SNAP29	Synaptosomal-associated protein 29	yes	yes	4	0.00050145	91.657				1	1
ADRVNVTVRP	EKRLCAAAASILGKPADRVNVTVRPGLAMA	ILGKPADRVNVTVRPGLAMALSGSTEPCAQ	P	A	D	R	P	G	1	2	1	1	0	0	0	0	0	0	0	0	0	0	1	0	1	0	0	3	0	0	10	1	1125.63	P30046;A6NHG4	P30046	35	44	DDT;DDTL	D-dopachrome decarboxylase;D-dopachrome decarboxylase-like protein	yes	no	2;3	1.3407e-06	179.42			1	1
ADRVNVTVRPGLA	EKRLCAAAASILGKPADRVNVTVRPGLAMA	KPADRVNVTVRPGLAMALSGSTEPCAQLSI	P	A	D	L	A	M	2	2	1	1	0	0	0	1	0	0	1	0	0	0	1	0	1	0	0	3	0	0	13	2	1366.77	P30046;A6NHG4	P30046	35	47	DDT;DDTL	D-dopachrome decarboxylase;D-dopachrome decarboxylase-like protein	yes	no	2;3	2.4692e-09	186.81	2	2	2	2	2
ADSELQLVEQRIRSFP	______________________________	DSELQLVEQRIRSFPDFPTPGVVFRDISPV	M	A	D	F	P	D	1	2	0	1	0	2	2	0	0	1	2	0	0	1	1	2	0	0	0	1	0	0	16	1	1886.98	P07741	P07741	2	17	APRT	Adenine phosphoribosyltransferase	yes	yes	2;3	1.7581e-12	186.95			1		1
ADSGLREP	______________________________	______________________________	M	A	D	E	P	Q	1	1	0	1	0	0	1	1	0	0	1	0	0	0	1	1	0	0	0	0	0	0	8	1	843.409	Q8NFQ8	Q8NFQ8	2	9	TOR1AIP2	Torsin-1A-interacting protein 2	yes	yes	2	0.026608	55.531				1
ADSGTAGGAALA	______________________________	______________________________	M	A	D	L	A	A	5	0	0	1	0	0	0	3	0	0	1	0	0	0	0	1	1	0	0	0	0	0	12	4	960.451	Q96C90	Q96C90	2	13	PPP1R14B	Protein phosphatase 1 regulatory subunit 14B	yes	yes	2	0.0089184	66.457				1
ADSGVDLREVEHFLKA	PEVAAAEEEKLHKPPADSGVDLREVEHFLK	DSGVDLREVEHFLKAEPEKNGEVVHTPETS	P	A	D	K	A	E	2	1	0	2	0	0	2	1	1	0	2	1	0	1	0	1	0	0	0	2	0	0	16	1	1784.91	O15427	O15427	434	449	SLC16A3	Monocarboxylate transporter 4	yes	yes	4	0.0053556	60.549
ADSKEGVLP	______________________________	______________________________	M	A	D	L	P	L	1	0	0	1	0	0	1	1	0	0	1	1	0	0	1	1	0	0	0	1	0	0	9	1	914.471	Q92917	Q92917	2	10	GPKOW	G patch domain and KOW motifs-containing protein	yes	yes	2	0.018625	58.815				1
ADTEVVCAPP	SLGELIGTLNAAKVPADTEVVCAPPTAYID	AAKVPADTEVVCAPPTAYIDFARQKLDPKI	P	A	D	P	P	T	2	0	0	1	1	0	1	0	0	0	0	0	0	0	2	0	1	0	0	2	0	0	10	3	1057.47	P60174	P60174	73	82	TPI1	Triosephosphate isomerase	yes	yes	2	0.0018426	149.4	1	1	1	1	1
ADTEVVCAPPTA	SLGELIGTLNAAKVPADTEVVCAPPTAYID	KVPADTEVVCAPPTAYIDFARQKLDPKIAV	P	A	D	T	A	Y	3	0	0	1	1	0	1	0	0	0	0	0	0	0	2	0	2	0	0	2	0	0	12	4	1229.56	P60174	P60174	73	84	TPI1	Triosephosphate isomerase	yes	yes	2	0.00069992	126.62			1	1
ADTVQRIA	______________________________	PSSLELPADTVQRIAAELKCHPTDERVALH	P	A	D	I	A	A	2	1	0	1	0	1	0	0	0	1	0	0	0	0	0	0	1	0	0	1	0	0	8	1	872.472	Q16719	Q16719	10	17	KYNU	Kynureninase	yes	yes	2	0.025854	97.798
ADVAEKADRIITMLP	CKEFQDAGEQVVSSPADVAEKADRIITMLP	ADVAEKADRIITMLPTSINAIEAYSGANGI	P	A	D	L	P	T	3	1	0	2	0	0	1	0	0	2	1	1	1	0	1	0	1	0	0	1	0	0	15	3	1641.88	P31937	P31937	90	104	HIBADH	3-hydroxyisobutyrate dehydrogenase, mitochondrial	yes	yes	3	0.00030907	103.4	1		1		1
ADVSVISSRNTGQRA	KLLLAARAIVAIENPADVSVISSRNTGQRA	ADVSVISSRNTGQRAVLKFAAATGATPIAG	P	A	D	R	A	V	2	2	1	1	0	1	0	1	0	1	0	0	0	0	0	3	1	0	0	2	0	0	15	1	1559.8	P08865	P08865	72	86	RPSA	40S ribosomal protein SA	yes	yes	3	0.00025974	99.927
ADVSVISSRNTGQRAVLKFAAA	KLLLAARAIVAIENPADVSVISSRNTGQRA	SRNTGQRAVLKFAAATGATPIAGRFTPGTF	P	A	D	A	A	T	5	2	1	1	0	1	0	1	0	1	1	1	0	1	0	3	1	0	0	3	0	0	22	4	2260.23	P08865	P08865	72	93	RPSA	40S ribosomal protein SA	yes	yes	3	0.00045865	93.851
ADVTARSLQYEYKANSNLVLQADRSLIDRTRRDEP	______________________________	QADRSLIDRTRRDEPTGEVLSLVGKLEGTR	M	A	D	E	P	T	4	5	2	4	0	2	2	0	0	1	4	1	0	0	1	3	2	0	2	2	0	0	35	4	4063.08	O75643	O75643	2	36	SNRNP200	U5 small nuclear ribonucleoprotein 200 kDa helicase	yes	yes	5;6	1.3296e-15	227.48	1	1	2	1	1
ADVVEIRTLSRP	AVLIFNVHVIDFHNPADVVEIRTLSRPSET	HNPADVVEIRTLSRPSETCNETTKLGDFVR	P	A	D	R	P	S	1	2	0	1	0	0	1	0	0	1	1	0	0	0	1	1	1	0	0	2	0	0	12	1	1354.76	Q96AY3	Q96AY3	377	388	FKBP10	Peptidyl-prolyl cis-trans isomerase FKBP10	yes	yes	3	5.1427e-05	138.45	1	1	1	1	1
ADVVVGKDKGGEQRLISLP	______________________________	VGKDKGGEQRLISLPLSRIRVIMKSSPEVS	M	A	D	L	P	L	1	1	0	2	0	1	1	3	0	1	2	2	0	0	1	1	0	0	0	3	0	0	19	1	1980.1	Q9NRG0	Q9NRG0	2	20	CHRAC1	Chromatin accessibility complex protein 1	yes	yes	3	2.0636e-06	108.17	1	1	1	1	1
ADYLISGGTSYVP	______________________________	______________________________	M	A	D	V	P	D	1	0	0	1	0	0	0	2	0	1	1	0	0	0	1	2	1	0	2	1	0	0	13	1	1341.65	P12268	P12268	2	14	IMPDH2	Inosine-5-monophosphate dehydrogenase 2	yes	yes	2	0.014344	56.729					1
AEAERYKLERLA	IARREKELEARVRKPAEAERYKLERLAEAE	RKPAEAERYKLERLAEAEKSQLIMQAEAEA	P	A	E	L	A	E	3	2	0	0	0	0	3	0	0	0	2	1	0	0	0	0	0	0	1	0	0	0	12	2	1447.78	O75955	O75955	287	298	FLOT1	Flotillin-1	yes	yes	3	0.00032654	107.37
AEARKRRELLP	______________________________	______________________________	M	A	E	L	P	L	2	3	0	0	0	0	2	0	0	0	2	1	0	0	1	0	0	0	0	0	0	0	11	2	1337.79	Q13428	Q13428	2	12	TCOF1	Treacle protein	yes	yes	3	0.010465	63.624	1	1	1	1	1
AEDDEDDDVDTKKQKTDEDD	GDEDEEAESATGKRAAEDDEDDDVDTKKQK	DDDVDTKKQKTDEDD_______________	A	A	E	D	D	-	1	0	0	9	0	1	3	0	0	0	0	3	0	0	0	0	2	0	0	1	0	0	20	1	2324.93	P06454	P06454	92	111	PTMA	Prothymosin alpha;Prothymosin alpha, N-terminally processed;Thymosin alpha-1	yes	yes	2;3;4	2.4364e-186	561.3	2		1	1
AEDGIKIEENSLKEEESIEGEKEVKSTAP	TPGDTQPNTPAPVPPAEDGIKIEENSLKEE	EESIEGEKEVKSTAPETAIECTQAPAPASE	P	A	E	A	P	E	2	0	1	1	0	0	9	2	0	3	1	4	0	0	1	3	1	0	0	1	0	0	29	2	3187.56	Q14839	Q14839	1560	1588	CHD4	Chromodomain-helicase-DNA-binding protein 4	yes	yes	4;5	1.1556e-52	301.05			1
AEDMEEEQAFKRSRNTDEMVELRILLQSKNA	TFPNTETNGEFGKRPAEDMEEEQAFKRSRN	DEMVELRILLQSKNAGAVIGKGGKNIKALR	P	A	E	N	A	G	3	3	2	2	0	2	6	0	0	1	3	2	2	1	0	2	1	0	0	1	0	0	31	2	3679.79	P61978	P61978	24	54	HNRNPK	Heterogeneous nuclear ribonucleoprotein K	yes	yes	5	0.045337	35.215
AEDMEEEQAFKRSRNTDEMVELRILLQSKNAGA	TFPNTETNGEFGKRPAEDMEEEQAFKRSRN	MVELRILLQSKNAGAVIGKGGKNIKALRTD	P	A	E	G	A	V	4	3	2	2	0	2	6	1	0	1	3	2	2	1	0	2	1	0	0	1	0	0	33	3	3807.85	P61978	P61978	24	56	HNRNPK	Heterogeneous nuclear ribonucleoprotein K	yes	yes	4;5	4.8859e-22	252.67
AEDMETKIKNYKTAP	______________________________	AEDMETKIKNYKTAPFDSRFPNQNQTRNCW	M	A	E	A	P	F	2	0	1	1	0	0	2	0	0	1	0	3	1	0	1	0	2	0	1	0	0	0	15	2	1737.86	P14854	P14854	2	16	COX6B1	Cytochrome c oxidase subunit 6B1	yes	yes	2;3	1.6682e-08	199.96	2	3	2	3	2
AEDRALRERGPP	SPVQEKRDVLPKILPAEDRALRERGPPQPL	ILPAEDRALRERGPPQPLPAVQPSGPINME	P	A	E	P	P	Q	2	3	0	1	0	0	2	1	0	0	1	0	0	0	2	0	0	0	0	0	0	0	12	3	1365.71	Q9Y2D5	Q9Y2D5	646	657	AKAP2	A-kinase anchor protein 2	yes	yes	3	0.0035824	85.973	1	1
AEEDSVLEKLGERKP	SPETVTGTGKKCSLPAEEDSVLEKLGERKP	AEEDSVLEKLGERKPCNSQPSELSSETSGI	P	A	E	K	P	C	1	1	0	1	0	0	4	1	0	0	2	2	0	0	1	1	0	0	0	1	0	0	15	1	1698.88	P27816	P27816	639	653	MAP4	Microtubule-associated protein 4	yes	yes	3;4	5.7382e-08	127.71	1	2	2	2	2
AEEEDEADPKRQKTENGASA	EEEEEDDEGPALKRAAEEEDEADPKRQKTE	EADPKRQKTENGASA_______________	A	A	E	S	A	-	4	1	1	2	0	1	5	1	0	0	0	2	0	0	1	1	1	0	0	0	0	0	20	4	2173.97	P20962	P20962	83	102	PTMS	Parathymosin	yes	yes	3;4	4.7387e-06	163.96	1			2
AEEGIAAGGVMDVNTALQEVLKTA	______________________________	VMDVNTALQEVLKTALIHDGLARGIREAAK	M	A	E	T	A	L	5	0	1	1	0	1	3	3	0	1	2	1	1	0	0	0	2	0	0	3	0	0	24	4	2386.2	P25398	P25398	2	25	RPS12	40S ribosomal protein S12	yes	yes	3	0.039496	38.746			1
AEEKKKQDELKRIA	YNYLKPRAEEERRIAAEEKKKQDELKRIAR	AAEEKKKQDELKRIARELAEDDSILK____	A	A	E	I	A	R	2	1	0	1	0	1	3	0	0	1	1	4	0	0	0	0	0	0	0	0	0	0	14	1	1684.95	P56385	P56385	45	58	ATP5I	ATP synthase subunit e, mitochondrial	yes	yes	3;4	3.8102e-08	168.61
AEEPSKVEEKKAEEAGA	AVAPEKPPASDETKAAEEPSKVEEKKAEEA	EPSKVEEKKAEEAGASAAACEAPSAAGPGA	A	A	E	G	A	S	4	0	0	0	0	0	6	1	0	0	0	3	0	0	1	1	0	0	0	1	0	0	17	4	1800.87	P29966	P29966	258	274	MARCKS	Myristoylated alanine-rich C-kinase substrate	yes	yes	3;4	9.4213e-09	168.68	2	1
AEEQKRQAEIERETSVRIYQYRRP	EQKRLQAEAEEQKRPAEEQKRQAEIERETS	IERETSVRIYQYRRPVDSYDIPKTEEASSG	P	A	E	R	P	V	2	5	0	0	0	3	5	0	0	2	0	1	0	0	1	1	1	0	2	1	0	0	24	2	3034.57	Q8WWI1	Q8WWI1	1374	1397	LMO7	LIM domain only protein 7	yes	yes	5	0.00032782	81.144
AEERDVGRLREA	EPAAGPYLSVDPAPPAEERDVGRLREALLD	APPAEERDVGRLREALLDESRPLFERYRAM	P	A	E	E	A	L	2	3	0	1	0	0	3	1	0	0	1	0	0	0	0	0	0	0	0	1	0	0	12	1	1399.72	Q9BU89	Q9BU89	153	164	DOHH	Deoxyhypusine hydroxylase	yes	yes	3	0.00018445	94.688		1
AEEREDEGASAAQGQEP	PDEVESPTQSQDSTPAEEREDEGASAAQGQ	EREDEGASAAQGQEPEADSQELVQPKTGCE	P	A	E	E	P	E	4	1	0	1	0	2	5	2	0	0	0	0	0	0	1	1	0	0	0	0	0	0	17	4	1772.74	O75459	O75459	43	59	PAGE1	P antigen family member 1	yes	yes	2	8.9026e-11	188.09		1
AEETGEEKQDTQEKEGILPERA	______________________________	KQDTQEKEGILPERAEEAKLKAKYPSLGQK	P	A	E	R	A	E	2	1	0	1	0	2	7	2	0	1	1	2	0	0	1	0	2	0	0	0	0	0	22	2	2486.18	O43768	O43768	11	32	ENSA	Alpha-endosulfine	yes	yes	3;4	1.3584e-70	324.72	1	1	1	1	2
AEEVRHLKTKP	______________________________	FEKAAEEVRHLKTKPSDEEMLFIYGHYKQA	A	A	E	K	P	S	1	1	0	0	0	0	2	0	1	0	1	2	0	0	1	0	1	0	0	1	0	0	11	1	1306.74	P07108	P07108	10	20	DBI	Acyl-CoA-binding protein	yes	yes	3	0.00078896	104.17		1
AEEWGNWVDEERA	NGLSSADPNSDWNAPAEEWGNWVDEERASL	APAEEWGNWVDEERASLLKSQEPIPDDQKV	P	A	E	R	A	S	2	1	1	1	0	0	4	1	0	0	0	0	0	0	0	0	0	2	0	1	0	0	13	1	1589.67	Q86UE4	Q86UE4	398	410	MTDH	Protein LYRIC	yes	yes	2	1.4199e-09	192.55				1
AEFIIDTRDA	RVSGQGLHEGHTFEPAEFIIDTRDAGYGGL	HTFEPAEFIIDTRDAGYGGLSLSIEGPSKV	P	A	E	D	A	G	2	1	0	2	0	0	1	0	0	2	0	0	0	1	0	0	1	0	0	0	0	0	10	1	1149.57	P21333	P21333	2066	2075	FLNA	Filamin-A	yes	yes	2	0.02159	68.893		1
AEFKLVDQSGPPHEP	PVGGLLEYARSHGFAAEFKLVDQSGPPHEP	AEFKLVDQSGPPHEPKFVYQAKVGGRWFPA	A	A	E	E	P	K	1	0	0	1	0	1	2	1	1	0	1	1	0	1	3	1	0	0	0	1	0	0	15	3	1649.8	P55265	P55265	742	756	ADAR	Double-stranded RNA-specific adenosine deaminase	yes	yes	3	0.0092094	69.261
AEFQTKTEEEEIDRTP	ETGKPLYGDVFGTNAAEFQTKTEEEEIDRT	EFQTKTEEEEIDRTPWGELEPSDEESSEEE	A	A	E	T	P	W	1	1	0	1	0	1	5	0	0	1	0	1	0	1	1	0	3	0	0	0	0	0	16	1	1921.89	Q13435	Q13435	692	707	SF3B2	Splicing factor 3B subunit 2	yes	yes	3	1.5706e-16	204.13	1
AEFQTKTEEEEIDRTPWGELEP	ETGKPLYGDVFGTNAAEFQTKTEEEEIDRT	EEEEIDRTPWGELEPSDEESSEEEEEEESD	A	A	E	E	P	S	1	1	0	1	0	1	7	1	0	1	1	1	0	1	2	0	3	1	0	0	0	0	22	2	2633.21	Q13435	Q13435	692	713	SF3B2	Splicing factor 3B subunit 2	yes	yes	3	0.035121	46.953
AEFRDSLGDFIEHYA	AGGSKSRLTLSMAVAAEFRDSLGDFIEHYA	AEFRDSLGDFIEHYAQLGPSSPEQLAAGAE	A	A	E	Y	A	Q	2	1	0	2	0	0	2	1	1	1	1	0	0	2	0	1	0	0	1	0	0	0	15	1	1768.81	Q96QR8	Q96QR8	81	95	PURB	Transcriptional activator protein Pur-beta	yes	yes	3	0.00023093	101.75	1	1	1	1	1
AEFSIWTREA	RAGGPGLERAEAGVPAEFSIWTREAGAGGL	EAGVPAEFSIWTREAGAGGLAIAVEGPSKA	P	A	E	E	A	G	2	1	0	0	0	0	2	0	0	1	0	0	0	1	0	1	1	1	0	0	0	0	10	1	1208.58	P21333;O75369;Q14315	P21333	2257	2266	FLNA;FLNB;FLNC	Filamin-A;Filamin-B;Filamin-C	no	no	2	3.7242e-05	163.94	1	1	1	1	1
AEFSIWTREAGA	RAGGPGLERAEAGVPAEFSIWTREAGAGGL	GVPAEFSIWTREAGAGGLAIAVEGPSKAEI	P	A	E	G	A	G	3	1	0	0	0	0	2	1	0	1	0	0	0	1	0	1	1	1	0	0	0	0	12	2	1336.64	P21333;O75369;Q14315	P21333	2257	2268	FLNA;FLNB;FLNC	Filamin-A;Filamin-B;Filamin-C	no	no	2	0.00020491	157.78	1	1	1	1	1
AEFSIWTREAGAGGLA	RAGGPGLERAEAGVPAEFSIWTREAGAGGL	EFSIWTREAGAGGLAIAVEGPSKAEISFED	P	A	E	L	A	I	4	1	0	0	0	0	2	3	0	1	1	0	0	1	0	1	1	1	0	0	0	0	16	3	1634.81	P21333	P21333	2257	2272	FLNA	Filamin-A	yes	yes	2	3.9276e-12	198.57			1	1
AEFSIWTREAGAGGLAIA	RAGGPGLERAEAGVPAEFSIWTREAGAGGL	SIWTREAGAGGLAIAVEGPSKAEISFEDRK	P	A	E	I	A	V	5	1	0	0	0	0	2	3	0	2	1	0	0	1	0	1	1	1	0	0	0	0	18	4	1818.93	P21333	P21333	2257	2274	FLNA	Filamin-A	yes	yes	2	3.9317e-05	157.52			1	1	1
AEFTVDAKHGGKAP	RGPGLEKTGVAVNKPAEFTVDAKHGGKAPL	PAEFTVDAKHGGKAPLRVQVQDNEGCPVEA	P	A	E	A	P	L	3	0	0	1	0	0	1	2	1	0	0	2	0	1	1	0	1	0	0	1	0	0	14	3	1426.72	P21333	P21333	693	706	FLNA	Filamin-A	yes	yes	4	0.030953	52.821
AEFTVDAKHGGKAPLRVQVQDNEGCP	RGPGLEKTGVAVNKPAEFTVDAKHGGKAPL	KAPLRVQVQDNEGCPVEALVKDNGNGTYSC	P	A	E	C	P	V	3	1	1	2	1	2	2	3	1	0	1	2	0	1	2	0	1	0	0	3	0	0	26	4	2822.38	P21333	P21333	693	718	FLNA	Filamin-A	yes	yes	3;4;5	2.6639e-10	206.46	4	4	3	3	3
AEFVVNTSNAGA	SAYGAGLEGGVTGNPAEFVVNTSNAGAGAL	GNPAEFVVNTSNAGAGALSVTIDGPSKVKM	P	A	E	G	A	G	3	0	2	0	0	0	1	1	0	0	0	0	0	1	0	1	1	0	0	2	0	0	12	2	1178.56	P21333	P21333	2448	2459	FLNA	Filamin-A	yes	yes	2	0.017225	78.06
AEFVVNTSNAGAGA	SAYGAGLEGGVTGNPAEFVVNTSNAGAGAL	PAEFVVNTSNAGAGALSVTIDGPSKVKMDC	P	A	E	G	A	L	4	0	2	0	0	0	1	2	0	0	0	0	0	1	0	1	1	0	0	2	0	0	14	3	1306.62	P21333	P21333	2448	2461	FLNA	Filamin-A	yes	yes	2	0.01711	82.831
AEGIHTGQFVYCGKKA	RDPYRFKKRTELFIAAEGIHTGQFVYCGKK	EGIHTGQFVYCGKKAQLNIGNVLPVGTMPE	A	A	E	K	A	Q	2	0	0	0	1	1	1	3	1	1	0	2	0	1	0	0	1	0	1	1	0	0	16	1	1764.86	P62917	P62917	79	94	RPL8	60S ribosomal protein L8	yes	yes	3;4	1.1504e-09	171.08
AEGIHTGQFVYCGKKAQLNIGNVLP	RDPYRFKKRTELFIAAEGIHTGQFVYCGKK	YCGKKAQLNIGNVLPVGTMPEGTIVCCLEE	A	A	E	L	P	V	2	0	2	0	1	2	1	4	1	2	2	2	0	1	1	0	1	0	1	2	0	0	25	2	2713.4	P62917	P62917	79	103	RPL8	60S ribosomal protein L8	yes	yes	3;4	1.4606e-07	189.78	3	3	2	2	2
AEGKLHNMIVDLDNVVKKVQAA	AKKKEVAGAKPHITAAEGKLHNMIVDLDNV	MIVDLDNVVKKVQAAQSEAKVVSQYHELVV	A	A	E	A	A	Q	3	0	2	2	0	1	1	1	1	1	2	3	1	0	0	0	0	0	0	4	0	0	22	2	2391.29	Q16891	Q16891	327	348	IMMT	MICOS complex subunit MIC60	yes	yes	4	7.8851e-06	122.3
AEGLLRP	RAEPGQQQPAAEPPPAEGLLRPAGPGAPEA	QPAAEPPPAEGLLRPAGPGAPEAAGTEASS	P	A	E	R	P	A	1	1	0	0	0	0	1	1	0	0	2	0	0	0	1	0	0	0	0	0	0	0	7	1	754.434	P55884	P55884	31	37	EIF3B	Eukaryotic translation initiation factor 3 subunit B	yes	yes	2	0.033306	104.11	1		1	1
AEGLLRPA	RAEPGQQQPAAEPPPAEGLLRPAGPGAPEA	PAAEPPPAEGLLRPAGPGAPEAAGTEASSE	P	A	E	P	A	G	2	1	0	0	0	0	1	1	0	0	2	0	0	0	1	0	0	0	0	0	0	0	8	2	825.471	P55884	P55884	31	38	EIF3B	Eukaryotic translation initiation factor 3 subunit B	yes	yes	2	0.018736	111.01	1	1		1
AEGLLRQQP	______________________________	FPPPGPAEGLLRQQPDTEAVLNGKGLGTGT	P	A	E	Q	P	D	1	1	0	0	0	2	1	1	0	0	2	0	0	0	1	0	0	0	0	0	0	0	9	1	1010.55	P54105	P54105	13	21	CLNS1A	Methylosome subunit pICln	yes	yes	2	0.0013313	152.63		1		1
AEGNTLISVDYEIFGKVQGVFFRKHTQA	______________________________	FGKVQGVFFRKHTQAEGKKLGLVGWVQNTD	M	A	E	Q	A	E	2	1	1	1	0	2	2	3	1	2	1	2	0	3	0	1	2	0	1	3	0	0	28	1	3153.62	P07311	P07311	2	29	ACYP1	Acylphosphatase-1	yes	yes	4	2.7352e-06	121.86			1		1
AEGQENGQREEEEEEKEP	DKGLKICRTVTQVVPAEGQENGQREEEEEE	QENGQREEEEEEKEPEAEPPVPPQVSVEVA	P	A	E	E	P	E	1	1	1	0	0	2	9	2	0	0	0	1	0	0	1	0	0	0	0	0	0	0	18	1	2115.88	Q9UKV3	Q9UKV3	927	944	ACIN1	Apoptotic chromatin condensation inducer in the nucleus	yes	yes	3	1.0174e-06	154.01	1	1		1
AEGQLQENDRVA	GETSIVISDVLKGGPAEGQLQENDRVAMVN	GGPAEGQLQENDRVAMVNGVSMDNVEHAFA	P	A	E	V	A	M	2	1	1	1	0	2	2	1	0	0	1	0	0	0	0	0	0	0	0	1	0	0	12	1	1328.63	Q07157	Q07157	65	76	TJP1	Tight junction protein ZO-1	yes	yes	2	8.8956e-06	197.94		1
AEHEEDMYRAADEIEKEKELLIHERGASEP	KAAASGQPRPEMQCPAEHEEDMYRAADEIE	KEKELLIHERGASEPRLSVAPEMDIMDYCK	P	A	E	E	P	R	4	2	0	2	0	0	9	1	2	2	2	2	1	0	1	1	0	0	1	0	0	0	30	4	3523.65	Q96BN8	Q96BN8	49	78	OTULIN	Ubiquitin thioesterase otulin	yes	yes	5	0.0031658	60.541
AEHTIFASNTSSLQITSIANATTRQDRFA	LKVKNELFKRLDKFAAEHTIFASNTSSLQI	ITSIANATTRQDRFAGLHFFNPVPVMKLVE	A	A	E	F	A	G	5	2	2	1	0	2	1	0	1	3	1	0	0	2	0	4	5	0	0	0	0	0	29	4	3150.57	Q16836	Q16836	139	167	HADH	Hydroxyacyl-coenzyme A dehydrogenase, mitochondrial	yes	yes	4	2.7156e-05	125
AEIGQNISSNSSA	YKEKTGQEYKPGNPPAEIGQNISSNSSASI	PPAEIGQNISSNSSASILESKSLYDEVAAQ	P	A	E	S	A	S	2	0	2	0	0	1	1	1	0	2	0	0	0	0	0	4	0	0	0	0	0	0	13	1	1276.59	P07814	P07814	806	818	EPRS	Bifunctional glutamate/proline--tRNA ligase;Glutamate--tRNA ligase;Proline--tRNA ligase	yes	yes	2	3.6191e-05	144.28
AEIITDLLRSVQA	RIAQITGPPDRCQHAAEIITDLLRSVQAGN	HAAEIITDLLRSVQAGNPGGPGPGGRGRGR	A	A	E	Q	A	G	2	1	0	1	0	1	1	0	0	2	2	0	0	0	0	1	1	0	0	1	0	0	13	1	1427.8	Q96AE4	Q96AE4	336	348	FUBP1	Far upstream element-binding protein 1	yes	yes	2;3	1.4594e-06	208.84
AEIITDLLRSVQAGNP	RIAQITGPPDRCQHAAEIITDLLRSVQAGN	EIITDLLRSVQAGNPGGPGPGGRGRGRGQG	A	A	E	N	P	G	2	1	1	1	0	1	1	1	0	2	2	0	0	0	1	1	1	0	0	1	0	0	16	2	1695.92	Q96AE4	Q96AE4	336	351	FUBP1	Far upstream element-binding protein 1	yes	yes	2;3	0.00031421	151.08
AEIITDLLRSVQAGNPGGP	RIAQITGPPDRCQHAAEIITDLLRSVQAGN	TDLLRSVQAGNPGGPGPGGRGRGRGQGNWN	A	A	E	G	P	G	2	1	1	1	0	1	1	3	0	2	2	0	0	0	2	1	1	0	0	1	0	0	19	3	1907.01	Q96AE4	Q96AE4	336	354	FUBP1	Far upstream element-binding protein 1	yes	yes	2;3	0.00060149	136.17
AEIMAVLFFHTMRYKSQDP	TTAAGSGHPTSCCSAAEIMAVLFFHTMRYK	AVLFFHTMRYKSQDPRNPHNDRFVLSKGHA	A	A	E	D	P	R	2	1	0	1	0	1	1	0	1	1	1	1	2	2	1	1	1	0	1	1	0	0	19	2	2283.12	P29401	P29401	45	63	TKT	Transketolase	yes	yes	2	0.057112	28.327			1
AEIQFAQRLA	______________________________	PAMQPAEIQFAQRLASSEKGIRDRAVKKLR	P	A	E	L	A	S	3	1	0	0	0	2	1	0	0	1	1	0	0	1	0	0	0	0	0	0	0	0	10	2	1145.62	Q14684	Q14684	8	17	RRP1B	Ribosomal RNA processing protein 1 homolog B	yes	yes	2	0.012186	107.57
AEKFDCHYCRDP	______________________________	______________________________	M	A	E	D	P	L	1	1	0	2	2	0	1	0	1	0	0	1	0	1	1	0	0	0	1	0	0	0	12	1	1596.64	Q13642	Q13642	2	13	FHL1	Four and a half LIM domains protein 1	yes	yes	3	8.8601e-05	113.76				1
AEKKNQLELLRVMNSKKP	SGKKRKFQPLFGDFAAEKKNQLELLRVMNS	KNQLELLRVMNSKKPQLDVTRATNKQMREE	A	A	E	K	P	Q	1	1	2	0	0	1	2	0	0	0	3	4	1	0	1	1	0	0	0	1	0	0	18	1	2125.2	Q15050	Q15050	263	280	RRS1	Ribosome biogenesis regulatory protein homolog	yes	yes	4;5	7.599e-05	103.87	1		1
AEKKVVKITSEIP	PVKEEEPPEKTVDVAAEKKVVKITSEIPQT	VAAEKKVVKITSEIPQTERMQKRAERFNVP	A	A	E	I	P	Q	1	0	0	0	0	0	2	0	0	2	0	3	0	0	1	1	1	0	0	2	0	0	13	1	1440.86	P82979	P82979	86	98	SARNP	SAP domain-containing ribonucleoprotein	yes	yes	2;3	0.0048764	87.789
AEKLYLA	______________________________	TWEEFSRAAEKLYLADPMKARVVLKYRHSD	A	A	E	L	A	D	2	0	0	0	0	0	1	0	0	0	2	1	0	0	0	0	0	0	1	0	0	0	7	1	806.454	P49458	P49458	14	20	SRP9	Signal recognition particle 9 kDa protein	yes	yes	2	0.04895	91.906	1				1
AEKVFLAQKMMIGRCNRAGKP	DGIMVARGDLGIEIPAEKVFLAQKMMIGRC	AQKMMIGRCNRAGKPVICATQMLESMIKKP	P	A	E	K	P	V	3	2	1	0	1	1	1	2	0	1	1	3	2	1	1	0	0	0	0	1	0	0	21	3	2404.27	P14618	P14618	303	323	PKM	Pyruvate kinase PKM	yes	yes	3;4;5;6	1.8193e-18	225.69	11	9	11	9	10
AEKVIGAGKSWHKA	GGSERCPRCSQAVYAAEKVIGAGKSWHKAC	AAEKVIGAGKSWHKACFRCAKCGKGLESTT	A	A	E	K	A	C	3	0	0	0	0	0	1	2	1	1	0	3	0	0	0	1	0	1	0	1	0	0	14	2	1480.82	P21291	P21291	129	142	CSRP1	Cysteine and glycine-rich protein 1	yes	yes	3;4	0.00022993	102.63
AEKWSVHIAMHP	GTEDRLSCFAQTVSPAEKWSVHIAMHPQVN	VSPAEKWSVHIAMHPQVNIYSVTRKRYAHL	P	A	E	H	P	Q	2	0	0	0	0	0	1	0	2	1	0	1	1	0	1	1	0	1	0	1	0	0	12	2	1404.7	Q16658	Q16658	129	140	FSCN1	Fascin	yes	yes	3;4	4.6172e-05	117.25			2		2
AELEDRRQLA	DEACLLLAEYNGRLAAELEDRRQLARMLVE	NGRLAAELEDRRQLARMLVEYTQNQKDVLS	A	A	E	L	A	R	2	2	0	1	0	1	2	0	0	0	2	0	0	0	0	0	0	0	0	0	0	0	10	1	1199.63	Q9NQG5	Q9NQG5	246	255	RPRD1B	Regulation of nuclear pre-mRNA domain-containing protein 1B	yes	yes	2;3	0.0096154	76.143	2	2		1
AELGAGGDGHRGGDGAVRSETAP	______________________________	GHRGGDGAVRSETAPDSYKVQDKKNASSRP	M	A	E	A	P	D	4	2	0	2	0	0	2	7	1	0	1	0	0	0	1	1	1	0	0	1	0	0	23	4	2135.99	Q14244	Q14244	2	24	MAP7	Ensconsin	yes	yes	3	6.8703e-06	161.53	1	1	1	1	1
AELLKMFGIDRDA	VTHLAVNRVPRSGKPAELLKMFGIDRDAIA	KPAELLKMFGIDRDAIAQAVRGLITKA___	P	A	E	D	A	I	2	1	0	2	0	0	1	1	0	1	2	1	1	1	0	0	0	0	0	0	0	0	13	1	1477.76	P29401	P29401	599	611	TKT	Transketolase	yes	yes	2;3	9.4073e-14	201	4	4	3	4	3
AELQQLRVQEA	______________________________	______________________________	M	A	E	E	A	V	2	1	0	0	0	3	2	0	0	0	2	0	0	0	0	0	0	0	0	1	0	0	11	1	1283.68	Q96C01	Q96C01	2	12	FAM136A	Protein FAM136A	yes	yes	2	3.1306e-07	157.97	1	1	1	1
AELRRFDGVQDP	EPPPLPRLKRRDFTPAELRRFDGVQDPRIL	FTPAELRRFDGVQDPRILMAINGKVFDVTK	P	A	E	D	P	R	1	2	0	2	0	1	1	1	0	0	1	0	0	1	1	0	0	0	0	1	0	0	12	1	1401.7	O00264	O00264	76	87	PGRMC1	Membrane-associated progesterone receptor component 1	yes	yes	2;3	0.00072736	138.25		2	1		1
AELSEEALLSVLP	______________________________	______________________________	M	A	E	L	P	T	2	0	0	0	0	0	3	0	0	0	4	0	0	0	1	2	0	0	0	1	0	0	13	2	1369.73	P45974	P45974	2	14	USP5	Ubiquitin carboxyl-terminal hydrolase 5	yes	yes	2	0.030362	70.256
AELVQGQSAP	______________________________	______________________________	M	A	E	A	P	V	2	0	0	0	0	2	1	1	0	0	1	0	0	0	1	1	0	0	0	1	0	0	10	2	998.503	Q96I24	Q96I24	2	11	FUBP3	Far upstream element-binding protein 3	yes	yes	2	0.034278	49.418				1
AELVSADKIEDVP	______________________________	VAAELVSADKIEDVPAPSTSADKVESLDVD	A	A	E	V	P	A	2	0	0	2	0	0	2	0	0	1	1	1	0	0	1	1	0	0	0	2	0	0	13	2	1384.71	P49321	P49321	13	25	NASP	Nuclear autoantigenic sperm protein	yes	yes	2	0.00010266	126.39	1	1	1	1	1
AEMGSKGVTAGKIASNVQKKLTRA	______________________________	AGKIASNVQKKLTRAQEKVLQKLGKADETK	M	A	E	R	A	Q	4	1	1	0	0	1	1	3	0	1	1	4	1	0	0	2	2	0	0	2	0	0	24	3	2444.35	O00499	O00499	2	25	BIN1	Myc box-dependent-interacting protein 1	yes	yes	5	1.2363e-05	157.88
AEMGTHTVSVKYKGQHVPGSP	IVEGENHTYCIRFVPAEMGTHTVSVKYKGQ	TVSVKYKGQHVPGSPFQFTVGPLGEGGAHK	P	A	E	S	P	F	1	0	0	0	0	1	1	3	2	0	0	2	1	0	2	2	2	0	1	3	0	0	21	2	2209.09	P21333	P21333	2205	2225	FLNA	Filamin-A	yes	yes	3;4	1.7185e-18	223.54	3	3	3	3	2
AEMIQVLGPKP	QGKAQVEIVTDGEEPAEMIQVLGPKPALKE	GEEPAEMIQVLGPKPALKEGNPEEDLTADK	P	A	E	K	P	A	1	0	0	0	0	1	1	1	0	1	1	1	1	0	2	0	0	0	0	1	0	0	11	2	1181.65	P40121	P40121	218	228	CAPG	Macrophage-capping protein	yes	yes	2	0.0001851	152.34				1	1
AEMQELRVRLA	HNRFSATEVTNKTLAAEMQELRVRLAEAEE	KTLAAEMQELRVRLAEAEETARTAERQKSQ	A	A	E	L	A	E	2	2	0	0	0	1	2	0	0	0	2	0	1	0	0	0	0	0	0	1	0	0	11	1	1314.71	Q8N163	Q8N163	859	869	CCAR2	Cell cycle and apoptosis regulator protein 2	yes	yes	3	0.053126	54.471					1
AENEEDEHSVNYKPP	MAEQEPTAEQLAQIAAENEEDEHSVNYKPP	AENEEDEHSVNYKPPAQKSIQEIQELDKDD	A	A	E	P	P	A	1	0	2	1	0	0	4	0	1	0	0	1	0	0	2	1	0	0	1	1	0	0	15	2	1756.75	P52565	P52565	16	30	ARHGDIA	Rho GDP-dissociation inhibitor 1	yes	yes	2;3	1.0177e-10	207.88	2	1	1		2
AENEEIGSHIKHRVQELGHGCAA	DYGRLASEAKPAAVAAENEEIGSHIKHRVQ	HIKHRVQELGHGCAALVTKAGALQCSPSDA	A	A	E	A	A	L	3	1	1	0	1	1	4	3	3	2	1	1	0	0	0	1	0	0	0	1	0	0	23	2	2541.21	Q9Y490	Q9Y490	1907	1929	TLN1	Talin-1	yes	yes	4	0.00029098	87.326
AENEQDEQDENGAEASA	AELKTAMSTPHVAEPAENEQDEQDENGAEA	NEQDEQDENGAEASADLRADAMAKDRSEEE	P	A	E	S	A	D	4	0	2	2	0	2	5	1	0	0	0	0	0	0	0	1	0	0	0	0	0	0	17	3	1805.68	P26038	P26038	476	492	MSN	Moesin	yes	yes	2	3.2154e-50	281.17
AENGDNEKMAA	______________________________	______________________________	M	A	E	A	A	L	3	0	2	1	0	0	2	1	0	0	0	1	1	0	0	0	0	0	0	0	0	0	11	2	1148.48	P05455	P05455	2	12	SSB	Lupus La protein	yes	yes	2	0.0015238	106.58
AENGESSGPPRPSRGP	______________________________	ENGESSGPPRPSRGPAAAQGSAAAPAEPKI	M	A	E	G	P	A	1	2	1	0	0	0	2	3	0	0	0	0	0	0	4	3	0	0	0	0	0	0	16	4	1593.75	Q9UHD9	Q9UHD9	2	17	UBQLN2	Ubiquilin-2	yes	yes	2;3	3.392e-12	204.49	1			2
AENGKSNFLNCYVSGFHP	AIQRTPKIQVYSRHPAENGKSNFLNCYVSG	GKSNFLNCYVSGFHPSDIEVDLLKNGERIE	P	A	E	H	P	S	1	0	3	0	1	0	1	2	1	0	1	1	0	2	1	2	0	0	1	1	0	0	18	1	2039.92	P61769	P61769	35	52	B2M	Beta-2-microglobulin;Beta-2-microglobulin form pI 5.3	yes	yes	3	3.7082e-06	120.37		1	1	1	1
AENKLSDLLAP	LERALLVTASQCQQPAENKLSDLLAPISEQ	CQQPAENKLSDLLAPISEQIKEVITFREKN	P	A	E	A	P	I	2	0	1	1	0	0	1	0	0	0	3	1	0	0	1	1	0	0	0	0	0	0	11	2	1169.63	Q01518	Q01518	97	107	CAP1	Adenylyl cyclase-associated protein 1	yes	yes	2	0.0024248	107.56		1
AENSGRAGKSSGSGAGKGAVSA	______________________________	GKSSGSGAGKGAVSAEQVIAGFNRLRQEQR	M	A	E	S	A	E	5	1	1	0	0	0	1	6	0	0	0	2	0	0	0	5	0	0	0	1	0	0	22	4	1904.93	Q9UHV9	Q9UHV9	2	23	PFDN2	Prefoldin subunit 2	yes	yes	3	6.7896e-06	124.7
AENSNSETIIITGKRA	IKKIREESNTKIDLPAENSNSETIIITGKR	ENSNSETIIITGKRANCEAARSRILSIQKD	P	A	E	R	A	N	2	1	2	0	0	0	2	1	0	3	0	1	0	0	0	2	2	0	0	0	0	0	16	1	1702.88	Q00341	Q00341	619	634	HDLBP	Vigilin	yes	yes	3	6.5591e-06	120.71
AENSNSETIIITGKRANCEAARSRILSIQKDLA	IKKIREESNTKIDLPAENSNSETIIITGKR	EAARSRILSIQKDLANIAEVEVSIPAKLHN	P	A	E	L	A	N	5	3	3	1	1	1	3	1	0	5	2	2	0	0	0	4	2	0	0	0	0	0	33	4	3628.9	Q00341	Q00341	619	651	HDLBP	Vigilin	yes	yes	5;6	7.2413e-05	107.45	1	1	1	1	2
AENVNQYLTDPKFVERTLRLA	LQWARDEFEGLFKQPAENVNQYLTDPKFVE	YLTDPKFVERTLRLAGTQPLEVLEAVQRSL	P	A	E	L	A	G	2	2	2	1	0	1	2	0	0	0	3	1	0	1	1	0	2	0	1	2	0	0	21	2	2476.31	P22314	P22314	660	680	UBA1	Ubiquitin-like modifier-activating enzyme 1	yes	yes	4	4.417e-06	160.67		1	1		1
AEQATKSVLFVCLGNICRSP	______________________________	KSVLFVCLGNICRSPIAEAVFRKLVTDQNI	M	A	E	S	P	I	2	1	1	0	2	1	1	1	0	1	2	1	0	1	1	2	1	0	0	2	0	0	20	2	2249.13	P24666	P24666	2	21	ACP1	Low molecular weight phosphotyrosine protein phosphatase	yes	yes	3	3.7059e-06	147.9			1	1	1
AEQEQRKIP	______________________________	______________________________	M	A	E	I	P	L	1	1	0	0	0	2	2	0	0	1	0	1	0	0	1	0	0	0	0	0	0	0	9	1	1097.58	Q6DKI1	Q6DKI1	2	10	RPL7L1	60S ribosomal protein L7-like 1	yes	yes	2	0.00286	90.64			1	1
AERAKKVEDMMKKLWGDRYFDP	YVAKFAAKGEGQLGPAERAKKVEDMMKKLW	EDMMKKLWGDRYFDPANGKFSKSATSPEGK	P	A	E	D	P	A	2	2	0	3	0	0	2	1	0	0	1	4	2	1	1	0	0	1	1	1	0	0	22	2	2712.35	P13639	P13639	247	268	EEF2	Elongation factor 2	yes	yes	5	5.9899e-05	96.718
AERDVYTGDALRICIVTKEGIREETVSLRKD	LDRAMRLVKDVFISAAERDVYTGDALRICI	TKEGIREETVSLRKD_______________	A	A	E	K	D	-	2	4	0	3	1	0	4	2	0	3	2	2	0	0	0	1	3	0	1	3	0	0	31	2	3591.87	P20618	P20618	211	241	PSMB1	Proteasome subunit beta type-1	yes	yes	5;6	5.1326e-05	94.75
AERGGDGGESERFNP	______________________________	AERGGDGGESERFNPGELRMAQQQALRFRG	M	A	E	N	P	G	1	2	1	1	0	0	3	4	0	0	0	0	0	1	1	1	0	0	0	0	0	0	15	1	1576.69	O14776	O14776	2	16	TCERG1	Transcription elongation regulator 1	yes	yes	2	5.8023e-09	171.95				1
AERGYSFSLTTFSP	______________________________	MAERGYSFSLTTFSPSGKLVQIEYALAAVA	M	A	E	S	P	S	1	1	0	0	0	0	1	1	0	0	1	0	0	2	1	3	2	0	1	0	0	0	14	1	1561.74	P25787	P25787	2	15	PSMA2	Proteasome subunit alpha type-2	yes	yes	2	0.032287	53.211			1	1
AERIQEIQKA	TDSAQDQPVKMNSLPAERIQEIQKAIELFS	MNSLPAERIQEIQKAIELFSVGQGPAKTME	P	A	E	K	A	I	2	1	0	0	0	2	2	0	0	2	0	1	0	0	0	0	0	0	0	0	0	0	10	1	1184.65	P30419	P30419	86	95	NMT1	Glycylpeptide N-tetradecanoyltransferase 1	yes	yes	3	0.0010566	97.734		1		1	1
AERKFFLSHP	QKDIEGKKDIRAALAAERKFFLSHPAYRHM	RAALAAERKFFLSHPAYRHMADRMGTPHLQ	A	A	E	H	P	A	1	1	0	0	0	0	1	0	1	0	1	1	0	2	1	1	0	0	0	0	0	0	10	1	1230.65	P50570;Q05193	P50570	254	263	DNM2;DNM1	Dynamin-2;Dynamin-1	yes	no	3	0.005019	74.306	1	1
AERQIDLQR	AKAPKLQDLAKKAAPAERQIDLQR______	AKKAAPAERQIDLQR_______________	P	A	E	Q	R	-	1	2	0	1	0	2	1	0	0	1	1	0	0	0	0	0	0	0	0	0	0	0	9	1	1127.6	Q29RF7	Q29RF7	1329	1337	PDS5A	Sister chromatid cohesion protein PDS5 homolog A	yes	yes	2;3	4.3242e-05	160	1	1	1	2	2
AERSLREHMGNVVEA	DLELIMTEMEISRAAAERSLREHMGNVVEA	AERSLREHMGNVVEALIALTN_________	A	A	E	E	A	L	2	2	1	0	0	0	3	1	1	0	1	0	1	0	0	1	0	0	0	2	0	0	15	1	1696.83	Q9NX55	Q9NX55	109	123	HYPK	Huntingtin-interacting protein K	yes	yes	3;4	1.8138e-05	119.45	2	1	1	2	2
AERYGINTTDIFQTVDLWEGKNMA	MAFKQMEQISQFLQAAERYGINTTDIFQTV	DIFQTVDLWEGKNMACVQRTLMNLGGLAVA	A	A	E	M	A	C	2	1	2	2	0	1	2	2	0	2	1	1	1	1	0	0	3	1	1	1	0	0	24	1	2771.32	P37802	P37802	100	123	TAGLN2	Transgelin-2	yes	yes	3	1.8124e-23	247.54
AESDWDTVTVLRKKGP	______________________________	ESDWDTVTVLRKKGPTAAQAKSKQAILAAQ	M	A	E	G	P	T	1	1	0	2	0	0	1	1	0	0	1	2	0	0	1	1	2	1	0	2	0	0	16	1	1800.94	O60869	O60869	2	17	EDF1	Endothelial differentiation-related factor 1	yes	yes	2;3	2.1434e-12	236.08				1
AESNEKIKQVNERA	ALQRSLSELESLKLPAESNEKIKQVNERAT	PAESNEKIKQVNERATLFRITSNAMINACR	P	A	E	R	A	T	2	1	2	0	0	1	3	0	0	1	0	2	0	0	0	1	0	0	0	1	0	0	14	1	1614.83	P22059	P22059	249	262	OSBP	Oxysterol-binding protein 1	yes	yes	3;4	0.00097377	84.753
AESSDKLYRVEYAKSGRA	______________________________	SDKLYRVEYAKSGRASCKKCSESIPKDSLR	M	A	E	R	A	S	3	2	0	1	0	0	2	1	0	0	1	2	0	0	0	3	0	0	2	1	0	0	18	2	2029.02	P09874	P09874	2	19	PARP1	Poly [ADP-ribose] polymerase 1	yes	yes	3;4	1.5903e-08	178.72	2	2	1	1	2
AETEERSLDNFFAKRDKKKKKERSNRAA	______________________________	KRDKKKKKERSNRAASAAGAAGSAGGSSGA	M	A	E	A	A	S	4	4	2	2	0	0	4	0	0	0	1	6	0	2	0	2	1	0	0	0	0	0	28	3	3351.78	Q9UKY7	Q9UKY7	2	29	CDV3	Protein CDV3 homolog	yes	yes	5	6.9804e-06	175.9
AETLGHTGSDAP	ESEAEAPRGAEEAFPAETLGHTGSDAPSPW	AFPAETLGHTGSDAPSPWPLGSEEAEEDVP	P	A	E	A	P	S	2	0	0	1	0	0	1	2	1	0	1	0	0	0	1	1	2	0	0	0	0	0	12	2	1154.52	P48681	P48681	1189	1200	NES	Nestin	yes	yes	2	0.0013498	103.87				1
AETVADTRRLITKP	______________________________	MAETVADTRRLITKPQNLNDAYGPPSNFLE	M	A	E	K	P	Q	2	2	0	1	0	0	1	0	0	1	1	1	0	0	1	0	3	0	0	1	0	0	14	2	1569.88	O60493	O60493	2	15	SNX3	Sorting nexin-3	yes	yes	3	0.00013493	104.41	1	1	1	1	1
AETVTKGGIMLP	KFLPLFDRVLVERSAAETVTKGGIMLPEKS	RSAAETVTKGGIMLPEKSQGKVLQATVVAV	A	A	E	L	P	E	1	0	0	0	0	0	1	2	0	1	1	1	1	0	1	0	2	0	0	1	0	0	12	1	1215.65	P61604	P61604	23	34	HSPE1	10 kDa heat shock protein, mitochondrial	yes	yes	2	0.00012268	138.08	1	1	1
AETVTKGGIMLPEKSQGKVLQA	KFLPLFDRVLVERSAAETVTKGGIMLPEKS	GIMLPEKSQGKVLQATVVAVGSGSKGKGGE	A	A	E	Q	A	T	2	0	0	0	0	2	2	3	0	1	2	3	1	0	1	1	2	0	0	2	0	0	22	2	2284.25	P61604	P61604	23	44	HSPE1	10 kDa heat shock protein, mitochondrial	yes	yes	3;4	2.3026e-34	265.63	2	4	1	1	2
AEVEETLKRLQSQKGVQGIIVVNTEGIP	______________________________	KGVQGIIVVNTEGIPIKSTMDNPTTTQYAS	M	A	E	I	P	I	1	1	1	0	0	3	4	3	0	3	2	2	0	0	1	1	2	0	0	4	0	0	28	1	3034.67	Q9NP97	Q9NP97	2	29	DYNLRB1	Dynein light chain roadblock-type 1	yes	yes	3	2.2901e-10	200.98
AEVEETLKRLQSQKGVQGIIVVNTEGIPIKSTMDNP	______________________________	VNTEGIPIKSTMDNPTTTQYASLMHSFILK	M	A	E	N	P	T	1	1	2	1	0	3	4	3	0	4	2	3	1	0	2	2	3	0	0	4	0	0	36	2	3921.09	Q9NP97	Q9NP97	2	37	DYNLRB1	Dynein light chain roadblock-type 1	yes	yes	4	9.4329e-31	261.78	2	1	2	1	2
AEVEQKKKRTFRKFTYRGVDLDQLLDMSYEQLMQLYSA	______________________________	LLDMSYEQLMQLYSARQRRRLNRGLRRKQH	M	A	E	S	A	R	2	3	0	3	0	4	3	1	0	0	5	4	2	2	0	2	2	0	3	2	0	0	38	1	4627.36	P62841	P62841	2	39	RPS15	40S ribosomal protein S15	yes	yes	5	6.4819e-05	119.96
AEVLVKNSQP	QEKAFSLKTISTSDPAEVLVKNSQPIKTLP	STSDPAEVLVKNSQPIKTLPPATSTEPSVI	P	A	E	Q	P	I	1	0	1	0	0	1	1	0	0	0	1	1	0	0	1	1	0	0	0	2	0	0	10	1	1083.59	Q86UE4	Q86UE4	499	508	MTDH	Protein LYRIC	yes	yes	2	0.0056857	104.01
AEVQVLVLDGRGHLLGRLA	______________________________	VLVLDGRGHLLGRLAAIVAKQVLLGRKVVV	M	A	E	L	A	A	2	2	0	1	0	1	1	3	1	0	5	0	0	0	0	0	0	0	0	3	0	0	19	1	2015.16	P40429	P40429	2	20	RPL13A	60S ribosomal protein L13a	yes	yes	2;3;4	1.0895e-27	282.24	3	3	2		2
AEVQVLVLDGRGHLLGRLAA	______________________________	LVLDGRGHLLGRLAAIVAKQVLLGRKVVVV	M	A	E	A	A	I	3	2	0	1	0	1	1	3	1	0	5	0	0	0	0	0	0	0	0	3	0	0	20	2	2086.2	P40429	P40429	2	21	RPL13A	60S ribosomal protein L13a	yes	yes	2;3;4	9.4127e-14	210.75	1	1	1	1	1
AEVTTKSQIP	LPPIQQHIWNMLNPPAEVTTKSQIPLSKIK	MLNPPAEVTTKSQIPLSKIKTLFPLIEAKK	P	A	E	I	P	L	1	0	0	0	0	1	1	0	0	1	0	1	0	0	1	1	2	0	0	1	0	0	10	1	1072.58	P13010	P13010	520	529	XRCC5	X-ray repair cross-complementing protein 5	yes	yes	2	0.0039512	111.46	1	1	1	1	1
AEVYIQDHGDGTHTITYIP	SAELTIEICSEAGLPAEVYIQDHGDGTHTI	IQDHGDGTHTITYIPLCPGAYTVTIKYGGQ	P	A	E	I	P	L	1	0	0	2	0	1	1	2	2	3	0	0	0	0	1	0	3	0	2	1	0	0	19	1	2129.01	P21333	P21333	1205	1223	FLNA	Filamin-A	yes	yes	3	9.983e-05	100.77	1	1	1	1	1
AEVYIQDHGDGTHTITYIPLCP	SAELTIEICSEAGLPAEVYIQDHGDGTHTI	HGDGTHTITYIPLCPGAYTVTIKYGGQPVP	P	A	E	C	P	G	1	0	0	2	1	1	1	2	2	3	1	0	0	0	2	0	3	0	2	1	0	0	22	2	2499.17	P21333	P21333	1205	1226	FLNA	Filamin-A	yes	yes	3	2.6118e-08	134.06	1		1	1	1
AEVYTRLKSRVLGP	KIRRYKANKDVMEKAAEVYTRLKSRVLGPK	AAEVYTRLKSRVLGPKIEAVQKVNKAGMEK	A	A	E	G	P	K	1	2	0	0	0	0	1	1	0	0	2	1	0	0	1	1	1	0	1	2	0	0	14	1	1587.91	Q7Z4V5	Q7Z4V5	540	553	HDGFRP2	Hepatoma-derived growth factor-related protein 2	yes	yes	3	0.035018	56.569
AEWQDFLDSLQKRKMEVE	KQIRSKINVYKRFYPAEWQDFLDSLQKRKM	QDFLDSLQKRKMEVE_______________	P	A	E	V	E	-	1	1	0	2	0	2	3	0	0	0	2	2	1	1	0	1	0	1	0	1	0	0	18	1	2251.09	Q9Y3C1	Q9Y3C1	161	178	NOP16	Nucleolar protein 16	yes	yes	3;4	2.4032e-07	159.81	2	2	4	1	3
AEYGTLLQDLTNNITLEDLEQLKSACKEDIP	______________________________	EDLEQLKSACKEDIPSEKSEEITTGSAWFS	M	A	E	I	P	S	2	0	2	3	1	2	4	1	0	2	6	2	0	0	1	1	3	0	1	0	0	0	31	2	3533.74	Q15121	Q15121	2	32	PEA15	Astrocytic phosphoprotein PEA-15	yes	yes	3	9.8456e-06	100.66			1		1
AEYNLRSRTVLCGTCGQP	LHHHHGSHCSSSGDPAEYNLRSRTVLCGTC	NLRSRTVLCGTCGQPADKASASGSGAQVGG	P	A	E	Q	P	A	1	2	1	0	2	1	1	2	0	0	2	0	0	0	1	1	2	0	1	1	0	0	18	1	2080.98	P02545	P02545	577	594	LMNA	Prelamin-A/C;Lamin-A/C	yes	yes	3	0.00049724	88.551	1	1	1		1
AFAERYAPDKTSTVLTRHSQP	TAPSPTSRPPWAVDPAFAERYAPDKTSTVL	APDKTSTVLTRHSQPATPTPLQSRTSIVQA	P	A	F	Q	P	A	3	2	0	1	0	1	1	0	1	0	1	1	0	1	2	2	3	0	1	1	0	0	21	4	2374.2	Q9NR12	Q9NR12	229	249	PDLIM7	PDZ and LIM domain protein 7	yes	yes	4	0.0028915	71.894	1	1			1
AFDKSHDQAVRTYQEHKA	QGRMKFTRPLFKDLAAFDKSHDQAVRTYQE	KSHDQAVRTYQEHKASMHPVTAMLVGKDLK	A	A	F	K	A	S	3	1	0	2	0	2	1	0	2	0	0	2	0	1	0	1	1	0	1	1	0	0	18	2	2130.02	P09960	P09960	577	594	LTA4H	Leukotriene A-4 hydrolase	yes	yes	4	0.00050773	85.362
AFERESDVPLKTEEFEVTKTAVAHRP	VRGAEIEYAMAYSKAAFERESDVPLKTEEF	TEEFEVTKTAVAHRPGAFKAELSKLVIVAK	A	A	F	R	P	G	3	2	0	1	0	0	5	0	1	0	1	2	0	2	2	1	3	0	0	3	0	0	26	4	2985.52	Q969H8	Q969H8	127	152	MYDGF	Myeloid-derived growth factor	yes	yes	5	8.2823e-11	201.82				1
AFESFLLFEGEKKITINKDTKVPNA	______________________________	EKKITINKDTKVPNACLFTINKEDHTLGNI	P	A	F	N	A	C	2	0	2	1	0	0	3	1	0	2	2	4	0	3	1	1	2	0	0	1	0	0	25	2	2838.52	P52435	P52435	6	30	POLR2J	DNA-directed RNA polymerase II subunit RPB11-a	yes	yes	4	0.00036415	86.006
AFFAEKLHQA	EKCLTAIVKCATSKPAFFAEKLHQAMKGVG	ATSKPAFFAEKLHQAMKGVGTRHKALIRIM	P	A	F	Q	A	M	3	0	0	0	0	1	1	0	1	0	1	1	0	2	0	0	0	0	0	0	0	0	10	2	1160.6	P04083	P04083	276	285	ANXA1	Annexin A1	yes	yes	3	0.00049913	107.15
AFFAEKLHQAMKGVGTRHKA	EKCLTAIVKCATSKPAFFAEKLHQAMKGVG	KLHQAMKGVGTRHKALIRIMVSRSEIDMND	P	A	F	K	A	L	4	1	0	0	0	1	1	2	2	0	1	3	1	2	0	0	1	0	0	1	0	0	20	3	2226.18	P04083	P04083	276	295	ANXA1	Annexin A1	yes	yes	5	3.4848e-06	123.41		1			1
AFGQLHKVLGMDP	REDITQSAQHALRLAAFGQLHKVLGMDPLP	LAAFGQLHKVLGMDPLPSKMPKKPKNENPV	A	A	F	D	P	L	1	0	0	1	0	1	0	2	1	0	2	1	1	1	1	0	0	0	0	1	0	0	13	1	1411.73	Q12906	Q12906	326	338	ILF3	Interleukin enhancer-binding factor 3	yes	yes	2;3	0.00011617	123.79	2	3	2	2	2
AFIFEHIIKRMAP	ILSTSGTVVTITIMPAFIFEHIIKRMAPSI	MPAFIFEHIIKRMAPSIMKSLMDHTIPEV_	P	A	F	A	P	S	2	1	0	0	0	0	1	0	1	3	0	1	1	2	1	0	0	0	0	0	0	0	13	2	1571.86	O00560	O00560	272	284	SDCBP	Syntenin-1	yes	yes	3	0.004137	80.69
AFIKVENA	VQTTEDQILKRDMPPAFIKVENACTKLVQA	LKRDMPPAFIKVENACTKLVQAAQMLQSDP	P	A	F	N	A	C	2	0	1	0	0	0	1	0	0	1	0	1	0	1	0	0	0	0	0	1	0	0	8	1	890.486	P18206	P18206	77	84	VCL	Vinculin	yes	yes	2	0.00030768	160.54		1			1
AFIKVENACTKLVQAA	VQTTEDQILKRDMPPAFIKVENACTKLVQA	FIKVENACTKLVQAAQMLQSDPYSVPARDY	P	A	F	A	A	Q	4	0	1	0	1	1	1	0	0	1	1	2	0	1	0	0	1	0	0	2	0	0	16	3	1761.94	P18206	P18206	77	92	VCL	Vinculin	yes	yes	3	0.0006906	95.067			1	1
AFKDTGKTP	______________________________	______________________________	M	A	F	T	P	V	1	0	0	1	0	0	0	1	0	0	0	2	0	1	1	0	2	0	0	0	0	0	9	1	963.503	P60866	P60866	2	10	RPS20	40S ribosomal protein S20	yes	yes	2	0.0017254	110.12			1	1
AFKDTGKTPVEP	______________________________	______________________________	M	A	F	E	P	E	1	0	0	1	0	0	1	1	0	0	0	2	0	1	2	0	2	0	0	1	0	0	12	2	1288.67	P60866	P60866	2	13	RPS20	40S ribosomal protein S20	yes	yes	2	4.1383e-05	135.56			1	1
AFKELQSTFK	EERKKQAEEMKQRKAAFKELQSTFK_____	KQRKAAFKELQSTFK_______________	A	A	F	F	K	-	1	0	0	0	0	1	1	0	0	0	1	2	0	2	0	1	1	0	0	0	0	0	10	1	1197.64	Q96C19	Q96C19	231	240	EFHD2	EF-hand domain-containing protein D2	yes	yes	3	0.020494	63.212	1		1
AFKRRRRVNSDCDSVLP	NSCNVGGGGGGFKHPAFKRRRRVNSDCDSV	KRRRRVNSDCDSVLPSNFLLGGNIFDPLNL	P	A	F	L	P	S	1	4	1	2	1	0	0	0	0	0	1	1	0	1	1	2	0	0	0	2	0	0	17	1	2075.08	Q7L2J0	Q7L2J0	166	182	MEPCE	7SK snRNA methylphosphate capping enzyme	yes	yes	4	0.027067	43.592			1
AFKVREFSITDVVP	AVTRGCALQCAILSPAFKVREFSITDVVPY	PAFKVREFSITDVVPYPISLRWNSPAEEGS	P	A	F	V	P	Y	1	1	0	1	0	0	1	0	0	1	0	1	0	2	1	1	1	0	0	3	0	0	14	1	1606.87	P34932	P34932	386	399	HSPA4	Heat shock 70 kDa protein 4	yes	yes	3	0.0011963	88.552	1	1	1
AFKYQFVREP	SPLVSSSDSPPRPQPAFKYQFVREPEDEEE	PRPQPAFKYQFVREPEDEEEEEEEEEEDED	P	A	F	E	P	E	1	1	0	0	0	1	1	0	0	0	0	1	0	2	1	0	0	0	1	1	0	0	10	1	1283.67	Q9NQC3	Q9NQC3	22	31	RTN4	Reticulon-4	yes	yes	2;3	5.43e-08	185.81	3	3	2	2	2
AFLARFKERVGYREGP	MSKRNQVSYVRPAEPAFLARFKERVGYREG	FLARFKERVGYREGPTVETKRIQPQPPDED	P	A	F	G	P	T	2	3	0	0	0	0	2	2	0	0	1	1	0	2	1	0	0	0	1	1	0	0	16	2	1895.02	Q96AT1	Q96AT1	16	31	KIAA1143	Uncharacterized protein KIAA1143	yes	yes	4	0.00021211	99.566	1		1	1	1
AFLKKSGKLKVP	TVKDVNQQEFVRALAAFLKKSGKLKVPEWV	ALAAFLKKSGKLKVPEWVDTVKLAKHKELA	A	A	F	V	P	E	1	0	0	0	0	0	0	1	0	0	2	4	0	1	1	1	0	0	0	1	0	0	12	1	1314.84	P39019	P39019	20	31	RPS19	40S ribosomal protein S19	yes	yes	3	0.0087614	72.497	1	1	1		1
AFLSKKIGQVEEQIDKETKNP	HCDRPSIPASFPEHPAFLSKKIGQVEEQID	IGQVEEQIDKETKNPNGVSSREAKTALDAD	P	A	F	N	P	N	1	0	1	1	0	2	3	1	0	2	1	4	0	1	1	1	1	0	0	1	0	0	21	1	2401.29	O95197	O95197	167	187	RTN3	Reticulon-3	yes	yes	3;4;5	0.021729	45.704	1	1	3	1	2
AFMCETALHYIHDGIGA	VEAHVDQKNKVVTTPAFMCETALHYIHDGI	MCETALHYIHDGIGAMVRKVLELTGK____	P	A	F	G	A	M	3	0	0	1	1	0	1	2	2	2	1	0	1	1	0	0	1	0	1	0	0	0	17	2	1904.85	P0DPI2;A0A0B4J2D5	P0DPI2	241	257			yes	no	3	0.033997	48.405					1
AFMKKFLEMHQL	SLYNAVTIEDVQKLAAFMKKFLEMHQL___	KLAAFMKKFLEMHQL_______________	A	A	F	Q	L	-	1	0	0	0	0	1	1	0	1	0	2	2	2	2	0	0	0	0	0	0	0	0	12	1	1521.78	Q9Y617	Q9Y617	359	370	PSAT1	Phosphoserine aminotransferase	yes	yes	3	0.0011971	94.767
AFNSGKVDIVAINDP	GVNGFGRIGRLVTRAAFNSGKVDIVAINDP	AFNSGKVDIVAINDPFIDLNYMVYMFQYDS	A	A	F	D	P	F	2	0	2	2	0	0	0	1	0	2	0	1	0	1	1	1	0	0	0	2	0	0	15	2	1558.8	P04406	P04406	22	36	GAPDH	Glyceraldehyde-3-phosphate dehydrogenase	yes	yes	2	6.9298e-16	215.71	1	1	1	1	1
AFNVINGGSHA	IADLAGNSEVILPVPAFNVINGGSHAGNKL	LPVPAFNVINGGSHAGNKLAMQEFMILPVG	P	A	F	H	A	G	2	0	2	0	0	0	0	2	1	1	0	0	0	1	0	1	0	0	0	1	0	0	11	1	1085.53	P06733;P13929;P09104	P06733	149	159	ENO1;ENO3;ENO2	Alpha-enolase;Beta-enolase;Gamma-enolase	no	no	2	0.0034984	133.23
AFNVINGGSHAGNKLA	IADLAGNSEVILPVPAFNVINGGSHAGNKL	FNVINGGSHAGNKLAMQEFMILPVGAANFR	P	A	F	L	A	M	3	0	3	0	0	0	0	3	1	1	1	1	0	1	0	1	0	0	0	1	0	0	16	2	1568.81	P06733;P13929;P09104	P06733	149	164	ENO1;ENO3;ENO2	Alpha-enolase;Beta-enolase;Gamma-enolase	no	no	2;3	8.5613e-12	228.62	4	3	2	2	2
AFQKAVKGTILVGGGALA	______________________________	KAVKGTILVGGGALATVLGLSQFAHYRRKQ	M	A	F	L	A	T	4	0	0	0	0	1	0	4	0	1	2	2	0	1	0	0	1	0	0	2	0	0	18	3	1700	P43304	P43304	2	19	GPD2	Glycerol-3-phosphate dehydrogenase, mitochondrial	yes	yes	2	0.00034612	87.184			1
AFQKLMSNLDSNRDNEVDFQEYCVFLSCIA	TRELPSFLGKRTDEAAFQKLMSNLDSNRDN	EVDFQEYCVFLSCIAMMCNEFFEGFPDKQP	A	A	F	I	A	M	2	1	3	3	2	2	2	0	0	1	3	1	1	3	0	3	0	0	1	2	0	0	30	1	3612.63	P26447	P26447	54	83	S100A4	Protein S100-A4	yes	yes	3;4	1.0482e-21	244.93	1				2
AFQNFMQESMAQYWKRNNK	DDIDHRVTEESHEEPAFQNFMQESMAQYWK	FMQESMAQYWKRNNK_______________	P	A	F	N	K	-	2	1	3	0	0	3	1	0	0	0	0	2	2	2	0	1	0	1	1	0	0	0	19	2	2420.12	Q9HCN4	Q9HCN4	356	374	GPN1	GPN-loop GTPase 1	yes	yes	4	1.3355e-05	117.67
AFRDYVAVARGSKDHNIRAQEP	VITCDELLLGHEKAPAFRDYVAVARGSKDH	VARGSKDHNIRAQEPESGLSEETQVKCLMD	P	A	F	E	P	E	4	3	1	2	0	1	1	1	1	1	0	1	0	1	1	1	0	0	1	2	0	0	22	4	2499.27	P78527	P78527	4073	4094	PRKDC	DNA-dependent protein kinase catalytic subunit	yes	yes	4;5	2.6236e-08	186.92	2	2	2	2	2
AFRFLVDSSKKEPRWNFWKYLVNP	PIFHKIKILGSEGEPAFRFLVDSSKKEPRW	KKEPRWNFWKYLVNPEGQVVKFWKPEEPIE	P	A	F	N	P	E	1	2	2	1	0	0	1	0	0	0	2	3	0	3	2	2	0	2	1	2	0	0	24	2	3026.59	Q8TED1	Q8TED1	150	173	GPX8	Probable glutathione peroxidase 8	yes	yes	5	0.0011735	78.489
AFRNIKTIA	VNQAIWLLCTGAREAAFRNIKTIAECLADE	TGAREAAFRNIKTIAECLADELINAAKGSS	A	A	F	I	A	E	2	1	1	0	0	0	0	0	0	2	0	1	0	1	0	0	1	0	0	0	0	0	9	1	1032.61	P46782	P46782	162	170	RPS5	40S ribosomal protein S5;40S ribosomal protein S5, N-terminally processed	yes	yes	2	0.00012836	163.99	1	1	1		1
AFRNIKTIAECLA	VNQAIWLLCTGAREAAFRNIKTIAECLADE	EAAFRNIKTIAECLADELINAAKGSSNSYA	A	A	F	L	A	D	3	1	1	0	1	0	1	0	0	2	1	1	0	1	0	0	1	0	0	0	0	0	13	2	1505.8	P46782	P46782	162	174	RPS5	40S ribosomal protein S5;40S ribosomal protein S5, N-terminally processed	yes	yes	2;3	0.00026521	146.71	1	2	2	2	2
AFSTRVLP	NREVLPSTRLGTLSPAFSTRVLPAQATEYA	RLGTLSPAFSTRVLPAQATEYAFAFIQVPQ	P	A	F	L	P	A	1	1	0	0	0	0	0	0	0	0	1	0	0	1	1	1	1	0	0	1	0	0	8	1	889.502	Q7KZF4	Q7KZF4	783	790	SND1	Staphylococcal nuclease domain-containing protein 1	yes	yes	2	0.0076017	110.14	1		1	1	1
AFVNYSTSQKISRP	VNYAADNQIYIAGHPAFVNYSTSQKISRPG	PAFVNYSTSQKISRPGDSDDSRSVNSVLLF	P	A	F	R	P	G	1	1	1	0	0	1	0	0	0	1	0	1	0	1	1	3	1	0	1	1	0	0	14	1	1596.83	P14866	P14866	169	182	HNRNPL	Heterogeneous nuclear ribonucleoprotein L	yes	yes	3	0.0031628	77.754	1
AFVRMIAP	GQYTHKIYHLKSKVPAFVRMIAPEGSLVFH	HLKSKVPAFVRMIAPEGSLVFHEKAWNAYP	P	A	F	A	P	E	2	1	0	0	0	0	0	0	0	1	0	0	1	1	1	0	0	0	0	1	0	0	8	2	903.5	P48739	P48739	70	77	PITPNB	Phosphatidylinositol transfer protein beta isoform	yes	yes	2	0.015099	122.15					1
AFYAPQKKFGP	APRPSPAISVSVSAPAFYAPQKKFGPVVAP	VSAPAFYAPQKKFGPVVAPKPKVNPFRPGD	P	A	F	G	P	V	2	0	0	0	0	1	0	1	0	0	0	2	0	2	2	0	0	0	1	0	0	0	11	3	1252.66	Q15942	Q15942	18	28	ZYX	Zyxin	yes	yes	2;3	0.00050255	117.4	2	2	1	2	2
AFYMDTSHLFNTQHA	NPQVYVSQSAAAQIPAFYMDTSHLFNTQHA	AFYMDTSHLFNTQHARLAPPSLAQQQGFQP	P	A	F	H	A	R	2	0	1	1	0	1	0	0	2	0	1	0	1	2	0	1	2	0	1	0	0	0	15	1	1781.78	Q9Y520	Q9Y520	2389	2403	PRRC2C	Protein PRRC2C	yes	yes	3	9.698e-06	102.28
AFYMDTSHLFNTQHARLAPP	NPQVYVSQSAAAQIPAFYMDTSHLFNTQHA	TSHLFNTQHARLAPPSLAQQQGFQPGLSQP	P	A	F	P	P	S	3	1	1	1	0	1	0	0	2	0	2	0	1	2	2	1	2	0	1	0	0	0	20	4	2316.11	Q9Y520	Q9Y520	2389	2408	PRRC2C	Protein PRRC2C	yes	yes	3;4	0.00032956	89.846	1	1	1	2
AGAGPKRRALA	______________________________	______________________________	M	A	G	L	A	A	4	2	0	0	0	0	0	2	0	0	1	1	0	0	1	0	0	0	0	0	0	0	11	4	1066.64	Q01650;Q8MH63;Q9GIP4	Q01650	2	12	SLC7A5;SLC7A5P1;SLC7A5P2	Large neutral amino acids transporter small subunit 1;Putative L-type amino acid transporter 1-like protein MLAS;Putative L-type amino acid transporter 1-like protein IMAA	yes	no	2;3	0.00052235	104.75	1	2	1	2	1
AGALYRKTSQLLETLNQLSTHTHVVDITRTSP	HVAKLSHEGPGSELPAGALYRKTSQLLETL	LSTHTHVVDITRTSPAAKSPSAQLMEQVAQ	P	A	G	S	P	A	2	2	1	1	0	2	1	1	2	1	5	1	0	0	1	3	6	0	1	2	0	0	32	2	3549.89	Q14203	Q14203	1145	1176	DCTN1	Dynactin subunit 1	yes	yes	4;5	3.7055e-07	195.54	1	1	2	1	1
AGCGQNPVRQA	APEDVSEVIFGHVLAAGCGQNPVRQASVGA	HVLAAGCGQNPVRQASVGAGIPYSVPAWSC	A	A	G	Q	A	S	2	1	1	0	1	2	0	2	0	0	0	0	0	0	1	0	0	0	0	1	0	0	11	2	1156.54	Q9BWD1	Q9BWD1	63	73	ACAT2	Acetyl-CoA acetyltransferase, cytosolic	yes	yes	2	6.0139e-13	210.26
AGDALLQMITIHLP	EGKPLLKAVMRRWLPAGDALLQMITIHLPS	PAGDALLQMITIHLPSPVTAQKYRCELLYE	P	A	G	L	P	S	2	0	0	1	0	1	0	1	1	2	3	0	1	0	1	0	1	0	0	0	0	0	14	2	1491.81	P13639	P13639	346	359	EEF2	Elongation factor 2	yes	yes	2	0.0010319	99.568				1	1
AGDPVGSTRCP	MDPPRATEPVATSNPAGDPVGSTRCPASEP	TSNPAGDPVGSTRCPASEPGLDATTASESR	P	A	G	C	P	A	1	1	0	1	1	0	0	2	0	0	0	0	0	0	2	1	1	0	0	1	0	0	11	2	1115.5	Q27J81	Q27J81	1020	1030	INF2	Inverted formin-2	yes	yes	2	0.030003	75.387				1
AGEKVEKP	______________________________	______________________________	M	A	G	K	P	D	1	0	0	0	0	0	2	1	0	0	0	2	0	0	1	0	0	0	0	1	0	0	8	1	856.465	Q02878	Q02878	2	9	RPL6	60S ribosomal protein L6	yes	yes	2	0.020598	60.895
AGEKVEKPDTKEKKP	______________________________	AGEKVEKPDTKEKKPEAKKVDAGGKVKKGN	M	A	G	K	P	E	1	0	0	1	0	0	3	1	0	0	0	5	0	0	2	0	1	0	0	1	0	0	15	2	1682.92	Q02878	Q02878	2	16	RPL6	60S ribosomal protein L6	yes	yes	4	2.4816e-11	144.15			1	2
AGEQRKDVYVQLYLQHLTA	DKLKSELVANNVTLPAGEQRKDVYVQLYLQ	RKDVYVQLYLQHLTARNRPPLPAGTNSKGP	P	A	G	T	A	R	2	1	0	1	0	3	1	1	1	0	3	1	0	0	0	0	1	0	2	2	0	0	19	1	2231.17	P42167;P42166	P42167	29	47	TMPO	Lamina-associated polypeptide 2, isoforms beta/gamma;Thymopoietin;Thymopentin;Lamina-associated polypeptide 2, isoform alpha;Thymopoietin;Thymopentin	no	no	3;4	1.1801e-06	160.76
AGEQRKDVYVQLYLQHLTARNRPP	DKLKSELVANNVTLPAGEQRKDVYVQLYLQ	VQLYLQHLTARNRPPLPAGTNSKGPPDFSS	P	A	G	P	P	L	2	3	1	1	0	3	1	1	1	0	3	1	0	0	2	0	1	0	2	2	0	0	24	3	2851.52	P42167;P42166	P42167	29	52	TMPO	Lamina-associated polypeptide 2, isoforms beta/gamma;Thymopoietin;Thymopentin;Lamina-associated polypeptide 2, isoform alpha;Thymopoietin;Thymopentin	no	no	4;5	4.6875e-08	193.54	2	2	2	1	2
AGETVTGGFGAKKRKGSSSQAP	PGSPRGQHEPSKPPPAGETVTGGFGAKKRK	GFGAKKRKGSSSQAPASKKLNKEELPVIPK	P	A	G	A	P	A	3	1	0	0	0	1	1	5	0	0	0	3	0	1	1	3	2	0	0	1	0	0	22	3	2120.1	Q9H6F5	Q9H6F5	201	222	CCDC86	Coiled-coil domain-containing protein 86	yes	yes	4	0.041139	44.382
AGFMDVISIDKTGENFRLIYDTKGRFAVHRITP	FIKIDGKVRTDITYPAGFMDVISIDKTGEN	IYDTKGRFAVHRITPEEAKYKLCKVRKIFV	P	A	G	T	P	E	2	3	1	3	0	0	1	3	1	4	1	2	1	3	1	1	3	0	1	2	0	0	33	2	3766.96	P62701	P62701	84	116	RPS4X	40S ribosomal protein S4, X isoform	yes	yes	4;5;6;7	8.1736e-22	177.73	6	7	6	6	5
AGFPKKASRTARIA	PAAVNALGLPKGVTPAGFPKKASRTARIAS	PAGFPKKASRTARIASDEEIQGTKDAVIQD	P	A	G	I	A	S	4	2	0	0	0	0	0	1	0	1	0	2	0	1	1	1	1	0	0	0	0	0	14	4	1472.86	Q8WX93	Q8WX93	879	892	PALLD	Palladin	yes	yes	4	0.00015895	110.29	1	1	1	1	1
AGFRDILLREGP	PTDPVVPAVPIGPPPAGFRDILLREGPEGF	PPPAGFRDILLREGPEGFARAVRNHPGLLL	P	A	G	G	P	E	1	2	0	1	0	0	1	2	0	1	2	0	0	1	1	0	0	0	0	0	0	0	12	1	1342.74	P11498	P11498	539	550	PC	Pyruvate carboxylase, mitochondrial	yes	yes	3	3.6722e-05	145.81		1			1
AGFRQKNQTSKSTTGPFDREHLLSYLEKEA	ETVLDDLDPENALLPAGFRQKNQTSKSTTG	PFDREHLLSYLEKEALEHKDREDYVPYTGE	P	A	G	E	A	L	2	2	1	1	0	2	3	2	1	0	3	3	0	2	1	3	3	0	1	0	0	0	30	2	3437.73	Q9NYL9	Q9NYL9	48	77	TMOD3	Tropomodulin-3	yes	yes	5;6	1.0767e-06	186.59	1	2	1		1
AGFTAQVIILNHP	GNVAGDSKNDPPMEAAGFTAQVIILNHPGQ	EAAGFTAQVIILNHPGQISAGYAPVLDCHT	A	A	G	H	P	G	2	0	1	0	0	1	0	1	1	2	1	0	0	1	1	0	1	0	0	1	0	0	13	2	1379.76	P68104;Q5VTE0	P68104	338	350	EEF1A1;EEF1A1P5	Elongation factor 1-alpha 1;Putative elongation factor 1-alpha-like 3	yes	no	2	3.1101e-14	213.53	1	1	1	2	1
AGGAVKTEGGGSEAP	AQAKVGSLDNVGHLPAGGAVKTEGGGSEAP	AGGAVKTEGGGSEAPLCPGPPAGEEPAISE	P	A	G	A	P	L	3	0	0	0	0	0	2	5	0	0	0	1	0	0	1	1	1	0	0	1	0	0	15	3	1286.61	P27816	P27816	1082	1096	MAP4	Microtubule-associated protein 4	yes	yes	2	7.0259e-05	127.83	1	1		1
AGGDFGEVLNSAA	EKVENLKSKVGGTKPAGGDFGEVLNSAANA	KPAGGDFGEVLNSAANASATTTEPLPEKTQ	P	A	G	A	A	N	3	0	1	1	0	0	1	3	0	0	1	0	0	1	0	1	0	0	0	1	0	0	13	2	1206.55	P55327	P55327	194	206	TPD52	Tumor protein D52	yes	yes	2	0.0071889	84.213
AGGPVHAVTVVTLLEKLA	MRESALERGPVPEAPAGGPVHAVTVVTLLE	PVHAVTVVTLLEKLASMLETLRERQGGLAR	P	A	G	L	A	S	3	0	0	0	0	0	1	2	1	0	3	1	0	0	1	0	2	0	0	4	0	0	18	3	1774.04	Q969G5	Q969G5	16	33	PRKCDBP	Protein kinase C delta-binding protein	yes	yes	3	3.4273e-06	142.1	1	1	1	1	1
AGGVGSIVRVLTARKTV	NSSAMLLQWHEKALAAGGVGSIVRVLTARK	GVGSIVRVLTARKTV_______________	A	A	G	T	V	-	2	2	0	0	0	0	0	3	0	1	1	1	0	0	0	1	2	0	0	4	0	0	17	2	1683.02	O15511	O15511	135	151	ARPC5	Actin-related protein 2/3 complex subunit 5	yes	yes	3	5.3838e-06	141.13				2
AGGVMDVNTALQEVLKTA	______________________________	VMDVNTALQEVLKTALIHDGLARGIREAAK	A	A	G	T	A	L	3	0	1	1	0	1	1	2	0	0	2	1	1	0	0	0	2	0	0	3	0	0	18	2	1815.94	P25398	P25398	8	25	RPS12	40S ribosomal protein S12	yes	yes	2;3	1.3711e-75	264.09
AGGVMDVNTALQEVLKTALIHDGLA	______________________________	LQEVLKTALIHDGLARGIREAAKALDKRQA	A	A	G	L	A	R	4	0	1	2	0	1	1	3	1	1	4	1	1	0	0	0	2	0	0	3	0	0	25	3	2535.34	P25398	P25398	8	32	RPS12	40S ribosomal protein S12	yes	yes	3;4	1.0687e-11	217.84	2	2	1		2
AGHQEEAKVTANNDKNRTFSVWYVP	RSAGQGEVLVYVEDPAGHQEEAKVTANNDK	ANNDKNRTFSVWYVPEVTGTHKVTVLFAGQ	P	A	G	V	P	E	3	1	3	1	0	1	2	1	1	0	0	2	0	1	1	1	2	1	1	3	0	0	25	3	2860.39	P21333	P21333	324	348	FLNA	Filamin-A	yes	yes	4;5	8.5709e-06	146.99
AGHRLSQEEILGSTRLVSQGLEALRSEHQA	______________________________	LVSQGLEALRSEHQAVLQSLSQTIECLQQG	P	A	G	Q	A	V	3	3	0	0	0	3	4	3	2	1	5	0	0	0	0	4	1	0	0	1	0	0	30	2	3271.7	Q9NSK0	Q9NSK0	13	42	KLC4	Kinesin light chain 4	yes	yes	5	0.00012542	89.181
AGIAAKLA	______________________________	______________________________	M	A	G	L	A	K	4	0	0	0	0	0	0	1	0	1	1	1	0	0	0	0	0	0	0	0	0	0	8	3	713.444	P17655	P17655	2	9	CAPN2	Calpain-2 catalytic subunit	yes	yes	1;2	0.0053717	94.163	1	1	1		1
AGIAAKLAKDREA	______________________________	______________________________	M	A	G	E	A	A	5	1	0	1	0	0	1	1	0	1	1	2	0	0	0	0	0	0	0	0	0	0	13	4	1312.75	P17655	P17655	2	14	CAPN2	Calpain-2 catalytic subunit	yes	yes	2;3	0.00010887	128.28	1		1	2	1
AGKAGLVIGKGGETIKQLQERA	ANGGQNGTVQEIMIPAGKAGLVIGKGGETI	IGKGGETIKQLQERAGVKMILIQDGSQNTN	P	A	G	R	A	G	3	1	0	0	0	2	2	5	0	2	2	3	0	0	0	0	1	0	0	1	0	0	22	2	2223.27	Q92945	Q92945	242	263	KHSRP	Far upstream element-binding protein 2	yes	yes	3;4;5	1.971e-34	264.59	4	4	3	3	3
AGKELTVDNSFEFEKRRNEP	RNPRKVRWTKAFRKAAGKELTVDNSFEFEK	TVDNSFEFEKRRNEPIKYQRELWNKTIDAM	A	A	G	E	P	I	1	2	2	1	0	0	4	1	0	0	1	2	0	2	1	1	1	0	0	1	0	0	20	1	2365.17	Q9UHA3	Q9UHA3	59	78	RSL24D1	Probable ribosome biogenesis protein RLP24	yes	yes	4	1.883e-06	158.65
AGKGDVPTKRPP	QEKKQRLLARAEKKAAGKGDVPTKRPPVLR	KKAAGKGDVPTKRPPVLRAGVNTVTTLVEN	A	A	G	P	P	V	1	1	0	1	0	0	0	2	0	0	0	2	0	0	3	0	1	0	0	1	0	0	12	3	1221.68	P62424	P62424	123	134	RPL7A	60S ribosomal protein L7a	yes	yes	3	8.1288e-05	132.03
AGKGKLDVQFSGLTKGDAVRDVDIIDHHDNTYTVKYTP	VELGKPTHFTVNAKAAGKGKLDVQFSGLTK	IIDHHDNTYTVKYTPVQQGPVGVNVTYGGD	A	A	G	T	P	V	2	1	1	6	0	1	0	4	2	2	2	4	0	1	1	1	4	0	2	4	0	0	38	2	4173.11	P21333	P21333	902	939	FLNA	Filamin-A	yes	yes	4;5;6	7.563e-11	204.2
AGKLKAEGSEIRLA	WCGHCKALAPEYAKAAGKLKAEGSEIRLAK	AAGKLKAEGSEIRLAKVDATEESDLAQQYG	A	A	G	L	A	K	3	1	0	0	0	0	2	2	0	1	2	2	0	0	0	1	0	0	0	0	0	0	14	2	1441.83	P07237	P07237	67	80	P4HB	Protein disulfide-isomerase	yes	yes	3;4	2.7911e-15	207.31	2	1	1	1	2
AGKLKYFDKLN	PAGWKPGSETIIPDPAGKLKYFDKLN____	IPDPAGKLKYFDKLN_______________	P	A	G	L	N	-	1	0	1	1	0	0	0	1	0	0	2	3	0	1	0	0	0	0	1	0	0	0	11	1	1295.72	Q13162	Q13162	261	271	PRDX4	Peroxiredoxin-4	yes	yes	3	0.0094502	61.235
AGLAGPVRGVGGP	AGRGIPAGVPMPQAPAGLAGPVRGVGGPSQ	APAGLAGPVRGVGGPSQQVMTPQGRGTVAA	P	A	G	G	P	S	2	1	0	0	0	0	0	5	0	0	1	0	0	0	2	0	0	0	0	2	0	0	13	3	1106.62	P14678;P63162	P14678	125	137	SNRPB;SNRPN	Small nuclear ribonucleoprotein-associated proteins B and B;Small nuclear ribonucleoprotein-associated protein N	yes	no	2	8.159e-07	177.97	1	1	1	1	1
AGLAGPVRGVGGPSQQVMTP	AGRGIPAGVPMPQAPAGLAGPVRGVGGPSQ	PVRGVGGPSQQVMTPQGRGTVAAAAAAATA	P	A	G	T	P	Q	2	1	0	0	0	2	0	5	0	0	1	0	1	0	3	1	1	0	0	3	0	0	20	4	1877.98	P14678;P63162	P14678	125	144	SNRPB;SNRPN	Small nuclear ribonucleoprotein-associated proteins B and B;Small nuclear ribonucleoprotein-associated protein N	yes	no	2	0.00055684	136.99				1
AGLEKRLCAA	PFLELDTNLPANRVPAGLEKRLCAAAASIL	ANRVPAGLEKRLCAAAASILGKPADRVNVT	P	A	G	A	A	A	3	1	0	0	1	0	1	1	0	0	2	1	0	0	0	0	0	0	0	0	0	0	10	2	1087.58	P30046;A6NHG4	P30046	17	26	DDT;DDTL	D-dopachrome decarboxylase;D-dopachrome decarboxylase-like protein	yes	no	2;3	9.9706e-05	158.61	2	2			1
AGLEKRLCAAA	PFLELDTNLPANRVPAGLEKRLCAAAASIL	NRVPAGLEKRLCAAAASILGKPADRVNVTV	P	A	G	A	A	A	4	1	0	0	1	0	1	1	0	0	2	1	0	0	0	0	0	0	0	0	0	0	11	3	1158.62	P30046;A6NHG4	P30046	17	27	DDT;DDTL	D-dopachrome decarboxylase;D-dopachrome decarboxylase-like protein	yes	no	2	0.015989	96.618
AGLEKRLCAAAA	PFLELDTNLPANRVPAGLEKRLCAAAASIL	RVPAGLEKRLCAAAASILGKPADRVNVTVR	P	A	G	A	A	S	5	1	0	0	1	0	1	1	0	0	2	1	0	0	0	0	0	0	0	0	0	0	12	4	1229.65	P30046;A6NHG4	P30046	17	28	DDT;DDTL	D-dopachrome decarboxylase;D-dopachrome decarboxylase-like protein	yes	no	2	0.0029	106.37		1		1	1
AGLELLSDQGYRVDGRRA	______________________________	ELLSDQGYRVDGRRAGELRKIQARMGVFAQ	M	A	G	R	A	G	2	3	0	2	0	1	1	3	0	0	3	0	0	0	0	1	0	0	1	1	0	0	18	1	1975.02	Q9NPD3	Q9NPD3	2	19	EXOSC4	Exosome complex component RRP41	yes	yes	3	1.4411e-05	116.35	1	1	1		1
AGLGGLGGLGA	LGNMSHSQLMQLIGPAGLGGLGGLGALTGP	LIGPAGLGGLGGLGALTGPGLASLLGSSGP	P	A	G	G	A	L	2	0	0	0	0	0	0	6	0	0	3	0	0	0	0	0	0	0	0	0	0	0	11	1	841.466	Q16186	Q16186	175	185	ADRM1	Proteasomal ubiquitin receptor ADRM1	yes	yes	1	0.0075695	98.807
AGLNSLEAVKRKIQA	______________________________	AGLNSLEAVKRKIQALQQQADEAEDRAQGL	M	A	G	Q	A	L	3	1	1	0	0	1	1	1	0	1	2	2	0	0	0	1	0	0	0	1	0	0	15	2	1596.93	P67936	P67936	2	16	TPM4	Tropomyosin alpha-4 chain	yes	yes	2;3	1.1357e-51	286.29	1
AGLNSLEAVKRKIQALQQQA	______________________________	LEAVKRKIQALQQQADEAEDRAQGLQRELD	M	A	G	Q	A	D	4	1	1	0	0	4	1	1	0	1	3	2	0	0	0	1	0	0	0	1	0	0	20	3	2165.23	P67936	P67936	2	21	TPM4	Tropomyosin alpha-4 chain	yes	yes	3	1.1179e-05	143.33	1	1	1		1
AGLPRRIIKETQRLLA	______________________________	GLPRRIIKETQRLLAEPVPGIKAEPDESNA	M	A	G	L	A	E	2	3	0	0	0	1	1	1	0	2	3	1	0	0	1	0	1	0	0	0	0	0	16	2	1834.13	P61088	P61088	2	17	UBE2N	Ubiquitin-conjugating enzyme E2 N	yes	yes	4	0.052593	32.341		1
AGLPRRIIKETQRLLAEP	______________________________	PRRIIKETQRLLAEPVPGIKAEPDESNARY	M	A	G	E	P	V	2	3	0	0	0	1	2	1	0	2	3	1	0	0	2	0	1	0	0	0	0	0	18	3	2060.22	P61088	P61088	2	19	UBE2N	Ubiquitin-conjugating enzyme E2 N	yes	yes	3;4	7.4355e-10	182.49	2	3	2	2	2
AGLQIKNSLTSKDP	RVLANPGNSQVARVAAGLQIKNSLTSKDPD	AAGLQIKNSLTSKDPDIKAQYQQRWLAIDA	A	A	G	D	P	D	1	0	1	1	0	1	0	1	0	1	2	2	0	0	1	2	1	0	0	0	0	0	14	1	1470.8	Q14974	Q14974	57	70	KPNB1	Importin subunit beta-1	yes	yes	3	0.036596	49.216
AGLQVLNDYLA	______________________________	LKSPAGLQVLNDYLADKSYIEGYVPSQADV	P	A	G	L	A	D	2	0	1	1	0	1	0	1	0	0	3	0	0	0	0	0	0	0	1	1	0	0	11	1	1175.62	P24534	P24534	10	20	EEF1B2	Elongation factor 1-beta	yes	yes	2	0.00047221	138.9
AGLQVLNDYLADKSYIEGYVP	______________________________	NDYLADKSYIEGYVPSQADVAVFEAVSSPP	P	A	G	V	P	S	2	0	1	2	0	1	1	2	0	1	3	1	0	0	1	1	0	0	3	2	0	0	21	2	2327.17	P24534	P24534	10	30	EEF1B2	Elongation factor 1-beta	yes	yes	2;3	1.0456e-05	220.69	2	3	2	2	2
AGLQVLNDYLADKSYIEGYVPSQA	______________________________	LADKSYIEGYVPSQADVAVFEAVSSPPPAD	P	A	G	Q	A	D	3	0	1	2	0	2	1	2	0	1	3	1	0	0	1	2	0	0	3	2	0	0	24	3	2613.3	P24534	P24534	10	33	EEF1B2	Elongation factor 1-beta	yes	yes	3	1.6086e-05	110.4			1		1
AGLSDLELRRELQA	______________________________	MAGLSDLELRRELQALGFQPGPITDTTRDV	M	A	G	Q	A	L	2	2	0	1	0	1	2	1	0	0	4	0	0	0	0	1	0	0	0	0	0	0	14	1	1569.85	Q8NC56	Q8NC56	2	15	LEMD2	LEM domain-containing protein 2	yes	yes	2	4.0475e-08	196.16	1	1			1
AGLTLFVGRLPP	______________________________	______________________________	M	A	G	P	P	S	1	1	0	0	0	0	0	2	0	0	3	0	0	1	2	0	1	0	0	1	0	0	12	2	1239.73	Q9NW13	Q9NW13	2	13	RBM28	RNA-binding protein 28	yes	yes	2	1.1541e-05	155.07			1		1
AGLTVRDP	______________________________	______________________________	M	A	G	D	P	A	1	1	0	1	0	0	0	1	0	0	1	0	0	0	1	0	1	0	0	1	0	0	8	1	827.45	P33240	P33240	2	9	CSTF2	Cleavage stimulation factor subunit 2	yes	yes	2	0.0033302	110.12	1			1	1
AGLYSSENISNFNNA	SSTTARVITNQYNNPAGLYSSENISNFNNA	AGLYSSENISNFNNALESKTAASGVEANSR	P	A	G	N	A	L	2	0	4	0	0	0	1	1	0	1	1	0	0	1	0	3	0	0	1	0	0	0	15	1	1599.72	O00151	O00151	148	162	PDLIM1	PDZ and LIM domain protein 1	yes	yes	2	6.2047e-07	151.22
AGMGAGLERMGP	PAIERMGLSMERMVPAGMGAGLERMGPVMD	MVPAGMGAGLERMGPVMDRMATGLERMGAN	P	A	G	G	P	V	2	1	0	0	0	0	1	4	0	0	1	0	2	0	1	0	0	0	0	0	0	0	12	2	1145.53	P52272	P52272	535	546	HNRNPM	Heterogeneous nuclear ribonucleoprotein M	yes	yes	2	0.0058447	71.451				1
AGMRINVVNNHQA	QVPQQKAMAPLHPHPAGMRINVVNNHQAKQ	HPAGMRINVVNNHQAKQNLYDLDEDDDGIA	P	A	G	Q	A	K	2	1	3	0	0	1	0	1	1	1	0	0	1	0	0	0	0	0	0	2	0	0	13	1	1422.71	Q9BY77	Q9BY77	165	177	POLDIP3	Polymerase delta-interacting protein 3	yes	yes	3	0.012203	52.555
AGNVFNAPTKQAEP	PGGSVASNLATSALPAGNVFNAPTKQAEPE	PAGNVFNAPTKQAEPEEKVPHLIDHQISSG	P	A	G	E	P	E	3	0	2	0	0	1	1	1	0	0	0	1	0	1	2	0	1	0	0	1	0	0	14	4	1442.72	Q9UPN6	Q9UPN6	753	766	SCAF8	Protein SCAF8	yes	yes	2	0.002184	106.4			1	1	1
AGPAGGQQVDLA	QLSDLQSILATMNVPAGPAGGQQVDLASVL	NVPAGPAGGQQVDLASVLTPEIMAPILANA	P	A	G	L	A	S	3	0	0	1	0	2	0	3	0	0	1	0	0	0	1	0	0	0	0	1	0	0	12	3	1082.54	Q16186	Q16186	278	289	ADRM1	Proteasomal ubiquitin receptor ADRM1	yes	yes	2	0.0031029	116.37
AGPRGMGTALKLLLGAGA	______________________________	RGMGTALKLLLGAGAVAYGVRESVFTVEGG	P	A	G	G	A	V	4	1	0	0	0	0	0	5	0	0	4	1	1	0	1	0	1	0	0	0	0	0	18	4	1652.94	Q99623	Q99623	14	31	PHB2	Prohibitin-2	yes	yes	3	0.00028318	106.6	1	1	1	1	1
AGQAFRKFLP	______________________________	______________________________	M	A	G	L	P	L	2	1	0	0	0	1	0	1	0	0	1	1	0	2	1	0	0	0	0	0	0	0	10	2	1133.63	P61604	P61604	2	11	HSPE1	10 kDa heat shock protein, mitochondrial	yes	yes	2	0.00046475	118.89	2	2	1	1	1
AGQILSHLSSELKEMSTSNFESSP	QDEELMEVVEKSEEPAGQILSHLSSELKEM	SELKEMSTSNFESSPEVEERPAVSLTLDQS	P	A	G	S	P	E	1	0	1	0	0	1	3	1	1	1	3	1	1	1	1	7	1	0	0	0	0	0	24	1	2578.22	Q9UQ35	Q9UQ35	1249	1272	SRRM2	Serine/arginine repetitive matrix protein 2	yes	yes	3	3.5282e-05	127.5				1
AGQSVLLQLP	IAYQLSRSRNITYLPAGQSVLLQLPQ____	ITYLPAGQSVLLQLPQ______________	P	A	G	L	P	Q	1	0	0	0	0	2	0	1	0	0	3	0	0	0	1	1	0	0	0	1	0	0	10	1	1024.59	P35232	P35232	262	271	PHB	Prohibitin	yes	yes	2	2.9584e-05	167.24			1		1
AGQSVLLQLPQ	IAYQLSRSRNITYLPAGQSVLLQLPQ____	TYLPAGQSVLLQLPQ_______________	P	A	G	P	Q	-	1	0	0	0	0	3	0	1	0	0	3	0	0	0	1	1	0	0	0	1	0	0	11	2	1152.65	P35232	P35232	262	272	PHB	Prohibitin	yes	yes	2	6.5414e-07	148.14	1		1	1	1
AGQVDYTKAWEEYYKKMGQA	TTQTNGQGDQQNPAPAGQVDYTKAWEEYYK	YTKAWEEYYKKMGQAVPAPTGAPPGGQPDY	P	A	G	Q	A	V	3	0	0	1	0	2	2	2	0	0	0	3	1	0	0	0	1	1	3	1	0	0	20	2	2365.1	Q96AE4	Q96AE4	577	596	FUBP1	Far upstream element-binding protein 1	yes	yes	4	7.9288e-05	98.185
AGRIQMLLRSDVVP	SNPQVYMDIKIGNKPAGRIQMLLRSDVVPM	PAGRIQMLLRSDVVPMTAENFRCLCTHEKG	P	A	G	V	P	M	1	2	0	1	0	1	0	1	0	1	2	0	1	0	1	1	0	0	0	2	0	0	14	1	1553.87	Q9UNP9	Q9UNP9	153	166	PPIE	Peptidyl-prolyl cis-trans isomerase E	yes	yes	3	0.0010159	90.731	1	1	1	1	1
AGRKLALKTIDWVA	______________________________	MAGRKLALKTIDWVAFAEIIPQNQKAIASS	M	A	G	V	A	F	3	1	0	1	0	0	0	1	0	1	2	2	0	0	0	0	1	1	0	1	0	0	14	2	1540.91	O75947	O75947	2	15	ATP5H	ATP synthase subunit d, mitochondrial	yes	yes	2;3	0.00088572	100.88	1	2	1	1
AGRKLALKTIDWVAFA	______________________________	GRKLALKTIDWVAFAEIIPQNQKAIASSLK	M	A	G	F	A	E	4	1	0	1	0	0	0	1	0	1	2	2	0	1	0	0	1	1	0	1	0	0	16	3	1759.01	O75947	O75947	2	17	ATP5H	ATP synthase subunit d, mitochondrial	yes	yes	2;3	2.9201e-06	141.08	1	1	2	2	2
AGRSMQAARCP	______________________________	______________________________	M	A	G	C	P	T	3	2	0	0	1	1	0	1	0	0	0	0	1	0	1	1	0	0	0	0	0	0	11	3	1203.56	P46459	P46459	2	12	NSF	Vesicle-fusing ATPase	yes	yes	2	4.4789e-09	186.78
AGRTVRAETRSRAKDDIKKVMA	______________________________	ETRSRAKDDIKKVMATIEKVRRWEKRWVTV	M	A	G	M	A	T	4	4	0	2	0	0	1	1	0	1	0	3	1	0	0	1	2	0	0	2	0	0	22	3	2458.36	Q8WUZ0	Q8WUZ0	2	23	BCL7C	B-cell CLL/lymphoma 7 protein family member C	yes	yes	5	0.0055029	57.496			1	1
AGRVIGKGGKTVNELQNLTAA	EEVKLETHIRVPASAAGRVIGKGGKTVNEL	KGGKTVNELQNLTAAEVVVPRDQTPDENDQ	A	A	G	A	A	E	3	1	2	0	0	1	1	4	0	1	2	2	0	0	0	0	2	0	0	2	0	0	21	2	2096.17	Q9NZI8	Q9NZI8	499	519	IGF2BP1	Insulin-like growth factor 2 mRNA-binding protein 1	yes	yes	3	0.0050419	77.391
AGSGAGGGGSAEQLDALVKKDKVVVFLKGTP	RGAGGGGLWGPGVRAAGSGAGGGGSAEQLD	LVKKDKVVVFLKGTPEQPQCGFSNAVVQIL	A	A	G	T	P	E	4	0	0	2	0	1	1	7	0	0	3	4	0	1	1	2	1	0	0	4	0	0	31	4	2955.6	Q86SX6	Q86SX6	32	62	GLRX5	Glutaredoxin-related protein 5, mitochondrial	yes	yes	4;5	2.7758e-06	186.35	2	2	2	2	2
AGSRIVQEKVFKGLDLLEKAA	TGRQLLDEVEVATEPAGSRIVQEKVFKGLD	QEKVFKGLDLLEKAAEMLSQLDLFSRNEDL	P	A	G	A	A	E	3	1	0	1	0	1	2	2	0	1	3	3	0	1	0	1	0	0	0	2	0	0	21	2	2271.3	P78318	P78318	33	53	IGBP1	Immunoglobulin-binding protein 1	yes	yes	4	9.5458e-13	201.64	1	1	1		1
AGSRLETVGSIFSRTRDLVRA	______________________________	TVGSIFSRTRDLVRAGVLKEKPLWFDVYDA	M	A	G	R	A	G	2	4	0	1	0	0	1	2	0	1	2	0	0	1	0	3	2	0	0	2	0	0	21	1	2290.25	Q9Y3D9	Q9Y3D9	2	22	MRPS23	28S ribosomal protein S23, mitochondrial	yes	yes	4	2.5058e-13	211.75	1	1	1	1	1
AGTEDTAKEDAANRKLA	PEAMLQVLGPKPALPAGTEDTAKEDAANRK	TEDTAKEDAANRKLAKLYKVSNGAGTMSVS	P	A	G	L	A	K	5	1	1	2	0	0	2	1	0	0	1	2	0	0	0	0	2	0	0	0	0	0	17	4	1759.87	P06396;CON__Q3SX14	P06396	282	298	GSN	Gelsolin	yes	no	3	0.0013558	92.8
AGTGLVAGEVVVDALP	______________________________	GTGLVAGEVVVDALPYFDQGYEAPGVREAA	M	A	G	L	P	Y	3	0	0	1	0	0	1	3	0	0	2	0	0	0	1	0	1	0	0	4	0	0	16	3	1466.8	O75934	O75934	2	17	BCAS2	Pre-mRNA-splicing factor SPF27	yes	yes	2	0.00055153	87.258					1
AGVAVGSAVGHTLGHAITGGFSGGSNA	APRQPGLMAQMATTAAGVAVGSAVGHTLGH	LGHAITGGFSGGSNAEPARPDITYQEPQGT	A	A	G	N	A	E	5	0	1	0	0	0	0	8	2	1	1	0	0	1	0	3	2	0	0	3	0	0	27	4	2351.16	Q9Y6H1	Q9Y6H1	64	90	CHCHD2	Coiled-coil-helix-coiled-coil-helix domain-containing protein 2	yes	yes	3	2.163e-05	143.74	1	1	1	1	1
AGVEEVAASGSHLNGDLDP	______________________________	EVAASGSHLNGDLDPDDREEGAASTAEEAA	M	A	G	D	P	D	3	0	1	2	0	0	2	3	1	0	2	0	0	0	1	2	0	0	0	2	0	0	19	3	1836.85	P50579	P50579	2	20	METAP2	Methionine aminopeptidase 2	yes	yes	2	4.2698e-07	169.17	1	1	1		1
AGVFPYRGPGNP	______________________________	______________________________	M	A	G	N	P	V	1	1	1	0	0	0	0	3	0	0	0	0	0	1	3	0	0	0	1	1	0	0	12	3	1230.61	Q6P2Q9	Q6P2Q9	2	13	PRPF8	Pre-mRNA-processing-splicing factor 8	yes	yes	2	3.9045e-05	123.72	1	1	1	1	1
AGVLKKTTGLVGLA	______________________________	MAGVLKKTTGLVGLAVCNTPHERLRILYTK	M	A	G	L	A	V	2	0	0	0	0	0	0	3	0	0	3	2	0	0	0	0	2	0	0	2	0	0	14	1	1326.82	Q16718	Q16718	2	15	NDUFA5	NADH dehydrogenase [ubiquinone] 1 alpha subcomplex subunit 5	yes	yes	2	0.00020965	117.02	1	1		1	1
AGVLKKTTGLVGLAVCNTP	______________________________	KKTTGLVGLAVCNTPHERLRILYTKILDVL	M	A	G	T	P	H	2	0	1	0	1	0	0	3	0	0	3	2	0	0	1	0	3	0	0	3	0	0	19	2	1898.07	Q16718	Q16718	2	20	NDUFA5	NADH dehydrogenase [ubiquinone] 1 alpha subcomplex subunit 5	yes	yes	2;3	0.00014355	124.45			1	2
AGVPRKP	QLPDCLKGCDVVVIPAGVPRKPGMTRDDLF	GCDVVVIPAGVPRKPGMTRDDLFNTNATIV	P	A	G	K	P	G	1	1	0	0	0	0	0	1	0	0	0	1	0	0	2	0	0	0	0	1	0	0	7	2	723.439	P40926	P40926	100	106	MDH2	Malate dehydrogenase, mitochondrial	yes	yes	2	0.040753	85.306				1
AGVSFSGHRLELLA	______________________________	MAGVSFSGHRLELLAAYEEVIREESAADWA	M	A	G	L	A	A	2	1	0	0	0	0	1	2	1	0	3	0	0	1	0	2	0	0	0	1	0	0	14	1	1455.78	Q16643	Q16643	2	15	DBN1	Drebrin	yes	yes	2	0.0040807	88.187
AGVSFSGHRLELLAA	______________________________	AGVSFSGHRLELLAAYEEVIREESAADWAL	M	A	G	A	A	Y	3	1	0	0	0	0	1	2	1	0	3	0	0	1	0	2	0	0	0	1	0	0	15	2	1526.82	Q16643	Q16643	2	16	DBN1	Drebrin	yes	yes	2	0.034188	53.448	1
AGWILSHLETYRRP	LAVGLTSCFVTFLLPAGWILSHLETYRRPE	PAGWILSHLETYRRPE______________	P	A	G	R	P	E	1	2	0	0	0	0	1	1	1	1	2	0	0	0	1	1	1	1	1	0	0	0	14	1	1697.9	P10176	P10176	55	68	COX8A	Cytochrome c oxidase subunit 8A, mitochondrial	yes	yes	3;4	1.019e-05	131.13			2	1	1
AGWILSHLETYRRPE	LAVGLTSCFVTFLLPAGWILSHLETYRRPE	AGWILSHLETYRRPE_______________	P	A	G	P	E	-	1	2	0	0	0	0	2	1	1	1	2	0	0	0	1	1	1	1	1	0	0	0	15	2	1826.94	P10176	P10176	55	69	COX8A	Cytochrome c oxidase subunit 8A, mitochondrial	yes	yes	3;4	1.048e-05	122.34				2
AGWKPGSDTIKP	VQAFQFTDKHGEVCPAGWKPGSDTIKPDVQ	VCPAGWKPGSDTIKPDVQKSKEYFSKQK__	P	A	G	K	P	D	1	0	0	1	0	0	0	2	0	1	0	2	0	0	2	1	1	1	0	0	0	0	12	2	1255.66	Q06830;P32119	Q06830	175	186	PRDX1;PRDX2	Peroxiredoxin-1;Peroxiredoxin-2	no	no	3	0.003184	66.393				1
AGWKPGSDTIKPDVQKSKEYFSKQK	VQAFQFTDKHGEVCPAGWKPGSDTIKPDVQ	KPDVQKSKEYFSKQK_______________	P	A	G	Q	K	-	1	0	0	2	0	2	1	2	0	1	0	6	0	1	2	3	1	1	1	1	0	0	25	3	2851.49	Q06830	Q06830	175	199	PRDX1	Peroxiredoxin-1	yes	yes	4	3.6816e-16	228.71				1
AGWKPGSDTIKPNVDDSKEYFSKHN	VQAFQYTDEHGEVCPAGWKPGSDTIKPNVD	KPNVDDSKEYFSKHN_______________	P	A	G	H	N	-	1	0	2	3	0	0	1	2	1	1	0	4	0	1	2	3	1	1	1	1	0	0	25	3	2819.35	P32119	P32119	174	198	PRDX2	Peroxiredoxin-2	yes	yes	4;5	1.3319e-05	125.39				2
AGWMGLDCGP	ENAKTGQATVASGIPAGWMGLDCGPESSKK	ASGIPAGWMGLDCGPESSKKYAEAVTRAKQ	P	A	G	G	P	E	1	0	0	1	1	0	0	3	0	0	1	0	1	0	1	0	0	1	0	0	0	0	10	1	1062.43	P00558	P00558	309	318	PGK1	Phosphoglycerate kinase 1	yes	yes	2	0.0084025	110.36	1		1		1
AHAPARCP	______________________________	______________________________	M	A	H	C	P	S	3	1	0	0	1	0	0	0	1	0	0	0	0	0	2	0	0	0	0	0	0	0	8	4	878.418	O60547	O60547	2	9	GMDS	GDP-mannose 4,6 dehydratase	yes	yes	2	0.0063571	91.584
AHDQDPSKCHELSP	EGAQYRKKQLAKQLPAHDQDPSKCHELSPR	PAHDQDPSKCHELSPREVKEMEQFVKKYKS	P	A	H	S	P	R	1	0	0	2	1	1	1	0	2	0	1	1	0	0	2	2	0	0	0	0	0	0	14	2	1619.7	Q9UGI8	Q9UGI8	156	169	TES	Testin	yes	yes	3	0.0027996	78.763
AHEHGHEHGHHKMELP	______________________________	HEHGHEHGHHKMELPDYRQWKIEGTPLETI	M	A	H	L	P	D	1	0	0	0	0	0	3	2	6	0	1	1	1	0	1	0	0	0	0	0	0	0	16	1	1881.84	O43676	O43676	2	17	NDUFB3	NADH dehydrogenase [ubiquinone] 1 beta subcomplex subunit 3	yes	yes	4	0.008056	56.599
AHITINQYLQQVYEAIDSRDGASCAELVSFKHP	______________________________	RDGASCAELVSFKHPHVANPRLQMASPEEK	M	A	H	H	P	H	4	1	1	2	1	3	2	1	2	3	2	1	0	1	1	3	1	0	2	2	0	0	33	4	3759.83	Q5JVF3	Q5JVF3	2	34	PCID2	PCI domain-containing protein 2	yes	yes	4	0.0001511	91.086					1
AHKQIYYSDKYFDEHYEYRHVMLP	______________________________	KYFDEHYEYRHVMLPRELSKQVPKTHLMSE	M	A	H	L	P	R	1	1	0	2	0	1	2	0	3	1	1	2	1	1	1	1	0	0	5	1	0	0	24	1	3131.46	P33552	P33552	2	25	CKS2	Cyclin-dependent kinases regulatory subunit 2	yes	yes	4;5	6.048e-08	182.17	3	2	3	3	2
AHQTGIHA	______________________________	______________________________	M	A	H	H	A	T	2	0	0	0	0	1	0	1	2	1	0	0	0	0	0	0	1	0	0	0	0	0	8	1	833.414	Q6IBS0	Q6IBS0	2	9	TWF2	Twinfilin-2	yes	yes	2	0.0030561	101.64
AHQTGIHATEELKEFFAKA	______________________________	GIHATEELKEFFAKARAGSVRLIKVVIEDE	M	A	H	K	A	R	4	0	0	0	0	1	3	1	2	1	1	2	0	2	0	0	2	0	0	0	0	0	19	3	2127.07	Q6IBS0	Q6IBS0	2	20	TWF2	Twinfilin-2	yes	yes	4	1.0753e-09	188.49	1	1	1		1
AHYNFKKITVVP	______________________________	______________________________	M	A	H	V	P	S	1	0	1	0	0	0	0	0	1	1	0	2	0	1	1	0	1	0	1	2	0	0	12	1	1415.79	Q9BZE4	Q9BZE4	2	13	GTPBP4	Nucleolar GTP-binding protein 1	yes	yes	3	0.00017141	104.79	1	1	1	1	1
AIAQELNELDYYDSHNVNTRCQKICDQWDALGSLTHSRREA	ESDLAAHQDRVEQIAAIAQELNELDYYDSH	QWDALGSLTHSRREALEKTEKQLEAIDQLH	A	A	I	E	A	L	4	3	3	4	2	3	3	1	2	2	4	1	0	0	0	3	2	1	2	1	0	0	41	3	4876.27	O43707	O43707	475	515	ACTN4	Alpha-actinin-4	yes	yes	6	4.9642e-07	158.99
AIATIKTKRSIQFVDWCP	CLLYRGDVVPKDVNAAIATIKTKRSIQFVD	TIKTKRSIQFVDWCPTGFKVGINYQPPTVV	A	A	I	C	P	T	2	1	0	1	1	1	0	0	0	3	0	2	0	1	1	1	2	1	0	1	0	0	18	2	2133.14	P68363	P68363	331	348	TUBA1B	Tubulin alpha-1B chain	yes	yes	3	0.0090846	68.173
AIDWAYYKA	ETLTSRLAALPENPPAIDWAYYKANVAKAG	LPENPPAIDWAYYKANVAKAGLVDDFEKKF	P	A	I	K	A	N	3	0	0	1	0	0	0	0	0	1	0	1	0	0	0	0	0	1	2	0	0	0	9	2	1099.53	O75947	O75947	51	59	ATP5H	ATP synthase subunit d, mitochondrial	yes	yes	2	0.01271	100.45	1	1	1	1	1
AIDWFDGKEFHGNIIKVSFATRRP	GEATVSFDDPPSAKAAIDWFDGKEFHGNII	FHGNIIKVSFATRRPEFMRGGGSGGGRRGR	A	A	I	R	P	E	2	2	1	2	0	0	1	2	1	3	0	2	0	3	1	1	1	1	0	1	0	0	24	2	2803.46	Q92804	Q92804	299	322	TAF15	TATA-binding protein-associated factor 2N	yes	yes	4;5	4.2889e-17	235.68	2	2	2	2	2
AIDWFDGKEFSGNP	GEATVSFDDPPSAKAAIDWFDGKEFSGNPI	AAIDWFDGKEFSGNPIKVSFATRRADFNRG	A	A	I	N	P	I	1	0	1	2	0	0	1	2	0	1	0	1	0	2	1	1	0	1	0	0	0	0	14	1	1581.71	P35637	P35637	350	363	FUS	RNA-binding protein FUS	yes	yes	2	0.0004694	142.19
AIDWFDGKEFSGNPIKVSFATRRA	GEATVSFDDPPSAKAAIDWFDGKEFSGNPI	FSGNPIKVSFATRRADFNRGGGNGRGGRGR	A	A	I	R	A	D	3	2	1	2	0	0	1	2	0	2	0	2	0	3	1	2	1	1	0	1	0	0	24	3	2711.38	P35637	P35637	350	373	FUS	RNA-binding protein FUS	yes	yes	4;5	6.1795e-12	214.27	2	2	2	2	2
AIEALNDGELQKA	ITEEMMDQANDKKVAAIEALNDGELQKAID	VAAIEALNDGELQKAIDLFTDAIKLNPRLA	A	A	I	K	A	I	3	0	1	1	0	1	2	1	0	1	2	1	0	0	0	0	0	0	0	0	0	0	13	2	1370.7	P50502;Q8IZP2	P50502	121	133	ST13;ST13P4	Hsc70-interacting protein;Putative protein FAM10A4	yes	no	2	8.6235e-10	195.36	2	1	1		1
AIEKDFKDGTFDPDNLEKYGFEP	TPLTAAQLFSEAVAPAIEKDFKDGTFDPDN	GTFDPDNLEKYGFEPTQEGKLFQLYPRNFL	P	A	I	E	P	T	1	0	1	4	0	0	3	2	0	1	1	3	0	3	2	0	1	0	1	0	0	0	23	2	2674.24	Q8IXM3	Q8IXM3	99	121	MRPL41	39S ribosomal protein L41, mitochondrial	yes	yes	4	0.049534	37.065					1
AIGALQEA	EIAQDFKTDLRFQSAAIGALQEASEAYLVG	DLRFQSAAIGALQEASEAYLVGLFEDTNLC	A	A	I	E	A	S	3	0	0	0	0	1	1	1	0	1	1	0	0	0	0	0	0	0	0	0	0	0	8	2	771.413	P84243;P0DPK2;P0DPK5	P84243	89	96	H3F3A	Histone H3.3	yes	no	1	0.011939	158.03	1
AIGIDLGTTYSCVGVFQHGKVEIIANDQGNRTTP	______________________________	KVEIIANDQGNRTTPSYVAFTDTERLIGDA	A	A	I	T	P	S	2	1	2	2	1	2	1	5	1	4	1	1	0	1	1	1	4	0	1	3	0	0	34	2	3630.81	P0DMV8;P0DMV9	P0DMV8	6	39	HSPA1A;HSPA1B	Heat shock 70 kDa protein 1A;Heat shock 70 kDa protein 1B	no	no	4	1.1993e-06	181.9			1
AIHVEGLDIKAKAP	LEGELQAPDLELSLPAIHVEGLDIKAKAPK	PAIHVEGLDIKAKAPKVKMPDVDISVPKIE	P	A	I	A	P	K	3	0	0	1	0	0	1	1	1	2	1	2	0	0	1	0	0	0	0	1	0	0	14	3	1460.84	Q09666	Q09666	5128	5141	AHNAK	Neuroblast differentiation-associated protein AHNAK	yes	yes	3;4	0.00021806	103.76	2	2	2	1	1
AIIAQRP	ETHMKKSESEVEEAAAIIAQRPDNPREFFK	ESEVEEAAAIIAQRPDNPREFFKQQERVAS	A	A	I	R	P	D	2	1	0	0	0	1	0	0	0	2	0	0	0	0	1	0	0	0	0	0	0	0	7	2	767.465	Q16643	Q16643	281	287	DBN1	Drebrin	yes	yes	2	0.033138	102.12
AIIFIDELDA	SNLRKAFEEAEKNAPAIIFIDELDAIAPKR	EKNAPAIIFIDELDAIAPKREKTHGEVERR	P	A	I	D	A	I	2	0	0	2	0	0	1	0	0	3	1	0	0	1	0	0	0	0	0	0	0	0	10	1	1118.59	P55072	P55072	299	308	VCP	Transitional endoplasmic reticulum ATPase	yes	yes	2	0.020585	83.377
AIIFRIA	SSSLSNAHIDYTTKPAIIFRIAARNEKGYG	HIDYTTKPAIIFRIAARNEKGYGPATQVRW	P	A	I	I	A	A	2	1	0	0	0	0	0	0	0	3	0	0	0	1	0	0	0	0	0	0	0	0	7	1	802.507	P51610	P51610	1978	1984	HCFC1	Host cell factor 1;HCF N-terminal chain 1;HCF N-terminal chain 2;HCF N-terminal chain 3;HCF N-terminal chain 4;HCF N-terminal chain 5;HCF N-terminal chain 6;HCF C-terminal chain 1;HCF C-terminal chain 2;HCF C-terminal chain 3;HCF C-terminal chain 4;HCF C-terminal chain 5;HCF C-terminal chain 6	yes	yes	2	0.04275	95.378
AIKEDVSTLIGDDLA	SHALDSHILDYYENPAIKEDVSTLIGDDLA	AIKEDVSTLIGDDLASCKDETDESSKEETE	P	A	I	L	A	S	2	0	0	3	0	0	1	1	0	2	2	1	0	0	0	1	1	0	0	1	0	0	15	1	1558.81	Q9BV44	Q9BV44	192	206	THUMPD3	THUMP domain-containing protein 3	yes	yes	2	0.0039648	87.001
AIKFEGA	ENLISALEEAKKGLAAIKFEGAIYRKDVGF	EEAKKGLAAIKFEGAIYRKDVGFRAIAFLQ	A	A	I	G	A	I	2	0	0	0	0	0	1	1	0	1	0	1	0	1	0	0	0	0	0	0	0	0	7	1	734.396	P22102	P22102	409	415	GART	Trifunctional purine biosynthetic protein adenosine-3;Phosphoribosylamine--glycine ligase;Phosphoribosylformylglycinamidine cyclo-ligase;Phosphoribosylglycinamide formyltransferase	yes	yes	2	0.047326	57.811
AIKKPPSGFKGTIPKRP	VPKKSSFANVAAATPAIKKPPSGFKGTIPK	KKPPSGFKGTIPKRPWLSATPSSGASAARQ	P	A	I	R	P	W	1	1	0	0	0	0	0	2	0	2	0	4	0	1	4	1	1	0	0	0	0	0	17	4	1821.1	Q9BTC0	Q9BTC0	582	598	DIDO1	Death-inducer obliterator 1	yes	yes	5	0.0032164	66.965			1	1
AIKRIGNHITKSP	LCGFQKKTYSKMNNPAIKRIGNHITKSPED	NPAIKRIGNHITKSPEDKREYRGLELANGI	P	A	I	S	P	E	1	1	1	0	0	0	0	1	1	3	0	2	0	0	1	1	1	0	0	0	0	0	13	1	1433.85	P14735	P14735	46	58	IDE	Insulin-degrading enzyme	yes	yes	4	0.00016973	80.312			1	1	1
AILEYLTA	TSHGRVGATAAVYSAAILEYLTAEVLELAG	TAAVYSAAILEYLTAEVLELAGNASKDLKV	A	A	I	T	A	E	2	0	0	0	0	0	1	0	0	1	2	0	0	0	0	0	1	0	1	0	0	0	8	1	892.491	Q71UI9;P0C0S5	P0C0S5	57	64	H2AFV;H2AFZ	Histone H2A.V;Histone H2A.Z	no	no	1	0.00019998	187.45	1	1	1	1
AILGMHNLITNTKFCNIMGSSNGVDQEHFSNVVKGEKILP	EALTSASDTELCDLAAILGMHNLITNTKFC	QEHFSNVVKGEKILPVFDEPPNPTNVEESL	A	A	I	L	P	V	1	0	5	1	1	1	2	4	2	4	3	3	2	2	1	3	2	0	0	3	0	0	40	1	4412.21	Q9NYL9	Q9NYL9	136	175	TMOD3	Tropomodulin-3	yes	yes	5	1.1918e-07	179.58	1	1	1		1
AILKALQDEWDA	AHPIRPKPPSATSIPAILKALQDEWDAVML	SIPAILKALQDEWDAVMLHSFTLRQQLQTT	P	A	I	D	A	V	3	0	0	2	0	1	1	0	0	1	2	1	0	0	0	0	0	1	0	0	0	0	12	2	1371.7	Q9UMS4	Q9UMS4	73	84	PRPF19	Pre-mRNA-processing factor 19	yes	yes	2	0.00061339	114.5			1	1
AILMGDKSENVQDLLLLDVAP	INPDEAVAYGAAVQAAILMGDKSENVQDLL	KSENVQDLLLLDVAPLSLGLETAGGVMTAL	A	A	I	A	P	L	2	0	1	3	0	1	1	1	0	1	5	1	1	0	1	1	0	0	0	2	0	0	21	2	2253.19	P0DMV8;P0DMV9	P0DMV8	378	398	HSPA1A;HSPA1B	Heat shock 70 kDa protein 1A;Heat shock 70 kDa protein 1B	yes	no	2;3	4.62e-05	163.99				1
AILRPGRLDQLIYIP	VFIIGATNRPDIIDPAILRPGRLDQLIYIP	AILRPGRLDQLIYIPLPDEKSRVAILKANL	P	A	I	I	P	L	1	2	0	1	0	1	0	1	0	3	3	0	0	0	2	0	0	0	1	0	0	0	15	2	1737.03	P55072	P55072	632	646	VCP	Transitional endoplasmic reticulum ATPase	yes	yes	2;3	3.7431e-05	121.36	1	2	2	2	2
AILRSMCGYQTFFAGKYLNEYGAP	SSKSWQKIQEPNTFPAILRSMCGYQTFFAG	QTFFAGKYLNEYGAPDAGGLEHVPLGWSYW	P	A	I	A	P	D	3	1	1	0	1	1	1	3	0	1	2	1	1	2	1	1	1	0	3	0	0	0	24	3	2756.31	P15586	P15586	134	157	GNS	N-acetylglucosamine-6-sulfatase	yes	yes	3	8.0007e-05	91.729					1
AILSGDKSENVQDLLLLDVTP	INPDEAVAYGAAVQAAILSGDKSENVQDLL	KSENVQDLLLLDVTPLSLGIETAGGVMTVL	A	A	I	T	P	L	1	0	1	3	0	1	1	1	0	1	5	1	0	0	1	2	1	0	0	2	0	0	21	1	2239.19	P11142	P11142	378	398	HSPA8	Heat shock cognate 71 kDa protein	yes	yes	2;3	3.6775e-08	237.3	2	1	2	2	2
AIMKQMLIDQRA	ASPAGPGFLGSQPQAAIMKQMLIDQRAQLI	PQAAIMKQMLIDQRAQLIEQQKQQFLREQR	A	A	I	R	A	Q	2	1	0	1	0	2	0	0	0	2	1	1	2	0	0	0	0	0	0	0	0	0	12	1	1416.76	Q96JK9	Q96JK9	737	748	MAML3	Mastermind-like protein 3	yes	yes	2;3	0.011201	57.598					2
AIMRSGASGP	YNRVGKVEHGSVALPAIMRSGASGPENFQV	SVALPAIMRSGASGPENFQVGSMPPAQQQI	P	A	I	G	P	E	2	1	0	0	0	0	0	2	0	1	0	0	1	0	1	2	0	0	0	0	0	0	10	2	945.47	Q9Y490	Q9Y490	451	460	TLN1	Talin-1	yes	yes	2	0.00021905	155.58	1	2		1	1
AIMSGRDLIGIAKTGSGKTIAFLLP	HGYEKPTPIQTQAIPAIMSGRDLIGIAKTG	IAKTGSGKTIAFLLPMFRHIMDQRSLEEGE	P	A	I	L	P	M	3	1	0	1	0	0	0	4	0	4	3	2	1	1	1	2	2	0	0	0	0	0	25	3	2529.44	Q7L014	Q7L014	405	429	DDX46	Probable ATP-dependent RNA helicase DDX46	yes	yes	4	0.0017888	75.539			1
AINARKMKFA	ETALGIGGFGYPAMAAINARKMKFALLKGS	YPAMAAINARKMKFALLKGSFSEQGINEFL	A	A	I	F	A	L	3	1	1	0	0	0	0	0	0	1	0	2	1	1	0	0	0	0	0	0	0	0	10	2	1148.65	Q15084	Q15084	361	370	PDIA6	Protein disulfide-isomerase A6	yes	yes	3	0.056819	44.863
AINQFTQA	QRQRAILYKRLKVPPAINQFTQALDRQTAT	KRLKVPPAINQFTQALDRQTATQLLKLAHK	P	A	I	Q	A	L	2	0	1	0	0	2	0	0	0	1	0	0	0	1	0	0	1	0	0	0	0	0	8	1	891.445	P62424	P62424	79	86	RPL7A	60S ribosomal protein L7a	yes	yes	2	0.026825	88.35
AINQFTQALDRQTA	QRQRAILYKRLKVPPAINQFTQALDRQTAT	PAINQFTQALDRQTATQLLKLAHKYRPETK	P	A	I	T	A	T	3	1	1	1	0	3	0	0	0	1	1	0	0	1	0	0	2	0	0	0	0	0	14	2	1575.8	P62424	P62424	79	92	RPL7A	60S ribosomal protein L7a	yes	yes	2	2.0914e-51	298.64	1	1	1	1	1
AINQFTQALDRQTATQLLKLAHKYRP	QRQRAILYKRLKVPPAINQFTQALDRQTAT	QTATQLLKLAHKYRPETKQEKKQRLLARAE	P	A	I	R	P	E	4	2	1	1	0	4	0	0	1	1	4	2	0	1	1	0	3	0	1	0	0	0	26	4	3024.66	P62424	P62424	79	104	RPL7A	60S ribosomal protein L7a	yes	yes	4;5	2.6553e-06	175.61	3	3	1	2	2
AIQELLNSA	LWTECIAQLSPEQQAAIQELLNSA______	SPEQQAAIQELLNSA_______________	A	A	I	S	A	-	2	0	1	0	0	1	1	0	0	1	2	0	0	0	0	1	0	0	0	0	0	0	9	1	957.513	O00410	O00410	1089	1097	IPO5	Importin-5	yes	yes	2	0.0032721	103.91	1		1	1	1
AIQGGVLAGDVTDVLLLDVTP	PSKAVNPDEAVAIGAAIQGGVLAGDVTDVL	LAGDVTDVLLLDVTPLSLGIETLGGVFTKL	A	A	I	T	P	L	2	0	0	3	0	1	0	3	0	1	4	0	0	0	1	0	2	0	0	4	0	0	21	2	2065.13	P38646	P38646	422	442	HSPA9	Stress-70 protein, mitochondrial	yes	yes	2;3	0.00095229	115.8			2		1
AIQQEHREKELQKRSEVAKDFEPERVVA	VDNKAKLEATLQEEAAIQQEHREKELQKRS	RSEVAKDFEPERVVAAPQRPGTEPQPEMPD	A	A	I	V	A	A	3	3	0	1	0	3	6	0	1	1	1	3	0	1	1	1	0	0	0	3	0	0	28	3	3348.75	O95202	O95202	475	502	LETM1	LETM1 and EF-hand domain-containing protein 1, mitochondrial	yes	yes	5	1.1496e-05	106.04
AIRDIEGKLP	EALIAASETLKERKAAIRDIEGKLPQTEQE	KERKAAIRDIEGKLPQTEQELKEKEKELQK	A	A	I	L	P	Q	1	1	0	1	0	0	1	1	0	2	1	1	0	0	1	0	0	0	0	0	0	0	10	1	1110.64	Q9NTJ3	Q9NTJ3	540	549	SMC4	Structural maintenance of chromosomes protein 4	yes	yes	3	0.00058737	96.957	1	1	1		1
AIRDKLDILGAA	GFSAPTPIQALTLAPAIRDKLDILGAAETG	LAPAIRDKLDILGAAETGSGKTLAFAIPMI	P	A	I	A	A	E	3	1	0	2	0	0	0	1	0	2	2	1	0	0	0	0	0	0	0	0	0	0	12	2	1254.73	Q9GZR7	Q9GZR7	226	237	DDX24	ATP-dependent RNA helicase DDX24	yes	yes	3	0.037337	51.841
AIRGLVAEGHRLA	WIDNPTVDDRGVGQAAIRGLVAEGHRLANV	QAAIRGLVAEGHRLANVMMGPYRQDLLAKC	A	A	I	L	A	N	3	2	0	0	0	0	1	2	1	1	2	0	0	0	0	0	0	0	0	1	0	0	13	2	1361.79	P18206	P18206	518	530	VCL	Vinculin	yes	yes	2;3	2.576e-05	126.66		2	1	1
AIRNQIIRELQVLHECNSP	GLVMARKLIHLEIKPAIRNQIIRELQVLHE	QIIRELQVLHECNSPYIVGFYGAFYSDGEI	P	A	I	S	P	Y	1	2	2	0	1	2	2	0	1	3	2	0	0	0	1	1	0	0	0	1	0	0	19	1	2289.2	Q02750;P36507	Q02750	106	124	MAP2K1;MAP2K2	Dual specificity mitogen-activated protein kinase kinase 1;Dual specificity mitogen-activated protein kinase kinase 2	no	no	4	0.00020267	90.793
AIRNVIVLQTVLQEVRNRSAP	DTNVLLHQIDVLEDPAIRNVIVLQTVLQEV	VLQTVLQEVRNRSAPVYKRIRDVTNNQEKH	P	A	I	A	P	V	2	3	2	0	0	2	1	0	0	2	2	0	0	0	1	1	1	0	0	4	0	0	21	2	2375.38	Q9Y2L1	Q9Y2L1	84	104	DIS3	Exosome complex exonuclease RRP44	yes	yes	3	0.049687	44.641
AIRRASAILRSQKP	HMIRKNKYRPDLRMAAIRRASAILRSQKPV	AAIRRASAILRSQKPVMVKRKRTRPTKSS_	A	A	I	K	P	V	3	3	0	0	0	1	0	0	0	2	1	1	0	0	1	2	0	0	0	0	0	0	14	3	1565.95	P46779	P46779	110	123	RPL28	60S ribosomal protein L28	yes	yes	3;4	6.8707e-11	171.21	2	1	2	2	2
AISESNINLCGSHCGVSIGEDGP	FAAFFTRAFDQIRMAAISESNINLCGSHCG	LCGSHCGVSIGEDGPSQMALEDLAMFRSVP	A	A	I	G	P	S	1	0	2	1	2	0	2	4	1	3	1	0	0	0	1	4	0	0	0	1	0	0	23	1	2372.04	P29401	P29401	404	426	TKT	Transketolase	yes	yes	3	0.00050898	80.76				1
AISNKITSCIFQLLQEA	TAGNAARKNHLEGKAAISNKITSCIFQLLQ	SNKITSCIFQLLQEAGIKTAFTRKCGETAF	A	A	I	E	A	G	2	0	1	0	1	2	1	0	0	3	2	1	0	1	0	2	1	0	0	0	0	0	17	1	1935.01	P22234	P22234	55	71	PAICS	Multifunctional protein ADE2;Phosphoribosylaminoimidazole-succinocarboxamide synthase;Phosphoribosylaminoimidazole carboxylase	yes	yes	2;3	1.3072e-29	241.84	1	1	2	1	2
AISPSKRARP	LPKAGGSPAPGPETPAISPSKRARPAEVGG	GPETPAISPSKRARPAEVGGMQLRFARLSE	P	A	I	R	P	A	2	2	0	0	0	0	0	0	0	1	0	1	0	0	2	2	0	0	0	0	0	0	10	3	1081.64	P33316	P33316	97	106	DUT	Deoxyuridine 5-triphosphate nucleotidohydrolase, mitochondrial	yes	yes	3	0.00066299	107.79				1
AISQVDRLQSEP	GEYYQESNGPTDSYAAISQVDRLQSEPESI	SYAAISQVDRLQSEPESIRKWREEQMERLE	A	A	I	E	P	E	1	1	0	1	0	2	1	0	0	1	1	0	0	0	1	2	0	0	0	1	0	0	12	1	1341.69	P09496	P09496	96	107	CLTA	Clathrin light chain A	yes	yes	2	9.9863e-05	149.95	1	1	1		1
AITIKQILLGIQELLNEP	TVCLSILEEDKDWRPAITIKQILLGIQELL	IKQILLGIQELLNEPNIQDPAQAEAYTIYC	P	A	I	E	P	N	1	0	1	0	0	2	2	1	0	4	4	1	0	0	1	0	1	0	0	0	0	0	18	1	2005.18	P63279	P63279	106	123	UBE2I	SUMO-conjugating enzyme UBC9	yes	yes	3	0.03201	47.568
AIVDMVPGKP	KKLEDGPKFLKSGDAAIVDMVPGKPMCVES	KSGDAAIVDMVPGKPMCVESFSDYPPLGRF	A	A	I	K	P	M	1	0	0	1	0	0	0	1	0	1	0	1	1	0	2	0	0	0	0	2	0	0	10	2	1025.56	P68104;Q5VTE0	P68104	400	409	EEF1A1;EEF1A1P5	Elongation factor 1-alpha 1;Putative elongation factor 1-alpha-like 3	yes	no	2	0.019241	84.498	1				1
AIVHINHQP	VAQTGSGKTLSYLLPAIVHINHQPFLERGD	LSYLLPAIVHINHQPFLERGDGPICLVLAP	P	A	I	Q	P	F	1	0	1	0	0	1	0	0	2	2	0	0	0	0	1	0	0	0	0	1	0	0	9	1	1027.56	P17844;Q92841	P17844	152	160	DDX5;DDX17	Probable ATP-dependent RNA helicase DDX5;Probable ATP-dependent RNA helicase DDX17	no	no	2	0.00012949	163.84	1	1		1	1
AIYGVDTRMLTKIIRDKGTMLGKIEFEGQP	ATKSLGQWLQEEKVPAIYGVDTRMLTKIIR	DKGTMLGKIEFEGQPVDFVDPNKQNLIAEV	P	A	I	Q	P	V	1	2	0	2	0	1	2	4	0	4	2	3	2	1	1	0	3	0	1	1	0	0	30	1	3379.8	P31327	P31327	160	189	CPS1	Carbamoyl-phosphate synthase [ammonia], mitochondrial	yes	yes	4	0.00010682	91.583
AIYHLQLFEELRRLA	EAVRMQHLIAREAEAAIYHLQLFEELRRLA	AIYHLQLFEELRRLAPITSDPTEATAVGAV	A	A	I	L	A	P	2	2	0	0	0	1	2	0	1	1	4	0	0	1	0	0	0	0	1	0	0	0	15	1	1871.04	P14618	P14618	388	402	PKM	Pyruvate kinase PKM	yes	yes	3;4	3.3865e-16	164.81
AIYHLQLFEELRRLAP	EAVRMQHLIAREAEAAIYHLQLFEELRRLA	IYHLQLFEELRRLAPITSDPTEATAVGAVE	A	A	I	A	P	I	2	2	0	0	0	1	2	0	1	1	4	0	0	1	1	0	0	0	1	0	0	0	16	2	1968.09	P14618	P14618	388	403	PKM	Pyruvate kinase PKM	yes	yes	2;3;4	3.4806e-64	306.55	3	3	3	3	3
AKDVTLLKETERA	SAKNVVLPTETEVAPAKDVTLLKETERASP	APAKDVTLLKETERASPIKMDLAPSKDMGP	P	A	K	R	A	S	2	1	0	1	0	0	2	0	0	0	2	2	0	0	0	0	2	0	0	1	0	0	13	1	1472.82	P27816	P27816	345	357	MAP4	Microtubule-associated protein 4	yes	yes	3;4	4.4626e-10	158.52
AKFVIHCNSP	LEVAGAAVSAGHGLPAKFVIHCNSPVWGAD	GHGLPAKFVIHCNSPVWGADKCEELLEKTV	P	A	K	S	P	V	1	0	1	0	1	0	0	0	1	1	0	1	0	1	1	1	0	0	0	1	0	0	10	1	1171.58	O75367	O75367	270	279	H2AFY	Core histone macro-H2A.1	yes	yes	2	2.5023e-05	169.21
AKHHPDLIFCRKQA	______________________________	MAKHHPDLIFCRKQAGVAIGRLCEKCDGKC	M	A	K	Q	A	G	2	1	0	1	1	1	0	0	2	1	1	2	0	1	1	0	0	0	0	0	0	0	14	2	1719.9	Q7RTV0	Q7RTV0	2	15	PHF5A	PHD finger-like domain-containing protein 5A	yes	yes	4	8.8778e-06	127.36	1	1	1	1	1
AKIAKTHEDIEA	______________________________	______________________________	M	A	K	E	A	Q	3	0	0	1	0	0	2	0	1	2	0	2	0	0	0	0	1	0	0	0	0	0	12	2	1324.7	O75533	O75533	2	13	SF3B1	Splicing factor 3B subunit 1	yes	yes	2;3	2.0218e-06	163.84	2	2	2	2	2
AKIIFEDDRCLAFHDISP	GGDTIFGKIIRKEIPAKIIFEDDRCLAFHD	IFEDDRCLAFHDISPQAPTHFLVIPKKHIS	P	A	K	S	P	Q	2	1	0	3	1	0	1	0	1	3	1	1	0	2	1	1	0	0	0	0	0	0	18	2	2146.05	P49773	P49773	29	46	HINT1	Histidine triad nucleotide-binding protein 1	yes	yes	3;4	0.00061004	86.179	1	1	1
AKKKEEEDDDMKELENWAGSM	VPLPNVPSIALPSKPAKKKEEEDDDMKELE	EDDDMKELENWAGSM_______________	P	A	K	S	M	-	2	0	1	3	0	0	5	1	0	0	1	4	2	0	0	1	0	1	0	0	0	0	21	2	2482.1	Q9H444	Q9H444	204	224	CHMP4B	Charged multivesicular body protein 4b	yes	yes	4	0.00013181	93.269
AKLKEKYEKDIAAYRAKGKP	NNTAADDKQPYEKKAAKLKEKYEKDIAAYR	KYEKDIAAYRAKGKPDAAKKGVVKAEKSKK	A	A	K	K	P	D	4	1	0	1	0	0	2	1	0	1	1	6	0	0	1	0	0	0	2	0	0	0	20	4	2306.31	P09429	P09429	149	168	HMGB1	High mobility group protein B1	yes	yes	5	0.0079576	56.708
AKLLDDLFRKTKA	EKKSEKKEKAQEEPPAKLLDDLFRKTKAAP	PPAKLLDDLFRKTKAAPCIYWLPLTDSQIV	P	A	K	K	A	A	2	1	0	2	0	0	0	0	0	0	3	3	0	1	0	0	1	0	0	0	0	0	13	1	1517.89	Q9UKV3	Q9UKV3	1208	1220	ACIN1	Apoptotic chromatin condensation inducer in the nucleus	yes	yes	4	0.0041155	73.91
AKLLDDLFRKTKAAP	EKKSEKKEKAQEEPPAKLLDDLFRKTKAAP	AKLLDDLFRKTKAAPCIYWLPLTDSQIVQK	P	A	K	A	P	C	3	1	0	2	0	0	0	0	0	0	3	3	0	1	1	0	1	0	0	0	0	0	15	3	1685.98	Q9UKV3	Q9UKV3	1208	1222	ACIN1	Apoptotic chromatin condensation inducer in the nucleus	yes	yes	4	0.026987	53.403
AKQLQDLRNASRLIRVNP	LPVVEKRFEEGVGKPAKQLQDLRNASRLIR	LQDLRNASRLIRVNPESTTSVV________	P	A	K	N	P	E	2	3	2	1	0	2	0	0	0	1	3	1	0	0	1	1	0	0	0	1	0	0	18	2	2091.2	Q8IYI6	Q8IYI6	701	718	EXOC8	Exocyst complex component 8	yes	yes	3	0.02229	50.053
AKRTKKVGIVGKYGTRYGA	______________________________	KKVGIVGKYGTRYGASLRKMVKKIEISQHA	M	A	K	G	A	S	2	2	0	0	0	0	0	4	0	1	0	4	0	0	0	0	2	0	2	2	0	0	19	1	2052.2	P61513	P61513	2	20	RPL37A	60S ribosomal protein L37a	yes	yes	3;4;5	5.8908e-20	228.38	3	3	3	2	3
AKTKQQLQKQQHP	KSENSSQPAKKAKGAAKTKQQLQKQQHPKK	GAAKTKQQLQKQQHPKKASFQKLNGISKGA	A	A	K	H	P	K	1	0	0	0	0	5	0	0	1	0	1	3	0	0	1	0	1	0	0	0	0	0	13	1	1561.87	P46087	P46087	630	642	NOP2	Probable 28S rRNA (cytosine(4447)-C(5))-methyltransferase	yes	yes	3	0.058154	21.251
AKVEQVLSLEPQHELKFRGP	______________________________	VLSLEPQHELKFRGPFTDVVTTNLKLGNPT	M	A	K	G	P	F	1	1	0	0	0	2	3	1	1	0	3	2	0	1	2	1	0	0	0	2	0	0	20	2	2304.26	O95292	O95292	2	21	VAPB	Vesicle-associated membrane protein-associated protein B/C	yes	yes	3;4	1.6333e-10	199.12	2	2	1	2
AKYDDIKKVVKQA	ANVSVVDLTCRLEKPAKYDDIKKVVKQASE	KPAKYDDIKKVVKQASEGPLKGILGYTEHQ	P	A	K	Q	A	S	2	0	0	2	0	1	0	0	0	1	0	4	0	0	0	0	0	0	1	2	0	0	13	1	1504.86	P04406	P04406	253	265	GAPDH	Glyceraldehyde-3-phosphate dehydrogenase	yes	yes	2;3;4	5.8754e-10	190.3
AKYDDIKKVVKQASEGP	ANVSVVDLTCRLEKPAKYDDIKKVVKQASE	YDDIKKVVKQASEGPLKGILGYTEHQVVSS	P	A	K	G	P	L	2	0	0	2	0	1	1	1	0	1	0	4	0	0	1	1	0	0	1	2	0	0	17	2	1875.01	P04406	P04406	253	269	GAPDH	Glyceraldehyde-3-phosphate dehydrogenase	yes	yes	3;4	2.6596e-30	208.52
ALAAQYEHDLEVA	VAMPALAPPEVVMDPALAAQYEHDLEVAQT	DPALAAQYEHDLEVAQTTALPDEDDDL___	P	A	L	V	A	Q	4	0	0	1	0	1	2	0	1	0	2	0	0	0	0	0	0	0	1	1	0	0	13	3	1428.69	P62826	P62826	192	204	RAN	GTP-binding nuclear protein Ran	yes	yes	2	0.00020448	133.44	1	1	1	1	1
ALAAQYEHDLEVAQTTA	VAMPALAPPEVVMDPALAAQYEHDLEVAQT	AAQYEHDLEVAQTTALPDEDDDL_______	P	A	L	T	A	L	5	0	0	1	0	2	2	0	1	0	2	0	0	0	0	0	2	0	1	1	0	0	17	4	1829.88	P62826	P62826	192	208	RAN	GTP-binding nuclear protein Ran	yes	yes	2	3.8803e-07	149.83				1
ALARLEGREFEFLMRQP	LVAAAAASVRQSPGPALARLEGREFEFLMR	ARLEGREFEFLMRQPSVTIGRNSSQGSVDL	P	A	L	Q	P	S	2	3	0	0	0	1	3	1	0	0	3	0	1	2	1	0	0	0	0	0	0	0	17	2	2062.08	P85037	P85037	105	121	FOXK1	Forkhead box protein K1	yes	yes	4	0.00019182	99.044				1
ALCDSKIRSKALGSDHCP	GWRLDYFLLSHSLLPALCDSKIRSKALGSD	DSKIRSKALGSDHCPITLYLAL________	P	A	L	C	P	I	2	1	0	2	2	0	0	1	1	1	2	2	0	0	1	3	0	0	0	0	0	0	18	2	2013.97	P27695	P27695	294	311	APEX1	DNA-(apurinic or apyrimidinic site) lyase;DNA-(apurinic or apyrimidinic site) lyase, mitochondrial	yes	yes	4	0.009593	57.499				1
ALCRKMGVP	IAHDVDPIELVVFLPALCRKMGVPYCIIKG	LVVFLPALCRKMGVPYCIIKGKARLGRLVH	P	A	L	V	P	Y	1	1	0	0	1	0	0	1	0	0	1	1	1	0	1	0	0	0	0	1	0	0	9	1	1030.54	P62424	P62424	172	180	RPL7A	60S ribosomal protein L7a	yes	yes	2	0.017178	95.793		1		1
ALDDLIDTLGGP	ESKPDKPSGKSGMDAALDDLIDTLGGPEET	MDAALDDLIDTLGGPEETEEENTTYTGPEV	A	A	L	G	P	E	1	0	0	3	0	0	0	2	0	1	3	0	0	0	1	0	1	0	0	0	0	0	12	1	1198.61	P20810	P20810	156	167	CAST	Calpastatin	yes	yes	2	0.00019694	135.77			1		1
ALDKYAKKSVKVIVVGNP	DLLKANVKIFKSQGAALDKYAKKSVKVIVV	KYAKKSVKVIVVGNPANTNCLTASKSAPSI	A	A	L	N	P	A	2	0	1	1	0	0	0	1	0	1	1	4	0	0	1	1	0	0	1	4	0	0	18	2	1928.15	P40925	P40925	115	132	MDH1	Malate dehydrogenase, cytoplasmic	yes	yes	3;4	0.00095143	78.661
ALDNFLDKL	VAETRKRKGLKEGIPALDNFLDKL______	LKEGIPALDNFLDKL_______________	P	A	L	K	L	-	1	0	1	2	0	0	0	0	0	0	3	1	0	1	0	0	0	0	0	0	0	0	9	1	1047.56	P13639	P13639	850	858	EEF2	Elongation factor 2	yes	yes	1;2	3.5958e-05	175.51	1	2	1	1	1
ALDRLKVFDGIPPP	TVRGMLPHKTKRGQAALDRLKVFDGIPPPY	AALDRLKVFDGIPPPYDKKKRMVVPAALKV	A	A	L	P	P	Y	1	1	0	2	0	0	0	1	0	1	2	1	0	1	3	0	0	0	0	1	0	0	14	3	1536.87	P40429	P40429	98	111	RPL13A	60S ribosomal protein L13a	yes	yes	3	0.0024953	69.108
ALDVLYDVMKSKKHRTWQKIHEP	LKRANEFLEVGKKQPALDVLYDVMKSKKHR	MKSKKHRTWQKIHEPIMLKYLELCVDLRKS	P	A	L	E	P	I	1	1	0	2	0	1	1	0	2	1	2	4	1	0	1	1	1	1	1	2	0	0	23	1	2821.51	Q14152	Q14152	27	49	EIF3A	Eukaryotic translation initiation factor 3 subunit A	yes	yes	5	0.022103	46.178
ALEELRRQIRSSTTSMTSVP	LVERLGEKDTSLYRPALEELRRQIRSSTTS	RRQIRSSTTSMTSVPKPLKFLRPHYGKLKE	P	A	L	V	P	K	1	3	0	0	0	1	2	0	0	1	2	0	1	0	1	4	3	0	0	1	0	0	20	1	2261.18	Q13200	Q13200	74	93	PSMD2	26S proteasome non-ATPase regulatory subunit 2	yes	yes	3	0.0041177	64.275
ALEEVERLKAKVEEARRLRERAEQESA	KSLAAEEEAARQRKAALEEVERLKAKVEEA	EEARRLRERAEQESARQLQLAQEAAQKRLQ	A	A	L	S	A	R	5	5	0	0	0	1	8	0	0	0	3	2	0	0	0	1	0	0	0	2	0	0	27	4	3194.71	Q15149	Q15149	2144	2170	PLEC	Plectin	yes	yes	5	1.3483e-05	107.17	1				1
ALEFLNRFEEAKRTYEEGLKHEA	DLKPDWGKGYSRKAAALEFLNRFEEAKRTY	EEAKRTYEEGLKHEANNPQLKEGLQNMEAR	A	A	L	E	A	N	3	2	1	0	0	0	6	1	1	0	3	2	0	2	0	0	1	0	1	0	0	0	23	2	2779.39	P31948	P31948	81	103	STIP1	Stress-induced-phosphoprotein 1	yes	yes	5	0.014716	51.31
ALEIANAHRKP	LLSEKKISSIQSIVPALEIANAHRKPLVII	SIVPALEIANAHRKPLVIIAEDVDGEALST	P	A	L	K	P	L	3	1	1	0	0	0	1	0	1	1	1	1	0	0	1	0	0	0	0	0	0	0	11	3	1218.68	P10809	P10809	260	270	HSPD1	60 kDa heat shock protein, mitochondrial	yes	yes	3	0.0038687	76.143				1
ALEKLFPDTP	AGSNKKVAKAYAALAALEKLFPDTPLALDA	YAALAALEKLFPDTPLALDANKKKRAPVPV	A	A	L	T	P	L	1	0	0	1	0	0	1	0	0	0	2	1	0	1	2	0	1	0	0	0	0	0	10	2	1129.6	Q12906	Q12906	584	593	ILF3	Interleukin enhancer-binding factor 3	yes	yes	2	0.001307	131.22	1	1	1	1	1
ALEKLLP	TMMRKAIRGHLENNPALEKLLPHIRGNVGF	RGHLENNPALEKLLPHIRGNVGFVFTKEDL	P	A	L	L	P	H	1	0	0	0	0	0	1	0	0	0	3	1	0	0	1	0	0	0	0	0	0	0	7	1	782.49	P05388;Q8NHW5	P05388	74	80	RPLP0;RPLP0P6	60S acidic ribosomal protein P0;60S acidic ribosomal protein P0-like	yes	no	2	0.031275	111.73
ALEKTNGATAVFNTGIFQYQQA	LGIPQAVLPPLPKRPALEKTNGATAVFNTG	ATAVFNTGIFQYQQALANMQLQQHTAFLPP	P	A	L	Q	A	L	4	0	2	0	0	3	1	2	0	1	1	1	0	2	0	0	3	0	1	1	0	0	22	3	2371.18	Q9NR56	Q9NR56	302	323	MBNL1	Muscleblind-like protein 1	yes	yes	3	0.0099813	59.469					1
ALEKTNGATAVFNTGIFQYQQALA	LGIPQAVLPPLPKRPALEKTNGATAVFNTG	AVFNTGIFQYQQALANMQLQQHTAFLPPVP	P	A	L	L	A	N	5	0	2	0	0	3	1	2	0	1	2	1	0	2	0	0	3	0	1	1	0	0	24	4	2555.3	Q9NR56	Q9NR56	302	325	MBNL1	Muscleblind-like protein 1	yes	yes	3	0.012336	65.365			1
ALENNKEQIQKIIETLTQQLQA	VGGVLVERTVKEVLPALENNKEQIQKIIET	QIQKIIETLTQQLQAKGKELNEFREKHNIR	P	A	L	Q	A	K	2	0	2	0	0	5	3	0	0	3	3	2	0	0	0	0	2	0	0	0	0	0	22	1	2552.38	Q9UHV9	Q9UHV9	89	110	PFDN2	Prefoldin subunit 2	yes	yes	3	6.1531e-06	167.16
ALENSLKKAQLDYVDLYLIHSP	SKLWSTFHRPELVRPALENSLKKAQLDYVD	KAQLDYVDLYLIHSPMSLKPGEELSPTDEN	P	A	L	S	P	M	2	0	1	2	0	1	1	0	1	1	5	2	0	0	1	2	0	0	2	1	0	0	22	2	2529.35	P42330	P42330	98	119	AKR1C3	Aldo-keto reductase family 1 member C3	yes	yes	3;4	2.2411e-25	240.46	2	2	2	2	2
ALEPAFHLLPENLLVSGLQQIP	LIENCSLQYTLKPHPALEPAFHLLPENLLV	LLPENLLVSGLQQIPGLLPAHGESGDALRK	P	A	L	I	P	G	2	0	1	0	0	2	2	1	1	1	6	0	0	1	3	1	0	0	0	1	0	0	22	4	2398.33	O75161	O75161	194	215	NPHP4	Nephrocystin-4	yes	yes	4;5	0.0049229	67.43	1	1		2
ALERSLKNLQLDYVDLYLIHFP	SKLWSNSHRPELVRPALERSLKNLQLDYVD	NLQLDYVDLYLIHFPVSVKPGEEVIPKDEN	P	A	L	F	P	V	1	1	1	2	0	1	1	0	1	1	6	1	0	1	1	1	0	0	2	1	0	0	22	1	2659.44	P52895	P52895	98	119	AKR1C2	Aldo-keto reductase family 1 member C2	no	no	4	1.2809e-05	125.28			1
ALFKCKFEEAQSILKAP	KPEQLAIRFKTPEEAALFKCKFEEAQSILK	FKCKFEEAQSILKAPGTNVAMASNQAVRIV	A	A	L	A	P	G	3	0	0	0	1	1	2	0	0	1	2	3	0	2	1	1	0	0	0	0	0	0	17	3	1979.06	P49792	P49792	1292	1308	RANBP2	E3 SUMO-protein ligase RanBP2	yes	yes	3	0.0011165	85.469				1
ALFNTISQGDVRLTP	NTIQPTPQTIPAIDPALFNTISQGDVRLTP	ALFNTISQGDVRLTPEDFARAQKYCKYAGS	P	A	L	T	P	E	1	1	1	1	0	1	0	1	0	1	2	0	0	1	1	1	2	0	0	1	0	0	15	1	1630.87	Q9NP79	Q9NP79	252	266	VTA1	Vacuolar protein sorting-associated protein VTA1 homolog	yes	yes	2	1.7164e-11	231.83					2
ALFNVLCEIKEKTVLSIRGA	AQARKHALNCHRMKPALFNVLCEIKEKTVL	LCEIKEKTVLSIRGAQEEEPTDPQLMRLDN	P	A	L	G	A	Q	2	1	1	0	1	0	2	1	0	2	3	2	0	1	0	1	1	0	0	2	0	0	20	1	2260.26	P40424	P40424	76	95	PBX1	Pre-B-cell leukemia transcription factor 1	yes	yes	4	3.3547e-06	155.11
ALFYVARYP	______________________________	______________________________	M	A	L	Y	P	G	2	1	0	0	0	0	0	0	0	0	1	0	0	1	1	0	0	0	2	1	0	0	9	2	1098.59	Q8N8A6	Q8N8A6	2	10	DDX51	ATP-dependent RNA helicase DDX51	yes	yes	2	0.0018509	114.19
ALGEVPQELQSP	TLQSSQQQPTLPTPPALGEVPQELQSPAGE	TPPALGEVPQELQSPAGEGGSSTQLLMPVE	P	A	L	S	P	A	1	0	0	0	0	2	2	1	0	0	2	0	0	0	2	1	0	0	0	1	0	0	12	2	1266.65	Q7Z6Z7	Q7Z6Z7	2779	2790	HUWE1	E3 ubiquitin-protein ligase HUWE1	yes	yes	2	0.009696	68.735
ALGIDCLHKGTNDMKQQHVIETLIGKKQQISLA	TMTEVRARQVKEMNPALGIDCLHKGTNDMK	VIETLIGKKQQISLATQMVRMILKIDDIRK	P	A	L	L	A	T	2	0	1	2	1	4	1	3	2	4	4	4	1	0	0	1	2	0	0	1	0	0	33	1	3686.96	P48643	P48643	488	520	CCT5	T-complex protein 1 subunit epsilon	yes	yes	5	0.00021882	85.097			1		1
ALGNGVAGAGEEDP	ELDPFGAPAGAPGGPALGNGVAGAGEEDPA	PALGNGVAGAGEEDPAAAFLAQQESEIAGI	P	A	L	D	P	A	3	0	1	1	0	0	2	4	0	0	1	0	0	0	1	0	0	0	0	1	0	0	14	3	1255.57	P09496	P09496	18	31	CLTA	Clathrin light chain A	yes	yes	2	0.018199	81.547
ALHTTTEDSA	DQETGEQVSSPSSHPALHTTTEDSAGVQTE	PSSHPALHTTTEDSAGVQTEF_________	P	A	L	S	A	G	2	0	0	1	0	0	1	0	1	0	1	0	0	0	0	1	3	0	0	0	0	0	10	1	1044.47	Q96TA1	Q96TA1	731	740	FAM129B	Niban-like protein 1	yes	yes	2	0.043515	73.616
ALHTTTEDSAGVQTEF	DQETGEQVSSPSSHPALHTTTEDSAGVQTE	LHTTTEDSAGVQTEF_______________	P	A	L	E	F	-	2	0	0	1	0	1	2	1	1	0	1	0	0	1	0	1	4	0	0	1	0	0	16	2	1705.78	Q96TA1	Q96TA1	731	746	FAM129B	Niban-like protein 1	yes	yes	2	8.6982e-10	213.31			1
ALHVPKAP	______________________________	______________________________	M	A	L	A	P	G	2	0	0	0	0	0	0	0	1	0	1	1	0	0	2	0	0	0	0	1	0	0	8	3	831.497	P50990	P50990	2	9	CCT8	T-complex protein 1 subunit theta	yes	yes	2	0.027829	50.539				1
ALIGNLVKCQVELNRKVLA	NRITAASQEHGLKYPALIGNLVKCQVELNR	NLVKCQVELNRKVLADLAIYEPKTFKSLAA	P	A	L	L	A	D	2	1	2	0	1	1	1	1	0	1	4	2	0	0	0	0	0	0	0	3	0	0	19	1	2137.24	Q9BYC9	Q9BYC9	85	103	MRPL20	39S ribosomal protein L20, mitochondrial	yes	yes	3;4	5.8659e-10	160.43			1		1
ALIMQVLQLTA	SPGQNQVTPQDHEKAALIMQVLQLTADQIA	HEKAALIMQVLQLTADQIAMLPPEQRQSIL	A	A	L	T	A	D	2	0	0	0	0	2	0	0	0	1	3	0	1	0	0	0	1	0	0	1	0	0	11	1	1199.69	P33240;Q9H0L4	P33240	539	549	CSTF2;CSTF2T	Cleavage stimulation factor subunit 2;Cleavage stimulation factor subunit 2 tau variant	yes	no	2	0.0024065	108.09
ALIRETQEKRFKDP	VLDLDLFRVDKGGDPALIRETQEKRFKDPG	PALIRETQEKRFKDPGLVDQLVKADSEWRR	P	A	L	D	P	G	1	2	0	1	0	1	2	0	0	1	1	2	0	1	1	0	1	0	0	0	0	0	14	1	1729.95	P49591	P49591	17	30	SARS	Serine--tRNA ligase, cytoplasmic	yes	yes	3;4	5.1224e-06	136.33			2	2	1
ALKAQSGPVRSGP	ALKHVSDDMKTHKNPALKAQSGPVRSGPKP	NPALKAQSGPVRSGPKPFSAPKPQTSPSPK	P	A	L	G	P	K	2	1	0	0	0	1	0	2	0	0	1	1	0	0	2	2	0	0	0	1	0	0	13	3	1266.7	Q01518	Q01518	285	297	CAP1	Adenylyl cyclase-associated protein 1	yes	yes	2;3	2.9052e-20	235.47	2	2	2	2	2
ALKFNGGGHINHSIFWTNLSP	ALAKGDVTAQIALQPALKFNGGGHINHSIF	GGHINHSIFWTNLSPNGGGEPKGELLEAIK	P	A	L	S	P	N	1	0	3	0	0	0	0	3	2	2	2	1	0	2	1	2	1	1	0	0	0	0	21	1	2309.17	P04179	P04179	87	107	SOD2	Superoxide dismutase [Mn], mitochondrial	yes	yes	4	0.00010248	92.993
ALKFNGGGHINHSIFWTNLSPNGGGEP	ALAKGDVTAQIALQPALKFNGGGHINHSIF	SIFWTNLSPNGGGEPKGELLEAIKRDFGSF	P	A	L	E	P	K	1	0	4	0	0	0	1	6	2	2	2	1	0	2	2	2	1	1	0	0	0	0	27	2	2820.37	P04179	P04179	87	113	SOD2	Superoxide dismutase [Mn], mitochondrial	yes	yes	4	0.00043833	84.318
ALKIREELLKILQELP	AIKEWLSPLPDRSLPALKIREELLKILQEL	LKIREELLKILQELPSVSQETLKHSGIGRA	P	A	L	L	P	S	1	1	0	0	0	1	3	0	0	2	5	2	0	0	1	0	0	0	0	0	0	0	16	1	1905.17	Q96ST2	Q96ST2	630	645	IWS1	Protein IWS1 homolog	yes	yes	3	0.0008304	99.566	1			1
ALKKKGWEVVESDLYAMNFNP	ERTSFNYAMKEAAAAALKKKGWEVVESDLY	WEVVESDLYAMNFNPIISRKDITGKLKDPA	A	A	L	N	P	I	2	0	2	1	0	0	2	1	0	0	2	3	1	1	1	1	0	1	1	2	0	0	21	2	2438.23	P15559	P15559	29	49	NQO1	NAD(P)H dehydrogenase [quinone] 1	yes	yes	3;4	8.9444e-06	118.46
ALKQLQEIFENYKKEKA	PVPVIESTEAIEAKAALKQLQEIFENYKKE	KQLQEIFENYKKEKAENEKIQNEQLEKLQE	A	A	L	K	A	E	2	0	1	0	0	2	3	0	0	1	2	4	0	1	0	0	0	0	1	0	0	0	17	1	2079.14	P12270	P12270	671	687	TPR	Nucleoprotein TPR	yes	yes	4	2.6578e-06	123.03
ALKQQLVASHLEKLLGP	TEEKLTPVLLAKQLAALKQQLVASHLEKLL	KQQLVASHLEKLLGPDAAINLTDPDGALAK	A	A	L	G	P	D	2	0	0	0	0	2	1	1	1	0	5	2	0	0	1	1	0	0	0	1	0	0	17	2	1844.09	Q13561	Q13561	144	160	DCTN2	Dynactin subunit 2	yes	yes	3;4	5.6594e-09	161.75	2	2	1		1
ALKQQLVASHLEKLLGPDAA	TEEKLTPVLLAKQLAALKQQLVASHLEKLL	LVASHLEKLLGPDAAINLTDPDGALAKRLL	A	A	L	A	A	I	4	0	0	1	0	2	1	1	1	0	5	2	0	0	1	1	0	0	0	1	0	0	20	4	2101.19	Q13561	Q13561	144	163	DCTN2	Dynactin subunit 2	yes	yes	4	0.049631	42.639
ALKRIHKELNDLA	______________________________	______________________________	M	A	L	L	A	R	2	1	1	1	0	0	1	0	1	1	3	2	0	0	0	0	0	0	0	0	0	0	13	1	1519.88	P62837	P62837	2	14	UBE2D2	Ubiquitin-conjugating enzyme E2 D2	yes	yes	3	0.00073591	72.937
ALKRIHKELNDLARDPP	______________________________	KRIHKELNDLARDPPAQCSAGPVGDDMFHW	M	A	L	P	P	A	2	2	1	2	0	0	1	0	1	1	3	2	0	0	2	0	0	0	0	0	0	0	17	3	1985.12	P62837	P62837	2	18	UBE2D2	Ubiquitin-conjugating enzyme E2 D2	yes	yes	4	7.6797e-07	134.44
ALKRINKELSDLA	______________________________	______________________________	M	A	L	L	A	R	2	1	1	1	0	0	1	0	0	1	3	2	0	0	0	1	0	0	0	0	0	0	13	1	1469.86	P61077	P61077	2	14	UBE2D3	Ubiquitin-conjugating enzyme E2 D3	yes	yes	3	0.00010012	106.01
ALKRINKELSDLARDPP	______________________________	KRINKELSDLARDPPAQCSAGPVGDDMFHW	M	A	L	P	P	A	2	2	1	2	0	0	1	0	0	1	3	2	0	0	2	1	0	0	0	0	0	0	17	3	1935.09	P61077	P61077	2	18	UBE2D3	Ubiquitin-conjugating enzyme E2 D3	yes	yes	3;4	2.606e-05	117.26	2	2	2	1	2
ALKTEAP	LPPEMEVALTEDQVPALKTEAPLAKDGVLT	ALTEDQVPALKTEAPLAKDGVLTLANNVTP	P	A	L	A	P	L	2	0	0	0	0	0	1	0	0	0	1	1	0	0	1	0	1	0	0	0	0	0	7	2	728.407	P27816	P27816	551	557	MAP4	Microtubule-associated protein 4	yes	yes	2	0.038205	97.473		1		1
ALKYQQLFEDIRGQSDIA	AEALKKLILSKGKTPALKYQQLFEDIRGQS	YQQLFEDIRGQSDIAITKDMFEEALRALAD	P	A	L	I	A	I	2	1	0	2	0	3	1	1	0	2	2	1	0	1	0	1	0	0	1	0	0	0	18	1	2094.07	P33991	P33991	817	834	MCM4	DNA replication licensing factor MCM4	yes	yes	3	0.0019752	75.239
ALLAEHLLKP	______________________________	______________________________	M	A	L	K	P	L	2	0	0	0	0	0	1	0	1	0	4	1	0	0	1	0	0	0	0	0	0	0	10	2	1103.67	Q9NZD2	Q9NZD2	2	11	GLTP	Glycolipid transfer protein	yes	yes	2	0.0011816	120.15
ALLCYNRGCGQRFDP	______________________________	ALLCYNRGCGQRFDPETNSDDACTYHPGVP	M	A	L	D	P	E	1	2	1	1	2	1	0	2	0	0	2	0	0	1	1	0	0	0	1	0	0	0	15	1	1825.84	Q9UHD1	Q9UHD1	2	16	CHORDC1	Cysteine and histidine-rich domain-containing protein 1	yes	yes	2;3	1.4082e-08	184.24		1	2	2	1
ALLDGRLQVVDQP	WAPNLHFHSPNPEIPALLDGRLQVVDQPLP	IPALLDGRLQVVDQPLPVRGGNVGINSFGF	P	A	L	Q	P	L	1	1	0	2	0	2	0	1	0	0	3	0	0	0	1	0	0	0	0	2	0	0	13	1	1422.78	P49327	P49327	368	380	FASN	Fatty acid synthase;[Acyl-carrier-protein] S-acetyltransferase;[Acyl-carrier-protein] S-malonyltransferase;3-oxoacyl-[acyl-carrier-protein] synthase;3-oxoacyl-[acyl-carrier-protein] reductase;3-hydroxyacyl-[acyl-carrier-protein] dehydratase;Enoyl-[acyl-carrier-protein] reductase;Oleoyl-[acyl-carrier-protein] hydrolase	yes	yes	2	0.0024669	108.9				1
ALLEFYKIHYLDTTTLIEP	PSRLRIGDQEFDSLPALLEFYKIHYLDTTT	FYKIHYLDTTTLIEPVSRSRQGSGVILRQE	P	A	L	E	P	V	1	0	0	1	0	0	2	0	1	2	4	1	0	1	1	0	3	0	2	0	0	0	19	1	2279.21	P46108;P46109	P46108	99	117	CRK;CRKL	Adapter molecule crk;Crk-like protein	no	no	3	5.2027e-05	110.37	1	1	1	1	1
ALLHSTFFP	RMTRDVAPRIGYPKPALLHSTFFPALQGAQ	IGYPKPALLHSTFFPALQGAQTKMSASDPN	P	A	L	F	P	A	1	0	0	0	0	0	0	0	1	0	2	0	0	2	1	1	1	0	0	0	0	0	9	1	1031.54	P23381	P23381	333	341	WARS	Tryptophan--tRNA ligase, cytoplasmic;T1-TrpRS;T2-TrpRS	yes	yes	2	0.020143	92.692	1	1	1	1	1
ALLQQIGRENP	QQMRQIIQQNPSLLPALLQQIGRENPQLLQ	SLLPALLQQIGRENPQLLQQISQHQEHFIQ	P	A	L	N	P	Q	1	1	1	0	0	2	1	1	0	1	2	0	0	0	1	0	0	0	0	0	0	0	11	1	1237.68	P54727	P54727	301	311	RAD23B	UV excision repair protein RAD23 homolog B	yes	yes	2	1.259e-12	200.11	1	1	1	1	1
ALLQQLGQENP	QNMRQVIQQNPALLPALLQQLGQENPQLLQ	ALLPALLQQLGQENPQLLQQISRHQEQFIQ	P	A	L	N	P	Q	1	0	1	0	0	3	1	1	0	0	3	0	0	0	1	0	0	0	0	0	0	0	11	1	1209.64	P54725	P54725	257	267	RAD23A	UV excision repair protein RAD23 homolog A	yes	yes	2	0.00052435	136.11				1
ALLRGVFVVAAKRTP	______________________________	ALLRGVFVVAAKRTPFGAYGGLLKDFTATD	M	A	L	T	P	F	3	2	0	0	0	0	0	1	0	0	2	1	0	1	1	0	1	0	0	3	0	0	15	3	1596.98	P42765	P42765	2	16	ACAA2	3-ketoacyl-CoA thiolase, mitochondrial	yes	yes	3	2.3428e-09	177.63	1	1	1	1	1
ALLRPGRLDRKIHIDLP	VKMIMATNRPDTLDPALLRPGRLDRKIHID	LRPGRLDRKIHIDLPNEQARLDILKIHAGP	P	A	L	L	P	N	1	3	0	2	0	0	0	1	1	2	4	1	0	0	2	0	0	0	0	0	0	0	17	2	1982.19	P62333	P62333	288	304	PSMC6	26S protease regulatory subunit 10B	yes	yes	4;5	0.0033208	70.197	2	1	2	2	2
ALLRSGRLDRKIEFP	VKVIAATNRVDILDPALLRSGRLDRKIEFP	ALLRSGRLDRKIEFPMPNEEARARIMQIHS	P	A	L	F	P	M	1	3	0	1	0	0	1	1	0	1	3	1	0	1	1	1	0	0	0	0	0	0	15	1	1770.03	P17980	P17980	341	355	PSMC3	26S protease regulatory subunit 6A	yes	yes	3;4	0.0023894	75.102	1	1	1	1	1
ALLTEEVLEREVIA	SASVTEPLEQVEAEAALLTEEVLEREVIAE	AALLTEEVLEREVIAEEEPPTVTEPLPENR	A	A	L	I	A	E	2	1	0	0	0	0	4	0	0	1	3	0	0	0	0	0	1	0	0	2	0	0	14	1	1583.88	Q02952	Q02952	930	943	AKAP12	A-kinase anchor protein 12	yes	yes	2	0.00041547	111.86	1
ALLTERTRNEMTA	EKDEAEDLLGRGSRAALLTERTRNEMTAEE	RAALLTERTRNEMTAEEKRRAHQKELAAQL	A	A	L	T	A	E	2	2	1	0	0	0	2	0	0	0	2	0	1	0	0	0	3	0	0	0	0	0	13	1	1504.77	Q9Y5B9	Q9Y5B9	458	470	SUPT16H	FACT complex subunit SPT16	yes	yes	3	0.007332	56.139
ALNAVRLLVVDP	VEKETHQQVVSRIRAALNAVRLLVVDPETD	IRAALNAVRLLVVDPETDEQLQKLGVQVRE	A	A	L	D	P	E	2	1	1	1	0	0	0	0	0	0	3	0	0	0	1	0	0	0	0	3	0	0	12	2	1278.77	O14745	O14745	82	93	SLC9A3R1	Na(+)/H(+) exchange regulatory cofactor NHE-RF1	yes	yes	2	0.0015788	100.57			1	1	1
ALNDNLEKGLLKA	DIFAKFSAYIKNSNPALNDNLEKGLLKALK	NPALNDNLEKGLLKALKVLDNYLTSPLPEE	P	A	L	K	A	L	2	0	2	1	0	0	1	1	0	0	4	2	0	0	0	0	0	0	0	0	0	0	13	1	1397.79	O00299	O00299	124	136	CLIC1	Chloride intracellular channel protein 1	yes	yes	3	0.00027437	82.543
ALNDNLEKGLLKALKVLDNYLTSP	DIFAKFSAYIKNSNPALNDNLEKGLLKALK	LLKALKVLDNYLTSPLPEEVDETSAEDEGV	P	A	L	S	P	L	2	0	3	2	0	0	1	1	0	0	7	3	0	0	1	1	1	0	1	1	0	0	24	2	2641.47	O00299	O00299	124	147	CLIC1	Chloride intracellular channel protein 1	yes	yes	3;4	1.3878e-07	145.13	1		1		2
ALNKEELLEYEEKKRQA	QRVDYIMQLPVPMDAALNKEELLEYEEKKR	NKEELLEYEEKKRQAEEEKMALPELVRAQV	A	A	L	Q	A	E	2	1	1	0	0	1	5	0	0	0	3	3	0	0	0	0	0	0	1	0	0	0	17	1	2090.1	P45974	P45974	496	512	USP5	Ubiquitin carboxyl-terminal hydrolase 5	yes	yes	4	7.9735e-07	135.09
ALNVLLTSNKQKP	ASRQALMDNGNNLEAALNVLLTSNKQKPVM	EAALNVLLTSNKQKPVMGPPLRGRGKGRGR	A	A	L	K	P	V	1	0	2	0	0	1	0	0	0	0	3	2	0	0	1	1	1	0	0	1	0	0	13	1	1424.84	Q9H7E2	Q9H7E2	226	238	TDRD3	Tudor domain-containing protein 3	yes	yes	4	0.036506	41.401
ALPFRKDLEKYKDLDEDELLGNLSETELKQLETVLDDLDP	______________________________	TELKQLETVLDDLDPENALLPAGFRQKNQT	M	A	L	D	P	E	1	1	1	7	0	1	6	1	0	0	10	4	0	1	2	1	2	0	1	1	0	0	40	2	4659.37	Q9NYL9	Q9NYL9	2	41	TMOD3	Tropomodulin-3	yes	yes	4;5	8.6459e-24	257.51	1		2		1
ALQAIRKKMDLIDLEDETIDA	HGHVGADLAALCSEAALQAIRKKMDLIDLE	KKMDLIDLEDETIDAEVMNSLAVTMDDFRW	A	A	L	D	A	E	3	1	0	4	0	1	2	0	0	3	3	2	1	0	0	0	1	0	0	0	0	0	21	2	2400.26	P55072	P55072	419	439	VCP	Transitional endoplasmic reticulum ATPase	yes	yes	3	8.8079e-06	149.36
ALQAVNSVQSGNLA	ELKTDSSPNQARAQAALQAVNSVQSGNLAL	AALQAVNSVQSGNLALAASAAAVDAGMAMA	A	A	L	L	A	L	3	0	2	0	0	2	0	1	0	0	2	0	0	0	0	2	0	0	0	2	0	0	14	2	1370.72	P26599	P26599	150	163	PTBP1	Polypyrimidine tract-binding protein 1	yes	yes	2	5.0296e-05	127.37
ALQELLSKGLIKLVSKHRA	VVSERLKIRGSLARAALQELLSKGLIKLVS	LLSKGLIKLVSKHRAQVIYTRNTKGGDAPA	A	A	L	R	A	Q	2	1	0	0	0	1	1	1	1	1	5	3	0	0	0	2	0	0	0	1	0	0	19	1	2103.29	P62851	P62851	87	105	RPS25	40S ribosomal protein S25	yes	yes	3	0.041771	62.274
ALQGRLEGLGSSEA	ESLLSKSQEHEQRLAALQGRLEGLGSSEAD	AALQGRLEGLGSSEADQDGLASTVRSLGET	A	A	L	E	A	D	2	1	0	0	0	1	2	3	0	0	3	0	0	0	0	2	0	0	0	0	0	0	14	1	1386.71	Q07065	Q07065	450	463	CKAP4	Cytoskeleton-associated protein 4	yes	yes	2	1.963e-07	181.68	1
ALQIRTVLLSIQA	LGRICLDILKDKWSPALQIRTVLLSIQALL	SPALQIRTVLLSIQALLSAPNPDDPLANDV	P	A	L	Q	A	L	2	1	0	0	0	2	0	0	0	2	3	0	0	0	0	1	1	0	0	1	0	0	13	1	1424.87	P61088;Q5JXB2	P61088	98	110	UBE2N;UBE2NL	Ubiquitin-conjugating enzyme E2 N;Putative ubiquitin-conjugating enzyme E2 N-like	yes	no	2	0.0019794	112.13	1		1
ALQIRTVLLSIQALLSAP	LGRICLDILKDKWSPALQIRTVLLSIQALL	IRTVLLSIQALLSAPNPDDPLANDVAEQWK	P	A	L	A	P	N	3	1	0	0	0	2	0	0	0	2	5	0	0	0	1	2	1	0	0	1	0	0	18	3	1906.16	P61088	P61088	98	115	UBE2N	Ubiquitin-conjugating enzyme E2 N	yes	yes	2;3	6.6701e-08	116.35	1
ALRACRRLNDFA	LVTYDMVPEPKIIDAALRACRRLNDFASTV	IDAALRACRRLNDFASTVRILEVVKDKAGP	A	A	L	F	A	S	3	3	1	1	1	0	0	0	0	0	2	0	0	1	0	0	0	0	0	0	0	0	12	2	1461.76	P20674	P20674	92	103	COX5A	Cytochrome c oxidase subunit 5A, mitochondrial	yes	yes	2;3;4	0.00013305	131.45	2	2	3	2	3
ALRAKEELERQA	RAQEEAERLEADRMAALRAKEELERQAVDQ	RMAALRAKEELERQAVDQIKSQEQLAAELA	A	A	L	Q	A	V	3	2	0	0	0	1	3	0	0	0	2	1	0	0	0	0	0	0	0	0	0	0	12	2	1412.77	P15311	P15311	396	407	EZR	Ezrin	yes	yes	3;4	1.6511e-09	166.24	1	1			1
ALRAKEELERQAVDQIKSQEQLA	RAQEEAERLEADRMAALRAKEELERQAVDQ	ERQAVDQIKSQEQLAAELAEYTAKIALLEE	A	A	L	L	A	A	4	2	0	1	0	4	4	0	0	1	3	2	0	0	0	1	0	0	0	1	0	0	23	3	2652.42	P15311	P15311	396	418	EZR	Ezrin	yes	yes	3;4	8.1424e-12	199.94	1	1	2	1	2
ALRAMRGIVNGAAP	______________________________	MALRAMRGIVNGAAPELPVPTGGPAVGARE	M	A	L	A	P	E	4	2	1	0	0	0	0	2	0	1	1	0	1	0	1	0	0	0	0	1	0	0	14	4	1395.78	P21281	P21281	2	15	ATP6V1B2	V-type proton ATPase subunit B, brain isoform	yes	yes	2	4.7145e-08	164.68	1	1	2	2
ALRDVRQQYESVAAKNLQEA	HVQIDVDVSKPDLTAALRDVRQQYESVAAK	RQQYESVAAKNLQEAEEWYKSKFADLSEAA	A	A	L	E	A	E	4	2	1	1	0	3	2	0	0	0	2	1	0	0	0	1	0	0	1	2	0	0	20	3	2288.19	P08670	P08670	268	287	VIM	Vimentin	yes	yes	4	0.0011677	77.08	1
ALRDVRQQYESVAAKNLQEAEEWYKSKFA	HVQIDVDVSKPDLTAALRDVRQQYESVAAK	KNLQEAEEWYKSKFADLSEAANRNNDALRQ	A	A	L	F	A	D	5	2	1	1	0	3	4	0	0	0	2	3	0	1	0	2	0	1	2	2	0	0	29	4	3456.74	P08670	P08670	268	296	VIM	Vimentin	yes	yes	4;5	1.5701e-30	263.19		1	1		1
ALREGGFLLLHTLLRGHP	AALGDPASALSNMVAALREGGFLLLHTLLR	EGGFLLLHTLLRGHPLGDIVAFLTSTEPQY	A	A	L	H	P	L	1	2	0	0	0	0	1	3	2	0	6	0	0	1	1	0	1	0	0	0	0	0	18	1	1999.15	P49327	P49327	1335	1352	FASN	Fatty acid synthase;[Acyl-carrier-protein] S-acetyltransferase;[Acyl-carrier-protein] S-malonyltransferase;3-oxoacyl-[acyl-carrier-protein] synthase;3-oxoacyl-[acyl-carrier-protein] reductase;3-hydroxyacyl-[acyl-carrier-protein] dehydratase;Enoyl-[acyl-carrier-protein] reductase;Oleoyl-[acyl-carrier-protein] hydrolase	yes	yes	4	0.00039884	84.581
ALRELEEETGYKGDIA	FPAGLIDDGETPEAAALRELEEETGYKGDI	LRELEEETGYKGDIAECSPAVCMDPGLSNC	A	A	L	I	A	E	2	1	0	1	0	0	4	2	0	1	2	1	0	0	0	0	1	0	1	0	0	0	16	1	1792.88	Q9UKK9	Q9UKK9	109	124	NUDT5	ADP-sugar pyrophosphatase	yes	yes	3	0.0044623	71.143
ALRKSEIEYYAMLAKTGVHHYSGNNIELGTACGKYYRVCTLA	RQGKAKLVILANNCPALRKSEIEYYAMLAK	LGTACGKYYRVCTLAIIDPGDSDIIRSMPE	P	A	L	L	A	I	5	2	2	0	2	0	3	4	2	2	4	3	1	0	0	2	3	0	5	2	0	0	42	4	4807.37	P62888	P62888	54	95	RPL30	60S ribosomal protein L30	yes	yes	5	1.533e-10	196.92				1
ALRLQKSQSSDLLERERESVLRREQEVA	AQVPHVWGWEVAGAPALRLQKSQSSDLLER	ERERESVLRREQEVAEERRNALFPEVFSPT	P	A	L	V	A	E	2	5	0	1	0	3	5	0	0	0	5	1	0	0	0	4	0	0	0	2	0	0	28	1	3324.79	Q8IVT2	Q8IVT2	535	562	MISP	Mitotic interactor and substrate of PLK1	yes	yes	5	1.4899e-05	102.27	1		1		1
ALRQLTPDSAAFIQQSQQQP	SPQPYLVPFLKRSLPALRQLTPDSAAFIQQ	TPDSAAFIQQSQQQPPPPTSQATTALTAVV	P	A	L	Q	P	P	3	1	0	1	0	6	0	0	0	1	2	0	0	1	2	2	1	0	0	0	0	0	20	4	2226.14	O00268	O00268	663	682	TAF4	Transcription initiation factor TFIID subunit 4	yes	yes	3	0.0072579	56.215
ALRRFGRFDREVDIGIP	VIVMAATNRPNSIDPALRRFGRFDREVDIG	RRFGRFDREVDIGIPDATGRLEILQIHTKN	P	A	L	I	P	D	1	4	0	2	0	0	1	2	0	2	1	0	0	2	1	0	0	0	0	1	0	0	17	1	2016.1	P55072	P55072	356	372	VCP	Transitional endoplasmic reticulum ATPase	yes	yes	3	0.0018291	77.191			1
ALRRLHTSSWRA	LLGRLRQSTVKATGPALRRLHTSSWRADSS	TGPALRRLHTSSWRADSSRASLTRVHRQAY	P	A	L	R	A	D	2	3	0	0	0	0	0	0	1	0	2	0	0	0	0	2	1	1	0	0	0	0	12	1	1452.81	Q7Z7F7	Q7Z7F7	22	33	MRPL55	39S ribosomal protein L55, mitochondrial	yes	yes	3	0.025704	43.68		1		1
ALRVLDLSGNA	NALGPGLSPELGPLPALRVLDLSGNALEAL	GPLPALRVLDLSGNALEALPPGQGLGPAEP	P	A	L	N	A	L	2	1	1	1	0	0	0	1	0	0	3	0	0	0	0	1	0	0	0	1	0	0	11	1	1127.63	Q8N1G4	Q8N1G4	100	110	LRRC47	Leucine-rich repeat-containing protein 47	yes	yes	2	0.0011863	117.31	1	1
ALRVTRNSKINAENKAKINMA	______________________________	NSKINAENKAKINMAGAKRVPTAPAATSKP	M	A	L	M	A	G	4	2	4	0	0	0	1	0	0	2	1	3	1	0	0	1	1	0	0	1	0	0	21	3	2341.3	P14635	P14635	2	22	CCNB1	G2/mitotic-specific cyclin-B1	yes	yes	5	7.1306e-05	94.057		1	1		1
ALSAKRAGELDRARELMRIGKRFGA	PRALLSSRQREYKVAALSAKRAGELDRARE	DRARELMRIGKRFGAVLEALEKGQPVDLSA	A	A	L	G	A	V	5	5	0	1	0	0	2	3	0	1	3	2	1	1	0	1	0	0	0	0	0	0	25	4	2771.55	Q5T0F9	Q5T0F9	294	318	CC2D1B	Coiled-coil and C2 domain-containing protein 1B	yes	yes	4	0.052273	43.176
ALSDQGLDIKA	STKPKKVRPSASRYAALSDQGLDIKAAFQP	SRYAALSDQGLDIKAAFQPEANPSHLTLNT	A	A	L	K	A	A	2	0	0	2	0	1	0	1	0	1	2	1	0	0	0	1	0	0	0	0	0	0	11	1	1129.6	Q8WX93	Q8WX93	1350	1360	PALLD	Palladin	yes	yes	2	0.052718	74.772	1
ALSGANLTSPRVP	AALAPASLTSARMAPALSGANLTSPRVPLS	APALSGANLTSPRVPLSAYERVSGRTSPPL	P	A	L	V	P	L	2	1	1	0	0	0	0	1	0	0	2	0	0	0	2	2	1	0	0	1	0	0	13	3	1281.7	Q9UQ35	Q9UQ35	2374	2386	SRRM2	Serine/arginine repetitive matrix protein 2	yes	yes	2	6.2679e-06	164.48				1
ALSKRELDELKP	______________________________	______________________________	M	A	L	K	P	W	1	1	0	1	0	0	2	0	0	0	3	2	0	0	1	1	0	0	0	0	0	0	12	1	1397.79	O43395	O43395	2	13	PRPF3	U4/U6 small nuclear ribonucleoprotein Prp3	yes	yes	3	0.00055208	95.162	1	1	1	1	1
ALSRGLP	______________________________	______________________________	M	A	L	L	P	R	1	1	0	0	0	0	0	1	0	0	2	0	0	0	1	1	0	0	0	0	0	0	7	1	712.423	Q9UBT2	Q9UBT2	2	8	UBA2	SUMO-activating enzyme subunit 2	yes	yes	2	0.017523	71.134					1
ALSVRNLSP	MRGRQLRVRFATHAAALSVRNLSPYVSNEL	FATHAAALSVRNLSPYVSNELLEEAFSQFG	A	A	L	S	P	Y	1	1	1	0	0	0	0	0	0	0	2	0	0	0	1	2	0	0	0	1	0	0	9	1	955.545	P23246	P23246	372	380	SFPQ	Splicing factor, proline- and glutamine-rich	yes	yes	2	0.015513	86.136	1	1	1	1
ALTDFVRSVHP	SEVLMMIKTQSSLVPALTDFVRSVHPYEVA	SLVPALTDFVRSVHPYEVAEVIALPVEQGN	P	A	L	H	P	Y	1	1	0	1	0	0	0	0	1	0	1	0	0	1	1	1	1	0	0	2	0	0	11	1	1240.66	O60888	O60888	132	142	CUTA	Protein CutA	yes	yes	3	0.036714	39.58
ALTISKVLLSICSLLCDP	NGSICLDILRSQWSPALTISKVLLSICSLL	ISKVLLSICSLLCDPNPDDPLVPEIARIYK	P	A	L	D	P	N	1	0	0	1	2	0	0	0	0	2	5	1	0	0	1	3	1	0	0	1	0	0	18	1	2002.08	P61077;P62837	P61077	96	113	UBE2D3;UBE2D2	Ubiquitin-conjugating enzyme E2 D3;Ubiquitin-conjugating enzyme E2 D2	no	no	2	1.1362e-05	171.26					1
ALTRRLTAIIEEA	EELLAEFGSGTLDLPALTRRLTAIIEEAEE	LPALTRRLTAIIEEAEEAPGARPQLQDAWR	P	A	L	E	A	E	3	2	0	0	0	0	2	0	0	2	2	0	0	0	0	0	2	0	0	0	0	0	13	2	1455.84	P58107	P58107	2566	2578	EPPK1	Epiplakin	yes	no	2;3	0.00025743	91.469	1	1	2	1	2
ALVGVVKEA	VSKVGYKLHGRTLRPALVGVVKEA______	GRTLRPALVGVVKEA_______________	P	A	L	E	A	-	2	0	0	0	0	0	1	1	0	0	1	1	0	0	0	0	0	0	0	3	0	0	9	1	884.533	Q9HAV7	Q9HAV7	209	217	GRPEL1	GrpE protein homolog 1, mitochondrial	yes	yes	2	0.020396	107.01				1	1
ALVIDNGSGMCKA	______________________________	IAALVIDNGSGMCKAGFAGDDAPRAVFPSI	A	A	L	K	A	G	2	0	1	1	1	0	0	2	0	1	1	1	1	0	0	1	0	0	0	1	0	0	13	1	1334.63	P63261	P63261	7	19	ACTG1	Actin, cytoplasmic 2;Actin, cytoplasmic 2, N-terminally processed	yes	yes	2	2.3456e-06	163.94					1
ALVIDNGSGMCKAGFA	______________________________	LVIDNGSGMCKAGFAGDDAPRAVFPSIVGR	A	A	L	F	A	G	3	0	1	1	1	0	0	3	0	1	1	1	1	1	0	1	0	0	0	1	0	0	16	2	1609.76	P63261	P63261	7	22	ACTG1	Actin, cytoplasmic 2;Actin, cytoplasmic 2, N-terminally processed	yes	yes	2	8.9293e-09	160.91	1	1	1	1	1
ALVIDNGSGMCKAGFAGDDAP	______________________________	GSGMCKAGFAGDDAPRAVFPSIVGRPRHQG	A	A	L	A	P	R	4	0	1	3	1	0	0	4	0	1	1	1	1	1	1	1	0	0	0	1	0	0	21	4	2064.92	P63261	P63261	7	27	ACTG1	Actin, cytoplasmic 2;Actin, cytoplasmic 2, N-terminally processed	yes	yes	2;3	8.0567e-18	232.98	1	1	1	1	1
ALVLNDIHKKIA	DRAPARFKAKFVGDPALVLNDIHKKIALVK	GDPALVLNDIHKKIALVKKLAFAFGDRNCS	P	A	L	I	A	L	2	0	1	1	0	0	0	0	1	2	2	2	0	0	0	0	0	0	0	1	0	0	12	1	1333.81	Q14118	Q14118	617	628	DAG1	Dystroglycan;Alpha-dystroglycan;Beta-dystroglycan	yes	yes	3	0.0024812	70.488	1	1
ALVMSKGHRIEEVP	KRYAICSALAASALPALVMSKGHRIEEVPE	PALVMSKGHRIEEVPELPLVVEDKVEGYKK	P	A	L	V	P	E	1	1	0	0	0	0	2	1	1	1	1	1	1	0	1	1	0	0	0	2	0	0	14	1	1564.84	P36578	P36578	135	148	RPL4	60S ribosomal protein L4	yes	yes	3	0.0012168	83.877	2	1	2	2	2
ALVSAYGTGLEGGTTGIQSEFFINTTRAGP	PFKVRVGEPGQAGNPALVSAYGTGLEGGTT	GIQSEFFINTTRAGPGTLSVTIEGPSKVKM	P	A	L	G	P	G	3	1	1	0	0	1	2	6	0	2	2	0	0	2	1	2	5	0	1	1	0	0	30	3	3014.5	O75369	O75369	2385	2414	FLNB	Filamin-B	yes	yes	3	0.022431	51.16
ALVSKKLNVTEQEKIDKLMIEMDGTENKSKFGA	GVSKAVEHINKTIAPALVSKKLNVTEQEKI	MIEMDGTENKSKFGANAILGVSLAVCKAGA	P	A	L	G	A	N	2	0	2	2	0	1	4	2	0	2	3	6	2	1	0	2	2	0	0	2	0	0	33	1	3693.93	P06733	P06733	76	108	ENO1	Alpha-enolase	yes	yes	5	2.6432e-80	349.14
ALVSKKLNVTEQEKIDKLMIEMDGTENKSKFGANA	GVSKAVEHINKTIAPALVSKKLNVTEQEKI	EMDGTENKSKFGANAILGVSLAVCKAGAVE	P	A	L	N	A	I	3	0	3	2	0	1	4	2	0	2	3	6	2	1	0	2	2	0	0	2	0	0	35	2	3879.01	P06733	P06733	76	110	ENO1	Alpha-enolase	yes	yes	4;5;6	0	570.1	1	1			1
ALVVDNGSGMCKA	______________________________	IAALVVDNGSGMCKAGFAGDDAPRAVFPSI	A	A	L	K	A	G	2	0	1	1	1	0	0	2	0	0	1	1	1	0	0	1	0	0	0	2	0	0	13	1	1320.62	P60709	P60709	7	19	ACTB	Actin, cytoplasmic 1;Actin, cytoplasmic 1, N-terminally processed	yes	yes	2	4.4308e-05	140.45
ALVVDNGSGMCKAGFAGDDAP	______________________________	GSGMCKAGFAGDDAPRAVFPSIVGRPRHQG	A	A	L	A	P	R	4	0	1	3	1	0	0	4	0	0	1	1	1	1	1	1	0	0	0	2	0	0	21	4	2050.91	P60709	P60709	7	27	ACTB	Actin, cytoplasmic 1;Actin, cytoplasmic 1, N-terminally processed	yes	yes	2	0.0003987	150.12
ALYKVSDATGQMNLTKVA	PEEDLTADKANAQAAALYKVSDATGQMNLT	KVSDATGQMNLTKVADSSPFALELLISDDC	A	A	L	V	A	D	3	0	1	1	0	1	0	1	0	0	2	2	1	0	0	1	2	0	1	2	0	0	18	2	1909	P40121	P40121	250	267	CAPG	Macrophage-capping protein	yes	yes	3	0.00080237	64.275
ALYKVSDATGQMNLTKVADSSP	PEEDLTADKANAQAAALYKVSDATGQMNLT	ATGQMNLTKVADSSPFALELLISDDCFVLD	A	A	L	S	P	F	3	0	1	2	0	1	0	1	0	0	2	2	1	0	1	3	2	0	1	2	0	0	22	3	2295.14	P40121	P40121	250	271	CAPG	Macrophage-capping protein	yes	yes	3	2.2348e-05	149.73			1		1
AMAVFEDKFRP	TDKLPYVTMGSGSLAAMAVFEDKFRPDMEE	GSLAAMAVFEDKFRPDMEEEEAKNLVSEAI	A	A	M	R	P	D	2	1	0	1	0	0	1	0	0	0	0	1	1	2	1	0	0	0	0	1	0	0	11	2	1309.65	Q99436	Q99436	177	187	PSMB7	Proteasome subunit beta type-7	yes	yes	3	0.020627	61.435			1	1
AMCIHGDKSQPERDWVLNEFRSGKAP	RCDDLTRRMRRDGWPAMCIHGDKSQPERDW	ERDWVLNEFRSGKAPILIATDVASRGLDVE	P	A	M	A	P	I	2	2	1	2	1	1	2	2	1	1	1	2	1	1	2	2	0	1	0	1	0	0	26	3	3027.44	Q92841	Q92841	445	470	DDX17	Probable ATP-dependent RNA helicase DDX17	yes	yes	5	0.034537	37.938			1	1
AMDWLMEHEDDP	AEKALALTGNQGIEAAMDWLMEHEDDPDVD	IEAAMDWLMEHEDDPDVDEPLETPLGHILG	A	A	M	D	P	D	1	0	0	3	0	0	2	0	1	0	1	0	2	0	1	0	0	1	0	0	0	0	12	1	1487.57	Q04323	Q04323	35	46	UBXN1	UBX domain-containing protein 1	yes	yes	2	0.00019151	138.06
AMEGLNGQDLMGQP	GYTLVEYETYKEAQAAMEGLNGQDLMGQPI	AAMEGLNGQDLMGQPISVDWCFVRGPPKGK	A	A	M	Q	P	I	1	0	1	1	0	2	1	3	0	0	2	0	2	0	1	0	0	0	0	0	0	0	14	1	1459.64	Q9Y5S9	Q9Y5S9	130	143	RBM8A	RNA-binding protein 8A	yes	yes	2	0.00036864	126.39		1		1
AMFEQMRA	______________________________	______________________________	M	A	M	R	A	N	2	1	0	0	0	1	1	0	0	0	0	0	2	1	0	0	0	0	0	0	0	0	8	1	982.436	Q9UBQ5	Q9UBQ5	2	9	EIF3K	Eukaryotic translation initiation factor 3 subunit K	yes	yes	2	0.0033446	105.2			1		1
AMFGPKGFGRGGAESHTFK	AEHEGKPYCNHPCYAAMFGPKGFGRGGAES	PKGFGRGGAESHTFK_______________	A	A	M	F	K	-	2	1	0	0	0	0	1	5	1	0	0	2	1	3	1	1	1	0	0	0	0	0	19	3	1980.96	P50238	P50238	59	77	CRIP1	Cysteine-rich protein 1	yes	yes	3;4;5	1.4194e-06	164.2	4	5	5	5	4
AMFKLHLGTTQNSLTEADFRELGRKTDGYSGA	EKRIYIPLPEPHARAAMFKLHLGTTQNSLT	DFRELGRKTDGYSGADISIIVRDALMQPVR	A	A	M	G	A	D	3	2	1	2	0	1	2	4	1	0	4	2	1	2	0	2	4	0	1	0	0	0	32	2	3513.73	O75351	O75351	308	339	VPS4B	Vacuolar protein sorting-associated protein 4B	yes	yes	5	3.1248e-05	109.45
AMFNIRNIGKTLVTRTQGTKIA	VDPFSKKDWYDVKAPAMFNIRNIGKTLVTR	IGKTLVTRTQGTKIASDGLKGRVFEVSLAD	P	A	M	I	A	S	2	2	2	0	0	1	0	2	0	3	1	2	1	1	0	0	4	0	0	1	0	0	22	1	2432.37	P61247	P61247	37	58	RPS3A	40S ribosomal protein S3a	yes	yes	3;4;5	5.8928e-06	162.32
AMGIHGDKSQQERDWVLNEFKHGKAP	RCDELTRKMRRDGWPAMGIHGDKSQQERDW	ERDWVLNEFKHGKAPILIATDVASRGLDVE	P	A	M	A	P	I	2	1	1	2	0	2	2	3	2	1	1	3	1	1	1	1	0	1	0	1	0	0	26	2	2977.46	P17844	P17844	368	393	DDX5	Probable ATP-dependent RNA helicase DDX5	yes	yes	5	0.0019651	67.827
AMGIKSCDPKGP	YRCELLYEGPPDDEAAMGIKSCDPKGPLMM	DEAAMGIKSCDPKGPLMMYISKMVPTSDKG	A	A	M	G	P	L	1	0	0	1	1	0	0	2	0	1	0	2	1	0	2	1	0	0	0	0	0	0	12	2	1259.6	P13639	P13639	382	393	EEF2	Elongation factor 2	yes	yes	3	0.042064	37.144
AMITETIIETDKP	FGGFGSSAVSGGSTAAMITETIIETDKPKV	TAAMITETIIETDKPKVAPAPARPSGPSKA	A	A	M	K	P	K	1	0	0	1	0	0	2	0	0	3	0	1	1	0	1	0	3	0	0	0	0	0	13	1	1460.74	P48444	P48444	198	210	ARCN1	Coatomer subunit delta	yes	yes	2	2.7003e-06	161.51
AMKAHGVDKVVACTSA	SPTTVMSEGARNIVAAMKAHGVDKVVACTS	MKAHGVDKVVACTSAFLLWDPTKVPPRLQA	A	A	M	S	A	F	4	0	0	1	1	0	0	1	1	0	0	2	1	0	0	1	1	0	0	3	0	0	16	3	1643.81	P30043	P30043	97	112	BLVRB	Flavin reductase (NADPH)	yes	yes	3	0.038436	51.888
AMKKVVQQLRLEA	______________________________	VAAMKKVVQQLRLEAGLNRVKVSQAAADLK	A	A	M	E	A	G	2	1	0	0	0	2	1	0	0	0	2	2	1	0	0	0	0	0	0	2	0	0	13	1	1512.88	P63218	P63218	9	21	GNG5	Guanine nucleotide-binding protein G(I)/G(S)/G(O) subunit gamma-5	yes	yes	3	7.3981e-07	161.23	1	1	1		1
AMKNVTELNEP	ARLAEQAERYDDMAAAMKNVTELNEPLSNE	DMAAAMKNVTELNEPLSNEERNLLSVAYKN	A	A	M	E	P	L	1	0	2	0	0	0	2	0	0	0	1	1	1	0	1	0	1	0	0	1	0	0	11	1	1244.61	P61981	P61981	26	36	YWHAG	14-3-3 protein gamma;14-3-3 protein gamma, N-terminally processed	yes	yes	2	0.055908	55.549		1
AMKQIGNVAA	LRNACRGGGVGGFLPAMKQIGNVAALPGIV	GGFLPAMKQIGNVAALPGIVHRSIGLPDVH	P	A	M	A	A	L	3	0	1	0	0	1	0	1	0	1	0	1	1	0	0	0	0	0	0	1	0	0	10	2	1001.53	Q9Y3I0	Q9Y3I0	65	74	RTCB	tRNA-splicing ligase RtcB homolog	yes	yes	2	0.013167	91.9				1
AMLHNIDQEMLKCIELDERLKA	GMVSFHDNPEKYNNPAMLHNIDQEMLKCIE	QEMLKCIELDERLKAMDQEITVNPQFVQKS	P	A	M	K	A	M	2	1	1	2	1	1	3	0	1	2	4	2	2	0	0	0	0	0	0	0	0	0	22	1	2669.33	Q9UNS2	Q9UNS2	371	392	COPS3	COP9 signalosome complex subunit 3	yes	yes	5	0.00019991	86.357
AMLRVQP	______________________________	______________________________	M	A	M	Q	P	E	1	1	0	0	0	1	0	0	0	0	1	0	1	0	1	0	0	0	0	1	0	0	7	1	813.453	Q06323	Q06323	2	8	PSME1	Proteasome activator complex subunit 1	yes	yes	2	0.0048115	121.87	1	2	1	1	1
AMLSTILYSRRFFP	YKHSNNKAMTTGAIAAMLSTILYSRRFFPY	AAMLSTILYSRRFFPYYVYNIIGGLDEEGK	A	A	M	F	P	Y	1	2	0	0	0	0	0	0	0	1	2	0	1	2	1	2	1	0	1	0	0	0	14	1	1700.91	P20618	P20618	118	131	PSMB1	Proteasome subunit beta type-1	yes	yes	3	2.8272e-05	119.39
AMMQEMMRNQDRA	NPDIMRQTLELARNPAMMQEMMRNQDRALS	NPAMMQEMMRNQDRALSNLESIPGGYNALR	P	A	M	R	A	L	2	2	1	1	0	2	1	0	0	0	0	0	4	0	0	0	0	0	0	0	0	0	13	1	1610.68	Q9UMX0;Q9NRR5	Q9UMX0	246	258	UBQLN1;UBQLN4	Ubiquilin-1;Ubiquilin-4	no	no	3	0.0001187	113.24	1		1		1
AMQAAKRA	______________________________	______________________________	M	A	M	R	A	N	4	1	0	0	0	1	0	0	0	0	0	1	1	0	0	0	0	0	0	0	0	0	8	3	845.454	Q9Y3B4	Q9Y3B4	2	9	SF3B6	Splicing factor 3B subunit 6	yes	yes	2	0.0014845	139.92	1	1	1	1	1
AMQKIFAREILDSRGNP	______________________________	QKIFAREILDSRGNPTVEVDLHTAKGRFRA	M	A	M	N	P	T	2	2	1	1	0	1	1	1	0	2	1	1	1	1	1	1	0	0	0	0	0	0	17	2	1945.02	P13929	P13929	2	18	ENO3	Beta-enolase	yes	yes	3	1.959e-08	151.48	1	2	2	2	2
AMQKVMYKGLVP	SELKQKIHSITGLPPAMQKVMYKGLVPEDK	LPPAMQKVMYKGLVPEDKTLREIKVTSGAK	P	A	M	V	P	E	1	0	0	0	0	1	0	1	0	0	1	2	2	0	1	0	0	0	1	2	0	0	12	1	1363.74	O14562	O14562	123	134	UBFD1	Ubiquitin domain-containing protein UBFD1	yes	yes	3	0.037031	41.598			1	1	1
AMQRYVKRLHEVGRTEP	FWYGPRWQEVIPYTPAMQRYVKRLHEVGRT	QRYVKRLHEVGRTEPELLVAHAYTRYLGDL	P	A	M	E	P	E	1	3	0	0	0	1	2	1	1	0	1	1	1	0	1	0	1	0	1	2	0	0	17	1	2069.1	P09601	P09601	110	126	HMOX1	Heme oxygenase 1	yes	yes	4	0.00032647	91.932
AMQSSGSFNYARP	ASPEPMSALASRSAPAMQSSGSFNYARPKQ	APAMQSSGSFNYARPKQFIAAQNLGPASGH	P	A	M	R	P	K	2	1	1	0	0	1	0	1	0	0	0	0	1	1	1	3	0	0	1	0	0	0	13	2	1414.63	Q8WX93	Q8WX93	722	734	PALLD	Palladin	yes	yes	2	2.3769e-06	163.38	1		1	1	1
AMRLILEQMQKDP	RAMADPEVQQIMSDPAMRLILEQMQKDPQA	DPAMRLILEQMQKDPQALSEHLKNPVIAQK	P	A	M	D	P	Q	1	1	0	1	0	2	1	0	0	1	2	1	2	0	1	0	0	0	0	0	0	0	13	1	1571.82	P31948	P31948	503	515	STIP1	Stress-induced-phosphoprotein 1	yes	yes	2;3	2.0292e-05	151.79	3	3	4	3	2
AMTIAKNA	QKIGIEIIKRTLKIPAMTIAKNAGVEGSLI	KRTLKIPAMTIAKNAGVEGSLIVEKIMQSS	P	A	M	N	A	G	3	0	1	0	0	0	0	0	0	1	0	1	1	0	0	0	1	0	0	0	0	0	8	2	818.432	P10809	P10809	476	483	HSPD1	60 kDa heat shock protein, mitochondrial	yes	yes	2	0.0011158	157.99
AMTIAKNAGVEGSLIVEKIMQSSSEVGYDAMA	QKIGIEIIKRTLKIPAMTIAKNAGVEGSLI	KIMQSSSEVGYDAMAGDFVNMVEKGIIDPT	P	A	M	M	A	G	5	0	1	1	0	1	3	3	0	3	1	2	3	0	0	4	1	0	1	3	0	0	32	4	3299.61	P10809	P10809	476	507	HSPD1	60 kDa heat shock protein, mitochondrial	yes	yes	3	1.1298e-14	231.74					1
AMTLNERFTSYQKA	VSLVHHVKEQYFKSAAMTLNERFTSYQKAT	AAMTLNERFTSYQKATEEHSTRQKSPEIHR	A	A	M	K	A	T	2	1	1	0	0	1	1	0	0	0	1	1	1	1	0	1	2	0	1	0	0	0	14	1	1658.81	Q9NYF8	Q9NYF8	625	638	BCLAF1	Bcl-2-associated transcription factor 1	yes	yes	3	0.010562	50.305
AMTSSRKGTFTDDLHKLVDNWARDA	VGATVNSQAAQAQPPAMTSSRKGTFTDDLH	TDDLHKLVDNWARDAMNLSGRRGSKGHMNY	P	A	M	D	A	M	3	2	1	4	0	0	0	1	1	0	2	2	1	1	0	2	3	1	0	1	0	0	25	2	2834.38	Q9H4A3	Q9H4A3	2237	2261	WNK1	Serine/threonine-protein kinase WNK1	yes	yes	4;5	4.7023e-06	117.62
AMVSEFLKQA	______________________________	______________________________	M	A	M	Q	A	W	2	0	0	0	0	1	1	0	0	0	1	1	1	1	0	1	0	0	0	1	0	0	10	1	1122.57	P04083	P04083	2	11	ANXA1	Annexin A1	yes	yes	2	3.4298e-13	205.58
AMVSEFLKQAWFIENEEQEYVQTVKSSKGGPGSAVSP	______________________________	TVKSSKGGPGSAVSPYPTFNPSSDVAALHK	M	A	M	S	P	Y	3	0	1	0	0	3	5	3	0	1	1	3	1	2	2	5	1	1	1	4	0	0	37	4	4056.98	P04083	P04083	2	38	ANXA1	Annexin A1	yes	yes	4	7.8165e-16	226.53			1		1
AMVTVLEMGAARHFLRMQQLA	RVTNVKVTLRLDTHPAMVTVLEMGAARHFL	EMGAARHFLRMQQLAKTQEERAQLLQPTLE	P	A	M	L	A	K	4	2	0	0	0	2	1	1	1	0	3	0	3	1	0	0	1	0	0	2	0	0	21	3	2372.23	Q12931	Q12931	608	628	TRAP1	Heat shock protein 75 kDa, mitochondrial	yes	yes	4	1.8457e-05	128.26					1
AMVVSSWRDP	______________________________	______________________________	M	A	M	D	P	Q	1	1	0	1	0	0	0	0	0	0	0	0	1	0	1	2	0	1	0	2	0	0	10	1	1146.55	P10589	P10589	2	11	NR2F1	COUP transcription factor 1	yes	yes	2	0.0065214	75.378
ANAILNQFQP	TNQYMQRVAGMRALPANAILNQFQPAAGGY	MRALPANAILNQFQPAAGGYFVPAVPQAQG	P	A	N	Q	P	A	2	0	2	0	0	2	0	0	0	1	1	0	0	1	1	0	0	0	0	0	0	0	10	2	1114.58	Q13310	Q13310	394	403	PABPC4	Polyadenylate-binding protein 4	yes	yes	2	0.01033	104.21			1
ANALDDGQWSQGLISAA	AQRELVAQGKVGAIPANALDDGQWSQGLIS	ALDDGQWSQGLISAARMVAAATNNLCEAAN	P	A	N	A	A	R	4	0	1	2	0	2	0	2	0	1	2	0	0	0	0	2	0	1	0	0	0	0	17	3	1715.81	Q9Y490	Q9Y490	2381	2397	TLN1	Talin-1	yes	yes	2	5.7806e-08	160.52			1		1
ANAQNASKTWELSLYELHRTP	______________________________	SKTWELSLYELHRTPQEAIMDGTEIAVSPR	P	A	N	T	P	Q	3	1	2	0	0	1	2	0	1	0	3	1	0	0	1	2	2	1	1	0	0	0	21	3	2428.21	Q06587	Q06587	5	25	RING1	E3 ubiquitin-protein ligase RING1	yes	yes	4	3.3599e-05	106.13			1	1
ANCERTFIAIKP	______________________________	______________________________	M	A	N	K	P	D	2	1	1	0	1	0	1	0	0	2	0	1	0	1	1	0	1	0	0	0	0	0	12	2	1418.73	P15531	P15531	2	13	NME1	Nucleoside diphosphate kinase A	yes	yes	2	4.6131e-05	125.97	1	2	1	1	1
ANDITSQLEINFGDLGRP	AHAEDSVMDHHFRKPANDITSQLEINFGDL	ITSQLEINFGDLGRPGRGGRGGRGGRGRGG	P	A	N	R	P	G	1	1	2	2	0	1	1	2	0	2	2	0	0	1	1	1	1	0	0	0	0	0	18	1	1958.97	Q8NC51	Q8NC51	348	365	SERBP1	Plasminogen activator inhibitor 1 RNA-binding protein	yes	yes	2;3	3.44e-48	340.81
ANEDQKIGIEIIKRTLKIP	CALLRCIPALDSLTPANEDQKIGIEIIKRT	QKIGIEIIKRTLKIPAMTIAKNAGVEGSLI	P	A	N	I	P	A	1	1	1	1	0	1	2	1	0	5	1	3	0	0	1	0	1	0	0	0	0	0	19	1	2178.27	P10809	P10809	457	475	HSPD1	60 kDa heat shock protein, mitochondrial	yes	yes	3;4;5	7.151e-06	137.13	8	5	3	3	3
ANEKATDDYHYEKFKKMNRRY	EKPEPERSPPNRKRPANEKATDDYHYEKFK	DDYHYEKFKKMNRRY_______________	P	A	N	R	Y	-	2	2	2	2	0	0	2	0	1	0	0	4	1	1	0	0	1	0	3	0	0	0	21	2	2706.3	Q9NZ63	Q9NZ63	269	289	C9orf78	Uncharacterized protein C9orf78	yes	yes	5;6	1.2179e-06	172.5	1		1	1	1
ANEKVEIQKHATGKKSPAKSP	EDEIPQLVPIGKKTPANEKVEIQKHATGKK	IQKHATGKKSPAKSPNPSTPRGKKRKALPA	P	A	N	S	P	N	3	0	1	0	0	1	2	1	1	1	0	5	0	0	2	2	1	0	0	1	0	0	21	4	2247.23	O76021	O76021	377	397	RSL1D1	Ribosomal L1 domain-containing protein 1	yes	yes	4;5	6.9746e-07	177.91			1
ANEVIKCKA	______________________________	______________________________	M	A	N	K	A	A	2	0	1	0	1	0	1	0	0	1	0	2	0	0	0	0	0	0	0	1	0	0	9	1	1031.54	P11766	P11766	2	10	ADH5	Alcohol dehydrogenase class-3	yes	yes	2	0.00039158	114.64	1
ANEVIKCKAA	______________________________	______________________________	M	A	N	A	A	V	3	0	1	0	1	0	1	0	0	1	0	2	0	0	0	0	0	0	0	1	0	0	10	2	1102.58	P11766	P11766	2	11	ADH5	Alcohol dehydrogenase class-3	yes	yes	2	0.00061035	131.52	1
ANEVIKCKAAVA	______________________________	______________________________	M	A	N	V	A	W	4	0	1	0	1	0	1	0	0	1	0	2	0	0	0	0	0	0	0	2	0	0	12	3	1272.69	P11766	P11766	2	13	ADH5	Alcohol dehydrogenase class-3	yes	yes	2	0.00015887	110.39	1	1	1	1
ANFEQFLQERIKVNGKA	TLDCTHPVEDGIMDAANFEQFLQERIKVNG	FEQFLQERIKVNGKAGNLGGGVVTIERSKS	A	A	N	K	A	G	2	1	2	0	0	2	2	1	0	1	1	2	0	2	0	0	0	0	0	1	0	0	17	1	1991.06	P35268	P35268	37	53	RPL22	60S ribosomal protein L22	yes	yes	3;4	2.7473e-08	151.8	1	1	1		1
ANFLLQQNFDED	VIQAYFACEKNENLAANFLLQQNFDED___	NLAANFLLQQNFDED_______________	A	A	N	E	D	-	1	0	2	2	0	2	1	0	0	0	2	0	0	2	0	0	0	0	0	0	0	0	12	1	1452.65	P54727	P54727	398	409	RAD23B	UV excision repair protein RAD23 homolog B	yes	yes	2	0.00021541	127.94
ANFLLSQNFDDE	VIQAYFACEKNENLAANFLLSQNFDDE___	NLAANFLLSQNFDDE_______________	A	A	N	D	E	-	1	0	2	2	0	1	1	0	0	0	2	0	0	2	0	1	0	0	0	0	0	0	12	1	1411.63	P54725	P54725	352	363	RAD23A	UV excision repair protein RAD23 homolog A	yes	yes	2	0.0012135	106.2
ANFREAMRIGA	NKLAMQEFMILPVGAANFREAMRIGAEVYH	PVGAANFREAMRIGAEVYHNLKNVIKEKYG	A	A	N	G	A	E	3	2	1	0	0	0	1	1	0	1	0	0	1	1	0	0	0	0	0	0	0	0	11	2	1234.62	P06733	P06733	176	186	ENO1	Alpha-enolase	yes	yes	2;3	2.0327e-08	189.38	3	4	2	1	3
ANFREAMRIGAEVYHNLKNVIKEKYGKDA	NKLAMQEFMILPVGAANFREAMRIGAEVYH	HNLKNVIKEKYGKDATNVGDEGGFAPNILE	A	A	N	D	A	T	4	2	3	1	0	0	3	2	1	2	1	4	1	1	0	0	0	0	2	2	0	0	29	3	3363.75	P06733	P06733	176	204	ENO1	Alpha-enolase	yes	yes	5	0.00011738	83.332					1
ANGLTVAQNQVLNLIKA	GMSEAGNFGGNSFMPANGLTVAQNQVLNLI	GLTVAQNQVLNLIKACPRPEGLNFQDLKNQ	P	A	N	K	A	C	3	0	3	0	0	2	0	1	0	1	3	1	0	0	0	0	1	0	0	2	0	0	17	2	1766.01	P15927	P15927	202	218	RPA2	Replication protein A 32 kDa subunit	yes	yes	2;3	2.0163e-08	184.98
ANGLTVAQNQVLNLIKACP	GMSEAGNFGGNSFMPANGLTVAQNQVLNLI	TVAQNQVLNLIKACPRPEGLNFQDLKNQLK	P	A	N	C	P	R	3	0	3	0	1	2	0	1	0	1	3	1	0	0	1	0	1	0	0	2	0	0	19	3	2023.09	P15927	P15927	202	220	RPA2	Replication protein A 32 kDa subunit	yes	yes	3	0.0075455	61.256
ANGQQASSQNEGLTIDLKNFRKP	HHQQQQQQPPPPPIPANGQQASSQNEGLTI	QNEGLTIDLKNFRKPGEKTFTQRSRLFVGN	P	A	N	K	P	G	2	1	3	1	0	3	1	2	0	1	2	2	0	1	1	2	1	0	0	0	0	0	23	2	2515.28	Q15233	Q15233	43	65	NONO	Non-POU domain-containing octamer-binding protein	yes	yes	4	2.3699e-25	243.18	1	1			1
ANKKLNPKKYEGGRELSDFISYLQREA	SPYEVRGFPTIYFSPANKKLNPKKYEGGRE	GRELSDFISYLQREATNPPVIQEEKPKKKK	P	A	N	E	A	T	2	2	2	1	0	1	3	2	0	1	3	4	0	1	1	2	0	0	2	0	0	0	27	2	3153.66	P30101	P30101	458	484	PDIA3	Protein disulfide-isomerase A3	yes	yes	4;5	4.2709e-54	311.95	3	2	2	2	2
ANKKLNPKKYEGGRELSDFISYLQREATNPP	SPYEVRGFPTIYFSPANKKLNPKKYEGGRE	SDFISYLQREATNPPVIQEEKPKKKKKAQE	P	A	N	P	P	V	2	2	3	1	0	1	3	2	0	1	3	4	0	1	3	2	1	0	2	0	0	0	31	4	3562.85	P30101	P30101	458	488	PDIA3	Protein disulfide-isomerase A3	yes	yes	4;5;6	1.3442e-20	206.17	2	3	2	2	2
ANKNKGIIWGEDTLMEYLENPKKYIP	FGRKTGQAPGYSYTAANKNKGIIWGEDTLM	DTLMEYLENPKKYIPGTKMIFVGIKKKEER	A	A	N	I	P	G	1	0	3	1	0	0	3	2	0	3	2	4	1	0	2	0	1	1	2	0	0	0	26	2	3063.57	P99999	P99999	52	77	CYCS	Cytochrome c	yes	yes	4;5	1.8473e-05	103.53
ANKQEDEVMRA	PGEPGFPLNAIYAKPANKQEDEVMRAYLQQ	YAKPANKQEDEVMRAYLQQLRQETGLRLCE	P	A	N	R	A	Y	2	1	1	1	0	1	2	0	0	0	0	1	1	0	0	0	0	0	0	1	0	0	11	1	1289.6	O15145	O15145	121	131	ARPC3	Actin-related protein 2/3 complex subunit 3	yes	yes	3	0.00010924	142.19
ANKQEDEVMRAYLQQLRQETGLRLCEKVFDP	PGEPGFPLNAIYAKPANKQEDEVMRAYLQQ	RQETGLRLCEKVFDPQNDKPSKWWTCFVKR	P	A	N	D	P	Q	2	3	1	2	1	4	4	1	0	0	4	2	1	1	1	0	1	0	1	2	0	0	31	2	3763.88	O15145	O15145	121	151	ARPC3	Actin-related protein 2/3 complex subunit 3	yes	yes	5	0.0011559	73.107		1	1		1
ANLERTFIAIKP	______________________________	______________________________	M	A	N	K	P	D	2	1	1	0	0	0	1	0	0	2	1	1	0	1	1	0	1	0	0	0	0	0	12	2	1371.79	P22392	P22392	2	13	NME2	Nucleoside diphosphate kinase B	yes	yes	2;3	0.00019533	108.56	2	2	1	1	1
ANMSKYQSNP	DPEVMVAFQDVAQNPANMSKYQSNPKVMNL	VAQNPANMSKYQSNPKVMNLISKLSAKFGG	P	A	N	N	P	K	1	0	2	0	0	1	0	0	0	0	0	1	1	0	1	2	0	0	1	0	0	0	10	1	1138.51	P50502;Q8NFI4	P50502	343	352	ST13;ST13P5	Hsc70-interacting protein;Putative protein FAM10A5	yes	no	2	3.5819e-08	190.62			1	1	1
ANNDAVLKRLEQKGAEA	______________________________	NDAVLKRLEQKGAEADQIIEYLKQQVSLLK	M	A	N	E	A	D	4	1	2	1	0	1	2	1	0	0	2	2	0	0	0	0	0	0	0	1	0	0	17	3	1825.96	Q12904	Q12904	2	18	AIMP1	Aminoacyl tRNA synthase complex-interacting multifunctional protein 1;Endothelial monocyte-activating polypeptide 2	yes	yes	3	7.266e-05	111.33	1
ANQELSSNIVEVVQSSP	AFVQPTQQSHPQIEPANQELSSNIVEVVQS	QELSSNIVEVVQSSPVERPSTSTAVFGTVS	P	A	N	S	P	V	1	0	2	0	0	2	2	0	0	1	1	0	0	0	1	4	0	0	0	3	0	0	17	1	1799.89	P12270	P12270	1789	1805	TPR	Nucleoprotein TPR	yes	yes	2	1.8592e-08	162.68	1		1	1
ANQFVPRLYGFKIHPMA	HMLFMVHPEYRPKRPANQFVPRLYGFKIHP	QFVPRLYGFKIHPMAYQLQLQAASNFKSPV	P	A	N	M	A	Y	2	1	1	0	0	1	0	1	1	1	1	1	1	2	2	0	0	0	1	1	0	0	17	3	1988.05	P67870	P67870	180	196	CSNK2B	Casein kinase II subunit beta	yes	yes	4	0.0413	45.332			1	1
ANQMVKCDPRHGKYMA	EQLSVAEITNACFEPANQMVKCDPRHGKYM	NQMVKCDPRHGKYMACCLLYRGDVVPKDVN	P	A	N	M	A	C	2	1	1	1	1	1	0	1	1	0	0	2	2	0	1	0	0	0	1	1	0	0	16	2	1904.88	P68363;Q71U36;Q9BQE3;P0DPH8;P0DPH7;Q6PEY2;P68366	P68363	299	314	TUBA1B;TUBA1A;TUBA1C;TUBA3E;TUBA4A	Tubulin alpha-1B chain;Tubulin alpha-1A chain;Tubulin alpha-1C chain;Tubulin alpha-3E chain;Tubulin alpha-4A chain	no	no	4	0.056434	35.329
ANRGEIKGSESATYVP	LASRPTRPPEPRHIPANRGEIKGSESATYV	NRGEIKGSESATYVPVAPPTPAWQPEIKPE	P	A	N	V	P	V	2	1	1	0	0	0	2	2	0	1	0	1	0	0	1	2	1	0	1	1	0	0	16	2	1677.83	Q6PKG0	Q6PKG0	283	298	LARP1	La-related protein 1	yes	yes	3	4.2441e-08	110.97	1			1
ANRGPAYGLSREVQQKIEKQYDA	______________________________	LSREVQQKIEKQYDADLEQILIQWITTQCR	M	A	N	D	A	D	3	2	1	1	0	3	2	2	0	1	1	2	0	0	1	1	0	0	2	1	0	0	23	3	2620.34	P37802	P37802	2	24	TAGLN2	Transgelin-2	yes	yes	3;4	1.1138e-44	279.96	4	4	2	1	2
ANRIVLGGFSQGGA	NIKALIEHEMKNGIPANRIVLGGFSQGGAL	PANRIVLGGFSQGGALSLYTALTCPHPLAG	P	A	N	G	A	L	2	1	1	0	0	1	0	4	0	1	1	0	0	1	0	1	0	0	0	1	0	0	14	1	1345.71	O95372	O95372	113	126	LYPLA2	Acyl-protein thioesterase 2	yes	yes	2	0.00055285	108.53
ANSALGQTQP	GRISNSATYSGSVAPANSALGQTQPSDQDT	GSVAPANSALGQTQPSDQDTLVQRAEHIPA	P	A	N	Q	P	S	2	0	1	0	0	2	0	1	0	0	1	0	0	0	1	1	1	0	0	0	0	0	10	2	985.483	Q96HC4	Q96HC4	389	398	PDLIM5	PDZ and LIM domain protein 5	yes	yes	2	0.00033546	152.63		1		1
ANSDQTVTVKE	PAASAEEPKPVEAPAANSDQTVTVKE____	EAPAANSDQTVTVKE_______________	A	A	N	K	E	-	1	0	1	1	0	1	1	0	0	0	0	1	0	0	0	1	2	0	0	2	0	0	11	1	1190.58	P80723	P80723	217	227	BASP1	Brain acid soluble protein 1	yes	yes	2	2.1674e-08	188.91	1	1	1	1	1
ANTFTITGHA	TVIHFNNPKVQASLAANTFTITGHAETKQL	QASLAANTFTITGHAETKQLTEMLPSILNQ	A	A	N	H	A	E	2	0	1	0	0	0	0	1	1	1	0	0	0	1	0	0	3	0	0	0	0	0	10	1	1031.5	P20290	P20290	129	138	BTF3	Transcription factor BTF3	yes	yes	2	0.051206	79.713
ANTKGICFIRTSRP	YPSDGVATEKAVELAANTKGICFIRTSRPE	AANTKGICFIRTSRPENAIIYNNNEDFQVG	A	A	N	R	P	E	1	2	1	0	1	0	0	1	0	2	0	1	0	1	1	1	2	0	0	0	0	0	14	1	1619.86	P29401	P29401	462	475	TKT	Transketolase	yes	yes	4	7.0108e-05	112.15				1	1
ANTMVNYYTSVTP	KGKNQAFIEMNTEEAANTMVNYYTSVTPVL	EAANTMVNYYTSVTPVLRGQPIYIQFSNHK	A	A	N	T	P	V	1	0	2	0	0	0	0	0	0	0	0	0	1	0	1	1	3	0	2	2	0	0	13	1	1459.67	P26599	P26599	107	119	PTBP1	Polypyrimidine tract-binding protein 1	yes	yes	2	0.00071503	107.15
ANTNCLTASKSAP	KYAKKSVKVIVVGNPANTNCLTASKSAPSI	NPANTNCLTASKSAPSIPKENFSCLTRLDH	P	A	N	A	P	S	3	0	2	0	1	0	0	0	0	0	1	1	0	0	1	2	2	0	0	0	0	0	13	3	1333.63	P40925	P40925	133	145	MDH1	Malate dehydrogenase, cytoplasmic	yes	yes	2	1.7128e-08	179.95	1	1			1
ANVMDVIARQNFTEP	NCPKPVLNFYEANFPANVMDVIARQNFTEP	ANVMDVIARQNFTEPTAIQAQGWPVALSGL	P	A	N	E	P	T	2	1	2	1	0	1	1	0	0	1	0	0	1	1	1	0	1	0	0	2	0	0	15	2	1703.83	P17844	P17844	103	117	DDX5	Probable ATP-dependent RNA helicase DDX5	yes	yes	2	2.504e-16	196.57
ANYVEAI	MYGTVERTGDTGMLPANYVEAI________	TGDTGMLPANYVEAI_______________	P	A	N	A	I	-	2	0	1	0	0	0	1	0	0	1	0	0	0	0	0	0	0	0	1	1	0	0	7	2	778.386	Q14847;Q9BY11	Q14847	255	261	LASP1;PACSIN1	LIM and SH3 domain protein 1;Protein kinase C and casein kinase substrate in neurons protein 1	no	no	2	0.040855	95.957				1
ANYVELIE	WWRGYGPDGHFGMFPANYVELIE_______	GHFGMFPANYVELIE_______________	P	A	N	I	E	-	1	0	1	0	0	0	2	0	0	1	1	0	0	0	0	0	0	0	1	1	0	0	8	1	949.476	Q9UJU6	Q9UJU6	423	430	DBNL	Drebrin-like protein	yes	yes	2	0.030663	94.407
ANYVELRQ	GWWRGVCKGRYGLFPANYVELRQ_______	GRYGLFPANYVELRQ_______________	P	A	N	R	Q	-	1	1	1	0	0	1	1	0	0	0	1	0	0	0	0	0	0	0	1	1	0	0	8	1	991.509	Q14247	Q14247	543	550	CTTN	Src substrate cortactin	yes	yes	2	0.0075457	113.91					1
APADKLTPKGP	SLQASPRGLLPGLLPAPADKLTPKGPGQVP	GLLPAPADKLTPKGPGQVPTATSALSLELQ	P	A	P	G	P	G	2	0	0	1	0	0	0	1	0	0	1	2	0	0	3	0	1	0	0	0	0	0	11	4	1093.61	Q6P2E9	Q6P2E9	687	697	EDC4	Enhancer of mRNA-decapping protein 4	yes	yes	3	0.0037444	90.05	1			1
APAGQVDYTKAWEEYYKKMGQA	PTTTQTNGQGDQQNPAPAGQVDYTKAWEEY	YTKAWEEYYKKMGQAVPAPTGAPPGGQPDY	P	A	P	Q	A	V	4	0	0	1	0	2	2	2	0	0	0	3	1	0	1	0	1	1	3	1	0	0	22	4	2533.19	Q96AE4	Q96AE4	575	596	FUBP1	Far upstream element-binding protein 1	yes	yes	3;4	6.6317e-34	264.59	2		3	3	2
APANTIVTSENKSSFNLGTIETKSA	SAGFSFGTGVINSTPAPANTIVTSENKSSF	NKSSFNLGTIETKSASVAPFTCKTSEAKKE	P	A	P	S	A	S	3	0	3	0	0	0	2	1	0	2	1	2	0	1	1	4	4	0	0	1	0	0	25	3	2579.31	P49790	P49790	1034	1058	NUP153	Nuclear pore complex protein Nup153	yes	yes	3	2.1234e-54	313.77		1	1	1	1
APAQSQTQFHVQP	PWKSPSSSQPLPQVPAPAQSQTQFHVQPQP	VPAPAQSQTQFHVQPQPQPKPQVQLHVQSQ	P	A	P	Q	P	Q	2	0	0	0	0	4	0	0	1	0	0	0	0	1	2	1	1	0	0	1	0	0	13	3	1437.7	Q15942	Q15942	214	226	ZYX	Zyxin	yes	yes	2	4.5838e-49	281.88	1	1	1		1
APAQSQTQFHVQPQP	PWKSPSSSQPLPQVPAPAQSQTQFHVQPQP	APAQSQTQFHVQPQPQPKPQVQLHVQSQTQ	P	A	P	Q	P	Q	2	0	0	0	0	5	0	0	1	0	0	0	0	1	3	1	1	0	0	1	0	0	15	4	1662.81	Q15942	Q15942	214	228	ZYX	Zyxin	yes	yes	2	8.9969e-51	292.81				1
APDEYLVSP	KDYDPKASKPLPPAPAPDEYLVSPITGEKI	PLPPAPAPDEYLVSPITGEKIPASKMQEHM	P	A	P	S	P	I	1	0	0	1	0	0	1	0	0	0	1	0	0	0	2	1	0	0	1	1	0	0	9	2	989.471	Q15459	Q15459	406	414	SF3A1	Splicing factor 3A subunit 1	yes	yes	2	0.034078	79.307				1
APDGCGDQTLGDLLLTPTRIYSHSLLP	VRKIVAKSSLQYSSPAPDGCGDQTLGDLLL	LLLTPTRIYSHSLLPVLRSGHVKAFAHITG	P	A	P	L	P	V	1	1	0	3	1	1	0	3	1	1	6	0	0	0	3	2	3	0	1	0	0	0	27	3	2909.46	P22102	P22102	642	668	GART	Trifunctional purine biosynthetic protein adenosine-3;Phosphoribosylamine--glycine ligase;Phosphoribosylformylglycinamidine cyclo-ligase;Phosphoribosylglycinamide formyltransferase	yes	yes	3	1.3947e-05	146.15
APDQDEIQRLP	LLLLLLVSWASRGEAAPDQDEIQRLPGLAK	RGEAAPDQDEIQRLPGLAKQPSFRQYSGYL	A	A	P	L	P	G	1	1	0	2	0	2	1	0	0	1	1	0	0	0	2	0	0	0	0	0	0	0	11	2	1280.64	P10619	P10619	29	39	CTSA	Lysosomal protective protein;Lysosomal protective protein 32 kDa chain;Lysosomal protective protein 20 kDa chain	yes	yes	2	4.974e-19	225.91	1	1	1	1	1
APEEEMDECEQALA	KPQAERKEEKKAAAPAPEEEMDECEQALAA	PAPEEEMDECEQALAAEPKAKDPFAHLPKS	P	A	P	L	A	A	3	0	0	1	1	1	5	0	0	0	1	0	1	0	1	0	0	0	0	0	0	0	14	3	1620.63	P26641	P26641	258	271	EEF1G	Elongation factor 1-gamma	yes	yes	2	8.5537e-06	149.72	1		1	1	1
APEFTATQP	KAVTKEEFQGEWTAPAPEFTATQPEVADWS	GEWTAPAPEFTATQPEVADWSEGVQVPSVP	P	A	P	Q	P	E	2	0	0	0	0	1	1	0	0	0	0	0	0	1	2	0	2	0	0	0	0	0	9	3	960.455	P08865	P08865	235	243	RPSA	40S ribosomal protein SA	yes	yes	2	0.024377	110.63			1	1
APGAPTRSP	KVPAQANGTPTTKSPAPGAPTRSPSTPAKS	PTTKSPAPGAPTRSPSTPAKSPKLQKKNQK	P	A	P	S	P	S	2	1	0	0	0	0	0	1	0	0	0	0	0	0	3	1	1	0	0	0	0	0	9	4	852.445	Q9BQG0	Q9BQG0	1234	1242	MYBBP1A	Myb-binding protein 1A	yes	yes	2	0.034363	107.9
APGFHHGDGP	SAKRLLDQIVEKGRPAPGFHHGDGPGNAVQ	EKGRPAPGFHHGDGPGNAVQEIMIPASKAG	P	A	P	G	P	G	1	0	0	1	0	0	0	3	2	0	0	0	0	1	2	0	0	0	0	0	0	0	10	2	990.431	Q96AE4	Q96AE4	174	183	FUBP1	Far upstream element-binding protein 1	yes	yes	2	1.1056e-18	226.65		1
APGFHHGDGPGNA	SAKRLLDQIVEKGRPAPGFHHGDGPGNAVQ	RPAPGFHHGDGPGNAVQEIMIPASKAGLVI	P	A	P	N	A	V	2	0	1	1	0	0	0	4	2	0	0	0	0	1	2	0	0	0	0	0	0	0	13	3	1232.53	Q96AE4	Q96AE4	174	186	FUBP1	Far upstream element-binding protein 1	yes	yes	2;3	8.0672e-14	214.05		1		1
APGFHHGDGPGNAVQEIMIP	SAKRLLDQIVEKGRPAPGFHHGDGPGNAVQ	HGDGPGNAVQEIMIPASKAGLVIGKGGETI	P	A	P	I	P	A	2	0	1	1	0	1	1	4	2	2	0	0	1	1	3	0	0	0	0	1	0	0	20	4	2042.96	Q96AE4	Q96AE4	174	193	FUBP1	Far upstream element-binding protein 1	yes	yes	3	2.1904e-05	110.22	1	1	1	1	1
APGGLIGVGTKIDP	KIVSLFAEHNDLQYAAPGGLIGVGTKIDPT	AAPGGLIGVGTKIDPTLCRADRMVGQVLGA	A	A	P	D	P	T	1	0	0	1	0	0	0	4	0	2	1	1	0	0	2	0	1	0	0	1	0	0	14	2	1293.73	P41091;Q2VIR3	P41091	332	345	EIF2S3;EIF2S3L	Eukaryotic translation initiation factor 2 subunit 3;Putative eukaryotic translation initiation factor 2 subunit 3-like protein	yes	no	2	8.7059e-07	158.08
APGKVGDVTP	SSVSTKESPARKAAPAPGKVGDVTPQVKGG	RKAAPAPGKVGDVTPQVKGGALPPAKRAKK	P	A	P	T	P	Q	1	0	0	1	0	0	0	2	0	0	0	1	0	0	2	0	1	0	0	2	0	0	10	2	939.503	Q13428	Q13428	241	250	TCOF1	Treacle protein	yes	yes	2	0.0011222	111.74		1		1	1
APGRFSFSP	AGGEIRGDTGGEDTAAPGRFSFSPEPTLED	GGEDTAAPGRFSFSPEPTLEDIRRLHAEFA	A	A	P	S	P	E	1	1	0	0	0	0	0	1	0	0	0	0	0	2	2	2	0	0	0	0	0	0	9	2	964.477	Q9H773	Q9H773	19	27	DCTPP1	dCTP pyrophosphatase 1	yes	yes	2	0.043302	76.478
APGRNNSQIASGQNQP	GSPPKPKDPVSAAVPAPGRNNSQIASGQNQ	PGRNNSQIASGQNQPQAAAGSHQLSMGQPH	P	A	P	Q	P	Q	2	1	3	0	0	3	0	2	0	1	0	0	0	0	2	2	0	0	0	0	0	0	16	3	1637.79	Q68EM7	Q68EM7	589	604	ARHGAP17	Rho GTPase-activating protein 17	yes	yes	2	0.021838	75.479
APGTAEKLSP	EAALAAEVKKPAAAAAPGTAEKLSPKAATL	PAAAAAPGTAEKLSPKAATLAERSAGLAFS	A	A	P	S	P	K	2	0	0	0	0	0	1	1	0	0	1	1	0	0	2	1	1	0	0	0	0	0	10	3	969.513	P50454	P50454	29	38	SERPINH1	Serpin H1	yes	yes	2	0.022378	93.598	1	1
APGTAEKLSPKA	EAALAAEVKKPAAAAAPGTAEKLSPKAATL	AAAAPGTAEKLSPKAATLAERSAGLAFSLY	A	A	P	K	A	A	3	0	0	0	0	0	1	1	0	0	1	2	0	0	2	1	1	0	0	0	0	0	12	4	1168.65	P50454	P50454	29	40	SERPINH1	Serpin H1	yes	yes	3	0.00017679	122.55	1				1
APGTLGTGLGAGFGTA	FGTNTSGNSIFGSKPAPGTLGTGLGAGFGT	PGTLGTGLGAGFGTALGAGQASLFGNNQPK	P	A	P	T	A	L	3	0	0	0	0	0	0	6	0	0	2	0	0	1	1	0	3	0	0	0	0	0	16	3	1346.68	P52948	P52948	425	440	NUP98	Nuclear pore complex protein Nup98-Nup96;Nuclear pore complex protein Nup98;Nuclear pore complex protein Nup96	yes	yes	2	0.020361	82.417
APGYDTHGRLRP	EQAPRASALRHEEQPAPGYDTHGRLRPEAQ	EQPAPGYDTHGRLRPEAQPHPSAGPKPAES	P	A	P	R	P	E	1	2	0	1	0	0	0	2	1	0	1	0	0	0	2	0	1	0	1	0	0	0	12	2	1338.68	Q07157	Q07157	1162	1173	TJP1	Tight junction protein ZO-1	yes	yes	3	0.038571	51.286	1
APHFERTSSKRVSRSLDGAP	TQAQTRQASTLIDRPAPHFERTSSKRVSRS	RTSSKRVSRSLDGAPIGVMDQSLMKDFPGA	P	A	P	A	P	I	2	3	0	1	0	0	1	1	1	0	1	1	0	1	2	4	1	0	0	1	0	0	20	3	2197.14	O43491	O43491	536	555	EPB41L2	Band 4.1-like protein 2	yes	yes	4;5	0.0051699	38.756	2		1	1	1
APHMGGPPMMP	PPPSLPGPPRPGMMPAPHMGGPPMMPMMGP	GMMPAPHMGGPPMMPMMGPPPPGMMPVGPA	P	A	P	M	P	M	1	0	0	0	0	0	0	2	1	0	0	0	3	0	4	0	0	0	0	0	0	0	11	4	1121.48	P09234	P09234	94	104	SNRPC	U1 small nuclear ribonucleoprotein C	yes	yes	2	0.033866	72.234				1
APIDRVGQTIERMGSGVERMGP	ERMGAGMGFGLERMAAPIDRVGQTIERMGS	QTIERMGSGVERMGPAIERMGLSMERMVPA	A	A	P	G	P	A	1	3	0	1	0	1	2	4	0	2	0	0	2	0	2	1	1	0	0	2	0	0	22	2	2355.18	P52272	P52272	499	520	HNRNPM	Heterogeneous nuclear ribonucleoprotein M	yes	yes	3;4	2.6489e-18	228.29	1	4	3	3	3
APKDKWSNFDPTGLERAA	PGAEGGGDRGLGDRPAPKDKWSNFDPTGLE	DKWSNFDPTGLERAAKAARELEHSRYAKDA	P	A	P	A	A	K	3	1	1	2	0	0	1	1	0	0	1	2	0	1	2	1	1	1	0	0	0	0	18	4	2001.99	Q5T9A4;Q9NVI7	Q9NVI7	42	59	ATAD3B;ATAD3A	ATPase family AAA domain-containing protein 3B;ATPase family AAA domain-containing protein 3A	no	no	3	1.0416e-05	121.77			1
APKDVLAHQVP	PLRVDLILENTSKVPAPKDVLAHQVPNAKK	SKVPAPKDVLAHQVPNAKKLRRKEQLWEKL	P	A	P	V	P	N	2	0	0	1	0	1	0	0	1	0	1	1	0	0	2	0	0	0	0	2	0	0	11	3	1173.65	Q9NZM5	Q9NZM5	130	140	GLTSCR2	Glioma tumor suppressor candidate region gene 2 protein	yes	yes	3	0.05863	42.095
APKHWMLDKLTGVFAP	______________________________	PKHWMLDKLTGVFAPRPSTGPHKLRECLPL	A	A	P	A	P	R	2	0	0	1	0	0	0	1	1	0	2	2	1	1	2	0	1	1	0	1	0	0	16	3	1809.96	P22090;P62701;Q8TD47	P62701	14	29	RPS4Y1;RPS4X;RPS4Y2	40S ribosomal protein S4, Y isoform 1;40S ribosomal protein S4, X isoform;40S ribosomal protein S4, Y isoform 2	no	no	2;3;4	6.1533e-05	117.09	4	4	4	4	4
APKHWMLDKLTGVFAPRP	______________________________	HWMLDKLTGVFAPRPSTGPHKLRECLPLII	A	A	P	R	P	S	2	1	0	1	0	0	0	1	1	0	2	2	1	1	3	0	1	1	0	1	0	0	18	4	2063.11	P22090;P62701;Q8TD47	P62701	14	31	RPS4Y1;RPS4X;RPS4Y2	40S ribosomal protein S4, Y isoform 1;40S ribosomal protein S4, X isoform;40S ribosomal protein S4, Y isoform 2	no	no	3;4	3.8639e-07	162.15	1	1	2	2	2
APKNDFEIVLP	RESREHLRLGLLGLPAPKNDFEIVLPENAE	LGLPAPKNDFEIVLPENAEKELEEREIDDT	P	A	P	L	P	E	1	0	1	1	0	0	1	0	0	1	1	1	0	1	2	0	0	0	0	1	0	0	11	2	1241.67	Q99459	Q99459	485	495	CDC5L	Cell division cycle 5-like protein	yes	yes	2	0.033097	90.135		1
APKQKIVKPVKVSAP	SKKTAMAAAKAPTKAAPKQKIVKPVKVSAP	APKQKIVKPVKVSAPRVGGKR_________	A	A	P	A	P	R	2	0	0	0	0	1	0	0	0	1	0	4	0	0	3	1	0	0	0	3	0	0	15	4	1589	P83731	P83731	137	151	RPL24	60S ribosomal protein L24	yes	yes	3;4	0.0014325	85.45		1
APLKIIDVVKTGIEQGSDAGYLCESQKFGELVMTKESKA	KVEEKVRKQTKGLYPAPLKIIDVVKTGIEQ	SQKFGELVMTKESKALMGLYHGQVLCKKNK	P	A	P	K	A	L	3	0	0	2	1	2	4	4	0	3	3	5	1	1	1	3	2	0	1	3	0	0	39	3	4239.18	P40939	P40939	300	338	HADHA	Trifunctional enzyme subunit alpha, mitochondrial;Long-chain enoyl-CoA hydratase;Long chain 3-hydroxyacyl-CoA dehydrogenase	yes	yes	5	9.231e-42	293.62	1	1			1
APLLHFLP	QLEKTLLEIPPPKPPAPLLHFLPSAANSEF	IPPPKPPAPLLHFLPSAANSEFIYMVGLEE	P	A	P	L	P	S	1	0	0	0	0	0	0	0	1	0	3	0	0	1	2	0	0	0	0	0	0	0	8	2	906.533	Q8WXI9	Q8WXI9	374	381	GATAD2B	Transcriptional repressor p66-beta	yes	yes	2	0.021476	102.29	1		1		1
APLSYDSRP	EESSERGYFPRFEEPAPLSYDSRPRYEQAP	PRFEEPAPLSYDSRPRYEQAPRASALRHEE	P	A	P	R	P	R	1	1	0	1	0	0	0	0	0	0	1	0	0	0	2	2	0	0	1	0	0	0	9	2	1004.49	Q07157	Q07157	1136	1144	TJP1	Tight junction protein ZO-1	yes	yes	2	0.041365	77.072
APLSYDSRPRYEQAP	EESSERGYFPRFEEPAPLSYDSRPRYEQAP	APLSYDSRPRYEQAPRASALRHEEQPAPGY	P	A	P	A	P	R	2	2	0	1	0	1	1	0	0	0	1	0	0	0	3	2	0	0	2	0	0	0	15	4	1748.85	Q07157	Q07157	1136	1150	TJP1	Tight junction protein ZO-1	yes	yes	3	0.0018414	68.751				1
APNFKATAVMP	______________________________	IGHPAPNFKATAVMPDGQFKDISLSDYKGK	P	A	P	M	P	D	3	0	1	0	0	0	0	0	0	0	0	1	1	1	2	0	1	0	0	1	0	0	11	4	1145.59	Q06830	Q06830	12	22	PRDX1	Peroxiredoxin-1	yes	yes	2	0.03706	65.305
APNVTVLLREP	KKEEKPNGKIPDHDPAPNVTVLLREPVRAP	DHDPAPNVTVLLREPVRAPAVAVAPTPVQP	P	A	P	E	P	V	1	1	1	0	0	0	1	0	0	0	2	0	0	0	2	0	1	0	0	2	0	0	11	2	1207.69	Q9P2E9	Q9P2E9	89	99	RRBP1	Ribosome-binding protein 1	yes	yes	2	5.2955e-19	225.01	1	1	1	1	1
APNVTVLLREPVRAP	KKEEKPNGKIPDHDPAPNVTVLLREPVRAP	APNVTVLLREPVRAPAVAVAPTPVQPPIIV	P	A	P	A	P	A	2	2	1	0	0	0	1	0	0	0	2	0	0	0	3	0	1	0	0	3	0	0	15	4	1630.95	Q9P2E9	Q9P2E9	89	103	RRBP1	Ribosome-binding protein 1	yes	yes	3	0.00036966	110.25		1	1	1
APPKKDIKGSYVSIHSSGFRDFLLKP	YDEEEEPQAPQESTPAPPKKDIKGSYVSIH	VSIHSSGFRDFLLKPELLRAIVDCGFEHPS	P	A	P	K	P	E	1	1	0	2	0	0	0	2	1	2	2	4	0	2	3	4	0	0	1	1	0	0	26	3	2886.58	O00148	O00148	28	53	DDX39A	ATP-dependent RNA helicase DDX39A	yes	yes	4;5	7.3031e-06	112.34	1	1	1	1	2
APPREAHFVRTNGKEP	EAKEKGTWVQLKRQPAPPREAHFVRTNGKE	PPREAHFVRTNGKEPELLEPIPYEFMA___	P	A	P	E	P	E	2	2	1	0	0	0	2	1	1	0	0	1	0	1	3	0	1	0	0	1	0	0	16	4	1804.93	P46778	P46778	133	148	RPL21	60S ribosomal protein L21	yes	yes	4;5	0.0033267	75.968				2
APPSGYFMAA	SVRAVPNPVINPYQPAPPSGYFMAAIPQTQ	NPYQPAPPSGYFMAAIPQTQNRAAYYPPSQ	P	A	P	A	A	I	3	0	0	0	0	0	0	1	0	0	0	0	1	1	2	1	0	0	1	0	0	0	10	4	1010.45	P11940	P11940	403	412	PABPC1	Polyadenylate-binding protein 1	yes	yes	2	0.052961	47.443				1
APPVRMSSTIFSTGGKDP	______________________________	VRMSSTIFSTGGKDPLSANHSLKPLPSVPE	P	A	P	D	P	L	1	1	0	1	0	0	0	2	0	1	0	1	1	1	3	3	2	0	0	1	0	0	18	3	1846.92	Q13177	Q13177	13	30	PAK2	Serine/threonine-protein kinase PAK 2;PAK-2p27;PAK-2p34	yes	yes	3	0.00044585	94.845		1	1	1	1
APQNKDQKAVDPEDDFQREMSFYRQA	VTLGPVPEIGGSEAPAPQNKDQKAVDPEDD	PEDDFQREMSFYRQAQAAVLAVLPRLHQLK	P	A	P	Q	A	Q	3	2	1	4	0	4	2	0	0	0	0	2	1	2	2	1	0	0	1	1	0	0	26	4	3112.43	Q99848	Q99848	87	112	EBNA1BP2	Probable rRNA-processing protein EBP2	yes	yes	5	1.3824e-05	104.3
APRGTGIVSAP	KVTGRCGSVLVRLIPAPRGTGIVSAPVPKK	RLIPAPRGTGIVSAPVPKKLLMMAGIDDCY	P	A	P	A	P	V	2	1	0	0	0	0	0	2	0	1	0	0	0	0	2	1	1	0	0	1	0	0	11	3	1024.57	P15880	P15880	198	208	RPS2	40S ribosomal protein S2	yes	yes	2	0.021201	96.331	1	1	1	1	1
APRIITGP	KSPALAFSLAATAQAAPRIITGPAPVLPPA	LAATAQAAPRIITGPAPVLPPAALRTPTPA	A	A	P	G	P	A	1	1	0	0	0	0	0	1	0	2	0	0	0	0	2	0	1	0	0	0	0	0	8	2	823.492	Q96PU8	Q96PU8	225	232	QKI	Protein quaking	yes	yes	2	0.049903	80.098		1
APRKGKEKKEEQVISLGP	______________________________	KGKEKKEEQVISLGPQVAEGENVFGVCHIF	M	A	P	G	P	Q	1	1	0	0	0	1	3	2	0	1	1	4	0	0	2	1	0	0	0	1	0	0	18	2	1993.13	P62263	P62263	2	19	RPS14	40S ribosomal protein S14	yes	yes	3;4;5	9.4551e-07	155.22	3	2	2	3	2
APRKGKEKKEEQVISLGPQVA	______________________________	EKKEEQVISLGPQVAEGENVFGVCHIFASF	M	A	P	V	A	E	2	1	0	0	0	2	3	2	0	1	1	4	0	0	2	1	0	0	0	2	0	0	21	3	2291.3	P62263	P62263	2	22	RPS14	40S ribosomal protein S14	yes	yes	4	3.9513e-05	103.17	1			1	1
APRNVFDFLNEKLQGQAP	PPRCRGRGARPGGRPAPRNVFDFLNEKLQG	NVFDFLNEKLQGQAPGALEAGAAPAGRRSK	P	A	P	A	P	G	2	1	2	1	0	2	1	1	0	0	2	1	0	2	2	0	0	0	0	1	0	0	18	3	2043.05	Q8N5A5	Q8N5A5	410	427	ZGPAT	Zinc finger CCCH-type with G patch domain-containing protein	yes	yes	3	4.8665e-06	101.74		1	1
APRRGGGVGVGGGGTGVGGGDRDRDSGVVGARP	ADPANEPPPPGPMPPAPRRGGGVGVGGGGT	GGDRDRDSGVVGARPRASPPPQGPLPGPPG	P	A	P	R	P	R	2	5	0	3	0	0	0	14	0	0	0	0	0	0	2	1	1	0	0	5	0	0	33	3	2961.5	Q96G74	Q96G74	29	61	OTUD5	OTU domain-containing protein 5	yes	yes	5	0.0033455	61.241			1
APRRTEITIVKP	GLKRAEVLGHKTPEPAPRRTEITIVKPQES	PEPAPRRTEITIVKPQESAHRRMEPPASKV	P	A	P	K	P	Q	1	2	0	0	0	0	1	0	0	2	0	1	0	0	2	0	2	0	0	1	0	0	12	2	1379.82	Q9UHD8	Q9UHD8	146	157	2020-09-09	Septin-9	yes	yes	3	0.0070079	75.566		1	1
APSRNGMVLKP	______________________________	______________________________	M	A	P	K	P	H	1	1	1	0	0	0	0	1	0	0	1	1	1	0	2	1	0	0	0	1	0	0	11	2	1168.64	P26373	P26373	2	12	RPL13	60S ribosomal protein L13	yes	yes	3	0.041202	39.785
APSTSADKVESLDVDSEAKKLLGLGQKHLVMGDIP	VAAELVSADKIEDVPAPSTSADKVESLDVD	LLGLGQKHLVMGDIPAAVNAFQEAASLLGK	P	A	P	I	P	A	3	0	0	4	0	1	2	3	1	1	5	4	1	0	2	4	1	0	0	3	0	0	35	4	3647.91	P49321	P49321	26	60	NASP	Nuclear autoantigenic sperm protein	yes	yes	4;5	1.042e-05	176.11	2	3	2	3	3
APTHVGAGSLCQALLP	DFDDFCSSPGLGRPPAPTHVGAGSLCQALL	PTHVGAGSLCQALLPGPSNEAAGDVWGDTA	P	A	P	L	P	G	3	0	0	0	1	1	0	2	1	0	3	0	0	0	2	1	1	0	0	1	0	0	16	4	1590.82	O15027	O15027	236	251	SEC16A	Protein transport protein Sec16A	yes	yes	2	6.5499e-05	123.79		1		1	1
APTSGMSHPPP	ASPTAAPESSTSFPPAPTSGMSHPPPAARE	SFPPAPTSGMSHPPPAAREDKSPSEESAPT	P	A	P	P	P	A	1	0	0	0	0	0	0	1	1	0	0	0	1	0	4	2	1	0	0	0	0	0	11	4	1077.49	P54725	P54725	106	116	RAD23A	UV excision repair protein RAD23 homolog A	yes	yes	2	5.5516e-10	172.14	1			1
APTTIGGLNKKP	TSKAKTQPTSLPKQPAPTTIGGLNKKPMSL	KQPAPTTIGGLNKKPMSLASGLVPAAPPKR	P	A	P	K	P	M	1	0	1	0	0	0	0	2	0	1	1	2	0	0	2	0	2	0	0	0	0	0	12	2	1195.69	P27816	P27816	729	740	MAP4	Microtubule-associated protein 4	yes	yes	2;3	0.00018626	169.41	2	2	1	2	2
APVEISYENMRFLITHNP	______________________________	EISYENMRFLITHNPTNATLNKFTEELKKY	P	A	P	N	P	T	1	1	2	0	0	0	2	0	1	2	1	0	1	1	2	1	1	0	1	1	0	0	18	2	2130.06	Q12974	Q12974	5	22	PTP4A2	Protein tyrosine phosphatase type IVA 2	yes	yes	3	0.030024	49.463			1
APVGVEKKLLLGPNGP	______________________________	PVGVEKKLLLGPNGPAVAAAGDLTSEEEEG	M	A	P	G	P	A	1	0	1	0	0	0	1	3	0	0	3	2	0	0	3	0	0	0	0	2	0	0	16	3	1587.93	O43237	O43237	2	17	DYNC1LI2	Cytoplasmic dynein 1 light intermediate chain 2	yes	yes	3	0.0013191	86.413			1
APVIVTETP	SSGPWNKTAPVQAPPAPVIVTETPEPAMTS	PVQAPPAPVIVTETPEPAMTSGVYRPPGAR	P	A	P	T	P	E	1	0	0	0	0	0	1	0	0	1	0	0	0	0	2	0	2	0	0	2	0	0	9	2	925.512	Q9UKY7	Q9UKY7	152	160	CDV3	Protein CDV3 homolog	yes	yes	2	0.011872	103.28			1	1	1
APVRRDRSTSIKLQEAP	WTTTTSATGLPTLEPAPVRRDRSTSIKLQE	VRRDRSTSIKLQEAPSSSPDSWNNPVMMTL	P	A	P	A	P	S	2	3	0	1	0	1	1	0	0	1	1	1	0	0	2	2	1	0	0	1	0	0	17	3	1923.07	Q14432	Q14432	456	472	PDE3A	cGMP-inhibited 3,5-cyclic phosphodiesterase A	yes	yes	3;4	0.00019895	105.46		1		1
APVSQLQSRLEP	PTAPSPAQTLENSEPAPVSQLQSRLEPKPQ	SEPAPVSQLQSRLEPKPQPPVAEATPRSQE	P	A	P	E	P	K	1	1	0	0	0	2	1	0	0	0	2	0	0	0	2	2	0	0	0	1	0	0	12	2	1323.71	Q9UHD8	Q9UHD8	214	225	2020-09-09	Septin-9	yes	yes	2	1.2714e-08	183.03			1	1
APWGFRLQGGKDFNMP	______________________________	PWGFRLQGGKDFNMPLTISSLKDGGKAAQA	P	A	P	M	P	L	1	1	1	1	0	1	0	3	0	0	1	1	1	2	2	0	0	1	0	0	0	0	16	2	1819.88	Q96HC4	Q96HC4	12	27	PDLIM5	PDZ and LIM domain protein 5	yes	yes	3	0.036693	48.177				1
AQAPKRTQAP	KDQTKAQAAAPASVPAQAPKRTQAPTKASE	PASVPAQAPKRTQAPTKASE__________	P	A	Q	A	P	T	3	1	0	0	0	2	0	0	0	0	0	1	0	0	2	0	1	0	0	0	0	0	10	4	1066.59	P47914	P47914	145	154	RPL29	60S ribosomal protein L29	yes	yes	3	0.040385	67.334
AQCLEHYEFLLDKA	PTQWRTIAPIIGRTAAQCLEHYEFLLDKAA	AAQCLEHYEFLLDKAAQRDNEEETTDDPRK	A	A	Q	K	A	A	2	0	0	1	1	1	2	0	1	0	3	1	0	1	0	0	0	0	1	0	0	0	14	1	1735.82	Q99459	Q99459	94	107	CDC5L	Cell division cycle 5-like protein	yes	yes	3	0.0028527	78.326
AQCQETIRTA	EKKLVKEVIAVSCGPAQCQETIRTALAMGA	VSCGPAQCQETIRTALAMGADRGIHVEVPP	P	A	Q	T	A	L	2	1	0	0	1	2	1	0	0	1	0	0	0	0	0	0	2	0	0	0	0	0	10	1	1176.56	P38117	P38117	69	78	ETFB	Electron transfer flavoprotein subunit beta	yes	yes	2	0.0010872	135.71
AQDQGEKENP	______________________________	______________________________	M	A	Q	N	P	M	1	0	1	1	0	2	2	1	0	0	0	1	0	0	1	0	0	0	0	0	0	0	10	1	1114.49	P62913	P62913	2	11	RPL11	60S ribosomal protein L11	yes	yes	2	0.010288	68.335
AQDQGEKENPMRELRIRKLCLNICVGESGDRLTRAA	______________________________	NICVGESGDRLTRAAKVLEQLTGQTPVFSK	M	A	Q	A	A	K	3	5	2	2	2	2	4	3	0	2	4	2	1	0	1	1	1	0	0	1	0	0	36	3	4183.12	P62913	P62913	2	37	RPL11	60S ribosomal protein L11	yes	yes	5;6;7	2.3311e-07	181.18	1	1	3	2	2
AQEFVNCKIQPGKVVVFIKP	______________________________	NCKIQPGKVVVFIKPTCPYCRRAQEILSQL	M	A	Q	K	P	T	1	0	1	0	1	2	1	1	0	2	0	3	0	2	2	0	0	0	0	4	0	0	20	2	2300.27	P35754	P35754	2	21	GLRX	Glutaredoxin-1	yes	yes	3	0.015793	51.348
AQEFVNCKIQPGKVVVFIKPTCP	______________________________	IQPGKVVVFIKPTCPYCRRAQEILSQLPIK	M	A	Q	C	P	Y	1	0	1	0	2	2	1	1	0	2	0	3	0	2	3	0	1	0	0	4	0	0	23	3	2658.4	P35754	P35754	2	24	GLRX	Glutaredoxin-1	yes	yes	3	2.3277e-08	188.72	1	1	1	1	1
AQEKSLGNILQAKP	SSDSSDGEVPTAVAPAQEKSLGNILQAKPT	PAQEKSLGNILQAKPTSSPAKGPPQKAGPV	P	A	Q	K	P	T	2	0	1	0	0	2	1	1	0	1	2	2	0	0	1	1	0	0	0	0	0	0	14	2	1495.84	Q13428	Q13428	567	580	TCOF1	Treacle protein	yes	yes	3	0.0094399	67.334	1			1
AQFKSIQHHLRTAQEHDKRDP	______________________________	QHHLRTAQEHDKRDPVVAYYCRLYAMQTGM	P	A	Q	D	P	V	2	2	0	2	0	3	1	0	3	1	1	2	0	1	1	1	1	0	0	0	0	0	21	2	2541.29	Q9NP79	Q9NP79	12	32	VTA1	Vacuolar protein sorting-associated protein VTA1 homolog	yes	yes	5	2.0731e-05	104.44			1	1
AQFTSQVIILNHP	GNVCGDSKSDPPQEAAQFTSQVIILNHPGQ	EAAQFTSQVIILNHPGQISAGYSPVIDCHT	A	A	Q	H	P	G	1	0	1	0	0	2	0	0	1	2	1	0	0	1	1	1	1	0	0	1	0	0	13	1	1466.79	Q05639	Q05639	338	350	EEF1A2	Elongation factor 1-alpha 2	yes	yes	2	6.5041e-14	206.84	1		1	1	1
AQFVRNLVEKTP	______________________________	______________________________	M	A	Q	T	P	A	1	1	1	0	0	1	1	0	0	0	1	1	0	1	1	0	1	0	0	2	0	0	12	1	1400.78	O75964	O75964	2	13	ATP5L	ATP synthase subunit g, mitochondrial	yes	yes	2	6.552e-05	147.73	1		1	1	1
AQFVRNLVEKTPA	______________________________	______________________________	M	A	Q	P	A	L	2	1	1	0	0	1	1	0	0	0	1	1	0	1	1	0	1	0	0	2	0	0	13	2	1471.81	O75964	O75964	2	14	ATP5L	ATP synthase subunit g, mitochondrial	yes	yes	2	0.000186	103.34			1
AQGLIEFRDA	GPGLGSTQGQTIALPAQGLIEFRDALAKLI	TIALPAQGLIEFRDALAKLIDDYGVEEEPA	P	A	Q	D	A	L	2	1	0	1	0	1	1	1	0	1	1	0	0	1	0	0	0	0	0	0	0	0	10	1	1118.57	Q96QR8;Q00577	Q00577	192	201	PURB;PURA	Transcriptional activator protein Pur-beta;Transcriptional activator protein Pur-alpha	no	no	2	0.0021769	119.07	1	1		1
AQGSHQIDFQVLHDLRQKFP	______________________________	QIDFQVLHDLRQKFPEVPEVVVSRCMLQNN	M	A	Q	F	P	E	1	1	0	2	0	4	0	1	2	1	2	1	0	2	1	1	0	0	0	1	0	0	20	1	2363.21	Q9NYJ8	Q9NYJ8	2	21	TAB2	TGF-beta-activated kinase 1 and MAP3K7-binding protein 2	yes	yes	4	7.6952e-05	94.234
AQGSSLTNFFP	QAASSLPQSDFQLLPAQGSSLTNFFPDVGF	QLLPAQGSSLTNFFPDVGFDQQSMRPGPAF	P	A	Q	F	P	D	1	0	1	0	0	1	0	1	0	0	1	0	0	2	1	2	1	0	0	0	0	0	11	1	1167.56	Q6UUV7	Q6UUV7	488	498	CRTC3	CREB-regulated transcription coactivator 3	yes	yes	2	0.047469	69.628
AQIRFSNISAAKA	AGGRGKGAYQDRDKPAQIRFSNISAAKAVA	KPAQIRFSNISAAKAVADAIRTSLGPKGMD	P	A	Q	K	A	V	4	1	1	0	0	1	0	0	0	2	0	1	0	1	0	2	0	0	0	0	0	0	13	3	1375.76	P50991	P50991	31	43	CCT4	T-complex protein 1 subunit delta	yes	yes	2;3	4.5135e-07	153.54	1	1	1	2	2
AQKAVNSATGVPTV	DEAVAVLQAHQAKEAAQKAVNSATGVPTV_	AAQKAVNSATGVPTV_______________	A	A	Q	T	V	-	3	0	1	0	0	1	0	1	0	0	0	1	0	0	1	1	2	0	0	3	0	0	14	4	1341.73	P11940	P11940	623	636	PABPC1	Polyadenylate-binding protein 1	yes	yes	2	9.4472e-07	164.66	1	1	1	1	1
AQKLRQEVKQNLH	ADISNLLQIEPRNGPAQKLRQEVKQNLH__	GPAQKLRQEVKQNLH_______________	P	A	Q	L	H	-	1	1	1	0	0	3	1	0	1	0	2	2	0	0	0	0	0	0	0	1	0	0	13	1	1590.9	Q15785	Q15785	297	309	TOMM34	Mitochondrial import receptor subunit TOM34	yes	yes	3;4	1.3173e-05	139.19
AQKRLQAEEKAHAFA	AEQESARQLQLAQEAAQKRLQAEEKAHAFA	AQKRLQAEEKAHAFAVQQKEQELQQTLQQE	A	A	Q	F	A	V	5	1	0	0	0	2	2	0	1	0	1	2	0	1	0	0	0	0	0	0	0	0	15	4	1696.9	Q15149	Q15149	2180	2194	PLEC	Plectin	yes	yes	3;4	0.00015123	116.58	1
AQKSIQEIQELDKDDESLRKYKEA	AENEEDEHSVNYKPPAQKSIQEIQELDKDD	ELDKDDESLRKYKEALLGRVAVSADPNVPN	P	A	Q	E	A	L	2	1	0	3	0	3	4	0	0	2	2	4	0	0	0	2	0	0	1	0	0	0	24	1	2863.46	P52565	P52565	31	54	ARHGDIA	Rho GDP-dissociation inhibitor 1	yes	yes	4;5	4.4218e-68	321.38	3	3	2	2	2
AQLAIRVTNP	HNVSSKNRKAIVERAAQLAIRVTNPNARLR	IVERAAQLAIRVTNPNARLRSEENE_____	A	A	Q	N	P	N	2	1	1	0	0	1	0	0	0	1	1	0	0	0	1	0	1	0	0	1	0	0	10	2	1081.62	P62910	P62910	116	125	RPL32	60S ribosomal protein L32	yes	yes	2	8.9439e-05	158.87	1	1	1	1	1
AQLAIRVTNPNARLRSEENE	HNVSSKNRKAIVERAAQLAIRVTNPNARLR	RVTNPNARLRSEENE_______________	A	A	Q	N	E	-	3	3	3	0	0	1	3	0	0	1	2	0	0	0	1	1	1	0	0	1	0	0	20	4	2280.19	P62910	P62910	116	135	RPL32	60S ribosomal protein L32	yes	yes	3;4	6.3973e-19	223.18	4	3	2	2	1
AQLAQRISSNIQKITQCSVEIQRTLNQLGTP	______________________________	CSVEIQRTLNQLGTPQDSPELRQQLQQKQQ	P	A	Q	T	P	Q	2	2	2	0	1	6	1	1	0	4	3	1	0	0	1	3	3	0	0	1	0	0	31	2	3494.86	O15400	O15400	12	42	STX7	Syntaxin-7	yes	yes	4	0.00010758	142.28
AQLGLGRGA	ISYLPHAPPFAGGHPAQLGLGRGASTFKEE	FAGGHPAQLGLGRGASTFKEEPQTVPEARS	P	A	Q	G	A	S	2	1	0	0	0	1	0	3	0	0	2	0	0	0	0	0	0	0	0	0	0	0	9	1	841.477	P17275	P17275	228	236	JUNB	Transcription factor jun-B	yes	yes	2	0.030577	81.784				1
AQLGTTIYKEFEKRKML	ISALQSAGVVVSMSPAQLGTTIYKEFEKRK	LGTTIYKEFEKRKML_______________	P	A	Q	M	L	-	1	1	0	0	0	1	2	1	0	1	2	3	1	1	0	0	2	0	1	0	0	0	17	1	2055.12	P53597	P53597	330	346	SUCLG1	Succinyl-CoA ligase [ADP/GDP-forming] subunit alpha, mitochondrial	yes	yes	3;4;5	3.6459e-09	160.47	4	2	4	5	4
AQLHIGFQALHQFCAQHGRPP	EPDFVVTDFAKFSRPAQLHIGFQALHQFCA	FQALHQFCAQHGRPPRPRNEEDAAELVALA	P	A	Q	P	P	R	3	1	0	0	1	4	0	2	3	1	2	0	0	2	2	0	0	0	0	0	0	0	21	4	2412.2	P22314	P22314	327	347	UBA1	Ubiquitin-like modifier-activating enzyme 1	yes	yes	4;5	1.3262e-05	149.73					2
AQLKVLTMP	EPNFQLLDNPARVMPAQLKVLTMPETCRYQ	PARVMPAQLKVLTMPETCRYQPFKPLSIGG	P	A	Q	M	P	E	1	0	0	0	0	1	0	0	0	0	2	1	1	0	1	0	1	0	0	1	0	0	9	1	999.579	Q99460	Q99460	887	895	PSMD1	26S proteasome non-ATPase regulatory subunit 1	yes	yes	2	0.014114	98.997	1	1	1		1
AQLQGQRGPP	LPHMLMSQRVIAPNPAQLQGQRGPPKPGLV	IAPNPAQLQGQRGPPKPGLVRTTTPNMNPA	P	A	Q	P	P	K	1	1	0	0	0	3	0	2	0	0	1	0	0	0	2	0	0	0	0	0	0	0	10	2	1050.56	Q8WXI9	Q8WXI9	271	280	GATAD2B	Transcriptional repressor p66-beta	yes	yes	2	0.037742	75.213
AQLREERLRQYAEKKAKKP	IDLFGSDNEEEDKEAAQLREERLRQYAEKK	EERLRQYAEKKAKKPALVAKSSILLDVKPW	A	A	Q	K	P	A	3	3	0	0	0	2	3	0	0	0	2	4	0	0	1	0	0	0	1	0	0	0	19	3	2341.33	P29692	P29692	172	190	EEF1D	Elongation factor 1-delta	yes	yes	5	7.8553e-05	98.882	1	1	1		1
AQLREIIPSSALPNGTVQHILMP	SSDGTSKPSSSLAVAAQLREIIPSSALPNG	SSALPNGTVQHILMPDDEGEGELCWKKVDL	A	A	Q	M	P	D	2	1	1	0	0	2	1	1	1	3	3	0	1	0	3	2	1	0	0	1	0	0	23	4	2484.35	Q8TB52	Q8TB52	335	357	FBXO30	F-box only protein 30	yes	yes	4	0.028964	40.756
AQNAIKKKLVQRLEHAA	LREAAEGLRMATNAAAQNAIKKKLVQRLEH	NAIKKKLVQRLEHAAKQAAASATQTIAAAQ	A	A	Q	A	A	K	4	1	1	0	0	2	1	0	1	1	2	3	0	0	0	0	0	0	0	1	0	0	17	3	1917.13	Q9Y490	Q9Y490	905	921	TLN1	Talin-1	yes	yes	4	0.0032515	73.168
AQNCYKVTNGA	IDFARQKLDPKIAVAAQNCYKVTNGAFTGE	IAVAAQNCYKVTNGAFTGEISPGMIKDCGA	A	A	Q	G	A	F	2	0	2	0	1	1	0	1	0	0	0	1	0	0	0	0	1	0	1	1	0	0	11	1	1224.56	P60174	P60174	101	111	TPI1	Triosephosphate isomerase	yes	yes	2	1.4084e-36	260.05	1	1	1	1	1
AQNCYKVTNGAFTGEISP	IDFARQKLDPKIAVAAQNCYKVTNGAFTGE	CYKVTNGAFTGEISPGMIKDCGATWVVLGH	A	A	Q	S	P	G	2	0	2	0	1	1	1	2	0	1	0	1	0	1	1	1	2	0	1	1	0	0	18	2	1955.9	P60174	P60174	101	118	TPI1	Triosephosphate isomerase	yes	yes	2;3	1.3044e-13	243.11	2	2	2	2	2
AQNEKRKEKNIKRGGNRFEP	SGNGAPGPKGEGERPAQNEKRKEKNIKRGG	RKEKNIKRGGNRFEPYANPTKRYRAFITNI	P	A	Q	E	P	Y	1	3	3	0	0	1	3	2	0	1	0	4	0	1	1	0	0	0	0	0	0	0	20	1	2398.29	P52272	P52272	44	63	HNRNPM	Heterogeneous nuclear ribonucleoprotein M	yes	yes	5	3.8578e-05	100.97
AQNLGPASGHGTP	SSGSFNYARPKQFIAAQNLGPASGHGTPAS	IAAQNLGPASGHGTPASSPSSSSLPSPMSP	A	A	Q	T	P	A	2	0	1	0	0	1	0	3	1	0	1	0	0	0	2	1	1	0	0	0	0	0	13	3	1205.58	Q8WX93	Q8WX93	740	752	PALLD	Palladin	yes	yes	2	0.00022179	132.01
AQNLKDLAGRLP	______________________________	______________________________	M	A	Q	L	P	A	2	1	1	1	0	1	0	1	0	0	3	1	0	0	1	0	0	0	0	0	0	0	12	2	1294.74	Q99623	Q99623	2	13	PHB2	Prohibitin-2	yes	yes	2;3	2.4576e-06	160.36	1	1	2	1	1
AQNQNQVRSPGAP	EKPRVQEKQHPVPPPAQNQNQVRSPGAPGP	PPAQNQNQVRSPGAPGPLTLKEVEELEQLT	P	A	Q	A	P	G	2	1	2	0	0	3	0	1	0	0	0	0	0	0	2	1	0	0	0	1	0	0	13	3	1365.67	Q15942	Q15942	336	348	ZYX	Zyxin	yes	yes	2	2.4901e-14	218.11	1	2	1	1	1
AQNQNQVRSPGAPGP	EKPRVQEKQHPVPPPAQNQNQVRSPGAPGP	AQNQNQVRSPGAPGPLTLKEVEELEQLTQQ	P	A	Q	G	P	L	2	1	2	0	0	3	0	2	0	0	0	0	0	0	3	1	0	0	0	1	0	0	15	4	1519.75	Q15942	Q15942	336	350	ZYX	Zyxin	yes	yes	2	3.6187e-07	183.33	1			1
AQQAADKYLYVDKNFINNP	______________________________	ADKYLYVDKNFINNPLAQADWAAKKLVWVP	M	A	Q	N	P	L	3	0	3	2	0	2	0	0	0	1	1	2	0	1	1	0	0	0	2	1	0	0	19	3	2211.1	P35579	P35579	2	20	MYH9	Myosin-9	yes	yes	2;3	1.1246e-37	351.2	4	4	2	2	1
AQQGEYQTHQP	AAQPSFHQAQKTHYPAQQGEYQTHQPVYHK	THYPAQQGEYQTHQPVYHKIQGDDWEPRPL	P	A	Q	Q	P	V	1	0	0	0	0	4	1	1	1	0	0	0	0	0	1	0	1	0	1	0	0	0	11	1	1285.57	O95817	O95817	235	245	BAG3	BAG family molecular chaperone regulator 3	yes	yes	2	7.7319e-05	157.59		1		1
AQQQITSGQMHRGHMPP	GASGPENFQVGSMPPAQQQITSGQMHRGHM	QQITSGQMHRGHMPPLTSAQQALTGTINSS	P	A	Q	P	P	L	1	1	0	0	0	4	0	2	2	1	0	0	2	0	2	1	1	0	0	0	0	0	17	2	1902.89	Q9Y490	Q9Y490	471	487	TLN1	Talin-1	yes	yes	3;4	0.023234	52.823			1		1
AQRRLKAELGIP	PAELEESDALGVRRAAQRRLKAELGIPLEE	RRAAQRRLKAELGIPLEEVPPEEINYLTRI	A	A	Q	I	P	L	2	2	0	0	0	1	1	1	0	1	2	1	0	0	1	0	0	0	0	0	0	0	12	2	1350.81	Q13907	Q13907	108	119	IDI1	Isopentenyl-diphosphate Delta-isomerase 1	yes	yes	3	0.014522	65.842
AQRTGLEDPERYLFVDRAVIYNP	______________________________	PERYLFVDRAVIYNPATQADWTAKKLVWIP	M	A	Q	N	P	A	2	3	1	2	0	1	2	1	0	1	2	0	0	1	2	0	1	0	2	2	0	0	23	3	2721.39	P35580	P35580	2	24	MYH10	Myosin-10	yes	yes	3	7.9177e-06	166.69			1	1	1
AQSINITELNLP	______________________________	______________________________	M	A	Q	L	P	Q	1	0	2	0	0	1	1	0	0	2	2	0	0	0	1	1	1	0	0	0	0	0	12	1	1311.7	Q99471	Q99471	2	13	PFDN5	Prefoldin subunit 5	yes	yes	2	0.0011362	113.1			1	1	1
AQSQTQFHVQP	KSPSSSQPLPQVPAPAQSQTQFHVQPQPQP	VPAPAQSQTQFHVQPQPQPKPQVQLHVQSQ	P	A	Q	Q	P	Q	1	0	0	0	0	4	0	0	1	0	0	0	0	1	1	1	1	0	0	1	0	0	11	1	1269.61	Q15942	Q15942	216	226	ZYX	Zyxin	yes	yes	2	0.013083	85.764
AQSRRQVEEAERLKQSA	AEEAEEARVQAEREAAQSRRQVEEAERLKQ	SRRQVEEAERLKQSAEEQAQARAQAQAAAE	A	A	Q	S	A	E	3	3	0	0	0	3	3	0	0	0	1	1	0	0	0	2	0	0	0	1	0	0	17	2	1985.04	Q15149	Q15149	2242	2258	PLEC	Plectin	yes	yes	4	0.001482	77.506
AQTAGNVFLKHGSELRIIP	ATSAIITNDGIGINPAQTAGNVFLKHGSEL	GNVFLKHGSELRIIPRDRVGSC________	P	A	Q	I	P	R	2	1	1	0	0	1	1	2	1	2	2	1	0	1	1	1	1	0	0	1	0	0	19	2	2050.13	P61960	P61960	60	78	UFM1	Ubiquitin-fold modifier 1	yes	yes	3;4	8.2308e-05	105.38	2	2	2		2
AQTNSNAAGKQLRKESQKDRKNP	GGVGGPGAKSAAQAAAQTNSNAAGKQLRKE	GKQLRKESQKDRKNPLPPSVGVVDKKEETQ	A	A	Q	N	P	L	3	2	3	1	0	3	1	1	0	0	1	4	0	0	1	2	1	0	0	0	0	0	23	3	2568.35	Q8NC51	Q8NC51	59	81	SERBP1	Plasminogen activator inhibitor 1 RNA-binding protein	yes	yes	4;5	5.932e-06	160.67
AQTSDRLAKRRKIT	EEDHKLGTLSLPLPPAQTSDRLAKRRKIT_	PAQTSDRLAKRRKIT_______________	P	A	Q	I	T	-	2	3	0	1	0	1	0	0	0	1	1	2	0	0	0	1	2	0	0	0	0	0	14	2	1642.96	Q9GZS1	Q9GZS1	468	481	POLR1E	DNA-directed RNA polymerase I subunit RPA49	yes	yes	4	0.0068431	68.809				1
AQTTDGKLP	FRDKRSALQSINEWAAQTTDGKLPEVTKDV	SINEWAAQTTDGKLPEVTKDVERTDGALLV	A	A	Q	L	P	E	1	0	0	1	0	1	0	1	0	0	1	1	0	0	1	0	2	0	0	0	0	0	9	1	929.482	P50454	P50454	178	186	SERPINH1	Serpin H1	yes	yes	2	0.022041	90.709
AQVLRGTVTDFP	______________________________	______________________________	M	A	Q	F	P	G	1	1	0	1	0	1	0	1	0	0	1	0	0	1	1	0	2	0	0	2	0	0	12	1	1302.69	P08758	P08758	2	13	ANXA5	Annexin A5	yes	yes	2	2.7695e-05	142.92	1	2	1	1	1
AQVLRGTVTDFPGFDERA	______________________________	LRGTVTDFPGFDERADAETLRKAMKGLGTD	M	A	Q	R	A	D	2	2	0	2	0	1	1	2	0	0	1	0	0	2	1	0	2	0	0	2	0	0	18	2	1977.99	P08758	P08758	2	19	ANXA5	Annexin A5	yes	yes	2;3	2.8392e-49	352.73	2	2	2	2	2
AQVLRGTVTDFPGFDERADA	______________________________	GTVTDFPGFDERADAETLRKAMKGLGTDEE	M	A	Q	D	A	E	3	2	0	3	0	1	1	2	0	0	1	0	0	2	1	0	2	0	0	2	0	0	20	3	2164.05	P08758	P08758	2	21	ANXA5	Annexin A5	yes	yes	3	7.4556e-06	132.01	1	1	1	1	1
AQYEHDLEVA	PALAPPEVVMDPALAAQYEHDLEVAQTTAL	DPALAAQYEHDLEVAQTTALPDEDDDL___	A	A	Q	V	A	Q	2	0	0	1	0	1	2	0	1	0	1	0	0	0	0	0	0	0	1	1	0	0	10	1	1173.53	P62826	P62826	195	204	RAN	GTP-binding nuclear protein Ran	yes	yes	2	0.0071559	85.676	1			1
AQYEHDLEVAQTTA	PALAPPEVVMDPALAAQYEHDLEVAQTTAL	AAQYEHDLEVAQTTALPDEDDDL_______	A	A	Q	T	A	L	3	0	0	1	0	2	2	0	1	0	1	0	0	0	0	0	2	0	1	1	0	0	14	2	1574.72	P62826	P62826	195	208	RAN	GTP-binding nuclear protein Ran	yes	yes	2	3.3048e-05	156.01	1
AQYEHDLEVAQTTALP	PALAPPEVVMDPALAAQYEHDLEVAQTTAL	QYEHDLEVAQTTALPDEDDDL_________	A	A	Q	L	P	D	3	0	0	1	0	2	2	0	1	0	2	0	0	0	1	0	2	0	1	1	0	0	16	3	1784.86	P62826	P62826	195	210	RAN	GTP-binding nuclear protein Ran	yes	yes	2	0.001578	106.49				1
AQYTNAVRDRELDLRGYKIP	______________________________	AVRDRELDLRGYKIPVIENLGATLDQFDAI	A	A	Q	I	P	V	2	3	1	2	0	1	1	1	0	1	2	1	0	0	1	0	1	0	2	1	0	0	20	2	2377.25	P09661	P09661	13	32	SNRPA1	U2 small nuclear ribonucleoprotein A	yes	yes	4	0.02683	47.088
AREFLRKKLIGKEVCFTIENKTP	QPDAKDTPDEPWAFPAREFLRKKLIGKEVC	LIGKEVCFTIENKTPQGREYGMIYLGKDTN	P	A	R	T	P	Q	1	2	1	0	1	0	3	1	0	2	2	4	0	2	1	0	2	0	0	1	0	0	23	1	2776.54	Q7KZF4	Q7KZF4	82	104	SND1	Staphylococcal nuclease domain-containing protein 1	yes	yes	5	6.6024e-05	96.54
AREKEMQEFTRSFFRGRP	______________________________	KEMQEFTRSFFRGRPDLSTLTHSIVRRRYL	M	A	R	R	P	D	1	4	0	0	0	1	3	1	0	0	0	1	1	3	1	1	1	0	0	0	0	0	18	1	2271.13	Q9BW71	Q9BW71	2	19	HIRIP3	HIRA-interacting protein 3	yes	yes	5	0.040907	37.687
ARHVFLTGPP	______________________________	______________________________	M	A	R	P	P	G	1	1	0	0	0	0	0	1	1	0	1	0	0	1	2	0	1	0	0	1	0	0	10	2	1093.6	Q9BSD7	Q9BSD7	2	11	NTPCR	Cancer-related nucleoside-triphosphatase	yes	yes	2	3.2883e-06	173.23	1	1	1	1
ARNTLSSRFRRVDIDEFDENKFVDEQEEA	______________________________	DEFDENKFVDEQEEAAAAAAEPGPDPSEVD	M	A	R	E	A	A	2	4	2	4	0	1	5	0	0	1	1	1	0	3	0	2	1	0	0	2	0	0	29	1	3514.67	Q9BPX5	Q9BPX5	2	30	ARPC5L	Actin-related protein 2/3 complex subunit 5-like protein	yes	yes	5	1.5924e-05	173.44	1		1		1
ARNTLSSRFRRVDIDEFDENKFVDEQEEAA	______________________________	EFDENKFVDEQEEAAAAAAEPGPDPSEVDG	M	A	R	A	A	A	3	4	2	4	0	1	5	0	0	1	1	1	0	3	0	2	1	0	0	2	0	0	30	2	3585.71	Q9BPX5	Q9BPX5	2	31	ARPC5L	Actin-related protein 2/3 complex subunit 5-like protein	yes	yes	5	4.7366e-15	222.43	1		1	1	1
ARNVVYPLYRLGGP	______________________________	MARNVVYPLYRLGGPQLRVFRTNFFIQLVR	M	A	R	G	P	Q	1	2	1	0	0	0	0	2	0	0	2	0	0	0	2	0	0	0	2	2	0	0	14	2	1573.87	Q16540	Q16540	2	15	MRPL23	39S ribosomal protein L23, mitochondrial	yes	yes	2	8.5039e-07	178.22		1		1	1
ARYEEVSVSGFEEFHRA	______________________________	YEEVSVSGFEEFHRAVEQHNGKTIFAYFTG	M	A	R	R	A	V	2	2	0	0	0	0	4	1	1	0	0	0	0	2	0	2	0	0	1	2	0	0	17	1	2011.94	Q9BRA2	Q9BRA2	2	18	TXNDC17	Thioredoxin domain-containing protein 17	yes	yes	3	2.1131e-16	200.58	1	1	1		1
ASAAGRVIGKGGKTVNELQNLTAA	GPKEEVKLETHIRVPASAAGRVIGKGGKTV	KGGKTVNELQNLTAAEVVVPRDQTPDENDQ	P	A	S	A	A	E	5	1	2	0	0	1	1	4	0	1	2	2	0	0	0	1	2	0	0	2	0	0	24	4	2325.28	Q9NZI8	Q9NZI8	496	519	IGF2BP1	Insulin-like growth factor 2 mRNA-binding protein 1	yes	yes	3	3.2951e-05	108.4		1
ASADRTVIDYNGERTLDGFKKFLESGGQDGAGDDDDLEDLEEAEEP	EAVKVHSFPTLKFFPASADRTVIDYNGERT	GDDDDLEDLEEAEEPDMEEDDDQKAVKDEL	P	A	S	E	P	D	4	2	1	9	0	1	7	6	0	1	4	2	0	2	1	2	2	0	1	1	0	0	46	4	4988.22	P07237	P07237	448	493	P4HB	Protein disulfide-isomerase	yes	yes	4;5	3.5114e-133	401.78	1
ASAGAGNLLVDVFDGP	DLLGLRAAPPPAAPPASAGAGNLLVDVFDG	SAGAGNLLVDVFDGPAAQPSLGPTPEEAFL	P	A	S	G	P	A	3	0	1	2	0	0	0	3	0	0	2	0	0	1	1	1	0	0	0	2	0	0	16	3	1501.74	O95782	O95782	674	689	AP2A1	AP-2 complex subunit alpha-1	yes	yes	2	0.013909	79.693
ASDELSKTISP	VENSEDPKFREAVKAASDELSKTISPMVMD	AVKAASDELSKTISPMVMDAKAVAGNISDP	A	A	S	S	P	M	1	0	0	1	0	0	1	0	0	1	1	1	0	0	1	3	1	0	0	0	0	0	11	1	1146.58	P18206	P18206	786	796	VCL	Vinculin	yes	yes	2	0.013104	85.733
ASDETKAAEEPSKVEEKKA	EAKPQEAAVAPEKPPASDETKAAEEPSKVE	TKAAEEPSKVEEKKAEEAGASAAACEAPSA	P	A	S	K	A	E	4	0	0	1	0	0	5	0	0	0	0	4	0	0	1	2	1	0	0	1	0	0	19	4	2046.01	P29966	P29966	251	269	MARCKS	Myristoylated alanine-rich C-kinase substrate	yes	yes	4;5	9.868e-07	133.21	2	1
ASDQMQHWKEQRA	______________________________	DPASDQMQHWKEQRAAQKADVLTTGAGNPV	P	A	S	R	A	A	2	1	0	1	0	3	1	0	1	0	0	1	1	0	0	1	0	1	0	0	0	0	13	1	1613.74	P04040	P04040	8	20	CAT	Catalase	yes	yes	3;4	0.00020541	106.13
ASDTYIVFGEA	NILFVITKPDVYKSPASDTYIVFGEAKIED	YKSPASDTYIVFGEAKIEDLSQQAQLAAAE	P	A	S	E	A	K	2	0	0	1	0	0	1	1	0	1	0	0	0	1	0	1	1	0	1	1	0	0	11	1	1171.54	E9PAV3;Q13765	E9PAV3	1979	1989	NACA	Nascent polypeptide-associated complex subunit alpha, muscle-specific form;Nascent polypeptide-associated complex subunit alpha	yes	no	1;2	0.00025483	155.1	1	2	1
ASEAKLVEQAFRKRRQRGVSCFRTPFGP	SQEEPGKGSFWRIDPASEAKLVEQAFRKRR	RRQRGVSCFRTPFGPLSSRSAPASPTHPGL	P	A	S	G	P	L	3	5	0	0	1	2	2	2	0	0	1	2	0	3	2	2	1	0	0	2	0	0	28	4	3277.74	P85037	P85037	384	411	FOXK1	Forkhead box protein K1	yes	yes	5	0.054198	33.265				1
ASEDIAKLA	______________________________	______________________________	M	A	S	L	A	E	3	0	0	1	0	0	1	0	0	1	1	1	0	0	0	1	0	0	0	0	0	0	9	2	916.487	P46060	P46060	2	10	RANGAP1	Ran GTPase-activating protein 1	yes	yes	2	0.0012872	124.98
ASEFFRSGKYDLDFKSP	KAGYTDKVVIGMDVAASEFFRSGKYDLDFK	EFFRSGKYDLDFKSPDDPSRYISPDQLADL	A	A	S	S	P	D	1	1	0	2	0	0	1	1	0	0	1	2	0	3	1	3	0	0	1	0	0	0	17	1	1992.96	P06733	P06733	248	264	ENO1	Alpha-enolase	yes	yes	3;4	0.00010188	109.24		1	1
ASEKEIVEVKEENIEDATEKGGEKKEA	NENAKNGEAKITEAPASEKEIVEVKEENIE	NIEDATEKGGEKKEAVAAEVKNEEEDQKED	P	A	S	E	A	V	3	0	1	1	0	0	9	2	0	2	0	5	0	0	0	1	1	0	0	2	0	0	27	2	2988.48	P82970	P82970	92	118	HMGN5	High mobility group nucleosome-binding domain-containing protein 5	yes	yes	5	1.5826e-07	190.28			1		1
ASESLFVSNHAY	ACQGKYTPSGQAGAAASESLFVSNHAY___	GAAASESLFVSNHAY_______________	A	A	S	A	Y	-	2	0	1	0	0	0	1	0	1	0	1	0	0	1	0	3	0	0	1	1	0	0	12	2	1323.61	P04075	P04075	353	364	ALDOA	Fructose-bisphosphate aldolase A	yes	yes	2	3.2286e-05	157.59	1	1	1		1
ASFAIRLNGAKGKIDAKVHSP	TVMSLQESGLKVNQPASFAIRLNGAKGKID	LNGAKGKIDAKVHSPSGAVEECHVSELEPD	P	A	S	S	P	S	4	1	1	1	0	0	0	2	1	2	1	3	0	1	1	2	0	0	0	1	0	0	21	4	2179.22	O75369	O75369	2306	2326	FLNB	Filamin-B	yes	yes	4;5	0.0020166	69.081			1
ASFAVSLNGAKGA	TVSSLQESGLKVNQPASFAVSLNGAKGAID	QPASFAVSLNGAKGAIDAKVHSPSGALEEC	P	A	S	G	A	I	4	0	1	0	0	0	0	2	0	0	1	1	0	1	0	2	0	0	0	1	0	0	13	3	1191.62	P21333	P21333	2351	2363	FLNA	Filamin-A	yes	yes	2	5.5098e-06	154.04	1	1	1	1	1
ASFGKSINF	AHPTLSEAFREANLAASFGKSINF______	REANLAASFGKSINF_______________	A	A	S	N	F	-	1	0	1	0	0	0	0	1	0	1	0	1	0	2	0	2	0	0	0	0	0	0	9	1	969.492	P09622	P09622	501	509	DLD	Dihydrolipoyl dehydrogenase, mitochondrial	yes	yes	2	0.00071958	156.01	1	1	1	1	1
ASGAAGDKDTKDISAP	AADKKEFKPLPGRTAASGAAGDKDTKDISA	SGAAGDKDTKDISAPKPGPLKKAPAAKAGG	A	A	S	A	P	K	4	0	0	3	0	0	0	2	0	1	0	2	0	0	1	2	1	0	0	0	0	0	16	4	1502.72	Q14008	Q14008	523	538	CKAP5	Cytoskeleton-associated protein 5	yes	yes	3	0.018223	65.956
ASGADSKGDDLSTAILKQKNRPNRLIVDEA	______________________________	LKQKNRPNRLIVDEAINEDNSVVSLSQPKM	M	A	S	E	A	I	4	2	2	4	0	1	1	2	0	2	3	3	0	0	1	3	1	0	0	1	0	0	30	4	3181.67	P55072	P55072	2	31	VCP	Transitional endoplasmic reticulum ATPase	yes	yes	5	2.4814e-06	164.62	1	1
ASGAGGVGGGGGGKIRTRRCHQGPIKP	______________________________	GKIRTRRCHQGPIKPYQQGRQQHQGILSRV	M	A	S	K	P	Y	2	3	0	0	1	1	0	10	1	2	0	2	0	0	2	1	1	0	0	1	0	0	27	3	2587.36	P49790	P49790	2	28	NUP153	Nuclear pore complex protein Nup153	yes	yes	5	0.01481	49.318	1		1	1
ASGCKIGP	______________________________	______________________________	M	A	S	G	P	S	1	0	0	0	1	0	0	2	0	1	0	1	0	0	1	1	0	0	0	0	0	0	8	1	788.385	Q96AT9;Q2QD12	Q96AT9	2	9	RPE;RPEL1	Ribulose-phosphate 3-epimerase;Ribulose-phosphate 3-epimerase-like protein 1	yes	no	2	0.016159	68.081
ASGERGIASTSDPPTA	KVPEQQRQITLKTTPASGERGIASTSDPPT	SGERGIASTSDPPTANIKPTPVVSTPSKVT	P	A	S	T	A	N	3	1	0	1	0	0	1	2	0	1	0	0	0	0	2	3	2	0	0	0	0	0	16	4	1515.72	P12270	P12270	1652	1667	TPR	Nucleoprotein TPR	yes	yes	2	1.2072e-08	172.11
ASGNARIGKP	______________________________	______________________________	M	A	S	K	P	A	2	1	1	0	0	0	0	2	0	1	0	1	0	0	1	1	0	0	0	0	0	0	10	2	969.536	P32119	P32119	2	11	PRDX2	Peroxiredoxin-2	yes	yes	2	1.0311e-08	187.14	1	1	3	1	1
ASGNARIGKPAP	______________________________	______________________________	M	A	S	A	P	D	3	1	1	0	0	0	0	2	0	1	0	1	0	0	2	1	0	0	0	0	0	0	12	4	1137.63	P32119	P32119	2	13	PRDX2	Peroxiredoxin-2	yes	yes	2	3.8142e-05	131.09		1		1	1
ASGVAVSDGVIKVFNDMKVRKSSTP	______________________________	IKVFNDMKVRKSSTPEEVKKRKKAVLFCLS	M	A	S	T	P	E	2	1	1	2	0	0	0	2	0	1	0	3	1	1	1	4	1	0	0	5	0	0	25	2	2591.37	P23528	P23528	2	26	CFL1	Cofilin-1	yes	yes	3;4	3.8035e-11	207.44	3	3	3	3	3
ASGVQVADEVCRIFYDMKVRKCSTP	______________________________	CRIFYDMKVRKCSTPEEIKKRKKAVIFCLS	M	A	S	T	P	E	2	2	0	2	2	1	1	1	0	1	0	2	1	1	1	2	1	0	1	4	0	0	25	2	2915.41	P60981	P60981	2	26	DSTN	Destrin	yes	yes	4	6.6851e-06	167.72	1	2	2		1
ASHSYVLNKTRAA	NKRPHLSVILVGENPASHSYVLNKTRAAAV	NPASHSYVLNKTRAAAVVGINSETIMKPAS	P	A	S	A	A	A	3	1	1	0	0	0	0	0	1	0	1	1	0	0	0	2	1	0	1	1	0	0	13	2	1416.75	P13995	P13995	80	92	MTHFD2	Bifunctional methylenetetrahydrofolate dehydrogenase/cyclohydrolase, mitochondrial;NAD-dependent methylenetetrahydrofolate dehydrogenase;Methenyltetrahydrofolate cyclohydrolase	yes	yes	3;4	1.1601e-14	166.45	1	1		2	2
ASISEEELLNLINKLNNDDNVDGLLVQLP	AAAVVGINSETIMKPASISEEELLNLINKL	LNNDDNVDGLLVQLPLPEHIDERRICNAVS	P	A	S	L	P	L	1	0	5	3	0	1	3	1	0	2	7	1	0	0	1	2	0	0	0	2	0	0	29	1	3191.66	P13995	P13995	106	134	MTHFD2	Bifunctional methylenetetrahydrofolate dehydrogenase/cyclohydrolase, mitochondrial;NAD-dependent methylenetetrahydrofolate dehydrogenase;Methenyltetrahydrofolate cyclohydrolase	yes	yes	3	0.00021478	91.175			1
ASIWVGHRGTVRDYP	______________________________	ASIWVGHRGTVRDYPDFSPSVDAEAIQKAI	M	A	S	Y	P	D	1	2	0	1	0	0	0	2	1	1	0	0	0	0	1	1	1	1	1	2	0	0	15	1	1712.87	P12429	P12429	2	16	ANXA3	Annexin A3	yes	yes	3	7.9186e-05	107.35			1	1	1
ASKAGLVIGKGGETIKQLQERA	HGDGPGNAVQEIMIPASKAGLVIGKGGETI	IGKGGETIKQLQERAGVKMVMIQDGPQNTG	P	A	S	R	A	G	3	1	0	0	0	2	2	4	0	2	2	3	0	0	0	1	1	0	0	1	0	0	22	2	2253.28	Q96AE4	Q96AE4	194	215	FUBP1	Far upstream element-binding protein 1	yes	yes	3;4;5	1.4034e-34	268.98	5	5	3	3	3
ASKEMFEDTVEERVINEEYKIWKKNTP	______________________________	RVINEEYKIWKKNTPFLYDLVMTHALQWPS	M	A	S	T	P	F	1	1	2	1	0	0	6	0	0	2	0	4	1	1	1	1	2	1	1	2	0	0	27	1	3312.63	Q16576	Q16576	2	28	RBBP7	Histone-binding protein RBBP7	yes	yes	4;5	1.3583e-07	189.94		1	3	2	1
ASKERNGLSLA	ATGPPVSELITKAVAASKERNGLSLAALKK	KAVAASKERNGLSLAALKKALAAGGYDVEK	A	A	S	L	A	A	2	1	1	0	0	0	1	1	0	0	2	1	0	0	0	2	0	0	0	0	0	0	11	1	1144.62	P16401	P16401	53	63	HIST1H1B	Histone H1.5	yes	yes	2	0.016449	80.758
ASKERSGVSLA	ASGPPVSELITKAVAASKERSGVSLAALKK	KAVAASKERSGVSLAALKKALAAAGYDVEK	A	A	S	L	A	A	2	1	0	0	0	0	1	1	0	0	1	1	0	0	0	3	0	0	0	1	0	0	11	1	1103.59	P10412;P16403;P16402	P10412	50	60	HIST1H1E;HIST1H1C;HIST1H1D	Histone H1.4;Histone H1.2;Histone H1.3	yes	no	2	0.027892	90.827
ASKERSGVSLAALKKA	ASGPPVSELITKAVAASKERSGVSLAALKK	SKERSGVSLAALKKALAAAGYDVEKNNSRI	A	A	S	K	A	L	4	1	0	0	0	0	1	1	0	0	2	3	0	0	0	3	0	0	0	1	0	0	16	3	1614.94	P10412;P16403;P16402	P10412	50	65	HIST1H1E;HIST1H1C;HIST1H1D	Histone H1.4;Histone H1.2;Histone H1.3	yes	no	3;4	6.0714e-07	138.91	1	1	1		1
ASKERSGVSLAALKKALA	ASGPPVSELITKAVAASKERSGVSLAALKK	ERSGVSLAALKKALAAAGYDVEKNNSRIKL	A	A	S	L	A	A	5	1	0	0	0	0	1	1	0	0	3	3	0	0	0	3	0	0	0	1	0	0	18	4	1799.06	P10412;P16403;P16402	P10412	50	67	HIST1H1E;HIST1H1C;HIST1H1D	Histone H1.4;Histone H1.2;Histone H1.3	yes	no	3;4	3.167e-06	139.88	1	1	1	1	1
ASKEYFQKVNQ	ANWTPDSPTIKPSPAASKEYFQKVNQ____	PSPAASKEYFQKVNQ_______________	A	A	S	N	Q	-	1	0	1	0	0	2	1	0	0	0	0	2	0	1	0	1	0	0	1	1	0	0	11	1	1340.67	P30048	P30048	246	256	PRDX3	Thioredoxin-dependent peroxide reductase, mitochondrial	yes	yes	2;3	6.8427e-20	238.01
ASKKLNKEELP	GFGAKKRKGSSSQAPASKKLNKEELPVIPK	SQAPASKKLNKEELPVIPKGKPKSGRVWKD	P	A	S	L	P	V	1	0	1	0	0	0	2	0	0	0	2	3	0	0	1	1	0	0	0	0	0	0	11	1	1255.71	Q9H6F5	Q9H6F5	223	233	CCDC86	Coiled-coil domain-containing protein 86	yes	yes	3	0.010518	72.531	1	1		1
ASKLLRA	______________________________	______________________________	M	A	S	R	A	V	2	1	0	0	0	0	0	0	0	0	2	1	0	0	0	1	0	0	0	0	0	0	7	1	757.481	P27144	P27144	2	8	AK4	Adenylate kinase 4, mitochondrial	yes	yes	2	0.0049272	120.65	1	1		1	1
ASKMQEHMRIGLLDP	PDEYLVSPITGEKIPASKMQEHMRIGLLDP	ASKMQEHMRIGLLDPRWLEQRDRSIREKQS	P	A	S	D	P	R	1	1	0	1	0	1	1	1	1	1	2	1	2	0	1	1	0	0	0	0	0	0	15	1	1724.87	Q15459	Q15459	422	436	SF3A1	Splicing factor 3A subunit 1	yes	yes	3	0.018594	56.339
ASKQNKLEQVEKELLRVA	VYGIEGRYATALYSAASKQNKLEQVEKELL	QNKLEQVEKELLRVAQILKEPKVAASVLNP	A	A	S	V	A	Q	2	1	1	0	0	2	3	0	0	0	3	3	0	0	0	1	0	0	0	2	0	0	18	1	2082.18	P48047	P48047	49	66	ATP5O	ATP synthase subunit O, mitochondrial	yes	yes	4;5	2.0472e-20	191.64	1	1			1
ASKRALVILAKGA	______________________________	______________________________	M	A	S	G	A	E	4	1	0	0	0	0	0	1	0	1	2	2	0	0	0	1	0	0	0	1	0	0	13	3	1296.82	Q99497	Q99497	2	14	PARK7	Protein deglycase DJ-1	yes	yes	2;3	0.00028492	109.6	1	2	2	2	1
ASKRALVILAKGAEEMETVIP	______________________________	VILAKGAEEMETVIPVDVMRRAGIKVTVAG	M	A	S	I	P	V	4	1	0	0	0	0	3	1	0	2	2	2	1	0	1	1	1	0	0	2	0	0	21	4	2225.25	Q99497	Q99497	2	22	PARK7	Protein deglycase DJ-1	yes	yes	3	1.1952e-05	130.1				1
ASKRSRGFGFVTFSSMA	EQWGKLTDCVVMRDPASKRSRGFGFVTFSS	KRSRGFGFVTFSSMAEVDAAMAARPHSIDG	P	A	S	M	A	E	2	2	0	0	0	0	0	2	0	0	0	1	1	3	0	4	1	0	0	1	0	0	17	1	1834.91	P22626	P22626	57	73	HNRNPA2B1	Heterogeneous nuclear ribonucleoproteins A2/B1	yes	yes	2;3;4	4.3548e-08	168.76	3	3	3	4	3
ASLARWTLGFCDERLVP	MLARELPAAVAPAGPASLARWTLGFCDERL	LARWTLGFCDERLVPFDHAESTYGLYRTHL	P	A	S	V	P	F	2	2	0	1	1	0	1	1	0	0	3	0	0	1	1	1	1	1	0	1	0	0	17	2	1990.01	O95336	O95336	68	84	PGLS	6-phosphogluconolactonase	yes	yes	3	0.00012515	107.57			1		1
ASLFKKKTVDDVIKEQNRELRGTQRA	______________________________	VIKEQNRELRGTQRAIIRDRAALEKQEKQL	M	A	S	R	A	I	2	3	1	2	0	2	2	1	0	1	2	4	0	1	0	1	2	0	0	2	0	0	26	1	3029.67	Q9UQN3	Q9UQN3	2	27	CHMP2B	Charged multivesicular body protein 2b	yes	yes	5	3.1055e-25	259.77	1	1	1
ASLGRMNQGTARLA	GIGLLAAATQSLSMPASLGRMNQGTARLAS	PASLGRMNQGTARLASLMNLGMSSSLNQQG	P	A	S	L	A	S	3	2	1	0	0	1	0	2	0	0	2	0	1	0	0	1	1	0	0	0	0	0	14	2	1444.76	P43243	P43243	40	53	MATR3	Matrin-3	yes	yes	2;3	1.4119e-21	236.08	2	2	2	3	2
ASLIQAQRDYFGAHTYELLA	TALSFYDGYRHEMLPASLIQAQRDYFGAHT	AQRDYFGAHTYELLAKPGQFIHTNWTGHGG	P	A	S	L	A	K	4	1	0	1	0	2	1	1	1	1	3	0	0	1	0	1	1	0	2	0	0	0	20	3	2266.14	P52209	P52209	440	459	PGD	6-phosphogluconate dehydrogenase, decarboxylating	yes	yes	3	7.7813e-06	134.37	1	1			1
ASLIQAQRDYFGAHTYELLAKP	TALSFYDGYRHEMLPASLIQAQRDYFGAHT	RDYFGAHTYELLAKPGQFIHTNWTGHGGTV	P	A	S	K	P	G	4	1	0	1	0	2	1	1	1	1	3	1	0	1	1	1	1	0	2	0	0	0	22	4	2491.29	P52209	P52209	440	461	PGD	6-phosphogluconate dehydrogenase, decarboxylating	yes	yes	3;4	8.7569e-06	173.65	2	1	2	1	2
ASLKDVFKGFDP	PFAGNSPAREGEQDAASLKDVFKGFDPTAS	QDAASLKDVFKGFDPTASPFCQ________	A	A	S	D	P	T	1	0	0	2	0	0	0	1	0	0	1	2	0	2	1	1	0	0	0	1	0	0	12	1	1322.69	Q9UPT8	Q9UPT8	1285	1296	ZC3H4	Zinc finger CCCH domain-containing protein 4	yes	yes	3	0.0082405	73.219	1
ASLKEEVGEEA	KKLVWVPSDKSGFEPASLKEEVGEEAIVEL	GFEPASLKEEVGEEAIVELVENGKKVKVNK	P	A	S	E	A	I	2	0	0	0	0	0	4	1	0	0	1	1	0	0	0	1	0	0	0	1	0	0	11	1	1160.56	P35579	P35579	44	54	MYH9	Myosin-9	yes	yes	2	2.5253e-05	160.75	1			1	1
ASLKSNYNLP	AFRKLDELYGTWRKAASLKSNYNLPMHKMI	TWRKAASLKSNYNLPMHKMINTDLSRILKS	A	A	S	L	P	M	1	0	2	0	0	0	0	0	0	0	2	1	0	0	1	2	0	0	1	0	0	0	10	1	1105.58	P36578	P36578	271	280	RPL4	60S ribosomal protein L4	yes	yes	2	0.014816	91.783
ASLKSNYNLPMHKMINTDLSRILKSP	AFRKLDELYGTWRKAASLKSNYNLPMHKMI	HKMINTDLSRILKSPEIQRALRAPRKKIHR	A	A	S	S	P	E	1	1	3	1	0	0	0	0	1	2	4	3	2	0	2	4	1	0	1	0	0	0	26	2	2970.58	P36578	P36578	271	296	RPL4	60S ribosomal protein L4	yes	yes	4;5	1.0019e-05	163.32	4	6	5	6	5
ASLLAKDA	______________________________	______________________________	M	A	S	D	A	Y	3	0	0	1	0	0	0	0	0	0	2	1	0	0	0	1	0	0	0	0	0	0	8	2	787.444	O75683	O75683	2	9	SURF6	Surfeit locus protein 6	yes	yes	2	0.0067181	93.429
ASLLKVDQEVKLKVDSFRERITSEA	______________________________	KLKVDSFRERITSEAEDLVANFFPKKLLEL	M	A	S	E	A	E	2	2	0	2	0	1	3	0	0	1	3	3	0	1	0	3	1	0	0	3	0	0	25	1	2860.57	P61289	P61289	2	26	PSME3	Proteasome activator complex subunit 3	yes	yes	4;5	4.4697e-32	269.57		1	1		2
ASLLQSDRVLYLVQGEKKVRAP	______________________________	RVLYLVQGEKKVRAPLSQLYFCRYCSELRS	M	A	S	A	P	L	2	2	0	1	0	2	1	1	0	0	4	2	0	0	1	2	0	0	1	3	0	0	22	2	2469.41	Q9UJW0	Q9UJW0	2	23	DCTN4	Dynactin subunit 4	yes	yes	4	1.1659e-05	152.81	1	1	1	1	1
ASLSGQDVGSFAYLTIKDRIP	______________________________	DVGSFAYLTIKDRIPQILTKVIDTLHRHKS	P	A	S	I	P	Q	2	1	0	2	0	1	0	2	0	2	2	1	0	1	1	3	1	0	1	1	0	0	21	2	2237.17	Q9H993	Q9H993	6	26	ARMT1	Protein-glutamate O-methyltransferase	yes	yes	3	6.5408e-06	132.45	1	1	1	1	1
ASLSLAPVNIFKAGA	______________________________	ASLSLAPVNIFKAGADEERAETARLTSFIG	M	A	S	G	A	D	4	0	1	0	0	0	0	1	0	1	2	1	0	1	1	2	0	0	0	1	0	0	15	4	1457.82	P78371	P78371	2	16	CCT2	T-complex protein 1 subunit beta	yes	yes	2	0.00011719	106.62			1
ASLTEDRDRGRDAVKREA	RSRERPSQPEGLRKAASLTEDRDRGRDAVK	TEDRDRGRDAVKREAALPPVSPLKAALSEE	A	A	S	E	A	A	3	4	0	3	0	0	2	1	0	0	1	1	0	0	0	1	1	0	0	1	0	0	18	2	2044.04	Q04637	Q04637	1208	1225	EIF4G1	Eukaryotic translation initiation factor 4 gamma 1	yes	yes	4	0.012826	55.688	1
ASLTEDRDRGRDAVKREAA	RSRERPSQPEGLRKAASLTEDRDRGRDAVK	EDRDRGRDAVKREAALPPVSPLKAALSEEE	A	A	S	A	A	L	4	4	0	3	0	0	2	1	0	0	1	1	0	0	0	1	1	0	0	1	0	0	19	3	2115.08	Q04637	Q04637	1208	1226	EIF4G1	Eukaryotic translation initiation factor 4 gamma 1	yes	yes	4;5	0.020575	46.159	1
ASLTVKAYLLGKEDAAREIRRFSFCCSP	______________________________	DAAREIRRFSFCCSPEPEAEAEAAAGPGPC	M	A	S	S	P	E	4	3	0	1	2	0	2	1	0	1	3	2	0	2	1	3	1	0	1	1	0	0	28	4	3244.65	Q13501	Q13501	2	29	SQSTM1	Sequestosome-1	yes	yes	5	3.8484e-07	188.3	1		1		1
ASLYQSSIDRSLERP	EYEPGKSSILQHERPASLYQSSIDRSLERP	ASLYQSSIDRSLERPMSSASMASDFRKRRK	P	A	S	R	P	M	1	2	0	1	0	1	1	0	0	1	2	0	0	0	1	4	0	0	1	0	0	0	15	1	1720.87	O94875	O94875	229	243	SORBS2	Sorbin and SH3 domain-containing protein 2	yes	yes	3	0.034807	55.173				1
ASMGTLA	______________________________	______________________________	M	A	S	L	A	F	2	0	0	0	0	0	0	1	0	0	1	0	1	0	0	1	1	0	0	0	0	0	7	1	649.311	P48643	P48643	2	8	CCT5	T-complex protein 1 subunit epsilon	yes	yes	1	0.027675	80.377
ASMGTLAFDEYGRP	______________________________	MASMGTLAFDEYGRPFLIIKDQDRKSRLMG	M	A	S	R	P	F	2	1	0	1	0	0	1	2	0	0	1	0	1	1	1	1	1	0	1	0	0	0	14	2	1513.69	P48643	P48643	2	15	CCT5	T-complex protein 1 subunit epsilon	yes	yes	2	1.8173e-10	206.11	2	2	2	2	2
ASNDYTQQATQSYGA	______________________________	ASNDYTQQATQSYGAYPTQPGQGYSQQSSQ	M	A	S	G	A	Y	3	0	1	1	0	3	0	1	0	0	0	0	0	0	0	2	2	0	2	0	0	0	15	2	1603.67	P35637	P35637	2	16	FUS	RNA-binding protein FUS	yes	yes	2	2.2363e-06	135.28
ASNDYTQQATQSYGAYP	______________________________	NDYTQQATQSYGAYPTQPGQGYSQQSSQPY	M	A	S	Y	P	T	3	0	1	1	0	3	0	1	0	0	0	0	0	0	1	2	2	0	3	0	0	0	17	3	1863.79	P35637	P35637	2	18	FUS	RNA-binding protein FUS	yes	yes	2	2.8726e-08	145.28	1
ASNKTTLQKMGKKQNGKSKKVEEA	______________________________	MGKKQNGKSKKVEEAEPEEFVVEKVLDRRV	M	A	S	E	A	E	2	0	2	0	0	2	2	2	0	0	1	7	1	0	0	2	2	0	0	1	0	0	24	1	2632.43	Q13185	Q13185	2	25	CBX3	Chromobox protein homolog 3	yes	yes	4;5	1.0232e-42	284.71			1	1	1
ASNKTTLQKMGKKQNGKSKKVEEAEP	______________________________	KKQNGKSKKVEEAEPEEFVVEKVLDRRVVN	M	A	S	E	P	E	2	0	2	0	0	2	3	2	0	0	1	7	1	0	1	2	2	0	0	1	0	0	26	2	2858.53	Q13185	Q13185	2	27	CBX3	Chromobox protein homolog 3	yes	yes	4;5	3.2715e-08	197.37	4	2	2	2	1
ASNVTNKTDP	______________________________	______________________________	M	A	S	D	P	R	1	0	2	1	0	0	0	0	0	0	0	1	0	0	1	1	2	0	0	1	0	0	10	1	1045.5	P07910	P07910	2	11	HNRNPC	Heterogeneous nuclear ribonucleoproteins C1/C2	yes	yes	2	2.1165e-05	158.08	1	2	3	1	2
ASPDGVTEIRGLLAQGLRP	EVGLPFEASPESPPPASPDGVTEIRGLLAQ	GVTEIRGLLAQGLRPESPPPAGPLLNGAPA	P	A	S	R	P	E	2	2	0	1	0	1	1	3	0	1	3	0	0	0	2	1	1	0	0	1	0	0	19	3	1949.07	Q96TA1	Q96TA1	645	663	FAM129B	Niban-like protein 1	yes	yes	3	0.0078056	60.528				1
ASQCGSLIGKGGCKIKEIRESTGA	TAASRPPVTLRLVVPASQCGSLIGKGGCKI	KGGCKIKEIRESTGAQVQVAGDMLPNSTER	P	A	S	G	A	Q	2	1	0	0	2	1	2	5	0	3	1	3	0	0	0	3	1	0	0	0	0	0	24	1	2506.26	Q15366	Q15366	106	129	PCBP2	Poly(rC)-binding protein 2	yes	yes	3;4;5	2.202e-16	221.43	2	2	2	1	1
ASQCGSLIGKGGCKIKEIRESTGAQVQVAGDMLP	TAASRPPVTLRLVVPASQCGSLIGKGGCKI	ESTGAQVQVAGDMLPNSTERAITIAGIPQS	P	A	S	L	P	N	3	1	0	1	2	3	2	6	0	3	2	3	1	0	1	3	1	0	0	2	0	0	34	3	3544.78	Q15366	Q15366	106	139	PCBP2	Poly(rC)-binding protein 2	yes	yes	5	0.03798	38.57				1
ASQDRILQEA	NVTNNSVALRTPRTPASQDRILQEAQNLMA	TPRTPASQDRILQEAQNLMALTNVDTPLKG	P	A	S	E	A	Q	2	1	0	1	0	2	1	0	0	1	1	0	0	0	0	1	0	0	0	0	0	0	10	1	1129.57	Q99459	Q99459	357	366	CDC5L	Cell division cycle 5-like protein	yes	yes	2	0.0049714	121.5
ASQEIERGKSYLRLRPDRVA	LTLSEKIVYGHLDDPASQEIERGKSYLRLR	ERGKSYLRLRPDRVAMQDATAQMAMLQFIS	P	A	S	V	A	M	2	4	0	1	0	1	2	1	0	1	2	1	0	0	1	2	0	0	1	1	0	0	20	2	2343.28	Q99798	Q99798	78	97	ACO2	Aconitate hydratase, mitochondrial	yes	yes	4;5	9.0597e-05	97.32	2	2	1	2	2
ASQGAYYIP	AGSQVMMIPSQISYPASQGAYYIPGQGRST	SQISYPASQGAYYIPGQGRSTYVVPTQQYP	P	A	S	I	P	G	2	0	0	0	0	1	0	1	0	1	0	0	0	0	1	1	0	0	2	0	0	0	9	2	968.46	Q04637	Q04637	98	106	EIF4G1	Eukaryotic translation initiation factor 4 gamma 1	yes	yes	2	0.053586	73.324				1
ASQMGGSTPVLTPGKTP	TPGASKRKSRWDETPASQMGGSTPVLTPGK	QMGGSTPVLTPGKTPIGTPAMNMATPTPGH	P	A	S	T	P	I	1	0	0	0	0	1	0	3	0	0	1	1	1	0	3	2	3	0	0	1	0	0	17	3	1627.82	O75533	O75533	343	359	SF3B1	Splicing factor 3B subunit 1	yes	yes	2	4.7147e-05	159.66			1	1
ASQSQGIQQLLQAEKRA	______________________________	QSQGIQQLLQAEKRAAEKVSEARKRKNRRL	M	A	S	R	A	A	3	1	0	0	0	5	1	1	0	1	2	1	0	0	0	2	0	0	0	0	0	0	17	2	1854.99	O75348;O95670	O75348	2	18	ATP6V1G1;ATP6V1G2	V-type proton ATPase subunit G 1;V-type proton ATPase subunit G 2	yes	no	2;3	7.7608e-23	192.96
ASRAKLTMLNTVSKIRGQVKNPGYP	TEVLARTIEYLQPNPASRAKLTMLNTVSKI	TVSKIRGQVKNPGYPQSEGLLGECMIRHGK	P	A	S	Y	P	Q	2	2	2	0	0	1	0	2	0	1	2	3	1	0	2	2	2	0	1	2	0	0	25	3	2728.52	Q99961	Q99961	63	87	SH3GL1	Endophilin-A2	yes	yes	5	8.9613e-06	107.08	1	1	1	1	1
ASRGVGAKLGLREIRIHLCQRSP	______________________________	LGLREIRIHLCQRSPGSQGVRDFIEKRYVE	A	A	S	S	P	G	2	4	0	0	1	1	1	3	1	2	3	1	0	0	1	2	0	0	0	1	0	0	23	2	2573.44	O43678	O43678	6	28	NDUFA2	NADH dehydrogenase [ubiquinone] 1 alpha subcomplex subunit 2	yes	yes	5	0.00015063	90.912			1	1	1
ASRLLLNNGA	______________________________	______________________________	M	A	S	G	A	K	2	1	2	0	0	0	0	1	0	0	3	0	0	0	0	1	0	0	0	0	0	0	10	1	1027.58	P15121	P15121	2	11	AKR1B1	Aldose reductase	yes	yes	2	0.0045163	79.128
ASRLLLNNGAKMP	______________________________	______________________________	M	A	S	M	P	I	2	1	2	0	0	0	0	1	0	0	3	1	1	0	1	1	0	0	0	0	0	0	13	2	1383.77	P15121	P15121	2	14	AKR1B1	Aldose reductase	yes	yes	2	4.0014e-07	166.93	1	1	1	1	1
ASRNADSGVHLNRLQFQQQQNSIHAA	TYGSSRPSIEIYRPPASRNADSGVHLNRLQ	NRLQFQQQQNSIHAAKQLDMQSSWVYETGR	P	A	S	A	A	K	4	2	3	1	0	5	0	1	2	1	2	0	0	1	0	3	0	0	0	1	0	0	26	3	2889.43	Q6PJT7	Q6PJT7	219	244	ZC3H14	Zinc finger CCCH domain-containing protein 14	yes	yes	5	0.0093272	55.417
ASRSGSKSTQTVAKTTTAAA	APEKRASPSKPASAPASRSGSKSTQTVAKT	SKSTQTVAKTTTAAAVASTGPSSRSPSTLL	P	A	S	A	A	V	5	1	0	0	0	1	0	1	0	0	0	2	0	0	0	4	5	0	0	1	0	0	20	4	1923	P27816	P27816	796	815	MAP4	Microtubule-associated protein 4	yes	yes	3;4	5.1995e-06	162.39
ASRSVETLKEMIKSGMNVA	PITARNTGIICTIGPASRSVETLKEMIKSG	VETLKEMIKSGMNVARLNFSHGTHEYHAET	P	A	S	V	A	R	2	1	1	0	0	0	2	1	0	1	1	2	2	0	0	3	1	0	0	2	0	0	19	1	2050.06	P14618	P14618	54	72	PKM	Pyruvate kinase PKM	yes	yes	3;4	0.00015836	93.812
ASRSVETLKEMIKSGMNVARLNFSHGTHEYHA	PITARNTGIICTIGPASRSVETLKEMIKSG	VARLNFSHGTHEYHAETIKNVRTATESFAS	P	A	S	H	A	E	3	2	2	0	0	0	3	2	3	1	2	2	2	1	0	4	2	0	1	2	0	0	32	2	3599.77	P14618	P14618	54	85	PKM	Pyruvate kinase PKM	yes	yes	4;5;6;7	5.4542e-61	311.32	2	2	1	1
ASRSVETLKEMIKSGMNVARLNFSHGTHEYHAETIKNVRTA	PITARNTGIICTIGPASRSVETLKEMIKSG	THEYHAETIKNVRTATESFASDPILYRPVA	P	A	S	T	A	T	4	3	3	0	0	0	4	2	3	2	2	3	2	1	0	4	4	0	1	3	0	0	41	3	4612.34	P14618	P14618	54	94	PKM	Pyruvate kinase PKM	yes	yes	5;6;7	5.4477e-07	159.22	1			2	1
ASSDIQVKELEKRA	______________________________	MASSDIQVKELEKRASGQAFELILSPRSKE	M	A	S	R	A	S	2	1	0	1	0	1	2	0	0	1	1	2	0	0	0	2	0	0	0	1	0	0	14	1	1572.85	P16949	P16949	2	15	STMN1	Stathmin	yes	yes	2;3	3.8245e-51	329.37	1	2	1	1	1
ASSDIQVKELEKRASGQA	______________________________	DIQVKELEKRASGQAFELILSPRSKESVPE	M	A	S	Q	A	F	3	1	0	1	0	2	2	1	0	1	1	2	0	0	0	3	0	0	0	1	0	0	18	2	1916	P16949	P16949	2	19	STMN1	Stathmin	yes	yes	2;3	1.3743e-75	400.55	4	4	2	2	2
ASSDIQVKELEKRASGQAFELILSP	______________________________	EKRASGQAFELILSPRSKESVPEFPLSPPK	M	A	S	S	P	R	3	1	0	1	0	2	3	1	0	2	3	2	0	1	1	4	0	0	0	1	0	0	25	3	2715.44	P16949	P16949	2	26	STMN1	Stathmin	yes	yes	3;4	8.6545e-06	171.29	1	1	2	2	1
ASSDIQVKELEKRASGQAFELILSPRSKESVP	______________________________	AFELILSPRSKESVPEFPLSPPKKKDLSLE	M	A	S	V	P	E	3	2	0	1	0	2	4	1	0	2	3	3	0	1	2	6	0	0	0	2	0	0	32	4	3498.87	P16949	P16949	2	33	STMN1	Stathmin	yes	yes	5	2.2943e-05	146.1		1	1	1
ASSLVSKISA	SPLSSPCSSPLQGTPASSLVSKISAVQFPE	LQGTPASSLVSKISAVQFPESADTTAKQSL	P	A	S	S	A	V	2	0	0	0	0	0	0	0	0	1	1	1	0	0	0	4	0	0	0	1	0	0	10	1	961.544	Q14432	Q14432	535	544	PDE3A	cGMP-inhibited 3,5-cyclic phosphodiesterase A	yes	yes	2	0.030249	64.191				1
ASSRASSTQATKTKAP	______________________________	SSRASSTQATKTKAPDDLVAPVVKKPHIYY	M	A	S	A	P	D	4	1	0	0	0	1	0	0	0	0	0	2	0	0	1	4	3	0	0	0	0	0	16	4	1590.83	O43172	O43172	2	17	PRPF4	U4/U6 small nuclear ribonucleoprotein Prp4	yes	yes	3	0.00079783	79.805				1
ASTARHLYLRGGA	KELAPYDENWFYTRAASTARHLYLRGGAGV	RAASTARHLYLRGGAGVGSMTKIYGGRQRN	A	A	S	G	A	G	3	2	0	0	0	0	0	2	1	0	2	0	0	0	0	1	1	0	1	0	0	0	13	2	1371.74	P39019	P39019	58	70	RPS19	40S ribosomal protein S19	yes	yes	3	0.00023548	104.94		1			1
ASTDYSTYSQAAA	______________________________	______________________________	M	A	S	A	A	Q	4	0	0	1	0	1	0	0	0	0	0	0	0	0	0	3	2	0	2	0	0	0	13	3	1334.56	Q01844	Q01844	2	14	EWSR1	RNA-binding protein EWS	yes	yes	2	0.047772	34.387
ASVLSQPQYKKIP	LVLTGPKEKKVRFHPASVLSQPQYKKIPPA	HPASVLSQPQYKKIPPANGQAAAIKALPTD	P	A	S	I	P	P	1	0	0	0	0	2	0	0	0	1	1	2	0	0	2	2	0	0	1	1	0	0	13	2	1457.82	Q9H6S0	Q9H6S0	1006	1018	YTHDC2	Probable ATP-dependent RNA helicase YTHDC2	yes	yes	2	0.022144	67.563				1
ASVPLRTEEEFKKFISDKDA	TADGIVSHLKKQAGPASVPLRTEEEFKKFI	RTEEEFKKFISDKDASIVGFFDDSFSEAHS	P	A	S	D	A	S	2	1	0	2	0	0	3	0	0	1	1	3	0	2	1	2	1	0	0	1	0	0	20	2	2309.19	P30101	P30101	135	154	PDIA3	Protein disulfide-isomerase A3	yes	yes	3;4;5	9.9389e-06	142.85	3	3	3	3	3
ASWQGEQRQTPSREYVDLEREAGKVYLKAP	AFVATGTNLSLQFFPASWQGEQRQTPSREY	VDLEREAGKVYLKAPMILNGVCVIWKGWID	P	A	S	A	P	M	3	3	0	1	0	3	4	2	0	0	2	2	0	0	2	2	1	1	2	2	0	0	30	4	3490.76	Q13951	Q13951	71	100	CBFB	Core-binding factor subunit beta	yes	yes	5	0.001835	69.439			1	1	1
ATAAVGGSAGEQEGA	______________________________	ATAAVGGSAGEQEGAMVAATQGAAAAAGSG	A	A	T	G	A	M	5	0	0	0	0	1	2	4	0	0	0	0	0	0	0	1	1	0	0	1	0	0	15	4	1274.57	Q14103	Q14103	15	29	HNRNPD	Heterogeneous nuclear ribonucleoprotein D0	yes	yes	2	7.3495e-15	206.27	1	1		1	1
ATAETQHIADQVRSQLEEKENKKFP	______________________________	QVRSQLEEKENKKFPVFKAVSFKSQVVAGT	P	A	T	F	P	V	3	1	1	1	0	3	4	0	1	1	1	3	0	1	1	1	2	0	0	1	0	0	25	3	2896.47	P04080	P04080	12	36	CSTB	Cystatin-B	yes	yes	4;5	2.1812e-05	162.01	1		1	2	1
ATAKITAQEA	TPGGLPPAAAVAAAAATAKITAQEAVAGAA	VAAAAATAKITAQEAVAGAAVLGTLGTPGL	A	A	T	E	A	V	4	0	0	0	0	1	1	0	0	1	0	1	0	0	0	0	2	0	0	0	0	0	10	3	1002.53	Q9UHX1	Q9UHX1	329	338	PUF60	Poly(U)-binding-splicing factor PUF60	yes	yes	2	0.055272	84.083
ATAPTRPQDGNKP	YGTQPAYPAYGQQPAATAPTRPQDGNKPTE	PAATAPTRPQDGNKPTETSQPQSSTGGYNQ	A	A	T	K	P	T	2	1	1	1	0	1	0	1	0	0	0	1	0	0	3	0	2	0	0	0	0	0	13	4	1351.68	Q01844	Q01844	133	145	EWSR1	RNA-binding protein EWS	yes	yes	3	0.012749	67.519				1
ATDELATKLSRRLQMEGEGGGETP	______________________________	SRRLQMEGEGGGETPEQPGLNGAAAAAAGA	M	A	T	T	P	E	2	2	0	1	0	1	4	4	0	0	3	1	1	0	1	1	3	0	0	0	0	0	24	2	2545.24	Q96C19	Q96C19	2	25	EFHD2	EF-hand domain-containing protein D2	yes	yes	3	6.4863e-06	146.17	2	2	2	1	1
ATDRQFSGARNQLRRP	EEEEGSGSSEGFDPPATDRQFSGARNQLRR	TDRQFSGARNQLRRPQYRPQYRQRRFPPYH	P	A	T	R	P	Q	2	4	1	1	0	2	0	1	0	0	1	0	0	1	1	1	1	0	0	0	0	0	16	2	1871.98	P16989	P16989	211	226	YBX3	Y-box-binding protein 3	yes	yes	4;5	5.2173e-05	112.72	1	1	1		1
ATDTSQGELVHP	______________________________	______________________________	M	A	T	H	P	K	1	0	0	1	0	1	1	1	1	0	1	0	0	0	1	1	2	0	0	1	0	0	12	1	1253.59	Q5SSJ5	Q5SSJ5	2	13	HP1BP3	Heterochromatin protein 1-binding protein 3	yes	yes	2	0.053087	33.946
ATDTSQGELVHPKA	______________________________	MATDTSQGELVHPKALPLIVGAQLIHADKL	M	A	T	K	A	L	2	0	0	1	0	1	1	1	1	0	1	1	0	0	1	1	2	0	0	1	0	0	14	2	1452.72	Q5SSJ5	Q5SSJ5	2	15	HP1BP3	Heterochromatin protein 1-binding protein 3	yes	yes	2	3.7125e-52	298.84	1	1	1	1	1
ATEEIKETDGSSQIKQEP	PVIQESAEPSQLEVPATEEIKETDGSSQIK	EIKETDGSSQIKQEPDPTW___________	P	A	T	E	P	D	1	0	0	1	0	2	4	1	0	2	0	2	0	0	1	2	2	0	0	0	0	0	18	1	1988.95	P78347	P78347	977	994	GTF2I	General transcription factor II-I	yes	yes	3	4.1642e-10	191.4				1	1
ATEIGSPPRFFHMP	______________________________	MATEIGSPPRFFHMPRFQHQAPRQLFYKRP	M	A	T	M	P	R	1	1	0	0	0	0	1	1	1	1	0	0	1	2	3	1	1	0	0	0	0	0	14	3	1585.77	Q9C0J8	Q9C0J8	2	15	WDR33	pre-mRNA 3 end processing protein WDR33	yes	yes	3	0.058797	20.106	1
ATELEDDDDDYSSSTSLLGQKKP	GGSDSRFAGYVTSIAATELEDDDDDYSSST	DDYSSSTSLLGQKKPGYHAPVALLNDIPQS	A	A	T	K	P	G	1	0	0	5	0	1	2	1	0	0	3	2	0	0	1	4	2	0	1	0	0	0	23	1	2513.13	O75533	O75533	60	82	SF3B1	Splicing factor 3B subunit 1	yes	yes	3	7.6448e-06	168.78
ATELVQASRGTP	AQSRLNEAAAGLNQAATELVQASRGTPQDL	NQAATELVQASRGTPQDLARASGRFGQDFS	A	A	T	T	P	Q	2	1	0	0	0	1	1	1	0	0	1	0	0	0	1	1	2	0	0	1	0	0	12	2	1228.64	Q9Y490	Q9Y490	1253	1264	TLN1	Talin-1	yes	yes	2	0.00017208	141.29
ATEMQKSVP	TFKAEPPGKPSAFEPATEMQKSVPNKALEL	PSAFEPATEMQKSVPNKALELKNEQTLRAD	P	A	T	V	P	N	1	0	0	0	0	1	1	0	0	0	0	1	1	0	1	1	1	0	0	1	0	0	9	1	989.485	Q9BXX3	Q9BXX3	645	653	ANKRD30A	Ankyrin repeat domain-containing protein 30A	yes	yes	2	0.020241	77.058
ATEQELP	______________________________	GEATETVPATEQELPQPQAETAVLPMSSAL	P	A	T	L	P	Q	1	0	0	0	0	1	2	0	0	0	1	0	0	0	1	0	1	0	0	0	0	0	7	1	786.376	Q9H009;E9PAV3;Q13765	E9PAV3	11	17	NACA2;NACA	Nascent polypeptide-associated complex subunit alpha-2;Nascent polypeptide-associated complex subunit alpha, muscle-specific form;Nascent polypeptide-associated complex subunit alpha	no	no	2	0.047381	92.785
ATETVELHKLKLA	______________________________	______________________________	M	A	T	L	A	E	2	0	0	0	0	0	2	0	1	0	3	2	0	0	0	0	2	0	0	1	0	0	13	1	1451.83	P82979	P82979	2	14	SARNP	SAP domain-containing ribonucleoprotein	yes	yes	2;3	2.9191e-50	281.41	2	2	2	2	2
ATFISVQLKKTSEVDLAKP	______________________________	SVQLKKTSEVDLAKPLVKFIQQTYPSGGEE	M	A	T	K	P	L	2	0	0	1	0	1	1	0	0	1	2	3	0	1	1	2	2	0	0	2	0	0	19	2	2074.17	Q8WUM4	Q8WUM4	2	20	PDCD6IP	Programmed cell death 6-interacting protein	yes	yes	3	2.209e-05	114.4	1	1	1	1	1
ATFTVNTKDA	TAYGPGLTHGVVNKPATFTVNTKDAGEGGL	VVNKPATFTVNTKDAGEGGLSLAIEGPSKA	P	A	T	D	A	G	2	0	1	1	0	0	0	0	0	0	0	1	0	1	0	0	3	0	0	1	0	0	10	1	1066.53	P21333	P21333	1884	1893	FLNA	Filamin-A	yes	yes	2	5.0644e-08	186.76	1	1		1	1
ATFTVNTKDAGEGGLSLA	TAYGPGLTHGVVNKPATFTVNTKDAGEGGL	TVNTKDAGEGGLSLAIEGPSKAEISCTDNQ	P	A	T	L	A	I	3	0	1	1	0	0	1	3	0	0	2	1	0	1	0	1	3	0	0	1	0	0	18	2	1750.87	P21333	P21333	1884	1901	FLNA	Filamin-A	yes	yes	2	8.4324e-07	221.96	1	1	1	1	1
ATGADVAFSVNHLLGDP	DDTSGGYSSQPGGYPATGADVAFSVNHLLG	GADVAFSVNHLLGDPMANVAMAYGSSIASH	P	A	T	D	P	M	3	0	1	2	0	0	0	2	1	0	2	0	0	1	1	1	1	0	0	2	0	0	17	3	1682.83	O95070	O95070	42	58	YIF1A	Protein YIF1A	yes	yes	2	0.0012148	107.39	1		1		1
ATGCQKLIEVDDERKLRTFYEKRMA	______________________________	DDERKLRTFYEKRMATEVAADALGEEWKGY	P	A	T	M	A	T	2	3	0	2	1	1	3	1	0	1	2	3	1	1	0	0	2	0	1	1	0	0	25	1	3056.55	P62753	P62753	9	33	RPS6	40S ribosomal protein S6	yes	yes	4;5	3.5992e-44	299.66	7	6	4	4	4
ATGCQKLIEVDDERKLRTFYEKRMATEVAA	______________________________	LRTFYEKRMATEVAADALGEEWKGYVVRIS	P	A	T	A	A	D	4	3	0	2	1	1	4	1	0	1	2	3	1	1	0	0	3	0	1	2	0	0	30	3	3527.79	P62753	P62753	9	38	RPS6	40S ribosomal protein S6	yes	yes	5	0.020782	48.947				1
ATGGLVDLARGQLLP	LLPAGLGQALLEAQAATGGLVDLARGQLLP	ATGGLVDLARGQLLPVSKALQQGLVGLELK	A	A	T	L	P	V	2	1	0	1	0	1	0	3	0	0	4	0	0	0	1	0	1	0	0	1	0	0	15	2	1479.84	P58107	P58107	80	94	EPPK1	Epiplakin	yes	yes	4	0.04465	40.941					1
ATGGVKKPHRYRP	PRKQLATKAARKSAPATGGVKKPHRYRPGT	APATGGVKKPHRYRPGTVALREIRRYQKST	P	A	T	R	P	G	1	2	0	0	0	0	0	2	1	0	0	2	0	0	2	0	1	0	1	1	0	0	13	2	1465.83	P68431;Q16695;Q71DI3	Q71DI3	32	44	HIST1H3A;HIST3H3;HIST2H3A	Histone H3.1;Histone H3.1t;Histone H3.2	no	no	3;4	1.178e-06	159.44		1	1	1	2
ATGNKKTHLTELQRLLDTAFDLDVFKNFS	AKPVWYAGRDPAAAPATGNKKTHLTELQRL	LLDTAFDLDVFKNFS_______________	P	A	T	F	S	-	2	1	2	3	0	1	1	1	1	0	5	3	0	3	0	1	4	0	0	1	0	0	29	2	3321.74	Q02218	Q02218	995	1023	OGDH	2-oxoglutarate dehydrogenase, mitochondrial	yes	yes	4;5	7.715e-06	129.73
ATGQKLMRA	______________________________	______________________________	M	A	T	R	A	V	2	1	0	0	0	1	0	1	0	0	1	1	1	0	0	0	1	0	0	0	0	0	9	1	974.533	Q08257	Q08257	2	10	CRYZ	Quinone oxidoreductase	yes	yes	2	0.053401	34.253
ATGQKLMRAVRVFEFGGP	______________________________	QKLMRAVRVFEFGGPEVLKLRSDIAVPIPK	M	A	T	G	P	E	2	2	0	0	0	1	1	3	0	0	1	1	1	2	1	0	1	0	0	2	0	0	18	2	1963.05	Q08257	Q08257	2	19	CRYZ	Quinone oxidoreductase	yes	yes	3	3.8562e-07	158.15	2	2	2	2	2
ATHGQTCARP	______________________________	______________________________	M	A	T	R	P	M	2	1	0	0	1	1	0	1	1	0	0	0	0	0	1	0	2	0	0	0	0	0	10	2	1097.5	P45880	P45880	2	11	VDAC2	Voltage-dependent anion-selective channel protein 2	yes	yes	2	1.3067e-08	183.72		1		1
ATHGSRFYFWTK	PRPDPSPEIEGDLQPATHGSRFYFWTK___	LQPATHGSRFYFWTK_______________	P	A	T	T	K	-	1	1	0	0	0	0	0	1	1	0	0	1	0	2	0	1	2	1	1	0	0	0	12	1	1499.73	P51970	P51970	161	172	NDUFA8	NADH dehydrogenase [ubiquinone] 1 alpha subcomplex subunit 8	yes	yes	3;4	0.00094353	96.551			2	1
ATIENELIKFCREA	RFYQDLKDRDVTFSPATIENELIKFCREAR	PATIENELIKFCREARGKENRLCYYIGATD	P	A	T	E	A	R	2	1	1	0	1	0	3	0	0	2	1	1	0	1	0	0	1	0	0	0	0	0	14	1	1692.85	P55145	P55145	54	67	MANF	Mesencephalic astrocyte-derived neurotrophic factor	yes	yes	3	9.6382e-07	124.45
ATIPDWKLQLLARRRQEEA	______________________________	DWKLQLLARRRQEEASVRGREKAERERLSQ	M	A	T	E	A	S	3	3	0	1	0	2	2	0	0	1	3	1	0	0	1	0	1	1	0	0	0	0	19	3	2293.27	Q6NYC8	Q6NYC8	2	20	PPP1R18	Phostensin	yes	yes	4	0.011727	55.864
ATKAVCVLKGDGP	______________________________	______________________________	M	A	T	G	P	V	2	0	0	1	1	0	0	2	0	0	1	2	0	0	1	0	1	0	0	2	0	0	13	2	1314.7	P00441	P00441	2	14	SOD1	Superoxide dismutase [Cu-Zn]	yes	yes	2;3	4.1982e-29	250.51	2	1	2	2	2
ATKGGFSFGNVEP	PFTCKTSEAKKEEMPATKGGFSFGNVEPAS	MPATKGGFSFGNVEPASLPSASVFVLGRTE	P	A	T	E	P	A	1	0	1	0	0	0	1	3	0	0	0	1	0	2	1	1	1	0	0	1	0	0	13	1	1309.63	P49790	P49790	1077	1089	NUP153	Nuclear pore complex protein Nup153	yes	yes	2	0.00036178	114.97	1	1	1	1	1
ATKIINEVSKP	KENRLCYYIGATDDAATKIINEVSKPLAHH	TDDAATKIINEVSKPLAHHIPVEKICEKLK	A	A	T	K	P	L	1	0	1	0	0	0	1	0	0	2	0	2	0	0	1	1	1	0	0	1	0	0	11	1	1198.69	P55145	P55145	85	95	MANF	Mesencephalic astrocyte-derived neurotrophic factor	yes	yes	2;3	1.9169e-05	165.39		1
ATKKTIERRYSDLTTLVAFP	SLVRPKVVRSVHYCPATKKTIERRYSDLTT	IERRYSDLTTLVAFPSSSVYPTKDEENNPL	P	A	T	F	P	S	2	2	0	1	0	0	1	0	0	1	2	2	0	1	1	1	4	0	1	1	0	0	20	2	2309.27	P25205	P25205	150	169	MCM3	DNA replication licensing factor MCM3	yes	yes	4	0.021119	50.397
ATKTAGVGRWEVVKKGRRP	______________________________	AGVGRWEVVKKGRRPGVGAGAGGRGGGRNR	M	A	T	R	P	G	2	3	0	0	0	0	1	3	0	0	0	3	0	0	1	0	2	1	0	3	0	0	19	2	2095.21	Q6NUQ4	Q6NUQ4	2	20	TMEM214	Transmembrane protein 214	yes	yes	5	4.2571e-06	132.59				1
ATKTDQVIQSLIA	GQVCLPVISAENWKPATKTDQVIQSLIALV	KPATKTDQVIQSLIALVNDPQPEHPLRADL	P	A	T	I	A	L	2	0	0	1	0	2	0	0	0	2	1	1	0	0	0	1	2	0	0	1	0	0	13	1	1386.77	P68036	P68036	98	110	UBE2L3	Ubiquitin-conjugating enzyme E2 L3	no	no	2	0.0039019	115.82
ATKTDQVIQSLIALVNDP	GQVCLPVISAENWKPATKTDQVIQSLIALV	TDQVIQSLIALVNDPQPEHPLRADLAEEYS	P	A	T	D	P	Q	2	0	1	2	0	2	0	0	0	2	2	1	0	0	1	1	2	0	0	2	0	0	18	2	1925.05	P68036	P68036	98	115	UBE2L3	Ubiquitin-conjugating enzyme E2 L3	no	no	2;3	1.4952e-13	249.66	2		1	2	2
ATKTLPNGRDA	AALAHSEEVTASQVAATKTLPNGRDALDGP	SQVAATKTLPNGRDALDGPAAEAEPEHSFD	A	A	T	D	A	L	2	1	1	1	0	0	0	1	0	0	1	1	0	0	1	0	2	0	0	0	0	0	11	2	1142.6	Q15149	Q15149	2759	2769	PLEC	Plectin	yes	yes	3	0.0006512	109.24
ATKTLPNGRDALDGP	AALAHSEEVTASQVAATKTLPNGRDALDGP	ATKTLPNGRDALDGPAAEAEPEHSFDGLRR	A	A	T	G	P	A	2	1	1	2	0	0	0	2	0	0	2	1	0	0	2	0	2	0	0	0	0	0	15	3	1524.79	Q15149	Q15149	2759	2773	PLEC	Plectin	yes	yes	3	0.049211	49.482
ATLAERSAGLA	AAAAPGTAEKLSPKAATLAERSAGLAFSLY	SPKAATLAERSAGLAFSLYQAMAKDQAVEN	A	A	T	L	A	F	4	1	0	0	0	0	1	1	0	0	2	0	0	0	0	1	1	0	0	0	0	0	11	3	1058.57	P50454	P50454	41	51	SERPINH1	Serpin H1	yes	yes	2	0.0030131	118.04	1				1
ATLATHELRAVKGP	SQTKLHEDLCEKRTAATLATHELRAVKGPL	AATLATHELRAVKGPLLYCARPPQDLKIVP	A	A	T	G	P	L	3	1	0	0	0	0	1	1	1	0	2	1	0	0	1	0	2	0	0	1	0	0	14	3	1462.83	Q8N1G4	Q8N1G4	373	386	LRRC47	Leucine-rich repeat-containing protein 47	yes	yes	4	0.044787	46.964
ATLEKLMKA	______________________________	______________________________	M	A	T	K	A	F	2	0	0	0	0	0	1	0	0	0	2	2	1	0	0	0	1	0	0	0	0	0	9	1	1003.57	P42858	P42858	2	10	HTT	Huntingtin	yes	yes	2	0.0027503	109.71
ATLEVERP	RPKEAENPEGEEKEAATLEVERPLPMEVEK	EGEEKEAATLEVERPLPMEVEKNSTPSEPG	A	A	T	R	P	L	1	1	0	0	0	0	2	0	0	0	1	0	0	0	1	0	1	0	0	1	0	0	8	1	913.487	P51858	P51858	183	190	HDGF	Hepatoma-derived growth factor	yes	yes	2	0.019446	142.36		1	1	1	1
ATLKDQLIYNLLKEEQTP	______________________________	KDQLIYNLLKEEQTPQNKITVVGVGAVGMA	M	A	T	T	P	Q	1	0	1	1	0	2	2	0	0	1	4	2	0	0	1	0	2	0	1	0	0	0	18	1	2116.14	P00338	P00338	2	19	LDHA	L-lactate dehydrogenase A chain	yes	yes	2;3	1.0337e-62	317.17					1
ATLKEKLIAP	______________________________	______________________________	M	A	T	A	P	V	2	0	0	0	0	0	1	0	0	1	2	2	0	0	1	0	1	0	0	0	0	0	10	2	1082.67	P07195	P07195	2	11	LDHB	L-lactate dehydrogenase B chain	yes	yes	2	0.00025257	133.57	1	1	1	1	1
ATLKGTVP	CRTSMCSIQSAPPEPATLKGTVPDDAVEAL	QSAPPEPATLKGTVPDDAVEALADSLGKKE	P	A	T	V	P	D	1	0	0	0	0	0	0	1	0	0	1	1	0	0	1	0	2	0	0	1	0	0	8	1	785.465	P20810	P20810	423	430	CAST	Calpastatin	yes	yes	2	0.030963	64.757
ATLKICSWNVDGLRA	YEDPPDQKTSPSGKPATLKICSWNVDGLRA	ATLKICSWNVDGLRAWIKKKGLDWVKEEAP	P	A	T	R	A	W	2	1	1	1	1	0	0	1	0	1	2	1	0	0	0	1	1	1	0	1	0	0	15	1	1702.88	P27695	P27695	60	74	APEX1	DNA-(apurinic or apyrimidinic site) lyase;DNA-(apurinic or apyrimidinic site) lyase, mitochondrial	yes	yes	2;3	5.1942e-16	208.47			1		2
ATLKICSWNVDGLRAWIKKKGLDWVKEEAP	YEDPPDQKTSPSGKPATLKICSWNVDGLRA	WIKKKGLDWVKEEAPDILCLQETKCSENKL	P	A	T	A	P	D	3	1	1	2	1	0	2	2	0	2	3	5	0	0	1	1	1	3	0	2	0	0	30	3	3510.88	P27695	P27695	60	89	APEX1	DNA-(apurinic or apyrimidinic site) lyase;DNA-(apurinic or apyrimidinic site) lyase, mitochondrial	yes	yes	5	0.000167	85.184			1		1
ATLNNLAVLYGKRGKYKEA	AIREKTLGKDHPAVAATLNNLAVLYGKRGK	NLAVLYGKRGKYKEAEPLCKRALEIREKVL	A	A	T	E	A	E	3	1	2	0	0	0	1	2	0	0	3	3	0	0	0	0	1	0	2	1	0	0	19	2	2108.17	Q07866;Q9H0B6;Q9NSK0	Q07866	298	316	KLC1;KLC2;KLC4	Kinesin light chain 1;Kinesin light chain 2;Kinesin light chain 4	no	no	4	0.0032382	66.827
ATLRRSRPETGRP	QYLRDYLHLPPEIVPATLRRSRPETGRPRP	VPATLRRSRPETGRPRPKGLEGERPARLTR	P	A	T	R	P	R	1	4	0	0	0	0	1	1	0	0	1	0	0	0	2	1	2	0	0	0	0	0	13	2	1495.83	P46783	P46783	92	104	RPS10	40S ribosomal protein S10	yes	yes	4	0.00020924	102.87				1
ATLTEVANGIESLGVKP	PQPVVVASPAKLQAAATLTEVANGIESLGV	LTEVANGIESLGVKPDLPPPPSKAPMKKEN	A	A	T	K	P	D	2	0	1	0	0	0	2	2	0	1	2	1	0	0	1	1	2	0	0	2	0	0	17	2	1697.92	P51610	P51610	1779	1795	HCFC1	Host cell factor 1;HCF N-terminal chain 1;HCF N-terminal chain 2;HCF N-terminal chain 3;HCF N-terminal chain 4;HCF N-terminal chain 5;HCF N-terminal chain 6;HCF C-terminal chain 1;HCF C-terminal chain 2;HCF C-terminal chain 3;HCF C-terminal chain 4;HCF C-terminal chain 5;HCF C-terminal chain 6	yes	yes	2;3	0.00028229	134.98	2	1	1	1	1
ATLTLNQLRLSP	ATGPSVTNPFQPAPPATLTLNQLRLSPVPP	APPATLTLNQLRLSPVPPVPGAPPTYISPL	P	A	T	S	P	V	1	1	1	0	0	1	0	0	0	0	4	0	0	0	1	1	2	0	0	0	0	0	12	1	1325.77	Q9Y6I3	Q9Y6I3	526	537	EPN1	Epsin-1	yes	yes	2	0.0016132	114.83		1
ATLTRPVHDAAREGFLDTLVVLHRA	ELLLLHGAEPNCADPATLTRPVHDAAREGF	AREGFLDTLVVLHRAGARLDVRDAWGRLPV	P	A	T	R	A	G	4	3	0	2	0	0	1	1	2	0	4	0	0	1	1	0	3	0	0	3	0	0	25	4	2757.5	P42771;P42772	P42771	76	100	CDKN2A;CDKN2B	Cyclin-dependent kinase inhibitor 2A;Cyclin-dependent kinase 4 inhibitor B	yes	no	4;5	4.1049e-06	137.16	2	2	2	2	1
ATLTTTSATSKLIHP	NSTAAKPAASITSKPATLTTTSATSKLIHP	ATLTTTSATSKLIHPDEDISLEERRAQLPK	P	A	T	H	P	D	2	0	0	0	0	0	0	0	1	1	2	1	0	0	1	2	5	0	0	0	0	0	15	2	1540.85	O43670	O43670	352	366	ZNF207	BUB3-interacting and GLEBS motif-containing protein ZNF207	yes	yes	3	0.00075171	84.753	1	1	1	1	1
ATLTTTSATSKLIHPDEDISLEERRA	NSTAAKPAASITSKPATLTTTSATSKLIHP	LIHPDEDISLEERRAQLPKYQRNLPRPGQA	P	A	T	R	A	Q	3	2	0	2	0	0	3	0	1	2	3	1	0	0	1	3	5	0	0	0	0	0	26	3	2854.47	O43670	O43670	352	377	ZNF207	BUB3-interacting and GLEBS motif-containing protein ZNF207	yes	yes	4;5	5.0262e-11	213.16	1	2	1	2	2
ATLTTTSATSKLIHPDEDISLEERRAQLP	NSTAAKPAASITSKPATLTTTSATSKLIHP	PDEDISLEERRAQLPKYQRNLPRPGQAPIG	P	A	T	L	P	K	3	2	0	2	0	1	3	0	1	2	4	1	0	0	2	3	5	0	0	0	0	0	29	4	3192.66	O43670	O43670	352	380	ZNF207	BUB3-interacting and GLEBS motif-containing protein ZNF207	yes	yes	4;5	1.681e-06	186.13			1	2
ATMEVKVGRLRGRA	EAGSPRPDPREALRAATMEVKVGRLRGRAV	AATMEVKVGRLRGRAVPVWDVLASGYVSRA	A	A	T	R	A	V	2	3	0	0	0	0	1	2	0	0	1	1	1	0	0	0	1	0	0	2	0	0	14	1	1542.88	P58107	P58107	2520	2533	EPPK1	Epiplakin	yes	no	3;4	8.9148e-06	102.62	1		1	1	2
ATMVELGKDKRNP	DLLESYMGIRDTELAATMVELGKDKRNPDE	LAATMVELGKDKRNPDELAEALDERLGDFA	A	A	T	N	P	D	1	1	1	1	0	0	1	1	0	0	1	2	1	0	1	0	1	0	0	1	0	0	13	1	1457.77	O14908	O14908	285	297	GIPC1	PDZ domain-containing protein GIPC1	yes	yes	3	0.0022106	82.069
ATNFLAHEKIWFDKFKYDDAERRFYEQMNGP	______________________________	YDDAERRFYEQMNGPVAGASRQENGASVIL	M	A	T	G	P	V	3	2	2	3	0	1	3	1	1	1	1	3	1	4	1	0	1	1	2	0	0	0	31	3	3865.83	P29692	P29692	2	32	EEF1D	Elongation factor 1-delta	yes	yes	4;5	1.0491e-152	420.85	1	1	2	1	1
ATNIEQIFRSFVVSKFREIQQELSSGRNEGQLNGETNTP	______________________________	SGRNEGQLNGETNTPIEGNQAGDAAASARS	M	A	T	T	P	I	1	3	4	0	0	4	5	3	0	3	2	1	0	3	1	4	3	0	0	2	0	0	39	1	4423.22	P18583	P18583	2	40	SON	Protein SON	yes	yes	4	2.1536e-06	168.52			1
ATNRVDILDP	QLDGFQPNTQVKVIAATNRVDILDPALLRS	VKVIAATNRVDILDPALLRSGRLDRKIEFP	A	A	T	D	P	A	1	1	1	2	0	0	0	0	0	1	1	0	0	0	1	0	1	0	0	1	0	0	10	1	1112.58	P17980	P17980	331	340	PSMC3	26S protease regulatory subunit 6A	yes	yes	2	0.033505	76.827
ATPWGVWEIIKRTGIP	INVGRMCLDQYSMLPATPWGVWEIIKRTGI	TPWGVWEIIKRTGIPTLGKNVVVAGRSKNV	P	A	T	I	P	T	1	1	0	0	0	0	1	2	0	3	0	1	0	0	2	0	2	2	0	1	0	0	16	2	1823.01	P13995	P13995	175	190	MTHFD2	Bifunctional methylenetetrahydrofolate dehydrogenase/cyclohydrolase, mitochondrial;NAD-dependent methylenetetrahydrofolate dehydrogenase;Methenyltetrahydrofolate cyclohydrolase	yes	yes	3	0.0009254	87.148			1	1
ATQCGSLIGKGGCKIKEIRESTGA	TAASRPPVTLRLVVPATQCGSLIGKGGCKI	KGGCKIKEIRESTGAQVQVAGDMLPNSTER	P	A	T	G	A	Q	2	1	0	0	2	1	2	5	0	3	1	3	0	0	0	2	2	0	0	0	0	0	24	1	2520.28	Q15365	Q15365	106	129	PCBP1	Poly(rC)-binding protein 1	yes	yes	3;4;5	6.7727e-17	234.21	2	3	2		2
ATQCGSLIGKGGCKIKEIRESTGAQVQVA	TAASRPPVTLRLVVPATQCGSLIGKGGCKI	IKEIRESTGAQVQVAGDMLPNSTERAITIA	P	A	T	V	A	G	3	1	0	0	2	3	2	5	0	3	1	3	0	0	0	2	2	0	0	2	0	0	29	2	3045.57	Q15365	Q15365	106	134	PCBP1	Poly(rC)-binding protein 1	yes	yes	4	0.0032207	64.733			1
ATQCGSLIGKGGCKIKEIRESTGAQVQVAGDMLP	TAASRPPVTLRLVVPATQCGSLIGKGGCKI	ESTGAQVQVAGDMLPNSTERAITIAGVPQS	P	A	T	L	P	N	3	1	0	1	2	3	2	6	0	3	2	3	1	0	1	2	2	0	0	2	0	0	34	3	3558.8	Q15365	Q15365	106	139	PCBP1	Poly(rC)-binding protein 1	yes	yes	5	0.018576	50.704				1
ATQKLIEESQRKMNALFEGRRIEFA	KTKPHLFYIPGRMCPATQKLIEESQRKMNA	RKMNALFEGRRIEFAEQINKMEARPRRQSM	P	A	T	F	A	E	3	3	1	0	0	2	4	1	0	2	2	2	1	2	0	1	1	0	0	0	0	0	25	2	2964.56	Q9H307	Q9H307	251	275	PNN	Pinin	yes	yes	5	3.4512e-05	143.98
ATQKLIEESQRKMNALFEGRRIEFAEQINKMEA	KTKPHLFYIPGRMCPATQKLIEESQRKMNA	GRRIEFAEQINKMEARPRRQSMKEKEHQVV	P	A	T	E	A	R	4	3	2	0	0	3	6	1	0	3	2	3	2	2	0	1	1	0	0	0	0	0	33	3	3908	Q9H307	Q9H307	251	283	PNN	Pinin	yes	yes	5	3.6952e-05	133.4			1	1	1
ATQVAQVTLQSVQRRP	RTEYNLRLKAGVAAPATQVAQVTLQSVQRR	TQVAQVTLQSVQRRPELEDSTLRYLQDLLA	P	A	T	R	P	E	2	2	0	0	0	4	0	0	0	0	1	0	0	0	1	1	2	0	0	3	0	0	16	2	1780.99	Q15149	Q15149	637	652	PLEC	Plectin	yes	yes	3	2.9107e-06	132.08			1
ATQVRWLQETSKDSSGTKP	IIFRIAARNEKGYGPATQVRWLQETSKDSS	RWLQETSKDSSGTKPANKRPMSSPEMKSAP	P	A	T	K	P	A	1	1	0	1	0	2	1	1	0	0	1	2	0	0	1	3	3	1	0	1	0	0	19	1	2118.07	P51610	P51610	1994	2012	HCFC1	Host cell factor 1;HCF N-terminal chain 1;HCF N-terminal chain 2;HCF N-terminal chain 3;HCF N-terminal chain 4;HCF N-terminal chain 5;HCF N-terminal chain 6;HCF C-terminal chain 1;HCF C-terminal chain 2;HCF C-terminal chain 3;HCF C-terminal chain 4;HCF C-terminal chain 5;HCF C-terminal chain 6	yes	yes	3	0.00010264	100.21
ATRLKGIVP	WCGHCKRLAPEYEAAATRLKGIVPLAKVDC	PEYEAAATRLKGIVPLAKVDCTANTNTCNK	A	A	T	V	P	L	1	1	0	0	0	0	0	1	0	1	1	1	0	0	1	0	1	0	0	1	0	0	9	1	953.602	P30101	P30101	71	79	PDIA3	Protein disulfide-isomerase A3	yes	yes	2	0.03887	75.761			1
ATRLQELLKTTQEQLA	RLEKEKKLTSDLGRAATRLQELLKTTQEQL	TRLQELLKTTQEQLAREKDTVKKLQEQLEK	A	A	T	L	A	R	2	1	0	0	0	3	2	0	0	0	4	1	0	0	0	0	3	0	0	0	0	0	16	1	1842.02	Q9P2E9	Q9P2E9	1367	1382	RRBP1	Ribosome-binding protein 1	yes	yes	3	1.816e-06	134.76
ATRQEIFQEQLA	ESTPITAVKQPEKVAATRQEIFQEQLAAVP	KVAATRQEIFQEQLAAVPEFRGLGPLFKSS	A	A	T	L	A	A	2	1	0	0	0	3	2	0	0	1	1	0	0	1	0	0	1	0	0	0	0	0	12	1	1432.73	Q9Y678	Q9Y678	607	618	COPG1	Coatomer subunit gamma-1	yes	yes	2	0.018251	96.034
ATRVLSMSA	______________________________	______________________________	M	A	T	S	A	R	2	1	0	0	0	0	0	0	0	0	1	0	1	0	0	2	1	0	0	1	0	0	9	1	934.491	Q13887	Q13887	2	10	KLF5	Krueppel-like factor 5	yes	yes	2	0.049649	35.618	1
ATRVSDKVMIP	ALNPDFKPPADYKPPATRVSDKVMIPQDEY	YKPPATRVSDKVMIPQDEYPEINFVGLLIG	P	A	T	I	P	Q	1	1	0	1	0	0	0	0	0	1	0	1	1	0	1	1	1	0	0	2	0	0	11	1	1215.66	Q15637	Q15637	133	143	SF1	Splicing factor 1	yes	yes	2;3	0.014709	78.556		1
ATRWAKKIEA	VRQAWQKADINTKWAATRWAKKIEARERKA	NTKWAATRWAKKIEARERKAKMTDFDRFKV	A	A	T	E	A	R	3	1	0	0	0	0	1	0	0	1	0	2	0	0	0	0	1	1	0	0	0	0	10	2	1172.67	P50914	P50914	88	97	RPL14	60S ribosomal protein L14	yes	yes	2;3	0.0013441	130.53
ATSAKKVVVSPTKKVA	GEEVVIPQKKGKKAAATSAKKVVVSPTKKV	TSAKKVVVSPTKKVAVATPAKKAAVTPGKK	A	A	T	V	A	V	3	0	0	0	0	0	0	0	0	0	0	4	0	0	1	2	2	0	0	4	0	0	16	3	1612.99	P19338	P19338	58	73	NCL	Nucleolin	yes	yes	4	0.032531	50.079
ATSAKKVVVSPTKKVAVA	GEEVVIPQKKGKKAAATSAKKVVVSPTKKV	AKKVVVSPTKKVAVATPAKKAAVTPGKKAA	A	A	T	V	A	T	4	0	0	0	0	0	0	0	0	0	0	4	0	0	1	2	2	0	0	5	0	0	18	4	1783.09	P19338	P19338	58	75	NCL	Nucleolin	yes	yes	3;4	2.9438e-06	121.82
ATSMLITQGLISKGILSSHP	ECNDESFWFRSVPLAATSMLITQGLISKGI	ITQGLISKGILSSHPKYGSIPKLILACIMG	A	A	T	H	P	K	1	0	0	0	0	1	0	2	1	3	3	1	1	0	1	4	2	0	0	0	0	0	20	1	2053.12	Q9NX40	Q9NX40	52	71	OCIAD1	OCIA domain-containing protein 1	yes	yes	3	0.0030867	78.552
ATSTLNRFSA	SGAKPSDAASEAARPATSTLNRFSALQQAV	EAARPATSTLNRFSALQQAVPTESTDNRRV	P	A	T	S	A	L	2	1	1	0	0	0	0	0	0	0	1	0	0	1	0	2	2	0	0	0	0	0	10	1	1066.54	Q04637	Q04637	1116	1125	EIF4G1	Eukaryotic translation initiation factor 4 gamma 1	yes	yes	2	0.00072863	143.03
ATSTLNRFSALQQA	SGAKPSDAASEAARPATSTLNRFSALQQAV	PATSTLNRFSALQQAVPTESTDNRRVVQRS	P	A	T	Q	A	V	3	1	1	0	0	2	0	0	0	0	2	0	0	1	0	2	2	0	0	0	0	0	14	2	1506.78	Q04637	Q04637	1116	1129	EIF4G1	Eukaryotic translation initiation factor 4 gamma 1	yes	yes	2	3.3175e-10	187.85		1	1
ATSYVRTTINKNARA	GVVVVIKRRSGQRKPATSYVRTTINKNARA	ATSYVRTTINKNARATLSSIRHMIRKNKYR	P	A	T	R	A	T	3	2	2	0	0	0	0	0	0	1	0	1	0	0	0	1	3	0	1	1	0	0	15	2	1664.9	P46779	P46779	74	88	RPL28	60S ribosomal protein L28	yes	yes	2;3;4	1.5379e-39	266.78	2	2	1	2	2
ATTKRVLYVGGLA	______________________________	______________________________	M	A	T	L	A	E	2	1	0	0	0	0	0	2	0	0	2	1	0	0	0	0	2	0	1	2	0	0	13	1	1347.79	Q9UNP9	Q9UNP9	2	14	PPIE	Peptidyl-prolyl cis-trans isomerase E	yes	yes	2	9.7617e-05	110.38	1	1	1	1	1
ATTKRVLYVGGLAEEVDDKVLHAA	______________________________	GGLAEEVDDKVLHAAFIPFGDITDIQIPLD	M	A	T	A	A	F	4	1	0	2	0	0	2	2	1	0	3	2	0	0	0	0	2	0	1	4	0	0	24	3	2554.38	Q9UNP9	Q9UNP9	2	25	PPIE	Peptidyl-prolyl cis-trans isomerase E	yes	yes	4	5.5495e-06	151.91			1	1	1
ATTVEEILAKMEQP	RKAPAPFRPASERFAATTVEEILAKMEQPR	AATTVEEILAKMEQPRKEVLASPDRLWGSR	A	A	T	Q	P	R	2	0	0	0	0	1	3	0	0	1	1	1	1	0	1	0	2	0	0	1	0	0	14	2	1558.79	Q9C0C2	Q9C0C2	158	171	TNKS1BP1	182 kDa tankyrase-1-binding protein	yes	yes	2	0.052125	44.203		1
ATTVEEILAKMEQPRKEVLA	RKAPAPFRPASERFAATTVEEILAKMEQPR	EILAKMEQPRKEVLASPDRLWGSRLTFNHD	A	A	T	L	A	S	3	1	0	0	0	1	4	0	0	1	2	2	1	0	1	0	2	0	0	2	0	0	20	3	2255.22	Q9C0C2	Q9C0C2	158	177	TNKS1BP1	182 kDa tankyrase-1-binding protein	yes	yes	4	0.0011802	77.031	1		1		1
ATVGDSSARPARRVLLP	EQDGWKAEPGEGTRPATVGDSSARPARRVL	VGDSSARPARRVLLPTPPCGALQPGFPLQH	P	A	T	L	P	T	3	3	0	1	0	0	0	1	0	0	2	0	0	0	2	2	1	0	0	2	0	0	17	4	1765	Q9BTC0	Q9BTC0	1645	1661	DIDO1	Death-inducer obliterator 1	yes	yes	4	0.028629	52.372				1
ATVGGIKP	LIKKADQKGVTIIGPATVGGIKPGCFKIGN	GVTIIGPATVGGIKPGCFKIGNTGGMLDNI	P	A	T	K	P	G	1	0	0	0	0	0	0	2	0	1	0	1	0	0	1	0	1	0	0	1	0	0	8	1	741.438	P53396	P53396	624	631	ACLY	ATP-citrate synthase	yes	yes	2	0.037313	60.788
ATVKVASSP	IVKTMAVTPGTTTLPATVKVASSPVMVSNP	GTTTLPATVKVASSPVMVSNPATRMLKTAA	P	A	T	S	P	V	2	0	0	0	0	0	0	0	0	0	0	1	0	0	1	2	1	0	0	2	0	0	9	2	858.481	P51610	P51610	591	599	HCFC1	Host cell factor 1;HCF N-terminal chain 1;HCF N-terminal chain 2;HCF N-terminal chain 3;HCF N-terminal chain 4;HCF N-terminal chain 5;HCF N-terminal chain 6;HCF C-terminal chain 1;HCF C-terminal chain 2;HCF C-terminal chain 3;HCF C-terminal chain 4;HCF C-terminal chain 5;HCF C-terminal chain 6	yes	yes	2	0.037852	78.149		1
ATVQQLEGRWRLVDSKGFDEYMKELGVGIALRKMGA	______________________________	MKELGVGIALRKMGAMAKPDCIITCDGKNL	M	A	T	G	A	M	3	3	0	2	0	2	3	5	0	1	4	3	2	1	0	1	1	1	1	3	0	0	36	2	4051.11	Q01469	Q01469	2	37	FABP5	Fatty acid-binding protein, epidermal	yes	yes	4;5;6	7.4046e-53	304.7			5	2	1
ATVQQLEGRWRLVDSKGFDEYMKELGVGIALRKMGAMA	______________________________	ELGVGIALRKMGAMAKPDCIITCDGKNLTI	M	A	T	M	A	K	4	3	0	2	0	2	3	5	0	1	4	3	3	1	0	1	1	1	1	3	0	0	38	3	4253.19	Q01469	Q01469	2	39	FABP5	Fatty acid-binding protein, epidermal	yes	yes	5;6	1.1578e-07	184.54			1	1	1
ATVTATTKVP	______________________________	______________________________	M	A	T	V	P	E	2	0	0	0	0	0	0	0	0	0	0	1	0	0	1	0	4	0	0	2	0	0	10	2	987.56	Q9Y230	Q9Y230	2	11	RUVBL2	RuvB-like 2	yes	yes	2	0.00036672	137.18	1	1	1		1
ATWKQEYVDYSESAKKEVVA	QGLLDKHGKPTDSTPATWKQEYVDYSESAK	EYVDYSESAKKEVVAEVVKAPQVVAEAAKT	P	A	T	V	A	E	3	0	0	1	0	1	3	0	0	0	0	3	0	0	0	2	1	1	2	3	0	0	20	2	2330.14	O60832	O60832	410	429	DKC1	H/ACA ribonucleoprotein complex subunit 4	yes	yes	4	0.0022025	70.76
ATWKQEYVDYSESAKKEVVAEVVKAP	QGLLDKHGKPTDSTPATWKQEYVDYSESAK	ESAKKEVVAEVVKAPQVVAEAAKTAKRKRE	P	A	T	A	P	Q	4	0	0	1	0	1	4	0	0	0	0	4	0	0	1	2	1	1	2	5	0	0	26	4	2953.51	O60832	O60832	410	435	DKC1	H/ACA ribonucleoprotein complex subunit 4	yes	yes	4;5	0.00071917	81.341			1	2	1
ATYGELQQRCRP	RADAKAYSDPSTGEPATYGELQQRCRPDQL	GEPATYGELQQRCRPDQLTGLSLLPLSEKA	P	A	T	R	P	D	1	2	0	0	1	2	1	1	0	0	1	0	0	0	1	0	1	0	1	0	0	0	12	1	1477.71	Q15149	Q15149	3327	3338	PLEC	Plectin	yes	yes	2;3	5.6927e-05	164.66	1	1	1	1	1
ATYRAQP	SPPRASYVAPLTAQPATYRAQPSVSLGAAY	VAPLTAQPATYRAQPSVSLGAAYRAQPSAS	P	A	T	Q	P	S	2	1	0	0	0	1	0	0	0	0	0	0	0	0	1	0	1	0	1	0	0	0	7	2	805.408	Q96PK6	Q96PK6	235	241	RBM14	RNA-binding protein 14	yes	yes	2	0.032439	104.8				1
AVAAENEEIGSHIKHRVQELGHGCAA	LTSDYGRLASEAKPAAVAAENEEIGSHIKH	HIKHRVQELGHGCAALVTKAGALQCSPSDA	A	A	V	A	A	L	5	1	1	0	1	1	4	3	3	2	1	1	0	0	0	1	0	0	0	2	0	0	26	4	2782.36	Q9Y490	Q9Y490	1904	1929	TLN1	Talin-1	yes	yes	4	0.00021213	95.138				1
AVAGEDGRMIA	GFAFVQYVNERNARAAVAGEDGRMIAGQVL	NARAAVAGEDGRMIAGQVLDINLAAEPKVN	A	A	V	I	A	G	3	1	0	1	0	0	1	2	0	1	0	0	1	0	0	0	0	0	0	1	0	0	11	2	1088.53	P07910;O60812;B7ZW38;B2RXH8;P0DMR1	P07910	66	76	HNRNPC;HNRNPCL1;HNRNPCL3;HNRNPCL2;HNRNPCL4	Heterogeneous nuclear ribonucleoproteins C1/C2;Heterogeneous nuclear ribonucleoprotein C-like 1;Heterogeneous nuclear ribonucleoprotein C-like 3;Heterogeneous nuclear ribonucleoprotein C-like 2;Heterogeneous nuclear ribonucleoprotein C-like 4	yes	no	2	0.0048985	97.857	1		2	2	1
AVAGNIP	QQAATAQAAAAAQAAAVAGNIPGPGSVGGI	AAAAAQAAAVAGNIPGPGSVGGIAPAISLS	A	A	V	I	P	G	2	0	1	0	0	0	0	1	0	1	0	0	0	0	1	0	0	0	0	1	0	0	7	2	640.354	Q13485	Q13485	464	470	SMAD4	Mothers against decapentaplegic homolog 4	yes	yes	1	0.038214	44.803			1
AVAPRHGLQSLGKVA	LFDTYKGKSLEIQKPAVAPRHGLQSLGKVA	AVAPRHGLQSLGKVAIARRMPPPANLPSLK	P	A	V	V	A	I	3	1	0	0	0	1	0	2	1	0	2	1	0	0	1	1	0	0	0	2	0	0	15	3	1502.87	P48634	P48634	37	51	PRRC2A	Protein PRRC2A	yes	yes	3;4	0.00034523	92.575	1	1	1	2	2
AVASTGPSSRSP	GSKSTQTVAKTTTAAAVASTGPSSRSPSTL	TAAAVASTGPSSRSPSTLLPKKPTAIKTEG	A	A	V	S	P	S	2	1	0	0	0	0	0	1	0	0	0	0	0	0	2	4	1	0	0	1	0	0	12	3	1115.56	P27816	P27816	815	826	MAP4	Microtubule-associated protein 4	yes	yes	2	0.00063691	121.6
AVAVRTLQEQLEKA	______________________________	MAVAVRTLQEQLEKAKESLKNVDENIRKLT	M	A	V	K	A	K	3	1	0	0	0	2	2	0	0	0	2	1	0	0	0	0	1	0	0	2	0	0	14	2	1554.87	Q9H307	Q9H307	2	15	PNN	Pinin	yes	yes	2	5.3761e-11	190.78
AVAYDSKQYYQQP	QNYQDSYSYVRSTAPAVAYDSKQYYQQPTA	APAVAYDSKQYYQQPTATAAAVAAAAQPQP	P	A	V	Q	P	T	2	0	0	1	0	3	0	0	0	0	0	1	0	0	1	1	0	0	3	1	0	0	13	2	1559.73	Q96KR1	Q96KR1	152	164	ZFR	Zinc finger RNA-binding protein	yes	yes	2	0.00056073	137.95				1
AVCEFLQHNNLLSILRAHEA	THNTVRGCSYFYSYPAVCEFLQHNNLLSIL	LQHNNLLSILRAHEAQDAGYRMYRKSQTTG	P	A	V	E	A	Q	3	1	2	0	1	1	2	0	2	1	4	0	0	1	0	1	0	0	0	1	0	0	20	2	2334.19	Q08209	Q08209	264	283	PPP3CA	Serine/threonine-protein phosphatase 2B catalytic subunit alpha isoform	yes	yes	4	3.919e-06	121.26
AVDAQQQKRSIQEELQQLRQSSEA	LQQRMQEEVVRREEAAVDAQQQKRSIQEEL	SIQEELQQLRQSSEAEIQAKARQAEAAERS	A	A	V	E	A	E	3	2	0	1	0	7	3	0	0	1	2	1	0	0	0	3	0	0	0	1	0	0	24	2	2769.4	Q15149	Q15149	1545	1568	PLEC	Plectin	yes	yes	4	2.0222e-11	206.86			1		1
AVDELGKVLTP	DEQPQHPLHVTYAGAAVDELGKVLTPTQVK	YAGAAVDELGKVLTPTQVKNRPTSISWDGL	A	A	V	T	P	T	1	0	0	1	0	0	1	1	0	0	2	1	0	0	1	0	1	0	0	2	0	0	11	1	1140.64	P30086	P30086	33	43	PEBP1	Phosphatidylethanolamine-binding protein 1;Hippocampal cholinergic neurostimulating peptide	yes	yes	2	0.0063891	108.98	1	1	1
AVDELGKVLTPTQVKNRP	DEQPQHPLHVTYAGAAVDELGKVLTPTQVK	ELGKVLTPTQVKNRPTSISWDGLDSGKLYT	A	A	V	R	P	T	1	1	1	1	0	1	1	1	0	0	2	2	0	0	2	0	2	0	0	3	0	0	18	2	1964.11	P30086	P30086	33	50	PEBP1	Phosphatidylethanolamine-binding protein 1;Hippocampal cholinergic neurostimulating peptide	yes	yes	3;4	1.483e-37	265.45	3	2	2	2	2
AVDISSSLGGRA	AKGLDLGGRGGVQVPAVDISSSLGGRAVEV	QVPAVDISSSLGGRAVEVQGPSLESGDHGK	P	A	V	R	A	V	2	1	0	1	0	0	0	2	0	1	1	0	0	0	0	3	0	0	0	1	0	0	12	1	1131.59	Q09666	Q09666	277	288	AHNAK	Neuroblast differentiation-associated protein AHNAK	yes	yes	2	0.0027085	98.048	1				1
AVDISSSLGGRAVEVQGP	AKGLDLGGRGGVQVPAVDISSSLGGRAVEV	ISSSLGGRAVEVQGPSLESGDHGKIKFPTM	P	A	V	G	P	S	2	1	0	1	0	1	1	3	0	1	1	0	0	0	1	3	0	0	0	3	0	0	18	2	1740.9	Q09666	Q09666	277	294	AHNAK	Neuroblast differentiation-associated protein AHNAK	yes	yes	2;3	1.0878e-09	242.07	1	1	2	1	1
AVDISSSLGGRAVEVQGPSLESGDHGKIKFP	AKGLDLGGRGGVQVPAVDISSSLGGRAVEV	GPSLESGDHGKIKFPTMKVPKFGVSTGREG	P	A	V	F	P	T	2	1	0	2	0	1	2	5	1	2	2	2	0	1	2	5	0	0	0	3	0	0	31	3	3136.62	Q09666	Q09666	277	307	AHNAK	Neuroblast differentiation-associated protein AHNAK	yes	yes	4;5	4.8461e-06	110.9			1	2	1
AVDRSLRSVFVGNIP	______________________________	AVDRSLRSVFVGNIPYEATEEQLKDIFSEV	P	A	V	I	P	Y	1	2	1	1	0	0	0	1	0	1	1	0	0	1	1	2	0	0	0	3	0	0	15	1	1628.9	P33240	P33240	10	24	CSTF2	Cleavage stimulation factor subunit 2	yes	yes	3	0.011126	59.75		1		1	1
AVDTSGVQCYGP	GQPVPNFPSKLQVEPAVDTSGVQCYGPGIE	VEPAVDTSGVQCYGPGIEGQGVFREATTEF	P	A	V	G	P	G	1	0	0	1	1	1	0	2	0	0	0	0	0	0	1	1	1	0	1	2	0	0	12	1	1252.54	P21333	P21333	1252	1263	FLNA	Filamin-A	yes	yes	2	9.7466e-07	168.83	1		1	1	1
AVDTSRIKVFGP	GELVPHFPARVKVEPAVDTSRIKVFGPGIE	VEPAVDTSRIKVFGPGIEGKDVFREATTDF	P	A	V	G	P	G	1	1	0	1	0	0	0	1	0	1	0	1	0	1	1	1	1	0	0	2	0	0	12	1	1288.71	O75369	O75369	1225	1236	FLNB	Filamin-B	yes	yes	2;3	0.00019412	136.96	2	2	2	1	2
AVDTSRIKVFGPGIEGKDVFREATTDFTVDSRP	GELVPHFPARVKVEPAVDTSRIKVFGPGIE	VFREATTDFTVDSRPLTQVGGDHIKAHIAN	P	A	V	R	P	L	2	3	0	4	0	0	2	3	0	2	0	2	0	3	2	2	4	0	0	4	0	0	33	3	3609.84	O75369	O75369	1225	1257	FLNB	Filamin-B	yes	yes	4;5	1.7399e-15	232.46		1	2	2	1
AVDTSSEITTKDLKEKKEVVEEA	______________________________	TTKDLKEKKEVVEEAENGRDAPANGNAENE	A	A	V	E	A	E	2	0	0	2	0	0	5	0	0	1	1	4	0	0	0	2	3	0	0	3	0	0	23	1	2548.31	P06454	P06454	5	27	PTMA	Prothymosin alpha;Prothymosin alpha, N-terminally processed;Thymosin alpha-1	yes	yes	3;4	8.932e-06	154.95
AVDTSSEITTKDLKEKKEVVEEAENGRDAP	______________________________	KKEVVEEAENGRDAPANGNAENEENGEQEA	A	A	V	A	P	A	3	1	1	3	0	0	6	1	0	1	1	4	0	0	1	2	3	0	0	3	0	0	30	3	3287.64	P06454	P06454	5	34	PTMA	Prothymosin alpha;Prothymosin alpha, N-terminally processed;Thymosin alpha-1	yes	yes	4;5	4.8458e-22	253.47	1	1
AVEGLTEA	MTDVPVDTGVAARTPAVEGLTEAEEEELRA	GVAARTPAVEGLTEAEEEELRAELTKVEEE	P	A	V	E	A	E	2	0	0	0	0	0	2	1	0	0	1	0	0	0	0	0	1	0	0	1	0	0	8	1	788.392	O43399	O43399	37	44	TPD52L2	Tumor protein D54	yes	yes	1	0.037081	104.8
AVEQIKTSLFIYP	SGTDSVLQDMSLTSAAVEQIKTSLFIYPSN	SAAVEQIKTSLFIYPSNMQTMLLSTAQVDL	A	A	V	Y	P	S	1	0	0	0	0	1	1	0	0	2	1	1	0	1	1	1	1	0	1	1	0	0	13	1	1507.83	Q7Z417	Q7Z417	463	475	NUFIP2	Nuclear fragile X mental retardation-interacting protein 2	yes	yes	2	0.055503	60.518		1
AVEQLKSEQIRAQA	QVPAGECCALQEYEAAVEQLKSEQIRAQAE	AAVEQLKSEQIRAQAEERRKTLSEETRQHQ	A	A	V	Q	A	E	3	1	0	0	0	3	2	0	0	1	1	1	0	0	0	1	0	0	0	1	0	0	14	2	1569.85	Q5T9A4;Q9NVI7	Q9NVI7	147	160	ATAD3B;ATAD3A	ATPase family AAA domain-containing protein 3B;ATPase family AAA domain-containing protein 3A	no	no	3	1.1648e-06	125.53
AVERCLEELVFGDVENDEDALLRRLRGP	RLRQRNRLRLEEDKPAVERCLEELVFGDVE	VENDEDALLRRLRGPRVQEHEDSGDSEVEN	P	A	V	G	P	R	2	4	1	3	1	0	5	2	0	0	5	0	0	1	1	0	0	0	0	3	0	0	28	2	3269.65	Q9Y5J1	Q9Y5J1	86	113	UTP18	U3 small nucleolar RNA-associated protein 18 homolog	yes	yes	4	2.3208e-05	135.58				1
AVERLARSYLRRP	HKYRQTVMFTATMPPAVERLARSYLRRPAV	PPAVERLARSYLRRPAVVYIGSAGKPHERV	P	A	V	R	P	A	2	4	0	0	0	0	1	0	0	0	2	0	0	0	1	1	0	0	1	1	0	0	13	2	1585.92	Q9BUQ8	Q9BUQ8	612	624	DDX23	Probable ATP-dependent RNA helicase DDX23	yes	yes	4	0.028998	51.463				1
AVESRVTQEEIKKEP	______________________________	AVESRVTQEEIKKEPEKPIDREKTCPLLLR	M	A	V	E	P	E	1	1	0	0	0	1	4	0	0	1	0	2	0	0	1	1	1	0	0	2	0	0	15	1	1741.92	O00422	O00422	2	16	SAP18	Histone deacetylase complex subunit SAP18	yes	yes	3	0.0044456	62.709
AVESRVTQEEIKKEPEKP	______________________________	SRVTQEEIKKEPEKPIDREKTCPLLLRVFT	M	A	V	K	P	I	1	1	0	0	0	1	5	0	0	1	0	3	0	0	2	1	1	0	0	2	0	0	18	2	2096.11	O00422	O00422	2	19	SAP18	Histone deacetylase complex subunit SAP18	yes	yes	4	0.0051881	58.997	1	1	1		1
AVESRVTQEEIKKEPEKPIDREKTCP	______________________________	KKEPEKPIDREKTCPLLLRVFTTNNGRHHR	M	A	V	C	P	L	1	2	0	1	1	1	6	0	0	2	0	4	0	0	3	1	2	0	0	2	0	0	26	3	3095.59	O00422	O00422	2	27	SAP18	Histone deacetylase complex subunit SAP18	yes	yes	4;5	7.4892e-08	193.09	1	1	1	2	1
AVEWFDGKDFQGSKLKVSLARKKPP	GDATVSYEDPPTAKAAVEWFDGKDFQGSKL	QGSKLKVSLARKKPPMNSMRGGLPPREGRG	A	A	V	P	P	M	2	1	0	2	0	1	1	2	0	0	2	5	0	2	2	2	0	1	0	2	0	0	25	3	2830.55	Q01844	Q01844	426	450	EWSR1	RNA-binding protein EWS	yes	yes	4;5	5.0844e-06	134.81		1		1	1
AVFEEGGDVDDLLDMI	KKFLAPKDKPSGDTAAVFEEGGDVDDLLDM	VFEEGGDVDDLLDMI_______________	A	A	V	M	I	-	1	0	0	4	0	0	2	2	0	1	2	0	1	1	0	0	0	0	0	2	0	0	16	1	1736.78	P13010	P13010	717	732	XRCC5	X-ray repair cross-complementing protein 5	yes	yes	2	0.00060982	105.52			1		1
AVFKAPIRP	YSEKGESSGKNVTLPAVFKAPIRPDIVNFV	KNVTLPAVFKAPIRPDIVNFVHTNLRKNNR	P	A	V	R	P	D	2	1	0	0	0	0	0	0	0	1	0	1	0	1	2	0	0	0	0	1	0	0	9	3	997.607	P36578	P36578	26	34	RPL4	60S ribosomal protein L4	yes	yes	2	0.0052837	148.98	1	1		1	1
AVFVSHLHADHHTGLPSILLQRERA	RHYGDQVDRVLGTLAAVFVSHLHADHHTGL	HHTGLPSILLQRERALASLGKPLHPLLVVA	A	A	V	R	A	L	3	2	0	1	0	1	1	1	4	1	4	0	0	1	1	2	1	0	0	2	0	0	25	3	2803.5	Q9BQ52	Q9BQ52	541	565	ELAC2	Zinc phosphodiesterase ELAC protein 2	yes	yes	5	0.041796	34.155
AVGDNIGYITFVLFPRHTNA	FSHREPPLELKDTDAAVGDNIGYITFVLFP	IGYITFVLFPRHTNASARDNTINLIHTFRD	A	A	V	N	A	S	2	1	2	1	0	0	0	2	1	2	1	0	0	2	1	0	2	0	1	2	0	0	20	2	2204.14	O15144	O15144	215	234	ARPC2	Actin-related protein 2/3 complex subunit 2	yes	yes	3	5.3239e-05	104.84
AVGDNIGYITFVLFPRHTNASA	FSHREPPLELKDTDAAVGDNIGYITFVLFP	YITFVLFPRHTNASARDNTINLIHTFRDYL	A	A	V	S	A	R	3	1	2	1	0	0	0	2	1	2	1	0	0	2	1	1	2	0	1	2	0	0	22	3	2362.21	O15144	O15144	215	236	ARPC2	Actin-related protein 2/3 complex subunit 2	yes	yes	3	1.3493e-05	118.37	1	1
AVGEAEDKENQQATSGPNQP	PRYRSRGPPRPRPAPAVGEAEDKENQQATS	EDKENQQATSGPNQPSVRRGYRRPYNYRRR	P	A	V	Q	P	S	3	0	2	1	0	3	3	2	0	0	0	1	0	0	2	1	1	0	0	1	0	0	20	4	2068.93	P16989	P16989	304	323	YBX3	Y-box-binding protein 3	yes	yes	3	2.1238e-05	89.374	1			1	1
AVGEEKDINTFLGTP	KQTPSAGKAMHTPKPAVGEEKDINTFLGTP	AVGEEKDINTFLGTPVQKLDQPGNLPGSNR	P	A	V	T	P	V	1	0	1	1	0	0	2	2	0	1	1	1	0	1	1	0	2	0	0	1	0	0	15	1	1589.79	P46013	P46013	1788	1802	MKI67	Antigen KI-67	yes	yes	2	0.00053417	132.25	1	1	1		1
AVGEEKDINTFVGTP	KLTPSAGKAMHTPKAAVGEEKDINTFVGTP	AVGEEKDINTFVGTPVEKLDLLGNLPGSKR	A	A	V	T	P	V	1	0	1	1	0	0	2	2	0	1	0	1	0	1	1	0	2	0	0	2	0	0	15	1	1575.78	P46013	P46013	1910	1924	MKI67	Antigen KI-67	yes	yes	2	0.0029326	107.06
AVGFLETISPGYSIHTYLWRRQ	LNRSSKDVPLTIKDPAVGFLETISPGYSIH	ISPGYSIHTYLWRRQ_______________	P	A	V	R	Q	-	1	2	0	0	0	1	1	2	1	2	2	0	0	1	1	2	2	1	2	1	0	0	22	2	2593.34	P04062	P04062	515	536	GBA	Glucosylceramidase	yes	yes	4	2.3651e-05	100.67			1		1
AVGGSAGEQEGA	EEQFGGDGAAAAATAAVGGSAGEQEGAMVA	ATAAVGGSAGEQEGAMVAATQGAAAAAGSG	A	A	V	G	A	M	3	0	0	0	0	1	2	4	0	0	0	0	0	0	0	1	0	0	0	1	0	0	12	2	1031.45	Q14103	Q14103	18	29	HNRNPD	Heterogeneous nuclear ribonucleoprotein D0	yes	yes	2	0.00072806	112.84		1
AVGIDLGTTYSCVGVFQHGKVEIIANDQGNRTTP	______________________________	KVEIIANDQGNRTTPSYVAFTDTERLIGDA	P	A	V	T	P	S	2	1	2	2	1	2	1	5	1	3	1	1	0	1	1	1	4	0	1	4	0	0	34	2	3616.79	P11142	P11142	6	39	HSPA8	Heat shock cognate 71 kDa protein	yes	yes	3;4	1.0304e-52	310.45	1	1	1	1	1
AVGLNVHSMLKHQTLVLTLP	IVEATSRLKTFNLIPAVGLNVHSMLKHQTL	VHSMLKHQTLVLTLPTVAFLEDKLLWQDSR	P	A	V	L	P	T	1	0	1	0	0	1	0	1	2	0	5	1	1	0	1	1	2	0	0	3	0	0	20	1	2170.23	Q9BYD3	Q9BYD3	245	264	MRPL4	39S ribosomal protein L4, mitochondrial	yes	yes	5	0.041491	30.416
AVGTANKSTVEGIQA	ENHSGKLGATAEKAAAVGTANKSTVEGIQA	AVGTANKSTVEGIQASVKTARELTPQVVSA	A	A	V	Q	A	S	3	0	1	0	0	1	1	2	0	1	0	1	0	0	0	1	2	0	0	2	0	0	15	2	1444.75	P18206	P18206	649	663	VCL	Vinculin	yes	yes	2	8.9804e-07	199.59
AVHLEGKIEQAQRWIDNP	TKTNRAVANSRPAKAAVHLEGKIEQAQRWI	LEGKIEQAQRWIDNPTVDDRGVGQAAIRGL	A	A	V	N	P	T	2	1	1	1	0	2	2	1	1	2	1	1	0	0	1	0	0	1	0	1	0	0	18	2	2103.09	P18206	P18206	490	507	VCL	Vinculin	yes	yes	3	0.0022478	74.744
AVHVQGQEP	QQHLNAQPQVTMQQPAVHVQGQEPLTASML	VTMQQPAVHVQGQEPLTASMLASAPPQEQK	P	A	V	E	P	L	1	0	0	0	0	2	1	1	1	0	0	0	0	0	1	0	0	0	0	2	0	0	9	1	963.477	P11940;Q13310	P11940	536	544	PABPC1;PABPC4	Polyadenylate-binding protein 1;Polyadenylate-binding protein 4	no	no	2	0.011177	104.11	1	1	2	1	1
AVHYDRSGRSLGTA	DIQELFAEFGTLKKAAVHYDRSGRSLGTAD	AAVHYDRSGRSLGTADVHFERKADALKAMK	A	A	V	T	A	D	2	2	0	1	0	0	0	2	1	0	1	0	0	0	0	2	1	0	1	1	0	0	14	1	1488.74	Q86V81	Q86V81	136	149	ALYREF	THO complex subunit 4	yes	yes	2;3;4	1.8968e-05	163.46		1
AVHYDRSGRSLGTADVHFERKA	DIQELFAEFGTLKKAAVHYDRSGRSLGTAD	GRSLGTADVHFERKADALKAMKQYNGVPLD	A	A	V	K	A	D	3	3	0	2	0	0	1	2	2	0	1	1	0	1	0	2	1	0	1	2	0	0	22	2	2471.24	Q86V81	Q86V81	136	157	ALYREF	THO complex subunit 4	yes	yes	4;5;6	1.4235e-12	206.34	3	2	3	1	2
AVIDLNDRP	GEAMVAFESRDEATAAVIDLNDRPIGSRKV	RDEATAAVIDLNDRPIGSRKVKLVLG____	A	A	V	R	P	I	1	1	1	2	0	0	0	0	0	1	1	0	0	0	1	0	0	0	0	1	0	0	9	1	1011.53	Q9NTZ6	Q9NTZ6	913	921	RBM12	RNA-binding protein 12	yes	yes	2	0.011985	103.74
AVIDVGINRVHDP	GIPNLITADMIKEGAAVIDVGINRVHDPVT	GAAVIDVGINRVHDPVTAKPKLVGDVDFEG	A	A	V	D	P	V	1	1	1	2	0	0	0	1	1	2	0	0	0	0	1	0	0	0	0	3	0	0	13	1	1403.75	P13995	P13995	270	282	MTHFD2	Bifunctional methylenetetrahydrofolate dehydrogenase/cyclohydrolase, mitochondrial;NAD-dependent methylenetetrahydrofolate dehydrogenase;Methenyltetrahydrofolate cyclohydrolase	yes	yes	3	0.010352	54.524
AVIDVGINRVHDPVTA	GIPNLITADMIKEGAAVIDVGINRVHDPVT	VIDVGINRVHDPVTAKPKLVGDVDFEGVRQ	A	A	V	T	A	K	2	1	1	2	0	0	0	1	1	2	0	0	0	0	1	0	1	0	0	4	0	0	16	2	1674.91	P13995	P13995	270	285	MTHFD2	Bifunctional methylenetetrahydrofolate dehydrogenase/cyclohydrolase, mitochondrial;NAD-dependent methylenetetrahydrofolate dehydrogenase;Methenyltetrahydrofolate cyclohydrolase	yes	yes	2;3	0.030159	72.2					1
AVIKARKLSSA	WLKGEFVTTVQQRGAAVIKARKLSSAMSAA	QRGAAVIKARKLSSAMSAAKAICDHVRDIW	A	A	V	S	A	M	3	1	0	0	0	0	0	0	0	1	1	2	0	0	0	2	0	0	0	1	0	0	11	2	1142.71	P40925	P40925	233	243	MDH1	Malate dehydrogenase, cytoplasmic	yes	yes	3	0.030559	50.786
AVILKTFLRELP	GLPVDFDQYNELHLPAVILKTFLRELPEPL	HLPAVILKTFLRELPEPLLTFDLYPHVVGF	P	A	V	L	P	E	1	1	0	0	0	0	1	0	0	1	3	1	0	1	1	0	1	0	0	1	0	0	12	1	1398.86	Q07960;P85298	Q07960	315	326	ARHGAP1;ARHGAP8	Rho GTPase-activating protein 1;Rho GTPase-activating protein 8	yes	no	3	0.0030647	81.625
AVITCDELLLGHEKAP	QKICYAKRKLAGANPAVITCDELLLGHEKA	VITCDELLLGHEKAPAFRDYVAVARGSKDH	P	A	V	A	P	A	2	0	0	1	1	0	2	1	1	1	3	1	0	0	1	0	1	0	0	1	0	0	16	2	1764.91	P78527	P78527	4057	4072	PRKDC	DNA-dependent protein kinase catalytic subunit	yes	yes	3	0.022562	54.281			1		1
AVITPFKLTTEA	VLGTHKLKTITGNSAAVITPFKLTTEATQT	NSAAVITPFKLTTEATQTPVSNKKPVFDLK	A	A	V	E	A	T	2	0	0	0	0	0	1	0	0	1	1	1	0	1	1	0	3	0	0	1	0	0	12	2	1289.72	Q9BXS6	Q9BXS6	335	346	NUSAP1	Nucleolar and spindle-associated protein 1	yes	yes	2	0.0012353	105.52	1	1			1
AVIVGLLKEASKQA	TQGTSLKNAGNCLSPAVIVGLLKEASKQAD	PAVIVGLLKEASKQADVNLVNAKLLVKEAG	P	A	V	Q	A	D	3	0	0	0	0	1	1	1	0	1	2	2	0	0	0	1	0	0	0	2	0	0	14	2	1425.86	O43175	O43175	373	386	PHGDH	D-3-phosphoglycerate dehydrogenase	yes	yes	2;3	7.5433e-39	265.65
AVKAGGMRIVQKHPHTGDTKEEKDKDDQEWESP	SPPEGKLETKAGHPPAVKAGGMRIVQKHPH	TKEEKDKDDQEWESPSPPKPTVFISGVIAR	P	A	V	S	P	S	2	1	0	4	0	2	4	3	2	1	0	5	1	0	2	1	2	1	0	2	0	0	33	3	3745.81	P51397	P51397	18	50	DAP	Death-associated protein 1	yes	yes	5;6	8.4026e-05	102.58			2	1	1
AVKDGKSITHEGREILA	MGLPVGTAAIAPIIAAVKDGKSITHEGREI	KDGKSITHEGREILAEELCTPPDPGAAFVV	A	A	V	L	A	E	2	1	0	1	0	0	2	2	1	2	1	2	0	0	0	1	1	0	0	1	0	0	17	1	1822.99	Q9BQ52	Q9BQ52	277	293	ELAC2	Zinc phosphodiesterase ELAC protein 2	yes	yes	4	0.014703	52.612
AVKDMLEAGILDTYLGKYWAIKLA	EGNKNVGLDIEAEVPAVKDMLEAGILDTYL	ILDTYLGKYWAIKLATNAAVTVLRVDQIIM	P	A	V	L	A	T	4	0	0	2	0	0	1	2	0	2	4	3	1	0	0	0	1	1	2	1	0	0	24	3	2681.45	P50990	P50990	488	511	CCT8	T-complex protein 1 subunit theta	yes	yes	4	0.020862	53.747
AVKEFLEKLLPP	TYPGVMHSSCPQEMAAVKEFLEKLLPPV__	EMAAVKEFLEKLLPPV______________	A	A	V	P	P	V	1	0	0	0	0	0	2	0	0	0	3	2	0	1	2	0	0	0	0	1	0	0	12	2	1382.82	O95372	O95372	219	230	LYPLA2	Acyl-protein thioesterase 2	yes	yes	2;3	0.0053784	117.53	1	2	2		2
AVKEFLEKLLPPV	TYPGVMHSSCPQEMAAVKEFLEKLLPPV__	MAAVKEFLEKLLPPV_______________	A	A	V	P	V	-	1	0	0	0	0	0	2	0	0	0	3	2	0	1	2	0	0	0	0	2	0	0	13	3	1481.89	O95372	O95372	219	231	LYPLA2	Acyl-protein thioesterase 2	yes	yes	3	0.011512	71.607			1
AVKEILKEQENRKGLIA	LPGGNLGAQNLSESAAVKEILKEQENRKGL	KEILKEQENRKGLIAAICAGPTALLAHEIG	A	A	V	I	A	A	2	1	1	0	0	1	3	1	0	2	2	3	0	0	0	0	0	0	0	1	0	0	17	1	1938.13	Q99497	Q99497	87	103	PARK7	Protein deglycase DJ-1	yes	yes	3;4	2.0146e-22	226.79	2	2	2	1	2
AVKEILKEQENRKGLIAA	LPGGNLGAQNLSESAAVKEILKEQENRKGL	EILKEQENRKGLIAAICAGPTALLAHEIGF	A	A	V	A	A	I	3	1	1	0	0	1	3	1	0	2	2	3	0	0	0	0	0	0	0	1	0	0	18	2	2009.16	Q99497	Q99497	87	104	PARK7	Protein deglycase DJ-1	yes	yes	3;4	1.4855e-06	150.68	2	2	2	2	2
AVKEILKEQENRKGLIAAICAGP	LPGGNLGAQNLSESAAVKEILKEQENRKGL	QENRKGLIAAICAGPTALLAHEIGFGSKVT	A	A	V	G	P	T	4	1	1	0	1	1	3	2	0	3	2	3	0	0	1	0	0	0	0	1	0	0	23	4	2507.39	Q99497	Q99497	87	109	PARK7	Protein deglycase DJ-1	yes	yes	3;4;5	1.15e-07	183.08	2	2	2	2	2
AVKEKISKFFGKELSTTLNADEA	DIYAVEIVGGATRIPAVKEKISKFFGKELS	FFGKELSTTLNADEAVTRGCALQCAILSPA	P	A	V	E	A	V	3	0	1	1	0	0	3	1	0	1	2	4	0	2	0	2	2	0	0	1	0	0	23	2	2525.34	P34932	P34932	349	371	HSPA4	Heat shock 70 kDa protein 4	yes	yes	4	0.037993	41.76	1
AVKEKISKFFGKELSTTLNADEAVTRGCA	DIYAVEIVGGATRIPAVKEKISKFFGKELS	STTLNADEAVTRGCALQCAILSPAFKVREF	P	A	V	C	A	L	4	1	1	1	1	0	3	2	0	1	2	4	0	2	0	2	3	0	0	2	0	0	29	3	3169.64	P34932	P34932	349	377	HSPA4	Heat shock 70 kDa protein 4	yes	yes	4	0.0037055	66.294
AVKERIAKFFGKDISTTLNADEA	DVSAVEIVGGATRIPAVKERIAKFFGKDIS	FFGKDISTTLNADEAVARGCALQCAILSPA	P	A	V	E	A	V	4	1	1	2	0	0	2	1	0	2	1	3	0	2	0	1	2	0	0	1	0	0	23	3	2523.33	Q92598	Q92598	349	371	HSPH1	Heat shock protein 105 kDa	yes	yes	4	0.0037285	68.88			1
AVKGYLGP	TPGVAADLSHIETKAAVKGYLGPEQLPDCL	SHIETKAAVKGYLGPEQLPDCLKGCDVVVI	A	A	V	G	P	E	1	0	0	0	0	0	0	2	0	0	1	1	0	0	1	0	0	0	1	1	0	0	8	1	803.454	P40926	P40926	76	83	MDH2	Malate dehydrogenase, mitochondrial	yes	yes	2	0.0090813	103.29	1	1	1	1	1
AVKKIAIFGATGQTGLTTLA	______________________________	AIFGATGQTGLTTLAQAVQAGYEVTVLVRD	M	A	V	L	A	Q	4	0	0	0	0	1	0	3	0	2	2	2	0	1	0	0	4	0	0	1	0	0	20	3	1960.14	P30043	P30043	2	21	BLVRB	Flavin reductase (NADPH)	yes	yes	3	0.033002	51.487
AVKKIAIFGATGQTGLTTLAQA	______________________________	FGATGQTGLTTLAQAVQAGYEVTVLVRDSS	M	A	V	Q	A	V	5	0	0	0	0	2	0	3	0	2	2	2	0	1	0	0	4	0	0	1	0	0	22	4	2159.23	P30043	P30043	2	23	BLVRB	Flavin reductase (NADPH)	yes	yes	3	2.405e-05	150.29	2	1	2		1
AVKQFHDSKIKFP	IMKVEEIAASKCRRPAVKQFHDSKIKFPLP	RPAVKQFHDSKIKFPLPHRVLRRQHKPRFT	P	A	V	F	P	L	1	0	0	1	0	1	0	0	1	1	0	3	0	2	1	1	0	0	0	1	0	0	13	1	1543.85	Q02543	Q02543	141	153	RPL18A	60S ribosomal protein L18a	yes	yes	3;4	2.9653e-05	108.66	2	2	2	2	2
AVKQLLSLKAEYKEKTGQEYKP	RELKAKKAPKEDVDAAVKQLLSLKAEYKEK	LKAEYKEKTGQEYKPGNPPAEIGQNISSNS	A	A	V	K	P	G	2	0	0	0	0	2	3	1	0	0	3	5	0	0	1	1	1	0	2	1	0	0	22	2	2550.41	P07814	P07814	780	801	EPRS	Bifunctional glutamate/proline--tRNA ligase;Glutamate--tRNA ligase;Proline--tRNA ligase	yes	yes	4;5	0.00019866	90.397
AVKSTANKYQVFFFGTHETA	GYPHWPARIDEMPEAAVKSTANKYQVFFFG	ANKYQVFFFGTHETAFLGPKDLFPYEESKE	A	A	V	T	A	F	3	0	1	0	0	1	1	1	1	0	0	2	0	3	0	1	3	0	1	2	0	0	20	2	2245.12	P51858	P51858	37	56	HDGF	Hepatoma-derived growth factor	yes	yes	3;4	2.8329e-09	190.67	2	2	2		2
AVKSTANKYQVFFFGTHETAFLGP	GYPHWPARIDEMPEAAVKSTANKYQVFFFG	QVFFFGTHETAFLGPKDLFPYEESKEKFGK	A	A	V	G	P	K	3	0	1	0	0	1	1	2	1	0	1	2	0	4	1	1	3	0	1	2	0	0	24	3	2659.34	P51858	P51858	37	60	HDGF	Hepatoma-derived growth factor	yes	yes	4	0.02847	50.475
AVKTVNQQTMAAP	TEKPLEPVSTVQVEPAVKTVNQQTMAAPVV	EPAVKTVNQQTMAAPVVKEEKQPEKVISKD	P	A	V	A	P	V	3	0	1	0	0	2	0	0	0	0	0	1	1	0	1	0	2	0	0	2	0	0	13	3	1357.7	Q9Y520	Q9Y520	1118	1130	PRRC2C	Protein PRRC2C	yes	yes	2	7.0108e-06	162.64	1	1		1	1
AVLEYLTA	HPKYRIGVGAPVYMAAVLEYLTAEILELAG	GAPVYMAAVLEYLTAEILELAGNAARDNKK	A	A	V	T	A	E	2	0	0	0	0	0	1	0	0	0	2	0	0	0	0	0	1	0	1	1	0	0	8	1	878.475	P0C0S8;P20671;Q6FI13;Q93077;Q16777;Q96KK5;Q99878;Q8IUE6;P16104;Q96QV6;O75367;Q9BTM1	O75367	51	58	HIST1H2AG;HIST1H2AD;HIST2H2AA3;HIST1H2AC;HIST2H2AC;HIST1H2AH;HIST1H2AJ;HIST2H2AB;H2AFX;HIST1H2AA;H2AFY;H2AFJ	Histone H2A type 1;Histone H2A type 1-D;Histone H2A type 2-A;Histone H2A type 1-C;Histone H2A type 2-C;Histone H2A type 1-H;Histone H2A type 1-J;Histone H2A type 2-B;Histone H2AX;Histone H2A type 1-A;Core histone macro-H2A.1;Histone H2A.J	no	no	1	0.011626	144.66	1	1		1	1
AVLEYLTAEILELA	HPKYRIGVGAPVYMAAVLEYLTAEILELAG	AAVLEYLTAEILELAGNAARDNKKGRVTPR	A	A	V	L	A	G	3	0	0	0	0	0	3	0	0	1	4	0	0	0	0	0	1	0	1	1	0	0	14	2	1546.85	P0C0S8;P20671;Q6FI13;Q93077;Q16777;Q96KK5;Q99878;Q8IUE6;P16104;Q96QV6;O75367;Q9BTM1	O75367	51	64	HIST1H2AG;HIST1H2AD;HIST2H2AA3;HIST1H2AC;HIST2H2AC;HIST1H2AH;HIST1H2AJ;HIST2H2AB;H2AFX;HIST1H2AA;H2AFY;H2AFJ	Histone H2A type 1;Histone H2A type 1-D;Histone H2A type 2-A;Histone H2A type 1-C;Histone H2A type 2-C;Histone H2A type 1-H;Histone H2A type 1-J;Histone H2A type 2-B;Histone H2AX;Histone H2A type 1-A;Core histone macro-H2A.1;Histone H2A.J	no	no	2	2.9072e-07	164.57
AVLGENGRVLA	GYAFVQYSNERHARAAVLGENGRVLAGQTL	HARAAVLGENGRVLAGQTLDINMAGEPKPD	A	A	V	L	A	G	2	1	1	0	0	0	1	2	0	0	2	0	0	0	0	0	0	0	0	2	0	0	11	1	1097.62	Q9UKM9	Q9UKM9	71	81	RALY	RNA-binding protein Raly	yes	yes	2	0.00066924	128.38	1	1	1	1	1
AVLGTLGTP	AATAKITAQEAVAGAAVLGTLGTPGLVSPA	EAVAGAAVLGTLGTPGLVSPALTLAQPLGT	A	A	V	T	P	G	1	0	0	0	0	0	0	2	0	0	2	0	0	0	1	0	2	0	0	1	0	0	9	1	827.475	Q9UHX1	Q9UHX1	343	351	PUF60	Poly(U)-binding-splicing factor PUF60	yes	yes	1	0.042652	88.35
AVLKSELQSPTHP	QGTAANSQSYTIMSPAVLKSELQSPTHPSS	SPAVLKSELQSPTHPSSALPPATSPTAQES	P	A	V	H	P	S	1	0	0	0	0	1	1	0	1	0	2	1	0	0	2	2	1	0	0	1	0	0	13	2	1405.76	P98175	P98175	533	545	RBM10	RNA-binding protein 10	yes	yes	3	0.0018101	86.911					1
AVLKVTGP	SSISVPTAARTQGVPAVLKVTGPQATTGTP	ARTQGVPAVLKVTGPQATTGTPLVTMRPAS	P	A	V	G	P	Q	1	0	0	0	0	0	0	1	0	0	1	1	0	0	1	0	1	0	0	2	0	0	8	1	783.485	P51610	P51610	485	492	HCFC1	Host cell factor 1;HCF N-terminal chain 1;HCF N-terminal chain 2;HCF N-terminal chain 3;HCF N-terminal chain 4;HCF N-terminal chain 5;HCF N-terminal chain 6;HCF C-terminal chain 1;HCF C-terminal chain 2;HCF C-terminal chain 3;HCF C-terminal chain 4;HCF C-terminal chain 5;HCF C-terminal chain 6	yes	yes	2	0.047242	82.716
AVLLEQERQQEIA	HSLKEHELLEQQKRAAVLLEQERQQEIAKM	RAAVLLEQERQQEIAKMGTPVPRPPQDMGQ	A	A	V	I	A	K	2	1	0	0	0	3	3	0	0	1	2	0	0	0	0	0	0	0	0	1	0	0	13	1	1525.81	Q13435	Q13435	185	197	SF3B2	Splicing factor 3B subunit 2	yes	yes	2	9.28e-07	173.64	1	1			1
AVLLEQERQQEIAKMGTP	HSLKEHELLEQQKRAAVLLEQERQQEIAKM	LEQERQQEIAKMGTPVPRPPQDMGQIGVRT	A	A	V	T	P	V	2	1	0	0	0	3	3	1	0	1	2	1	1	0	1	0	1	0	0	1	0	0	18	2	2040.07	Q13435	Q13435	185	202	SF3B2	Splicing factor 3B subunit 2	yes	yes	3	0.00020658	99.021	1	1	1	2	2
AVLNDISKKLGP	GTLTAELWDNKVAPPAVLNDISKKLGPISP	APPAVLNDISKKLGPISPPQPPSVSAWNKP	P	A	V	G	P	I	1	0	1	1	0	0	0	1	0	1	2	2	0	0	1	1	0	0	0	1	0	0	12	1	1253.73	Q9Y520	Q9Y520	2000	2011	PRRC2C	Protein PRRC2C	yes	yes	3	5.9639e-05	108.37	1	1			1
AVLPIHLLVP	KKVKSEKMESPVSTPAVLPIHLLVPVVNND	PVSTPAVLPIHLLVPVVNNDISSPCEQIMV	P	A	V	V	P	V	1	0	0	0	0	0	0	0	1	1	3	0	0	0	2	0	0	0	0	2	0	0	10	2	1070.69	O15014	O15014	258	267	ZNF609	Zinc finger protein 609	yes	yes	2	0.013693	91.26			1	1
AVLQVECHP	SRQIDDILSVASVRPAVLQVECHPYLAQNE	VASVRPAVLQVECHPYLAQNELIAHCQARG	P	A	V	H	P	Y	1	0	0	0	1	1	1	0	1	0	1	0	0	0	1	0	0	0	0	2	0	0	9	1	1051.51	P14550	P14550	181	189	AKR1A1	Alcohol dehydrogenase [NADP(+)]	yes	yes	2	0.018604	108.24
AVLSPSKTQATLKPKDHHQP	LRQNAPPKGTDTQTPAVLSPSKTQATLKPK	SKTQATLKPKDHHQPLGRAKGVEKQQLPEQ	P	A	V	Q	P	L	2	0	0	1	0	2	0	0	2	0	2	3	0	0	3	2	2	0	0	1	0	0	20	4	2182.19	P46087	P46087	729	748	NOP2	Probable 28S rRNA (cytosine(4447)-C(5))-methyltransferase	yes	yes	5	0.023553	45.094			1
AVMGFSGFGSTKKSY	RAEEDLTFEEDDEMAAVMGFSGFGSTKKSY	AVMGFSGFGSTKKSY_______________	A	A	V	S	Y	-	1	0	0	0	0	0	0	3	0	0	0	2	1	2	0	3	1	0	1	1	0	0	15	1	1565.75	Q96NC0	Q96NC0	185	199	ZMAT2	Zinc finger matrin-type protein 2	yes	yes	3	3.4939e-06	107.61	2	1	2	2	2
AVMKIFDAAKAP	VTLIPGDGIGPEISAAVMKIFDAAKAPIQW	ISAAVMKIFDAAKAPIQWEERNVTAIQGPG	A	A	V	A	P	I	4	0	0	1	0	0	0	0	0	1	0	2	1	1	1	0	0	0	0	1	0	0	12	4	1260.69	P50213	P50213	49	60	IDH3A	Isocitrate dehydrogenase [NAD] subunit alpha, mitochondrial	yes	yes	2;3	0.0087413	89.029			1	1	1
AVNLAGARTP	PSAVNLADPRTPTAPAVNLAGARTPAALAA	TPTAPAVNLAGARTPAALAALSLTGSGTPP	P	A	V	T	P	A	3	1	1	0	0	0	0	1	0	0	1	0	0	0	1	0	1	0	0	1	0	0	10	3	968.54	Q9UQ35	Q9UQ35	2294	2303	SRRM2	Serine/arginine repetitive matrix protein 2	yes	yes	2	0.051455	85.731			1
AVNVYSTSVTSDNLSRHDMLA	______________________________	TSVTSDNLSRHDMLAWINESLQLNLTKIEQ	M	A	V	L	A	W	2	1	2	2	0	0	0	0	1	0	2	0	1	0	0	4	2	0	1	3	0	0	21	1	2279.09	Q15691	Q15691	2	22	MAPRE1	Microtubule-associated protein RP/EB family member 1	yes	yes	3	6.0492e-06	116.21	1	1			1
AVQGPVGTDFKP	ASSKALFPSTAQAQAAVQGPVGTDFKPLNS	AQAAVQGPVGTDFKPLNSTPATTTEPPKPT	A	A	V	K	P	L	1	0	0	1	0	1	0	2	0	0	0	1	0	1	2	0	1	0	0	2	0	0	12	2	1214.63	O43670	O43670	295	306	ZNF207	BUB3-interacting and GLEBS motif-containing protein ZNF207	yes	yes	2	6.3338e-05	153.97	1	1		1	1
AVQISKKRKFVADGIFKA	______________________________	ISKKRKFVADGIFKAELNEFLTRELAEDGY	M	A	V	K	A	E	3	1	0	1	0	1	0	1	0	2	0	4	0	2	0	1	0	0	0	2	0	0	18	2	2005.18	P23396	P23396	2	19	RPS3	40S ribosomal protein S3	yes	yes	3;4	5.4407e-08	175.56	1	1			1
AVQLNKTP	FRRAKSSTATHPPGPAVQLNKTPSSSKKVT	ATHPPGPAVQLNKTPSSSKKVTFGLNRNMT	P	A	V	T	P	S	1	0	1	0	0	1	0	0	0	0	1	1	0	0	1	0	1	0	0	1	0	0	8	1	869.497	Q14684	Q14684	671	678	RRP1B	Ribosomal RNA processing protein 1 homolog B	yes	yes	2	0.026939	97.033				1
AVQRTLLEK	GEVDMESHRNANAEPAVQRTLLEK______	NANAEPAVQRTLLEK_______________	P	A	V	E	K	-	1	1	0	0	0	1	1	0	0	0	2	1	0	0	0	0	1	0	0	1	0	0	9	1	1056.63	P14209	P14209	177	185	CD99	CD99 antigen	yes	yes	2;3	0.0044956	134.25	1	1	1	1	2
AVQRTLMALGSLA	DMFQTVDLFEGKDMAAVQRTLMALGSLAVT	MAAVQRTLMALGSLAVTKNDGHYRGDPNWF	A	A	V	L	A	V	3	1	0	0	0	1	0	1	0	0	3	0	1	0	0	1	1	0	0	1	0	0	13	2	1329.74	Q01995	Q01995	125	137	TAGLN	Transgelin	yes	yes	2	0.00012847	120.36	1	2	1	2
AVQTKTKKTLAKP	SIRPLSCSSQLRAAPAVQTKTKKTLAKPNI	APAVQTKTKKTLAKPNIRNVVVVDGVRTPF	P	A	V	K	P	N	2	0	0	0	0	1	0	0	0	0	1	4	0	0	1	0	3	0	0	1	0	0	13	2	1412.87	P55084	P55084	37	49	HADHB	Trifunctional enzyme subunit beta, mitochondrial;3-ketoacyl-CoA thiolase	yes	yes	4	0.036805	47.242				1
AVRADAETRLA	VELDQAREKYVQELAAVRADAETRLAEVQR	QELAAVRADAETRLAEVQREAQSTARELEV	A	A	V	L	A	E	4	2	0	1	0	0	1	0	0	0	1	0	0	0	0	0	1	0	0	1	0	0	11	3	1171.63	Q14980	Q14980	1482	1492	NUMA1	Nuclear mitotic apparatus protein 1	yes	yes	2;3	0.0046336	120.57				2
AVRDISEA	KAIKKFVIRNIVEAAAVRDISEASVFDAYV	RNIVEAAAVRDISEASVFDAYVLPKLYVKL	A	A	V	E	A	S	2	1	0	1	0	0	1	0	0	1	0	0	0	0	0	1	0	0	0	1	0	0	8	1	859.44	P62854	P62854	49	56	RPS26	40S ribosomal protein S26	yes	yes	2	0.019661	122.74	1				1
AVRFQHVGTSVFLSVTGEQYGSPIRGQHEVHGMP	LWTVRCSGQHWEREAAVRFQHVGTSVFLSV	YGSPIRGQHEVHGMPSANTHNTWKAMEGIF	A	A	V	M	P	S	1	2	0	0	0	3	2	5	3	1	1	0	1	2	2	3	2	0	1	5	0	0	34	2	3706.84	Q9HCN8	Q9HCN8	159	192	SDF2L1	Stromal cell-derived factor 2-like protein 1	yes	yes	5	0.00017197	95.435					1
AVRLITLEEEMTKYKP	QRILEFFGLKKEECPAVRLITLEEEMTKYK	VRLITLEEEMTKYKPESEELTAERITEFCH	P	A	V	K	P	E	1	1	0	0	0	0	3	0	0	1	2	2	1	0	1	0	2	0	1	1	0	0	16	1	1920.04	P07237	P07237	314	329	P4HB	Protein disulfide-isomerase	yes	yes	3;4	1.2993e-09	169.92	3	4	2	2	1
AVRLYVELHRGEELGGGQDP	GTSLTQTFRAREQLAAVRLYVELHRGEELG	VELHRGEELGGGQDPVQLLSGFPRRAFSEA	A	A	V	D	P	V	1	2	0	1	0	1	3	4	1	0	3	0	0	0	1	0	0	0	1	2	0	0	20	1	2194.11	Q04323	Q04323	238	257	UBXN1	UBX domain-containing protein 1	yes	yes	3;4	6.1057e-06	119.31	1		2	2	1
AVRQSKLRNTP	SPFYPGKTTYGGAAAAVRQSKLRNTPYQAP	GAAAAVRQSKLRNTPYQAPVRRQMKAKQLS	A	A	V	T	P	Y	1	2	1	0	0	1	0	0	0	0	1	1	0	0	1	1	1	0	0	1	0	0	11	1	1268.73	P49790	P49790	272	282	NUP153	Nuclear pore complex protein Nup153	yes	yes	3	0.0073896	90.697				1
AVRTQNGVSEREQNGFSVKSSP	AQAGPWPFSSSQTQPAVRTQNGVSEREQNG	VSEREQNGFSVKSSPNPFVGSPPKGLSIQN	P	A	V	S	P	N	1	2	2	0	0	2	2	2	0	0	0	1	0	1	1	4	1	0	0	3	0	0	22	1	2376.18	P98082	P98082	374	395	DAB2	Disabled homolog 2	yes	yes	4	0.0019674	69.765			1
AVRTVPQYKYA	TMGPRPAAAAAAATPAVRTVPQYKYAAGVR	AATPAVRTVPQYKYAAGVRNPQQHLNAQPQ	P	A	V	Y	A	A	2	1	0	0	0	1	0	0	0	0	0	1	0	0	1	0	1	0	2	2	0	0	11	2	1294.7	P11940	P11940	504	514	PABPC1	Polyadenylate-binding protein 1	yes	yes	3	0.015862	67.08	1
AVRTVPQYKYAA	TMGPRPAAAAAAATPAVRTVPQYKYAAGVR	ATPAVRTVPQYKYAAGVRNPQQHLNAQPQV	P	A	V	A	A	G	3	1	0	0	0	1	0	0	0	0	0	1	0	0	1	0	1	0	2	2	0	0	12	3	1365.74	P11940	P11940	504	515	PABPC1	Polyadenylate-binding protein 1	yes	yes	2;3	0.00035821	121.61	2	1	1	2	2
AVRTVPQYKYAAGVRNP	TMGPRPAAAAAAATPAVRTVPQYKYAAGVR	RTVPQYKYAAGVRNPQQHLNAQPQVTMQQP	P	A	V	N	P	Q	3	2	1	0	0	1	0	1	0	0	0	1	0	0	2	0	1	0	2	3	0	0	17	4	1889.03	P11940	P11940	504	520	PABPC1	Polyadenylate-binding protein 1	yes	yes	3;4	1.1469e-07	147.09	1	1	2	1
AVRWVGGP	FDDEANHLLLQNNLPAVRWVGGPEIELIAI	LLQNNLPAVRWVGGPEIELIAIATGGRIVP	P	A	V	G	P	E	1	1	0	0	0	0	0	2	0	0	0	0	0	0	1	0	0	1	0	2	0	0	8	1	840.461	P48643	P48643	321	328	CCT5	T-complex protein 1 subunit epsilon	yes	yes	2	0.016751	118.42
AVSEFSTSETMGHSADRLA	LISKFRFNFLAPELPAVSEFSTSETMGHSA	FSTSETMGHSADRLAAAFAVSRLEQDEYAL	P	A	V	L	A	A	3	1	0	1	0	0	2	1	1	0	1	0	1	1	0	4	2	0	0	1	0	0	19	2	1994.9	P55084	P55084	213	231	HADHB	Trifunctional enzyme subunit beta, mitochondrial;3-ketoacyl-CoA thiolase	yes	yes	3	1.0872e-13	208.43		1
AVSEKDIQDLKFGVEQDVDMVFASFIRKA	SKKGVNLPGAAVDLPAVSEKDIQDLKFGVE	EQDVDMVFASFIRKASDVHEVRKVLGEKGK	P	A	V	K	A	S	3	1	0	4	0	2	2	1	0	2	1	3	1	3	0	2	0	0	0	4	0	0	29	2	3284.68	P14618	P14618	220	248	PKM	Pyruvate kinase PKM	yes	yes	4;5	4.0257e-22	250.52			3		2
AVSFAKDFLAGGVAA	______________________________	AVSFAKDFLAGGVAAAISKTAVAPIERVKL	A	A	V	A	A	A	5	0	0	1	0	0	0	2	0	0	1	1	0	2	0	1	0	0	0	2	0	0	15	4	1422.75	P05141	P05141	5	19	SLC25A5	ADP/ATP translocase 2;ADP/ATP translocase 2, N-terminally processed	yes	yes	2	5.2209e-05	132.44	1			1	1
AVSKDFSSHDEINNYLQQIDQLKERIA	PTCSESVPSAKSANPAVSKDFSSHDEINNY	NNYLQQIDQLKERIAGLEEEKQKNKEFSQT	P	A	V	I	A	G	2	1	2	3	0	3	2	0	1	3	2	2	0	1	0	3	0	0	1	1	0	0	27	1	3160.58	Q14789	Q14789	1824	1850	GOLGB1	Golgin subfamily B member 1	yes	yes	4	0.000248	88.517
AVSKVTSTNNMA	GEPKEVVKPVPITSPAVSKVTSTNNMAYNK	TSPAVSKVTSTNNMAYNKAPRPFGSVSSPK	P	A	V	M	A	Y	2	0	2	0	0	0	0	0	0	0	0	1	1	0	0	2	2	0	0	2	0	0	12	1	1221.6	Q96HC4	Q96HC4	113	124	PDLIM5	PDZ and LIM domain protein 5	yes	yes	2	2.4506e-09	195.3		1
AVSKVTSTNNMAYNKAP	GEPKEVVKPVPITSPAVSKVTSTNNMAYNK	SKVTSTNNMAYNKAPRPFGSVSSPKVTSIP	P	A	V	A	P	R	3	0	3	0	0	0	0	0	0	0	0	2	1	0	1	2	2	0	1	2	0	0	17	3	1794.89	Q96HC4	Q96HC4	113	129	PDLIM5	PDZ and LIM domain protein 5	yes	yes	3	6.83e-09	163.9	2	2	1	1	2
AVSNLVRVGKETVQTTEDQILKRDMPP	KAIPDLTAPVAAVQAAVSNLVRVGKETVQT	VQTTEDQILKRDMPPAFIKVENACTKLVQA	A	A	V	P	P	A	1	2	1	2	0	2	2	1	0	1	2	2	1	0	2	1	3	0	0	4	0	0	27	2	3023.61	P18206	P18206	50	76	VCL	Vinculin	yes	yes	4;5	4.0851e-17	239.21	2	3	4	3	2
AVSPSKLP	PVSSTVPAPSPLSAAAVSPSKLPEDDEPPA	PSPLSAAAVSPSKLPEDDEPPARPPPPPPA	A	A	V	L	P	E	1	0	0	0	0	0	0	0	0	0	1	1	0	0	2	2	0	0	0	1	0	0	8	2	797.465	Q9NQC3	Q9NQC3	127	134	RTN4	Reticulon-4	yes	yes	2	0.020502	105.39	1	1		1
AVSSVSKQETIMRHHTLRQAP	QRLQQQAALSPTTAPAVSSVSKQETIMRHH	KQETIMRHHTLRQAPQPQSSLQRGIPTSAR	P	A	V	A	P	Q	2	2	0	0	0	2	1	0	2	1	1	1	1	0	1	3	2	0	0	2	0	0	21	2	2375.25	Q8WXI9	Q8WXI9	492	512	GATAD2B	Transcriptional repressor p66-beta	yes	yes	4;5	5.5584e-07	177.6			2	2	2
AVSSVVNSIQVLTSKA	KDKKKKEKKVAKVEPAVSSVVNSIQVLTSK	VSSVVNSIQVLTSKAAILETAPKEVPMVVV	P	A	V	K	A	A	2	0	1	0	0	1	0	0	0	1	1	1	0	0	0	4	1	0	0	4	0	0	16	1	1601.9	Q9P2E9	Q9P2E9	152	167	RRBP1	Ribosome-binding protein 1	yes	yes	2;3	3.3323e-24	219.43	1	1	2	2	2
AVSSVVNSIQVLTSKAA	KDKKKKEKKVAKVEPAVSSVVNSIQVLTSK	SSVVNSIQVLTSKAAILETAPKEVPMVVVP	P	A	V	A	A	I	3	0	1	0	0	1	0	0	0	1	1	1	0	0	0	4	1	0	0	4	0	0	17	2	1672.94	Q9P2E9	Q9P2E9	152	168	RRBP1	Ribosome-binding protein 1	yes	yes	2	1.388e-07	147.73			1
AVSTGVKVP	______________________________	______________________________	M	A	V	V	P	R	1	0	0	0	0	0	0	1	0	0	0	1	0	0	1	1	1	0	0	3	0	0	9	1	856.502	Q15819	Q15819	2	10	UBE2V2	Ubiquitin-conjugating enzyme E2 variant 2	yes	yes	2	0.0022291	100.39	1	1	1	1	1
AVSVTPIRDTKWLTLEVCREFQRGTCSRP	______________________________	LEVCREFQRGTCSRPDTECKFAHPSKSCQV	M	A	V	R	P	D	1	4	0	1	2	1	2	1	0	1	2	1	0	1	2	2	4	1	0	3	0	0	29	2	3461.77	Q9NR56	Q9NR56	2	30	MBNL1	Muscleblind-like protein 1	yes	yes	4;5	8.8977e-07	185.14	1		1	1	2
AVSWKMKAPEKKP	TKYQKSQGMASLNLPAVSWKMKAPEKKPLV	LPAVSWKMKAPEKKPLVKREKQDETQTKIK	P	A	V	K	P	L	2	0	0	0	0	0	1	0	0	0	0	4	1	0	2	1	0	1	0	1	0	0	13	3	1498.83	P35221	P35221	856	868	CTNNA1	Catenin alpha-1	yes	yes	4	0.0018415	86.756			1		1
AVTEDKYEILQSVDDAA	ALLDKVADNLAIQLAAVTEDKYEILQSVDD	TEDKYEILQSVDDAAIVIKNTKEPPLSLTI	A	A	V	A	A	I	3	0	0	3	0	1	2	0	0	1	1	1	0	0	0	1	1	0	1	2	0	0	17	2	1865.89	Q12906	Q12906	138	154	ILF3	Interleukin enhancer-binding factor 3	yes	yes	2	0.00010364	146.36
AVTEDKYEILQSVDDAAIVIKNTKEPP	ALLDKVADNLAIQLAAVTEDKYEILQSVDD	VDDAAIVIKNTKEPPLSLTIHLTSPVVREE	A	A	V	P	P	L	3	0	1	3	0	1	3	0	0	3	1	3	0	0	2	1	2	0	1	3	0	0	27	4	2985.55	Q12906	Q12906	138	164	ILF3	Interleukin enhancer-binding factor 3	yes	yes	4	0.01185	57.902					1
AVTETHQLAELNEKKNERLRAA	DVNPGGKEETPGQRPAVTETHQLAELNEKK	LAELNEKKNERLRAAFGISDSYVDGSSFDP	P	A	V	A	A	F	4	2	2	0	0	1	4	0	1	0	3	2	0	0	0	0	2	0	0	1	0	0	22	3	2520.34	Q9UQ35	Q9UQ35	117	138	SRRM2	Serine/arginine repetitive matrix protein 2	yes	yes	5	0.029853	46.415
AVTGITFLSGGQSEEEA	IAMATVTALRRTVPPAVTGITFLSGGQSEE	TGITFLSGGQSEEEASINLNAINKCPLLKP	P	A	V	E	A	S	2	0	0	0	0	1	3	3	0	1	1	0	0	1	0	2	2	0	0	1	0	0	17	1	1694.8	P04075	P04075	264	280	ALDOA	Fructose-bisphosphate aldolase A	yes	yes	2	1.9732e-08	161.62	1	1	1	2	1
AVTGITFLSGGQSEEEASINLNAINKCP	IAMATVTALRRTVPPAVTGITFLSGGQSEE	EEEASINLNAINKCPLLKPWALTFSYGRAL	P	A	V	C	P	L	3	0	3	0	1	1	3	3	0	3	2	1	0	1	1	3	2	0	0	1	0	0	28	3	2919.43	P04075	P04075	264	291	ALDOA	Fructose-bisphosphate aldolase A	yes	yes	3	3.6468e-05	166.65	1	1	1		1
AVTITLKTLQQQTFKIRMEP	______________________________	LKTLQQQTFKIRMEPDETVKVLKEKIEAEK	M	A	V	E	P	D	1	1	0	0	0	3	1	0	0	2	2	2	1	1	1	0	4	0	0	1	0	0	20	1	2345.31	P54725	P54725	2	21	RAD23A	UV excision repair protein RAD23 homolog A	yes	yes	3	2.5859e-61	305.23	2	1	2	1	2
AVTKELLQMDLYALLGIEEKA	______________________________	LQMDLYALLGIEEKAADKEVKKAYRQKALS	M	A	V	K	A	A	3	0	0	1	0	1	3	1	0	1	5	2	1	0	0	0	1	0	1	1	0	0	21	2	2347.27	Q9NVM6	Q9NVM6	2	22	DNAJC17	DnaJ homolog subfamily C member 17	yes	yes	3	1.2279e-05	133.84			1
AVTSAPP	APPGSGPGPTPTPPPAVTSAPPGAPPPTPP	GPTPTPPPAVTSAPPGAPPPTPPSSGVPTT	P	A	V	P	P	G	2	0	0	0	0	0	0	0	0	0	0	0	0	0	2	1	1	0	0	1	0	0	7	3	641.338	P23246	P23246	156	162	SFPQ	Splicing factor, proline- and glutamine-rich	yes	yes	1	0.027534	84.609				1
AVTVLRVDQIIMAKP	TYLGKYWAIKLATNAAVTVLRVDQIIMAKP	AVTVLRVDQIIMAKPAGGPKPPSGKKDWDD	A	A	V	K	P	A	2	1	0	1	0	1	0	0	0	2	1	1	1	0	1	0	1	0	0	3	0	0	15	2	1652.96	P50990	P50990	515	529	CCT8	T-complex protein 1 subunit theta	yes	yes	3	0.010434	61.444
AVTYNGVDNNKNKGQLTKSP	TNNVHYENYRSRKLAAVTYNGVDNNKNKGQ	GVDNNKNKGQLTKSPLAQMEEERREHVAKM	A	A	V	S	P	L	1	0	4	1	0	1	0	2	0	0	1	3	0	0	1	1	2	0	1	2	0	0	20	1	2147.1	Q16181	Q16181	316	335	2020-09-07	Septin-7	yes	yes	4	0.023521	44.587	1				1
AVVAPFKCSVLP	HVREGDEQRTFFSFPAVVAPFKCSVLPLSQ	SFPAVVAPFKCSVLPLSQNQEFMPFVKELS	P	A	V	L	P	L	2	0	0	0	1	0	0	0	0	0	1	1	0	1	2	1	0	0	0	3	0	0	12	3	1286.71	P41250	P41250	609	620	GARS	Glycine--tRNA ligase	yes	yes	2	0.014579	93.178
AVVGVSSVSRLLGRSRP	______________________________	VGVSSVSRLLGRSRPQLGRPMSSGAHGEEG	M	A	V	R	P	Q	1	3	0	0	0	0	0	2	0	0	2	0	0	0	1	4	0	0	0	4	0	0	17	1	1739.02	P12074	P12074	2	18	COX6A1	Cytochrome c oxidase subunit 6A1, mitochondrial	yes	yes	4	0.037855	37.092			1		1
AVVHIELFRKLP	HKYNFIADVVEKIAPAVVHIELFRKLPFSK	IAPAVVHIELFRKLPFSKREVPVASGSGFI	P	A	V	L	P	F	1	1	0	0	0	0	1	0	1	1	2	1	0	1	1	0	0	0	0	2	0	0	12	1	1420.86	Q92743	Q92743	182	193	HTRA1	Serine protease HTRA1	yes	yes	3;4	0.0015633	92.19	2	2	2	2	2
AVVIRLQGLP	______________________________	______________________________	M	A	V	L	P	I	1	1	0	0	0	1	0	1	0	1	2	0	0	0	1	0	0	0	0	2	0	0	10	1	1064.67	Q9NTZ6	Q9NTZ6	2	11	RBM12	RNA-binding protein 12	yes	yes	2	8.0374e-06	157.86	1	1	1	1	1
AVVIRQRKSYRRKDGVFLYFEDNA	TVKKGKPELRKKVHPAVVIRQRKSYRRKDG	YRRKDGVFLYFEDNAGVIVNNKGEMKGSAI	P	A	V	N	A	G	2	4	1	2	0	1	1	1	0	1	1	2	0	2	0	1	0	0	2	3	0	0	24	1	2929.57	P62829	P62829	79	102	RPL23	60S ribosomal protein L23	yes	yes	4;5	8.6623e-08	180.13
AVVKFHP	FGFVYFQNHDAADKAAVVKFHPIQGHRVEV	NHDAADKAAVVKFHPIQGHRVEVKKAVPKE	A	A	V	H	P	I	1	0	0	0	0	0	0	0	1	0	0	1	0	1	1	0	0	0	0	2	0	0	7	1	796.46	Q13151	Q13151	156	162	HNRNPA0	Heterogeneous nuclear ribonucleoprotein A0	yes	yes	2	0.054807	88.627
AVVKFHPIQGHRVEVKKA	FGFVYFQNHDAADKAAVVKFHPIQGHRVEV	KFHPIQGHRVEVKKAVPKEDIYSGGGGGGS	A	A	V	K	A	V	2	1	0	0	0	1	1	1	2	1	0	3	0	1	1	0	0	0	0	4	0	0	18	2	2042.19	Q13151	Q13151	156	173	HNRNPA0	Heterogeneous nuclear ribonucleoprotein A0	yes	yes	4;5	0.00029246	88.992	1	1	2	1	2
AVVKFHPIQGHRVEVKKAVP	FGFVYFQNHDAADKAAVVKFHPIQGHRVEV	HPIQGHRVEVKKAVPKEDIYSGGGGGGSRS	A	A	V	V	P	K	2	1	0	0	0	1	1	1	2	1	0	3	0	1	2	0	0	0	0	5	0	0	20	3	2238.31	Q13151	Q13151	156	175	HNRNPA0	Heterogeneous nuclear ribonucleoprotein A0	yes	yes	4;5	0.00010044	98.169			2	1	1
AVVSERLKIRGSLA	DKLCKEVPNYKLITPAVVSERLKIRGSLAR	PAVVSERLKIRGSLARAALQELLSKGLIKL	P	A	V	L	A	R	2	2	0	0	0	0	1	1	0	1	2	1	0	0	0	2	0	0	0	2	0	0	14	1	1497.9	P62851	P62851	71	84	RPS25	40S ribosomal protein S25	yes	yes	3;4	0.0037957	81.311	2		2	1	1
AVVSERLKIRGSLARA	DKLCKEVPNYKLITPAVVSERLKIRGSLAR	VVSERLKIRGSLARAALQELLSKGLIKLVS	P	A	V	R	A	A	3	3	0	0	0	0	1	1	0	1	2	1	0	0	0	2	0	0	0	2	0	0	16	2	1725.04	P62851	P62851	71	86	RPS25	40S ribosomal protein S25	yes	yes	3;4	1.8179e-08	152.32	2	2	2	2	2
AVVSERLKIRGSLARAA	DKLCKEVPNYKLITPAVVSERLKIRGSLAR	VSERLKIRGSLARAALQELLSKGLIKLVSK	P	A	V	A	A	L	4	3	0	0	0	0	1	1	0	1	2	1	0	0	0	2	0	0	0	2	0	0	17	3	1796.07	P62851	P62851	71	87	RPS25	40S ribosomal protein S25	yes	yes	3;4;5	6.8297e-06	120.77	3	2	2	3	3
AVVTADLRLNEP	REIDGGLETLRLKLPAVVTADLRLNEPRYA	KLPAVVTADLRLNEPRYATLPNIMKAKKKK	P	A	V	E	P	R	2	1	1	1	0	0	1	0	0	0	2	0	0	0	1	0	1	0	0	2	0	0	12	2	1296.7	P38117	P38117	179	190	ETFB	Electron transfer flavoprotein subunit beta	yes	yes	2	7.5615e-06	167.06			1	1
AVVYIEILDRHP	SQYNFIADVVEKTAPAVVYIEILDRHPFLG	TAPAVVYIEILDRHPFLGREVPISNGSGFV	P	A	V	H	P	F	1	1	0	1	0	0	1	0	1	2	1	0	0	0	1	0	0	0	1	2	0	0	12	1	1423.78	O43464	O43464	160	171	HTRA2	Serine protease HTRA2, mitochondrial	yes	yes	3	0.057151	50.207
AVWQLKNSA	ISATKAAAGKVGDDPAVWQLKNSAKVMVTN	KVGDDPAVWQLKNSAKVMVTNVTSLLKTVK	P	A	V	S	A	K	2	0	1	0	0	1	0	0	0	0	1	1	0	0	0	1	0	1	0	1	0	0	9	1	1015.55	Q9Y490	Q9Y490	2110	2118	TLN1	Talin-1	yes	yes	2	0.00027013	148.04			1		1
AVWVLLSRDP	PDTGLDPLTVRRHVPAVWVLLSRDPLDPNE	RRHVPAVWVLLSRDPLDPNECGYQPPGAPP	P	A	V	D	P	L	1	1	0	1	0	0	0	0	0	0	2	0	0	0	1	1	0	1	0	2	0	0	10	1	1154.64	Q8N5L8	Q8N5L8	116	125	RPP25L	Ribonuclease P protein subunit p25-like protein	yes	yes	2	0.007436	84.213
AVYAIHHQQLP	GPSAQSPQSSFPQPAAVYAIHHQQLPHGFT	PQPAAVYAIHHQQLPHGFTNMAHVTQAHVQ	A	A	V	L	P	H	2	0	0	0	0	2	0	0	2	1	1	0	0	0	1	0	0	0	1	1	0	0	11	2	1275.67	Q8WWM7	Q8WWM7	944	954	ATXN2L	Ataxin-2-like protein	yes	yes	2;3	0.00079792	120.62		1			1
AVYFEKGDYNKCRELCEKA	KELDPTNMTYITNQAAVYFEKGDYNKCREL	EKGDYNKCRELCEKAIEVGRENREDYRQIA	A	A	V	K	A	I	2	1	1	1	2	0	3	1	0	0	1	3	0	1	0	0	0	0	2	1	0	0	19	1	2379.1	P31948	P31948	267	285	STIP1	Stress-induced-phosphoprotein 1	yes	yes	3;4;5	1.6529e-09	190.23
AVYKALSDHHIYLEGTLLKP	HDLKRCQYVTEKVLAAVYKALSDHHIYLEG	LSDHHIYLEGTLLKPNMVTPGHACTQKFSH	A	A	V	K	P	N	2	0	0	1	0	0	1	1	2	1	4	2	0	0	1	1	1	0	2	1	0	0	20	2	2267.23	P04075	P04075	212	231	ALDOA	Fructose-bisphosphate aldolase A	yes	yes	2;3;4;5	2.1915e-10	235.78	3	4	2	3	3
AVYKALSDHHIYLEGTLLKPNMVTPGHA	HDLKRCQYVTEKVLAAVYKALSDHHIYLEG	EGTLLKPNMVTPGHACTQKFSHEEIAMATV	A	A	V	H	A	C	3	0	1	1	0	0	1	2	3	1	4	2	1	0	2	1	2	0	2	2	0	0	28	4	3074.6	P04075	P04075	212	239	ALDOA	Fructose-bisphosphate aldolase A	yes	yes	5	2.4048e-06	118.85	1	1	1		1
AVYSAAILEYLTA	LKSRTTSHGRVGATAAVYSAAILEYLTAEV	TAAVYSAAILEYLTAEVLELAGNASKDLKV	A	A	V	T	A	E	4	0	0	0	0	0	1	0	0	1	2	0	0	0	0	1	1	0	2	1	0	0	13	3	1383.73	Q71UI9;P0C0S5	P0C0S5	52	64	H2AFV;H2AFZ	Histone H2A.V;Histone H2A.Z	no	no	2	0.05484	95.815				1
AWKSGGASHSELIHNLRKNGIIKTDKVFEVMLATDRSHYAKCNP	______________________________	VMLATDRSHYAKCNPYMDSPQSIGFQATIS	M	A	W	N	P	Y	4	2	3	2	1	0	2	3	3	3	3	5	1	1	1	4	2	1	1	2	0	0	44	4	4978.54	P22061	P22061	2	45	PCMT1	Protein-L-isoaspartate(D-aspartate) O-methyltransferase	yes	yes	6	0.0010225	74.603					1
AWRRRNTLQLHRYR	KGHKFHHTIGGSRRAAWRRRNTLQLHRYR_	AAWRRRNTLQLHRYR_______________	A	A	W	Y	R	-	1	5	1	0	0	1	0	0	1	0	2	0	0	0	0	0	1	1	1	0	0	0	14	1	1925.07	P61313	P61313	191	204	RPL15	60S ribosomal protein L15	yes	yes	4;5	0.00013501	103.11
AWRVLSSIEQKSNEEGSEEKGP	LLSVAYKNVVGGQRAAWRVLSSIEQKSNEE	IEQKSNEEGSEEKGPEVREYREKVETELQG	A	A	W	G	P	E	1	1	1	0	0	1	5	2	0	1	1	2	0	0	1	4	0	1	0	1	0	0	22	1	2459.19	P31947	P31947	58	79	SFN	14-3-3 protein sigma	yes	yes	4	2.6544e-06	171.42			1		1
AYFNDAQRQATKDA	AYLGKKVTHAVVTVPAYFNDAQRQATKDAG	PAYFNDAQRQATKDAGTIAGLNVMRIINEP	P	A	Y	D	A	G	4	1	1	2	0	2	0	0	0	0	0	1	0	1	0	0	1	0	1	0	0	0	14	3	1597.75	P11021	P11021	174	187	HSPA5	78 kDa glucose-regulated protein	yes	yes	2;3	7.5265e-50	284.76	1	2	1		1
AYFNDAQRQATKDAGTIA	AYLGKKVTHAVVTVPAYFNDAQRQATKDAG	NDAQRQATKDAGTIAGLNVMRIINEPTAAA	P	A	Y	I	A	G	5	1	1	2	0	2	0	1	0	1	0	1	0	1	0	0	2	0	1	0	0	0	18	4	1939.94	P11021	P11021	174	191	HSPA5	78 kDa glucose-regulated protein	yes	yes	3	0.0017146	85.29	1	1		1	1
AYFNDSQRQATKDA	AYLGKTVTNAVVTVPAYFNDSQRQATKDAG	PAYFNDSQRQATKDAGTIAGLNVLRIINEP	P	A	Y	D	A	G	3	1	1	2	0	2	0	0	0	0	0	1	0	1	0	1	1	0	1	0	0	0	14	2	1613.74	P38646;P0DMV8;P0DMV9;P11142;P17066;P34931	P11142	148	161	HSPA9;HSPA1A;HSPA1B;HSPA8;HSPA6;HSPA1L	Stress-70 protein, mitochondrial;Heat shock 70 kDa protein 1A;Heat shock 70 kDa protein 1B;Heat shock cognate 71 kDa protein;Heat shock 70 kDa protein 6;Heat shock 70 kDa protein 1-like	no	no	2;3	6.9829e-21	268.74	2	2	2	1	2
AYFNDSQRQATKDAGQISGLNVLRVINEP	NYLGHTAKNAVITVPAYFNDSQRQATKDAG	GQISGLNVLRVINEPTAAALAYGLDKSEDK	P	A	Y	E	P	T	3	2	3	2	0	3	1	2	0	2	2	1	0	1	1	2	1	0	1	2	0	0	29	3	3203.63	P38646	P38646	195	223	HSPA9	Stress-70 protein, mitochondrial	yes	yes	3;4	1.1699e-80	356.23	3	2	2	2	2
AYFNDSQRQATKDAGTIA	AYLGKTVTNAVVTVPAYFNDSQRQATKDAG	NDSQRQATKDAGTIAGLNVLRIINEPTAAA	P	A	Y	I	A	G	4	1	1	2	0	2	0	1	0	1	0	1	0	1	0	1	2	0	1	0	0	0	18	3	1955.93	P11142	P11142	148	165	HSPA8	Heat shock cognate 71 kDa protein	yes	yes	3	0.0048449	69.935
AYFNDSQRQATKDAGTIAGLNVLRIINEP	AYLGKTVTNAVVTVPAYFNDSQRQATKDAG	GTIAGLNVLRIINEPTAAAIAYGLDKKVGA	P	A	Y	E	P	T	4	2	3	2	0	2	1	2	0	3	2	1	0	1	1	1	2	0	1	1	0	0	29	4	3174.64	P11142	P11142	148	176	HSPA8	Heat shock cognate 71 kDa protein	yes	yes	3;4	1.184e-79	341.56	3	2	2	3	2
AYFNDSQRQATKDAGVIAGLNVLRIINEP	AYLGYPVTNAVITVPAYFNDSQRQATKDAG	GVIAGLNVLRIINEPTAAAIAYGLDRTGKG	P	A	Y	E	P	T	4	2	3	2	0	2	1	2	0	3	2	1	0	1	1	1	1	0	1	2	0	0	29	4	3172.66	P0DMV8;P0DMV9;P34931	P0DMV8	148	176	HSPA1A;HSPA1B;HSPA1L	Heat shock 70 kDa protein 1A;Heat shock 70 kDa protein 1B;Heat shock 70 kDa protein 1-like	no	no	3;4	1.2908e-06	189.34		2	2		2
AYGLSREVQQKIEKQYDA	______________________________	LSREVQQKIEKQYDADLEQILIQWITTQCR	P	A	Y	D	A	D	2	1	0	1	0	3	2	1	0	1	1	2	0	0	0	1	0	0	2	1	0	0	18	1	2125.08	P37802	P37802	7	24	TAGLN2	Transgelin-2	yes	yes	3;4	9.1216e-15	216.3	1	1	2		2
AYHSFLVEP	______________________________	______________________________	M	A	Y	E	P	I	1	0	0	0	0	0	1	0	1	0	1	0	0	1	1	1	0	0	1	1	0	0	9	1	1061.52	O15143	O15143	2	10	ARPC1B	Actin-related protein 2/3 complex subunit 1B	yes	yes	2	0.0005154	142.11	1	1	1	1	1
AYKGQILTMA	FNTGLGGYPEAITDPAYKGQILTMANPIIG	AITDPAYKGQILTMANPIIGNGGAPDTTAL	P	A	Y	M	A	N	2	0	0	0	0	1	0	1	0	1	1	1	1	0	0	0	1	0	1	0	0	0	10	1	1094.58	P31327	P31327	88	97	CPS1	Carbamoyl-phosphate synthase [ammonia], mitochondrial	yes	yes	2	0.041745	74.184
AYKGQILTMANP	FNTGLGGYPEAITDPAYKGQILTMANPIIG	TDPAYKGQILTMANPIIGNGGAPDTTALDE	P	A	Y	N	P	I	2	0	1	0	0	1	0	1	0	1	1	1	1	0	1	0	1	0	1	0	0	0	12	2	1305.68	P31327	P31327	88	99	CPS1	Carbamoyl-phosphate synthase [ammonia], mitochondrial	yes	yes	2	0.00020708	129.63	1				1
AYLNNKKTIAEGRRIP	ARSPADQDRFICIYPAYLNNKKTIAEGRRI	YLNNKKTIAEGRRIPISKAVENPTATEIQD	P	A	Y	I	P	I	2	2	2	0	0	0	1	1	0	2	1	2	0	0	1	0	1	0	1	0	0	0	16	2	1843.04	P09132	P09132	21	36	SRP19	Signal recognition particle 19 kDa protein	yes	yes	4	0.00052976	92.063			1		1
AYLQELGRMRKVVLEAP	ATAALHTHRDHPHTAAYLQELGRMRKVVLE	LQELGRMRKVVLEAPDETTLKELAETLQQK	A	A	Y	A	P	D	2	2	0	0	0	1	2	1	0	0	3	1	1	0	1	0	0	0	1	2	0	0	17	2	1972.09	Q6GMV3	Q6GMV3	70	86	PTRHD1	Putative peptidyl-tRNA hydrolase PTRHD1	yes	yes	3	0.022617	53.403	1	1
AYMDRRDHP	RAHESVVKSEDFSLPAYMDRRDHPLPEVAH	EDFSLPAYMDRRDHPLPEVAHVKHLSASQK	P	A	Y	H	P	L	1	2	0	2	0	0	0	0	1	0	0	0	1	0	1	0	0	0	1	0	0	0	9	1	1159.52	P13073	P13073	37	45	COX4I1	Cytochrome c oxidase subunit 4 isoform 1, mitochondrial	yes	yes	3	0.003196	104.2		1
AYMDRRDHPLP	RAHESVVKSEDFSLPAYMDRRDHPLPEVAH	FSLPAYMDRRDHPLPEVAHVKHLSASQKAL	P	A	Y	L	P	E	1	2	0	2	0	0	0	0	1	0	1	0	1	0	2	0	0	0	1	0	0	0	11	2	1369.66	P13073	P13073	37	47	COX4I1	Cytochrome c oxidase subunit 4 isoform 1, mitochondrial	yes	yes	3	0.0092077	74.962			1
AYRHMADRMGTP	RAALAAERKFFLSHPAYRHMADRMGTPHLQ	SHPAYRHMADRMGTPHLQKTLNQQLTNHIR	P	A	Y	T	P	H	2	2	0	1	0	0	0	1	1	0	0	0	2	0	1	0	1	0	1	0	0	0	12	2	1404.64	P50570	P50570	264	275	DNM2	Dynamin-2	yes	yes	3	0.00023616	111.79		1			1
AYRKYTEQITNEKLA	YTKILDVLEEIPKNAAYRKYTEQITNEKLA	AYRKYTEQITNEKLAMVKAEPDVKKLEDQL	A	A	Y	L	A	M	2	1	1	0	0	1	2	0	0	1	1	2	0	0	0	0	2	0	2	0	0	0	15	1	1826.95	Q16718	Q16718	43	57	NDUFA5	NADH dehydrogenase [ubiquinone] 1 alpha subcomplex subunit 5	yes	yes	3	1.7931e-08	164.2
AYYAHYYQQQA	DPAKAGTDPNSAAWAAYYAHYYQQQAQPPP	AAWAAYYAHYYQQQAQPPPAAPAGAPTTTQ	A	A	Y	Q	A	Q	3	0	0	0	0	3	0	0	1	0	0	0	0	0	0	0	0	0	4	0	0	0	11	2	1404.61	Q96AE4	Q96AE4	539	549	FUBP1	Far upstream element-binding protein 1	yes	yes	2	0.0044795	98.418
CAISILGKSLA	NNKITVVGVGQVGMACAISILGKSLADELA	VGMACAISILGKSLADELALVDVLEDKLKG	A	C	A	L	A	D	2	0	0	0	1	0	0	1	0	2	2	1	0	0	0	2	0	0	0	0	0	0	11	1	1131.63	P07195	P07195	36	46	LDHB	L-lactate dehydrogenase B chain	yes	yes	2	0.00093102	123.86			1	1	1
CALCSLHSIGKIGGA	VVPDQLMAFGGSSEPCALCSLHSIGKIGGA	CALCSLHSIGKIGGAQNRSYSKLLCGLLAE	P	C	A	G	A	Q	2	0	0	0	2	0	0	3	1	2	2	1	0	0	0	2	0	0	0	0	0	0	15	1	1542.76	P14174	P14174	57	71	MIF	Macrophage migration inhibitory factor	yes	yes	3	0.00086618	75.462			1		1
CALVASQYGWSGNMERIMKA	KIEKAVVSQRLTESPCALVASQYGWSGNME	SQYGWSGNMERIMKAQAYQTGKDISTNYYA	P	C	A	K	A	Q	3	1	1	0	1	1	1	2	0	1	1	1	2	0	0	2	0	1	1	1	0	0	20	2	2271.06	P14625	P14625	645	664	HSP90B1	Endoplasmin	yes	yes	3	5.6609e-09	181.41			1	1	1
CAQLSISSIGVVGTAEDNRSHSA	VRPGLAMALSGSTEPCAQLSISSIGVVGTA	IGVVGTAEDNRSHSAHFFEFLTKELALGQD	P	C	A	S	A	H	3	1	1	1	1	1	1	2	1	2	1	0	0	0	0	5	1	0	0	2	0	0	23	2	2358.12	P30046;A6NHG4	P30046	57	79	DDT;DDTL	D-dopachrome decarboxylase;D-dopachrome decarboxylase-like protein	yes	no	3	1.2828e-05	110.75			1
CCIVTSTYGWTA	KVEKVTISNRLVSSPCCIVTSTYGWTANME	SSPCCIVTSTYGWTANMERIMKAQALRDNS	P	C	C	T	A	N	1	0	0	0	2	0	0	1	0	1	0	0	0	0	0	1	3	1	1	1	0	0	12	0	1417.6	P08238;Q58FF7;P07900	P08238	589	600	HSP90AB1;HSP90AB3P;HSP90AA1	Heat shock protein HSP 90-beta;Putative heat shock protein HSP 90-beta-3;Heat shock protein HSP 90-alpha	no	no	2	0.014172	85.064			1
CCLLYRGDVVP	NQMVKCDPRHGKYMACCLLYRGDVVPKDVN	KYMACCLLYRGDVVPKDVNAAIATIKTKRS	A	C	C	V	P	K	0	1	0	1	2	0	0	1	0	0	2	0	0	0	1	0	0	0	1	2	0	0	11	0	1350.64	P68363;Q71U36;Q9BQE3;A6NHL2;P68366	P68363	315	325	TUBA1B;TUBA1A;TUBA1C;TUBAL3;TUBA4A	Tubulin alpha-1B chain;Tubulin alpha-1A chain;Tubulin alpha-1C chain;Tubulin alpha chain-like 3;Tubulin alpha-4A chain	no	no	2	0.00062353	141.48
CDFTEDQTAEFKEAFQLFDRTGDGKILYSQCGDVMRALGQNP	______________________________	YSQCGDVMRALGQNPTNAEVLKVLGNPKSD	M	C	D	N	P	T	3	2	1	5	2	4	3	4	0	1	3	2	1	4	1	1	3	0	1	1	0	0	42	3	4857.21	P60660	P60660	2	43	MYL6	Myosin light polypeptide 6	yes	yes	4	2.4003e-43	292.54				1	1
CDHLSGFNVCNRYLVVLYYNANRA	TAYVVYEDIFDAKNACDHLSGFNVCNRYLV	CNRYLVVLYYNANRAFQKMDTKKKEEQLKL	A	C	D	R	A	F	2	2	4	1	2	0	0	1	1	0	3	0	0	1	0	1	0	0	3	3	0	0	24	1	2917.38	Q9Y3B4	Q9Y3B4	74	97	SF3B6	Splicing factor 3B subunit 6	yes	yes	4	1.1328e-05	162.65
CDKEFMWALKNGDLDEVKDYVAKGEDVNRTLEGGRKP	______________________________	KGEDVNRTLEGGRKPLHYAADCGQLEILEF	M	C	D	K	P	L	2	2	2	5	1	0	4	4	0	0	3	5	1	1	1	0	1	1	1	3	0	0	37	2	4282.08	P58546	P58546	2	38	MTPN	Myotrophin	yes	yes	5	2.9929e-41	289.34
CDKEFMWALKNGDLDEVKDYVAKGEDVNRTLEGGRKPLHYA	______________________________	VNRTLEGGRKPLHYAADCGQLEILEFLLLK	M	C	D	Y	A	A	3	2	2	5	1	0	4	4	1	0	4	5	1	1	1	0	1	1	2	3	0	0	41	3	4766.32	P58546	P58546	2	42	MTPN	Myotrophin	yes	yes	5	8.0455e-09	187.06
CDKEFMWALKNGDLDEVKDYVAKGEDVNRTLEGGRKPLHYAA	______________________________	NRTLEGGRKPLHYAADCGQLEILEFLLLKG	M	C	D	A	A	D	4	2	2	5	1	0	4	4	1	0	4	5	1	1	1	0	1	1	2	3	0	0	42	4	4837.36	P58546	P58546	2	43	MTPN	Myotrophin	yes	yes	5;6	7.787e-25	250.9			2		2
CEAYLVGLFEDTNLCAIHAKRVTIMP	DLRFQSSAVMALQEACEAYLVGLFEDTNLC	TNLCAIHAKRVTIMPKDIQLARRIRGERA_	A	C	E	M	P	K	3	1	1	1	2	0	2	1	1	2	3	1	1	1	1	0	2	0	1	2	0	0	26	3	3020.49	P68431	P68431	97	122	HIST1H3A	Histone H3.1	yes	yes	3;4	4.294e-07	185.14	4	4	4	4	3
CEEILVKHVGSRLYSVSYLLKDKGEYTLVVKWGDEHIP	GNNMLLVGVHGPRTPCEEILVKHVGSRLYS	GEYTLVVKWGDEHIPGSPYRVVVP______	P	C	E	I	P	G	0	1	0	2	1	0	4	3	2	2	5	4	0	0	1	3	1	1	3	5	0	0	38	0	4459.32	P21333	P21333	2601	2638	FLNA	Filamin-A	yes	yes	5	0.00015424	113.76			1
CELGRLYNKDA	YCTLSQEILRRPIVACELGRLYNKDAVIEF	PIVACELGRLYNKDAVIEFLLDKSAEKALG	A	C	E	D	A	V	1	1	1	1	1	0	1	1	0	0	2	1	0	0	0	0	0	0	1	0	0	0	11	0	1337.64	Q9BY42	Q9BY42	51	61	RTFDC1	Protein RTF2 homolog	yes	yes	3	0.053568	42.976
CELRVTSAHKGP	HCEKIKKACGNFGIPCELRVTSAHKGPDET	GIPCELRVTSAHKGPDETLRIKAEYEGDGI	P	C	E	G	P	D	1	1	0	0	1	0	1	1	1	0	1	1	0	0	1	1	1	0	0	1	0	0	12	1	1353.68	P22234	P22234	295	306	PAICS	Multifunctional protein ADE2;Phosphoribosylaminoimidazole-succinocarboxamide synthase;Phosphoribosylaminoimidazole carboxylase	yes	yes	3	7.475e-05	114.93
CEMVMDILRERDQGGFGDRNEYGSRIGGGIDVP	KPLRIIGDPYKVQQACEMVMDILRERDQGG	RNEYGSRIGGGIDVPVPRHSVGVVIGRSGE	A	C	E	V	P	V	0	4	1	4	1	1	3	7	0	3	1	0	2	1	1	1	0	0	1	2	0	0	33	0	3697.7	Q92945	Q92945	296	328	KHSRP	Far upstream element-binding protein 2	yes	yes	5	0.039782	37.821				1	1
CERLLSRVA	PEPEAEAEAAAGPGPCERLLSRVAALFPAL	AAGPGPCERLLSRVAALFPALRPGGFQAHY	P	C	E	V	A	A	1	2	0	0	1	0	1	0	0	0	2	0	0	0	0	1	0	0	0	1	0	0	9	0	1102.59	Q13501	Q13501	44	52	SQSTM1	Sequestosome-1	yes	yes	3	0.0032689	102.42				1
CFDASKVKCSGP	DTHIPGSPFKAHVVPCFDASKVKCSGPGLE	VVPCFDASKVKCSGPGLERATAGEVGQFQV	P	C	F	G	P	G	1	0	0	1	2	0	0	1	0	0	0	2	0	1	1	2	0	0	0	1	0	0	12	1	1354.6	P21333	P21333	1157	1168	FLNA	Filamin-A	yes	yes	2;3	2.8511e-13	208.15	1	1	1	1	2
CFDASKVKCSGPGLERA	DTHIPGSPFKAHVVPCFDASKVKCSGPGLE	DASKVKCSGPGLERATAGEVGQFQVDCSSA	P	C	F	R	A	T	2	1	0	1	2	0	1	2	0	0	1	2	0	1	1	2	0	0	0	1	0	0	17	2	1880.89	P21333	P21333	1157	1173	FLNA	Filamin-A	yes	yes	3;4	3.0435e-05	116.61			2	2	2
CFDEEATGTIQEDYLRELLTTMGDRFTDEEVDELYREAP	LNGTDPEDVIRNAFACFDEEATGTIQEDYL	RFTDEEVDELYREAPIDKKGNFNYIEFTRI	A	C	F	A	P	I	2	3	0	5	1	1	8	2	0	1	4	0	1	2	1	0	5	0	2	1	0	0	39	2	4656.08	O14950;P19105	O14950	109	147	MYL12B;MYL12A	Myosin regulatory light chain 12B;Myosin regulatory light chain 12A	yes	no	4	2.5888e-23	256.9
CFIIAEIGQNHQGDLDVAKRMIRMA	ELELCPGRWVGGQHPCFIIAEIGQNHQGDL	HQGDLDVAKRMIRMAKECGADCAKFQKSEL	P	C	F	M	A	K	3	2	1	2	1	2	1	2	1	4	1	1	2	1	0	0	0	0	0	1	0	0	25	2	2885.45	Q9NR45	Q9NR45	19	43	NANS	Sialic acid synthase	yes	yes	5	3.8866e-05	140.64
CFRDVQIGDIVTVGECRP	RFEKRHKNMSVHLSPCFRDVQIGDIVTVGE	DVQIGDIVTVGECRPLSKTVRFNVLKVTKA	P	C	F	R	P	L	0	2	0	2	2	1	1	2	0	2	0	0	0	1	1	0	1	0	0	3	0	0	18	0	2120.01	P62280	P62280	116	133	RPS11	40S ribosomal protein S11	yes	yes	2;3	2.9368e-105	433.27	2	2	1	1	2
CFTCHQCA	AQPAVRALGQLFHIACFTCHQCAQQLQGQQ	GQLFHIACFTCHQCAQQLQGQQFYSLEGAP	A	C	F	C	A	Q	1	0	0	0	3	1	0	0	1	0	0	0	0	1	0	0	1	0	0	0	0	0	8	0	1082.37	Q15942	Q15942	409	416	ZYX	Zyxin	yes	yes	2	0.04109	96.51
CFYDIDLDP	LVGTMSTMPGLPTRPCFYDIDLDPETEQVN	GLPTRPCFYDIDLDPETEQVNGLF______	P	C	F	D	P	E	0	0	0	3	1	0	0	0	0	1	1	0	0	1	1	0	0	0	1	0	0	0	9	0	1156.47	P11586	P11586	918	926	MTHFD1	C-1-tetrahydrofolate synthase, cytoplasmic;Methylenetetrahydrofolate dehydrogenase;Methenyltetrahydrofolate cyclohydrolase;Formyltetrahydrofolate synthetase;C-1-tetrahydrofolate synthase, cytoplasmic, N-terminally processed	yes	yes	2	0.019098	100.82			1	1	1
CGEGSKTWDRFQMRIHKRLIDLHSP	RMPTKTLRITTRKTPCGEGSKTWDRFQMRI	FQMRIHKRLIDLHSPSEIVKQITSISIEPG	P	C	G	S	P	S	0	3	0	2	1	1	1	2	2	2	2	2	1	1	1	2	1	1	0	0	0	0	25	0	3066.54	P60866	P60866	70	94	RPS20	40S ribosomal protein S20	yes	yes	4;5	1.067e-05	107.07			1
CGKYYRVCTLA	GVHHYSGNNIELGTACGKYYRVCTLAIIDP	LGTACGKYYRVCTLAIIDPGDSDIIRSMPE	A	C	G	L	A	I	1	1	0	0	2	0	0	1	0	0	1	1	0	0	0	0	1	0	2	1	0	0	11	0	1389.65	P62888	P62888	85	95	RPL30	60S ribosomal protein L30	yes	yes	3	0.022651	58.699
CGNIVGLVGVDQFLVKTGTITTFEHA	ILMMGRYVEPIEDVPCGNIVGLVGVDQFLV	QFLVKTGTITTFEHAHNMRVMKFSVSPVVR	P	C	G	H	A	H	1	0	1	1	1	1	1	4	1	2	2	1	0	2	0	0	4	0	0	4	0	0	26	0	2775.43	P13639	P13639	466	491	EEF2	Elongation factor 2	yes	yes	3	2.2808e-31	262.94
CGNIVGLVGVDQFLVKTGTITTFEHAHNMRVMKFSVSP	ILMMGRYVEPIEDVPCGNIVGLVGVDQFLV	EHAHNMRVMKFSVSPVVRVAVEAKNPADLP	P	C	G	S	P	V	1	1	2	1	1	1	1	4	2	2	2	2	2	3	1	2	4	0	0	6	0	0	38	1	4189.13	P13639	P13639	466	503	EEF2	Elongation factor 2	yes	yes	5;6	2.766e-08	196.68			2	1	1
CGVRLSGEARKQVEVFRQNLFQEA	______________________________	RKQVEVFRQNLFQEAEEFLYRFLPQKIIYL	P	C	G	E	A	E	2	3	1	0	1	3	3	2	0	0	2	1	0	2	0	1	0	0	0	3	0	0	24	1	2820.45	Q9UL46	Q9UL46	5	28	PSME2	Proteasome activator complex subunit 2	yes	yes	4	7.9857e-06	110.38				1	1
CHIEMILTEKEQIVP	TYRAHGRINPYMSSPCHIEMILTEKEQIVP	CHIEMILTEKEQIVPKPEEEVAQKKKISQK	P	C	H	V	P	K	0	0	0	0	1	1	3	0	1	3	1	1	1	0	1	0	1	0	0	1	0	0	15	0	1838.93	P18621	P18621	144	158	RPL17	60S ribosomal protein L17	yes	yes	3	1.2339e-11	159.64
CHLHPTSSLFGMGYTP	LKGIGEYVNIRTGMPCHLHPTSSLFGMGYT	HLHPTSSLFGMGYTPDYIVYHELVMTTKEY	P	C	H	T	P	D	0	0	0	0	1	0	0	2	2	0	2	0	1	1	2	2	2	0	1	0	0	0	16	1	1803.81	Q92620	Q92620	1099	1114	DHX38	Pre-mRNA-splicing factor ATP-dependent RNA helicase PRP16	yes	yes	2	0.017016	65.347	1	1		1
CIAEKLGGSLIVA	KHECQANGPEDLNRACIAEKLGGSLIVAFE	RACIAEKLGGSLIVAFEGCPV_________	A	C	I	V	A	F	2	0	0	0	1	0	1	2	0	2	2	1	0	0	0	1	0	0	0	1	0	0	13	1	1329.73	P60981	P60981	147	159	DSTN	Destrin	yes	yes	2	0.0072124	85.533
CIGEKLDEREA	QKVAHALAEGLGVIACIGEKLDEREAGITE	GVIACIGEKLDEREAGITEKVVFEQTKVIA	A	C	I	E	A	G	1	1	0	1	1	0	3	1	0	1	1	1	0	0	0	0	0	0	0	0	0	0	11	0	1318.62	P60174	P60174	164	174	TPI1	Triosephosphate isomerase	yes	yes	2;3	5.9315e-13	246.86	2	2	1	1	2
CIGGVILFHETLYQKA	FYRQLLLTADDRVNPCIGGVILFHETLYQK	IGGVILFHETLYQKADDGRPFPQVIKSKGG	P	C	I	K	A	D	1	0	0	0	1	1	1	2	1	2	2	1	0	1	0	0	1	0	1	1	0	0	16	0	1847.96	P04075	P04075	73	88	ALDOA	Fructose-bisphosphate aldolase A	yes	yes	2;3	7.3884e-30	310.59	2	2	6	7	9
CIGGVILFHETLYQKADDGRP	FYRQLLLTADDRVNPCIGGVILFHETLYQK	LFHETLYQKADDGRPFPQVIKSKGGVVGIK	P	C	I	R	P	F	1	1	0	2	1	1	1	3	1	2	2	1	0	1	1	0	1	0	1	1	0	0	21	1	2388.19	P04075	P04075	73	93	ALDOA	Fructose-bisphosphate aldolase A	yes	yes	3;4	2.8535e-08	179.95			1	2
CIIATKTP	HEGEVNRARYMPQNPCIIATKTPSSDVLVF	RYMPQNPCIIATKTPSSDVLVFDYTKHPSK	P	C	I	T	P	S	1	0	0	0	1	0	0	0	0	2	0	1	0	0	1	0	2	0	0	0	0	0	8	1	902.49	Q09028	Q09028	138	145	RBBP4	Histone-binding protein RBBP4	yes	yes	2	0.010043	140.98				1	1
CIIIKLNRVLGFKP	SGLNDETYGYKEGKPCIIIKLNRVLGFKPK	PCIIIKLNRVLGFKPKPPKNESLETYPVMK	P	C	I	K	P	K	0	1	1	0	1	0	0	1	0	3	2	2	0	1	1	0	0	0	0	1	0	0	14	0	1670.01	P05026	P05026	175	188	ATP1B1	Sodium/potassium-transporting ATPase subunit beta-1	yes	yes	4	0.0043989	72.29
CIIYNEDNGIIKA	KGKMRNRRRIQRRGPCIIYNEDNGIIKAFR	GPCIIYNEDNGIIKAFRNIPGITLLNVSKL	P	C	I	K	A	F	1	0	2	1	1	0	1	1	0	4	0	1	0	0	0	0	0	0	1	0	0	0	13	0	1521.75	P36578	P36578	208	220	RPL4	60S ribosomal protein L4	yes	yes	2	0.00015049	155.42
CIIYNEDNGIIKAFRNIP	KGKMRNRRRIQRRGPCIIYNEDNGIIKAFR	YNEDNGIIKAFRNIPGITLLNVSKLNILKL	P	C	I	I	P	G	1	1	3	1	1	0	1	1	0	5	0	1	0	1	1	0	0	0	1	0	0	0	18	1	2149.1	P36578	P36578	208	225	RPL4	60S ribosomal protein L4	yes	yes	2;3	5.7442e-75	371.63	2	1	1	2	1
CILGQNGISDLVKVTLTSEEEA	KGLYGIKDDVFLSVPCILGQNGISDLVKVT	ISDLVKVTLTSEEEARLKKSADTLWGIQKE	P	C	I	E	A	R	1	0	1	1	1	1	3	2	0	2	3	1	0	0	0	2	2	0	0	2	0	0	22	0	2375.19	P00338	P00338	293	314	LDHA	L-lactate dehydrogenase A chain	yes	yes	2;3	1.2638e-33	338.23
CIMGYFAGKLSYVKTCQEKFKKLENSP	SSHPKYGSIPKLILACIMGYFAGKLSYVKT	VKTCQEKFKKLENSPLGEALRSGQARRSSP	A	C	I	S	P	L	1	0	1	0	2	1	2	2	0	1	2	5	1	2	1	2	1	0	2	1	0	0	27	1	3225.6	Q9NX40	Q9NX40	83	109	OCIAD1	OCIA domain-containing protein 1	yes	yes	5	0.031335	38.746			1
CIYRNTGTEAP	LEAMKGPREEIVYLPCIYRNTGTEAPDYLA	VYLPCIYRNTGTEAPDYLATVDVDPKSPQY	P	C	I	A	P	D	1	1	1	0	1	0	1	1	0	1	0	0	0	0	1	0	2	0	1	0	0	0	11	1	1280.58	Q13228	Q13228	31	41	SELENBP1	Selenium-binding protein 1	yes	yes	2	0.027077	76.605				1
CIYSALILHDDEVTVTEDKINALIKAA	______________________________	VTVTEDKINALIKAAGVNVEPFWPGLFAKA	A	C	I	A	A	G	4	0	1	3	1	0	2	0	1	4	3	2	0	0	0	1	2	0	1	2	0	0	27	3	3014.56	P05386	P05386	9	35	RPLP1	60S acidic ribosomal protein P1	yes	yes	3;4	1.3602e-05	174.4			1	2	1
CLFTINKEDHTLGNIIKSQLLKDP	EKKITINKDTKVPNACLFTINKEDHTLGNI	HTLGNIIKSQLLKDPQVLFAGYKVPHPLEH	A	C	L	D	P	Q	0	0	2	2	1	1	1	1	1	3	4	3	0	1	1	1	2	0	0	0	0	0	24	0	2796.48	P52435;Q9GZM3	P52435	31	54	POLR2J;POLR2J2	DNA-directed RNA polymerase II subunit RPB11-a;DNA-directed RNA polymerase II subunit RPB11-b1	yes	no	4	0.0021599	70.452
CLKCEKCGKTLTSGGHAEHEGKP	FAERVTSLGKDWHRPCLKCEKCGKTLTSGG	KTLTSGGHAEHEGKPYCNHPCYAAMFGPKG	P	C	L	K	P	Y	1	0	0	0	3	0	3	4	2	0	2	4	0	0	1	1	2	0	0	0	0	0	23	1	2583.2	P50238	P50238	28	50	CRIP1	Cysteine-rich protein 1	yes	yes	5	7.7556e-06	153.18			1	1	1
CLKCEKCGKTLTSGGHAEHEGKPYCNHP	FAERVTSLGKDWHRPCLKCEKCGKTLTSGG	GGHAEHEGKPYCNHPCYAAMFGPKGFGRGG	P	C	L	H	P	C	1	0	1	0	4	0	3	4	3	0	2	4	0	0	2	1	2	0	1	0	0	0	28	2	3254.45	P50238	P50238	28	55	CRIP1	Cysteine-rich protein 1	yes	yes	5	2.2122e-05	131.62				1
CLKCEKCGKTLTSGGHAEHEGKPYCNHPCYA	FAERVTSLGKDWHRPCLKCEKCGKTLTSGG	AEHEGKPYCNHPCYAAMFGPKGFGRGGAES	P	C	L	Y	A	A	2	0	1	0	5	0	3	4	3	0	2	4	0	0	2	1	2	0	2	0	0	0	31	3	3648.58	P50238	P50238	28	58	CRIP1	Cysteine-rich protein 1	yes	yes	5	6.7346e-22	247.36			1	1
CLKDLKKGDIIQLQRRGFFICDQP	VNKNSKHEELMLGDPCLKDLKKGDIIQLQR	IIQLQRRGFFICDQPYEPVSPYSCKEAPCV	P	C	L	Q	P	Y	0	2	0	3	2	3	0	2	0	3	3	3	0	2	1	0	0	0	0	0	0	0	24	0	2947.55	P07814	P07814	660	683	EPRS	Bifunctional glutamate/proline--tRNA ligase;Glutamate--tRNA ligase;Proline--tRNA ligase	yes	yes	5	0.0023278	67.11				1
CLLKRLP	SLTASIKAPSGRDEPCLLKRLPNNHIGISF	APSGRDEPCLLKRLPNNHIGISFIPREVGE	P	C	L	L	P	N	0	1	0	0	1	0	0	0	0	0	3	1	0	0	1	0	0	0	0	0	0	0	7	0	898.542	O75369;Q14315	O75369	1952	1958	FLNB;FLNC	Filamin-B;Filamin-C	no	no	2	0.037846	126.52				1	1
CLLKRLRNGHVGISFVP	LLTATVVPPSGREEPCLLKRLRNGHVGISF	LKRLRNGHVGISFVPKETGEHLVHVKKNGQ	P	C	L	V	P	K	0	2	1	0	1	0	0	2	1	1	3	1	0	1	1	1	0	0	0	2	0	0	17	0	1965.11	P21333	P21333	1997	2013	FLNA	Filamin-A	yes	yes	3;4	9.445e-05	109.84	3	4	3	2	3
CLMGRGMKRV	DLVEVKPKMVMTVFACLMGRGMKRV_____	MTVFACLMGRGMKRV_______________	A	C	L	R	V	-	0	2	0	0	1	0	0	2	0	0	1	1	2	0	0	0	0	0	0	1	0	0	10	0	1206.61	P13797	P13797	621	630	PLS3	Plastin-3	yes	yes	3	0.033302	45.161					1
CLRCERCGKTLTPGGHAEHDGQP	FAEKVTSLGKDWHRPCLRCERCGKTLTPGG	KTLTPGGHAEHDGQPYCHKPCYGILFGPKG	P	C	L	Q	P	Y	1	2	0	1	3	1	2	4	2	0	2	1	0	0	2	0	2	0	0	0	0	0	23	2	2635.18	P52943	P52943	150	172	CRIP2	Cysteine-rich protein 2	yes	yes	5	9.6892e-05	94.384
CMLFMKGTP	EDLNLRLKKLTHAAPCMLFMKGTPQEPRCG	LTHAAPCMLFMKGTPQEPRCGFSKQMVEIL	P	C	M	T	P	Q	0	0	0	0	1	0	0	1	0	0	1	1	2	1	1	0	1	0	0	0	0	0	9	0	1083.49	O76003	O76003	146	154	GLRX3	Glutaredoxin-3	yes	yes	2	0.0023997	150.84			1	1	1
CNCLLLKVNQIGSVTESIQACKLA	VTNPKRIAQAVEKKACNCLLLKVNQIGSVT	QIGSVTESIQACKLAQSNGWGVMVSHRSGE	A	C	N	L	A	Q	2	0	2	0	3	2	1	1	0	2	4	2	0	0	0	2	1	0	0	2	0	0	24	1	2718.39	P13929	P13929	337	360	ENO3	Beta-enolase	yes	yes	3	1.0098e-23	254.4
CNDYFVVHMKQKGKK	GFQSFFSLIAGLTIACNDYFVVHMKQKGKK	CNDYFVVHMKQKGKK_______________	A	C	N	K	K	-	0	0	1	1	1	1	0	1	1	0	0	4	1	1	0	0	0	0	1	2	0	0	15	0	1880.94	P60903	P60903	83	97	S100A10	Protein S100-A10	yes	yes	4	1.71e-06	136.21
CNNKGAHSVGLMWWMLAREVLRMRGTISREHP	CNTDSPLRYVDIAIPCNNKGAHSVGLMWWM	REVLRMRGTISREHPWEVMPDLYFYRDPEE	P	C	N	H	P	W	2	4	2	0	1	0	2	3	2	1	3	1	3	0	1	2	1	2	0	2	0	0	32	2	3791.89	P08865	P08865	163	194	RPSA	40S ribosomal protein SA	yes	yes	5;6;7	5.0139e-15	222.71			1	1	1
CPDVKYGKRIHVLP	NNLRVRLGDVISIQPCPDVKYGKRIHVLPI	PCPDVKYGKRIHVLPIDDTVEGITGNLFEV	P	C	P	L	P	I	0	1	0	1	1	0	0	1	1	1	1	2	0	0	2	0	0	0	1	2	0	0	14	1	1680.91	P55072	P55072	105	118	VCP	Transitional endoplasmic reticulum ATPase	yes	yes	4	0.028978	47.712			1
CPQEKSKDSLVQSCP	AQTPPGPSLSGSKSPCPQEKSKDSLVQSCP	CPQEKSKDSLVQSCPGSLSLCAGVKSSTPP	P	C	P	C	P	G	0	0	0	1	2	2	1	0	0	0	1	2	0	0	2	3	0	0	0	1	0	0	15	1	1761.8	Q9UQ35	Q9UQ35	1016	1030	SRRM2	Serine/arginine repetitive matrix protein 2	yes	yes	3	1.0828e-05	124.51
CQGKYTPSGQAGAAA	AQEEYVKRALANSLACQGKYTPSGQAGAAA	CQGKYTPSGQAGAAASESLFVSNHAY____	A	C	Q	A	A	S	4	0	0	0	1	2	0	3	0	0	0	1	0	0	1	1	1	0	1	0	0	0	15	4	1465.66	P04075	P04075	339	353	ALDOA	Fructose-bisphosphate aldolase A	yes	yes	2	2.1589e-07	194.43	2	2	1	1	1
CQIFVRNLP	FGGAGGHAPGVARKACQIFVRNLPFDFTWK	GVARKACQIFVRNLPFDFTWKMLKDKFNEC	A	C	Q	L	P	F	0	1	1	0	1	1	0	0	0	1	1	0	0	1	1	0	0	0	0	1	0	0	9	0	1145.6	P52272	P52272	653	661	HNRNPM	Heterogeneous nuclear ribonucleoprotein M	yes	yes	2	3.4492e-05	164.24	2	2	1	1	1
CQLLADHANSPNKKFYQ	RLKKYEAAYGKQFTPCQLLADHANSPNKKF	LLADHANSPNKKFYQ_______________	P	C	Q	Y	Q	-	2	0	2	1	1	2	0	0	1	0	2	2	0	1	1	1	0	0	1	0	0	0	17	3	2032.98	P40939	P40939	747	763	HADHA	Trifunctional enzyme subunit alpha, mitochondrial;Long-chain enoyl-CoA hydratase;Long chain 3-hydroxyacyl-CoA dehydrogenase	yes	yes	4	0.00095573	82.349
CQSIYPLHDVFVRKVKMLKKP	NKLIPDSIGKDIEKACQSIYPLHDVFVRKV	LHDVFVRKVKMLKKPKFELGKLMELHGEGS	A	C	Q	K	P	K	0	1	0	1	1	1	0	0	1	1	2	4	1	1	2	1	0	0	1	3	0	0	21	1	2585.43	P61247	P61247	201	221	RPS3A	40S ribosomal protein S3a	yes	yes	4;5	0.0014503	71.073
CRAYGLKSGLKKQELLEALTKHFQD	KGTLGKFTVPMLKEACRAYGLKSGLKKQEL	KKQELLEALTKHFQD_______________	A	C	R	Q	D	-	2	1	0	1	1	2	2	2	1	0	5	4	0	1	0	1	1	0	1	0	0	0	25	2	2932.56	P12956	P12956	585	609	XRCC6	X-ray repair cross-complementing protein 6	yes	yes	5	0.0016752	70.771
CSETSQIEDTP	DVDEKTGNSESKKKPCSETSQIEDTPSSKP	KKKPCSETSQIEDTPSSKPTLLANGGHGVE	P	C	S	T	P	S	0	0	0	1	1	1	2	0	0	1	0	0	0	0	1	2	2	0	0	0	0	0	11	0	1265.51	P27816	P27816	67	77	MAP4	Microtubule-associated protein 4	yes	yes	2	0.0011975	121.05
CSGTGVISKDP	PKVVGGFDRVLLDAPCSGTGVISKDPAVKT	LDAPCSGTGVISKDPAVKTNKDEKDILRCA	P	C	S	D	P	A	0	0	0	1	1	0	0	2	0	1	0	1	0	0	1	2	1	0	0	1	0	0	11	0	1119.52	P46087	P46087	463	473	NOP2	Probable 28S rRNA (cytosine(4447)-C(5))-methyltransferase	yes	yes	2	0.0020615	115.78				1
CSVAPGKSL	LAAGPPEAAGENFAPCSVAPGKSL______	GENFAPCSVAPGKSL_______________	P	C	S	S	L	-	1	0	0	0	1	0	0	1	0	0	1	1	0	0	1	2	0	0	0	1	0	0	9	2	917.464	Q96CP2	Q96CP2	132	140	FLYWCH2	FLYWCH family member 2	yes	yes	2	0.0063478	123.16				1
CSVTIKEGSQLKQQIQSIQQSIERLLV	QALGRACGVSRPVIACSVTIKEGSQLKQQI	QQIQSIQQSIERLLV_______________	A	C	S	L	V	-	0	1	0	0	1	6	2	1	0	4	3	2	0	0	0	4	1	0	0	2	0	0	27	0	3112.69	P55769	P55769	102	128	NHP2L1	NHP2-like protein 1;NHP2-like protein 1, N-terminally processed	yes	yes	4	9.7168e-16	220.49			1		1
CTLVAQKIDLP	KKLEEVVQILGDKFPCTLVAQKIDLPEYQG	DKFPCTLVAQKIDLPEYQGEPDEISIQKCQ	P	C	T	L	P	E	1	0	0	1	1	1	0	0	0	1	2	1	0	0	1	0	1	0	0	1	0	0	11	1	1256.68	Q9BY32	Q9BY32	33	43	ITPA	Inosine triphosphate pyrophosphatase	yes	yes	2	0.0029362	108.3			1		1
CTQKFSHEEIA	EGTLLKPNMVTPGHACTQKFSHEEIAMATV	PGHACTQKFSHEEIAMATVTALRRTVPPAV	A	C	T	I	A	M	1	0	0	0	1	1	2	0	1	1	0	1	0	1	0	1	1	0	0	0	0	0	11	0	1348.61	P04075	P04075	240	250	ALDOA	Fructose-bisphosphate aldolase A	yes	yes	2;3	5.9306e-13	213.63	3	2	1	2
CTQKFSHEEIAMA	EGTLLKPNMVTPGHACTQKFSHEEIAMATV	HACTQKFSHEEIAMATVTALRRTVPPAVTG	A	C	T	M	A	T	2	0	0	0	1	1	2	0	1	1	0	1	1	1	0	1	1	0	0	0	0	0	13	1	1550.69	P04075	P04075	240	252	ALDOA	Fructose-bisphosphate aldolase A	yes	yes	2;3	2.8003e-14	211.86	4	4	3	3	4
CTRRIDTNLNKVSKIYP	CGSCAMNINGGNTLACTRRIDTNLNKVSKI	RRIDTNLNKVSKIYPLPHMYVIKDLVPDLS	A	C	T	Y	P	L	0	2	2	1	1	0	0	0	0	2	1	2	0	0	1	1	2	0	1	1	0	0	17	0	2077.11	P21912	P21912	113	129	SDHB	Succinate dehydrogenase [ubiquinone] iron-sulfur subunit, mitochondrial	yes	yes	4;5	3.6611e-08	142.91	1		2	1	1
CTTINKVCASGMKA	TRQAVLGAGLPISTPCTTINKVCASGMKAI	PCTTINKVCASGMKAIMMASQSLMCGHQDV	P	C	T	K	A	I	2	0	1	0	2	0	0	1	0	1	0	2	1	0	0	1	2	0	0	1	0	0	14	1	1539.72	P24752	P24752	119	132	ACAT1	Acetyl-CoA acetyltransferase, mitochondrial	yes	yes	3	2.5075e-05	121.09			1	1	1
CVGNAYHKQLA	DSQQPSSSGLASSKACVGNAYHKQLAALNC	SSKACVGNAYHKQLAALNCSVRDWIVKHVN	A	C	V	L	A	A	2	0	1	0	1	1	0	1	1	0	1	1	0	0	0	0	0	0	1	1	0	0	11	1	1259.61	Q9UKX7	Q9UKX7	151	161	NUP50	Nuclear pore complex protein Nup50	yes	yes	3	0.043965	41.283
CVQRTLMNLGGLA	DIFQTVDLWEGKNMACVQRTLMNLGGLAVA	MACVQRTLMNLGGLAVARDDGLFSGDPNWF	A	C	V	L	A	V	1	1	1	0	1	1	0	2	0	0	3	0	1	0	0	0	1	0	0	1	0	0	13	0	1431.73	P37802	P37802	124	136	TAGLN2	Transgelin-2	yes	yes	2	1.9474e-08	175.41	4	3	2	2	2
CVVCRGAGQAKQKKRVMIP	TCRRCGGRGSIIISPCVVCRGAGQAKQKKR	RGAGQAKQKKRVMIPVPAGVEDGQTVRMPV	P	C	V	I	P	V	2	2	0	0	2	2	0	2	0	1	0	3	1	0	1	0	0	0	0	3	0	0	19	2	2185.18	Q96EY1	Q96EY1	289	307	DNAJA3	DnaJ homolog subfamily A member 3, mitochondrial	yes	yes	4	0.050507	36.112					1
CVVHGSDLKDMTSEQLDDILKYHTEIVFARTSP	LNIPVSQVNPRDAKACVVHGSDLKDMTSEQ	ILKYHTEIVFARTSPQQKLIIVEGCQRQGA	A	C	V	S	P	Q	1	1	0	4	1	1	2	1	2	2	3	2	1	1	1	3	3	0	1	3	0	0	33	1	3803.85	P05023	P05023	663	695	ATP1A1	Sodium/potassium-transporting ATPase subunit alpha-1	yes	yes	5	4.8673e-05	149.84
CYATLFGPKGVNIGGAGSYIYEKP	GGHAEHDGKPFCHKPCYATLFGPKGVNIGG	GVNIGGAGSYIYEKPLAEGPQVTGPIEVPA	P	C	Y	K	P	L	2	0	1	0	1	0	1	5	0	2	1	2	0	1	2	1	1	0	3	1	0	0	24	3	2561.26	P52943	P52943	57	80	CRIP2	Cysteine-rich protein 2	yes	yes	3	1.4404e-05	146.25			1	1
CYEESLKSRP	HPLDVMADARALERACYEESLKSRPGTASS	ALERACYEESLKSRPGTASSSGGSIARGAP	A	C	Y	R	P	G	0	1	0	0	1	0	2	0	0	0	1	1	0	0	1	2	0	0	1	0	0	0	10	0	1267.59	Q9Y618	Q9Y618	1503	1512	NCOR2	Nuclear receptor corepressor 2	yes	yes	3	0.0038305	80.763				1
CYGILFGPKGVNTGAVGSYIYDRDP	GGHAEHDGQPYCHKPCYGILFGPKGVNTGA	VNTGAVGSYIYDRDPEGKVQP_________	P	C	Y	D	P	E	1	1	1	2	1	0	0	5	0	2	1	1	0	1	2	1	1	0	3	2	0	0	25	2	2718.31	P52943	P52943	178	202	CRIP2	Cysteine-rich protein 2	yes	yes	3	9.5398e-32	269.57			1	1	1
CYTKLLEFQLA	KRNPKDAKLYSNRAACYTKLLEFQLALKDC	NRAACYTKLLEFQLALKDCEECIQLEPTFI	A	C	Y	L	A	L	1	0	0	0	1	1	1	0	0	0	3	1	0	1	0	0	1	0	1	0	0	0	11	0	1384.71	P31948	P31948	403	413	STIP1	Stress-induced-phosphoprotein 1	yes	yes	2	3.5224e-05	161.92
DAAKRGAFGHERYENGA	LPKPDLVLFLQLQLADAAKRGAFGHERYEN	AKRGAFGHERYENGAFQERALRCFHQLMKD	A	D	A	G	A	F	4	2	1	1	0	0	2	3	1	0	0	1	0	1	0	0	0	0	1	0	0	0	17	3	1847.87	P23919	P23919	139	155	DTYMK	Thymidylate kinase	yes	yes	4	0.016876	35.771
DAALKVDVKSP	ASLKAPDVDVNIAGPDAALKVDVKSPKTKK	IAGPDAALKVDVKSPKTKKTMFGKMYFPDV	P	D	A	S	P	K	2	0	0	2	0	0	0	0	0	0	1	2	0	0	1	1	0	0	0	2	0	0	11	2	1141.63	Q09666	Q09666	5068	5078	AHNAK	Neuroblast differentiation-associated protein AHNAK	yes	yes	2;3	0.018262	79.489	1		1		1
DAANYNDINDVKRLKPGYLEATVDWFRRYKVP	GETDWKVIAINVDDPDAANYNDINDVKRLK	YLEATVDWFRRYKVPDGKPENEFAFNAEFK	P	D	A	V	P	D	3	3	3	4	0	0	1	1	0	1	2	3	0	1	2	0	1	1	3	3	0	0	32	4	3825.96	Q15181	Q15181	165	196	PPA1	Inorganic pyrophosphatase	yes	yes	5;6	2.0561e-05	115.66			1	1	1
DACKEFQDA	LMKHGYPLIIYDVFPDACKEFQDAGEQVVS	IYDVFPDACKEFQDAGEQVVSSPADVAEKA	P	D	A	D	A	G	2	0	0	2	1	1	1	0	0	0	0	1	0	1	0	0	0	0	0	0	0	0	9	1	1082.43	P31937	P31937	73	81	HIBADH	3-hydroxyisobutyrate dehydrogenase, mitochondrial	yes	yes	2	0.024193	93.267
DADADLEERLKNLRRD	AAGGKKAEAAASALADADADLEERLKNLRR	ADADLEERLKNLRRD_______________	A	D	A	R	D	-	2	3	1	4	0	0	2	0	0	0	3	1	0	0	0	0	0	0	0	0	0	0	16	2	1927.97	O43633	O43633	207	222	CHMP2A	Charged multivesicular body protein 2a	yes	yes	4	2.2177e-06	132.44	1	1	1	1	1
DADKERLAILGIHNEVSKIVQTYHVNMA	QGLTTAHEQFKATLPDADKERLAILGIHNE	NEVSKIVQTYHVNMAGTNPYTTITPQEING	P	D	A	M	A	G	3	1	2	2	0	1	2	1	2	3	2	2	1	0	0	1	1	0	1	3	0	0	28	2	3163.64	P12814	P12814	560	587	ACTN1	Alpha-actinin-1	yes	yes	5	0.054692	28.776
DADLEERLKNLRRD	GGKKAEAAASALADADADLEERLKNLRRD_	ADADLEERLKNLRRD_______________	A	D	A	R	D	-	1	3	1	3	0	0	2	0	0	0	3	1	0	0	0	0	0	0	0	0	0	0	14	1	1741.91	O43633	O43633	209	222	CHMP2A	Charged multivesicular body protein 2a	yes	yes	3;4	1.315e-05	123.02	1	1	1	1	1
DADLINAGKETVTILP	NGVLGLGPYPRQHEADADLINAGKETVTIL	ADLINAGKETVTILPGASFFSSDESFAMIR	A	D	A	L	P	G	2	0	1	2	0	0	1	1	0	2	2	1	0	0	1	0	2	0	0	1	0	0	16	2	1668.89	P55809	P55809	360	375	OXCT1	Succinyl-CoA:3-ketoacid coenzyme A transferase 1, mitochondrial	yes	yes	2	1.0743e-05	131.37	1	1	1
DADLKTYFTDKKTHLYTLILNP	NPKTGIYEEKHAKRPDADLKTYFTDKKTHL	FTDKKTHLYTLILNPDNSFEILVDQSVVNS	P	D	A	N	P	D	1	0	1	3	0	0	0	0	1	1	4	3	0	1	1	0	4	0	2	0	0	0	22	1	2609.37	P27824	P27824	223	244	CANX	Calnexin	yes	yes	3;4	7.1969e-05	96.718	1	1
DADSLYVEKIDVGEA	LDIRVGKIITVEKHPDADSLYVEKIDVGEA	DADSLYVEKIDVGEAEPRTVVSGLVQFVPK	P	D	A	E	A	E	2	0	0	3	0	0	2	1	0	1	1	1	0	0	0	1	0	0	1	2	0	0	15	1	1622.77	P54577	P54577	383	397	YARS	Tyrosine--tRNA ligase, cytoplasmic;Tyrosine--tRNA ligase, cytoplasmic, N-terminally processed	yes	yes	2	8.4709e-06	171.49
DAEGESDLENSRKLLSAA	ILAQATSDLVNAIKADAEGESDLENSRKLL	GESDLENSRKLLSAAKILADATAKMVEAAK	A	D	A	A	A	K	3	1	1	2	0	0	3	1	0	0	3	1	0	0	0	3	0	0	0	0	0	0	18	2	1903.91	Q9Y490	Q9Y490	843	860	TLN1	Talin-1	yes	yes	3	0.00079167	80.638
DAEGPHGQFVSEKRVEQW	EEGAETPVYLALLPPDAEGPHGQFVSEKRV	GPHGQFVSEKRVEQW_______________	P	D	A	Q	W	-	1	1	0	1	0	2	3	2	1	0	0	1	0	1	1	1	0	1	0	2	0	0	18	2	2097.99	P16152	P16152	260	277	CBR1	Carbonyl reductase [NADPH] 1	yes	yes	3;4	2.893e-15	218.85			2	1
DAEKKEMKTITGKTFSSR	AKTSDFLKVLNRARPDAEKKEMKTITGKTF	KKEMKTITGKTFSSR_______________	P	D	A	S	R	-	1	1	0	1	0	0	2	1	0	1	0	4	1	1	0	2	3	0	0	0	0	0	18	1	2056.06	O15144	O15144	283	300	ARPC2	Actin-related protein 2/3 complex subunit 2	yes	yes	3;4;5	6.2218e-38	270.95	3		2	1	2
DAERRVRRLLLLVQGKGEAA	GVLTGPEYEALDALPDAERRVRRLLLLVQG	VRRLLLLVQGKGEAACQELLRCAQRTAGAP	P	D	A	A	A	C	3	4	0	1	0	1	2	2	0	0	4	1	0	0	0	0	0	0	0	2	0	0	20	2	2249.31	O60936	O60936	53	72	NOL3	Nucleolar protein 3	yes	yes	4	0.00010274	96.391
DAFKELDDDMDGTVSVTELQTHP	QLAAAKAQQEQELAADAFKELDDDMDGTVS	DMDGTVSVTELQTHPELDTDGDGALSEAEA	A	D	A	H	P	E	1	0	0	5	0	1	2	1	1	0	2	1	1	1	1	1	3	0	0	2	0	0	23	1	2562.14	P14314	P14314	216	238	PRKCSH	Glucosidase 2 subunit beta	yes	yes	3	6.1583e-06	172.81	2	1	2		1
DAFSSGGGSKP	AAQGATPSTKESSQPDAFSSGGGSKPSYEA	SSQPDAFSSGGGSKPSYEAIPESSPPSGIT	P	D	A	K	P	S	1	0	0	1	0	0	0	3	0	0	0	1	0	1	1	3	0	0	0	0	0	0	11	1	1008.45	P35658	P35658	1253	1263	NUP214	Nuclear pore complex protein Nup214	yes	yes	2	0.015846	86.136				1
DAHSDYARYSGSYNDYLRAA	RRSPTKSSLDYRRLPDAHSDYARYSGSYND	YARYSGSYNDYLRAAQMHSGYQRRM_____	P	D	A	A	A	Q	4	2	1	3	0	0	0	1	1	0	1	0	0	0	0	3	0	0	4	0	0	0	20	3	2294	Q96PK6	Q96PK6	640	659	RBM14	RNA-binding protein 14	yes	yes	3;4	3.5086e-13	203.77	1	1	1		1
DAHSDYARYSGSYNDYLRAAQMHSGYQRRM	RRSPTKSSLDYRRLPDAHSDYARYSGSYND	YLRAAQMHSGYQRRM_______________	P	D	A	R	M	-	4	4	1	3	0	2	0	2	2	0	1	0	2	0	0	4	0	0	5	0	0	0	30	4	3568.57	Q96PK6	Q96PK6	640	669	RBM14	RNA-binding protein 14	yes	yes	5;6	7.2989e-06	109.25				2
DAKDGDSYDP	EDQEQKRKRRKTRQPDAKDGDSYDPYDFSD	KTRQPDAKDGDSYDPYDFSDTEEEMPQVHT	P	D	A	D	P	Y	1	0	0	4	0	0	0	1	0	0	0	1	0	0	1	1	0	0	1	0	0	0	10	1	1081.42	P25205	P25205	698	707	MCM3	DNA replication licensing factor MCM3	yes	yes	2	0.011668	96.668
DAKDHYEATAMHRA	RHEIAVMLLEGGANPDAKDHYEATAMHRAA	PDAKDHYEATAMHRAAAKGNLKMIHILLYY	P	D	A	R	A	A	4	1	0	2	0	0	1	0	2	0	0	1	1	0	0	0	1	0	1	0	0	0	14	3	1614.72	O75832	O75832	133	146	PSMD10	26S proteasome non-ATPase regulatory subunit 10	yes	yes	4	0.010124	66.285
DAKIRIFDLGRKKA	KNKPYPKSRFCRGVPDAKIRIFDLGRKKAK	PDAKIRIFDLGRKKAKVDEFPLCGHMVSDE	P	D	A	K	A	K	2	2	0	2	0	0	0	1	0	2	1	3	0	1	0	0	0	0	0	0	0	0	14	1	1629.97	P27635;Q96L21	P27635	28	41	RPL10;RPL10L	60S ribosomal protein L10;60S ribosomal protein L10-like	yes	no	3;4	2.4163e-22	194.77	2	2	2	2	2
DAKIRIFDLGRKKAKVDEFP	KNKPYPKSRFCRGVPDAKIRIFDLGRKKAK	IFDLGRKKAKVDEFPLCGHMVSDEYEQLSS	P	D	A	F	P	L	2	2	0	3	0	0	1	1	0	2	1	4	0	2	1	0	0	0	0	1	0	0	20	2	2345.32	P27635;Q96L21	P27635	28	47	RPL10;RPL10L	60S ribosomal protein L10;60S ribosomal protein L10-like	yes	no	4	0.00020498	88.574				1
DAKLGGVIKEKLNLSCIHSP	LKKIVKEAHEPLAVADAKLGGVIKEKLNLS	GVIKEKLNLSCIHSPVVNELMRGIRSQMDG	A	D	A	S	P	V	1	0	1	1	1	0	1	2	1	2	3	3	0	0	1	2	0	0	0	1	0	0	20	1	2178.18	Q9Y2X3	Q9Y2X3	91	110	NOP58	Nucleolar protein 58	yes	yes	4	1.1909e-13	208.87	1		1		1
DAKLKGP	PKMDAEVPDVNIEGPDAKLKGPKFKMPEMS	PDVNIEGPDAKLKGPKFKMPEMSIKPQKIS	P	D	A	G	P	K	1	0	0	1	0	0	0	1	0	0	1	2	0	0	1	0	0	0	0	0	0	0	7	1	727.423	Q09666	Q09666	1431	1437	AHNAK	Neuroblast differentiation-associated protein AHNAK	yes	no	2	0.040068	107.32
DAKLKGPKFKMP	PKMDAEVPDVNIEGPDAKLKGPKFKMPEMS	EGPDAKLKGPKFKMPEMSIKPQKISIPDVG	P	D	A	M	P	E	1	0	0	1	0	0	0	1	0	0	1	4	1	1	2	0	0	0	0	0	0	0	12	2	1358.77	Q09666	Q09666	1431	1442	AHNAK	Neuroblast differentiation-associated protein AHNAK	yes	no	3	0.00041579	96.334	2	1	1	2
DAKSFVLNLGKDSNNLCLHFNP	LKPGECLRVRGEVAPDAKSFVLNLGKDSNN	NLGKDSNNLCLHFNPRFNAHGDANTIVCNS	P	D	A	N	P	R	1	0	4	2	1	0	0	1	1	0	4	2	0	2	1	2	0	0	0	1	0	0	22	1	2502.23	P09382	P09382	27	48	LGALS1	Galectin-1	yes	yes	3;4	1.0195e-05	119.41				1
DAKSFVLNLGKDSNNLCLHFNPRFNAHGDA	LKPGECLRVRGEVAPDAKSFVLNLGKDSNN	LCLHFNPRFNAHGDANTIVCNSKDGGAWGT	P	D	A	D	A	N	3	1	5	3	1	0	0	2	2	0	4	2	0	3	1	2	0	0	0	1	0	0	30	3	3370.63	P09382	P09382	27	56	LGALS1	Galectin-1	yes	yes	4;5	7.5603e-22	249.88	1	1	1	2	1
DAKTTELIRRIAQRWRELP	RFSKEQLPIFKAQNPDAKTTELIRRIAQRW	TELIRRIAQRWRELPDSKKKIYQDAYRAEW	P	D	A	L	P	D	2	4	0	1	0	1	2	0	0	2	2	1	0	0	1	0	2	1	0	0	0	0	19	2	2351.32	Q00059	Q00059	74	92	TFAM	Transcription factor A, mitochondrial	yes	yes	4;5	4.7391e-06	119.23	1		1	1	1
DAKVEEEP	DRIERMLRLSLNIDPDAKVEEEPEEEPEET	LSLNIDPDAKVEEEPEEEPEETAEDTTEDT	P	D	A	E	P	E	1	0	0	1	0	0	3	0	0	0	0	1	0	0	1	0	0	0	0	1	0	0	8	1	915.419	P14625	P14625	752	759	HSP90B1	Endoplasmin	yes	yes	2	0.039982	93.195		1
DALKAMKQYNGVP	GRSLGTADVHFERKADALKAMKQYNGVPLD	KADALKAMKQYNGVPLDGRPMNIQLVTSQI	A	D	A	V	P	L	2	0	1	1	0	1	0	1	0	0	1	2	1	0	1	0	0	0	1	1	0	0	13	2	1433.73	Q86V81	Q86V81	158	170	ALYREF	THO complex subunit 4	yes	yes	2;3	0.00032748	130.98	1	1	2	2	2
DALQELRAQHEDQVEQYKKELEKTYSA	EIDNGKQREFESRLADALQELRAQHEDQVE	QVEQYKKELEKTYSAKLDNARQSAERNSNL	A	D	A	S	A	K	3	1	0	2	0	4	5	0	1	0	3	3	0	0	0	1	1	0	2	1	0	0	27	2	3248.59	P02545	P02545	243	269	LMNA	Prelamin-A/C;Lamin-A/C	yes	yes	5	1.057e-06	125.12
DALQELRAQHEDQVEQYKKELEKTYSAKLDNA	EIDNGKQREFESRLADALQELRAQHEDQVE	KKELEKTYSAKLDNARQSAERNSNLVGAAH	A	D	A	N	A	R	4	1	1	3	0	4	5	0	1	0	4	4	0	0	0	1	1	0	2	1	0	0	32	3	3789.88	P02545	P02545	243	274	LMNA	Prelamin-A/C;Lamin-A/C	yes	yes	5	2.0427e-10	214
DAMKQMQEKKNVGKVLLVP	IKPHIDSVWPFEKVADAMKQMQEKKNVGKV	QMQEKKNVGKVLLVPGPEKEN_________	A	D	A	V	P	G	1	0	1	1	0	2	1	1	0	0	2	4	2	0	1	0	0	0	0	3	0	0	19	1	2155.19	Q99536	Q99536	369	387	VAT1	Synaptic vesicle membrane protein VAT-1 homolog	yes	yes	4	0.0078713	57.482
DAMYVKLISSDGHEFIVKREHALTSGTIKAMLSGP	______________________________	HALTSGTIKAMLSGPGQFAENETNEVNFRE	P	D	A	G	P	G	3	1	0	2	0	0	2	3	2	3	3	3	2	1	1	4	2	0	1	2	0	0	35	3	3800.96	Q15369	Q15369	15	49	TCEB1	Transcription elongation factor B polypeptide 1	yes	yes	5	2.0945e-05	150.16	1		1	1	1
DAPNREEVFDERAA	TTPIKLLAVAATAPPDAPNREEVFDERAAN	PDAPNREEVFDERAANFENHSGKLGATAEK	P	D	A	A	A	N	3	2	1	2	0	0	3	0	0	0	0	0	0	1	1	0	0	0	0	1	0	0	14	3	1617.74	P18206	P18206	618	631	VCL	Vinculin	yes	yes	3	0.0048961	77.42
DAPSRCTWQLGRP	SPEDKEAKEPLWIRPDAPSRCTWQLGRPAS	RPDAPSRCTWQLGRPASESPHHHTAPAKSP	P	D	A	R	P	A	1	2	0	1	1	1	0	1	0	0	1	0	0	0	2	1	1	1	0	0	0	0	13	2	1542.74	P35520;P0DN79	P35520	47	59	CBS	Cystathionine beta-synthase	yes	no	3	0.0016826	88.021			1		1
DAQTIKEEDIVEDGWTIVRRKK	AATDGVCPQPEPSDPDAQTIKEEDIVEDGW	EDIVEDGWTIVRRKK_______________	P	D	A	K	K	-	1	2	0	3	0	1	3	1	0	3	0	3	0	0	0	0	2	1	0	2	0	0	22	1	2628.39	Q969E8	Q969E8	170	191	TSR2	Pre-rRNA-processing protein TSR2 homolog	yes	yes	4	6.9075e-06	120.85
DAREKISLKRSSP	RKQQTTVPQKPRQVADAREKISLKRSSPAA	VADAREKISLKRSSPAAFINPPIGTVTPAL	A	D	A	S	P	A	1	2	0	1	0	0	1	0	0	1	1	2	0	0	1	3	0	0	0	0	0	0	13	1	1485.83	Q9BY77	Q9BY77	116	128	POLDIP3	Polymerase delta-interacting protein 3	yes	yes	3;4	0.014508	51.643
DAREQEIRMGQMA	EMMRRQQEGFKGTFPDAREQEIRMGQMAMG	FPDAREQEIRMGQMAMGGAMGINNRGAMPP	P	D	A	M	A	M	2	2	0	1	0	2	2	1	0	1	0	0	2	0	0	0	0	0	0	0	0	0	13	1	1533.7	Q15233	Q15233	376	388	NONO	Non-POU domain-containing octamer-binding protein	yes	yes	2;3	2.0197e-38	274.2	3	4	1	3	2
DAREQEIRMGQMAMGGAMGINNRGA	EMMRRQQEGFKGTFPDAREQEIRMGQMAMG	QMAMGGAMGINNRGAMPPAPVPAGTPAPPG	P	D	A	G	A	M	4	3	2	1	0	2	2	5	0	2	0	0	4	0	0	0	0	0	0	0	0	0	25	3	2663.21	Q15233	Q15233	376	400	NONO	Non-POU domain-containing octamer-binding protein	yes	yes	4	1.0206e-05	115.11				1
DARIVINRARVECQSHRLTVEDP	ALDDNVCMAFAGLTADARIVINRARVECQS	ARVECQSHRLTVEDPVTVEYITRYIASLKQ	A	D	A	D	P	V	2	4	1	2	1	1	2	0	1	2	1	0	0	0	1	1	1	0	0	3	0	0	23	2	2733.41	O14818	O14818	79	101	PSMA7	Proteasome subunit alpha type-7	yes	yes	4;5	1.218e-05	102.45		1	1		2
DARLLCNFMRQECLDSRFVFDRP	HVDNHIGISIAGLTADARLLCNFMRQECLD	MRQECLDSRFVFDRPLPVSRLVSLIGSKTQ	A	D	A	R	P	L	1	4	1	3	2	1	1	0	0	0	3	0	1	3	1	1	0	0	0	1	0	0	23	1	2944.39	P25786	P25786	80	102	PSMA1	Proteasome subunit alpha type-1	yes	yes	4;5	2.5079e-12	200.91	1	1	2	2	2
DARQVVLKYTVP	VVKPMEAASAILSQADARQVVLKYTVPGYR	SQADARQVVLKYTVPGYRNSLEFFTVLAQR	A	D	A	V	P	G	1	1	0	1	0	1	0	0	0	0	1	1	0	0	1	0	1	0	1	3	0	0	12	1	1387.78	Q9BVP2	Q9BVP2	345	356	GNL3	Guanine nucleotide-binding protein-like 3	yes	yes	3	0.020231	57.802
DARSIYVGNVDYGATA	NAGPVIMSIEEKMEADARSIYVGNVDYGAT	ARSIYVGNVDYGATAEELEAHFHGCGSVNR	A	D	A	T	A	E	3	1	1	2	0	0	0	2	0	1	0	0	0	0	0	1	1	0	2	2	0	0	16	2	1670.79	Q86U42	Q86U42	170	185	PABPN1	Polyadenylate-binding protein 2	yes	yes	2	4.7745e-08	154.36	1		1
DASKQRLMENTEDWRP	SAPQQNGQPLRPLVPDASKQRLMENTEDWR	ASKQRLMENTEDWRPRPGTGQSRSFRILAH	P	D	A	R	P	R	1	2	1	2	0	1	2	0	0	0	1	1	1	0	1	1	1	1	0	0	0	0	16	1	1974.92	Q9NR12	Q9NR12	142	157	PDLIM7	PDZ and LIM domain protein 7	yes	yes	3;4	0.00023191	118.72
DASKQRLMENTEDWRPRP	SAPQQNGQPLRPLVPDASKQRLMENTEDWR	KQRLMENTEDWRPRPGTGQSRSFRILAHLT	P	D	A	R	P	G	1	3	1	2	0	1	2	0	0	0	1	1	1	0	2	1	1	1	0	0	0	0	18	2	2228.08	Q9NR12	Q9NR12	142	159	PDLIM7	PDZ and LIM domain protein 7	yes	yes	4	3.7734e-20	220.34			1	1	1
DASKVVAKGLGLSKA	ATCAPQHGAPGPGPADASKVVAKGLGLSKA	DASKVVAKGLGLSKAYVGQKSSFTVDCSKA	A	D	A	K	A	Y	3	0	0	1	0	0	0	2	0	0	2	3	0	0	0	2	0	0	0	2	0	0	15	2	1442.85	P21333	P21333	2556	2570	FLNA	Filamin-A	yes	yes	3;4	2.918e-06	135.57	2	1	1		1
DASKVVAKGLGLSKAYVGQKSSFTVDCSKAGNNMLLVGVHGP	ATCAPQHGAPGPGPADASKVVAKGLGLSKA	SKAGNNMLLVGVHGPRTPCEEILVKHVGSR	A	D	A	G	P	R	4	0	2	2	1	1	0	6	1	0	4	5	1	1	1	5	1	0	1	6	0	0	42	4	4289.23	P21333	P21333	2556	2597	FLNA	Filamin-A	yes	yes	5;6	9.3047e-226	483.43
DASLEDAKKEGP	GKDPVQCSRDVVICPDASLEDAKKEGPYDV	ICPDASLEDAKKEGPYDVVVLPGGNLGAQN	P	D	A	G	P	Y	2	0	0	2	0	0	2	1	0	0	1	2	0	0	1	1	0	0	0	0	0	0	12	2	1258.6	Q99497	Q99497	55	66	PARK7	Protein deglycase DJ-1	yes	yes	2;3	2.9964e-13	247.22	2	2	4	2	2
DASLEDAKKEGPYDVVVLP	GKDPVQCSRDVVICPDASLEDAKKEGPYDV	EDAKKEGPYDVVVLPGGNLGAQNLSESAAV	P	D	A	L	P	G	2	0	0	3	0	0	2	1	0	0	2	2	0	0	2	1	0	0	1	3	0	0	19	3	2044.04	Q99497	Q99497	55	73	PARK7	Protein deglycase DJ-1	yes	yes	3	0.0064028	64.454				1
DASVNFSEFSKKCSERWKTMSA	FFVQTCREEHKKKHPDASVNFSEFSKKCSE	EFSKKCSERWKTMSAKEKGKFEDMAKADKA	P	D	A	S	A	K	2	1	1	1	1	0	2	0	0	0	0	3	1	2	0	5	1	1	0	1	0	0	22	1	2594.19	P09429	P09429	33	54	HMGB1	High mobility group protein B1	yes	yes	4;5	2.4098e-06	173.09
DATEQVGQHKDAYQVILDGVKGGTKEKRLA	MPTVEELYRNYGILADATEQVGQHKDAYQV	ILDGVKGGTKEKRLAAQFIPKFFKHFPELA	A	D	A	L	A	A	3	1	0	3	0	3	2	4	1	1	2	4	0	0	0	0	2	0	1	3	0	0	30	2	3253.71	Q9BZZ5	Q9BZZ5	16	45	API5	Apoptosis inhibitor 5	yes	yes	5	6.4934e-05	144.4
DATGRLEILQIHTKNMKLADDVDLEQVANETHGHVGA	RRFGRFDREVDIGIPDATGRLEILQIHTKN	DLEQVANETHGHVGADLAALCSEAALQAIR	P	D	A	G	A	D	4	1	2	4	0	2	3	3	3	2	4	2	1	0	0	0	3	0	0	3	0	0	37	3	4038.02	P55072	P55072	373	409	VCP	Transitional endoplasmic reticulum ATPase	yes	yes	5	1.8588e-08	198.39
DATSSHRTVESGLEVAAAP	STGTTMSVSVGALLPDATSSHRTVESGLEV	SHRTVESGLEVAAAPSVTPQAGTALLAPFP	P	D	A	A	P	S	4	1	0	1	0	0	2	1	1	0	1	0	0	0	1	3	2	0	0	2	0	0	19	4	1896.92	P51610	P51610	1379	1397	HCFC1	Host cell factor 1;HCF N-terminal chain 1;HCF N-terminal chain 2;HCF N-terminal chain 3;HCF N-terminal chain 4;HCF N-terminal chain 5;HCF N-terminal chain 6;HCF C-terminal chain 1;HCF C-terminal chain 2;HCF C-terminal chain 3;HCF C-terminal chain 4;HCF C-terminal chain 5;HCF C-terminal chain 6	yes	yes	3	0.03455	56.9
DAVAVTMGPKGRTVIIEQSWGSP	ADARALMLQGVDLLADAVAVTMGPKGRTVI	PKGRTVIIEQSWGSPKVTKDGVTVAKSIDL	A	D	A	S	P	K	2	1	0	1	0	1	1	3	0	2	0	1	1	0	2	2	2	1	0	3	0	0	23	3	2398.23	P10809	P10809	49	71	HSPD1	60 kDa heat shock protein, mitochondrial	yes	yes	3	0.0003114	92.336				1
DAYGSLDRATSP	KGRPSSPRTPLYLQPDAYGSLDRATSPRPR	LQPDAYGSLDRATSPRPRAFDGAGSSLGRA	P	D	A	S	P	R	2	1	0	2	0	0	0	1	0	0	1	0	0	0	1	2	1	0	1	0	0	0	12	2	1251.57	Q8WUF5	Q8WUF5	130	141	PPP1R13L	RelA-associated inhibitor	yes	yes	2	0.011571	83.775				1
DCFPDKVKAFGP	IRDSPFIAHILPAPPDCFPDKVKAFGPGLE	APPDCFPDKVKAFGPGLEPTGCIVDKPAEF	P	D	C	G	P	G	1	0	0	2	1	0	0	1	0	0	0	2	0	2	2	0	0	0	0	1	0	0	12	2	1379.65	Q14315	Q14315	664	675	FLNC	Filamin-C	yes	yes	3	0.0034916	67.153
DCGKIEVEKP	KTDSRDKPLKDVIIADCGKIEVEKPFAIAK	DVIIADCGKIEVEKPFAIAKE_________	A	D	C	K	P	F	0	0	0	1	1	0	2	1	0	1	0	2	0	0	1	0	0	0	0	1	0	0	10	0	1173.57	P23284	P23284	201	210	PPIB	Peptidyl-prolyl cis-trans isomerase B	yes	yes	2;3	0.002932	117.7
DCGQLEILEFLLLKGA	NRTLEGGRKPLHYAADCGQLEILEFLLLKG	CGQLEILEFLLLKGADINAPDKHHITPLLS	A	D	C	G	A	D	1	0	0	1	1	1	2	2	0	1	5	1	0	1	0	0	0	0	0	0	0	0	16	0	1817.96	P58546	P58546	44	59	MTPN	Myotrophin	yes	yes	2;3	4.5991e-57	263.7	2		1		2
DCIITCDGKNLTIKTESTLKTTQFSCTLGEKFEETTADGRKTQTVCNFTDGA	GVGIALRKMGAMAKPDCIITCDGKNLTIKT	DGRKTQTVCNFTDGALVQHQEWDGKESTIT	P	D	C	G	A	L	2	1	2	4	4	2	4	4	0	3	3	5	0	3	0	2	12	0	0	1	0	0	52	1	5890.76	Q01469	Q01469	42	93	FABP5	Fatty acid-binding protein, epidermal	yes	yes	5	6.4823e-23	236.71
DCIMLSGETAKGDYP	RAEGSDVANAVLDGADCIMLSGETAKGDYP	DCIMLSGETAKGDYPLEAVRMQHLIAREAE	A	D	C	Y	P	L	1	0	0	2	1	0	1	2	0	1	1	1	1	0	1	1	1	0	1	0	0	0	15	1	1655.72	P14618	P14618	357	371	PKM	Pyruvate kinase PKM	yes	yes	2	4.9168e-07	154.85
DCLKGCDVVVIP	TKAAVKGYLGPEQLPDCLKGCDVVVIPAGV	QLPDCLKGCDVVVIPAGVPRKPGMTRDDLF	P	D	C	I	P	A	0	0	0	2	2	0	0	1	0	1	1	1	0	0	1	0	0	0	0	3	0	0	12	0	1373.67	P40926	P40926	88	99	MDH2	Malate dehydrogenase, mitochondrial	yes	yes	2	0.0016345	107.79			1
DCLKGCDVVVIPA	TKAAVKGYLGPEQLPDCLKGCDVVVIPAGV	LPDCLKGCDVVVIPAGVPRKPGMTRDDLFN	P	D	C	P	A	G	1	0	0	2	2	0	0	1	0	1	1	1	0	0	1	0	0	0	0	3	0	0	13	1	1444.71	P40926	P40926	88	100	MDH2	Malate dehydrogenase, mitochondrial	yes	yes	2	0.02773	72.2
DCLKGCDVVVIPAGVPRKP	TKAAVKGYLGPEQLPDCLKGCDVVVIPAGV	GCDVVVIPAGVPRKPGMTRDDLFNTNATIV	P	D	C	K	P	G	1	1	0	2	2	0	0	2	0	1	1	2	0	0	3	0	0	0	0	4	0	0	19	3	2079.1	P40926	P40926	88	106	MDH2	Malate dehydrogenase, mitochondrial	yes	yes	3;4	0.00050508	84.035		1	2	2	1
DCLQKIRDMITEA	ILTSESSRYQFRNLADCLQKIRDMITEASQ	LADCLQKIRDMITEASQTPKEPTKEDVKLH	A	D	C	E	A	S	1	1	0	2	1	1	1	0	0	2	1	1	1	0	0	0	1	0	0	0	0	0	13	0	1591.77	Q14197	Q14197	149	161	ICT1	Peptidyl-tRNA hydrolase ICT1, mitochondrial	yes	yes	3	0.0032709	66.533
DCQRRLEAA	KKQAEILQESRMMIPDCQRRLEAAYLDLQR	SRMMIPDCQRRLEAAYLDLQRILENEKDLE	P	D	C	A	A	Y	2	2	0	1	1	1	1	0	0	0	1	0	0	0	0	0	0	0	0	0	0	0	9	1	1117.53	O75347	O75347	66	74	TBCA	Tubulin-specific chaperone A	yes	yes	2;3	0.02744	85.064				1
DCQRRLEAAYLDLQRILENEKDLEEA	KKQAEILQESRMMIPDCQRRLEAAYLDLQR	DLQRILENEKDLEEAEEYKEARLVLDSVKL	P	D	C	E	A	E	3	3	1	3	1	2	5	0	0	1	5	1	0	0	0	0	0	0	1	0	0	0	26	2	3189.57	O75347	O75347	66	91	TBCA	Tubulin-specific chaperone A	yes	yes	4;5	5.5386e-11	210.5	1		1	1
DCQRRLEAAYLDLQRILENEKDLEEAEEYKEARLVLDSVKLEA	KKQAEILQESRMMIPDCQRRLEAAYLDLQR	YKEARLVLDSVKLEA_______________	P	D	C	E	A	-	5	4	1	4	1	2	9	0	0	1	8	3	0	0	0	1	0	0	2	2	0	0	43	4	5162.62	O75347	O75347	66	108	TBCA	Tubulin-specific chaperone A	yes	yes	5;7	1.0466e-34	279.55			1	1	2
DCTITMADSDFLA	KNGKGSVLPNSDKKADCTITMADSDFLALM	KADCTITMADSDFLALMTGKMNPQSAFFQG	A	D	C	L	A	L	2	0	0	3	1	0	0	0	0	1	1	0	1	1	0	1	2	0	0	0	0	0	13	1	1458.6	P22307	P22307	494	506	SCP2	Non-specific lipid-transfer protein	yes	yes	2	0.00025883	118.33
DDDFLTVTGKTVRLL	AITKDMFEEALRALADDDFLTVTGKTVRLL	DDDFLTVTGKTVRLL_______________	A	D	D	L	L	-	0	1	0	3	0	0	0	1	0	0	3	1	0	1	0	0	3	0	0	2	0	0	15	0	1691.91	P33991	P33991	849	863	MCM4	DNA replication licensing factor MCM4	yes	yes	3	7.8432e-08	151.54			1		1
DDDIAALVVDNGSGMCKA	______________________________	IAALVVDNGSGMCKAGFAGDDAPRAVFPSI	M	D	D	K	A	G	3	0	1	4	1	0	0	2	0	1	1	1	1	0	0	1	0	0	0	2	0	0	18	2	1849.82	P60709	P60709	2	19	ACTB	Actin, cytoplasmic 1;Actin, cytoplasmic 1, N-terminally processed	yes	yes	2	2.5351e-37	266.74	1	1	1	1	1
DDDIAALVVDNGSGMCKAGFA	______________________________	LVVDNGSGMCKAGFAGDDAPRAVFPSIVGR	M	D	D	F	A	G	4	0	1	4	1	0	0	3	0	1	1	1	1	1	0	1	0	0	0	2	0	0	21	3	2124.95	P60709	P60709	2	22	ACTB	Actin, cytoplasmic 1;Actin, cytoplasmic 1, N-terminally processed	yes	yes	2;3	3.6005e-36	278.97			2	1	2
DDDNERLSKVEKA	ASGVEDLNIIQVTIPDDDNERLSKVEKARQ	IPDDDNERLSKVEKARQLREQVNDLFSRKF	P	D	D	K	A	R	1	1	1	3	0	0	2	0	0	0	1	2	0	0	0	1	0	0	0	1	0	0	13	0	1517.73	P78347	P78347	853	865	GTF2I	General transcription factor II-I	yes	yes	3	0.00015389	93.649		1
DDDNERLSKVEKARQLREQVNDLFSRKFGEA	ASGVEDLNIIQVTIPDDDNERLSKVEKARQ	REQVNDLFSRKFGEAIGMGFPVKVPYRKIT	P	D	D	E	A	I	2	4	2	4	0	2	4	1	0	0	3	3	0	2	0	2	0	0	0	2	0	0	31	1	3691.87	P78347	P78347	853	883	GTF2I	General transcription factor II-I	yes	yes	5	0.0020885	65.558
DDDRFPRRGDDSRP	GPWRNMDDDRLSRRADDDRFPRRGDDSRPG	ADDDRFPRRGDDSRPGPWRPLVKPGGWREK	A	D	D	R	P	G	0	4	0	5	0	0	0	1	0	0	0	0	0	1	2	1	0	0	0	0	0	0	14	1	1702.78	Q14152	Q14152	1153	1166	EIF3A	Eukaryotic translation initiation factor 3 subunit A	yes	yes	4	0.0090807	60.55
DDDRIPRRGA	PRRGLDDDRGPWRNADDDRIPRRGAEDDRG	PWRNADDDRIPRRGAEDDRGPWRNMDDDRL	A	D	D	G	A	E	1	3	0	3	0	0	0	1	0	1	0	0	0	0	1	0	0	0	0	0	0	0	10	1	1169.59	Q14152	Q14152	1124	1133	EIF3A	Eukaryotic translation initiation factor 3 subunit A	yes	yes	3	0.0025547	98.943
DDDRLNKVISELNGKNIEDVIAQGIGKLA	AKDIKKILDSVGIEADDDRLNKVISELNGK	KNIEDVIAQGIGKLASVPAGGAVAVSAAPG	A	D	D	L	A	S	2	1	3	4	0	1	2	3	0	4	3	3	0	0	0	1	0	0	0	2	0	0	29	1	3136.67	P05387	P05387	35	63	RPLP2	60S acidic ribosomal protein P2	yes	yes	3;4;5	1.9035e-113	394.3	1	1	1		1
DDDRLNKVISELNGKNIEDVIAQGIGKLASVP	AKDIKKILDSVGIEADDDRLNKVISELNGK	EDVIAQGIGKLASVPAGGAVAVSAAPGSAA	A	D	D	V	P	A	2	1	3	4	0	1	2	3	0	4	3	3	0	0	1	2	0	0	0	3	0	0	32	2	3419.83	P05387	P05387	35	66	RPLP2	60S acidic ribosomal protein P2	yes	yes	4;5	9.4911e-10	200.48	2	1	1	1	2
DDDRVPRRGMDDDRGPRRGP	RRLGDDEDREPSLRPDDDRVPRRGMDDDRG	PRRGMDDDRGPRRGPEEDRFSRRGADDDRP	P	D	D	G	P	E	0	6	0	6	0	0	0	3	0	0	0	0	1	0	3	0	0	0	0	1	0	0	20	2	2337.11	Q14152	Q14152	953	972	EIF3A	Eukaryotic translation initiation factor 3 subunit A	yes	yes	5	7.308e-06	134.85
DDEAAMGIKSCDPKGP	TAQKYRCELLYEGPPDDEAAMGIKSCDPKG	DEAAMGIKSCDPKGPLMMYISKMVPTSDKG	P	D	D	G	P	L	2	0	0	3	1	0	1	2	0	1	0	2	1	0	2	1	0	0	0	0	0	0	16	3	1689.73	P13639	P13639	378	393	EEF2	Elongation factor 2	yes	yes	3	0.0015278	83.54					1
DDEEIELAYEQVAKALK	LSNAYAREEFASTCPDDEEIELAYEQVAKA	EEIELAYEQVAKALK_______________	P	D	D	L	K	-	3	0	0	2	0	1	4	0	0	1	2	2	0	0	0	0	0	0	1	1	0	0	17	3	1962.98	O00299	O00299	225	241	CLIC1	Chloride intracellular channel protein 1	yes	yes	2;3	6.9877e-12	216.84	1		1	2	1
DDFRIFCGDLGNEVNDDILARA	AGSSWEDPSLLEWDADDFRIFCGDLGNEVN	GDLGNEVNDDILARAFSRFPSFLKAKVIRD	A	D	D	R	A	F	2	2	2	5	1	0	1	2	0	2	2	0	0	2	0	0	0	0	0	1	0	0	22	1	2524.17	Q9BTD8	Q9BTD8	379	400	RBM42	RNA-binding protein 42	yes	yes	3	1.8008e-05	158
DDFVRSSKQHYNCEHSKINFRDKRSA	KLGSRLYGPSSVSFADDFVRSSKQHYNCEH	NCEHSKINFRDKRSALQSINEWAAQTTDGK	A	D	D	S	A	L	1	3	2	3	1	1	1	0	2	1	0	3	0	2	0	4	0	0	1	1	0	0	26	0	3223.53	P50454	P50454	144	169	SERPINH1	Serpin H1	yes	yes	5;6	3.0907e-42	290.66
DDGISPERAA	KKIQNDAGVRIQFKPDDGISPERAAQVMGP	IQFKPDDGISPERAAQVMGPPDRCQHAAHI	P	D	D	A	A	Q	2	1	0	2	0	0	1	1	0	1	0	0	0	0	1	1	0	0	0	0	0	0	10	2	1029.47	Q96I24	Q96I24	292	301	FUBP3	Far upstream element-binding protein 3	yes	yes	2	0.020828	82.563
DDGKLIGFA	VTFKLASGVEGSDIPDDGKLIGFAQLSIS_	EGSDIPDDGKLIGFAQLSIS__________	P	D	D	F	A	Q	1	0	0	2	0	0	0	2	0	1	1	1	0	1	0	0	0	0	0	0	0	0	9	0	934.476	O95747	O95747	514	522	OXSR1	Serine/threonine-protein kinase OSR1	yes	yes	2	0.041436	84.568
DDGKMKGLA	CKRFEELGVKFVKKPDDGKMKGLAFIQDPD	KFVKKPDDGKMKGLAFIQDPDGYWIEILNP	P	D	D	L	A	F	1	0	0	2	0	0	0	2	0	0	1	2	1	0	0	0	0	0	0	0	0	0	9	0	933.459	Q04760	Q04760	154	162	GLO1	Lactoylglutathione lyase	yes	yes	2	0.013065	114.28		1		1
DDGTSAWRTA	NSSGNTWNNTGHFEPDDGTSAWRTATEEWG	GHFEPDDGTSAWRTATEEWGTEDWNEDLSE	P	D	D	T	A	T	2	1	0	2	0	0	0	1	0	0	0	0	0	0	0	1	2	1	0	0	0	0	10	1	1078.47	Q14157	Q14157	231	240	UBAP2L	Ubiquitin-associated protein 2-like	yes	yes	2	0.0061606	107
DDGTTPERIA	KKIQNDAGVRIQFKPDDGTTPERIAQITGP	IQFKPDDGTTPERIAQITGPPDRCQHAAEI	P	D	D	I	A	Q	1	1	0	2	0	0	1	1	0	1	0	0	0	0	1	0	2	0	0	0	0	0	10	1	1073.5	Q96AE4	Q96AE4	314	323	FUBP1	Far upstream element-binding protein 1	yes	yes	2	0.012875	95.502
DDGTTPERIAQITGPPDRCQHA	KKIQNDAGVRIQFKPDDGTTPERIAQITGP	RIAQITGPPDRCQHAAEIITDLLRSVQAGN	P	D	D	H	A	A	2	2	0	3	1	2	1	2	1	2	0	0	0	0	3	0	3	0	0	0	0	0	22	4	2434.13	Q96AE4	Q96AE4	314	335	FUBP1	Far upstream element-binding protein 1	yes	yes	4	2.327e-05	126.91	1		1		1
DDHTVCHLLFANQTEKDILLRP	ITPMLQVIRAIMKDPDDHTVCHLLFANQTE	LLFANQTEKDILLRPELEELRNKHSARFKL	P	D	D	R	P	E	1	1	1	3	1	1	1	0	2	1	4	1	0	1	1	0	2	0	0	1	0	0	22	1	2634.32	P00387	P00387	199	220	CYB5R3	NADH-cytochrome b5 reductase 3;NADH-cytochrome b5 reductase 3 membrane-bound form;NADH-cytochrome b5 reductase 3 soluble form	yes	yes	4	3.9818e-45	286.55	1	1	1		1
DDIQYFDKLLVDVDESTLSP	SVNDQPSGNLPFLKPDDIQYFDKLLVDVDE	FDKLLVDVDESTLSPEEQKERKIMKLLLKI	P	D	D	S	P	E	0	0	0	5	0	1	1	0	0	1	3	1	0	1	1	2	1	0	1	2	0	0	20	0	2311.11	O75533	O75533	470	489	SF3B1	Splicing factor 3B subunit 1	yes	yes	2	0.00028251	115.25
DDIVNWLKKRTGP	GDTASPKEYTAGREADDIVNWLKKRTGPAA	EADDIVNWLKKRTGPAATTLPDGAAAESLV	A	D	D	G	P	A	0	1	1	2	0	0	0	1	0	1	1	2	0	0	1	0	1	1	0	1	0	0	13	0	1540.84	P07237	P07237	123	135	P4HB	Protein disulfide-isomerase	yes	yes	2;3	3.4709e-07	144.47
DDIVNWLKKRTGPAA	GDTASPKEYTAGREADDIVNWLKKRTGPAA	DDIVNWLKKRTGPAATTLPDGAAAESLVES	A	D	D	A	A	T	2	1	1	2	0	0	0	1	0	1	1	2	0	0	1	0	1	1	0	1	0	0	15	2	1682.91	P07237	P07237	123	137	P4HB	Protein disulfide-isomerase	yes	yes	3	0.00040578	90.367					1
DDKIPKGAGPGCYLAGSLTLSKTELGKKA	LPPKYNQPFFVTSLPDDKIPKGAGPGCYLA	AGSLTLSKTELGKKADVIPVHYYLIPPPTK	P	D	D	K	A	D	3	0	0	2	1	0	1	5	0	1	4	5	0	0	2	2	2	0	1	0	0	0	29	4	2974.58	P29144	P29144	956	984	TPP2	Tripeptidyl-peptidase 2	yes	yes	5	0.00093723	75.661
DDKKLKSIAFP	EELLEKTVKNCLALADDKKLKSIAFPSIGS	LALADDKKLKSIAFPSIGSGRNGFPKQTAA	A	D	D	F	P	S	1	0	0	2	0	0	0	0	0	1	1	3	0	1	1	1	0	0	0	0	0	0	11	1	1260.71	O75367	O75367	302	312	H2AFY	Core histone macro-H2A.1	yes	yes	3	0.004419	85.813	1	1	1	1	1
DDKKLQFSLKKLGVNNISGIEEVNMFTNQGTVIHFNNP	TARRKKKVVHRTATADDKKLQFSLKKLGVN	NMFTNQGTVIHFNNPKVQASLAANTFTITG	A	D	D	N	P	K	0	0	6	2	0	2	2	3	1	3	3	4	1	3	1	2	2	0	0	3	0	0	38	0	4288.19	P20290	P20290	84	121	BTF3	Transcription factor BTF3	yes	yes	4;5	1.1995e-252	506.83	5	4	3	4	4
DDKKLQSSLKKLA	TARRKKKVVHRTATADDKKLQSSLKKLAVN	TADDKKLQSSLKKLAVNNIAGIEEVNMIKD	A	D	D	L	A	V	1	0	0	2	0	1	0	0	0	0	3	4	0	0	0	2	0	0	0	0	0	0	13	0	1472.86	Q96K17	Q96K17	35	47	BTF3L4	Transcription factor BTF3 homolog 4	yes	yes	3;4	5.9911e-10	188.12
DDKKLQSSLKKLAVNNIA	TARRKKKVVHRTATADDKKLQSSLKKLAVN	KLQSSLKKLAVNNIAGIEEVNMIKDDGTVI	A	D	D	I	A	G	2	0	2	2	0	1	0	0	0	1	3	4	0	0	0	2	0	0	0	1	0	0	18	1	1984.13	Q96K17	Q96K17	35	52	BTF3L4	Transcription factor BTF3 homolog 4	yes	yes	3;4	0.00012995	105.9	2	2	2	2	1
DDKYSRHRITIKKRFKVLMTQQP	MGQQTCSAHPARFSPDDKYSRHRITIKKRF	ITIKKRFKVLMTQQPRPVL___________	P	D	D	Q	P	R	0	3	0	2	0	2	0	0	1	2	1	4	1	1	1	1	2	0	1	1	0	0	23	0	2887.6	Q9NPE3	Q9NPE3	38	60	NOP10	H/ACA ribonucleoprotein complex subunit 3	yes	yes	5	0.0010647	75.358
DDLDLHVIYDVSHNIA	FLTRQAFAKVFNTTPDDLDLHVIYDVSHNI	DLDLHVIYDVSHNIAKVEQHVVDGKERTLL	P	D	D	I	A	K	1	0	1	4	0	0	0	0	2	2	2	0	0	0	0	1	0	0	1	2	0	0	16	0	1837.88	Q9Y3I0	Q9Y3I0	341	356	RTCB	tRNA-splicing ligase RtcB homolog	yes	yes	3	4.6479e-06	126.07
DDLIKVVEELTRIH	LQYDDGSGMKREATADDLIKVVEELTRIH_	ADDLIKVVEELTRIH_______________	A	D	D	I	H	-	0	1	0	2	0	0	2	0	1	2	2	1	0	0	0	0	1	0	0	2	0	0	14	0	1678.93	Q16531	Q16531	1127	1140	DDB1	DNA damage-binding protein 1	yes	yes	3	2.6507e-39	261.35			1		1
DDLKQLYKTVWEISQKTVLKMA	IIACNGSIQSIPEIPDDLKQLYKTVWEISQ	KTVWEISQKTVLKMAAERGAFIDQSQSLNI	P	D	D	M	A	A	1	0	0	2	0	2	1	0	0	1	3	4	1	0	0	1	2	1	1	2	0	0	22	0	2636.42	P23921	P23921	674	695	RRM1	Ribonucleoside-diphosphate reductase large subunit	yes	yes	4	3.4685e-06	139.69
DDLNSIRAAP	YVDFENGQWATDDIPDDLNSIRAAPGEFRA	TDDIPDDLNSIRAAPGEFRAIMEMPSFYSH	P	D	D	A	P	G	2	1	1	2	0	0	0	0	0	1	1	0	0	0	1	1	0	0	0	0	0	0	10	2	1070.54	P55265	P55265	461	470	ADAR	Double-stranded RNA-specific adenosine deaminase	yes	yes	2	0.00038079	151.48	1		1		1
DDLSTLQEKMA	LQQVQEKEVRAQKLADDLSTLQEKMAATSK	QKLADDLSTLQEKMAATSKEVARLETLVRK	A	D	D	M	A	A	1	0	0	2	0	1	1	0	0	0	2	1	1	0	0	1	1	0	0	0	0	0	11	0	1249.59	Q14980	Q14980	900	910	NUMA1	Nuclear mitotic apparatus protein 1	yes	yes	2	0.0034776	108.57
DDLSTLQEKMAA	LQQVQEKEVRAQKLADDLSTLQEKMAATSK	KLADDLSTLQEKMAATSKEVARLETLVRKA	A	D	D	A	A	T	2	0	0	2	0	1	1	0	0	0	2	1	1	0	0	1	1	0	0	0	0	0	12	1	1320.62	Q14980	Q14980	900	911	NUMA1	Nuclear mitotic apparatus protein 1	yes	yes	2	0.00021337	128.81
DDNATIRVTNLSEDTRETDLQELFRP	GASRRGESMQPNRRADDNATIRVTNLSEDT	SEDTRETDLQELFRPFGSISRIYLAKDKTT	A	D	D	R	P	F	1	3	2	4	0	1	3	0	0	1	3	0	0	1	1	1	4	0	0	1	0	0	26	1	3047.48	O75821	O75821	236	261	EIF3G	Eukaryotic translation initiation factor 3 subunit G	yes	yes	4	4.4161e-42	288.94
DDPARHITGEKLGELYKSFIKNYP	EFYRNGKYDLDFKSPDDPARHITGEKLGEL	EKLGELYKSFIKNYPVVSIEDPFDQDDWAT	P	D	D	Y	P	V	1	1	1	2	0	0	2	2	1	2	2	3	0	1	2	1	1	0	2	0	0	0	24	2	2790.43	P13929	P13929	265	288	ENO3	Beta-enolase	yes	yes	4	0.0010583	77.445	1
DDPLRLDQELQQP	VEQDSSQPSLPLVRADDPLRLDQELQQPQT	RADDPLRLDQELQQPQTQEKTSNSLTEDSK	A	D	D	Q	P	Q	0	1	0	3	0	3	1	0	0	0	3	0	0	0	2	0	0	0	0	0	0	0	13	1	1565.77	Q12888	Q12888	841	853	TP53BP1	Tumor suppressor p53-binding protein 1	yes	yes	2	0.015298	78.653
DDPSRYISP	EFFRSGKYDLDFKSPDDPSRYISPDQLADL	LDFKSPDDPSRYISPDQLADLYKSFIKDYP	P	D	D	S	P	D	0	1	0	2	0	0	0	0	0	1	0	0	0	0	2	2	0	0	1	0	0	0	9	1	1048.48	P06733	P06733	265	273	ENO1	Alpha-enolase	yes	yes	2	0.0064798	129.77	1	1	1	1	1
DDQELRNVIDKLA	______________________________	PPDDQELRNVIDKLAQFVARNGPEFEKMTM	P	D	D	L	A	Q	1	1	1	3	0	1	1	0	0	1	2	1	0	0	0	0	0	0	0	1	0	0	13	0	1527.79	Q8IWX8	Q8IWX8	8	20	CHERP	Calcium homeostasis endoplasmic reticulum protein	yes	yes	2;3	0.001453	76.655
DDQELRNVIDKLAQFVARNGP	______________________________	NVIDKLAQFVARNGPEFEKMTMEKQKDNPK	P	D	D	G	P	E	2	2	2	3	0	2	1	1	0	1	2	1	0	1	1	0	0	0	0	2	0	0	21	2	2397.24	Q8IWX8	Q8IWX8	8	28	CHERP	Calcium homeostasis endoplasmic reticulum protein	yes	yes	3	2.2767e-05	131.18			1
DDRGTINDISVLRVTRRGEQADHFTQTP	VLEDTVLFPEGGGQPDDRGTINDISVLRVT	VTRRGEQADHFTQTPLDPGSQVLVRVDWER	P	D	D	T	P	L	1	4	1	4	0	2	1	2	1	2	1	0	0	1	1	1	4	0	0	2	0	0	28	1	3196.6	Q9BTE6	Q9BTE6	59	86	AARSD1	Alanyl-tRNA editing protein Aarsd1	yes	yes	5	0.022122	45.941
DDRKDDRVEERDPPRRVPPP	PLRSEREEVSSWRRADDRKDDRVEERDPPR	DRVEERDPPRRVPPPALSRDRERDRDRERE	A	D	D	P	P	A	0	5	0	5	0	0	2	0	0	0	0	1	0	0	5	0	0	0	0	2	0	0	20	4	2443.23	Q14152	Q14152	1314	1333	EIF3A	Eukaryotic translation initiation factor 3 subunit A	yes	yes	4;5	0.0015983	76.155
DDRSQGAIIADRP	QANGETPQVAVIVRPDDRSQGAIIADRPGL	RPDDRSQGAIIADRPGLPGPEHSPSESQPS	P	D	D	R	P	G	2	2	0	3	0	1	0	1	0	2	0	0	0	0	1	1	0	0	0	0	0	0	13	2	1412.7	Q04637	Q04637	233	245	EIF4G1	Eukaryotic translation initiation factor 4 gamma 1	yes	yes	2;3	0.0015542	113.95	1	1		2	1
DDRSQGAIIADRPGLP	QANGETPQVAVIVRPDDRSQGAIIADRPGL	DRSQGAIIADRPGLPGPEHSPSESQPSSPS	P	D	D	L	P	G	2	2	0	3	0	1	0	2	0	2	1	0	0	0	2	1	0	0	0	0	0	0	16	3	1679.86	Q04637	Q04637	233	248	EIF4G1	Eukaryotic translation initiation factor 4 gamma 1	yes	yes	3	0.011287	62.203			1
DDTFEALCIEP	ARPQAPATVGLAFRADDTFEALCIEPFSSP	AFRADDTFEALCIEPFSSPPELPDVMKPQD	A	D	D	E	P	F	1	0	0	2	1	0	2	0	0	1	1	0	0	1	1	0	1	0	0	0	0	0	11	1	1308.55	Q15370	Q15370	82	92	TCEB2	Transcription elongation factor B polypeptide 2	yes	yes	2	0.00042635	130.34	1
DDTRSEDLRREFGRYGP	YLRPPNTSLFVRNVADDTRSEDLRREFGRY	TRSEDLRREFGRYGPIVDVYVPLDFYTRRP	A	D	D	G	P	I	0	4	0	3	0	0	2	2	0	0	1	0	0	1	1	1	1	0	1	0	0	0	17	0	2067.97	O75494	O75494	19	35	SRSF10	Serine/arginine-rich splicing factor 10	yes	yes	3;4	0.00012383	101.39
DDTVAELDRHLAVKTKELLG	EDTIRLIEKQISQMADDTVAELDRHLAVKT	ELDRHLAVKTKELLG_______________	A	D	D	L	G	-	2	1	0	3	0	0	2	1	1	0	4	2	0	0	0	0	2	0	0	2	0	0	20	2	2222.19	Q96E11	Q96E11	243	262	MRRF	Ribosome-recycling factor, mitochondrial	yes	yes	4	0.033603	43.164
DDVDLEQVANETHGHVGA	RLEILQIHTKNMKLADDVDLEQVANETHGH	DLEQVANETHGHVGADLAALCSEAALQAIR	A	D	D	G	A	D	2	0	1	3	0	1	2	2	2	0	1	0	0	0	0	0	1	0	0	3	0	0	18	1	1904.85	P55072	P55072	392	409	VCP	Transitional endoplasmic reticulum ATPase	yes	yes	3	0.00088899	81.656
DDVFREFFGGRDP	HFDSPFEFGFTFRNPDDVFREFFGGRDPFS	NPDDVFREFFGGRDPFSFDFFEDPFEDFFG	P	D	D	D	P	F	0	2	0	3	0	0	1	2	0	0	0	0	0	3	1	0	0	0	0	1	0	0	13	0	1555.71	O75190	O75190	97	109	DNAJB6	DnaJ homolog subfamily B member 6	yes	yes	3	1.8532e-05	112.42			1
DDVTLDDLIMAKDDLSGA	KKRIFQIHTSRMTLADDVTLDDLIMAKDDL	TLDDLIMAKDDLSGADIKAICTEAGLMALR	A	D	D	G	A	D	2	0	0	6	0	0	0	1	0	1	3	1	1	0	0	1	1	0	0	1	0	0	18	1	1905.89	P62191	P62191	376	393	PSMC1	26S protease regulatory subunit 4	yes	yes	2	0.00086657	117.07
DDWDEDAPAKIP	WDERPKIPDPEAVKPDDWDEDAPAKIPDEE	VKPDDWDEDAPAKIPDEEATKPEGWLDDEP	P	D	D	I	P	D	2	0	0	4	0	0	1	0	0	1	0	1	0	0	2	0	0	1	0	0	0	0	12	3	1370.6	P27824	P27824	302	313	CANX	Calnexin	yes	yes	2	3.7245e-08	182.39			1	1	1
DDYDDGFSMKHTA	EKGEPYMSIQPAEDPDDYDDGFSMKHTATA	DPDDYDDGFSMKHTATARFQRNHRLISEIL	P	D	D	T	A	T	1	0	0	4	0	0	0	1	1	0	0	1	1	1	0	1	1	0	1	0	0	0	13	0	1500.58	Q969G3	Q969G3	180	192	SMARCE1	SWI/SNF-related matrix-associated actin-dependent regulator of chromatin subfamily E member 1	yes	yes	3	0.0041333	77.279	1
DDYDDGFSMKHTATARFQRNHRLISEILSESVVP	EKGEPYMSIQPAEDPDDYDDGFSMKHTATA	NHRLISEILSESVVPDVRSVVTTARMQVLK	P	D	D	V	P	D	2	3	1	4	0	1	2	1	2	2	2	1	1	2	1	4	2	0	1	2	0	0	34	2	3933.91	Q969G3	Q969G3	180	213	SMARCE1	SWI/SNF-related matrix-associated actin-dependent regulator of chromatin subfamily E member 1	yes	yes	5	0.038102	38.553
DEAEDRAQGLQRELDGERERREKA	LEAVKRKIQALQQQADEAEDRAQGLQRELD	LQRELDGERERREKAEGDVAALNRRIQLVE	A	D	E	K	A	E	3	5	0	3	0	2	6	2	0	0	2	1	0	0	0	0	0	0	0	0	0	0	24	2	2855.39	P67936	P67936	22	45	TPM4	Tropomyosin alpha-4 chain	yes	yes	5	0.00012833	92.95
DEAEKALKHMDGGQIDGQEITATA	PHLSKGYAYVEFENPDEAEKALKHMDGGQI	MDGGQIDGQEITATAVLAPWPRPPPRRFSP	P	D	E	T	A	V	4	0	0	3	0	2	3	3	1	2	1	2	1	0	0	0	2	0	0	0	0	0	24	3	2527.19	Q15287	Q15287	214	237	RNPS1	RNA-binding protein with serine-rich domain 1	yes	yes	3;4	2.4836e-06	178.22
DEAGSAAVCLRSHLGRYLA	SSLKKKQIWTLEQPPDEAGSAAVCLRSHLG	SAAVCLRSHLGRYLAADKDGNVTCEREVPG	P	D	E	L	A	A	4	2	0	1	1	0	1	2	1	0	3	0	0	0	0	2	0	0	1	1	0	0	19	3	2045.01	Q16658	Q16658	53	71	FSCN1	Fascin	yes	yes	3	7.6175e-05	110.37
DEAKLQQTEA	ASGYPVKVPLEVQEADEAKLQQTEAELRKV	EVQEADEAKLQQTEAELRKVDEAIALFQKM	A	D	E	E	A	E	2	0	0	1	0	2	2	0	0	0	1	1	0	0	0	0	1	0	0	0	0	0	10	1	1131.54	P26640	P26640	1239	1248	VARS	Valine--tRNA ligase	yes	yes	2	0.0020764	124.92		1
DEALNKDKIKRLELA	FYSAKPEILRAMQRADEALNKDKIKRLELA	DEALNKDKIKRLELAVCDEPSEPEEEEEME	A	D	E	L	A	V	2	1	1	2	0	0	2	0	0	1	3	3	0	0	0	0	0	0	0	0	0	0	15	1	1754.99	P52701	P52701	180	194	MSH6	DNA mismatch repair protein Msh6	yes	yes	4	2.159e-05	99.566	1				1
DEAVAYGA	QDFFNGKELNKSINPDEAVAYGAAVQAAIL	LNKSINPDEAVAYGAAVQAAILSGDKSENV	P	D	E	G	A	A	3	0	0	1	0	0	1	1	0	0	0	0	0	0	0	0	0	0	1	1	0	0	8	2	794.345	P0DMV8;P0DMV9;P11142;P17066;P34931;P11021	P11142	366	373	HSPA1A;HSPA1B;HSPA8;HSPA6;HSPA1L;HSPA5	Heat shock 70 kDa protein 1A;Heat shock 70 kDa protein 1B;Heat shock cognate 71 kDa protein;Heat shock 70 kDa protein 6;Heat shock 70 kDa protein 1-like;78 kDa glucose-regulated protein	no	no	1	0.055897	75.915
DEDEILEKDEA	MLGNKKKKKKNVKFPDEDEILEKDEALEDE	VKFPDEDEILEKDEALEDEDNKKDDGISFS	P	D	E	E	A	L	1	0	0	3	0	0	4	0	0	1	1	1	0	0	0	0	0	0	0	0	0	0	11	0	1304.56	P20042	P20042	135	145	EIF2S2	Eukaryotic translation initiation factor 2 subunit 2	yes	yes	2	1.6714e-12	202.2	1		1	1	1
DEDEILEKDEALEDEDNKKDDGISFSNQTGPAWA	MLGNKKKKKKNVKFPDEDEILEKDEALEDE	DDGISFSNQTGPAWAGSERDYTYEELLNRV	P	D	E	W	A	G	3	0	2	7	0	1	6	2	0	2	2	3	0	1	1	2	1	1	0	0	0	0	34	3	3822.69	P20042	P20042	135	168	EIF2S2	Eukaryotic translation initiation factor 2 subunit 2	yes	yes	4	5.6426e-07	193.23
DEDISLEERRA	ATLTTTSATSKLIHPDEDISLEERRAQLPK	LIHPDEDISLEERRAQLPKYQRNLPRPGQA	P	D	E	R	A	Q	1	2	0	2	0	0	3	0	0	1	1	0	0	0	0	1	0	0	0	0	0	0	11	0	1331.63	O43670	O43670	367	377	ZNF207	BUB3-interacting and GLEBS motif-containing protein ZNF207	yes	yes	2;3	1.0862e-05	201.33	2	1	1		1
DEDISLEERRAQLP	ATLTTTSATSKLIHPDEDISLEERRAQLPK	PDEDISLEERRAQLPKYQRNLPRPGQAPIG	P	D	E	L	P	K	1	2	0	2	0	1	3	0	0	1	2	0	0	0	1	1	0	0	0	0	0	0	14	1	1669.83	O43670	O43670	367	380	ZNF207	BUB3-interacting and GLEBS motif-containing protein ZNF207	yes	yes	3	0.00023642	105	1	1	1	1	1
DEDSDNSAIYVQGLNDSVTLDDLA	MDEGPDLDLGPPVDPDEDSDNSAIYVQGLN	YVQGLNDSVTLDDLADFFKQCGVVKMNKRT	P	D	E	L	A	D	2	0	2	6	0	1	1	1	0	1	3	0	0	0	0	3	1	0	1	2	0	0	24	1	2568.14	Q01844	Q01844	355	378	EWSR1	RNA-binding protein EWS	yes	yes	3	0.00054709	84.946
DEEAIKEITEKTRVA	PKEVMNADDPDLQRPDEEAIKEITEKTRVA	DEEAIKEITEKTRVALEKSVSQKVAAAMPV	P	D	E	V	A	L	2	1	0	1	0	0	4	0	0	2	0	2	0	0	0	0	2	0	0	1	0	0	15	1	1730.9	Q13573	Q13573	136	150	SNW1	SNW domain-containing protein 1	yes	yes	3	2.8044e-12	198.59	1	1	1	1	1
DEEAIKEITEKTRVALEKSVSQKVA	PKEVMNADDPDLQRPDEEAIKEITEKTRVA	KTRVALEKSVSQKVAAAMPVRAADKLAPAQ	P	D	E	V	A	A	3	1	0	1	0	1	5	0	0	2	1	4	0	0	0	2	2	0	0	3	0	0	25	2	2800.52	Q13573	Q13573	136	160	SNW1	SNW domain-containing protein 1	yes	yes	4;5	0.018257	52.79				2
DEEATKPEGWLDDEP	VKPDDWDEDAPAKIPDEEATKPEGWLDDEP	DEEATKPEGWLDDEPEYVPDPDAEKPEDWD	P	D	E	E	P	E	1	0	0	3	0	0	4	1	0	0	1	1	0	0	2	0	1	1	0	0	0	0	15	2	1729.73	P27824	P27824	314	328	CANX	Calnexin	yes	yes	2	2.5851e-08	173.72				1
DEEDEISEELKEKAKIEDEKKDEEKEDP	NAIYEPTEEECEWKPDEEDEISEELKEKAK	AKIEDEKKDEEKEDPKGIPEFWLTVFKNVD	P	D	E	D	P	K	1	0	0	5	0	0	11	0	0	2	1	6	0	0	1	1	0	0	0	0	0	0	28	1	3375.56	P55209	P55209	137	164	NAP1L1	Nucleosome assembly protein 1-like 1	yes	yes	5	0.0018108	67.31
DEEDEISEELKEKAKIEDEKKDEEKEDPKGIP	NAIYEPTEEECEWKPDEEDEISEELKEKAK	DEKKDEEKEDPKGIPEFWLTVFKNVDLLSD	P	D	E	I	P	E	1	0	0	5	0	0	11	1	0	3	1	7	0	0	2	1	0	0	0	0	0	0	32	2	3770.81	P55209	P55209	137	168	NAP1L1	Nucleosome assembly protein 1-like 1	yes	yes	5	9.2859e-05	94.606
DEEFRFNFF	RPRSIWRAKATLDMPDEEFRFNFF______	ATLDMPDEEFRFNFF_______________	P	D	E	F	F	-	0	1	1	1	0	0	2	0	0	0	0	0	0	4	0	0	0	0	0	0	0	0	9	0	1249.54	Q9H7E9	Q9H7E9	221	229	C8orf33	UPF0488 protein C8orf33	yes	yes	2	7.5252e-05	173.68				1
DEEHLKKSSQVP	RILAHLTGTEFMQDPDEEHLKKSSQVPRTE	QDPDEEHLKKSSQVPRTEAPAPASSTPQEP	P	D	E	V	P	R	0	0	0	1	0	1	2	0	1	0	1	2	0	0	1	2	0	0	0	1	0	0	12	0	1395.7	Q9NR12	Q9NR12	183	194	PDLIM7	PDZ and LIM domain protein 7	yes	yes	3	0.023287	57.175		1
DEEHLKKSSQVPRTEAP	RILAHLTGTEFMQDPDEEHLKKSSQVPRTE	EHLKKSSQVPRTEAPAPASSTPQEPWPGPT	P	D	E	A	P	A	1	1	0	1	0	1	3	0	1	0	1	2	0	0	2	2	1	0	0	1	0	0	17	2	1949.98	Q9NR12	Q9NR12	183	199	PDLIM7	PDZ and LIM domain protein 7	yes	yes	3;4	6.8248e-12	189.87				2
DEENITSYLQLIEKCLTHEA	RVMGKVCTQLLVSRPDEENITSYLQLIEKC	TSYLQLIEKCLTHEAFTETQKKRLLSWKQQ	P	D	E	E	A	F	1	0	1	1	1	1	4	0	1	2	3	1	0	0	0	1	2	0	1	0	0	0	20	0	2405.14	Q5PRF9	Q5PRF9	492	511	SAMD4B	Protein Smaug homolog 2	yes	yes	3	0.0035182	68.567
DEETLIALLAHA	QWEYCGQPKVVVKAPDEETLIALLAHAKML	KAPDEETLIALLAHAKMLGLTVSLIQDAGR	P	D	E	H	A	K	3	0	0	1	0	0	2	0	1	1	3	0	0	0	0	0	1	0	0	0	0	0	12	2	1294.68	Q9Y3E5	Q9Y3E5	122	133	PTRH2	Peptidyl-tRNA hydrolase 2, mitochondrial	yes	yes	2	7.1949e-07	215.1	1		1	1
DEFEDMVAEKRLIP	KIHISKKWGFTKFNADEFEDMVAEKRLIPD	ADEFEDMVAEKRLIPDGCGVKYIPNRGPLD	A	D	E	I	P	D	1	1	0	2	0	0	3	0	0	1	1	1	1	1	1	0	0	0	0	1	0	0	14	1	1690.82	P27635	P27635	179	192	RPL10	60S ribosomal protein L10	yes	yes	2;3	3.7973e-10	188.96	3	3	2	1	3
DEFEDMVAEKRLIPDGCGVKYIPNRGP	KIHISKKWGFTKFNADEFEDMVAEKRLIPD	IPDGCGVKYIPNRGPLDKWRALHS______	A	D	E	G	P	L	1	2	1	3	1	0	3	3	0	2	1	2	1	1	3	0	0	0	1	2	0	0	27	3	3104.51	P27635	P27635	179	205	RPL10	60S ribosomal protein L10	yes	yes	4	3.8786e-05	149.99
DEFESGISQALLELEMNSDLKA	FSSSAKIVKPNGEKPDEFESGISQALLELE	SQALLELEMNSDLKAQLRELNITAAKEIEV	P	D	E	K	A	Q	2	0	1	2	0	1	4	1	0	1	4	1	1	1	0	3	0	0	0	0	0	0	22	1	2438.15	P62081	P62081	17	38	RPS7	40S ribosomal protein S7	yes	yes	3	9.8658e-06	145.9		1	1		1
DEFESGISQALLELEMNSDLKAQLRELNITAA	FSSSAKIVKPNGEKPDEFESGISQALLELE	SDLKAQLRELNITAAKEIEVGGGRKAIIIF	P	D	E	A	A	K	4	1	2	2	0	2	5	1	0	2	6	1	1	1	0	3	1	0	0	0	0	0	32	3	3547.77	P62081	P62081	17	48	RPS7	40S ribosomal protein S7	yes	yes	3;4	2.0982e-30	273.41	3	1	3	1	2
DEFESGISQALLELEMNSDLKAQLRELNITAAKEIEVGGGRKA	FSSSAKIVKPNGEKPDEFESGISQALLELE	ITAAKEIEVGGGRKAIIIFVPVPQLKSFQK	P	D	E	K	A	I	5	2	2	2	0	2	7	4	0	3	6	3	1	1	0	3	1	0	0	1	0	0	43	4	4672.4	P62081	P62081	17	59	RPS7	40S ribosomal protein S7	yes	yes	4;5;6	6.7812e-99	379.45	2	2	3	2	3
DEFNQFFVTP	MALHSPQYIFGDFSPDEFNQFFVTPRSSVE	GDFSPDEFNQFFVTPRSSVELPPYSGTVLC	P	D	E	T	P	R	0	0	1	1	0	1	1	0	0	0	0	0	0	3	1	0	1	0	0	1	0	0	10	0	1242.56	Q14694	Q14694	16	25	USP10	Ubiquitin carboxyl-terminal hydrolase 10	yes	yes	2	0.0071768	107.66
DEFSDFDRLRTA	STNGTTAAGGFDTEPDEFSDFDRLRTALPT	TEPDEFSDFDRLRTALPTSGSSAGELELLA	P	D	E	T	A	L	1	2	0	3	0	0	1	0	0	0	1	0	0	2	0	1	1	0	0	0	0	0	12	0	1470.67	Q9Y6I3	Q9Y6I3	402	413	EPN1	Epsin-1	yes	yes	3	5.6307e-05	128.85	1	1	1		1
DEFSDFDRLRTALP	STNGTTAAGGFDTEPDEFSDFDRLRTALPT	PDEFSDFDRLRTALPTSGSSAGELELLAGE	P	D	E	L	P	T	1	2	0	3	0	0	1	0	0	0	2	0	0	2	1	1	1	0	0	0	0	0	14	1	1680.81	Q9Y6I3	Q9Y6I3	402	415	EPN1	Epsin-1	yes	yes	3	0.0047635	76.588			1
DEGISFRGLFIIDDKGILRQITVNDLP	DPKRTIAQDYGVLKADEGISFRGLFIIDDK	DDKGILRQITVNDLPVGRSVDETLRLVQAF	A	D	E	L	P	V	0	2	1	4	0	1	1	3	0	5	3	1	0	2	1	1	1	0	0	1	0	0	27	0	3043.63	Q06830	Q06830	122	148	PRDX1	Peroxiredoxin-1	yes	yes	3;4	3.6739e-18	183.49	2		2		2
DEHFSTLLA	QTWLLLHMYDSDKVPDEHFSTLLAYLEGLQ	DSDKVPDEHFSTLLAYLEGLQGRARELTVQ	P	D	E	L	A	Y	1	0	0	1	0	0	1	0	1	0	2	0	0	1	0	1	1	0	0	0	0	0	9	0	1031.49	Q9BRJ6	Q9BRJ6	138	146	C7orf50	Uncharacterized protein C7orf50	yes	yes	2	0.021434	95.62
DEHFSTLLAYLEGLQGRA	QTWLLLHMYDSDKVPDEHFSTLLAYLEGLQ	FSTLLAYLEGLQGRARELTVQKAEALMREL	P	D	E	R	A	R	2	1	0	1	0	1	2	2	1	0	4	0	0	1	0	1	1	0	1	0	0	0	18	1	2019.01	Q9BRJ6	Q9BRJ6	138	155	C7orf50	Uncharacterized protein C7orf50	yes	yes	2;3	3.449e-15	250.8		1	1	1	1
DEHFSTLLAYLEGLQGRARELTVQKAEA	QTWLLLHMYDSDKVPDEHFSTLLAYLEGLQ	LQGRARELTVQKAEALMRELDEEGSDPPLP	P	D	E	E	A	L	4	2	0	1	0	2	4	2	1	0	5	1	0	1	0	1	2	0	1	1	0	0	28	3	3144.62	Q9BRJ6	Q9BRJ6	138	165	C7orf50	Uncharacterized protein C7orf50	yes	yes	4;5	4.9647e-06	175.11			1	2
DEHLILKTTFEDLIQRCLSSATDP	VQSLPTKKITKKPIPDEHLILKTTFEDLIQ	FEDLIQRCLSSATDPQTKRKLDDASKRLEF	P	D	E	D	P	Q	1	1	0	3	1	1	2	0	1	2	4	1	0	1	1	2	3	0	0	0	0	0	24	1	2801.39	O94979	O94979	1114	1137	SEC31A	Protein transport protein Sec31A	yes	yes	3;4	6.4034e-12	217.11
DEHVPGSP	FPTVPGVYIVSTKFADEHVPGSPFTVKISG	IVSTKFADEHVPGSPFTVKISGEGRVKESI	A	D	E	S	P	F	0	0	0	1	0	0	1	1	1	0	0	0	0	0	2	1	0	0	0	1	0	0	8	1	836.366	O75369	O75369	2077	2084	FLNB	Filamin-B	yes	yes	2	0.029529	74.191		1
DEIANSSGKGALA	ERAKRQAQQERDELADEIANSSGKGALALE	LADEIANSSGKGALALEEKRRLEARIAQLE	A	D	E	L	A	L	3	0	1	1	0	0	1	2	0	1	1	1	0	0	0	2	0	0	0	0	0	0	13	2	1231.6	P35579	P35579	1708	1720	MYH9	Myosin-9	yes	yes	2	0.050978	103.31
DEIDISSYIEQTR	NDVQDRFEVNISELPDEIDISSYIEQTR__	LPDEIDISSYIEQTR_______________	P	D	E	T	R	-	0	1	0	2	0	1	2	0	0	3	0	0	0	0	0	2	1	0	1	0	0	0	13	0	1567.74	Q13838	Q13838	416	428	DDX39B	Spliceosome RNA helicase DDX39B	yes	yes	2	4.8419e-07	177.76
DEIEITSEGNKKTSKRSSKGRKP	MERLKKAIEDEGGNPDEIEITSEGNKKTSK	GNKKTSKRSSKGRKPEEEGVEDNGLEENSG	P	D	E	K	P	E	0	2	1	1	0	0	3	2	0	2	0	5	0	0	1	4	2	0	0	0	0	0	23	0	2574.37	Q15424	Q15424	73	95	SAFB	Scaffold attachment factor B1	yes	yes	5	6.2003e-06	164.35	1		1
DEIEKEKELLIHERGA	MQCPAEHEEDMYRAADEIEKEKELLIHERG	EIEKEKELLIHERGASEPRLSVAPEMDIMD	A	D	E	G	A	S	1	1	0	1	0	0	5	1	1	2	2	2	0	0	0	0	0	0	0	0	0	0	16	0	1908	Q96BN8	Q96BN8	60	75	OTULIN	Ubiquitin thioesterase otulin	yes	yes	4	0.0003798	93.909
DEITKDEWMEKLNNLHVQRA	______________________________	DEWMEKLNNLHVQRADMNRLIMNYLVTEGF	P	D	E	R	A	D	1	1	2	2	0	1	3	0	1	1	2	2	1	0	0	0	1	1	0	1	0	0	20	0	2468.21	Q9NWU2	Q9NWU2	8	27	GID8	Glucose-induced degradation protein 8 homolog	yes	yes	4	2.6214e-20	237.15			1	1
DEKRRQRDQGEVGVEEEP	KVTPNPDLLDLVQTADEKRRQRDQGEVGVE	RRQRDQGEVGVEEEPFALGAEASNFQQEPA	A	D	E	E	P	F	0	3	0	2	0	2	5	2	0	0	0	1	0	0	1	0	0	0	0	2	0	0	18	0	2155.03	Q8N3V7	Q8N3V7	647	664	SYNPO	Synaptopodin	yes	yes	4	0.019336	49.993
DEKRVEEFKLKQMWKSP	IKKHNVGVKCATITPDEKRVEEFKLKQMWK	KRVEEFKLKQMWKSPNGTIRNILGGTVFRE	P	D	E	S	P	N	0	1	0	1	0	1	3	0	0	0	1	4	1	1	1	1	0	1	0	1	0	0	17	0	2177.13	O75874	O75874	79	95	IDH1	Isocitrate dehydrogenase [NADP] cytoplasmic	yes	yes	4	0.00031912	93.495
DEKSRVAILKANLRKSP	LRPGRLDQLIYIPLPDEKSRVAILKANLRK	KSRVAILKANLRKSPVAKDVDLEFLAKMTN	P	D	E	S	P	V	2	2	1	1	0	0	1	0	0	1	2	3	0	0	1	2	0	0	0	1	0	0	17	2	1924.12	P55072	P55072	649	665	VCP	Transitional endoplasmic reticulum ATPase	yes	yes	4;5	2.1207e-06	129.88	1	1	1	1	1
DELEKLVQVVRQLEAEP	VLMYFGFTHCPDICPDELEKLVQVVRQLEA	LEKLVQVVRQLEAEPGLPPVQPVFITVDPE	P	D	E	E	P	G	1	1	0	1	0	2	4	0	0	0	3	1	0	0	1	0	0	0	0	3	0	0	17	1	1994.07	O43819	O43819	139	155	SCO2	Protein SCO2 homolog, mitochondrial	yes	yes	3	0.00016042	106.36				1	1
DELFPLIFPAEP	______________________________	______________________________	M	D	E	E	P	A	1	0	0	1	0	0	2	0	0	1	2	0	0	2	3	0	0	0	0	0	0	0	12	3	1386.71	Q04206	Q04206	2	13	RELA	Transcription factor p65	yes	yes	2	0.055445	31.074			1
DELGEVIKDDIWP	ESFFTWFTDHSDAGADELGEVIKDDIWPNP	GADELGEVIKDDIWPNPLQYYLVPDMDDEE	A	D	E	W	P	N	0	0	0	3	0	0	2	1	0	2	1	1	0	0	1	0	0	1	0	1	0	0	13	0	1527.75	Q01105	Q01105	215	227	SET	Protein SET	yes	yes	2	0.01454	105.52
DELHKILLEKKDA	MPVTMLIRVKTSEDADELHKILLEKKDA__	DADELHKILLEKKDA_______________	A	D	E	D	A	-	1	0	0	2	0	0	2	0	1	1	3	3	0	0	0	0	0	0	0	0	0	0	13	0	1550.87	Q9UKX7	Q9UKX7	456	468	NUP50	Nuclear pore complex protein Nup50	yes	yes	3	3.225e-05	105.46	1
DELHYTYLDTFGRP	KNIEIDSPYEISRAPDELHYTYLDTFGRPV	PDELHYTYLDTFGRPVIVAYKKNLVEQHIQ	P	D	E	R	P	V	0	1	0	2	0	0	1	1	1	0	2	0	0	1	1	0	2	0	2	0	0	0	14	0	1725.8	P04843	P04843	394	407	RPN1	Dolichyl-diphosphooligosaccharide--protein glycosyltransferase subunit 1	yes	yes	3	1.8281e-05	122.42	1
DELINAAKGSSNSYAIKKKDELERVA	EAAFRNIKTIAECLADELINAAKGSSNSYA	NSYAIKKKDELERVAKSNR___________	A	D	E	V	A	K	4	1	2	2	0	0	3	1	0	2	2	4	0	0	0	3	0	0	1	1	0	0	26	3	2848.49	P46782	P46782	175	200	RPS5	40S ribosomal protein S5;40S ribosomal protein S5, N-terminally processed	yes	yes	4;5	6.4169e-23	242.28	1				1
DELINAAKGSSNSYAIKKKDELERVAKSNR	EAAFRNIKTIAECLADELINAAKGSSNSYA	IKKKDELERVAKSNR_______________	A	D	E	N	R	-	4	2	3	2	0	0	3	1	0	2	2	5	0	0	0	4	0	0	1	1	0	0	30	4	3333.76	P46782	P46782	175	204	RPS5	40S ribosomal protein S5;40S ribosomal protein S5, N-terminally processed	yes	yes	4;5;6;7	2.9322e-175	447.91	4	3	2	1	3
DELKDELPERQP	KRLVVLDEELEGISPDELKDELPERQPRFI	ISPDELKDELPERQPRFIVYSYKYQHDDGR	P	D	E	Q	P	R	0	1	0	2	0	1	3	0	0	0	2	1	0	0	2	0	0	0	0	0	0	0	12	1	1467.72	P60983	P60983	55	66	GMFB	Glia maturation factor beta	yes	yes	3	6.6819e-05	135.6	1		1	1	1
DELRRHLELKEKGRHVVLGA	GEDAYAMKRDLTQMADELRRHLELKEKGRH	HLELKEKGRHVVLGAIENKVESKGNSPPSS	A	D	E	G	A	I	1	3	0	1	0	0	3	2	2	0	4	2	0	0	0	0	0	0	0	2	0	0	20	0	2354.33	P41227	P41227	156	175	NAA10	N-alpha-acetyltransferase 10	yes	yes	4;5	0.014943	50.397		1
DELTVKTKDGVVEITGKHEERQDEHGYISRCFTRKYTLPP	ADRWRVSLDVNHFAPDELTVKTKDGVVEIT	GYISRCFTRKYTLPPGVDPTQVSSSLSPEG	P	D	E	P	P	G	0	3	0	3	1	1	5	3	2	2	2	4	0	1	2	1	5	0	2	3	0	0	40	1	4731.37	P04792	P04792	107	146	HSPB1	Heat shock protein beta-1	yes	yes	5;6	1.7016e-42	190.89	1		2		2
DENDEVKITVI	PGLGSNPCIPFFYRADENDEVKITVI____	FYRADENDEVKITVI_______________	A	D	E	V	I	-	0	0	1	2	0	0	2	0	0	2	0	1	0	0	0	0	1	0	0	2	0	0	11	0	1273.64	Q08379	Q08379	992	1002	GOLGA2	Golgin subfamily A member 2	yes	yes	2	0.05878	72.321	1
DENENITVVKGIRLSENVIDRMKESSP	______________________________	RLSENVIDRMKESSPSGSKSQRYSGAYGAS	A	D	E	S	P	S	0	2	3	2	0	0	4	1	0	3	1	2	1	0	1	3	1	0	0	3	0	0	27	0	3071.56	Q9NX63	Q9NX63	15	41	CHCHD3	MICOS complex subunit MIC19	yes	yes	4	3.2406e-06	164.43
DENFKLKHYGP	GDGTGGKSIYGERFPDENFKLKHYGPGWVS	ERFPDENFKLKHYGPGWVSMANAGKDTNGS	P	D	E	G	P	G	0	0	1	1	0	0	1	1	1	0	1	2	0	1	1	0	0	0	1	0	0	0	11	0	1346.66	P23284	P23284	125	135	PPIB	Peptidyl-prolyl cis-trans isomerase B	yes	yes	2;3	1.2382e-08	195.7		1
DENFKLKHYGPGWVSMA	GDGTGGKSIYGERFPDENFKLKHYGPGWVS	NFKLKHYGPGWVSMANAGKDTNGSQFFITT	P	D	E	M	A	N	1	0	1	1	0	0	1	2	1	0	1	2	1	1	1	1	0	1	1	1	0	0	17	1	1977.94	P23284	P23284	125	141	PPIB	Peptidyl-prolyl cis-trans isomerase B	yes	yes	3;4	2.9851e-05	117.4	3	2	4	3	4
DENFTLKHVGP	HNGTGGKSIYGSRFPDENFTLKHVGPGVLS	SRFPDENFTLKHVGPGVLSMANAGPNTNGS	P	D	E	G	P	G	0	0	1	1	0	0	1	1	1	0	1	1	0	1	1	0	1	0	0	1	0	0	11	0	1255.62	P30405	P30405	127	137	PPIF	Peptidyl-prolyl cis-trans isomerase F, mitochondrial	yes	yes	2;3	3.3963e-06	135.43	2	2	2	2	2
DEQGLQQILQLLKESQSP	MVWDRQTKMEYEWKPDEQGLQQILQLLKES	GLQQILQLLKESQSPDTTIQRTVQQKLEQL	P	D	E	S	P	D	0	0	0	1	0	5	2	1	0	1	4	1	0	0	1	2	0	0	0	0	0	0	18	0	2053.07	Q92973	Q92973	16	33	TNPO1	Transportin-1	yes	yes	2;3	2.4802e-19	249.19
DEQRLYKDDQLLDDGKTLGECGFTSQTA	FELKRIVEGILKRPPDEQRLYKDDQLLDDG	DGKTLGECGFTSQTARPQAPATVGLAFRAD	P	D	E	T	A	R	1	1	0	5	1	3	2	3	0	0	4	2	0	1	0	1	3	0	1	0	0	0	28	0	3202.47	Q15370	Q15370	40	67	TCEB2	Transcription elongation factor B polypeptide 2	yes	yes	3;4	1.4715e-30	261.6
DEQRLYKDDQLLDDGKTLGECGFTSQTARP	FELKRIVEGILKRPPDEQRLYKDDQLLDDG	KTLGECGFTSQTARPQAPATVGLAFRADDT	P	D	E	R	P	Q	1	2	0	5	1	3	2	3	0	0	4	2	0	1	1	1	3	0	1	0	0	0	30	1	3455.63	Q15370	Q15370	40	69	TCEB2	Transcription elongation factor B polypeptide 2	yes	yes	4;5	5.0341e-153	430.73	2	2	2	2	2
DEREKWIHA	ITVDQKTFHFQARDADEREKWIHALEETIL	FQARDADEREKWIHALEETILRHTLQLQGL	A	D	E	H	A	L	1	1	0	1	0	0	2	0	1	1	0	1	0	0	0	0	0	1	0	0	0	0	9	0	1182.58	Q96SU4	Q96SU4	85	93	OSBPL9	Oxysterol-binding protein-related protein 9	yes	yes	3	0.047711	41.448
DERFDFLCQYHKP	PFCTIDPNESRVPVPDERFDFLCQYHKPAS	VPDERFDFLCQYHKPASKIPAFLNVVDIAG	P	D	E	K	P	A	0	1	0	2	1	1	1	0	1	0	1	1	0	2	1	0	0	0	1	0	0	0	13	0	1753.79	Q9NTK5	Q9NTK5	68	80	OLA1	Obg-like ATPase 1	yes	yes	3	0.0036538	63.037
DERSKEGSIWNHQP	QGSTMLTSQYVRLTPDERSKEGSIWNHQPC	PDERSKEGSIWNHQPCFLKDWEMHVHFKVH	P	D	E	Q	P	C	0	1	1	1	0	1	2	1	1	1	0	1	0	0	1	2	0	1	0	0	0	0	14	0	1681.78	Q12907	Q12907	93	106	LMAN2	Vesicular integral-membrane protein VIP36	yes	yes	3	1.7452e-05	123.29
DESLNFEEQILEAA	KKLEQLKPRAKPKEADESLNFEEQILEAAK	ADESLNFEEQILEAAKSIAAATSALVKAAS	A	D	E	A	A	K	2	0	1	1	0	1	4	0	0	1	2	0	0	1	0	1	0	0	0	0	0	0	14	1	1606.74	Q9Y490	Q9Y490	2336	2349	TLN1	Talin-1	yes	yes	2	7.4869e-11	197.27
DESLNFEEQILEAAKSIA	KKLEQLKPRAKPKEADESLNFEEQILEAAK	LNFEEQILEAAKSIAAATSALVKAASAAQR	A	D	E	I	A	A	3	0	1	1	0	1	4	0	0	2	2	1	0	1	0	2	0	0	0	0	0	0	18	2	2005.98	Q9Y490	Q9Y490	2336	2353	TLN1	Talin-1	yes	yes	2	0.00042825	103.85
DESNARYFHVVIAGP	QRLLAEPVPGIKAEPDESNARYFHVVIAGP	DESNARYFHVVIAGPQDSPFEGGTFKLELF	P	D	E	G	P	Q	2	1	1	1	0	0	1	1	1	1	0	0	0	1	1	1	0	0	1	2	0	0	15	2	1673.82	P61088	P61088	28	42	UBE2N	Ubiquitin-conjugating enzyme E2 N	yes	yes	3	0.0090375	64.394	1		1	1
DESQTLKEA	TSFILMTTFPNKELADESQTLKEANLLNAV	PNKELADESQTLKEANLLNAVIVQRLT___	A	D	E	E	A	N	1	0	0	1	0	1	2	0	0	0	1	1	0	0	0	1	1	0	0	0	0	0	9	0	1019.48	Q9UNZ2	Q9UNZ2	350	358	NSFL1C	NSFL1 cofactor p47	yes	yes	2	0.013903	112.41		1		1
DESQTLKEANLLNAVIVQRLT	TSFILMTTFPNKELADESQTLKEANLLNAV	KEANLLNAVIVQRLT_______________	A	D	E	L	T	-	2	1	2	1	0	2	2	0	0	1	4	1	0	0	0	1	2	0	0	2	0	0	21	2	2354.28	Q9UNZ2	Q9UNZ2	350	370	NSFL1C	NSFL1 cofactor p47	yes	yes	3	9.2143e-06	144.57		1	1	1	1
DESTGSIAKRLQSIGTENTEENRRFYRQLLLTA	IAHRIVAPGKGILAADESTGSIAKRLQSIG	TEENRRFYRQLLLTADDRVNPCIGGVILFH	A	D	E	T	A	D	2	4	2	1	0	2	4	2	0	2	4	1	0	1	0	3	4	0	1	0	0	0	33	1	3795.95	P04075	P04075	34	66	ALDOA	Fructose-bisphosphate aldolase A	yes	yes	4;5	2.1166e-30	264.1	1	1	1		1
DESTGSIAKRLQSIGTENTEENRRFYRQLLLTADDRVNP	IAHRIVAPGKGILAADESTGSIAKRLQSIG	FYRQLLLTADDRVNPCIGGVILFHETLYQK	A	D	E	N	P	C	2	5	3	3	0	2	4	2	0	2	4	1	0	1	1	3	4	0	1	1	0	0	39	2	4492.27	P04075	P04075	34	72	ALDOA	Fructose-bisphosphate aldolase A	yes	yes	5;6	2.9253e-31	265.68	2	1	1		2
DESTKTKDQILTSRINAVERDLLEP	KLNLQNIGRSVSKTPDESTKTKDQILTSRI	LTSRINAVERDLLEPSPADQLGNGHRRTES	P	D	E	E	P	S	1	2	1	3	0	1	3	0	0	2	3	2	0	0	1	2	3	0	0	1	0	0	25	1	2870.5	Q86XL3	Q86XL3	753	777	ANKLE2	Ankyrin repeat and LEM domain-containing protein 2	yes	yes	4	0.020113	52.465
DETRNLQNVDMKIGV	VNKESSETPDQFMTADETRNLQNVDMKIGV	DETRNLQNVDMKIGV_______________	A	D	E	G	V	-	0	1	2	2	0	1	1	1	0	1	1	1	1	0	0	0	1	0	0	2	0	0	15	0	1730.86	P16070	P16070	728	742	CD44	CD44 antigen	yes	yes	2;3	3.4976e-08	214	2	3	2	3	3
DETTLKELAETLQQKNIDHMLWLEQP	LQELGRMRKVVLEAPDETTLKELAETLQQK	LQQKNIDHMLWLEQPENIATCIALRPYPKE	P	D	E	Q	P	E	1	0	1	2	0	3	4	0	1	1	5	2	1	0	1	0	3	1	0	0	0	0	26	1	3122.56	Q6GMV3	Q6GMV3	87	112	PTRHD1	Putative peptidyl-tRNA hydrolase PTRHD1	yes	yes	4	1.5919e-05	103.29				1
DETVKVLKEKIEAEKGRDA	LKTLQQQTFKIRMEPDETVKVLKEKIEAEK	KVLKEKIEAEKGRDAFPVAGQKLIYAGKIL	P	D	E	D	A	F	2	1	0	2	0	0	4	1	0	1	1	4	0	0	0	0	1	0	0	2	0	0	19	1	2157.16	P54725	P54725	22	40	RAD23A	UV excision repair protein RAD23 homolog A	yes	yes	3;4;5	8.7933e-20	224.65					1
DETVKVLKEKIEAEKGRDAFP	LKTLQQQTFKIRMEPDETVKVLKEKIEAEK	LKEKIEAEKGRDAFPVAGQKLIYAGKILSD	P	D	E	F	P	V	2	1	0	2	0	0	4	1	0	1	1	4	0	1	1	0	1	0	0	2	0	0	21	2	2401.29	P54725	P54725	22	42	RAD23A	UV excision repair protein RAD23 homolog A	yes	yes	4;5	2.9776e-06	166.98	1	1		2	1
DETWDSAIDTWSP	GRPGDRYDGMVGFSADETWDSAIDTWSPSE	SADETWDSAIDTWSPSEWQMAYEPQGGSGY	A	D	E	S	P	S	1	0	0	3	0	0	1	0	0	1	0	0	0	0	1	2	2	2	0	0	0	0	13	1	1521.63	P61978	P61978	342	354	HNRNPK	Heterogeneous nuclear ribonucleoprotein K	yes	yes	2	8.9059e-05	133.86
DEVCRIFYDMKVRKCSTP	______________________________	CRIFYDMKVRKCSTPEEIKKRKKAVIFCLS	A	D	E	T	P	E	0	2	0	2	2	0	1	0	0	1	0	2	1	1	1	1	1	0	1	2	0	0	18	0	2303.09	P60981	P60981	9	26	DSTN	Destrin	yes	yes	4	0.0010356	77.357
DEVEDPKNKKDAKSNYKMMFVKSSGS	EKEESAEELQAAEHPDEVEDPKNKKDAKSN	AKSNYKMMFVKSSGS_______________	P	D	E	G	S	-	1	0	2	3	0	0	2	1	0	0	0	6	2	1	1	4	0	0	1	2	0	0	26	2	2961.42	O00193	O00193	158	183	SMAP	Small acidic protein	yes	yes	5	9.468e-06	128.17			1		1
DEVQRFFSDCKIQNGAQGIRFIYTREGRP	GFVVKVRGLPWSCSADEVQRFFSDCKIQNG	GAQGIRFIYTREGRPSGEAFVELESEDEVK	A	D	E	R	P	S	1	4	1	2	1	3	2	3	0	3	0	1	0	3	1	1	1	0	1	1	0	0	29	1	3486.72	P31943	P31943	25	53	HNRNPH1	Heterogeneous nuclear ribonucleoprotein H;Heterogeneous nuclear ribonucleoprotein H, N-terminally processed	yes	yes	5	3.484e-05	134.69
DEYRIGPYQP	ADGQSDENKDDYTIPDEYRIGPYQPNVPVG	DYTIPDEYRIGPYQPNVPVGIDYVIPKTGF	P	D	E	Q	P	N	0	1	0	1	0	1	1	1	0	1	0	0	0	0	2	0	0	0	2	0	0	0	10	1	1236.58	P43243	P43243	777	786	MATR3	Matrin-3	yes	yes	2	0.0062521	106.68	1	1		1	1
DFAKLFLRK	VAAPAATEAPKMSNADFAKLFLRK______	PKMSNADFAKLFLRK_______________	A	D	F	R	K	-	1	1	0	1	0	0	0	0	0	0	2	2	0	2	0	0	0	0	0	0	0	0	9	1	1136.67	Q15020	Q15020	955	963	SART3	Squamous cell carcinoma antigen recognized by T-cells 3	yes	yes	3	0.00093001	125.57	1	1	1	1	1
DFAKWRCVLKIGEHTP	DGLSERCAQYKKDGADFAKWRCVLKIGEHT	FAKWRCVLKIGEHTPSALAIMENANVLARY	A	D	F	T	P	S	1	1	0	1	1	0	1	1	1	1	1	2	0	1	1	0	1	1	0	1	0	0	16	1	1956	P04075	P04075	144	159	ALDOA	Fructose-bisphosphate aldolase A	yes	yes	3;4	0.00037775	98.508
DFDLHLKGP	KMPEMNIKAPKISMPDFDLHLKGPKVKGDV	PKISMPDFDLHLKGPKVKGDVDVSLPKVEG	P	D	F	G	P	K	0	0	0	2	0	0	0	1	1	0	2	1	0	1	1	0	0	0	0	0	0	0	9	0	1040.53	Q09666	Q09666	2583	2591	AHNAK	Neuroblast differentiation-associated protein AHNAK	yes	no	2	0.0013922	155.1				1
DFDLNLKGP	KMPEMNIKAPKISMPDFDLNLKGPKMKGDV	PKISMPDFDLNLKGPKMKGDVVVSLPKVEG	P	D	F	G	P	K	0	0	1	2	0	0	0	1	0	0	2	1	0	1	1	0	0	0	0	0	0	0	9	0	1017.51	Q09666	Q09666	3675	3683	AHNAK	Neuroblast differentiation-associated protein AHNAK	yes	yes	2	0.00018409	164.53			1	1	1
DFEERDESEDS	PEPELEPEPDPEPEPDFEERDESEDS____	EPEPDFEERDESEDS_______________	P	D	F	D	S	-	0	1	0	3	0	0	4	0	0	0	0	0	0	1	0	2	0	0	0	0	0	0	11	0	1356.5	O60936	O60936	198	208	NOL3	Nucleolar protein 3	yes	yes	2	1.4525e-12	204.52				1
DFFKQCGVVKMNKRTGQP	YVQGLNDSVTLDDLADFFKQCGVVKMNKRT	KQCGVVKMNKRTGQPMIHIYLDKETGKPKG	A	D	F	Q	P	M	0	1	1	1	1	2	0	2	0	0	0	3	1	2	1	0	1	0	0	2	0	0	18	0	2139.07	Q01844	Q01844	379	396	EWSR1	RNA-binding protein EWS	yes	yes	3;4	8.0939e-08	175.33	2	1	3	3	3
DFGFGGQKRQLEDGDQP	KIGGDAATTVNNSTPDFGFGGQKRQLEDGD	GFGGQKRQLEDGDQPESKKLASQGDSISSQ	P	D	F	Q	P	E	0	1	0	3	0	3	1	4	0	0	1	1	0	2	1	0	0	0	0	0	0	0	17	0	1892.87	Q92945	Q92945	102	118	KHSRP	Far upstream element-binding protein 2	yes	yes	3	0.00043444	93.51	1	1	1		1
DFGGNVLLAP	CESPATTLWAQSELPDFGGNVLLAPAAPAL	QSELPDFGGNVLLAPAAPALYVCAKPQPPV	P	D	F	A	P	A	1	0	1	1	0	0	0	2	0	0	2	0	0	1	1	0	0	0	0	1	0	0	10	1	1001.52	O15027	O15027	555	564	SEC16A	Protein transport protein Sec16A	yes	yes	2	0.017722	86.794
DFGTTSSLHFVHMRGLP	IELPKEVPEKLPEAADFGTTSSLHFVHMRG	GTTSSLHFVHMRGLPFQANAQDIINFFAPL	A	D	F	L	P	F	0	1	0	1	0	0	0	2	2	0	2	0	1	2	1	2	2	0	0	1	0	0	17	0	1900.93	Q12849	Q12849	393	409	GRSF1	G-rich sequence factor 1	yes	yes	3;4	4.5403e-08	122.27	1	1	2	1	2
DFHKEEMDDQDKDKAKGRKESEFDDEP	PKRYKLRDDFEKKMADFHKEEMDDQDKDKA	DKAKGRKESEFDDEPKFMSKVIGANKNQEE	A	D	F	E	P	K	1	1	0	7	0	1	5	1	1	0	0	5	1	2	1	1	0	0	0	0	0	0	27	1	3267.43	Q9Y2W1	Q9Y2W1	424	450	THRAP3	Thyroid hormone receptor-associated protein 3	yes	yes	5	0.00034347	81.341
DFIKRTGIQEMREA	LQGKRGIEKPPFELPDFIKRTGIQEMREAL	PDFIKRTGIQEMREALQEKEEQKTMKSKMR	P	D	F	E	A	L	1	2	0	1	0	1	2	1	0	2	0	1	1	1	0	0	1	0	0	0	0	0	14	0	1692.86	Q13435	Q13435	526	539	SF3B2	Splicing factor 3B subunit 2	yes	yes	3;4	9.7116e-07	147.51	3	3	2	3	2
DFIRESSEA	AYSVEHNQLEAHPKADFIRESSEAQVQKFL	EAHPKADFIRESSEAQVQKFLSRSVEDVRP	A	D	F	E	A	Q	1	1	0	1	0	0	2	0	0	1	0	0	0	1	0	2	0	0	0	0	0	0	9	0	1052.48	Q9Y520	Q9Y520	861	869	PRRC2C	Protein PRRC2C	yes	yes	2	0.02075	99.139
DFKATSITVTGSGSCRHLQFIP	DDGKPRPAFSNALEPDFKATSITVTGSGSC	TVTGSGSCRHLQFIPVVPPRRVPSEAPPTE	P	D	F	I	P	V	1	1	0	1	1	1	0	2	1	2	1	1	0	2	1	3	3	0	0	1	0	0	22	1	2421.21	Q14118	Q14118	699	720	DAG1	Dystroglycan;Alpha-dystroglycan;Beta-dystroglycan	yes	yes	3;4	3.9738e-05	98.816			1	2
DFLVTEVENGGSLGSKKGVNLP	VDDGLISLQVKQKGADFLVTEVENGGSLGS	ENGGSLGSKKGVNLPGAAVDLPAVSEKDIQ	A	D	F	L	P	G	0	0	2	1	0	0	2	4	0	0	3	2	0	1	1	2	1	0	0	3	0	0	22	0	2259.17	P14618	P14618	191	212	PKM	Pyruvate kinase PKM	yes	yes	3	1.6368e-05	111.18
DFNFVGRILGP	VQLQEKLYVPVKEYPDFNFVGRILGPRGLT	KEYPDFNFVGRILGPRGLTAKQLEAETGCK	P	D	F	G	P	R	0	1	1	1	0	0	0	2	0	1	1	0	0	2	1	0	0	0	0	1	0	0	11	0	1233.65	Q96PU8	Q96PU8	95	105	QKI	Protein quaking	yes	yes	2	0.00078188	157.96
DFQDGTKATFHYRTLHSDDEGTVLDDSRARGKP	GIQKRVIQEGRGELPDFQDGTKATFHYRTL	DEGTVLDDSRARGKPMELIIGKKFKLPVWE	P	D	F	K	P	M	2	3	0	6	0	1	1	3	2	0	2	2	0	2	1	2	4	0	1	1	0	0	33	2	3734.77	O00170	O00170	27	59	AIP	AH receptor-interacting protein	yes	yes	7	0.059121	22.969
DFQDRVVNSETP	TTRISLTTFNIQDGPDFQDRVVNSETPVVV	DGPDFQDRVVNSETPVVVDFHAQWCGPCKI	P	D	F	T	P	V	0	1	1	2	0	1	1	0	0	0	0	0	0	1	1	1	1	0	0	2	0	0	12	0	1405.65	Q99757	Q99757	69	80	TXN2	Thioredoxin, mitochondrial	yes	yes	2	1.4302e-05	163.86	1	1		1	1
DFQEFVNKCLIKNP	VNEPPPKLPNGVFTPDFQEFVNKCLIKNPA	PDFQEFVNKCLIKNPAERADLKMLTNHTFI	P	D	F	N	P	A	0	0	2	1	1	1	1	0	0	1	1	2	0	2	1	0	0	0	0	1	0	0	14	0	1750.87	P36507	P36507	341	354	MAP2K2	Dual specificity mitogen-activated protein kinase kinase 2	yes	yes	3	0.02383	54.806
DFQKGLKDGTILCTLMNKLQP	LRTWIEGLTGLSIGPDFQKGLKDGTILCTL	KDGTILCTLMNKLQPGSVPKINRSMQNWHQ	P	D	F	Q	P	G	0	0	1	2	1	2	0	2	0	1	4	3	1	1	1	0	2	0	0	0	0	0	21	0	2419.26	Q99439	Q99439	49	69	CNN2	Calponin-2	yes	yes	3;4	1.1392e-08	186.63					1
DFQKVLQLYP	GEAHLAVNDFELARADFQKVLQLYPNNKAA	ELARADFQKVLQLYPNNKAAKTQLAVCQQR	A	D	F	Y	P	N	0	0	0	1	0	2	0	0	0	0	2	1	0	1	1	0	0	0	1	1	0	0	10	0	1249.67	Q02790	Q02790	375	384	FKBP4	Peptidyl-prolyl cis-trans isomerase FKBP4;Peptidyl-prolyl cis-trans isomerase FKBP4, N-terminally processed	yes	yes	2	0.00068626	149.65	1		1		1
DFQKVLQLYPNNKAAKTQLA	GEAHLAVNDFELARADFQKVLQLYPNNKAA	LQLYPNNKAAKTQLAVCQQRIRRQLAREKK	A	D	F	L	A	V	3	0	2	1	0	3	0	0	0	0	3	3	0	1	1	0	1	0	1	1	0	0	20	3	2289.25	Q02790	Q02790	375	394	FKBP4	Peptidyl-prolyl cis-trans isomerase FKBP4;Peptidyl-prolyl cis-trans isomerase FKBP4, N-terminally processed	yes	yes	3;4	6.8892e-06	151.82	2	2	2		2
DFRILQKKP	QVQWFRQGSEIQDSPDFRILQKKPRSTAEP	EIQDSPDFRILQKKPRSTAEPEEICTLVIA	P	D	F	K	P	R	0	1	0	1	0	1	0	0	0	1	1	2	0	1	1	0	0	0	0	0	0	0	9	0	1143.68	Q8WX93;Q86TC9	Q8WX93	486	494	PALLD;MYPN	Palladin;Myopalladin	no	no	3	0.0012344	132.84	1	1	1	1	1
DFRRLCILKGIYP	ITRNKARKKLQLSLADFRRLCILKGIYPHE	LADFRRLCILKGIYPHEPKHKKKVNKGSTA	A	D	F	Y	P	H	0	2	0	1	1	0	0	1	0	2	2	1	0	1	1	0	0	0	1	0	0	0	13	0	1649.91	O00541	O00541	33	45	PES1	Pescadillo homolog	yes	yes	3	0.045274	45.79
DFSIHFNRFNP	AVSAAAEFENAESEADFSIHFNRFNPDGEE	ESEADFSIHFNRFNPDGEEEDVTVQE____	A	D	F	N	P	D	0	1	2	1	0	0	0	0	1	1	0	0	0	3	1	1	0	0	0	0	0	0	11	0	1392.66	Q5SW79	Q5SW79	1563	1573	CEP170	Centrosomal protein of 170 kDa	yes	yes	3	0.027622	59.542					1
DFSSIERLFSFP	MWASLSSPDAEAVEPDFSSIERLFSFPAAK	VEPDFSSIERLFSFPAAKPKEPTMVAPRAR	P	D	F	F	P	A	0	1	0	1	0	0	1	0	0	1	1	0	0	3	1	3	0	0	0	0	0	0	12	0	1443.7	Q27J81	Q27J81	598	609	INF2	Inverted formin-2	yes	yes	2	0.00033417	130.94			1		1
DFVGFEIPDKFVVGYA	SLLVKRTPRSVGYKPDFVGFEIPDKFVVGY	FVGFEIPDKFVVGYALDYNEYFRDLNHVCV	P	D	F	Y	A	L	1	0	0	2	0	0	1	2	0	1	0	1	0	3	1	0	0	0	1	3	0	0	16	1	1801.89	P00492	P00492	177	192	HPRT1	Hypoxanthine-guanine phosphoribosyltransferase	yes	yes	2	1.6562e-07	142.08			1		1
DFVVTDFAKFSRP	KKISFKSLVASLAEPDFVVTDFAKFSRPAQ	EPDFVVTDFAKFSRPAQLHIGFQALHQFCA	P	D	F	R	P	A	1	1	0	2	0	0	0	0	0	0	0	1	0	3	1	1	1	0	0	2	0	0	13	1	1527.77	P22314	P22314	314	326	UBA1	Ubiquitin-like modifier-activating enzyme 1	yes	yes	3	0.00025366	89.013	1	1
DFWLTEKDLIP	YGKLGDTNERAMRMADFWLTEKDLIPKLFQ	MRMADFWLTEKDLIPKLFQVLAPRYKDQTG	A	D	F	I	P	K	0	0	0	2	0	0	1	0	0	1	2	1	0	1	1	0	1	1	0	0	0	0	11	0	1375.7	Q9NRX2	Q9NRX2	77	87	MRPL17	39S ribosomal protein L17, mitochondrial	yes	yes	2	0.00033173	140.5			1		1
DFWNREAA	LQLSLGIIPVEEENPDFWNREAAEALGAAK	PVEEENPDFWNREAAEALGAAKKLQPAQTA	P	D	F	A	A	E	2	1	1	1	0	0	1	0	0	0	0	0	0	1	0	0	0	1	0	0	0	0	8	1	1007.45	P05187	P05187	32	39	ALPP	Alkaline phosphatase, placental type	yes	yes	2	0.049405	81.191
DFYRNYDVMKDFEEMRKA	LYKFRVADQRKKAYADFYRNYDVMKDFEEM	RNYDVMKDFEEMRKAGIFQSVK________	A	D	F	K	A	G	1	2	1	3	0	0	2	0	0	0	0	2	2	2	0	0	0	0	2	1	0	0	18	0	2356.06	P09669	P09669	51	68	COX6C	Cytochrome c oxidase subunit 6C	yes	yes	4	2.0968e-14	208.34	1	1	1		1
DGAHLTWEPP	GFPGAPCAIKISKSPDGAHLTWEPPSVTSG	ISKSPDGAHLTWEPPSVTSGKIIEYSVYLA	P	D	G	P	P	S	1	0	0	1	0	0	1	1	1	0	1	0	0	0	2	0	1	1	0	0	0	0	10	2	1121.51	P51610	P51610	1904	1913	HCFC1	Host cell factor 1;HCF N-terminal chain 1;HCF N-terminal chain 2;HCF N-terminal chain 3;HCF N-terminal chain 4;HCF N-terminal chain 5;HCF N-terminal chain 6;HCF C-terminal chain 1;HCF C-terminal chain 2;HCF C-terminal chain 3;HCF C-terminal chain 4;HCF C-terminal chain 5;HCF C-terminal chain 6	yes	yes	2	0.055409	91.906
DGAVKPPTNKLP	MKGYPHWPARVDEVPDGAVKPPTNKLPIFF	EVPDGAVKPPTNKLPIFFFGTHETAFLGPK	P	D	G	L	P	I	1	0	1	1	0	0	0	1	0	0	1	2	0	0	3	0	1	0	0	1	0	0	12	3	1235.69	O75475	O75475	30	41	PSIP1	PC4 and SFRS1-interacting protein	yes	yes	3	0.019379	50.149	1		1		1
DGCGVKYIPNRGP	ADEFEDMVAEKRLIPDGCGVKYIPNRGPLD	IPDGCGVKYIPNRGPLDKWRALHS______	P	D	G	G	P	L	0	1	1	1	1	0	0	3	0	1	0	1	0	0	2	0	0	0	1	1	0	0	13	1	1431.69	P27635	P27635	193	205	RPL10	60S ribosomal protein L10	yes	yes	2;3	5.4455e-07	221.91	2	2	1	1	2
DGCGVKYIPNRGPLDKWRALHS	ADEFEDMVAEKRLIPDGCGVKYIPNRGPLD	IPNRGPLDKWRALHS_______________	P	D	G	H	S	-	1	2	1	2	1	0	0	3	1	1	2	2	0	0	2	1	0	1	1	1	0	0	22	3	2538.29	P27635	P27635	193	214	RPL10	60S ribosomal protein L10	yes	yes	4;5	1.2216e-05	127.01			2	2	2
DGDFKIKCVAFD	FPNRLNLEAINYMAADGDFKIKCVAFD___	MAADGDFKIKCVAFD_______________	A	D	G	F	D	-	1	0	0	3	1	0	0	1	0	1	0	2	0	2	0	0	0	0	0	1	0	0	12	1	1413.66	P09382	P09382	124	135	LGALS1	Galectin-1	yes	yes	3	0.018293	64.441
DGDHDLKRCQYVTEKVLA	QQNGIVPIVEPEILPDGDHDLKRCQYVTEK	HDLKRCQYVTEKVLAAVYKALSDHHIYLEG	P	D	G	L	A	A	1	1	0	3	1	1	1	1	1	0	2	2	0	0	0	0	1	0	1	2	0	0	18	0	2146.05	P04075;P09972	P04075	194	211	ALDOA;ALDOC	Fructose-bisphosphate aldolase A;Fructose-bisphosphate aldolase C	yes	no	2;3;4;5	1.4587e-06	200.19	7	7	3	2	4
DGDHDLKRCQYVTEKVLAA	QQNGIVPIVEPEILPDGDHDLKRCQYVTEK	DLKRCQYVTEKVLAAVYKALSDHHIYLEGT	P	D	G	A	A	V	2	1	0	3	1	1	1	1	1	0	2	2	0	0	0	0	1	0	1	2	0	0	19	1	2217.08	P04075;P09972	P04075	194	212	ALDOA;ALDOC	Fructose-bisphosphate aldolase A;Fructose-bisphosphate aldolase C	yes	no	4	0.00013493	95.409
DGDHDLKRCQYVTEKVLAAVYKALSDHHIYLEGTLLKP	QQNGIVPIVEPEILPDGDHDLKRCQYVTEK	LSDHHIYLEGTLLKPNMVTPGHACTQKFSH	P	D	G	K	P	N	3	1	0	4	1	1	2	2	3	1	6	4	0	0	1	1	2	0	3	3	0	0	38	3	4395.27	P04075	P04075	194	231	ALDOA	Fructose-bisphosphate aldolase A	yes	yes	5;6	5.7002e-31	260.77			1	2	1
DGERLVGMPAKRQA	AEGARTTPSVVAFTADGERLVGMPAKRQAV	ADGERLVGMPAKRQAVTNPNNTFYATKRLI	A	D	G	Q	A	V	2	2	0	1	0	1	1	2	0	0	1	1	1	0	1	0	0	0	0	1	0	0	14	2	1526.8	P38646	P38646	96	109	HSPA9	Stress-70 protein, mitochondrial	yes	yes	3	0.0002001	79.885		1
DGFLSELTQQLA	PMFIVNTNVPRASVPDGFLSELTQQLAQAT	SVPDGFLSELTQQLAQATGKPPQYIAVHVV	P	D	G	L	A	Q	1	0	0	1	0	2	1	1	0	0	3	0	0	1	0	1	1	0	0	0	0	0	12	0	1320.66	P14174	P14174	17	28	MIF	Macrophage migration inhibitory factor	yes	yes	1;2	0.00028417	148.05		1		1	1
DGFLSELTQQLAQA	PMFIVNTNVPRASVPDGFLSELTQQLAQAT	PDGFLSELTQQLAQATGKPPQYIAVHVVPD	P	D	G	Q	A	T	2	0	0	1	0	3	1	1	0	0	3	0	0	1	0	1	1	0	0	0	0	0	14	1	1519.75	P14174	P14174	17	30	MIF	Macrophage migration inhibitory factor	yes	yes	2	6.6629e-10	180.67	1	1	1	1	1
DGFLSELTQQLAQATGKPP	PMFIVNTNVPRASVPDGFLSELTQQLAQAT	SELTQQLAQATGKPPQYIAVHVVPDQLMAF	P	D	G	P	P	Q	2	0	0	1	0	3	1	2	0	0	3	1	0	1	2	1	2	0	0	0	0	0	19	3	2000.02	P14174	P14174	17	35	MIF	Macrophage migration inhibitory factor	yes	yes	2;3	2.164e-88	415.78	3	4	3	1	2
DGGFDLSDALP	ALLLFGLLGVLVAAPDGGFDLSDALPDNEN	VAAPDGGFDLSDALPDNENKKPTAIPKKPS	P	D	G	L	P	D	1	0	0	3	0	0	0	2	0	0	2	0	0	1	1	1	0	0	0	0	0	0	11	1	1105.49	P14209	P14209	23	33	CD99	CD99 antigen	yes	yes	2	0.00092594	124.08
DGGKVEGGTPLFTLRKTGAAPA	VPSPANGVIEALLVPDGGKVEGGTPLFTLR	GTPLFTLRKTGAAPAKAKPAEAPAAAAPKA	P	D	G	P	A	K	3	1	0	1	0	0	1	5	0	0	2	2	0	1	2	0	3	0	0	1	0	0	22	4	2142.14	P36957	P36957	130	151	DLST	Dihydrolipoyllysine-residue succinyltransferase component of 2-oxoglutarate dehydrogenase complex, mitochondrial	yes	yes	4	0.042248	46.178
DGGQKKRQNPNKYIP	PGVSAPTEPLLCKFADGGQKKRQNPNKYIP	DGGQKKRQNPNKYIPNGRPWHREGEVRLAG	A	D	G	I	P	N	0	1	2	1	0	2	0	2	0	1	0	3	0	0	2	0	0	0	1	0	0	0	15	1	1741.92	P29558	P29558	225	239	RBMS1	RNA-binding motif, single-stranded-interacting protein 1	yes	yes	3	0.042496	58.831
DGGYPHGPPGP	MEEEQHHWDDRRRMPDGGYPHGPPGPLGLL	RRMPDGGYPHGPPGPLGLLGVRPGMPPQPQ	P	D	G	G	P	L	0	0	0	1	0	0	0	4	1	0	0	0	0	0	4	0	0	0	1	0	0	0	11	3	1049.46	Q96KR1	Q96KR1	686	696	ZFR	Zinc finger RNA-binding protein	yes	yes	2	0.042314	83.753				1
DGITKTTGFCATRRSSKGP	QPADLLKVLDFHNLPDGITKTTGFCATRRS	KTTGFCATRRSSKGPDVAYRVTKDAQLSAP	P	D	G	G	P	D	1	2	0	1	1	0	0	3	0	1	0	2	0	1	1	2	4	0	0	0	0	0	19	1	2039.02	P20908	P20908	53	71	COL5A1	Collagen alpha-1(V) chain	yes	yes	4	4.0769e-05	109.54	1	1	1	1	1
DGIVSHLKKQAGP	RDGEEAGAYDGPRTADGIVSHLKKQAGPAS	TADGIVSHLKKQAGPASVPLRTEEEFKKFI	A	D	G	G	P	A	1	0	0	1	0	1	0	2	1	1	1	2	0	0	1	1	0	0	0	1	0	0	13	1	1348.75	P30101	P30101	122	134	PDIA3	Protein disulfide-isomerase A3	yes	yes	3	0.00024074	90.926		1
DGIVSKNF	RMGESDDSILRLAKADGIVSKNF_______	ILRLAKADGIVSKNF_______________	A	D	G	N	F	-	0	0	1	1	0	0	0	1	0	1	0	1	0	1	0	1	0	0	0	1	0	0	8	0	878.45	P63220	P63220	76	83	RPS21	40S ribosomal protein S21	yes	yes	2	0.016163	133.9	1	1	1
DGKGVVVVIKRRSGQRKP	NGLIHRKTVGVEPAADGKGVVVVIKRRSGQ	GVVVVIKRRSGQRKPATSYVRTTINKNARA	A	D	G	K	P	A	0	3	0	1	0	1	0	3	0	1	0	3	0	0	1	1	0	0	0	4	0	0	18	0	1978.19	P46779	P46779	56	73	RPL28	60S ribosomal protein L28	yes	yes	4;5	0.021987	61.096	1			1
DGKRLSDYSIGPNSKLNLVVKP	PVRQQRLLFKGKALADGKRLSDYSIGPNSK	YSIGPNSKLNLVVKPLEKVLLEEGEAQRLA	A	D	G	K	P	L	0	1	2	2	0	0	0	2	0	1	3	3	0	0	2	3	0	0	1	2	0	0	22	1	2399.32	P11441	P11441	52	73	UBL4A	Ubiquitin-like protein 4A	yes	yes	4	1.1033e-05	123.48	1	1	1	1	1
DGKVYYYNARTRESA	ALPPTEEIWVENKTPDGKVYYYNARTRESA	DGKVYYYNARTRESAWTKPDGVKVIQQSEL	P	D	G	S	A	W	2	2	1	1	0	0	1	1	0	0	0	1	0	0	0	1	1	0	3	1	0	0	15	1	1791.85	O14776	O14776	144	158	TCERG1	Transcription elongation regulator 1	yes	yes	3;4	0.0076341	69.729	1				1
DGKYVVVTGITP	AKVLLSALERLKHRPDGKYVVVTGITPTPL	HRPDGKYVVVTGITPTPLGEGKSTTTIGLV	P	D	G	T	P	T	0	0	0	1	0	0	0	2	0	1	0	1	0	0	1	0	2	0	1	3	0	0	12	0	1247.68	P11586	P11586	368	379	MTHFD1	C-1-tetrahydrofolate synthase, cytoplasmic;Methylenetetrahydrofolate dehydrogenase;Methenyltetrahydrofolate cyclohydrolase;Formyltetrahydrofolate synthetase;C-1-tetrahydrofolate synthase, cytoplasmic, N-terminally processed	yes	yes	2	0.0021369	103.01			1		1
DGLAEDIDKGEVSARQELKQRARYLAEKYEWDVA	PNKHNRLYMKARPFPDGLAEDIDKGEVSAR	QRARYLAEKYEWDVAEARKIWCFGPDGTGP	P	D	G	V	A	E	5	3	0	4	0	2	5	2	0	1	3	3	0	0	0	1	0	1	2	2	0	0	34	4	3950.98	P13639	P13639	611	644	EEF2	Elongation factor 2	yes	yes	4;5	0.00016261	110.31			1	1	1
DGLTAFEATDNQAIKALLQ	KLLLSKGADKTVKGPDGLTAFEATDNQAIK	AFEATDNQAIKALLQ_______________	P	D	G	L	Q	-	4	0	1	2	0	2	1	1	0	1	3	1	0	1	0	0	2	0	0	0	0	0	19	4	2018.03	P58546	P58546	100	118	MTPN	Myotrophin	yes	yes	2;3	6.0088e-14	219.35
DGLVATYISEVHEHDGHLYLGSFRSP	ELSDSGAFRRSLHDPDGLVATYISEVHEHD	HEHDGHLYLGSFRSPFLCRLSLQAV_____	P	D	G	S	P	F	1	1	0	2	0	0	2	3	3	1	3	0	0	1	1	3	1	0	2	2	0	0	26	1	2898.39	Q9HDC9	Q9HDC9	381	406	APMAP	Adipocyte plasma membrane-associated protein	yes	yes	4	5.3472e-06	133.15	1		1		1
DGMVALLDYREDGVTP	NFKNYQFFIGENMNPDGMVALLDYREDGVT	GMVALLDYREDGVTPYMIFFKDGLEMEKC_	P	D	G	T	P	Y	1	1	0	3	0	0	1	2	0	0	2	0	1	0	1	0	1	0	1	2	0	0	16	1	1749.82	P13693	P13693	143	158	TPT1	Translationally-controlled tumor protein	yes	yes	2	0.002887	91.858	1
DGMVFGALLP	QQVPSGESAILDRVADGMVFGALLPCEECS	LDRVADGMVFGALLPCEECSGQLVFKSDAY	A	D	G	L	P	C	1	0	0	1	0	0	0	2	0	0	2	0	1	1	1	0	0	0	0	1	0	0	10	1	1018.52	P09874	P09874	285	294	PARP1	Poly [ADP-ribose] polymerase 1	yes	yes	2	0.025544	75.854	1		1
DGMVGFIIGRGGEQISRIQQESGCKIQIAP	QQQSRSVMTEEYKVPDGMVGFIIGRGGEQI	SRIQQESGCKIQIAPDSGGLPERSCMLTGT	P	D	G	A	P	D	1	2	0	1	1	4	2	6	0	6	0	1	1	1	1	2	0	0	0	1	0	0	30	1	3243.65	Q96AE4	Q96AE4	109	138	FUBP1	Far upstream element-binding protein 1	yes	yes	4	0.035205	47.537
DGMVGLIIGRGGEQINKIQQDSGCKVQISP	HPPPRTSMTEEYRVPDGMVGLIIGRGGEQI	NKIQQDSGCKVQISPDSGGLPERSVSLTGA	P	D	G	S	P	D	0	1	1	2	1	4	1	6	0	5	1	2	1	0	1	2	0	0	0	2	0	0	30	0	3196.63	Q92945	Q92945	153	182	KHSRP	Far upstream element-binding protein 2	yes	yes	3;4	8.8207e-10	203.19
DGMVGLIIGRGGEQINKIQQDSGCKVQISPDSGGLPERSVSLTGAP	HPPPRTSMTEEYRVPDGMVGLIIGRGGEQI	SGGLPERSVSLTGAPESVQKAKMMLDDIVS	P	D	G	A	P	E	1	2	1	3	1	4	2	9	0	5	3	2	1	0	3	5	1	0	0	3	0	0	46	3	4720.39	Q92945	Q92945	153	198	KHSRP	Far upstream element-binding protein 2	yes	yes	4;5	1.0771e-69	339.05	2	2	2	2	2
DGNFRLISYRVSSQNLVAIP	FKRWESERVLSFIPPDGNFRLISYRVSSQN	LISYRVSSQNLVAIPVYVKHSISFKENSSC	P	D	G	I	P	V	1	2	2	1	0	1	0	1	0	2	2	0	0	1	1	3	0	0	1	2	0	0	20	1	2248.2	Q9Y2T2	Q9Y2T2	254	273	AP3M1	AP-3 complex subunit mu-1	yes	yes	3	0.029865	51.819
DGNQAQLAMSHLNGHKLHGKP	KILFNKKENALVQMADGNQAQLAMSHLNGH	LAMSHLNGHKLHGKPIRITLSKHQNVQLPR	A	D	G	K	P	I	2	0	2	1	0	2	0	3	3	0	3	2	1	0	1	1	0	0	0	0	0	0	21	2	2252.12	P26599	P26599	383	403	PTBP1	Polypyrimidine tract-binding protein 1	yes	yes	5	0.019121	47.155
DGQFKDISLSDYKGKYVVFFFYP	IGHPAPNFKATAVMPDGQFKDISLSDYKGK	LSDYKGKYVVFFFYPLDFTFVCPTEIIAFS	P	D	G	Y	P	L	0	0	0	3	0	1	0	2	0	1	1	3	0	4	1	2	0	0	3	2	0	0	23	0	2762.36	Q06830	Q06830	23	45	PRDX1	Peroxiredoxin-1	yes	yes	3;4	6.6829e-06	169.98	2	2	2	2	2
DGQKFDSSYDRDSTFNVFVGKGQLITGMDQA	RSGDFVRYHYVGTFPDGQKFDSSYDRDSTF	VFVGKGQLITGMDQALVGMCVNERRFVKIP	P	D	G	Q	A	L	1	1	1	5	0	3	0	4	0	1	1	2	1	3	0	3	2	0	1	2	0	0	31	0	3425.58	O95302	O95302	67	97	FKBP9	Peptidyl-prolyl cis-trans isomerase FKBP9	yes	yes	4	0.00018927	81.242
DGQRREWIKP	PVLAGFARSLGLQLPDGQRREWIKPIMFSG	GLQLPDGQRREWIKPIMFSGGIGSMEADHI	P	D	G	K	P	I	0	2	0	1	0	1	1	1	0	1	0	1	0	0	1	0	0	1	0	0	0	0	10	0	1283.67	O15067	O15067	414	423	PFAS	Phosphoribosylformylglycinamidine synthase	yes	yes	3	0.014254	57.174
DGQVITIGNERFRCP	TAASSSSLEKSYELPDGQVITIGNERFRCP	DGQVITIGNERFRCPEALFQPSFLGMESCG	P	D	G	C	P	E	0	2	1	1	1	1	1	2	0	2	0	0	0	1	1	0	1	0	0	1	0	0	15	0	1760.86	P60709;Q6S8J3;A5A3E0;Q562R1;P63261;P62736;P63267;P68133;P68032;Q9BYX7	P60709	244	258	ACTB;POTEE;POTEF;ACTBL2;ACTG1;ACTA2;ACTG2;ACTA1;ACTC1;POTEKP	Actin, cytoplasmic 1;Actin, cytoplasmic 1, N-terminally processed;POTE ankyrin domain family member E;POTE ankyrin domain family member F;Beta-actin-like protein 2;Actin, cytoplasmic 2;Actin, cytoplasmic 2, N-terminally processed;Actin, aortic smooth muscle;Actin, gamma-enteric smooth muscle;Actin, alpha skeletal muscle;Actin, alpha cardiac muscle 1;Putative beta-actin-like protein 3;Putative bet…	no	no	2;3	1.7575e-15	251.2	3	3	2	2	2
DGTGLTCSLAP	MVVQDGIVKALNVEPDGTGLTCSLAPNIIS	NVEPDGTGLTCSLAPNIISQL_________	P	D	G	A	P	N	1	0	0	1	1	0	0	2	0	0	2	0	0	0	1	1	2	0	0	0	0	0	11	1	1090.5	P30044	P30044	198	208	PRDX5	Peroxiredoxin-5, mitochondrial	yes	yes	2	0.0021717	109.86	1	1	1		1
DGTLGLTPP	PAGTPAPPGPATMMPDGTLGLTPPTTERFG	PATMMPDGTLGLTPPTTERFGQAATMEGIG	P	D	G	P	P	T	0	0	0	1	0	0	0	2	0	0	2	0	0	0	2	0	2	0	0	0	0	0	9	1	869.449	Q15233	Q15233	422	430	NONO	Non-POU domain-containing octamer-binding protein	yes	yes	2	0.018503	94.407	1	1		1	1
DGTMNLMNWECA	KDHPFGFVAVPTKNPDGTMNLMNWECAIPG	KNPDGTMNLMNWECAIPGKKGTPWEGGLFK	P	D	G	C	A	I	1	0	2	1	1	0	1	1	0	0	1	0	2	0	0	0	1	1	0	0	0	0	12	0	1440.55	P63279	P63279	33	44	UBE2I	SUMO-conjugating enzyme UBC9	yes	yes	2	0.0087093	92.051
DGTSLTQTFRAREQLA	TKREYDQCRIQVRLPDGTSLTQTFRAREQL	GTSLTQTFRAREQLAAVRLYVELHRGEELG	P	D	G	L	A	A	2	2	0	1	0	2	1	1	0	0	2	0	0	1	0	1	3	0	0	0	0	0	16	1	1792.91	Q04323	Q04323	222	237	UBXN1	UBX domain-containing protein 1	yes	yes	3	1.3861e-08	120.92	1	1	1	1	1
DGTYIVMTVQELLP	MREFGTNWPVYMTKPDGTYIVMTVQELLPS	PDGTYIVMTVQELLPSSFGPEDLQKTQ___	P	D	G	L	P	S	0	0	0	1	0	1	1	1	0	1	2	0	1	0	1	0	2	0	1	2	0	0	14	0	1577.8	P32320	P32320	121	134	CDA	Cytidine deaminase	yes	yes	2	2.4662e-07	171.36			1		2
DGVKVIQQSELTPMLA	YYYNARTRESAWTKPDGVKVIQQSELTPML	GVKVIQQSELTPMLAAQAQVQAQAQAQAQA	P	D	G	L	A	A	1	0	0	1	0	2	1	1	0	1	2	1	1	0	1	1	1	0	0	2	0	0	16	1	1727.91	O14776	O14776	163	178	TCERG1	Transcription elongation regulator 1	yes	yes	2	2.2955e-05	155.97
DGVTEIRGLLAQGLRP	LPFEASPESPPPASPDGVTEIRGLLAQGLR	GVTEIRGLLAQGLRPESPPPAGPLLNGAPA	P	D	G	R	P	E	1	2	0	1	0	1	1	3	0	1	3	0	0	0	1	0	1	0	0	1	0	0	16	1	1693.95	Q96TA1	Q96TA1	648	663	FAM129B	Niban-like protein 1	yes	yes	3	6.6309e-05	115.8	1	1	1
DGYAVDRAITHLNNNFMFGQKLNVCVSKQP	KFMKSKPGAAMVEMADGYAVDRAITHLNNN	FMFGQKLNVCVSKQPAIMPGQSYGLEDGSC	A	D	G	Q	P	A	2	1	4	2	1	2	0	2	1	1	2	2	1	2	1	1	1	0	1	3	0	0	30	2	3435.68	P14866	P14866	428	457	HNRNPL	Heterogeneous nuclear ribonucleoprotein L	yes	yes	4;5	6.876e-07	193.9			2		1
DGYEFKFP	VCITFDQANLTVKLPDGYEFKFPNRLNLEA	NLTVKLPDGYEFKFPNRLNLEAINYMAADG	P	D	G	F	P	N	0	0	0	1	0	0	1	1	0	0	0	1	0	2	1	0	0	0	1	0	0	0	8	0	1001.45	P09382	P09382	103	110	LGALS1	Galectin-1	yes	yes	2	0.024325	119.56
DGYEFKFPNRLNLEA	VCITFDQANLTVKLPDGYEFKFPNRLNLEA	DGYEFKFPNRLNLEAINYMAADGDFKIKCV	P	D	G	E	A	I	1	1	2	1	0	0	2	1	0	0	2	1	0	2	1	0	0	0	1	0	0	0	15	1	1811.88	P09382	P09382	103	117	LGALS1	Galectin-1	yes	yes	2;3	0.00019562	131.06	1	2	1		1
DGYEFKFPNRLNLEAINYMA	VCITFDQANLTVKLPDGYEFKFPNRLNLEA	KFPNRLNLEAINYMAADGDFKIKCVAFD__	P	D	G	M	A	A	2	1	3	1	0	0	2	1	0	1	2	1	1	2	1	0	0	0	2	0	0	0	20	2	2404.15	P09382	P09382	103	122	LGALS1	Galectin-1	yes	yes	3	5.6132e-06	134.21	2	2	2	1	2
DGYEFKFPNRLNLEAINYMAA	VCITFDQANLTVKLPDGYEFKFPNRLNLEA	FPNRLNLEAINYMAADGDFKIKCVAFD___	P	D	G	A	A	D	3	1	3	1	0	0	2	1	0	1	2	1	1	2	1	0	0	0	2	0	0	0	21	3	2475.19	P09382	P09382	103	123	LGALS1	Galectin-1	yes	yes	3	0.002139	75.589	2
DGYLYEREA	CCLSLQPCHDPVVTPDGYLYEREAILEYIL	DPVVTPDGYLYEREAILEYILHQKKEIARQ	P	D	G	E	A	I	1	1	0	1	0	0	2	1	0	0	1	0	0	0	0	0	0	0	2	0	0	0	9	0	1114.49	Q9Y314	Q9Y314	61	69	NOSIP	Nitric oxide synthase-interacting protein	yes	yes	2	0.05022	79.596
DGYVLEGKELEFYLRKIKARKGK	LLACIASRPGQCGRADGYVLEGKELEFYLR	ELEFYLRKIKARKGK_______________	A	D	G	G	K	-	1	2	0	1	0	0	3	3	0	1	3	5	0	1	0	0	0	0	2	1	0	0	23	1	2739.54	P62241	P62241	186	208	RPS8	40S ribosomal protein S8	yes	yes	5	7.9746e-06	103.27	1
DGYWIEILNP	PDDGKMKGLAFIQDPDGYWIEILNPNKMAT	FIQDPDGYWIEILNPNKMATLM________	P	D	G	N	P	N	0	0	1	1	0	0	1	1	0	2	1	0	0	0	1	0	0	1	1	0	0	0	10	0	1218.59	Q04760	Q04760	168	177	GLO1	Lactoylglutathione lyase	yes	yes	2	0.0031818	119.21
DGYWIEILNPNKMA	PDDGKMKGLAFIQDPDGYWIEILNPNKMAT	PDGYWIEILNPNKMATLM____________	P	D	G	M	A	T	1	0	2	1	0	0	1	1	0	2	1	1	1	0	1	0	0	1	1	0	0	0	14	1	1662.81	Q04760	Q04760	168	181	GLO1	Lactoylglutathione lyase	yes	yes	2	5.0537e-10	185.33					1
DGYWIEILNPNKMATLM	PDDGKMKGLAFIQDPDGYWIEILNPNKMAT	YWIEILNPNKMATLM_______________	P	D	G	L	M	-	1	0	2	1	0	0	1	1	0	2	2	1	2	0	1	0	1	1	1	0	0	0	17	2	2007.98	Q04760	Q04760	168	184	GLO1	Lactoylglutathione lyase	yes	yes	2;3	2.1109e-12	194.51			3	2
DHPFYSNISKDRRYADLTEDQLP	IWRRSYDVPPPPMEPDHPFYSNISKDRRYA	SKDRRYADLTEDQLPSCESLKDTIARALPF	P	D	H	L	P	S	1	2	1	4	0	1	1	0	1	1	2	1	0	1	2	2	1	0	2	0	0	0	23	2	2779.32	P18669;Q8N0Y7	P18669	129	151	PGAM1;PGAM4	Phosphoglycerate mutase 1;Probable phosphoglycerate mutase 4	yes	no	4	0.039117	41.136
DIALIKIDHQGKLP	GATYEAKIKDVDEKADIALIKIDHQGKLPV	ADIALIKIDHQGKLPVLLLGRSSELRPGEF	A	D	I	L	P	V	1	0	0	2	0	1	0	1	1	3	2	2	0	0	1	0	0	0	0	0	0	0	14	1	1559.9	Q92743	Q92743	250	263	HTRA1	Serine protease HTRA1	yes	yes	3;4	0.0067155	73.722			2		2
DIAQTVQEDLRTFSWA	TAPEDAQKSSSPAPADIAQTVQEDLRTFSW	IAQTVQEDLRTFSWASVTSKNLPPSGAVPV	A	D	I	W	A	S	2	1	0	2	0	2	1	0	0	1	1	0	0	1	0	1	2	1	0	1	0	0	16	1	1878.91	Q13283	Q13283	237	252	G3BP1	Ras GTPase-activating protein-binding protein 1	yes	yes	2;3	4.7157e-22	276.41			2	2	2
DIAQTVQEDLRTFSWASVTSKNLPP	TAPEDAQKSSSPAPADIAQTVQEDLRTFSW	RTFSWASVTSKNLPPSGAVPVTGIPPHVVK	A	D	I	P	P	S	2	1	1	2	0	2	1	0	0	1	2	1	0	1	2	3	3	1	0	2	0	0	25	3	2802.42	Q13283	Q13283	237	261	G3BP1	Ras GTPase-activating protein-binding protein 1	yes	yes	3	2.1668e-05	107.17
DIAVGTKRGSDELFSTCVTNGP	______________________________	RGSDELFSTCVTNGPFIMSSNSASAANGND	P	D	I	G	P	F	1	1	1	2	1	0	1	3	0	1	1	1	0	1	1	2	3	0	0	2	0	0	22	1	2323.11	P26599	P26599	7	28	PTBP1	Polypyrimidine tract-binding protein 1	yes	yes	2;3	9.5804e-34	337.35	1	1	1	1	1
DICKNYISQYSEIA	EHVKEECDRLGPGMADICKNYISQYSEIAI	ADICKNYISQYSEIAIQMMMHMQPKEICAL	A	D	I	I	A	I	1	0	1	1	1	1	1	0	0	3	0	1	0	0	0	2	0	0	2	0	0	0	14	0	1702.79	P07602	P07602	239	252	PSAP	Prosaposin;Saposin-A;Saposin-B-Val;Saposin-B;Saposin-C;Saposin-D	yes	yes	2	0.00097856	123.51
DICYRCGESGHLA	FTSDRGFQFVSSSLPDICYRCGESGHLAKD	LPDICYRCGESGHLAKDCDLQEDACYNCGR	P	D	I	L	A	K	1	1	0	1	2	0	1	2	1	1	1	0	0	0	0	1	0	0	1	0	0	0	13	0	1536.64	P62633	P62633	52	64	CNBP	Cellular nucleic acid-binding protein	yes	yes	2;3	7.6401e-06	158.94
DIDAWELRKGINTLVTYDMVP	DEEFDARWVTYFNKPDIDAWELRKGINTLV	LRKGINTLVTYDMVPEPKIIDAALRACRRL	P	D	I	V	P	E	1	1	1	3	0	0	1	1	0	2	2	1	1	0	1	0	2	1	1	2	0	0	21	1	2448.24	P20674	P20674	64	84	COX5A	Cytochrome c oxidase subunit 5A, mitochondrial	yes	yes	3	6.851e-11	188.6			1	2	1
DIDFDIIRNDNDTFTVKYTP	IGIKCAPGVVGPAEADIDFDIIRNDNDTFT	IIRNDNDTFTVKYTPRGAGSYTIMVLFADQ	A	D	I	T	P	R	0	1	2	5	0	0	0	0	0	3	0	1	0	2	1	0	3	0	1	1	0	0	20	0	2401.14	P21333	P21333	821	840	FLNA	Filamin-A	yes	yes	3	4.6085e-06	121.47	1		1	1	1
DIDFNLKGP	KMPEMNIKAPKISMPDIDFNLKGPKVKGDV	PKISMPDIDFNLKGPKVKGDVDVSLPKVEG	P	D	I	G	P	K	0	0	1	2	0	0	0	1	0	1	1	1	0	1	1	0	0	0	0	0	0	0	9	0	1017.51	Q09666	Q09666	4389	4397	AHNAK	Neuroblast differentiation-associated protein AHNAK	yes	yes	2	0.0070167	132.57	1	1	1	1	1
DIDGDGQVNYEEFVQMMTAK	EKLTDEEVDEMIREADIDGDGQVNYEEFVQ	GQVNYEEFVQMMTAK_______________	A	D	I	A	K	-	1	0	1	3	0	2	2	2	0	1	0	1	2	1	0	0	1	0	1	2	0	0	20	1	2288.99	P0DP25;P0DP24;P0DP23	P0DP25	130	149			yes	no	2;3	1.2573e-47	360.81	2	1			1
DIDIHGPDAKLKGP	PALDIKGPKIDVDAPDIDIHGPDAKLKGPK	PDIDIHGPDAKLKGPKLKMPDMHVNMPKIS	P	D	I	G	P	K	1	0	0	3	0	0	0	2	1	2	1	2	0	0	2	0	0	0	0	0	0	0	14	2	1474.78	Q09666	Q09666	3266	3279	AHNAK	Neuroblast differentiation-associated protein AHNAK	yes	yes	3	0.00015764	96.464
DIDIHGPDAKLKGPKLKMP	PALDIKGPKIDVDAPDIDIHGPDAKLKGPK	HGPDAKLKGPKLKMPDMHVNMPKISMPEID	P	D	I	M	P	D	1	0	0	3	0	0	0	2	1	2	2	4	1	0	3	0	0	0	0	0	0	0	19	3	2072.15	Q09666	Q09666	3266	3284	AHNAK	Neuroblast differentiation-associated protein AHNAK	yes	yes	4;5	0.0022953	68.243				2
DIDIHGPEGKLKGP	ADIDVSGPKVDIDTPDIDIHGPEGKLKGPK	PDIDIHGPEGKLKGPKFKMPDLHLKAPKIS	P	D	I	G	P	K	0	0	0	2	0	0	1	3	1	2	1	2	0	0	2	0	0	0	0	0	0	0	14	1	1474.78	Q09666	Q09666	4102	4115	AHNAK	Neuroblast differentiation-associated protein AHNAK	yes	no	3;4	6.6913e-05	101.3	2	2	2	2	2
DIDIHGPEGKLKGPKFKMP	ADIDVSGPKVDIDTPDIDIHGPEGKLKGPK	HGPEGKLKGPKFKMPDLHLKAPKISMPEVD	P	D	I	M	P	D	0	0	0	2	0	0	1	3	1	2	1	4	1	1	3	0	0	0	0	0	0	0	19	2	2106.13	Q09666	Q09666	4102	4120	AHNAK	Neuroblast differentiation-associated protein AHNAK	yes	no	4;5	0.00038539	94.384	2	3	2	2	2
DIDLKDDLGNTLEKKGGKEFVEA	LAGFEVEAIINPTNADIDLKDDLGNTLEKK	GNTLEKKGGKEFVEAVLELRKKNGPLEVAG	A	D	I	E	A	V	1	0	1	4	0	0	3	3	0	1	3	4	0	1	0	0	1	0	0	1	0	0	23	0	2533.29	O75367	O75367	222	244	H2AFY	Core histone macro-H2A.1	yes	yes	4	0.00021781	88.79
DIDLNLTGP	KMPEMHFKTPKISMPDIDLNLTGPKIKGDV	PKISMPDIDLNLTGPKIKGDVDVTGPKVEG	P	D	I	G	P	K	0	0	1	2	0	0	0	1	0	1	2	0	0	0	1	0	1	0	0	0	0	0	9	0	956.481	Q09666	Q09666	2839	2847	AHNAK	Neuroblast differentiation-associated protein AHNAK	yes	yes	2	0.012921	114.6	1	1	1		1
DIDLTKRA	KGVGRRYAHVVLRKADIDLTKRAGELTEDE	HVVLRKADIDLTKRAGELTEDEVERVITIM	A	D	I	R	A	G	1	1	0	2	0	0	0	0	0	1	1	1	0	0	0	0	1	0	0	0	0	0	8	0	930.513	P62269	P62269	49	56	RPS18	40S ribosomal protein S18	yes	yes	2	0.004303	153.71
DIDLTKRAGELTEDEVERVITIMQNP	KGVGRRYAHVVLRKADIDLTKRAGELTEDE	TEDEVERVITIMQNPRQYKIPDWFLNRQKD	A	D	I	N	P	R	1	2	1	3	0	1	4	1	0	3	2	1	1	0	1	0	3	0	0	2	0	0	26	1	2984.51	P62269	P62269	49	74	RPS18	40S ribosomal protein S18	yes	yes	3;4	2.9814e-07	187.95	2	3	4	2	2
DIDVQGPGSKLNVP	IGGSITGPSVEVQAPDIDVQGPGSKLNVPK	PDIDVQGPGSKLNVPKMKVPKFSVSGAKGE	P	D	I	V	P	K	0	0	1	2	0	1	0	2	0	1	1	1	0	0	2	1	0	0	0	2	0	0	14	1	1437.75	Q09666	Q09666	419	432	AHNAK	Neuroblast differentiation-associated protein AHNAK	yes	yes	2	9.6038e-05	120.06	1	1	1	1	1
DIEDFKAKKKELEEIVQP	AVEEKIEWLESHQDADIEDFKAKKKELEEI	DFKAKKKELEEIVQPIISKLYGSAGPPPTG	A	D	I	Q	P	I	1	0	0	2	0	1	4	0	0	2	1	4	0	1	1	0	0	0	0	1	0	0	18	1	2158.15	P11021	P11021	612	629	HSPA5	78 kDa glucose-regulated protein	yes	yes	3;4	3.5938e-06	110.22	2	2	2	2	2
DIEEQERRTQEVLQAVAEKVKEESQLP	TEEATPVQEVEGGVPDIEEQERRTQEVLQA	LQAVAEKVKEESQLPGTGGPEDVLQPVQRA	P	D	I	L	P	G	2	2	0	1	0	4	7	0	0	1	2	2	0	0	1	1	1	0	0	3	0	0	27	2	3180.63	Q02952	Q02952	1031	1057	AKAP12	A-kinase anchor protein 12	yes	yes	4	1.8651e-05	133.62			1		1
DIEGEIKRDFIATLEAEA	MADLSLADALTEPSPDIEGEIKRDFIATLE	GEIKRDFIATLEAEAFDDVVGETVGKTDYI	P	D	I	E	A	F	3	1	0	2	0	0	4	1	0	3	1	1	0	1	0	0	1	0	0	0	0	0	18	2	2019.02	P27816	P27816	16	33	MAP4	Microtubule-associated protein 4	yes	yes	3	0.005472	62.765
DIERTITELGEKARKNELA	LVVPVIRNVEAMNFADIERTITELGEKARK	TITELGEKARKNELAIEDMDGGTFTISNGG	A	D	I	L	A	I	2	2	1	1	0	0	4	1	0	2	2	2	0	0	0	0	2	0	0	0	0	0	19	1	2185.17	P36957	P36957	342	360	DLST	Dihydrolipoyllysine-residue succinyltransferase component of 2-oxoglutarate dehydrogenase complex, mitochondrial	yes	yes	4	3.0049e-06	122.49		1	1
DIETIGEILKKIIP	VPDSSGPERILSISADIETIGEILKKIIPT	ADIETIGEILKKIIPTLEEGLQLPSPTATS	A	D	I	I	P	T	0	0	0	1	0	0	2	1	0	5	1	2	0	0	1	0	1	0	0	0	0	0	14	0	1580.94	P61978	P61978	93	106	HNRNPK	Heterogeneous nuclear ribonucleoprotein K	yes	yes	2;3	1.6617e-14	205.32	2	3	2		2
DIFLHISDVEGEYVP	RSKGHGFITPADGGPDIFLHISDVEGEYVP	DIFLHISDVEGEYVPVEGDEVTYKMCSIPP	P	D	I	V	P	V	0	0	0	2	0	0	2	1	1	2	1	0	0	1	1	1	0	0	1	2	0	0	15	0	1731.84	Q9Y2V2	Q9Y2V2	87	101	CARHSP1	Calcium-regulated heat stable protein 1	yes	yes	2	1.5744e-10	182.65			1	1	1
DIFTVFAKTP	TLNGSKLWISNGGLADIFTVFAKTPVTDPA	NGGLADIFTVFAKTPVTDPATGAVKEKITA	A	D	I	T	P	V	1	0	0	1	0	0	0	0	0	1	0	1	0	2	1	0	2	0	0	1	0	0	10	1	1137.61	P49748	P49748	257	266	ACADVL	Very long-chain specific acyl-CoA dehydrogenase, mitochondrial	yes	yes	2	0.0022855	121.85
DIGGMDIQKQEVREA	IMMLTSDQKPDVMYADIGGMDIQKQEVREA	DIGGMDIQKQEVREAVELPLTHFELYKQIG	A	D	I	E	A	V	1	1	0	2	0	2	2	2	0	2	0	1	1	0	0	0	0	0	0	1	0	0	15	0	1687.82	P43686	P43686	166	180	PSMC4	26S protease regulatory subunit 6B	yes	yes	3	6.0469e-05	115.82			1		1
DIGGQGTTSEAIQDVIRHIRVINGRAVEA	KAVLASMDNENMHTPDIGGQGTTSEAIQDV	VIRHIRVINGRAVEA_______________	P	D	I	E	A	-	3	3	1	2	0	2	2	4	1	5	0	0	0	0	0	1	2	0	0	3	0	0	29	2	3074.62	P51553	P51553	365	393	IDH3G	Isocitrate dehydrogenase [NAD] subunit gamma, mitochondrial	yes	yes	5	1.298e-05	100.93			1		1
DIGLAAWGRKA	______________________________	YKVADIGLAAWGRKALDIAENEMPGLMRMR	A	D	I	K	A	L	3	1	0	1	0	0	0	2	0	1	1	1	0	0	0	0	0	1	0	0	0	0	11	2	1156.64	P23526	P23526	11	21	AHCY	Adenosylhomocysteinase	yes	yes	2;3	0.00072362	150.17		1	2	1	2
DIIHSLKESGQLWLDAYLHQ	HGIEYQSKPLLSAFADIIHSLKESGQLWLD	LKESGQLWLDAYLHQ_______________	A	D	I	H	Q	-	1	0	0	2	0	2	1	1	2	2	4	1	0	0	0	2	0	1	1	0	0	0	20	1	2365.21	O60427	O60427	425	444	FADS1	Fatty acid desaturase 1	yes	yes	3;4	1.4797e-05	134.32					2
DIIKDQKAYKEGKLQKA	HGGEEVALYCAKYLPDIIKDQKAYKEGKLQ	IKDQKAYKEGKLQKALEDAFLAIDAKLTTE	P	D	I	K	A	L	2	0	0	2	0	2	1	1	0	2	1	5	0	0	0	0	0	0	1	0	0	0	17	1	1975.11	O15355	O15355	77	93	PPM1G	Protein phosphatase 1G	yes	yes	4;5	3.8863e-08	141.97				1	2
[truncated: 10,419 more rows]
[truncated: 35 more columns]

## Sheet: Sequence_motif_ProAlanase
Sequence window centered on cleaved P	Sequence window centered on cleaved A	Sequence window centered on miscleaved P	Sequence window centered on miscleaved A
[truncated: 1,325 more rows]

[truncated: 2 more sheets: peptides_HeLa_tryptic_ref, Sequence_motif_tryptic_ref]
