# Supplementary material for: ProAlanase is an Effective Alternative to Trypsin for Proteomics Applications and Disulfide Bond Mapping
Source: Mol Cell Proteomics. 2020 Oct 5;19(12):2139–56. doi: 10.1074/mcp.TIR120.002129 (PMC7710147; doi:10.1074/mcp.TIR120.002129)
Supplement: Supplementary Data 2 [file 160893_2_supp_604541_qhf5th.xlsx]

## Sheet: Description
Supplemental material 2
Peptide sequences identified in HeLa, Pleistocene mammoth and N3ICD immunoprecipitate samples.
The peptide lists are extracted from the MaxQuant evidence.txt output files and contain the information on
precursor charge, m/z, all modifications observed and the corresponding peptide scores.
HeLa and Pleistocene mammoth data were searched with MQ version 1.6.1.1. N3ICD data were analysed
with MQ version 1.6.5.0. For HeLa 4 maximum missed cleavages were used, while for ProAlanase mammoth
and N3ICD data 10 maximum missed cleavages were utilized. The reverse hits and potential contaminants
were removed from all datasheets. N3ICD data were filtered on "Proteins" column to display only N3ICD (Q61982) protein features.
The sheet#4 "Mammoth_ProAla_fractions_merged" contains the MaxQuant search results, where all proteinaceous fractions from the 2
experimental replicates were merged in a single experiment. This datasheet was used to determine, whether ProAlanase is able
to cleave both proline and hydroxyproline sites. Hydroxyproline was replaced with the "B" letter and the columns
"Unmodified sequence for calculations" and "Last amino acid" were used to calculate C-terminal amino acid frequency.

## Sheet: HeLa_ProAlanase_specific
Sequence	Length	Modifications	Modified sequence	Deamidation (NQ) Probabilities	Oxidation (M) Probabilities	Deamidation (NQ) Score Diffs	Oxidation (M) Score Diffs	Acetyl (Protein N-term)	Deamidation (NQ)	Gln->pyro-Glu	Oxidation (M)	Missed cleavages	Proteins	Leading proteins	Leading razor protein	Gene names	Protein names	Type	Raw file	Experiment	MS/MS m/z	Charge	m/z	Mass	Resolution	Uncalibrated - Calibrated m/z [ppm]	Uncalibrated - Calibrated m/z [Da]	Mass error [ppm]	Mass error [Da]	Uncalibrated mass error [ppm]	Uncalibrated mass error [Da]	Max intensity m/z 0	Retention time	Retention length	Calibrated retention time	Calibrated retention time start	Calibrated retention time finish	Retention time calibration	Match time difference	Match m/z difference	Match q-value	Match score	Number of data points	Number of scans	Number of isotopic peaks	PIF	Fraction of total spectrum	Base peak fraction	PEP
AAAFQPGHKRTP	12	Unmodified	_AAAFQPGHKRTP_					0	0	0	0	4	Q9Y6R0	Q9Y6R0	Q9Y6R0	NUMBL	Numb-like protein	MULTI-MSMS	20190508_QE3_nLC3_DS_SA_PA_HeLa_IS_HCl_pH_1_5_1h_02	508_QE3_nLC3_DS_SA_PA_HeLa_IS_HCl_pH_1_5_1h_02	427.568	3	427.567	1279.68	48137.1	2.0347	0.00086995	0.15092	6.4528e-05	2.1856	0.00093448	427.567	3.8426	0.047269	3.8426	3.8181	3.8653	4.4409e-16					11	4	3	0	0	0	0.00081059
AAAKDTHEDHDTSTENTDESNHDP	24	Acetyl (Protein N-term)	_(ac)AAAKDTHEDHDTSTENTDESNHDP_					1	0	0	0	3	P43487	P43487	P43487	RANBP1	Ran-specific GTPase-activating protein	MULTI-MSMS	20190508_QE3_nLC3_DS_SA_PA_HeLa_IS_HCl_pH_1_5_1h_01	508_QE3_nLC3_DS_SA_PA_HeLa_IS_HCl_pH_1_5_1h_01	670.774	4	670.522	2678.06	37794.1	1.8723	0.0012554	0.082058	5.5022e-05	1.9544	0.0013105	670.523	4.0148	0.11395	4.0148	3.9244	4.0384	0					38	11	5	0	0	0	1.4526e-05
AAAKDTHEDHDTSTENTDESNHDP	24	Acetyl (Protein N-term)	_(ac)AAAKDTHEDHDTSTENTDESNHDP_					1	0	0	0	3	P43487	P43487	P43487	RANBP1	Ran-specific GTPase-activating protein	MULTI-MSMS	20190508_QE3_nLC3_DS_SA_PA_HeLa_IS_HCl_pH_1_5_1h_02	508_QE3_nLC3_DS_SA_PA_HeLa_IS_HCl_pH_1_5_1h_02	670.774	4	670.522	2678.06	38132.6	1.8336	0.0012295	-0.19952	-0.00013378	1.6341	0.0010957	670.773	4.0393	0.084886	4.0393	3.9975	4.0824	0					40	8	7	0	0	0	1.8786e-11
AAAKDTHEDHDTSTENTDESNHDP	24	Acetyl (Protein N-term)	_(ac)AAAKDTHEDHDTSTENTDESNHDP_					1	0	0	0	3	P43487	P43487	P43487	RANBP1	Ran-specific GTPase-activating protein	MULTI-MSMS	20190508_QE3_nLC3_DS_SA_PA_HeLa_IS_HCl_pH_1_5_1h_02	508_QE3_nLC3_DS_SA_PA_HeLa_IS_HCl_pH_1_5_1h_02	894.03	3	893.694	2678.06	33311.4	1.3361	0.0011941	0.28113	0.00025125	1.6172	0.0014453	894.029	4.0385	0.047149	4.0385	4.0069	4.054	0					15	4	4	0	0	0	1.6444e-68
AAAKDTHEDHDTSTENTDESNHDP	24	Acetyl (Protein N-term)	_(ac)AAAKDTHEDHDTSTENTDESNHDP_					1	0	0	0	3	P43487	P43487	P43487	RANBP1	Ran-specific GTPase-activating protein	MULTI-MSMS	20190508_QE3_nLC3_DS_SA_PA_HeLa_IS_HCl_pH_1_5_2h_01	508_QE3_nLC3_DS_SA_PA_HeLa_IS_HCl_pH_1_5_2h_01	670.774	4	670.522	2678.06	38116	2.003	0.0013431	-0.36172	-0.00024254	1.6413	0.0011005	670.773	3.9099	0.1319	3.9099	3.8015	3.9334	4.4409e-16					47	13	5	0	0	0	2.7382e-08
AAAKDTHEDHDTSTENTDESNHDP	24	Acetyl (Protein N-term)	_(ac)AAAKDTHEDHDTSTENTDESNHDP_					1	0	0	0	3	P43487	P43487	P43487	RANBP1	Ran-specific GTPase-activating protein	MULTI-MSMS	20190508_QE3_nLC3_DS_SA_PA_HeLa_IS_HCl_pH_1_5_2h_02	508_QE3_nLC3_DS_SA_PA_HeLa_IS_HCl_pH_1_5_2h_02	670.774	4	670.522	2678.06	38002.8	2.4303	0.0016296	-0.49123	-0.00032938	1.9391	0.0013002	670.773	3.9705	0.084651	3.9705	3.9282	4.0129	4.4409e-16					35	8	6	0	0	0	3.4061e-09
AAAKDTHEDHDTSTENTDESNHDP	24	Acetyl (Protein N-term)	_(ac)AAAKDTHEDHDTSTENTDESNHDP_					1	0	0	0	3	P43487	P43487	P43487	RANBP1	Ran-specific GTPase-activating protein	MULTI-MSMS	20190508_QE3_nLC3_DS_SA_PA_HeLa_IS_HCl_pH_1_5_4h_01	508_QE3_nLC3_DS_SA_PA_HeLa_IS_HCl_pH_1_5_4h_01	670.774	4	670.522	2678.06	38209.3	2.2581	0.0015141	-0.80836	-0.00054202	1.4498	0.0009721	670.772	4.0279	0.084664	4.0279	3.9757	4.0603	0					37	8	6	0	0	0	8.8653e-12
AAAKDTHEDHDTSTENTDESNHDP	24	Acetyl (Protein N-term)	_(ac)AAAKDTHEDHDTSTENTDESNHDP_					1	0	0	0	3	P43487	P43487	P43487	RANBP1	Ran-specific GTPase-activating protein	MULTI-MSMS	20190508_QE3_nLC3_DS_SA_PA_HeLa_IS_HCl_pH_1_5_4h_02	508_QE3_nLC3_DS_SA_PA_HeLa_IS_HCl_pH_1_5_4h_02	670.774	4	670.522	2678.06	38281.6	2.2183	0.0014874	-0.62671	-0.00042022	1.5916	0.0010672	670.773	3.9407	0.075412	3.9407	3.9078	3.9832	0					30	7	6	0	0	0	1.8786e-11
AAAKDTHEDHDTSTENTDESNHDP	24	Acetyl (Protein N-term)	_(ac)AAAKDTHEDHDTSTENTDESNHDP_					1	0	0	0	3	P43487	P43487	P43487	RANBP1	Ran-specific GTPase-activating protein	MULTI-MSMS	20190508_QE3_nLC3_DS_SA_PA_HeLa_IS_HCl_pH_1_5_18h_01	508_QE3_nLC3_DS_SA_PA_HeLa_IS_HCl_pH_1_5_18h_01	670.776	4	670.522	2678.06	37630.9	3.1315	0.0020997	-0.28279	-0.00018961	2.8487	0.0019101	670.773	4.0044	0.11431	4.0044	3.9519	4.0662	0					43	11	6	0	0	0	3.6966e-06
AAAKDTHEDHDTSTENTDESNHDP	24	Acetyl (Protein N-term)	_(ac)AAAKDTHEDHDTSTENTDESNHDP_					1	0	0	0	3	P43487	P43487	P43487	RANBP1	Ran-specific GTPase-activating protein	MULTI-MSMS	20190508_QE3_nLC3_DS_SA_PA_HeLa_IS_HCl_pH_1_5_18h_01	508_QE3_nLC3_DS_SA_PA_HeLa_IS_HCl_pH_1_5_18h_01	894.031	3	893.694	2678.06	33366.6	2.5491	0.0022781	0.27123	0.00024239	2.8203	0.0025205	894.029	4.0073	0.066563	4.0073	3.9614	4.028	8.8818e-16					23	6	5	0	0	0	1.4886e-54
AAAKDTHEDHDTSTENTDESNHDP	24	Acetyl (Protein N-term)	_(ac)AAAKDTHEDHDTSTENTDESNHDP_					1	0	0	0	3	P43487	P43487	P43487	RANBP1	Ran-specific GTPase-activating protein	MULTI-MSMS	20190508_QE3_nLC3_DS_SA_PA_HeLa_IS_HCl_pH_1_5_18h_02#2	508_QE3_nLC3_DS_SA_PA_HeLa_IS_HCl_pH_1_5_18h_02#2	670.776	4	670.522	2678.06	38034.7	3.6772	0.0024656	-0.14621	-9.8037e-05	3.531	0.0023676	670.773	3.7919	0.085137	3.7919	3.7588	3.8439	0					33	8	6	0	0	0	1.7063e-06
AAAKDTHEDHDTSTENTDESNHDP	24	Acetyl (Protein N-term)	_(ac)AAAKDTHEDHDTSTENTDESNHDP_					1	0	0	0	3	P43487	P43487	P43487	RANBP1	Ran-specific GTPase-activating protein	MULTI-MSMS	20190712_QE3_nLC5_DS_SA_PA_HeLa_HCl_pH_1_5_2h_01	712_QE3_nLC5_DS_SA_PA_HeLa_HCl_pH_1_5_2h_01	670.775	4	670.522	2678.06	37672.8	4.2968	0.0028811	-0.12693	-8.5109e-05	4.1698	0.002796	670.773	4.2798	0.14125	4.2798	4.2279	4.3691	0					62	14	8	0	0	0	2.369e-05
AAAKDTHEDHDTSTENTDESNHDP	24	Acetyl (Protein N-term)	_(ac)AAAKDTHEDHDTSTENTDESNHDP_					1	0	0	0	3	P43487	P43487	P43487	RANBP1	Ran-specific GTPase-activating protein	MULTI-MSMS	20190712_QE3_nLC5_DS_SA_PA_HeLa_HCl_pH_1_5_2h_01	712_QE3_nLC5_DS_SA_PA_HeLa_HCl_pH_1_5_2h_01	894.033	3	893.694	2678.06	33034.2	4.037	0.0036078	0.3565	0.0003186	4.3935	0.0039264	894.029	4.2797	0.08474	4.2797	4.2373	4.322	0					34	8	6	0	0	0	1.5629e-42
AAAKDTHEDHDTSTENTDESNHDP	24	Acetyl (Protein N-term)	_(ac)AAAKDTHEDHDTSTENTDESNHDP_					1	0	0	0	3	P43487	P43487	P43487	RANBP1	Ran-specific GTPase-activating protein	MULTI-MSMS	20190712_QE3_nLC5_DS_SA_PA_HeLa_HCl_pH_1_5_2h_02	712_QE3_nLC5_DS_SA_PA_HeLa_HCl_pH_1_5_2h_02	670.775	4	670.522	2678.06	38022	3.6629	0.0024561	0.21955	0.00014722	3.8824	0.0026033	670.773	4.3207	0.19785	4.3207	4.2419	4.4398	0					89	20	8	0	0	0	1.2114e-16
AAAKDTHEDHDTSTENTDESNHDP	24	Acetyl (Protein N-term)	_(ac)AAAKDTHEDHDTSTENTDESNHDP_					1	0	0	0	3	P43487	P43487	P43487	RANBP1	Ran-specific GTPase-activating protein	MULTI-MSMS	20190712_QE3_nLC5_DS_SA_PA_HeLa_HCl_pH_1_5_2h_02	712_QE3_nLC5_DS_SA_PA_HeLa_HCl_pH_1_5_2h_02	894.032	3	893.694	2678.06	33012.7	3.4976	0.0031258	0.72621	0.00064901	4.2238	0.0037748	894.029	4.3168	0.12255	4.3168	4.2513	4.3739	0					64	12	7	0	0	0	1.0228e-42
AAAKDTHEDHDTSTENTDESNHDP	24	Acetyl (Protein N-term)	_(ac)AAAKDTHEDHDTSTENTDESNHDP_					1	0	0	0	3	P43487	P43487	P43487	RANBP1	Ran-specific GTPase-activating protein	MULTI-MSMS	20190712_QE3_nLC5_DS_SA_PA_HeLa_HCl_pH_2_2h_01	712_QE3_nLC5_DS_SA_PA_HeLa_HCl_pH_2_2h_01	670.777	4	670.522	2678.06	38063.8	4.2101	0.002823	0.19134	0.0001283	4.4014	0.0029513	670.773	4.073	0.075229	4.073	4.0401	4.1153	0					34	7	7	0	0	0	3.6907e-05
AAAKDTHEDHDTSTENTDESNHDP	24	Acetyl (Protein N-term)	_(ac)AAAKDTHEDHDTSTENTDESNHDP_					1	0	0	0	3	P43487	P43487	P43487	RANBP1	Ran-specific GTPase-activating protein	MULTI-MSMS	20190712_QE3_nLC5_DS_SA_PA_HeLa_HCl_pH_2_2h_02	712_QE3_nLC5_DS_SA_PA_HeLa_HCl_pH_2_2h_02	670.777	4	670.522	2678.06	38124.2	4.1254	0.0027661	0.68279	0.00045782	4.8082	0.003224	670.774	4.0622	0.065812	4.0622	4.0293	4.0951	0					32	6	7	0	0	0	5.4418e-08
AAAKDTHEDHDTSTENTDESNHDP	24	Acetyl (Protein N-term)	_(ac)AAAKDTHEDHDTSTENTDESNHDP_					1	0	0	0	3	P43487	P43487	P43487	RANBP1	Ran-specific GTPase-activating protein	MULTI-MSMS	20190712_QE3_nLC5_DS_SA_PA_HeLa_HCl_pH_2_2h_02	712_QE3_nLC5_DS_SA_PA_HeLa_HCl_pH_2_2h_02	894.033	3	893.694	2678.06	33331.1	3.9619	0.0035408	1.3142	0.0011745	5.2761	0.0047152	894.029	4.0622	0.047011	4.0622	4.0293	4.0763	0					20	4	6	0	0	0	1.7687e-43
AAAKDTHEDHDTSTENTDESNHDP	24	Acetyl (Protein N-term)	_(ac)AAAKDTHEDHDTSTENTDESNHDP_					1	0	0	0	3	P43487	P43487	P43487	RANBP1	Ran-specific GTPase-activating protein	MULTI-MSMS	20190712_QE3_nLC5_DS_SA_PA_HeLa_HCl_pH_2_5_2h_01	712_QE3_nLC5_DS_SA_PA_HeLa_HCl_pH_2_5_2h_01	670.776	4	670.522	2678.06	38060.3	4.0072	0.0026869	0.87448	0.00058636	4.8817	0.0032733	670.774	4.3061	0.075269	4.3061	4.2731	4.3484	0					39	7	7	0	0	0	3.2338e-06
AAAKDTHEDHDTSTENTDESNHDP	24	Acetyl (Protein N-term)	_(ac)AAAKDTHEDHDTSTENTDESNHDP_					1	0	0	0	3	P43487	P43487	P43487	RANBP1	Ran-specific GTPase-activating protein	MULTI-MSMS	20190712_QE3_nLC5_DS_SA_PA_HeLa_HCl_pH_2_5_2h_02	712_QE3_nLC5_DS_SA_PA_HeLa_HCl_pH_2_5_2h_02	894.031	3	893.694	2678.06	33248.6	4.4234	0.0039532	-1.2235	-0.0010934	3.1999	0.0028597	894.027	4.1207	0.056433	4.1207	4.0878	4.1443	0					19	5	4	0	0	0	4.4008e-69
AAARHSTLDFMLGAKA	16	Acetyl (Protein N-term)	_(ac)AAARHSTLDFMLGAKA_					1	0	0	0	4	P52788	P52788	P52788	SMS	Spermine synthase	MULTI-MSMS	20190712_QE3_nLC5_DS_SA_PA_HeLa_HCl_pH_1_5_2h_01	712_QE3_nLC5_DS_SA_PA_HeLa_HCl_pH_1_5_2h_01	567.964	3	567.963	1700.87	41923	4.7123	0.0026764	0.21667	0.00012306	4.929	0.0027995	567.964	21.297	0.15258	21.297	21.236	21.389	0					40	15	4	0	0	0	1.4927e-06
AAARHSTLDFMLGAKA	16	Acetyl (Protein N-term)	_(ac)AAARHSTLDFMLGAKA_					1	0	0	0	4	P52788	P52788	P52788	SMS	Spermine synthase	MSMS	20190712_QE3_nLC5_DS_SA_PA_HeLa_HCl_pH_2_2h_01	712_QE3_nLC5_DS_SA_PA_HeLa_HCl_pH_2_2h_01	567.966	3	567.963	1700.87	NaN	NaN	NaN	NaN	NaN	NaN	NaN	NaN	21.321	1	21.321	20.821	21.821	0								0	0	0	2.065e-07
AAARHSTLDFMLGAKA	16	Acetyl (Protein N-term)	_(ac)AAARHSTLDFMLGAKA_					1	0	0	0	4	P52788	P52788	P52788	SMS	Spermine synthase	MSMS	20190712_QE3_nLC5_DS_SA_PA_HeLa_HCl_pH_2_2h_02	712_QE3_nLC5_DS_SA_PA_HeLa_HCl_pH_2_2h_02	567.967	3	567.963	1700.87	NaN	NaN	NaN	NaN	NaN	NaN	NaN	NaN	21.365	1	21.365	20.865	21.865	0								0	0	0	4.2287e-05
AADGKGVVVVIKRRSGQRKP	20	Unmodified	_AADGKGVVVVIKRRSGQRKP_					0	0	0	0	2	P46779	P46779	P46779	RPL28	60S ribosomal protein L28	MSMS	20190508_QE3_nLC3_DS_SA_PA_HeLa_IS_HCl_pH_1_5_2h_01	508_QE3_nLC3_DS_SA_PA_HeLa_IS_HCl_pH_1_5_2h_01	707.764	3	707.762	2120.27	NaN	NaN	NaN	NaN	NaN	NaN	NaN	NaN	4.441	1	4.441	3.941	4.941	0								0	0	0	3.0967e-07
AADGKGVVVVIKRRSGQRKP	20	Unmodified	_AADGKGVVVVIKRRSGQRKP_					0	0	0	0	2	P46779	P46779	P46779	RPL28	60S ribosomal protein L28	MSMS	20190712_QE3_nLC5_DS_SA_PA_HeLa_HCl_pH_2_5_2h_02	712_QE3_nLC5_DS_SA_PA_HeLa_HCl_pH_2_5_2h_02	707.767	3	707.762	2120.27	NaN	NaN	NaN	NaN	NaN	NaN	NaN	NaN	6.5384	1	6.5384	6.0384	7.0384	0								0	0	0	1.0639e-10
AADGKGVVVVIKRRSGQRKP	20	Deamidation (NQ)	_AADGKGVVVVIKRRSGQ(de)RKP_	AADGKGVVVVIKRRSGQ(1)RKP		AADGKGVVVVIKRRSGQ(49.77)RKP		0	1	0	0	2	P46779	P46779	P46779	RPL28	60S ribosomal protein L28	MULTI-MSMS	20190508_QE3_nLC3_DS_SA_PA_HeLa_IS_HCl_pH_1_5_18h_02#2	508_QE3_nLC3_DS_SA_PA_HeLa_IS_HCl_pH_1_5_18h_02#2	425.46	5	425.257	2121.25	48255.2	5.344	0.0022726	-0.70115	-0.00029817	4.6428	0.0019744	425.257	6.1081	0.28658	6.1081	5.9476	6.2341	0					79	29	3	0	0	0	0.02455
AADGKGVVVVIKRRSGQRKP	20	Deamidation (NQ)	_AADGKGVVVVIKRRSGQ(de)RKP_	AADGKGVVVVIKRRSGQ(1)RKP		AADGKGVVVVIKRRSGQ(59.37)RKP		0	1	0	0	2	P46779	P46779	P46779	RPL28	60S ribosomal protein L28	MULTI-MSMS	20190508_QE3_nLC3_DS_SA_PA_HeLa_IS_HCl_pH_1_5_18h_02#2	508_QE3_nLC3_DS_SA_PA_HeLa_IS_HCl_pH_1_5_18h_02#2	531.573	4	531.32	2121.25	43952.1	5.849	0.0031077	0.26943	0.00014316	6.1184	0.0032508	531.57	6.1004	0.24835	6.1004	5.9762	6.2246	0					68	25	3	0	0	0	0.011095
AADISESSGADCKGDP	16	Acetyl (Protein N-term)	_(ac)AADISESSGADCKGDP_					1	0	0	0	3	O43583	O43583	O43583	DENR	Density-regulated protein	MULTI-MSMS	20190712_QE3_nLC5_DS_SA_PA_HeLa_HCl_pH_2_5_2h_01	712_QE3_nLC5_DS_SA_PA_HeLa_HCl_pH_2_5_2h_01	811.341	2	811.336	1620.66	34991.7	5.3322	0.0043262	0.35704	0.00028968	5.6892	0.0046159	811.337	10.865	0.26425	10.865	10.746	11.01	0					60	27	3	0	0	0	0.0016566
AADISESSGADCKGDP	16	Acetyl (Protein N-term)	_(ac)AADISESSGADCKGDP_					1	0	0	0	3	O43583	O43583	O43583	DENR	Density-regulated protein	MULTI-MSMS	20190712_QE3_nLC5_DS_SA_PA_HeLa_HCl_pH_2_5_2h_02	712_QE3_nLC5_DS_SA_PA_HeLa_HCl_pH_2_5_2h_02	811.342	2	811.336	1620.66	35236.4	5.0399	0.0040891	0.085442	6.9322e-05	5.1254	0.0041584	811.337	10.963	0.22811	10.963	10.876	11.104	0					57	23	3	0	0	0	0.020698
AADNCLRELSP	11	Unmodified	_AADNCLRELSP_					0	0	0	0	2	Q8N1G4	Q8N1G4	Q8N1G4	LRRC47	Leucine-rich repeat-containing protein 47	MSMS	20190508_QE3_nLC3_DS_SA_PA_HeLa_IS_HCl_pH_1_5_1h_02	508_QE3_nLC3_DS_SA_PA_HeLa_IS_HCl_pH_1_5_1h_02	623.299	2	623.298	1244.58	NaN	NaN	NaN	NaN	NaN	NaN	NaN	NaN	13.606	1	13.606	13.106	14.106	0								0	0	0	0.0041697
AADNCLRELSP	11	Unmodified	_AADNCLRELSP_					0	0	0	0	2	Q8N1G4	Q8N1G4	Q8N1G4	LRRC47	Leucine-rich repeat-containing protein 47	MULTI-MSMS	20190712_QE3_nLC5_DS_SA_PA_HeLa_HCl_pH_1_5_2h_02	712_QE3_nLC5_DS_SA_PA_HeLa_HCl_pH_1_5_2h_02	623.301	2	623.298	1244.58	39222.9	4.2924	0.0026754	0.11546	7.1963e-05	4.4078	0.0027474	623.298	13.588	0.41666	13.588	13.332	13.749	0					81	43	2	0	0	0	0.0035772
AADSREEKDGELNVLDDILTEVP	23	Acetyl (Protein N-term)	_(ac)AADSREEKDGELNVLDDILTEVP_					1	0	0	0	2	Q96MU7	Q96MU7	Q96MU7	YTHDC1	YTH domain-containing protein 1	MULTI-MSMS	20190508_QE3_nLC3_DS_SA_PA_HeLa_IS_HCl_pH_1_5_1h_01	508_QE3_nLC3_DS_SA_PA_HeLa_IS_HCl_pH_1_5_1h_01	857.759	3	857.42	2569.24	33806.8	4.7483	0.0040713	-0.2354	-0.00020183	4.5129	0.0038695	857.755	32.132	0.10113	32.132	32.095	32.196	0					38	11	5	0	0	0	8.6736e-06
AADSREEKDGELNVLDDILTEVP	23	Acetyl (Protein N-term)	_(ac)AADSREEKDGELNVLDDILTEVP_					1	0	0	0	2	Q96MU7	Q96MU7	Q96MU7	YTHDC1	YTH domain-containing protein 1	MULTI-MSMS	20190508_QE3_nLC3_DS_SA_PA_HeLa_IS_HCl_pH_1_5_1h_02	508_QE3_nLC3_DS_SA_PA_HeLa_IS_HCl_pH_1_5_1h_02	857.426	3	857.42	2569.24	32466.1	4.9759	0.0042664	0.44025	0.00037748	5.4161	0.0046439	858.089	32.156	0.10654	32.156	32.091	32.198	0					25	10	4	0	0	0	3.6904e-05
AADSREEKDGELNVLDDILTEVP	23	Acetyl (Protein N-term)	_(ac)AADSREEKDGELNVLDDILTEVP_					1	0	0	0	2	Q96MU7	Q96MU7	Q96MU7	YTHDC1	YTH domain-containing protein 1	MULTI-MSMS	20190508_QE3_nLC3_DS_SA_PA_HeLa_IS_HCl_pH_1_5_2h_01	508_QE3_nLC3_DS_SA_PA_HeLa_IS_HCl_pH_1_5_2h_01	857.757	3	857.42	2569.24	33704.2	4.3472	0.0037274	1.4931	0.0012802	5.8403	0.0050076	857.755	32.134	0.10189	32.134	32.077	32.179	0					30	10	4	0	0	0	2.4869e-06
AADSREEKDGELNVLDDILTEVP	23	Acetyl (Protein N-term)	_(ac)AADSREEKDGELNVLDDILTEVP_					1	0	0	0	2	Q96MU7	Q96MU7	Q96MU7	YTHDC1	YTH domain-containing protein 1	MULTI-MSMS	20190508_QE3_nLC3_DS_SA_PA_HeLa_IS_HCl_pH_1_5_2h_02	508_QE3_nLC3_DS_SA_PA_HeLa_IS_HCl_pH_1_5_2h_02	857.753	3	857.42	2569.24	34522.1	3.5843	0.0030732	-0.70101	-0.00060106	2.8833	0.0024722	857.755	32.089	0.077583	32.089	32.051	32.128	0					24	7	5	0	0	0	3.3053e-05
AADSREEKDGELNVLDDILTEVP	23	Acetyl (Protein N-term)	_(ac)AADSREEKDGELNVLDDILTEVP_					1	0	0	0	2	Q96MU7	Q96MU7	Q96MU7	YTHDC1	YTH domain-containing protein 1	MULTI-MSMS	20190508_QE3_nLC3_DS_SA_PA_HeLa_IS_HCl_pH_1_5_4h_01	508_QE3_nLC3_DS_SA_PA_HeLa_IS_HCl_pH_1_5_4h_01	857.76	3	857.42	2569.24	34574	4.6811	0.0040137	-0.65884	-0.0005649	4.0222	0.0034488	857.755	32.121	0.097208	32.121	32.066	32.163	0					26	9	4	0	0	0	3.8451e-06
AADSREEKDGELNVLDDILTEVP	23	Acetyl (Protein N-term)	_(ac)AADSREEKDGELNVLDDILTEVP_					1	0	0	0	2	Q96MU7	Q96MU7	Q96MU7	YTHDC1	YTH domain-containing protein 1	MULTI-MSMS	20190508_QE3_nLC3_DS_SA_PA_HeLa_IS_HCl_pH_1_5_4h_02	508_QE3_nLC3_DS_SA_PA_HeLa_IS_HCl_pH_1_5_4h_02	857.758	3	857.42	2569.24	31520.6	3.8895	0.0033349	0.10331	8.8578e-05	3.9928	0.0034235	857.753	32.08	0.086866	32.08	32.022	32.109	-7.1054e-15					13	8	2	0	0	0	8.6736e-06
AADSREEKDGELNVLDDILTEVP	23	Acetyl (Protein N-term)	_(ac)AADSREEKDGELNVLDDILTEVP_					1	0	0	0	2	Q96MU7	Q96MU7	Q96MU7	YTHDC1	YTH domain-containing protein 1	MSMS	20190508_QE3_nLC3_DS_SA_PA_HeLa_IS_HCl_pH_1_5_4h_02	508_QE3_nLC3_DS_SA_PA_HeLa_IS_HCl_pH_1_5_4h_02	857.422	3	857.42	2569.24	NaN	NaN	NaN	NaN	NaN	NaN	NaN	NaN	32.091	1	32.091	31.591	32.591	0								0	0	0	8.7811e-08
AADSREEKDGELNVLDDILTEVP	23	Acetyl (Protein N-term)	_(ac)AADSREEKDGELNVLDDILTEVP_					1	0	0	0	2	Q96MU7	Q96MU7	Q96MU7	YTHDC1	YTH domain-containing protein 1	MULTI-MSMS	20190712_QE3_nLC5_DS_SA_PA_HeLa_HCl_pH_1_5_2h_01	712_QE3_nLC5_DS_SA_PA_HeLa_HCl_pH_1_5_2h_01	857.764	3	857.42	2569.24	33922.8	6.3979	0.0054857	1.4503	0.0012435	7.8482	0.0067292	857.755	32.951	0.067066	32.951	32.917	32.984	0					10	6	2	0	0	0	8.2191e-06
AADSREEKDGELNVLDDILTEVP	23	Acetyl (Protein N-term)	_(ac)AADSREEKDGELNVLDDILTEVP_					1	0	0	0	2	Q96MU7	Q96MU7	Q96MU7	YTHDC1	YTH domain-containing protein 1	MULTI-MSMS	20190712_QE3_nLC5_DS_SA_PA_HeLa_HCl_pH_1_5_2h_02	712_QE3_nLC5_DS_SA_PA_HeLa_HCl_pH_1_5_2h_02	857.425	3	857.42	2569.24	33410	4.546	0.0038978	0.63574	0.00054509	5.1817	0.0044429	857.42	32.912	0.067158	32.912	32.873	32.94	0					21	6	4	0	0	0	0.00023894
AADSREEKDGELNVLDDILTEVP	23	Acetyl (Protein N-term)	_(ac)AADSREEKDGELNVLDDILTEVP_					1	0	0	0	2	Q96MU7	Q96MU7	Q96MU7	YTHDC1	YTH domain-containing protein 1	MULTI-MSMS	20190712_QE3_nLC5_DS_SA_PA_HeLa_HCl_pH_2_2h_01	712_QE3_nLC5_DS_SA_PA_HeLa_HCl_pH_2_2h_01	857.759	3	857.42	2569.24	32887.6	5.8558	0.0050209	0.9319	0.00079903	6.7877	0.0058199	857.757	32.948	0.096167	32.948	32.905	33.001	0					28	9	4	0	0	0	3.3973e-06
AADSREEKDGELNVLDDILTEVP	23	Acetyl (Protein N-term)	_(ac)AADSREEKDGELNVLDDILTEVP_					1	0	0	0	2	Q96MU7	Q96MU7	Q96MU7	YTHDC1	YTH domain-containing protein 1	MULTI-MSMS	20190712_QE3_nLC5_DS_SA_PA_HeLa_HCl_pH_2_2h_02	712_QE3_nLC5_DS_SA_PA_HeLa_HCl_pH_2_2h_02	857.762	3	857.42	2569.24	33513.1	7.4845	0.0064174	1.1397	0.00097721	8.6243	0.0073946	857.755	32.934	0.11597	32.934	32.881	32.997	0					26	11	4	0	0	0	2.4869e-06
AADSREEKDGELNVLDDILTEVP	23	Acetyl (Protein N-term)	_(ac)AADSREEKDGELNVLDDILTEVP_					1	0	0	0	2	Q96MU7	Q96MU7	Q96MU7	YTHDC1	YTH domain-containing protein 1	MULTI-MSMS	20190712_QE3_nLC5_DS_SA_PA_HeLa_HCl_pH_2_5_2h_01	712_QE3_nLC5_DS_SA_PA_HeLa_HCl_pH_2_5_2h_01	857.762	3	857.42	2569.24	33771.9	7.026	0.0060242	0.31885	0.00027339	7.3448	0.0062976	857.756	32.941	0.10566	32.941	32.887	32.993	0					37	10	5	0	0	0	5.2057e-05
AADSREEKDGELNVLDDILTEVP	23	Acetyl (Protein N-term)	_(ac)AADSREEKDGELNVLDDILTEVP_					1	0	0	0	2	Q96MU7	Q96MU7	Q96MU7	YTHDC1	YTH domain-containing protein 1	MULTI-MSMS	20190712_QE3_nLC5_DS_SA_PA_HeLa_HCl_pH_2_5_2h_02	712_QE3_nLC5_DS_SA_PA_HeLa_HCl_pH_2_5_2h_02	857.761	3	857.42	2569.24	33515.6	7.1152	0.0061007	1.6344	0.0014013	8.7496	0.0075021	857.755	32.976	0.087042	32.976	32.936	33.023	0					12	8	2	0	0	0	8.6736e-06
AADTQVSETLKRFAGKVTTA	20	Acetyl (Protein N-term)	_(ac)AADTQVSETLKRFAGKVTTA_					1	0	0	0	3	Q92616	Q92616	Q92616	GCN1L1	Translational activator GCN1	MULTI-MSMS	20190508_QE3_nLC3_DS_SA_PA_HeLa_IS_HCl_pH_1_5_2h_01	508_QE3_nLC3_DS_SA_PA_HeLa_IS_HCl_pH_1_5_2h_01	712.715	3	712.715	2135.12	37413.1	3.5052	0.0024982	0.76442	0.00054482	4.2696	0.003043	713.05	26.062	0.17415	26.062	25.955	26.129	0					26	17	2	0	0	0	0.00026329
AADTQVSETLKRFAGKVTTA	20	Acetyl (Protein N-term)	_(ac)AADTQVSETLKRFAGKVTTA_					1	0	0	0	3	Q92616	Q92616	Q92616	GCN1L1	Translational activator GCN1	MULTI-MSMS	20190508_QE3_nLC3_DS_SA_PA_HeLa_IS_HCl_pH_1_5_4h_01	508_QE3_nLC3_DS_SA_PA_HeLa_IS_HCl_pH_1_5_4h_01	712.718	3	712.715	2135.12	37185.2	3.6368	0.002592	0.68295	0.00048675	4.3198	0.0030788	713.048	26.033	0.17333	26.033	25.935	26.109	3.5527e-15					36	17	3	0	0	0	1.2142e-05
AADTQVSETLKRFAGKVTTA	20	Acetyl (Protein N-term)	_(ac)AADTQVSETLKRFAGKVTTA_					1	0	0	0	3	Q92616	Q92616	Q92616	GCN1L1	Translational activator GCN1	MULTI-MSMS	20190508_QE3_nLC3_DS_SA_PA_HeLa_IS_HCl_pH_1_5_18h_01	508_QE3_nLC3_DS_SA_PA_HeLa_IS_HCl_pH_1_5_18h_01	713.049	3	712.715	2135.12	37631.7	4.352	0.0031018	0.090459	6.4472e-05	4.4425	0.0031662	712.714	26.058	0.16384	26.058	25.98	26.144	-3.5527e-15					31	16	3	0	0	0	2.3117e-05
AADTQVSETLKRFAGKVTTA	20	Acetyl (Protein N-term)	_(ac)AADTQVSETLKRFAGKVTTA_					1	0	0	0	3	Q92616	Q92616	Q92616	GCN1L1	Translational activator GCN1	MSMS	20190508_QE3_nLC3_DS_SA_PA_HeLa_IS_HCl_pH_1_5_18h_02#2	508_QE3_nLC3_DS_SA_PA_HeLa_IS_HCl_pH_1_5_18h_02#2	713.053	3	712.715	2135.12	NaN	NaN	NaN	NaN	NaN	NaN	NaN	NaN	25.638	1	25.638	25.138	26.138	0								0	0	0	4.8625e-05
AADTQVSETLKRFAGKVTTA	20	Acetyl (Protein N-term)	_(ac)AADTQVSETLKRFAGKVTTA_					1	0	0	0	3	Q92616	Q92616	Q92616	GCN1L1	Translational activator GCN1	MULTI-MSMS	20190712_QE3_nLC5_DS_SA_PA_HeLa_HCl_pH_1_5_2h_01	712_QE3_nLC5_DS_SA_PA_HeLa_HCl_pH_1_5_2h_01	713.054	3	712.715	2135.12	37359.9	4.1968	0.0029911	-0.38283	-0.00027285	3.814	0.0027183	713.049	27.352	0.13352	27.352	27.291	27.424	-3.5527e-15					25	13	3	0	0	0	0.0021272
AADTQVSETLKRFAGKVTTA	20	Acetyl (Protein N-term)	_(ac)AADTQVSETLKRFAGKVTTA_					1	0	0	0	3	Q92616	Q92616	Q92616	GCN1L1	Translational activator GCN1	MULTI-MSMS	20190712_QE3_nLC5_DS_SA_PA_HeLa_HCl_pH_1_5_2h_02	712_QE3_nLC5_DS_SA_PA_HeLa_HCl_pH_1_5_2h_02	712.716	3	712.715	2135.12	36065.2	4.3626	0.0031093	-0.94539	-0.00067379	3.4172	0.0024355	713.049	27.263	0.11486	27.263	27.207	27.322	0					27	11	3	0	0	0	0.013781
AADTQVSETLKRFAGKVTTA	20	Acetyl (Protein N-term)	_(ac)AADTQVSETLKRFAGKVTTA_					1	0	0	0	3	Q92616	Q92616	Q92616	GCN1L1	Translational activator GCN1	MULTI-MSMS	20190712_QE3_nLC5_DS_SA_PA_HeLa_HCl_pH_2_2h_01	712_QE3_nLC5_DS_SA_PA_HeLa_HCl_pH_2_2h_01	713.053	3	712.715	2135.12	36394.7	4.5606	0.0032504	-1.1204	-0.00079855	3.4402	0.0024519	713.049	27.422	0.19112	27.422	27.321	27.512	0					80	19	5	0	0	0	2.8269e-05
AADTQVSETLKRFAGKVTTA	20	Acetyl (Protein N-term)	_(ac)AADTQVSETLKRFAGKVTTA_					1	0	0	0	3	Q92616	Q92616	Q92616	GCN1L1	Translational activator GCN1	MULTI-MSMS	20190712_QE3_nLC5_DS_SA_PA_HeLa_HCl_pH_2_2h_02	712_QE3_nLC5_DS_SA_PA_HeLa_HCl_pH_2_2h_02	712.719	3	712.715	2135.12	36407.9	4.3329	0.0030881	-0.972	-0.00069276	3.3609	0.0023954	712.713	27.436	0.26796	27.436	27.328	27.596	0					81	27	5	0	0	0	5.8584e-06
AADTQVSETLKRFAGKVTTA	20	Acetyl (Protein N-term)	_(ac)AADTQVSETLKRFAGKVTTA_					1	0	0	0	3	Q92616	Q92616	Q92616	GCN1L1	Translational activator GCN1	MULTI-MSMS	20190712_QE3_nLC5_DS_SA_PA_HeLa_HCl_pH_2_5_2h_01	712_QE3_nLC5_DS_SA_PA_HeLa_HCl_pH_2_5_2h_01	713.053	3	712.715	2135.12	36742.6	4.4213	0.0031511	-1.3811	-0.00098433	3.0402	0.0021668	713.048	27.524	0.23951	27.524	27.403	27.642	0					77	24	5	0	0	0	7.4433e-06
AADTQVSETLKRFAGKVTTA	20	Acetyl (Protein N-term)	_(ac)AADTQVSETLKRFAGKVTTA_					1	0	0	0	3	Q92616	Q92616	Q92616	GCN1L1	Translational activator GCN1	MULTI-MSMS	20190712_QE3_nLC5_DS_SA_PA_HeLa_HCl_pH_2_5_2h_02	712_QE3_nLC5_DS_SA_PA_HeLa_HCl_pH_2_5_2h_02	713.051	3	712.715	2135.12	37266.3	4.7136	0.0033595	-1.3714	-0.00097738	3.3423	0.0023821	713.048	27.634	0.17273	27.634	27.547	27.719	0					66	17	5	0	0	0	1.0398e-05
AAEDKDQDLITIIGKEDAVREAQKELEA	28	Unmodified	_AAEDKDQDLITIIGKEDAVREAQKELEA_					0	0	0	0	4	Q00341	Q00341	Q00341	HDLBP	Vigilin	MULTI-MSMS	20190712_QE3_nLC5_DS_SA_PA_HeLa_HCl_pH_2_2h_01	712_QE3_nLC5_DS_SA_PA_HeLa_HCl_pH_2_2h_01	775.656	4	775.402	3097.58	35448	4.721	0.0036607	0.38022	0.00029482	5.1012	0.0039555	775.652	25.717	0.17129	25.717	25.622	25.793	0					64	17	6	0	0	0	3.8328e-06
AAEDKDQDLITIIGKEDAVREAQKELEA	28	Unmodified	_AAEDKDQDLITIIGKEDAVREAQKELEA_					0	0	0	0	4	Q00341	Q00341	Q00341	HDLBP	Vigilin	MULTI-MSMS	20190712_QE3_nLC5_DS_SA_PA_HeLa_HCl_pH_2_2h_01	712_QE3_nLC5_DS_SA_PA_HeLa_HCl_pH_2_2h_01	620.726	5	620.523	3097.58	39263.9	4.7805	0.0029664	0.90984	0.00056458	5.6904	0.003531	620.724	25.717	0.18089	25.717	25.603	25.784	0					43	18	3	0	0	0	0.044527
AAEDKDQDLITIIGKEDAVREAQKELEA	28	Unmodified	_AAEDKDQDLITIIGKEDAVREAQKELEA_					0	0	0	0	4	Q00341	Q00341	Q00341	HDLBP	Vigilin	MULTI-MSMS	20190712_QE3_nLC5_DS_SA_PA_HeLa_HCl_pH_2_2h_02	712_QE3_nLC5_DS_SA_PA_HeLa_HCl_pH_2_2h_02	775.907	4	775.402	3097.58	35234.1	4.5278	0.0035109	0.19287	0.00014956	4.7207	0.0036604	775.652	25.792	0.26745	25.792	25.702	25.969	0					79	27	6	0	0	0	2.8517e-07
AAEDKDQDLITIIGKEDAVREAQKELEA	28	Unmodified	_AAEDKDQDLITIIGKEDAVREAQKELEA_					0	0	0	0	4	Q00341	Q00341	Q00341	HDLBP	Vigilin	MULTI-MSMS	20190712_QE3_nLC5_DS_SA_PA_HeLa_HCl_pH_2_5_2h_01	712_QE3_nLC5_DS_SA_PA_HeLa_HCl_pH_2_5_2h_01	775.907	4	775.402	3097.58	35880.7	3.9072	0.0030297	1.2858	0.00099702	5.193	0.0040267	775.653	25.871	0.15319	25.871	25.784	25.937	0					44	15	6	0	0	0	0.011682
AAEDKDQDLITIIGKEDAVREAQKELEA	28	Unmodified	_AAEDKDQDLITIIGKEDAVREAQKELEA_					0	0	0	0	4	Q00341	Q00341	Q00341	HDLBP	Vigilin	MULTI-MSMS	20190712_QE3_nLC5_DS_SA_PA_HeLa_HCl_pH_2_5_2h_02	712_QE3_nLC5_DS_SA_PA_HeLa_HCl_pH_2_5_2h_02	775.908	4	775.402	3097.58	36036.5	4.9168	0.0038125	0.11141	8.6385e-05	5.0282	0.0038989	775.652	25.936	0.17357	25.936	25.841	26.014	-3.5527e-15					47	17	5	0	0	0	0.00058994
AAEIHSRP	8	Acetyl (Protein N-term)	_(ac)AAEIHSRP_					1	0	0	0	2	Q8IWB7	Q8IWB7	Q8IWB7	WDFY1	WD repeat and FYVE domain-containing protein 1	MULTI-MSMS	20190508_QE3_nLC3_DS_SA_PA_HeLa_IS_HCl_pH_1_5_1h_02	508_QE3_nLC3_DS_SA_PA_HeLa_IS_HCl_pH_1_5_1h_02	461.741	2	461.741	921.467	44997.6	1.8694	0.00086319	0.66546	0.00030727	2.5349	0.0011705	461.74	7.2044	0.16088	7.2044	7.1099	7.2708	0					31	16	3	0	0	0	0.012801
AAEIHSRP	8	Acetyl (Protein N-term)	_(ac)AAEIHSRP_					1	0	0	0	2	Q8IWB7	Q8IWB7	Q8IWB7	WDFY1	WD repeat and FYVE domain-containing protein 1	MULTI-MSMS	20190508_QE3_nLC3_DS_SA_PA_HeLa_IS_HCl_pH_1_5_2h_02	508_QE3_nLC3_DS_SA_PA_HeLa_IS_HCl_pH_1_5_2h_02	461.741	2	461.741	921.467	45413.9	2.0513	0.00094716	0.51813	0.00023924	2.5694	0.0011864	461.741	7.0141	0.094457	7.0141	6.964	7.0585	0					23	9	3	0	0	0	0.0060306
AAEIHSRP	8	Acetyl (Protein N-term)	_(ac)AAEIHSRP_					1	0	0	0	2	Q8IWB7	Q8IWB7	Q8IWB7	WDFY1	WD repeat and FYVE domain-containing protein 1	MULTI-SECPEP	20190508_QE3_nLC3_DS_SA_PA_HeLa_IS_HCl_pH_1_5_4h_01	508_QE3_nLC3_DS_SA_PA_HeLa_IS_HCl_pH_1_5_4h_01	462.263	2	461.741	921.467	46724.7	1.6945	0.00078241	-0.51364	-0.00023717	1.1808	0.00054524	461.74	6.9789	0.14152	6.9789	6.9021	7.0436	-8.8818e-16					23	14	2	0	0	0	0.053613
AAEIHSRP	8	Acetyl (Protein N-term)	_(ac)AAEIHSRP_					1	0	0	0	2	Q8IWB7	Q8IWB7	Q8IWB7	WDFY1	WD repeat and FYVE domain-containing protein 1	MSMS	20190508_QE3_nLC3_DS_SA_PA_HeLa_IS_HCl_pH_1_5_4h_02	508_QE3_nLC3_DS_SA_PA_HeLa_IS_HCl_pH_1_5_4h_02	461.742	2	461.741	921.467	NaN	NaN	NaN	NaN	NaN	NaN	NaN	NaN	6.9578	1	6.9578	6.4578	7.4578	0								0	0	0	0.014885
AAEIHSRP	8	Acetyl (Protein N-term)	_(ac)AAEIHSRP_					1	0	0	0	2	Q8IWB7	Q8IWB7	Q8IWB7	WDFY1	WD repeat and FYVE domain-containing protein 1	MULTI-SECPEP	20190508_QE3_nLC3_DS_SA_PA_HeLa_IS_HCl_pH_1_5_18h_02#2	508_QE3_nLC3_DS_SA_PA_HeLa_IS_HCl_pH_1_5_18h_02#2	462.265	2	461.741	921.467	42345.4	3.6707	0.0016949	0.79605	0.00036757	4.4667	0.0020625	461.741	7.3171	0.104	7.3171	7.2584	7.3624	-8.8818e-16					19	10	3	0	0	0	0.051297
AAEIHSRP	8	Acetyl (Protein N-term)	_(ac)AAEIHSRP_					1	0	0	0	2	Q8IWB7	Q8IWB7	Q8IWB7	WDFY1	WD repeat and FYVE domain-containing protein 1	MULTI-MSMS	20190712_QE3_nLC5_DS_SA_PA_HeLa_HCl_pH_1_5_2h_01	712_QE3_nLC5_DS_SA_PA_HeLa_HCl_pH_1_5_2h_01	461.742	2	461.741	921.467	45369.3	4.0534	0.0018716	0.39907	0.00018427	4.4525	0.0020559	461.741	7.1348	0.15096	7.1348	7.0417	7.1926	0					37	15	3	0	0	0	0.0067344
AAEIHSRP	8	Acetyl (Protein N-term)	_(ac)AAEIHSRP_					1	0	0	0	2	Q8IWB7	Q8IWB7	Q8IWB7	WDFY1	WD repeat and FYVE domain-containing protein 1	MULTI-MSMS	20190712_QE3_nLC5_DS_SA_PA_HeLa_HCl_pH_1_5_2h_02	712_QE3_nLC5_DS_SA_PA_HeLa_HCl_pH_1_5_2h_02	461.742	2	461.741	921.467	45790.7	3.3433	0.0015437	-0.17162	-7.9242e-05	3.1716	0.0014645	461.741	7.211	0.094001	7.211	7.1609	7.2549	8.8818e-16					25	9	4	0	0	0	0.0051722
AAEKFKVQGEA	11	Unmodified	_AAEKFKVQGEA_					0	0	0	0	2	E9PAV3;Q13765;Q9BZK3	E9PAV3	E9PAV3	NACA;NACAP1	Nascent polypeptide-associated complex subunit alpha, muscle-specific form;Nascent polypeptide-associated complex subunit alpha;Putative nascent polypeptide-associated complex subunit alpha-like protein	MULTI-MSMS	20190508_QE3_nLC3_DS_SA_PA_HeLa_IS_HCl_pH_1_5_1h_02	508_QE3_nLC3_DS_SA_PA_HeLa_IS_HCl_pH_1_5_1h_02	589.316	2	589.314	1176.61	39861.6	3.102	0.0018281	-0.15866	-9.3501e-05	2.9434	0.0017346	589.315	5.7659	0.14284	5.7659	5.6924	5.8352	0					33	14	3	0	0	0	0.0089563
AAEKFKVQGEA	11	Unmodified	_AAEKFKVQGEA_					0	0	0	0	2	E9PAV3;Q13765;Q9BZK3	E9PAV3	E9PAV3	NACA;NACAP1	Nascent polypeptide-associated complex subunit alpha, muscle-specific form;Nascent polypeptide-associated complex subunit alpha;Putative nascent polypeptide-associated complex subunit alpha-like protein	MULTI-MSMS	20190508_QE3_nLC3_DS_SA_PA_HeLa_IS_HCl_pH_1_5_2h_02	508_QE3_nLC3_DS_SA_PA_HeLa_IS_HCl_pH_1_5_2h_02	589.315	2	589.314	1176.61	40888.6	2.5667	0.0015126	-0.1794	-0.00010572	2.3873	0.0014069	589.314	5.6235	0.15207	5.6235	5.5427	5.6947	0					41	15	3	0	0	0	0.0007654
AAEKFKVQGEA	11	Unmodified	_AAEKFKVQGEA_					0	0	0	0	2	E9PAV3;Q13765;Q9BZK3	E9PAV3	E9PAV3	NACA;NACAP1	Nascent polypeptide-associated complex subunit alpha, muscle-specific form;Nascent polypeptide-associated complex subunit alpha;Putative nascent polypeptide-associated complex subunit alpha-like protein	MULTI-MSMS	20190508_QE3_nLC3_DS_SA_PA_HeLa_IS_HCl_pH_1_5_4h_01	508_QE3_nLC3_DS_SA_PA_HeLa_IS_HCl_pH_1_5_4h_01	589.316	2	589.314	1176.61	40660.9	2.9261	0.0017244	0.51164	0.00030152	3.4378	0.0020259	589.314	5.503	0.19016	5.503	5.3936	5.5837	0					53	19	3	0	0	0	0.020394
AAEKFKVQGEA	11	Unmodified	_AAEKFKVQGEA_					0	0	0	0	2	E9PAV3;Q13765;Q9BZK3	E9PAV3	E9PAV3	NACA;NACAP1	Nascent polypeptide-associated complex subunit alpha, muscle-specific form;Nascent polypeptide-associated complex subunit alpha;Putative nascent polypeptide-associated complex subunit alpha-like protein	MULTI-MSMS	20190508_QE3_nLC3_DS_SA_PA_HeLa_IS_HCl_pH_1_5_4h_02	508_QE3_nLC3_DS_SA_PA_HeLa_IS_HCl_pH_1_5_4h_02	589.315	2	589.314	1176.61	39063.2	2.883	0.001699	0.77996	0.00045964	3.663	0.0021586	589.314	5.5784	0.17103	5.5784	5.4866	5.6577	0					56	17	5	0	0	0	0.00073371
AAEKFKVQGEA	11	Unmodified	_AAEKFKVQGEA_					0	0	0	0	2	E9PAV3;Q13765;Q9BZK3	E9PAV3	E9PAV3	NACA;NACAP1	Nascent polypeptide-associated complex subunit alpha, muscle-specific form;Nascent polypeptide-associated complex subunit alpha;Putative nascent polypeptide-associated complex subunit alpha-like protein	MULTI-MSMS	20190508_QE3_nLC3_DS_SA_PA_HeLa_IS_HCl_pH_1_5_18h_02#2	508_QE3_nLC3_DS_SA_PA_HeLa_IS_HCl_pH_1_5_18h_02#2	589.318	2	589.314	1176.61	41489.1	5.349	0.0031522	0.25898	0.00015262	5.608	0.0033049	589.314	6.2127	0.19112	6.2127	6.1196	6.3107	0					49	19	3	0	0	0	0.00021943
AAEKFKVQGEA	11	Unmodified	_AAEKFKVQGEA_					0	0	0	0	2	E9PAV3;Q13765;Q9BZK3	E9PAV3	E9PAV3	NACA;NACAP1	Nascent polypeptide-associated complex subunit alpha, muscle-specific form;Nascent polypeptide-associated complex subunit alpha;Putative nascent polypeptide-associated complex subunit alpha-like protein	MULTI-MSMS	20190712_QE3_nLC5_DS_SA_PA_HeLa_HCl_pH_1_5_2h_01	712_QE3_nLC5_DS_SA_PA_HeLa_HCl_pH_1_5_2h_01	589.317	2	589.314	1176.61	40891.3	4.7597	0.0028049	0.25251	0.00014881	5.0122	0.0029538	589.314	5.9699	0.056395	5.9699	5.9382	5.9946	0					17	5	4	0	0	0	0.015587
AAEKFKVQGEA	11	Unmodified	_AAEKFKVQGEA_					0	0	0	0	2	E9PAV3;Q13765;Q9BZK3	E9PAV3	E9PAV3	NACA;NACAP1	Nascent polypeptide-associated complex subunit alpha, muscle-specific form;Nascent polypeptide-associated complex subunit alpha;Putative nascent polypeptide-associated complex subunit alpha-like protein	MULTI-MSMS	20190712_QE3_nLC5_DS_SA_PA_HeLa_HCl_pH_1_5_2h_02	712_QE3_nLC5_DS_SA_PA_HeLa_HCl_pH_1_5_2h_02	589.317	2	589.314	1176.61	41421.2	4.8695	0.0028697	0.13429	7.9142e-05	5.0038	0.0029488	589.314	6.4981	0.084656	6.4981	6.4558	6.5404	0					26	8	4	0	0	0	2.2844e-05
AAEKFKVQGEA	11	Unmodified	_AAEKFKVQGEA_					0	0	0	0	2	E9PAV3;Q13765;Q9BZK3	E9PAV3	E9PAV3	NACA;NACAP1	Nascent polypeptide-associated complex subunit alpha, muscle-specific form;Nascent polypeptide-associated complex subunit alpha;Putative nascent polypeptide-associated complex subunit alpha-like protein	MULTI-MSMS	20190712_QE3_nLC5_DS_SA_PA_HeLa_HCl_pH_2_2h_01	712_QE3_nLC5_DS_SA_PA_HeLa_HCl_pH_2_2h_01	589.317	2	589.314	1176.61	39824.7	4.0271	0.0023732	0.090144	5.3123e-05	4.1173	0.0024264	589.314	6.6936	0.084586	6.6936	6.6427	6.7273	0					29	8	5	0	0	0	1.579e-05
AAEKFKVQGEA	11	Unmodified	_AAEKFKVQGEA_					0	0	0	0	2	E9PAV3;Q13765;Q9BZK3	E9PAV3	E9PAV3	NACA;NACAP1	Nascent polypeptide-associated complex subunit alpha, muscle-specific form;Nascent polypeptide-associated complex subunit alpha;Putative nascent polypeptide-associated complex subunit alpha-like protein	MULTI-MSMS	20190712_QE3_nLC5_DS_SA_PA_HeLa_HCl_pH_2_5_2h_01	712_QE3_nLC5_DS_SA_PA_HeLa_HCl_pH_2_5_2h_01	589.317	2	589.314	1176.61	40992.8	4.1247	0.0024308	0.1695	9.989e-05	4.2942	0.0025306	589.314	7.1509	0.06583	7.1509	7.121	7.1868	0					17	6	4	0	0	0	0.00033641
AAEKFKVQGEA	11	Unmodified	_AAEKFKVQGEA_					0	0	0	0	2	E9PAV3;Q13765;Q9BZK3	E9PAV3	E9PAV3	NACA;NACAP1	Nascent polypeptide-associated complex subunit alpha, muscle-specific form;Nascent polypeptide-associated complex subunit alpha;Putative nascent polypeptide-associated complex subunit alpha-like protein	MULTI-MSMS	20190712_QE3_nLC5_DS_SA_PA_HeLa_HCl_pH_2_5_2h_02	712_QE3_nLC5_DS_SA_PA_HeLa_HCl_pH_2_5_2h_02	393.214	3	393.212	1176.61	50265.6	4.3541	0.0017121	0.5014	0.00019716	4.8555	0.0019092	393.212	6.9186	0.18839	6.9186	6.8653	7.0537	0					49	19	5	0	0	0	0.044893
AAEKFKVQGEA	11	Unmodified	_AAEKFKVQGEA_					0	0	0	0	2	E9PAV3;Q13765;Q9BZK3	E9PAV3	E9PAV3	NACA;NACAP1	Nascent polypeptide-associated complex subunit alpha, muscle-specific form;Nascent polypeptide-associated complex subunit alpha;Putative nascent polypeptide-associated complex subunit alpha-like protein	MULTI-MSMS	20190712_QE3_nLC5_DS_SA_PA_HeLa_HCl_pH_2_5_2h_02	712_QE3_nLC5_DS_SA_PA_HeLa_HCl_pH_2_5_2h_02	589.317	2	589.314	1176.61	40202	4.7473	0.0027976	1.0595	0.00062435	5.8067	0.003422	589.315	6.9172	0.084852	6.9172	6.8748	6.9596	0					24	8	4	0	0	0	0.00071949
AAEKFKVQGEAVSNIQENTQTP	22	Unmodified	_AAEKFKVQGEAVSNIQENTQTP_					0	0	0	0	3	E9PAV3;Q13765;Q9BZK3	E9PAV3	E9PAV3	NACA;NACAP1	Nascent polypeptide-associated complex subunit alpha, muscle-specific form;Nascent polypeptide-associated complex subunit alpha;Putative nascent polypeptide-associated complex subunit alpha-like protein	MULTI-MSMS	20190508_QE3_nLC3_DS_SA_PA_HeLa_IS_HCl_pH_1_5_1h_01	508_QE3_nLC3_DS_SA_PA_HeLa_IS_HCl_pH_1_5_1h_01	797.073	3	797.071	2388.19	35007.8	2.0735	0.0016527	-0.059862	-4.7714e-05	2.0136	0.001605	797.405	13.436	0.15128	13.436	13.358	13.509	-1.7764e-15					58	15	5	0	0	0	4.5985e-13
AAEKFKVQGEAVSNIQENTQTP	22	Unmodified	_AAEKFKVQGEAVSNIQENTQTP_					0	0	0	0	3	E9PAV3;Q13765;Q9BZK3	E9PAV3	E9PAV3	NACA;NACAP1	Nascent polypeptide-associated complex subunit alpha, muscle-specific form;Nascent polypeptide-associated complex subunit alpha;Putative nascent polypeptide-associated complex subunit alpha-like protein	MULTI-MSMS	20190508_QE3_nLC3_DS_SA_PA_HeLa_IS_HCl_pH_1_5_2h_01	508_QE3_nLC3_DS_SA_PA_HeLa_IS_HCl_pH_1_5_2h_01	797.407	3	797.071	2388.19	35383.3	2.0916	0.0016672	0.43277	0.00034494	2.5244	0.0020121	797.406	13.361	0.13266	13.361	13.291	13.424	0					48	13	5	0	0	0	3.5165e-18
AAEKFKVQGEAVSNIQENTQTP	22	Unmodified	_AAEKFKVQGEAVSNIQENTQTP_					0	0	0	0	3	E9PAV3;Q13765;Q9BZK3	E9PAV3	E9PAV3	NACA;NACAP1	Nascent polypeptide-associated complex subunit alpha, muscle-specific form;Nascent polypeptide-associated complex subunit alpha;Putative nascent polypeptide-associated complex subunit alpha-like protein	MULTI-MSMS	20190508_QE3_nLC3_DS_SA_PA_HeLa_IS_HCl_pH_1_5_2h_02	508_QE3_nLC3_DS_SA_PA_HeLa_IS_HCl_pH_1_5_2h_02	797.407	3	797.071	2388.19	35141.5	2.9118	0.0023209	0.4403	0.00035095	3.3521	0.0026718	797.406	13.339	0.15184	13.339	13.272	13.424	0					48	15	5	0	0	0	4.5999e-08
AAEKFKVQGEAVSNIQENTQTP	22	Unmodified	_AAEKFKVQGEAVSNIQENTQTP_					0	0	0	0	3	E9PAV3;Q13765;Q9BZK3	E9PAV3	E9PAV3	NACA;NACAP1	Nascent polypeptide-associated complex subunit alpha, muscle-specific form;Nascent polypeptide-associated complex subunit alpha;Putative nascent polypeptide-associated complex subunit alpha-like protein	MULTI-MSMS	20190508_QE3_nLC3_DS_SA_PA_HeLa_IS_HCl_pH_1_5_4h_01	508_QE3_nLC3_DS_SA_PA_HeLa_IS_HCl_pH_1_5_4h_01	797.408	3	797.071	2388.19	35171.4	2.2913	0.0018264	0.90258	0.00071942	3.1939	0.0025458	797.406	13.319	0.11375	13.319	13.266	13.38	0					35	11	4	0	0	0	3.4024e-12
AAEKFKVQGEAVSNIQENTQTP	22	Unmodified	_AAEKFKVQGEAVSNIQENTQTP_					0	0	0	0	3	E9PAV3;Q13765;Q9BZK3	E9PAV3	E9PAV3	NACA;NACAP1	Nascent polypeptide-associated complex subunit alpha, muscle-specific form;Nascent polypeptide-associated complex subunit alpha;Putative nascent polypeptide-associated complex subunit alpha-like protein	MULTI-MSMS	20190712_QE3_nLC5_DS_SA_PA_HeLa_HCl_pH_1_5_2h_02	712_QE3_nLC5_DS_SA_PA_HeLa_HCl_pH_1_5_2h_02	797.408	3	797.071	2388.19	35190.1	4.0337	0.0032151	-0.10916	-8.7012e-05	3.9245	0.0031281	797.406	12.744	0.30184	12.744	12.643	12.945	0					92	31	4	0	0	0	2.896e-12
AAELLKKEKINIRVLDP	17	Unmodified	_AAELLKKEKINIRVLDP_					0	0	0	0	2	P29401	P29401	P29401	TKT	Transketolase	MULTI-MSMS	20190508_QE3_nLC3_DS_SA_PA_HeLa_IS_HCl_pH_1_5_1h_01	508_QE3_nLC3_DS_SA_PA_HeLa_IS_HCl_pH_1_5_1h_01	488.552	4	488.299	1949.17	45063.2	2.4206	0.001182	0.30545	0.00014915	2.726	0.0013311	488.3	17.402	0.35149	17.402	17.158	17.51	0					154	36	6	0	0	0	0.0019409
AAELLKKEKINIRVLDP	17	Unmodified	_AAELLKKEKINIRVLDP_					0	0	0	0	2	P29401	P29401	P29401	TKT	Transketolase	MULTI-MSMS	20190508_QE3_nLC3_DS_SA_PA_HeLa_IS_HCl_pH_1_5_1h_01	508_QE3_nLC3_DS_SA_PA_HeLa_IS_HCl_pH_1_5_1h_01	650.732	3	650.73	1949.17	39017.5	2.4778	0.0016124	-0.79437	-0.00051692	1.6835	0.0010955	650.73	17.4	0.21814	17.4	17.272	17.491	0					65	22	4	0	0	0	9.2325e-09
AAELLKKEKINIRVLDP	17	Unmodified	_AAELLKKEKINIRVLDP_					0	0	0	0	2	P29401	P29401	P29401	TKT	Transketolase	MULTI-MSMS	20190508_QE3_nLC3_DS_SA_PA_HeLa_IS_HCl_pH_1_5_1h_02	508_QE3_nLC3_DS_SA_PA_HeLa_IS_HCl_pH_1_5_1h_02	488.551	4	488.299	1949.17	45246	2.5231	0.001232	-0.22796	-0.00011131	2.2951	0.0011207	488.55	17.389	0.36221	17.389	17.143	17.505	0					146	37	5	0	0	0	0.01642
AAELLKKEKINIRVLDP	17	Unmodified	_AAELLKKEKINIRVLDP_					0	0	0	0	2	P29401	P29401	P29401	TKT	Transketolase	MULTI-MSMS	20190508_QE3_nLC3_DS_SA_PA_HeLa_IS_HCl_pH_1_5_1h_02	508_QE3_nLC3_DS_SA_PA_HeLa_IS_HCl_pH_1_5_1h_02	651.398	3	650.73	1949.17	39557.1	2.1955	0.0014287	-0.162	-0.00010542	2.0335	0.0013232	650.73	17.383	0.23815	17.383	17.229	17.467	0					67	24	4	0	0	0	7.9786e-10
AAELLKKEKINIRVLDP	17	Unmodified	_AAELLKKEKINIRVLDP_					0	0	0	0	2	P29401	P29401	P29401	TKT	Transketolase	MULTI-MSMS	20190508_QE3_nLC3_DS_SA_PA_HeLa_IS_HCl_pH_1_5_2h_01	508_QE3_nLC3_DS_SA_PA_HeLa_IS_HCl_pH_1_5_2h_01	488.551	4	488.299	1949.17	45372.8	2.0997	0.0010253	0.44672	0.00021813	2.5464	0.0012434	488.55	17.281	0.33257	17.281	17.067	17.4	0					139	34	5	0	0	0	0.018891
AAELLKKEKINIRVLDP	17	Unmodified	_AAELLKKEKINIRVLDP_					0	0	0	0	2	P29401	P29401	P29401	TKT	Transketolase	MULTI-MSMS	20190508_QE3_nLC3_DS_SA_PA_HeLa_IS_HCl_pH_1_5_2h_01	508_QE3_nLC3_DS_SA_PA_HeLa_IS_HCl_pH_1_5_2h_01	651.065	3	650.73	1949.17	38742.4	2.1647	0.0014086	-0.55468	-0.00036095	1.61	0.0010477	651.063	17.282	0.2186	17.282	17.124	17.343	0					66	22	4	0	0	0	5.5846e-09
AAELLKKEKINIRVLDP	17	Unmodified	_AAELLKKEKINIRVLDP_					0	0	0	0	2	P29401	P29401	P29401	TKT	Transketolase	MULTI-MSMS	20190508_QE3_nLC3_DS_SA_PA_HeLa_IS_HCl_pH_1_5_2h_02	508_QE3_nLC3_DS_SA_PA_HeLa_IS_HCl_pH_1_5_2h_02	488.551	4	488.299	1949.17	45100.7	2.8773	0.001405	0.031752	1.5505e-05	2.909	0.0014205	488.55	17.112	0.33285	17.112	16.897	17.23	-3.5527e-15					139	34	5	0	0	0	0.014963
AAELLKKEKINIRVLDP	17	Unmodified	_AAELLKKEKINIRVLDP_					0	0	0	0	2	P29401	P29401	P29401	TKT	Transketolase	MULTI-MSMS	20190508_QE3_nLC3_DS_SA_PA_HeLa_IS_HCl_pH_1_5_2h_02	508_QE3_nLC3_DS_SA_PA_HeLa_IS_HCl_pH_1_5_2h_02	651.066	3	650.73	1949.17	39135	2.928	0.0019054	-0.38647	-0.00025149	2.5416	0.0016539	650.73	17.111	0.2375	17.111	16.963	17.201	0					64	24	3	0	0	0	4.9792e-06
AAELLKKEKINIRVLDP	17	Unmodified	_AAELLKKEKINIRVLDP_					0	0	0	0	2	P29401	P29401	P29401	TKT	Transketolase	MULTI-MSMS	20190508_QE3_nLC3_DS_SA_PA_HeLa_IS_HCl_pH_1_5_4h_01	508_QE3_nLC3_DS_SA_PA_HeLa_IS_HCl_pH_1_5_4h_01	488.551	4	488.299	1949.17	45359.5	2.6084	0.0012737	0.10942	5.3427e-05	2.7178	0.0013271	488.299	17.221	0.333	17.221	16.994	17.327	0					154	34	6	0	0	0	0.021968
AAELLKKEKINIRVLDP	17	Unmodified	_AAELLKKEKINIRVLDP_					0	0	0	0	2	P29401	P29401	P29401	TKT	Transketolase	MULTI-MSMS	20190508_QE3_nLC3_DS_SA_PA_HeLa_IS_HCl_pH_1_5_4h_01	508_QE3_nLC3_DS_SA_PA_HeLa_IS_HCl_pH_1_5_4h_01	651.065	3	650.73	1949.17	39378.9	2.5806	0.0016793	-1.0732	-0.00069836	1.5074	0.00098094	651.063	17.218	0.2378	17.218	17.06	17.298	0					62	24	3	0	0	0	3.5867e-08
AAELLKKEKINIRVLDP	17	Unmodified	_AAELLKKEKINIRVLDP_					0	0	0	0	2	P29401	P29401	P29401	TKT	Transketolase	MULTI-MSMS	20190508_QE3_nLC3_DS_SA_PA_HeLa_IS_HCl_pH_1_5_4h_02	508_QE3_nLC3_DS_SA_PA_HeLa_IS_HCl_pH_1_5_4h_02	488.55	4	488.299	1949.17	45237	3.0503	0.0014894	-0.15039	-7.3436e-05	2.8999	0.001416	488.55	17.139	0.32356	17.139	16.915	17.238	0					130	33	5	0	0	0	0.053156
AAELLKKEKINIRVLDP	17	Unmodified	_AAELLKKEKINIRVLDP_					0	0	0	0	2	P29401	P29401	P29401	TKT	Transketolase	MULTI-MSMS	20190508_QE3_nLC3_DS_SA_PA_HeLa_IS_HCl_pH_1_5_4h_02	508_QE3_nLC3_DS_SA_PA_HeLa_IS_HCl_pH_1_5_4h_02	650.732	3	650.73	1949.17	39367	3.0043	0.001955	-0.41908	-0.00027271	2.5852	0.0016823	651.063	17.112	0.21861	17.112	16.991	17.21	0					55	22	3	0	0	0	0.00060627
AAELLKKEKINIRVLDP	17	Unmodified	_AAELLKKEKINIRVLDP_					0	0	0	0	2	P29401	P29401	P29401	TKT	Transketolase	MULTI-MSMS	20190508_QE3_nLC3_DS_SA_PA_HeLa_IS_HCl_pH_1_5_18h_01	508_QE3_nLC3_DS_SA_PA_HeLa_IS_HCl_pH_1_5_18h_01	488.551	4	488.299	1949.17	45309.2	3.3732	0.0016471	-0.00035863	-1.7512e-07	3.3729	0.001647	488.55	17.235	0.32342	17.235	17.037	17.36	0					132	33	5	0	0	0	0.0035157
AAELLKKEKINIRVLDP	17	Unmodified	_AAELLKKEKINIRVLDP_					0	0	0	0	2	P29401	P29401	P29401	TKT	Transketolase	MULTI-MSMS	20190508_QE3_nLC3_DS_SA_PA_HeLa_IS_HCl_pH_1_5_18h_02#2	508_QE3_nLC3_DS_SA_PA_HeLa_IS_HCl_pH_1_5_18h_02#2	488.552	4	488.299	1949.17	45268.3	4.0256	0.0019657	0.039744	1.9407e-05	4.0654	0.0019851	488.55	16.934	0.32361	16.934	16.744	17.068	0					117	33	5	0	0	0	0.034123
AAELLKKEKINIRVLDP	17	Unmodified	_AAELLKKEKINIRVLDP_					0	0	0	0	2	P29401	P29401	P29401	TKT	Transketolase	MULTI-MSMS	20190508_QE3_nLC3_DS_SA_PA_HeLa_IS_HCl_pH_1_5_18h_02#2	508_QE3_nLC3_DS_SA_PA_HeLa_IS_HCl_pH_1_5_18h_02#2	650.731	3	650.73	1949.17	40415.4	4.0618	0.0026431	-0.57544	-0.00037446	3.4863	0.0022686	650.73	16.93	0.1998	16.93	16.82	17.02	0					35	20	2	0	0	0	0.028501
AAELLKKEKINIRVLDP	17	Unmodified	_AAELLKKEKINIRVLDP_					0	0	0	0	2	P29401	P29401	P29401	TKT	Transketolase	MULTI-MSMS	20190712_QE3_nLC5_DS_SA_PA_HeLa_HCl_pH_1_5_2h_01	712_QE3_nLC5_DS_SA_PA_HeLa_HCl_pH_1_5_2h_01	488.552	4	488.299	1949.17	45124.1	3.945	0.0019263	0.34342	0.00016769	4.2884	0.002094	488.55	18.132	0.34976	18.132	17.889	18.239	0					138	36	5	0	0	0	0.020267
AAELLKKEKINIRVLDP	17	Unmodified	_AAELLKKEKINIRVLDP_					0	0	0	0	2	P29401	P29401	P29401	TKT	Transketolase	MULTI-MSMS	20190712_QE3_nLC5_DS_SA_PA_HeLa_HCl_pH_1_5_2h_01	712_QE3_nLC5_DS_SA_PA_HeLa_HCl_pH_1_5_2h_01	651.066	3	650.73	1949.17	38847.2	4.0799	0.0026549	-0.18324	-0.00011924	3.8967	0.0025357	651.064	18.121	0.28362	18.121	17.927	18.21	0					81	29	4	0	0	0	9.9084e-07
AAELLKKEKINIRVLDP	17	Unmodified	_AAELLKKEKINIRVLDP_					0	0	0	0	2	P29401	P29401	P29401	TKT	Transketolase	MULTI-MSMS	20190712_QE3_nLC5_DS_SA_PA_HeLa_HCl_pH_1_5_2h_02	712_QE3_nLC5_DS_SA_PA_HeLa_HCl_pH_1_5_2h_02	488.552	4	488.299	1949.17	45213.9	3.8135	0.0018621	0.30581	0.00014933	4.1193	0.0020115	488.299	17.799	0.33966	17.799	17.576	17.916	0					148	35	5	0	0	0	0.033137
AAELLKKEKINIRVLDP	17	Unmodified	_AAELLKKEKINIRVLDP_					0	0	0	0	2	P29401	P29401	P29401	TKT	Transketolase	MULTI-MSMS	20190712_QE3_nLC5_DS_SA_PA_HeLa_HCl_pH_1_5_2h_02	712_QE3_nLC5_DS_SA_PA_HeLa_HCl_pH_1_5_2h_02	651.066	3	650.73	1949.17	38832.4	3.9668	0.0025813	0.17898	0.00011647	4.1458	0.0026978	651.064	17.808	0.24542	17.808	17.651	17.897	0					83	25	4	0	0	0	1.6595e-06
AAELLKKEKINIRVLDP	17	Unmodified	_AAELLKKEKINIRVLDP_					0	0	0	0	2	P29401	P29401	P29401	TKT	Transketolase	MULTI-MSMS	20190712_QE3_nLC5_DS_SA_PA_HeLa_HCl_pH_2_2h_01	712_QE3_nLC5_DS_SA_PA_HeLa_HCl_pH_2_2h_01	488.302	4	488.299	1949.17	44965.6	4.7944	0.0023411	0.15458	7.548e-05	4.949	0.0024166	488.299	18.277	0.31163	18.277	18.079	18.39	0					130	32	5	0	0	0	0.0011187
AAELLKKEKINIRVLDP	17	Unmodified	_AAELLKKEKINIRVLDP_					0	0	0	0	2	P29401	P29401	P29401	TKT	Transketolase	MULTI-MSMS	20190712_QE3_nLC5_DS_SA_PA_HeLa_HCl_pH_2_2h_02	712_QE3_nLC5_DS_SA_PA_HeLa_HCl_pH_2_2h_02	650.733	3	650.73	1949.17	39536	4.4554	0.0028993	-0.4258	-0.00027708	4.0296	0.0026222	650.73	18.214	0.20761	18.214	18.085	18.292	0					53	21	3	0	0	0	0.047375
AAELLKKEKINIRVLDP	17	Unmodified	_AAELLKKEKINIRVLDP_					0	0	0	0	2	P29401	P29401	P29401	TKT	Transketolase	MULTI-MSMS	20190712_QE3_nLC5_DS_SA_PA_HeLa_HCl_pH_2_5_2h_01	712_QE3_nLC5_DS_SA_PA_HeLa_HCl_pH_2_5_2h_01	488.552	4	488.299	1949.17	45168.7	4.1555	0.0020291	0.16503	8.0584e-05	4.3206	0.0021097	488.55	18.426	0.31162	18.426	18.23	18.542	-3.5527e-15					113	32	4	0	0	0	0.016942
AAELLKKEKINIRVLDP	17	Unmodified	_AAELLKKEKINIRVLDP_					0	0	0	0	2	P29401	P29401	P29401	TKT	Transketolase	MULTI-MSMS	20190712_QE3_nLC5_DS_SA_PA_HeLa_HCl_pH_2_5_2h_02	712_QE3_nLC5_DS_SA_PA_HeLa_HCl_pH_2_5_2h_02	488.553	4	488.299	1949.17	45140	4.7599	0.0023243	-0.063668	-3.1089e-05	4.6963	0.0022932	488.55	18.672	0.37119	18.672	18.449	18.82	0					141	38	5	0	0	0	0.0048048
AAFEKQVLQLQASHRESEEA	20	Unmodified	_AAFEKQVLQLQASHRESEEA_					0	0	0	0	3	Q9P2E9	Q9P2E9	Q9P2E9	RRBP1	Ribosome-binding protein 1	MULTI-MSMS	20190712_QE3_nLC5_DS_SA_PA_HeLa_HCl_pH_1_5_2h_02	712_QE3_nLC5_DS_SA_PA_HeLa_HCl_pH_1_5_2h_02	758.056	3	757.717	2270.13	35929.6	4.354	0.0032991	0.99702	0.00075546	5.351	0.0040545	758.051	13.718	0.25581	13.718	13.588	13.843	0					56	26	3	0	0	0	6.8093e-09
AAFGRATHAVVRA	13	Unmodified	_AAFGRATHAVVRA_					0	0	0	0	4	O94760	O94760	O94760	DDAH1	N(G),N(G)-dimethylarginine dimethylaminohydrolase 1	MULTI-MSMS	20190508_QE3_nLC3_DS_SA_PA_HeLa_IS_HCl_pH_1_5_1h_02	508_QE3_nLC3_DS_SA_PA_HeLa_IS_HCl_pH_1_5_1h_02	443.252	3	442.918	1325.73	45527.3	2.3721	0.0010506	0.99185	0.00043931	3.364	0.00149	443.252	6.7485	0.18024	6.7485	6.683	6.8632	0					39	18	4	0	0	0	0.0013341
AAFGRATHAVVRA	13	Unmodified	_AAFGRATHAVVRA_					0	0	0	0	4	O94760	O94760	O94760	DDAH1	N(G),N(G)-dimethylarginine dimethylaminohydrolase 1	MSMS	20190508_QE3_nLC3_DS_SA_PA_HeLa_IS_HCl_pH_1_5_2h_01	508_QE3_nLC3_DS_SA_PA_HeLa_IS_HCl_pH_1_5_2h_01	442.919	3	442.918	1325.73	NaN	NaN	NaN	NaN	NaN	NaN	NaN	NaN	6.5952	1	6.5952	6.0952	7.0952	0								0	0	0	0.025047
AAFLSALLP	9	Unmodified	_AAFLSALLP_					0	0	0	0	3	Q8WX93	Q8WX93	Q8WX93	PALLD	Palladin	MULTI-MSMS	20190508_QE3_nLC3_DS_SA_PA_HeLa_IS_HCl_pH_1_5_2h_01	508_QE3_nLC3_DS_SA_PA_HeLa_IS_HCl_pH_1_5_2h_01	451.773	2	451.771	901.527	46473.3	4.7008	0.0021237	0.96629	0.00043654	5.6671	0.0025602	451.771	31.821	0.16498	31.821	31.738	31.903	-3.5527e-15					27	16	2	0	0	0	0.031005
AAFLSALLP	9	Unmodified	_AAFLSALLP_					0	0	0	0	3	Q8WX93	Q8WX93	Q8WX93	PALLD	Palladin	MULTI-MSMS	20190508_QE3_nLC3_DS_SA_PA_HeLa_IS_HCl_pH_1_5_2h_02	508_QE3_nLC3_DS_SA_PA_HeLa_IS_HCl_pH_1_5_2h_02	451.772	2	451.771	901.527	46521.4	3.5883	0.0016211	-0.050064	-2.2617e-05	3.5382	0.0015985	451.771	31.775	0.07751	31.775	31.741	31.819	-3.5527e-15					10	7	2	0	0	0	0.031005
AAFQALYSAEKP	12	Unmodified	_AAFQALYSAEKP_					0	0	0	0	4	Q8NFU3	Q8NFU3	Q8NFU3	TSTD1	Thiosulfate sulfurtransferase/rhodanese-like domain-containing protein 1	MULTI-MSMS	20190508_QE3_nLC3_DS_SA_PA_HeLa_IS_HCl_pH_1_5_1h_01	508_QE3_nLC3_DS_SA_PA_HeLa_IS_HCl_pH_1_5_1h_01	648.338	2	648.335	1294.66	39495.6	2.0084	0.0013021	1.05	0.00068074	3.0584	0.0019829	648.336	17.52	0.17113	17.52	17.434	17.605	0					28	17	2	0	0	0	0.019637
AAFQALYSAEKP	12	Unmodified	_AAFQALYSAEKP_					0	0	0	0	4	Q8NFU3	Q8NFU3	Q8NFU3	TSTD1	Thiosulfate sulfurtransferase/rhodanese-like domain-containing protein 1	MULTI-MSMS	20190508_QE3_nLC3_DS_SA_PA_HeLa_IS_HCl_pH_1_5_1h_02	508_QE3_nLC3_DS_SA_PA_HeLa_IS_HCl_pH_1_5_1h_02	648.337	2	648.335	1294.66	39812.5	1.9821	0.0012851	1.3921	0.00090257	3.3742	0.0021876	648.336	17.545	0.18105	17.545	17.457	17.638	0					39	18	3	0	0	0	0.031261
AAFQALYSAEKP	12	Unmodified	_AAFQALYSAEKP_					0	0	0	0	4	Q8NFU3	Q8NFU3	Q8NFU3	TSTD1	Thiosulfate sulfurtransferase/rhodanese-like domain-containing protein 1	MULTI-MSMS	20190508_QE3_nLC3_DS_SA_PA_HeLa_IS_HCl_pH_1_5_4h_01	508_QE3_nLC3_DS_SA_PA_HeLa_IS_HCl_pH_1_5_4h_01	648.337	2	648.335	1294.66	38850.8	1.9716	0.0012783	1.2809	0.00083047	3.2526	0.0021088	648.336	17.391	0.15207	17.391	17.308	17.46	0					28	15	2	0	0	0	0.02201
AAFQALYSAEKP	12	Unmodified	_AAFQALYSAEKP_					0	0	0	0	4	Q8NFU3	Q8NFU3	Q8NFU3	TSTD1	Thiosulfate sulfurtransferase/rhodanese-like domain-containing protein 1	MULTI-MSMS	20190508_QE3_nLC3_DS_SA_PA_HeLa_IS_HCl_pH_1_5_18h_01	508_QE3_nLC3_DS_SA_PA_HeLa_IS_HCl_pH_1_5_18h_01	648.337	2	648.335	1294.66	39412.9	2.9062	0.0018842	-0.24037	-0.00015584	2.6658	0.0017283	648.334	17.418	0.23782	17.418	17.313	17.551	0					44	24	3	0	0	0	0.022
AAFQALYSAEKP	12	Unmodified	_AAFQALYSAEKP_					0	0	0	0	4	Q8NFU3	Q8NFU3	Q8NFU3	TSTD1	Thiosulfate sulfurtransferase/rhodanese-like domain-containing protein 1	MULTI-MSMS	20190712_QE3_nLC5_DS_SA_PA_HeLa_HCl_pH_1_5_2h_02	712_QE3_nLC5_DS_SA_PA_HeLa_HCl_pH_1_5_2h_02	648.339	2	648.335	1294.66	39887.9	3.2199	0.0020876	0.54907	0.00035598	3.769	0.0024436	648.335	17.941	0.13213	17.941	17.868	18.001	0					22	13	2	0	0	0	0.032593
AAFTEAELEEREKNWKEKKTTE	22	Unmodified	_AAFTEAELEEREKNWKEKKTTE_					0	0	0	0	3	Q9UH65	Q9UH65	Q9UH65	SWAP70	Switch-associated protein 70	MULTI-MSMS	20190508_QE3_nLC3_DS_SA_PA_HeLa_IS_HCl_pH_1_5_1h_01	508_QE3_nLC3_DS_SA_PA_HeLa_IS_HCl_pH_1_5_1h_01	534.475	5	534.271	2666.32	41034.2	3.7102	0.0019823	1.6601	0.00088694	5.3703	0.0028692	534.472	11.189	0.33307	11.189	10.985	11.318	0					80	34	4	0	0	0	6.8056e-06
AAFTEAELEEREKNWKEKKTTE	22	Unmodified	_AAFTEAELEEREKNWKEKKTTE_					0	0	0	0	3	Q9UH65	Q9UH65	Q9UH65	SWAP70	Switch-associated protein 70	MULTI-MSMS	20190508_QE3_nLC3_DS_SA_PA_HeLa_IS_HCl_pH_1_5_1h_02	508_QE3_nLC3_DS_SA_PA_HeLa_IS_HCl_pH_1_5_1h_02	534.276	5	534.271	2666.32	40917.9	4.7977	0.0025633	2.7386	0.0014632	7.5363	0.0040264	534.473	11.373	0.26722	11.373	11.201	11.469	0					80	27	5	0	0	0	1.563e-05
AAFTEAELEEREKNWKEKKTTE	22	Unmodified	_AAFTEAELEEREKNWKEKKTTE_					0	0	0	0	3	Q9UH65	Q9UH65	Q9UH65	SWAP70	Switch-associated protein 70	MULTI-MSMS	20190508_QE3_nLC3_DS_SA_PA_HeLa_IS_HCl_pH_1_5_2h_01	508_QE3_nLC3_DS_SA_PA_HeLa_IS_HCl_pH_1_5_2h_01	534.674	5	534.271	2666.32	40281.2	4.074	0.0021766	1.4605	0.00078032	5.5345	0.0029569	534.473	10.941	0.20914	10.941	10.845	11.054	0					65	21	4	0	0	0	0.00021226
AAFTEAELEEREKNWKEKKTTE	22	Unmodified	_AAFTEAELEEREKNWKEKKTTE_					0	0	0	0	3	Q9UH65	Q9UH65	Q9UH65	SWAP70	Switch-associated protein 70	MULTI-MSMS	20190508_QE3_nLC3_DS_SA_PA_HeLa_IS_HCl_pH_1_5_2h_02	508_QE3_nLC3_DS_SA_PA_HeLa_IS_HCl_pH_1_5_2h_02	534.674	5	534.271	2666.32	40135.4	3.5643	0.0019043	1.8837	0.0010064	5.448	0.0029107	534.473	10.862	0.21857	10.862	10.759	10.978	0					63	22	4	0	0	0	4.9293e-06
AAFTEAELEEREKNWKEKKTTE	22	Unmodified	_AAFTEAELEEREKNWKEKKTTE_					0	0	0	0	3	Q9UH65	Q9UH65	Q9UH65	SWAP70	Switch-associated protein 70	MULTI-MSMS	20190508_QE3_nLC3_DS_SA_PA_HeLa_IS_HCl_pH_1_5_4h_01	508_QE3_nLC3_DS_SA_PA_HeLa_IS_HCl_pH_1_5_4h_01	534.273	5	534.271	2666.32	40675.2	3.3963	0.0018145	1.5677	0.00083757	4.964	0.0026521	534.271	10.886	0.18094	10.886	10.792	10.973	0					63	18	4	0	0	0	0.0027375
AAFTEAELEEREKNWKEKKTTE	22	Unmodified	_AAFTEAELEEREKNWKEKKTTE_					0	0	0	0	3	Q9UH65	Q9UH65	Q9UH65	SWAP70	Switch-associated protein 70	MULTI-MSMS	20190508_QE3_nLC3_DS_SA_PA_HeLa_IS_HCl_pH_1_5_4h_02	508_QE3_nLC3_DS_SA_PA_HeLa_IS_HCl_pH_1_5_4h_02	534.475	5	534.271	2666.32	40697.2	4.1037	0.0021925	2.2571	0.0012059	6.3608	0.0033984	534.473	11.005	0.27616	11.005	10.829	11.105	0					69	28	4	0	0	0	4.9908e-05
AAFTEAELEEREKNWKEKKTTE	22	Unmodified	_AAFTEAELEEREKNWKEKKTTE_					0	0	0	0	3	Q9UH65	Q9UH65	Q9UH65	SWAP70	Switch-associated protein 70	MULTI-MSMS	20190712_QE3_nLC5_DS_SA_PA_HeLa_HCl_pH_1_5_2h_01	712_QE3_nLC5_DS_SA_PA_HeLa_HCl_pH_1_5_2h_01	534.279	5	534.271	2666.32	41181.3	6.1111	0.003265	3.4466	0.0018414	9.5577	0.0051064	534.473	12.097	0.07596	12.097	12.043	12.119	0					22	7	4	0	0	0	0.0029722
AAGAAEA	7	Acetyl (Protein N-term)	_(ac)AAGAAEA_					1	0	0	0	4	O76003;P21817	O76003	O76003	GLRX3;RYR1	Glutaredoxin-3;Ryanodine receptor 1	MULTI-SECPEP	20190508_QE3_nLC3_DS_SA_PA_HeLa_IS_HCl_pH_1_5_18h_02#2	508_QE3_nLC3_DS_SA_PA_HeLa_IS_HCl_pH_1_5_18h_02#2	602.842	1	602.278	601.271	41596.1	3.2696	0.0019692	-1.002	-0.00060349	2.2676	0.0013657	602.278	7.0873	0.16044	7.0873	7.0036	7.1641	0					21	16	2	0	0	0	0.05763
AAGAAEA	7	Acetyl (Protein N-term)	_(ac)AAGAAEA_					1	0	0	0	4	O76003;P21817	O76003	O76003	GLRX3;RYR1	Glutaredoxin-3;Ryanodine receptor 1	MULTI-SECPEP	20190712_QE3_nLC5_DS_SA_PA_HeLa_HCl_pH_1_5_2h_01	712_QE3_nLC5_DS_SA_PA_HeLa_HCl_pH_1_5_2h_01	602.632	1	602.278	601.271	40437.2	4.8292	0.0029085	-2.8244	-0.0017011	2.0048	0.0012075	602.276	6.6825	0.13232	6.6825	6.5978	6.7301	0					27	13	3	0	0	0	0.022307
AAGDLTSEEEEGQSLWSSILSEVSTRARSKLP	32	Unmodified	_AAGDLTSEEEEGQSLWSSILSEVSTRARSKLP_					0	0	0	0	3	O43237	O43237	O43237	DYNC1LI2	Cytoplasmic dynein 1 light intermediate chain 2	MULTI-MSMS	20190712_QE3_nLC5_DS_SA_PA_HeLa_HCl_pH_1_5_2h_01	712_QE3_nLC5_DS_SA_PA_HeLa_HCl_pH_1_5_2h_01	859.686	4	859.182	3432.7	33283.2	5.8954	0.0050652	-1.3212	-0.0011352	4.5742	0.00393	859.682	32.082	0.07708	32.082	32.024	32.101	0					10	7	2	0	0	0	4.3638e-05
AAGDLTSEEEEGQSLWSSILSEVSTRARSKLP	32	Unmodified	_AAGDLTSEEEEGQSLWSSILSEVSTRARSKLP_					0	0	0	0	3	O43237	O43237	O43237	DYNC1LI2	Cytoplasmic dynein 1 light intermediate chain 2	MULTI-MSMS	20190712_QE3_nLC5_DS_SA_PA_HeLa_HCl_pH_2_5_2h_01	712_QE3_nLC5_DS_SA_PA_HeLa_HCl_pH_2_5_2h_01	859.439	4	859.182	3432.7	33612.4	6.1208	0.0052588	-0.15479	-0.00013299	5.966	0.0051259	859.433	32.097	0.087076	32.097	32.057	32.144	0					16	8	3	0	0	0	2.878e-05
AAGEEGAAGGDP	12	Unmodified	_AAGEEGAAGGDP_					0	0	0	0	4	P29966	P29966	P29966	MARCKS	Myristoylated alanine-rich C-kinase substrate	MULTI-SECPEP	20190508_QE3_nLC3_DS_SA_PA_HeLa_IS_HCl_pH_1_5_18h_02#2	508_QE3_nLC3_DS_SA_PA_HeLa_IS_HCl_pH_1_5_18h_02#2	501.052	2	501.212	1000.41	45106.5	4.4671	0.002239	-0.74325	-0.00037253	3.7238	0.0018664	501.212	4.3109	0.29514	4.3109	4.2057	4.5008	0					35	16	3	0	0	0	0.0059055
AAGEEGAAGGDP	12	Unmodified	_AAGEEGAAGGDP_					0	0	0	0	4	P29966	P29966	P29966	MARCKS	Myristoylated alanine-rich C-kinase substrate	MULTI-MSMS	20190712_QE3_nLC5_DS_SA_PA_HeLa_HCl_pH_2_5_2h_01	712_QE3_nLC5_DS_SA_PA_HeLa_HCl_pH_2_5_2h_01	501.214	2	501.212	1000.41	44469.6	3.6716	0.0018402	-0.3573	-0.00017909	3.3143	0.0016612	501.212	4.6999	0.24477	4.6999	4.5083	4.7531	0					27	11	4	0	0	0	0.027006
AAGGVEHQQLLDLAQKHLGGIP	22	Unmodified	_AAGGVEHQQLLDLAQKHLGGIP_					0	0	0	0	3	P31930	P31930	P31930	UQCRC1	Cytochrome b-c1 complex subunit 1, mitochondrial	MULTI-MSMS	20190508_QE3_nLC3_DS_SA_PA_HeLa_IS_HCl_pH_1_5_2h_01	508_QE3_nLC3_DS_SA_PA_HeLa_IS_HCl_pH_1_5_2h_01	751.412	3	751.41	2251.21	36030.5	2.2856	0.0017174	0.23947	0.00017994	2.5251	0.0018974	751.409	21.616	0.2412	21.616	21.532	21.773	0					46	24	3	0	0	0	0.00082653
AAGGVEHQQLLDLAQKHLGGIP	22	Unmodified	_AAGGVEHQQLLDLAQKHLGGIP_					0	0	0	0	3	P31930	P31930	P31930	UQCRC1	Cytochrome b-c1 complex subunit 1, mitochondrial	MULTI-MSMS	20190712_QE3_nLC5_DS_SA_PA_HeLa_HCl_pH_1_5_2h_01	712_QE3_nLC5_DS_SA_PA_HeLa_HCl_pH_1_5_2h_01	751.747	3	751.41	2251.21	36643.4	6.3611	0.0047798	-0.41077	-0.00030866	5.9503	0.0044711	751.743	22.919	0.33531	22.919	22.776	23.111	3.5527e-15					82	34	3	0	0	0	0.014164
AAGGVPGGGSNNGKTP	16	Unmodified	_AAGGVPGGGSNNGKTP_					0	0	0	0	3	Q9NR12	Q9NR12	Q9NR12	PDLIM7	PDZ and LIM domain protein 7	MULTI-MSMS	20190712_QE3_nLC5_DS_SA_PA_HeLa_HCl_pH_2_5_2h_01	712_QE3_nLC5_DS_SA_PA_HeLa_HCl_pH_2_5_2h_01	670.835	2	670.831	1339.65	38167.3	4.9089	0.0032931	0.56299	0.00037767	5.4719	0.0036707	670.832	5.4966	0.42046	5.4966	5.3105	5.731	0					129	43	4	0	0	0	0.041172
AAGLSAAP	8	Unmodified	_AAGLSAAP_					0	0	0	0	4	Q9NQC3	Q9NQC3	Q9NQC3	RTN4	Reticulon-4	MULTI-SECPEP	20190508_QE3_nLC3_DS_SA_PA_HeLa_IS_HCl_pH_1_5_4h_01	508_QE3_nLC3_DS_SA_PA_HeLa_IS_HCl_pH_1_5_4h_01	656.884	1	657.357	656.349	38126.4	2.3982	0.0015765	0.59909	0.00039381	2.9973	0.0019703	657.357	8.8166	0.29202	8.8166	8.687	8.979	0					65	30	3	0	0	0	0.053272
AAGRYTIKVLFA	12	Unmodified	_AAGRYTIKVLFA_					0	0	0	0	2	O75369	O75369	O75369	FLNB	Filamin-B	MULTI-MSMS	20190712_QE3_nLC5_DS_SA_PA_HeLa_HCl_pH_1_5_2h_01	712_QE3_nLC5_DS_SA_PA_HeLa_HCl_pH_1_5_2h_01	437.261	3	437.259	1308.76	46229	4.4852	0.0019612	-0.26157	-0.00011437	4.2236	0.0018468	437.259	21.257	0.28563	21.257	21.198	21.484	-3.5527e-15					61	29	3	0	0	0	0.0010722
AAGRYTIKVLFA	12	Unmodified	_AAGRYTIKVLFA_					0	0	0	0	2	O75369	O75369	O75369	FLNB	Filamin-B	MULTI-MSMS	20190712_QE3_nLC5_DS_SA_PA_HeLa_HCl_pH_1_5_2h_02	712_QE3_nLC5_DS_SA_PA_HeLa_HCl_pH_1_5_2h_02	437.26	3	437.259	1308.76	47420.9	3.7622	0.0016451	-0.86215	-0.00037698	2.9	0.0012681	437.258	21.061	0.32368	21.061	20.984	21.308	0					43	33	2	0	0	0	0.024121
AAGSVILLENLRFHVEEEGKGKDA	24	Unmodified	_AAGSVILLENLRFHVEEEGKGKDA_					0	0	0	0	2	P00558	P00558	P00558	PGK1	Phosphoglycerate kinase 1	MULTI-MSMS	20190508_QE3_nLC3_DS_SA_PA_HeLa_IS_HCl_pH_1_5_1h_01	508_QE3_nLC3_DS_SA_PA_HeLa_IS_HCl_pH_1_5_1h_01	646.596	4	646.345	2581.35	38502.6	3.4653	0.0022397	0.25891	0.00016735	3.7242	0.0024071	646.595	22.07	0.16336	22.07	21.986	22.15	0					62	16	5	0	0	0	1.0779e-05
AAGSVILLENLRFHVEEEGKGKDA	24	Unmodified	_AAGSVILLENLRFHVEEEGKGKDA_					0	0	0	0	2	P00558	P00558	P00558	PGK1	Phosphoglycerate kinase 1	MULTI-MSMS	20190508_QE3_nLC3_DS_SA_PA_HeLa_IS_HCl_pH_1_5_1h_01	508_QE3_nLC3_DS_SA_PA_HeLa_IS_HCl_pH_1_5_1h_01	517.48	5	517.277	2581.35	44178.9	3.466	0.0017929	0.25318	0.00013096	3.7192	0.0019238	517.478	22.053	0.14415	22.053	21.996	22.14	0					52	14	4	0	0	0	7.7855e-06
AAGSVILLENLRFHVEEEGKGKDA	24	Unmodified	_AAGSVILLENLRFHVEEEGKGKDA_					0	0	0	0	2	P00558	P00558	P00558	PGK1	Phosphoglycerate kinase 1	MULTI-MSMS	20190508_QE3_nLC3_DS_SA_PA_HeLa_IS_HCl_pH_1_5_2h_01	508_QE3_nLC3_DS_SA_PA_HeLa_IS_HCl_pH_1_5_2h_01	646.598	4	646.345	2581.35	38434	3.3412	0.0021596	0.21737	0.0001405	3.5586	0.0023001	646.596	21.932	0.21152	21.932	21.841	22.052	0					68	21	5	0	0	0	0.00030737
AAGSVILLENLRFHVEEEGKGKDA	24	Unmodified	_AAGSVILLENLRFHVEEEGKGKDA_					0	0	0	0	2	P00558	P00558	P00558	PGK1	Phosphoglycerate kinase 1	MULTI-MSMS	20190508_QE3_nLC3_DS_SA_PA_HeLa_IS_HCl_pH_1_5_2h_01	508_QE3_nLC3_DS_SA_PA_HeLa_IS_HCl_pH_1_5_2h_01	517.48	5	517.277	2581.35	44830.6	3.3711	0.0017438	0.76571	0.00039608	4.1368	0.0021399	517.478	21.926	0.21146	21.926	21.85	22.062	-3.5527e-15					53	21	4	0	0	0	0.00017491
AAGSVILLENLRFHVEEEGKGKDA	24	Unmodified	_AAGSVILLENLRFHVEEEGKGKDA_					0	0	0	0	2	P00558	P00558	P00558	PGK1	Phosphoglycerate kinase 1	MULTI-MSMS	20190508_QE3_nLC3_DS_SA_PA_HeLa_IS_HCl_pH_1_5_2h_02	508_QE3_nLC3_DS_SA_PA_HeLa_IS_HCl_pH_1_5_2h_02	517.68	5	517.277	2581.35	45652.8	3.5777	0.0018506	0.17134	8.8632e-05	3.749	0.0019393	517.678	21.771	0.12526	21.771	21.699	21.824	0					33	12	3	0	0	0	0.0028018
AAGSVILLENLRFHVEEEGKGKDA	24	Unmodified	_AAGSVILLENLRFHVEEEGKGKDA_					0	0	0	0	2	P00558	P00558	P00558	PGK1	Phosphoglycerate kinase 1	MULTI-MSMS	20190508_QE3_nLC3_DS_SA_PA_HeLa_IS_HCl_pH_1_5_4h_01	508_QE3_nLC3_DS_SA_PA_HeLa_IS_HCl_pH_1_5_4h_01	646.597	4	646.345	2581.35	39484.8	3.4755	0.0022464	-0.18971	-0.00012262	3.2858	0.0021238	646.596	21.885	0.18256	21.885	21.813	21.996	3.5527e-15					55	18	5	0	0	0	7.6881e-06
AAGSVILLENLRFHVEEEGKGKDA	24	Unmodified	_AAGSVILLENLRFHVEEEGKGKDA_					0	0	0	0	2	P00558	P00558	P00558	PGK1	Phosphoglycerate kinase 1	MULTI-MSMS	20190508_QE3_nLC3_DS_SA_PA_HeLa_IS_HCl_pH_1_5_4h_01	508_QE3_nLC3_DS_SA_PA_HeLa_IS_HCl_pH_1_5_4h_01	517.48	5	517.277	2581.35	45487.9	3.5571	0.00184	0.64	0.00033106	4.1971	0.0021711	517.278	21.88	0.20193	21.88	21.794	21.996	0					61	20	5	0	0	0	0.0003356
AAGSVILLENLRFHVEEEGKGKDA	24	Unmodified	_AAGSVILLENLRFHVEEEGKGKDA_					0	0	0	0	2	P00558	P00558	P00558	PGK1	Phosphoglycerate kinase 1	MULTI-MSMS	20190508_QE3_nLC3_DS_SA_PA_HeLa_IS_HCl_pH_1_5_4h_02	508_QE3_nLC3_DS_SA_PA_HeLa_IS_HCl_pH_1_5_4h_02	646.598	4	646.345	2581.35	39707.5	3.7947	0.0024527	0.78905	0.00051	4.5837	0.0029627	646.346	21.771	0.19259	21.771	21.674	21.866	0					55	19	4	0	0	0	0.00047377
AAGSVILLENLRFHVEEEGKGKDA	24	Unmodified	_AAGSVILLENLRFHVEEEGKGKDA_					0	0	0	0	2	P00558	P00558	P00558	PGK1	Phosphoglycerate kinase 1	MULTI-MSMS	20190508_QE3_nLC3_DS_SA_PA_HeLa_IS_HCl_pH_1_5_18h_01	508_QE3_nLC3_DS_SA_PA_HeLa_IS_HCl_pH_1_5_18h_01	646.596	4	646.345	2581.35	38730.3	4.2011	0.0027154	0.61143	0.00039519	4.8126	0.0031106	646.596	21.979	0.14423	21.979	21.921	22.065	-3.5527e-15					38	14	3	0	0	0	1.1084e-05
AAGSVILLENLRFHVEEEGKGKDA	24	Unmodified	_AAGSVILLENLRFHVEEEGKGKDA_					0	0	0	0	2	P00558	P00558	P00558	PGK1	Phosphoglycerate kinase 1	MULTI-MSMS	20190508_QE3_nLC3_DS_SA_PA_HeLa_IS_HCl_pH_1_5_18h_01	508_QE3_nLC3_DS_SA_PA_HeLa_IS_HCl_pH_1_5_18h_01	517.48	5	517.277	2581.35	44319.9	4.0985	0.0021201	0.10055	5.2013e-05	4.1991	0.0021721	517.478	21.977	0.18279	21.977	21.892	22.075	0					55	18	4	0	0	0	0.0031523
AAGSVILLENLRFHVEEEGKGKDA	24	Unmodified	_AAGSVILLENLRFHVEEEGKGKDA_					0	0	0	0	2	P00558	P00558	P00558	PGK1	Phosphoglycerate kinase 1	MULTI-MSMS	20190508_QE3_nLC3_DS_SA_PA_HeLa_IS_HCl_pH_1_5_18h_02#2	508_QE3_nLC3_DS_SA_PA_HeLa_IS_HCl_pH_1_5_18h_02#2	646.598	4	646.345	2581.35	38612.5	4.9051	0.0031704	-0.79362	-0.00051295	4.1115	0.0026574	646.343	21.488	0.1631	21.488	21.416	21.579	0					48	16	4	0	0	0	0.0014697
AAGSVILLENLRFHVEEEGKGKDA	24	Unmodified	_AAGSVILLENLRFHVEEEGKGKDA_					0	0	0	0	2	P00558	P00558	P00558	PGK1	Phosphoglycerate kinase 1	MULTI-MSMS	20190712_QE3_nLC5_DS_SA_PA_HeLa_HCl_pH_1_5_2h_01	712_QE3_nLC5_DS_SA_PA_HeLa_HCl_pH_1_5_2h_01	646.599	4	646.345	2581.35	39888.5	4.6712	0.0030192	0.075807	4.8997e-05	4.747	0.0030682	646.596	23.449	0.19151	23.449	23.378	23.57	0					56	19	4	0	0	0	0.00025281
AAGSVILLENLRFHVEEEGKGKDA	24	Unmodified	_AAGSVILLENLRFHVEEEGKGKDA_					0	0	0	0	2	P00558	P00558	P00558	PGK1	Phosphoglycerate kinase 1	MULTI-MSMS	20190712_QE3_nLC5_DS_SA_PA_HeLa_HCl_pH_1_5_2h_02	712_QE3_nLC5_DS_SA_PA_HeLa_HCl_pH_1_5_2h_02	646.597	4	646.345	2581.35	38367.1	4.3943	0.0028402	0.43897	0.00028372	4.8333	0.003124	646.596	23.141	0.19008	23.141	23.056	23.246	0					68	19	5	0	0	0	8.5356e-06
AAGSVILLENLRFHVEEEGKGKDA	24	Unmodified	_AAGSVILLENLRFHVEEEGKGKDA_					0	0	0	0	2	P00558	P00558	P00558	PGK1	Phosphoglycerate kinase 1	MULTI-MSMS	20190712_QE3_nLC5_DS_SA_PA_HeLa_HCl_pH_1_5_2h_02	712_QE3_nLC5_DS_SA_PA_HeLa_HCl_pH_1_5_2h_02	517.48	5	517.277	2581.35	44141.1	4.351	0.0022507	1.1201	0.00057942	5.4711	0.0028301	517.478	23.136	0.13312	23.136	23.084	23.217	0					42	13	4	0	0	0	7.3231e-06
AAGSVILLENLRFHVEEEGKGKDA	24	Unmodified	_AAGSVILLENLRFHVEEEGKGKDA_					0	0	0	0	2	P00558	P00558	P00558	PGK1	Phosphoglycerate kinase 1	MULTI-MSMS	20190712_QE3_nLC5_DS_SA_PA_HeLa_HCl_pH_2_2h_01	712_QE3_nLC5_DS_SA_PA_HeLa_HCl_pH_2_2h_01	646.598	4	646.345	2581.35	39207.2	5.0513	0.0032649	-1.2218	-0.00078967	3.8296	0.0024752	646.594	23.489	0.24655	23.489	23.424	23.671	-3.5527e-15					66	25	4	0	0	0	8.6499e-06
AAGSVILLENLRFHVEEEGKGKDA	24	Unmodified	_AAGSVILLENLRFHVEEEGKGKDA_					0	0	0	0	2	P00558	P00558	P00558	PGK1	Phosphoglycerate kinase 1	MULTI-MSMS	20190712_QE3_nLC5_DS_SA_PA_HeLa_HCl_pH_2_2h_02	712_QE3_nLC5_DS_SA_PA_HeLa_HCl_pH_2_2h_02	646.597	4	646.345	2581.35	39241.1	4.1536	0.0026847	-0.7123	-0.00046039	3.4413	0.0022243	646.595	23.494	0.16127	23.494	23.434	23.595	0					60	16	4	0	0	0	3.1897e-05
AAGSVILLENLRFHVEEEGKGKDA	24	Unmodified	_AAGSVILLENLRFHVEEEGKGKDA_					0	0	0	0	2	P00558	P00558	P00558	PGK1	Phosphoglycerate kinase 1	MULTI-MSMS	20190712_QE3_nLC5_DS_SA_PA_HeLa_HCl_pH_2_5_2h_02	712_QE3_nLC5_DS_SA_PA_HeLa_HCl_pH_2_5_2h_02	646.598	4	646.345	2581.35	39037.3	5.4096	0.0034964	-0.68528	-0.00044293	4.7243	0.0030535	646.595	23.915	0.24959	23.915	23.849	24.098	0					96	25	6	0	0	0	0.0072086
AAGSVILLENLRFHVEEEGKGKDA	24	Unmodified	_AAGSVILLENLRFHVEEEGKGKDA_					0	0	0	0	2	P00558	P00558	P00558	PGK1	Phosphoglycerate kinase 1	MULTI-MSMS	20190712_QE3_nLC5_DS_SA_PA_HeLa_HCl_pH_2_5_2h_02	712_QE3_nLC5_DS_SA_PA_HeLa_HCl_pH_2_5_2h_02	517.482	5	517.277	2581.35	44798.8	5.1519	0.0026649	1.5706	0.00081245	6.7225	0.0034774	517.478	23.918	0.22087	23.918	23.849	24.069	3.5527e-15					60	22	4	0	0	0	0.023511
AAGSVILLENLRFHVEEEGKGKDASGNKVKA	31	Unmodified	_AAGSVILLENLRFHVEEEGKGKDASGNKVKA_					0	0	0	0	3	P00558	P00558	P00558	PGK1	Phosphoglycerate kinase 1	MULTI-MSMS	20190508_QE3_nLC3_DS_SA_PA_HeLa_IS_HCl_pH_1_5_1h_01	508_QE3_nLC3_DS_SA_PA_HeLa_IS_HCl_pH_1_5_1h_01	654.36	5	654.156	3265.74	38128	3.1195	0.0020407	-0.11677	-7.6384e-05	3.0028	0.0019643	654.356	18.92	0.22004	18.92	18.814	19.034	0					94	22	6	0	0	0	5.6308e-06
AAGSVILLENLRFHVEEEGKGKDASGNKVKA	31	Unmodified	_AAGSVILLENLRFHVEEEGKGKDASGNKVKA_					0	0	0	0	3	P00558	P00558	P00558	PGK1	Phosphoglycerate kinase 1	MULTI-MSMS	20190508_QE3_nLC3_DS_SA_PA_HeLa_IS_HCl_pH_1_5_1h_01	508_QE3_nLC3_DS_SA_PA_HeLa_IS_HCl_pH_1_5_1h_01	817.698	4	817.443	3265.74	34953.1	2.5783	0.0021076	1.4775	0.0012078	4.0558	0.0033154	817.694	18.912	0.11457	18.912	18.852	18.967	0					38	11	5	0	0	0	0.00016016
AAGSVILLENLRFHVEEEGKGKDASGNKVKA	31	Unmodified	_AAGSVILLENLRFHVEEEGKGKDASGNKVKA_					0	0	0	0	3	P00558	P00558	P00558	PGK1	Phosphoglycerate kinase 1	MULTI-MSMS	20190508_QE3_nLC3_DS_SA_PA_HeLa_IS_HCl_pH_1_5_1h_02	508_QE3_nLC3_DS_SA_PA_HeLa_IS_HCl_pH_1_5_1h_02	654.357	5	654.156	3265.74	39687.9	3.8601	0.0025251	-0.59456	-0.00038894	3.2656	0.0021362	654.356	18.986	0.23105	18.986	18.902	19.133	3.5527e-15					81	23	6	0	0	0	0.00013295
AAGSVILLENLRFHVEEEGKGKDASGNKVKA	31	Unmodified	_AAGSVILLENLRFHVEEEGKGKDASGNKVKA_					0	0	0	0	3	P00558	P00558	P00558	PGK1	Phosphoglycerate kinase 1	MULTI-MSMS	20190508_QE3_nLC3_DS_SA_PA_HeLa_IS_HCl_pH_1_5_2h_01	508_QE3_nLC3_DS_SA_PA_HeLa_IS_HCl_pH_1_5_2h_01	654.36	5	654.156	3265.74	38613.3	3.537	0.0023137	-0.27251	-0.00017827	3.2645	0.0021355	654.356	18.757	0.21997	18.757	18.674	18.894	0					97	22	6	0	0	0	0.00062698
AAGSVILLENLRFHVEEEGKGKDASGNKVKA	31	Unmodified	_AAGSVILLENLRFHVEEEGKGKDASGNKVKA_					0	0	0	0	3	P00558	P00558	P00558	PGK1	Phosphoglycerate kinase 1	MULTI-MSMS	20190508_QE3_nLC3_DS_SA_PA_HeLa_IS_HCl_pH_1_5_2h_01	508_QE3_nLC3_DS_SA_PA_HeLa_IS_HCl_pH_1_5_2h_01	817.698	4	817.443	3265.74	35039.3	3.1229	0.0025528	2.0714	0.0016933	5.1943	0.004246	817.696	18.761	0.10495	18.761	18.693	18.798	0					32	10	4	0	0	0	6.017e-05
AAGSVILLENLRFHVEEEGKGKDASGNKVKA	31	Unmodified	_AAGSVILLENLRFHVEEEGKGKDASGNKVKA_					0	0	0	0	3	P00558	P00558	P00558	PGK1	Phosphoglycerate kinase 1	MULTI-MSMS	20190508_QE3_nLC3_DS_SA_PA_HeLa_IS_HCl_pH_1_5_2h_02	508_QE3_nLC3_DS_SA_PA_HeLa_IS_HCl_pH_1_5_2h_02	654.559	5	654.156	3265.74	38191.1	3.023	0.0019775	0.63793	0.00041731	3.6609	0.0023948	654.356	18.611	0.27724	18.611	18.505	18.782	0					111	28	6	0	0	0	4.5543e-05
AAGSVILLENLRFHVEEEGKGKDASGNKVKA	31	Unmodified	_AAGSVILLENLRFHVEEEGKGKDASGNKVKA_					0	0	0	0	3	P00558	P00558	P00558	PGK1	Phosphoglycerate kinase 1	MULTI-MSMS	20190508_QE3_nLC3_DS_SA_PA_HeLa_IS_HCl_pH_1_5_2h_02	508_QE3_nLC3_DS_SA_PA_HeLa_IS_HCl_pH_1_5_2h_02	817.951	4	817.443	3265.74	34302.2	2.6012	0.0021263	3.7228	0.0030432	6.324	0.0051695	817.947	18.615	0.09554	18.615	18.553	18.648	0					21	9	3	0	0	0	0.00014893
AAGSVILLENLRFHVEEEGKGKDASGNKVKA	31	Unmodified	_AAGSVILLENLRFHVEEEGKGKDASGNKVKA_					0	0	0	0	3	P00558	P00558	P00558	PGK1	Phosphoglycerate kinase 1	MULTI-MSMS	20190508_QE3_nLC3_DS_SA_PA_HeLa_IS_HCl_pH_1_5_4h_01	508_QE3_nLC3_DS_SA_PA_HeLa_IS_HCl_pH_1_5_4h_01	654.361	5	654.156	3265.74	38682.9	3.3871	0.0022157	0.085484	5.592e-05	3.4726	0.0022716	654.356	18.748	0.23883	18.748	18.658	18.897	0					103	24	7	0	0	0	1.8144e-06
AAGSVILLENLRFHVEEEGKGKDASGNKVKA	31	Unmodified	_AAGSVILLENLRFHVEEEGKGKDASGNKVKA_					0	0	0	0	3	P00558	P00558	P00558	PGK1	Phosphoglycerate kinase 1	MULTI-MSMS	20190508_QE3_nLC3_DS_SA_PA_HeLa_IS_HCl_pH_1_5_4h_01	508_QE3_nLC3_DS_SA_PA_HeLa_IS_HCl_pH_1_5_4h_01	817.948	4	817.443	3265.74	34906.3	3.3441	0.0027336	2.1307	0.0017418	5.4748	0.0044754	817.946	18.762	0.11439	18.762	18.687	18.801	0					23	11	3	0	0	0	0.00016177
AAGSVILLENLRFHVEEEGKGKDASGNKVKA	31	Unmodified	_AAGSVILLENLRFHVEEEGKGKDASGNKVKA_					0	0	0	0	3	P00558	P00558	P00558	PGK1	Phosphoglycerate kinase 1	MULTI-MSMS	20190508_QE3_nLC3_DS_SA_PA_HeLa_IS_HCl_pH_1_5_4h_02	508_QE3_nLC3_DS_SA_PA_HeLa_IS_HCl_pH_1_5_4h_02	654.36	5	654.156	3265.74	38094.7	2.9049	0.0019002	0.71921	0.00047047	3.6241	0.0023707	654.356	18.624	0.21968	18.624	18.543	18.763	0					102	22	7	0	0	0	0.0007137
AAGSVILLENLRFHVEEEGKGKDASGNKVKA	31	Unmodified	_AAGSVILLENLRFHVEEEGKGKDASGNKVKA_					0	0	0	0	3	P00558	P00558	P00558	PGK1	Phosphoglycerate kinase 1	MULTI-MSMS	20190508_QE3_nLC3_DS_SA_PA_HeLa_IS_HCl_pH_1_5_18h_01	508_QE3_nLC3_DS_SA_PA_HeLa_IS_HCl_pH_1_5_18h_01	654.36	5	654.156	3265.74	38443.4	3.6573	0.0023925	-0.47408	-0.00031012	3.1832	0.0020823	654.356	18.796	0.2102	18.796	18.703	18.913	0					100	21	7	0	0	0	6.1837e-05
AAGSVILLENLRFHVEEEGKGKDASGNKVKA	31	Unmodified	_AAGSVILLENLRFHVEEEGKGKDASGNKVKA_					0	0	0	0	3	P00558	P00558	P00558	PGK1	Phosphoglycerate kinase 1	MULTI-MSMS	20190508_QE3_nLC3_DS_SA_PA_HeLa_IS_HCl_pH_1_5_18h_02#2	508_QE3_nLC3_DS_SA_PA_HeLa_IS_HCl_pH_1_5_18h_02#2	654.559	5	654.156	3265.74	38641.7	3.4352	0.0022472	0.82694	0.00054095	4.2622	0.0027881	654.356	18.392	0.2286	18.392	18.305	18.534	0					100	23	6	0	0	0	1.4567e-05
AAGSVILLENLRFHVEEEGKGKDASGNKVKA	31	Unmodified	_AAGSVILLENLRFHVEEEGKGKDASGNKVKA_					0	0	0	0	3	P00558	P00558	P00558	PGK1	Phosphoglycerate kinase 1	MULTI-MSMS	20190712_QE3_nLC5_DS_SA_PA_HeLa_HCl_pH_1_5_2h_01	712_QE3_nLC5_DS_SA_PA_HeLa_HCl_pH_1_5_2h_01	654.36	5	654.156	3265.74	38307.7	5.0229	0.0032858	-0.26948	-0.00017628	4.7534	0.0031095	654.356	19.951	0.31286	19.951	19.869	20.182	0					138	32	7	0	0	0	7.5758e-06
AAGSVILLENLRFHVEEEGKGKDASGNKVKA	31	Unmodified	_AAGSVILLENLRFHVEEEGKGKDASGNKVKA_					0	0	0	0	3	P00558	P00558	P00558	PGK1	Phosphoglycerate kinase 1	MULTI-MSMS	20190712_QE3_nLC5_DS_SA_PA_HeLa_HCl_pH_1_5_2h_01	712_QE3_nLC5_DS_SA_PA_HeLa_HCl_pH_1_5_2h_01	817.948	4	817.443	3265.74	34515.9	4.6615	0.0038105	0.48521	0.00039663	5.1468	0.0042072	817.694	19.953	0.14212	19.953	19.888	20.031	0					56	14	5	0	0	0	1.3397e-07
AAGSVILLENLRFHVEEEGKGKDASGNKVKA	31	Unmodified	_AAGSVILLENLRFHVEEEGKGKDASGNKVKA_					0	0	0	0	3	P00558	P00558	P00558	PGK1	Phosphoglycerate kinase 1	MULTI-MSMS	20190712_QE3_nLC5_DS_SA_PA_HeLa_HCl_pH_1_5_2h_02	712_QE3_nLC5_DS_SA_PA_HeLa_HCl_pH_1_5_2h_02	654.562	5	654.156	3265.74	38238.7	4.5289	0.0029626	-0.10656	-6.9705e-05	4.4223	0.0028929	654.356	19.777	0.24624	19.777	19.687	19.934	-3.5527e-15					126	25	7	0	0	0	3.2868e-05
AAGSVILLENLRFHVEEEGKGKDASGNKVKA	31	Unmodified	_AAGSVILLENLRFHVEEEGKGKDASGNKVKA_					0	0	0	0	3	P00558	P00558	P00558	PGK1	Phosphoglycerate kinase 1	MULTI-MSMS	20190712_QE3_nLC5_DS_SA_PA_HeLa_HCl_pH_1_5_2h_02	712_QE3_nLC5_DS_SA_PA_HeLa_HCl_pH_1_5_2h_02	817.949	4	817.443	3265.74	34237.9	4.3984	0.0035954	0.4167	0.00034063	4.8151	0.0039361	817.945	19.786	0.14182	19.786	19.706	19.848	0					54	14	5	0	0	0	1.4428e-09
AAGSVILLENLRFHVEEEGKGKDASGNKVKA	31	Unmodified	_AAGSVILLENLRFHVEEEGKGKDASGNKVKA_					0	0	0	0	3	P00558	P00558	P00558	PGK1	Phosphoglycerate kinase 1	MULTI-MSMS	20190712_QE3_nLC5_DS_SA_PA_HeLa_HCl_pH_2_2h_02	712_QE3_nLC5_DS_SA_PA_HeLa_HCl_pH_2_2h_02	654.559	5	654.156	3265.74	38241.5	4.0823	0.0026705	0.1289	8.4318e-05	4.2112	0.0027548	654.357	20.177	0.18908	20.177	20.09	20.279	0					73	19	5	0	0	0	5.9939e-06
AAGTLYTYP	9	Acetyl (Protein N-term)	_(ac)AAGTLYTYP_					1	0	0	0	2	P26641	P26641	P26641	EEF1G	Elongation factor 1-gamma	MULTI-MSMS	20190508_QE3_nLC3_DS_SA_PA_HeLa_IS_HCl_pH_1_5_1h_01	508_QE3_nLC3_DS_SA_PA_HeLa_IS_HCl_pH_1_5_1h_01	499.747	2	499.745	997.476	45837.6	2.3577	0.0011782	0.23927	0.00011957	2.5969	0.0012978	499.745	25.649	0.43257	25.649	25.471	25.903	0					93	44	3	0	0	0	0.02144
AAGTLYTYP	9	Acetyl (Protein N-term)	_(ac)AAGTLYTYP_					1	0	0	0	2	P26641	P26641	P26641	EEF1G	Elongation factor 1-gamma	MULTI-MSMS	20190508_QE3_nLC3_DS_SA_PA_HeLa_IS_HCl_pH_1_5_1h_02	508_QE3_nLC3_DS_SA_PA_HeLa_IS_HCl_pH_1_5_1h_02	499.747	2	499.745	997.476	44633.5	2.9192	0.0014588	1.0216	0.00051056	3.9408	0.0019694	499.746	25.717	0.36532	25.717	25.559	25.924	0					57	37	2	0	0	0	0.030924
AAGTLYTYP	9	Acetyl (Protein N-term)	_(ac)AAGTLYTYP_					1	0	0	0	2	P26641	P26641	P26641	EEF1G	Elongation factor 1-gamma	MULTI-MSMS	20190508_QE3_nLC3_DS_SA_PA_HeLa_IS_HCl_pH_1_5_2h_01	508_QE3_nLC3_DS_SA_PA_HeLa_IS_HCl_pH_1_5_2h_01	499.747	2	499.745	997.476	44546.2	2.3872	0.001193	0.11042	5.5183e-05	2.4976	0.0012482	499.745	25.665	0.37371	25.665	25.504	25.878	0					84	38	3	0	0	0	0.047941
AAGTLYTYP	9	Acetyl (Protein N-term)	_(ac)AAGTLYTYP_					1	0	0	0	2	P26641	P26641	P26641	EEF1G	Elongation factor 1-gamma	MULTI-MSMS	20190508_QE3_nLC3_DS_SA_PA_HeLa_IS_HCl_pH_1_5_2h_02	508_QE3_nLC3_DS_SA_PA_HeLa_IS_HCl_pH_1_5_2h_02	499.745	2	499.745	997.476	49752	2.7471	0.0013728	-0.55704	-0.00027838	2.19	0.0010945	499.745	25.767	0.20143	25.767	25.696	25.897	0					29	20	2	0	0	0	0.014184
AAGTLYTYP	9	Acetyl (Protein N-term)	_(ac)AAGTLYTYP_					1	0	0	0	2	P26641	P26641	P26641	EEF1G	Elongation factor 1-gamma	MULTI-MSMS	20190508_QE3_nLC3_DS_SA_PA_HeLa_IS_HCl_pH_1_5_4h_01	508_QE3_nLC3_DS_SA_PA_HeLa_IS_HCl_pH_1_5_4h_01	499.746	2	499.745	997.476	45732.8	2.7344	0.0013665	-0.22595	-0.00011292	2.5084	0.0012536	499.745	25.694	0.44062	25.694	25.476	25.916	0					73	45	2	0	0	0	0.038837
AAGTLYTYP	9	Acetyl (Protein N-term)	_(ac)AAGTLYTYP_					1	0	0	0	2	P26641	P26641	P26641	EEF1G	Elongation factor 1-gamma	MULTI-MSMS	20190508_QE3_nLC3_DS_SA_PA_HeLa_IS_HCl_pH_1_5_4h_02	508_QE3_nLC3_DS_SA_PA_HeLa_IS_HCl_pH_1_5_4h_02	499.747	2	499.745	997.476	44130	2.4213	0.00121	0.49951	0.00024963	2.9208	0.0014597	500.247	25.723	0.25796	25.723	25.585	25.843	0					41	26	2	0	0	0	0.057129
AAGTLYTYP	9	Acetyl (Protein N-term)	_(ac)AAGTLYTYP_					1	0	0	0	2	P26641	P26641	P26641	EEF1G	Elongation factor 1-gamma	MULTI-MSMS	20190508_QE3_nLC3_DS_SA_PA_HeLa_IS_HCl_pH_1_5_18h_01	508_QE3_nLC3_DS_SA_PA_HeLa_IS_HCl_pH_1_5_18h_01	499.747	2	499.745	997.476	45281.9	3.0158	0.0015071	0.075905	3.7933e-05	3.0917	0.0015451	499.745	25.647	0.36452	25.647	25.481	25.846	0					79	37	3	0	0	0	0.030924
AAGTLYTYP	9	Acetyl (Protein N-term)	_(ac)AAGTLYTYP_					1	0	0	0	2	P26641	P26641	P26641	EEF1G	Elongation factor 1-gamma	MULTI-MSMS	20190508_QE3_nLC3_DS_SA_PA_HeLa_IS_HCl_pH_1_5_18h_02#2	508_QE3_nLC3_DS_SA_PA_HeLa_IS_HCl_pH_1_5_18h_02#2	499.746	2	499.745	997.476	44923.1	5.0885	0.002543	-1.3266	-0.00066294	3.762	0.00188	499.744	25.519	0.33626	25.519	25.406	25.742	0					58	34	2	0	0	0	0.02962
AAGTLYTYP	9	Acetyl (Protein N-term)	_(ac)AAGTLYTYP_					1	0	0	0	2	P26641	P26641	P26641	EEF1G	Elongation factor 1-gamma	MULTI-MSMS	20190712_QE3_nLC5_DS_SA_PA_HeLa_HCl_pH_1_5_2h_01	712_QE3_nLC5_DS_SA_PA_HeLa_HCl_pH_1_5_2h_01	499.748	2	499.745	997.476	45022.8	5.8172	0.0029071	0.7685	0.00038406	6.5857	0.0032912	499.745	25.828	0.3551	25.828	25.692	26.047	0					75	36	3	0	0	0	0.030924
AAGTLYTYP	9	Acetyl (Protein N-term)	_(ac)AAGTLYTYP_					1	0	0	0	2	P26641	P26641	P26641	EEF1G	Elongation factor 1-gamma	MULTI-MSMS	20190712_QE3_nLC5_DS_SA_PA_HeLa_HCl_pH_1_5_2h_02	712_QE3_nLC5_DS_SA_PA_HeLa_HCl_pH_1_5_2h_02	499.748	2	499.745	997.476	45157.1	4.7109	0.0023543	0.01036	5.1775e-06	4.7213	0.0023594	499.745	25.792	0.34484	25.792	25.61	25.955	0					86	35	3	0	0	0	0.047941
AAGTLYTYP	9	Acetyl (Protein N-term)	_(ac)AAGTLYTYP_					1	0	0	0	2	P26641	P26641	P26641	EEF1G	Elongation factor 1-gamma	MULTI-SECPEP	20190712_QE3_nLC5_DS_SA_PA_HeLa_HCl_pH_2_5_2h_01	712_QE3_nLC5_DS_SA_PA_HeLa_HCl_pH_2_5_2h_01	997.96	1	998.483	997.476	31137.6	4.4736	0.0044668	1.4541	0.0014518	5.9276	0.0059186	998.484	25.791	0.17257	25.791	25.679	25.851	0					31	17	2	0	0	0	0.049361
AAGTLYTYP	9	Acetyl (Protein N-term)	_(ac)AAGTLYTYP_					1	0	0	0	2	P26641	P26641	P26641	EEF1G	Elongation factor 1-gamma	MULTI-MSMS	20190712_QE3_nLC5_DS_SA_PA_HeLa_HCl_pH_2_5_2h_02	712_QE3_nLC5_DS_SA_PA_HeLa_HCl_pH_2_5_2h_02	499.747	2	499.745	997.476	45122	5.0211	0.0025093	0.5837	0.0002917	5.6048	0.002801	499.745	25.777	0.37574	25.777	25.571	25.947	0					91	38	3	0	0	0	0.018872
AAGVEAAA	8	Acetyl (Protein N-term)	_(ac)AAGVEAAA_					1	0	0	0	4	P52272	P52272	P52272	HNRNPM	Heterogeneous nuclear ribonucleoprotein M	MULTI-SECPEP	20190508_QE3_nLC3_DS_SA_PA_HeLa_IS_HCl_pH_1_5_1h_02	508_QE3_nLC3_DS_SA_PA_HeLa_IS_HCl_pH_1_5_1h_02	701.046	1	701.346	700.339	37450.9	3.0297	0.0021248	-0.035639	-2.4995e-05	2.994	0.0020998	701.346	12.766	0.2947	12.766	12.638	12.933	0					70	30	3	0	0	0	0.013146
AAGVGDMVMA	10	Unmodified	_AAGVGDMVMA_					0	0	0	0	2	P62829	P62829	P62829	RPL23	60S ribosomal protein L23	MULTI-MSMS	20190508_QE3_nLC3_DS_SA_PA_HeLa_IS_HCl_pH_1_5_1h_01	508_QE3_nLC3_DS_SA_PA_HeLa_IS_HCl_pH_1_5_1h_01	461.213	2	461.212	920.41	45717.8	2.1481	0.00099071	-0.5403	-0.00024919	1.6078	0.00074152	461.212	17.604	0.24759	17.604	17.5	17.748	0					65	25	3	0	0	0	0.058287
AAGVGDMVMA	10	Oxidation (M)	_AAGVGDMVM(ox)A_		AAGVGDMVM(1)A		AAGVGDM(-58.82)VM(58.82)A	0	0	0	1	2	P62829	P62829	P62829	RPL23	60S ribosomal protein L23	MULTI-MSMS	20190508_QE3_nLC3_DS_SA_PA_HeLa_IS_HCl_pH_1_5_1h_02	508_QE3_nLC3_DS_SA_PA_HeLa_IS_HCl_pH_1_5_1h_02	469.212	2	469.21	936.404	46841.2	3.388	0.0015897	-0.36923	-0.00017325	3.0188	0.0014164	469.21	13.704	0.17133	13.704	13.589	13.76	0					38	17	3	0	0	0	0.027999
AAGVGDMVMA	10	Oxidation (M)	_AAGVGDMVM(ox)A_		AAGVGDMVM(1)A		AAGVGDM(-64.45)VM(64.45)A	0	0	0	1	2	P62829	P62829	P62829	RPL23	60S ribosomal protein L23	MULTI-MSMS	20190508_QE3_nLC3_DS_SA_PA_HeLa_IS_HCl_pH_1_5_2h_01	508_QE3_nLC3_DS_SA_PA_HeLa_IS_HCl_pH_1_5_2h_01	469.211	2	469.21	936.404	45583	2.3517	0.0011034	0.52067	0.0002443	2.8723	0.0013477	469.21	13.485	0.22761	13.485	13.376	13.604	1.7764e-15					49	23	3	0	0	0	0.01557
AAGVGDMVMA	10	Oxidation (M)	_AAGVGDMVM(ox)A_		AAGVGDMVM(1)A		AAGVGDM(-57.17)VM(57.17)A	0	0	0	1	2	P62829	P62829	P62829	RPL23	60S ribosomal protein L23	MULTI-MSMS	20190508_QE3_nLC3_DS_SA_PA_HeLa_IS_HCl_pH_1_5_18h_01	508_QE3_nLC3_DS_SA_PA_HeLa_IS_HCl_pH_1_5_18h_01	469.211	2	469.21	936.404	46561.7	3.8018	0.0017838	0.5644	0.00026482	4.3662	0.0020487	469.21	13.526	0.24698	13.526	13.409	13.656	0					61	25	3	0	0	0	0.039072
AAGVGDMVMA	10	Oxidation (M)	_AAGVGDMVM(ox)A_		AAGVGDMVM(1)A		AAGVGDM(-58.09)VM(58.09)A	0	0	0	1	2	P62829	P62829	P62829	RPL23	60S ribosomal protein L23	MULTI-MSMS	20190712_QE3_nLC5_DS_SA_PA_HeLa_HCl_pH_1_5_2h_01	712_QE3_nLC5_DS_SA_PA_HeLa_HCl_pH_1_5_2h_01	469.212	2	469.21	936.404	45885.3	5.0252	0.0023579	0.013584	6.3737e-06	5.0388	0.0023643	469.21	13.966	0.17978	13.966	13.882	14.062	0					48	18	4	0	0	0	0.049376
AAGVGDMVMA	10	2 Oxidation (M)	_AAGVGDM(ox)VM(ox)A_		AAGVGDM(1)VM(1)A		AAGVGDM(65.8)VM(65.8)A	0	0	0	2	2	P62829	P62829	P62829	RPL23	60S ribosomal protein L23	MULTI-SECPEP	20190508_QE3_nLC3_DS_SA_PA_HeLa_IS_HCl_pH_1_5_2h_02	508_QE3_nLC3_DS_SA_PA_HeLa_IS_HCl_pH_1_5_2h_02	477.609	2	477.207	952.399	46568.8	2.8524	0.0013612	-0.080987	-3.8647e-05	2.7715	0.0013226	477.207	17.527	0.13298	17.527	17.457	17.59	-3.5527e-15					25	13	3	0	0	0	0.026633
AAGVGDMVMA	10	2 Oxidation (M)	_AAGVGDM(ox)VM(ox)A_		AAGVGDM(1)VM(1)A		AAGVGDM(71.85)VM(71.85)A	0	0	0	2	2	P62829	P62829	P62829	RPL23	60S ribosomal protein L23	MULTI-MSMS	20190712_QE3_nLC5_DS_SA_PA_HeLa_HCl_pH_2_5_2h_02	712_QE3_nLC5_DS_SA_PA_HeLa_HCl_pH_2_5_2h_02	477.209	2	477.207	952.399	46199.4	4.4547	0.0021258	-0.42058	-0.00020071	4.0342	0.0019251	477.207	8.4522	0.15074	8.4522	8.381	8.5318	0					37	15	3	0	0	0	0.0081219
AAGVGDMVMATVKKGKP	17	Oxidation (M)	_AAGVGDMVM(ox)ATVKKGKP_		AAGVGDM(0.226)VM(0.774)ATVKKGKP		AAGVGDM(-5.34)VM(5.34)ATVKKGKP	0	0	0	1	3	P62829	P62829	P62829	RPL23	60S ribosomal protein L23	MULTI-MSMS	20190508_QE3_nLC3_DS_SA_PA_HeLa_IS_HCl_pH_1_5_1h_01	508_QE3_nLC3_DS_SA_PA_HeLa_IS_HCl_pH_1_5_1h_01	419.728	4	419.727	1674.88	48928.6	1.9592	0.00082232	-0.12418	-5.2122e-05	1.835	0.00077019	419.978	12.21	1.0251	12.21	11.489	12.514	-1.7764e-15					227	107	5	0	0	0	0.036886
AAGVGDMVMATVKKGKP	17	Oxidation (M)	_AAGVGDMVM(ox)ATVKKGKP_		AAGVGDM(0.004)VM(0.996)ATVKKGKP		AAGVGDM(-24.2)VM(24.2)ATVKKGKP	0	0	0	1	3	P62829	P62829	P62829	RPL23	60S ribosomal protein L23	MULTI-MSMS	20190508_QE3_nLC3_DS_SA_PA_HeLa_IS_HCl_pH_1_5_1h_02	508_QE3_nLC3_DS_SA_PA_HeLa_IS_HCl_pH_1_5_1h_02	419.979	4	419.727	1674.88	48900	2.535	0.001064	-0.65382	-0.00027443	1.8812	0.0007896	419.727	12.411	0.57919	12.411	11.992	12.572	0					151	60	5	0	0	0	0.00083329
AAGVGDMVMATVKKGKP	17	Oxidation (M)	_AAGVGDMVM(ox)ATVKKGKP_		AAGVGDM(0.392)VM(0.608)ATVKKGKP		AAGVGDM(-1.9)VM(1.9)ATVKKGKP	0	0	0	1	3	P62829	P62829	P62829	RPL23	60S ribosomal protein L23	MULTI-MSMS	20190508_QE3_nLC3_DS_SA_PA_HeLa_IS_HCl_pH_1_5_2h_02	508_QE3_nLC3_DS_SA_PA_HeLa_IS_HCl_pH_1_5_2h_02	419.728	4	419.727	1674.88	49077	2.3904	0.0010033	1.0899	0.00045748	3.4803	0.0014608	419.727	12.099	0.75801	12.099	11.576	12.334	0					197	79	6	0	0	0	0.055262
AAGVGDMVMATVKKGKP	17	Oxidation (M)	_AAGVGDM(ox)VMATVKKGKP_		AAGVGDM(0.854)VM(0.146)ATVKKGKP		AAGVGDM(7.68)VM(-7.68)ATVKKGKP	0	0	0	1	3	P62829	P62829	P62829	RPL23	60S ribosomal protein L23	MULTI-MSMS	20190508_QE3_nLC3_DS_SA_PA_HeLa_IS_HCl_pH_1_5_4h_02	508_QE3_nLC3_DS_SA_PA_HeLa_IS_HCl_pH_1_5_4h_02	419.727	4	419.727	1674.88	49147.6	2.6004	0.0010915	-0.45569	-0.00019126	2.1447	0.00090019	419.978	12.111	0.80586	12.111	11.514	12.32	0					197	84	4	0	0	0	0.041885
AAGVGDMVMATVKKGKP	17	Oxidation (M)	_AAGVGDM(ox)VMATVKKGKP_		AAGVGDM(0.782)VM(0.218)ATVKKGKP		AAGVGDM(5.55)VM(-5.55)ATVKKGKP	0	0	0	1	3	P62829	P62829	P62829	RPL23	60S ribosomal protein L23	MULTI-MSMS	20190508_QE3_nLC3_DS_SA_PA_HeLa_IS_HCl_pH_1_5_18h_01	508_QE3_nLC3_DS_SA_PA_HeLa_IS_HCl_pH_1_5_18h_01	419.728	4	419.727	1674.88	48325.8	2.8889	0.0012126	0.91319	0.00038329	3.8021	0.0015959	419.727	12.206	0.89149	12.206	11.56	12.451	1.7764e-15					259	93	6	0	0	0	0.043138
AAGVGDMVMATVKKGKP	17	Oxidation (M)	_AAGVGDMVM(ox)ATVKKGKP_		AAGVGDM(0.172)VM(0.828)ATVKKGKP		AAGVGDM(-6.82)VM(6.82)ATVKKGKP	0	0	0	1	3	P62829	P62829	P62829	RPL23	60S ribosomal protein L23	MULTI-MSMS	20190712_QE3_nLC5_DS_SA_PA_HeLa_HCl_pH_1_5_2h_01	712_QE3_nLC5_DS_SA_PA_HeLa_HCl_pH_1_5_2h_01	419.729	4	419.727	1674.88	48912.7	4.7193	0.0019808	-0.13069	-5.4853e-05	4.5886	0.001926	419.727	12.962	0.33012	12.962	12.713	13.043	0					82	34	5	0	0	0	0.035933
AAGVGDMVMATVKKGKP	17	Unmodified	_AAGVGDMVMATVKKGKP_					0	0	0	0	3	P62829	P62829	P62829	RPL23	60S ribosomal protein L23	MULTI-MSMS	20190712_QE3_nLC5_DS_SA_PA_HeLa_HCl_pH_1_5_2h_01	712_QE3_nLC5_DS_SA_PA_HeLa_HCl_pH_1_5_2h_01	415.729	4	415.728	1658.88	48066.3	2.5615	0.0010649	-0.9341	-0.00038833	1.6274	0.00067656	415.979	17.003	0.26539	17.003	16.858	17.124	0					79	27	4	0	0	0	0.0032109
AAGVVPSRVKATP	13	Unmodified	_AAGVVPSRVKATP_					0	0	0	0	4	P27816	P27816	P27816	MAP4	Microtubule-associated protein 4	MULTI-MSMS	20190508_QE3_nLC3_DS_SA_PA_HeLa_IS_HCl_pH_1_5_1h_01	508_QE3_nLC3_DS_SA_PA_HeLa_IS_HCl_pH_1_5_1h_01	418.252	3	418.251	1251.73	48847.9	1.7323	0.00072454	1.0091	0.00042205	2.7414	0.0011466	418.251	7.5946	0.40812	7.5946	7.3577	7.7658	0					138	42	4	0	0	0	0.022566
AAGVVPSRVKATP	13	Unmodified	_AAGVVPSRVKATP_					0	0	0	0	4	P27816	P27816	P27816	MAP4	Microtubule-associated protein 4	MULTI-MSMS	20190508_QE3_nLC3_DS_SA_PA_HeLa_IS_HCl_pH_1_5_1h_01	508_QE3_nLC3_DS_SA_PA_HeLa_IS_HCl_pH_1_5_1h_01	626.874	2	626.872	1251.73	40528.6	2.0268	0.0012705	-0.53697	-0.00033661	1.4898	0.0009339	626.872	7.52	0.32285	7.52	7.4049	7.7277	0					61	33	2	0	0	0	0.00036976
AAGVVPSRVKATP	13	Unmodified	_AAGVVPSRVKATP_					0	0	0	0	4	P27816	P27816	P27816	MAP4	Microtubule-associated protein 4	MULTI-MSMS	20190508_QE3_nLC3_DS_SA_PA_HeLa_IS_HCl_pH_1_5_1h_02	508_QE3_nLC3_DS_SA_PA_HeLa_IS_HCl_pH_1_5_1h_02	626.874	2	626.872	1251.73	40009.4	2.841	0.001781	0.27008	0.00016931	3.1111	0.0019503	626.872	7.7109	0.21815	7.7109	7.5733	7.7914	8.8818e-16					64	22	4	0	0	0	2.2648e-06
AAGVVPSRVKATP	13	Unmodified	_AAGVVPSRVKATP_					0	0	0	0	4	P27816	P27816	P27816	MAP4	Microtubule-associated protein 4	MULTI-SECPEP	20190508_QE3_nLC3_DS_SA_PA_HeLa_IS_HCl_pH_1_5_1h_02	508_QE3_nLC3_DS_SA_PA_HeLa_IS_HCl_pH_1_5_1h_02	418.563	3	418.251	1251.73	48744.5	2.6075	0.0010906	0.35084	0.00014674	2.9583	0.0012373	418.251	7.7008	0.28457	7.7008	7.5543	7.8389	0					101	29	5	0	0	0	0.013321
AAGVVPSRVKATP	13	Unmodified	_AAGVVPSRVKATP_					0	0	0	0	4	P27816	P27816	P27816	MAP4	Microtubule-associated protein 4	MULTI-MSMS	20190508_QE3_nLC3_DS_SA_PA_HeLa_IS_HCl_pH_1_5_2h_01	508_QE3_nLC3_DS_SA_PA_HeLa_IS_HCl_pH_1_5_2h_01	626.874	2	626.872	1251.73	40708.5	2.8216	0.0017688	-0.4546	-0.00028498	2.367	0.0014838	626.872	7.5614	0.21796	7.5614	7.4526	7.6706	0					59	22	3	0	0	0	2.5144e-05
AAGVVPSRVKATP	13	Unmodified	_AAGVVPSRVKATP_					0	0	0	0	4	P27816	P27816	P27816	MAP4	Microtubule-associated protein 4	MULTI-SECPEP	20190508_QE3_nLC3_DS_SA_PA_HeLa_IS_HCl_pH_1_5_2h_01	508_QE3_nLC3_DS_SA_PA_HeLa_IS_HCl_pH_1_5_2h_01	418.736	3	418.251	1251.73	48832.9	2.4656	0.0010312	0.2914	0.00012188	2.757	0.0011531	418.251	7.5721	0.28438	7.5721	7.4337	7.7181	0					111	29	5	0	0	0	0.010876
AAGVVPSRVKATP	13	Unmodified	_AAGVVPSRVKATP_					0	0	0	0	4	P27816	P27816	P27816	MAP4	Microtubule-associated protein 4	MULTI-MSMS	20190508_QE3_nLC3_DS_SA_PA_HeLa_IS_HCl_pH_1_5_2h_02	508_QE3_nLC3_DS_SA_PA_HeLa_IS_HCl_pH_1_5_2h_02	418.251	3	418.251	1251.73	48616.8	2.5831	0.0010804	0.4944	0.00020678	3.0775	0.0012872	418.251	7.5471	0.33083	7.5471	7.3889	7.7197	-8.8818e-16					97	34	4	0	0	0	0.040682
AAGVVPSRVKATP	13	Unmodified	_AAGVVPSRVKATP_					0	0	0	0	4	P27816	P27816	P27816	MAP4	Microtubule-associated protein 4	MULTI-MSMS	20190508_QE3_nLC3_DS_SA_PA_HeLa_IS_HCl_pH_1_5_2h_02	508_QE3_nLC3_DS_SA_PA_HeLa_IS_HCl_pH_1_5_2h_02	626.874	2	626.872	1251.73	40037.8	2.9906	0.0018747	-0.072904	-4.5701e-05	2.9177	0.001829	626.872	7.5499	0.19857	7.5499	7.4361	7.6346	8.8818e-16					60	20	4	0	0	0	0.00020393
AAGVVPSRVKATP	13	Unmodified	_AAGVVPSRVKATP_					0	0	0	0	4	P27816	P27816	P27816	MAP4	Microtubule-associated protein 4	MULTI-MSMS	20190508_QE3_nLC3_DS_SA_PA_HeLa_IS_HCl_pH_1_5_4h_01	508_QE3_nLC3_DS_SA_PA_HeLa_IS_HCl_pH_1_5_4h_01	626.874	2	626.872	1251.73	40482.7	2.6348	0.0016517	-0.030427	-1.9074e-05	2.6044	0.0016326	626.872	7.5783	0.21784	7.5783	7.4496	7.6674	-8.8818e-16					53	22	3	0	0	0	5.989e-05
AAGVVPSRVKATP	13	Unmodified	_AAGVVPSRVKATP_					0	0	0	0	4	P27816	P27816	P27816	MAP4	Microtubule-associated protein 4	MULTI-SECPEP	20190508_QE3_nLC3_DS_SA_PA_HeLa_IS_HCl_pH_1_5_4h_01	508_QE3_nLC3_DS_SA_PA_HeLa_IS_HCl_pH_1_5_4h_01	418.736	3	418.251	1251.73	48651.1	2.3283	0.0009738	0.295	0.00012338	2.6233	0.0010972	418.251	7.5691	0.26513	7.5691	7.4212	7.6864	0					95	27	4	0	0	0	0.02393
AAGVVPSRVKATP	13	Unmodified	_AAGVVPSRVKATP_					0	0	0	0	4	P27816	P27816	P27816	MAP4	Microtubule-associated protein 4	MULTI-MSMS	20190508_QE3_nLC3_DS_SA_PA_HeLa_IS_HCl_pH_1_5_4h_02	508_QE3_nLC3_DS_SA_PA_HeLa_IS_HCl_pH_1_5_4h_02	418.251	3	418.251	1251.73	48563.8	2.7535	0.0011516	0.43749	0.00018298	3.1909	0.0013346	418.251	7.4975	0.31247	7.4975	7.3241	7.6366	-8.8818e-16					103	32	5	0	0	0	0.033424
AAGVVPSRVKATP	13	Unmodified	_AAGVVPSRVKATP_					0	0	0	0	4	P27816	P27816	P27816	MAP4	Microtubule-associated protein 4	MULTI-MSMS	20190508_QE3_nLC3_DS_SA_PA_HeLa_IS_HCl_pH_1_5_4h_02	508_QE3_nLC3_DS_SA_PA_HeLa_IS_HCl_pH_1_5_4h_02	626.874	2	626.872	1251.73	40014	3.0256	0.0018967	0.17518	0.00010981	3.2008	0.0020065	626.872	7.496	0.22719	7.496	7.3621	7.5892	0					55	23	3	0	0	0	6.0934e-06
AAGVVPSRVKATP	13	Unmodified	_AAGVVPSRVKATP_					0	0	0	0	4	P27816	P27816	P27816	MAP4	Microtubule-associated protein 4	MULTI-MSMS	20190508_QE3_nLC3_DS_SA_PA_HeLa_IS_HCl_pH_1_5_18h_01	508_QE3_nLC3_DS_SA_PA_HeLa_IS_HCl_pH_1_5_18h_01	418.252	3	418.251	1251.73	48802.6	3.3445	0.0013988	0.42689	0.00017855	3.7713	0.0015774	418.251	7.5547	0.33132	7.5547	7.4238	7.7551	-8.8818e-16					79	34	3	0	0	0	0.041025
AAGVVPSRVKATP	13	Unmodified	_AAGVVPSRVKATP_					0	0	0	0	4	P27816	P27816	P27816	MAP4	Microtubule-associated protein 4	MULTI-MSMS	20190508_QE3_nLC3_DS_SA_PA_HeLa_IS_HCl_pH_1_5_18h_01	508_QE3_nLC3_DS_SA_PA_HeLa_IS_HCl_pH_1_5_18h_01	626.875	2	626.872	1251.73	40181.6	3.5658	0.0022353	0.32829	0.0002058	3.8941	0.0024411	626.873	7.5515	0.20838	7.5515	7.4522	7.6605	0					50	21	3	0	0	0	4.835e-05
AAGVVPSRVKATP	13	Unmodified	_AAGVVPSRVKATP_					0	0	0	0	4	P27816	P27816	P27816	MAP4	Microtubule-associated protein 4	MULTI-MSMS	20190508_QE3_nLC3_DS_SA_PA_HeLa_IS_HCl_pH_1_5_18h_02#2	508_QE3_nLC3_DS_SA_PA_HeLa_IS_HCl_pH_1_5_18h_02#2	626.875	2	626.872	1251.73	39619	4.1253	0.002586	-0.034598	-2.1688e-05	4.0907	0.0025643	626.872	7.7225	0.17932	7.7225	7.6171	7.7964	-8.8818e-16					44	18	3	0	0	0	1.2224e-08
AAGVVPSRVKATP	13	Unmodified	_AAGVVPSRVKATP_					0	0	0	0	4	P27816	P27816	P27816	MAP4	Microtubule-associated protein 4	MULTI-SECPEP	20190508_QE3_nLC3_DS_SA_PA_HeLa_IS_HCl_pH_1_5_18h_02#2	508_QE3_nLC3_DS_SA_PA_HeLa_IS_HCl_pH_1_5_18h_02#2	418.562	3	418.251	1251.73	48744.8	3.8716	0.0016193	0.58105	0.00024303	4.4526	0.0018623	418.251	7.7202	0.22662	7.7202	7.5982	7.8248	0					71	23	4	0	0	0	0.0203
AAGVVPSRVKATP	13	Unmodified	_AAGVVPSRVKATP_					0	0	0	0	4	P27816	P27816	P27816	MAP4	Microtubule-associated protein 4	MULTI-MSMS	20190712_QE3_nLC5_DS_SA_PA_HeLa_HCl_pH_1_5_2h_01	712_QE3_nLC5_DS_SA_PA_HeLa_HCl_pH_1_5_2h_01	626.875	2	626.872	1251.73	40258.8	5.3162	0.0033326	0.9155	0.0005739	6.2317	0.0039065	626.872	7.7976	0.29264	7.7976	7.617	7.9096	-8.8818e-16					72	30	3	0	0	0	0.00040612
AAGVVPSRVKATP	13	Unmodified	_AAGVVPSRVKATP_					0	0	0	0	4	P27816	P27816	P27816	MAP4	Microtubule-associated protein 4	MULTI-MSMS	20190712_QE3_nLC5_DS_SA_PA_HeLa_HCl_pH_1_5_2h_02	712_QE3_nLC5_DS_SA_PA_HeLa_HCl_pH_1_5_2h_02	626.876	2	626.872	1251.73	40975.6	4.4579	0.0027945	0.58444	0.00036637	5.0423	0.0031609	626.872	7.6056	0.1881	7.6056	7.4805	7.6686	0					53	19	4	0	0	0	0.00036976
AAIEVHEVLLP	11	Unmodified	_AAIEVHEVLLP_					0	0	0	0	2	P07954	P07954	P07954	FH	Fumarate hydratase, mitochondrial	MULTI-MSMS	20190508_QE3_nLC3_DS_SA_PA_HeLa_IS_HCl_pH_1_5_1h_01	508_QE3_nLC3_DS_SA_PA_HeLa_IS_HCl_pH_1_5_1h_01	595.844	2	595.843	1189.67	41364.1	3.1419	0.0018721	0.28867	0.000172	3.4305	0.0020441	595.843	22.659	0.25956	22.659	22.553	22.813	0					73	26	4	0	0	0	0.030415
AAIEVHEVLLP	11	Unmodified	_AAIEVHEVLLP_					0	0	0	0	2	P07954	P07954	P07954	FH	Fumarate hydratase, mitochondrial	MULTI-MSMS	20190508_QE3_nLC3_DS_SA_PA_HeLa_IS_HCl_pH_1_5_2h_01	508_QE3_nLC3_DS_SA_PA_HeLa_IS_HCl_pH_1_5_2h_01	595.845	2	595.843	1189.67	41296.2	2.9438	0.0017541	-0.17262	-0.00010285	2.7712	0.0016512	595.842	22.57	0.22062	22.57	22.465	22.685	0					66	22	4	0	0	0	0.013372
AAIEVHEVLLP	11	Unmodified	_AAIEVHEVLLP_					0	0	0	0	2	P07954	P07954	P07954	FH	Fumarate hydratase, mitochondrial	MULTI-MSMS	20190508_QE3_nLC3_DS_SA_PA_HeLa_IS_HCl_pH_1_5_2h_02	508_QE3_nLC3_DS_SA_PA_HeLa_IS_HCl_pH_1_5_2h_02	595.842	2	595.843	1189.67	41963.5	1.7043	0.0010155	0.73093	0.00043552	2.4353	0.001451	595.843	22.461	0.24882	22.461	22.331	22.58	0					61	25	3	0	0	0	0.030503
AAIEVHEVLLP	11	Unmodified	_AAIEVHEVLLP_					0	0	0	0	2	P07954	P07954	P07954	FH	Fumarate hydratase, mitochondrial	MULTI-MSMS	20190508_QE3_nLC3_DS_SA_PA_HeLa_IS_HCl_pH_1_5_4h_01	508_QE3_nLC3_DS_SA_PA_HeLa_IS_HCl_pH_1_5_4h_01	595.844	2	595.843	1189.67	41441.7	2.9439	0.0017541	-0.010777	-6.4213e-06	2.9331	0.0017477	595.842	22.532	0.26803	22.532	22.427	22.695	0					76	27	4	0	0	0	0.036092
AAIEVHEVLLP	11	Unmodified	_AAIEVHEVLLP_					0	0	0	0	2	P07954	P07954	P07954	FH	Fumarate hydratase, mitochondrial	MULTI-MSMS	20190508_QE3_nLC3_DS_SA_PA_HeLa_IS_HCl_pH_1_5_4h_02	508_QE3_nLC3_DS_SA_PA_HeLa_IS_HCl_pH_1_5_4h_02	595.843	2	595.843	1189.67	41618.4	1.9482	0.0011608	0.76457	0.00045557	2.7128	0.0016164	595.843	22.454	0.25859	22.454	22.326	22.585	0					62	26	3	0	0	0	0.038312
AAIEVHEVLLP	11	Unmodified	_AAIEVHEVLLP_					0	0	0	0	2	P07954	P07954	P07954	FH	Fumarate hydratase, mitochondrial	MULTI-MSMS	20190508_QE3_nLC3_DS_SA_PA_HeLa_IS_HCl_pH_1_5_18h_01	508_QE3_nLC3_DS_SA_PA_HeLa_IS_HCl_pH_1_5_18h_01	595.845	2	595.843	1189.67	40861.7	4.1834	0.0024926	-0.078448	-4.6743e-05	4.1049	0.0024459	595.843	22.568	0.27968	22.568	22.459	22.738	0					78	28	4	0	0	0	0.038312
AAIEVHEVLLP	11	Unmodified	_AAIEVHEVLLP_					0	0	0	0	2	P07954	P07954	P07954	FH	Fumarate hydratase, mitochondrial	MULTI-MSMS	20190712_QE3_nLC5_DS_SA_PA_HeLa_HCl_pH_1_5_2h_02	712_QE3_nLC5_DS_SA_PA_HeLa_HCl_pH_1_5_2h_02	595.845	2	595.843	1189.67	41954.6	3.1235	0.0018611	1.5134	0.00090174	4.6369	0.0027629	595.843	23.828	0.21826	23.828	23.731	23.949	0					64	22	4	0	0	0	0.01482
AAIEVHEVLLP	11	Unmodified	_AAIEVHEVLLP_					0	0	0	0	2	P07954	P07954	P07954	FH	Fumarate hydratase, mitochondrial	MULTI-MSMS	20190712_QE3_nLC5_DS_SA_PA_HeLa_HCl_pH_2_2h_01	712_QE3_nLC5_DS_SA_PA_HeLa_HCl_pH_2_2h_01	595.846	2	595.843	1189.67	41452.8	6.429	0.0038307	0.034297	2.0436e-05	6.4633	0.0038511	595.842	24.034	0.22803	24.034	23.928	24.156	0					72	23	4	0	0	0	0.038312
AAIEVHEVLLP	11	Unmodified	_AAIEVHEVLLP_					0	0	0	0	2	P07954	P07954	P07954	FH	Fumarate hydratase, mitochondrial	MULTI-MSMS	20190712_QE3_nLC5_DS_SA_PA_HeLa_HCl_pH_2_2h_02	712_QE3_nLC5_DS_SA_PA_HeLa_HCl_pH_2_2h_02	595.846	2	595.843	1189.67	40994.3	4.2107	0.0025089	-0.33171	-0.00019765	3.879	0.0023113	595.842	24.068	0.20913	24.068	23.966	24.175	0					64	21	4	0	0	0	0.030503
AAIEVHEVLLP	11	Unmodified	_AAIEVHEVLLP_					0	0	0	0	2	P07954	P07954	P07954	FH	Fumarate hydratase, mitochondrial	MULTI-MSMS	20190712_QE3_nLC5_DS_SA_PA_HeLa_HCl_pH_2_5_2h_01	712_QE3_nLC5_DS_SA_PA_HeLa_HCl_pH_2_5_2h_01	595.846	2	595.843	1189.67	41630.8	5.6436	0.0033627	0.41562	0.00024765	6.0592	0.0036104	595.843	24.176	0.2294	24.176	24.064	24.293	0					73	23	4	0	0	0	0.038312
AAIGIDLGTTYSCVGVFQHGKVEIIANDQGNRTTP	35	Unmodified	_AAIGIDLGTTYSCVGVFQHGKVEIIANDQGNRTTP_					0	0	0	0	3	P0DMV8;P0DMV9	P0DMV8	P0DMV8	HSPA1A;HSPA1B	Heat shock 70 kDa protein 1A;Heat shock 70 kDa protein 1B	MULTI-MSMS	20190508_QE3_nLC3_DS_SA_PA_HeLa_IS_HCl_pH_1_5_1h_01	508_QE3_nLC3_DS_SA_PA_HeLa_IS_HCl_pH_1_5_1h_01	926.721	4	926.469	3701.85	33114.5	2.1015	0.001947	-0.75975	-0.00070389	1.3418	0.0012431	926.719	26.017	0.34655	26.017	25.865	26.212	0					46	35	2	0	0	0	7.1894e-07
AAIGIDLGTTYSCVGVFQHGKVEIIANDQGNRTTP	35	Unmodified	_AAIGIDLGTTYSCVGVFQHGKVEIIANDQGNRTTP_					0	0	0	0	3	P0DMV8;P0DMV9	P0DMV8	P0DMV8	HSPA1A;HSPA1B	Heat shock 70 kDa protein 1A;Heat shock 70 kDa protein 1B	MULTI-SECPEP	20190508_QE3_nLC3_DS_SA_PA_HeLa_IS_HCl_pH_1_5_2h_01	508_QE3_nLC3_DS_SA_PA_HeLa_IS_HCl_pH_1_5_2h_01	926.721	4	926.469	3701.85	32551.5	2.8591	0.0026489	-0.2878	-0.00026664	2.5713	0.0023822	926.72	25.968	0.40566	25.968	25.859	26.265	3.5527e-15					82	41	3	0	0	0	1.8163e-15
AAIGIDLGTTYSCVGVFQHGKVEIIANDQGNRTTP	35	Unmodified	_AAIGIDLGTTYSCVGVFQHGKVEIIANDQGNRTTP_					0	0	0	0	3	P0DMV8;P0DMV9	P0DMV8	P0DMV8	HSPA1A;HSPA1B	Heat shock 70 kDa protein 1A;Heat shock 70 kDa protein 1B	MULTI-MSMS	20190508_QE3_nLC3_DS_SA_PA_HeLa_IS_HCl_pH_1_5_4h_01	508_QE3_nLC3_DS_SA_PA_HeLa_IS_HCl_pH_1_5_4h_01	926.973	4	926.469	3701.85	32646	2.8962	0.0026833	-0.10578	-9.8e-05	2.7905	0.0025853	926.97	25.868	0.27852	25.868	25.811	26.09	0					72	28	3	0	0	0	1.941e-05
AAIGIDLGTTYSCVGVFQHGKVEIIANDQGNRTTP	35	Unmodified	_AAIGIDLGTTYSCVGVFQHGKVEIIANDQGNRTTP_					0	0	0	0	3	P0DMV8;P0DMV9	P0DMV8	P0DMV8	HSPA1A;HSPA1B	Heat shock 70 kDa protein 1A;Heat shock 70 kDa protein 1B	MULTI-MSMS	20190712_QE3_nLC5_DS_SA_PA_HeLa_HCl_pH_1_5_2h_02	712_QE3_nLC5_DS_SA_PA_HeLa_HCl_pH_1_5_2h_02	926.975	4	926.469	3701.85	33195.5	3.8742	0.0035893	-0.24744	-0.00022924	3.6268	0.0033601	926.971	26.999	0.20991	26.999	26.94	27.15	3.5527e-15					54	21	4	0	0	0	4.0977e-10
AAIGIDLGTTYSCVGVFQHGKVEIIANDQGNRTTP	35	Unmodified	_AAIGIDLGTTYSCVGVFQHGKVEIIANDQGNRTTP_					0	0	0	0	3	P0DMV8;P0DMV9	P0DMV8	P0DMV8	HSPA1A;HSPA1B	Heat shock 70 kDa protein 1A;Heat shock 70 kDa protein 1B	MULTI-MSMS	20190712_QE3_nLC5_DS_SA_PA_HeLa_HCl_pH_2_5_2h_02	712_QE3_nLC5_DS_SA_PA_HeLa_HCl_pH_2_5_2h_02	926.977	4	926.469	3701.85	32539.5	4.2982	0.0039821	0.14657	0.00013579	4.4447	0.0041179	926.971	27.312	0.18214	27.312	27.192	27.374	0					43	18	4	0	0	0	3.8625e-05
AAILGGVDQIHIKP	14	Unmodified	_AAILGGVDQIHIKP_					0	0	0	0	2	P22087;A6NHQ2	P22087	P22087	FBL;FBLL1	rRNA 2-O-methyltransferase fibrillarin;rRNA/tRNA 2-O-methyltransferase fibrillarin-like protein 1	MULTI-MSMS	20190508_QE3_nLC3_DS_SA_PA_HeLa_IS_HCl_pH_1_5_1h_02	508_QE3_nLC3_DS_SA_PA_HeLa_IS_HCl_pH_1_5_1h_02	477.95	3	477.949	1430.82	46148.3	3.6705	0.0017543	0.059319	2.8351e-05	3.7299	0.0017827	477.949	19.782	0.18259	19.782	19.699	19.882	0					49	18	3	0	0	0	0.015807
AAILGGVDQIHIKPGA	16	Unmodified	_AAILGGVDQIHIKPGA_					0	0	0	0	3	P22087	P22087	P22087	FBL	rRNA 2-O-methyltransferase fibrillarin	MULTI-MSMS	20190508_QE3_nLC3_DS_SA_PA_HeLa_IS_HCl_pH_1_5_1h_01	508_QE3_nLC3_DS_SA_PA_HeLa_IS_HCl_pH_1_5_1h_01	520.637	3	520.635	1558.88	43542.9	3.1544	0.0016423	1.8643	0.00097061	5.0187	0.0026129	520.635	18.938	0.14358	18.938	18.862	19.006	3.5527e-15					26	14	2	0	0	0	0.017461
AAILGGVDQIHIKPGA	16	Unmodified	_AAILGGVDQIHIKPGA_					0	0	0	0	3	P22087	P22087	P22087	FBL	rRNA 2-O-methyltransferase fibrillarin	MULTI-MSMS	20190508_QE3_nLC3_DS_SA_PA_HeLa_IS_HCl_pH_1_5_1h_02	508_QE3_nLC3_DS_SA_PA_HeLa_IS_HCl_pH_1_5_1h_02	520.637	3	520.635	1558.88	43748.5	4.5316	0.0023593	1.0963	0.00057077	5.6279	0.0029301	520.635	18.98	0.13445	18.98	18.902	19.037	0					24	13	2	0	0	0	0.0028365
AAIQTVVLQRDDLQNGLLSTCRELSRA	27	Unmodified	_AAIQTVVLQRDDLQNGLLSTCRELSRA_					0	0	0	0	2	Q9HAU0	Q9HAU0	Q9HAU0	PLEKHA5	Pleckstrin homology domain-containing family A member 5	MULTI-MSMS	20190712_QE3_nLC5_DS_SA_PA_HeLa_HCl_pH_2_2h_02	712_QE3_nLC5_DS_SA_PA_HeLa_HCl_pH_2_2h_02	757.913	4	757.656	3026.59	35699.1	6.2297	0.00472	-0.30687	-0.0002325	5.9229	0.0044875	757.906	26.019	0.086319	26.019	25.969	26.056	0					30	8	5	0	0	0	4.6595e-06
AAISEVVSQTP	11	Unmodified	_AAISEVVSQTP_					0	0	0	0	2	P20810	P20810	P20810	CAST	Calpastatin	MSMS	20190508_QE3_nLC3_DS_SA_PA_HeLa_IS_HCl_pH_1_5_2h_02	508_QE3_nLC3_DS_SA_PA_HeLa_IS_HCl_pH_1_5_2h_02	551.293	2	551.293	1100.57	NaN	NaN	NaN	NaN	NaN	NaN	NaN	NaN	16.195	1	16.195	15.695	16.695	0								0	0	0	0.0083265
AAISEVVSQTP	11	Unmodified	_AAISEVVSQTP_					0	0	0	0	2	P20810	P20810	P20810	CAST	Calpastatin	MSMS	20190508_QE3_nLC3_DS_SA_PA_HeLa_IS_HCl_pH_1_5_4h_02	508_QE3_nLC3_DS_SA_PA_HeLa_IS_HCl_pH_1_5_4h_02	551.293	2	551.293	1100.57	NaN	NaN	NaN	NaN	NaN	NaN	NaN	NaN	16.177	1	16.177	15.677	16.677	0								0	0	0	0.045694
AAISEVVSQTP	11	Unmodified	_AAISEVVSQTP_					0	0	0	0	2	P20810	P20810	P20810	CAST	Calpastatin	MULTI-MSMS	20190712_QE3_nLC5_DS_SA_PA_HeLa_HCl_pH_1_5_2h_01	712_QE3_nLC5_DS_SA_PA_HeLa_HCl_pH_1_5_2h_01	551.295	2	551.293	1100.57	42393.9	4.3541	0.0024004	-0.16443	-9.0648e-05	4.1896	0.0023097	551.292	16.646	0.20757	16.646	16.537	16.745	0					29	21	2	0	0	0	0.0038491
AAISEVVSQTP	11	Unmodified	_AAISEVVSQTP_					0	0	0	0	2	P20810	P20810	P20810	CAST	Calpastatin	MSMS	20190712_QE3_nLC5_DS_SA_PA_HeLa_HCl_pH_1_5_2h_02	712_QE3_nLC5_DS_SA_PA_HeLa_HCl_pH_1_5_2h_02	551.296	2	551.293	1100.57	NaN	NaN	NaN	NaN	NaN	NaN	NaN	NaN	16.624	1	16.624	16.124	17.124	0								0	0	0	0.051521
AAKKDNDFIYHDRVP	15	Unmodified	_AAKKDNDFIYHDRVP_					0	0	0	0	2	Q8WUM4	Q8WUM4	Q8WUM4	PDCD6IP	Programmed cell death 6-interacting protein	MULTI-MSMS	20190712_QE3_nLC5_DS_SA_PA_HeLa_HCl_pH_1_5_2h_01	712_QE3_nLC5_DS_SA_PA_HeLa_HCl_pH_1_5_2h_01	448.235	4	447.981	1787.9	46483	4.7561	0.0021307	4.2657	0.001911	9.0219	0.0040416	448.234	8.539	0.42314	8.539	8.4647	8.8878	0					103	44	5	0	0	0	0.00045024
AAKKLEQLKPRA	12	Unmodified	_AAKKLEQLKPRA_					0	0	0	0	3	Q9Y490;Q9Y4G6	Q9Y490	Q9Y490	TLN1;TLN2	Talin-1;Talin-2	MULTI-MSMS	20190712_QE3_nLC5_DS_SA_PA_HeLa_HCl_pH_1_5_2h_01	712_QE3_nLC5_DS_SA_PA_HeLa_HCl_pH_1_5_2h_01	451.619	3	451.617	1351.83	47118.7	4.7643	0.0021517	-0.24602	-0.00011111	4.5183	0.0020406	451.617	4.5213	0.14151	4.5213	4.4256	4.5671	0					47	14	4	0	0	0	0.00048476
AAKKLEQLKPRA	12	Unmodified	_AAKKLEQLKPRA_					0	0	0	0	3	Q9Y490;Q9Y4G6	Q9Y490	Q9Y490	TLN1;TLN2	Talin-1;Talin-2	MULTI-MSMS	20190712_QE3_nLC5_DS_SA_PA_HeLa_HCl_pH_1_5_2h_02	712_QE3_nLC5_DS_SA_PA_HeLa_HCl_pH_1_5_2h_02	451.619	3	451.617	1351.83	46494.6	3.8197	0.001725	-0.036225	-1.636e-05	3.7834	0.0017087	451.617	4.5624	0.10357	4.5624	4.5057	4.6093	0					28	10	3	0	0	0	8.2656e-05
AAKKLEQLKPRAKP	14	Unmodified	_AAKKLEQLKPRAKP_					0	0	0	0	4	Q9Y490;Q9Y4G6	Q9Y490	Q9Y490	TLN1;TLN2	Talin-1;Talin-2	MULTI-MSMS	20190712_QE3_nLC5_DS_SA_PA_HeLa_HCl_pH_1_5_2h_02	712_QE3_nLC5_DS_SA_PA_HeLa_HCl_pH_1_5_2h_02	395.504	4	395.252	1576.98	50535.6	3.0647	0.0012113	0.70974	0.00028053	3.7744	0.0014918	395.252	4.2238	0.31083	4.2238	4.0159	4.3267	0					88	32	4	0	0	0	0.0038892
AAKRLRLDTGP	11	Unmodified	_AAKRLRLDTGP_					0	0	0	0	2	P35269	P35269	P35269	GTF2F1	General transcription factor IIF subunit 1	MULTI-MSMS	20190712_QE3_nLC5_DS_SA_PA_HeLa_HCl_pH_1_5_2h_02	712_QE3_nLC5_DS_SA_PA_HeLa_HCl_pH_1_5_2h_02	399.908	3	399.907	1196.7	50541.1	3.1775	0.0012707	0.25501	0.00010198	3.4325	0.0013727	399.907	6.2498	0.22621	6.2498	6.1544	6.3806	0					42	23	3	0	0	0	0.031004
AAKRLRLDTGP	11	Unmodified	_AAKRLRLDTGP_					0	0	0	0	2	P35269	P35269	P35269	GTF2F1	General transcription factor IIF subunit 1	MULTI-MSMS	20190712_QE3_nLC5_DS_SA_PA_HeLa_HCl_pH_2_2h_01	712_QE3_nLC5_DS_SA_PA_HeLa_HCl_pH_2_2h_01	399.909	3	399.907	1196.7	50682.3	3.8545	0.0015415	0.91981	0.00036784	4.7743	0.0019093	399.907	6.4373	0.16045	6.4373	6.3319	6.4923	0					42	16	4	0	0	0	0.031188
AAKRLRLDTGPQSLSGKSTP	20	Unmodified	_AAKRLRLDTGPQSLSGKSTP_					0	0	0	0	3	P35269	P35269	P35269	GTF2F1	General transcription factor IIF subunit 1	MULTI-MSMS	20190508_QE3_nLC3_DS_SA_PA_HeLa_IS_HCl_pH_1_5_1h_01	508_QE3_nLC3_DS_SA_PA_HeLa_IS_HCl_pH_1_5_1h_01	521.547	4	521.546	2082.15	44093.8	2.2478	0.0011723	0.59299	0.00030927	2.8407	0.0014816	521.546	8.6348	0.13326	8.6348	8.5614	8.6946	-1.7764e-15					42	13	4	0	0	0	0.00035007
AAKTQTYRPLSKSHSDNSP	19	Unmodified	_AAKTQTYRPLSKSHSDNSP_					0	0	0	0	3	O94875	O94875	O94875	SORBS2	Sorbin and SH3 domain-containing protein 2	MULTI-MSMS	20190508_QE3_nLC3_DS_SA_PA_HeLa_IS_HCl_pH_1_5_1h_02	508_QE3_nLC3_DS_SA_PA_HeLa_IS_HCl_pH_1_5_1h_02	522.769	4	522.767	2087.04	44027.5	2.3411	0.0012238	0.3874	0.00020252	2.7285	0.0014264	522.768	3.8583	0.075556	3.8583	3.8086	3.8842	0					16	7	3	0	0	0	0.0083644
AAKVFESIGKFGLA	14	Acetyl (Protein N-term)	_(ac)AAKVFESIGKFGLA_					1	0	0	0	2	P35232	P35232	P35232	PHB	Prohibitin	MULTI-MSMS	20190508_QE3_nLC3_DS_SA_PA_HeLa_IS_HCl_pH_1_5_1h_01	508_QE3_nLC3_DS_SA_PA_HeLa_IS_HCl_pH_1_5_1h_01	740.416	2	740.414	1478.81	36626.2	2.7208	0.0020145	1.196	0.00088554	3.9168	0.0029001	740.415	30.723	0.12452	30.723	30.67	30.795	0					21	12	3	0	0	0	2.237e-06
AAKVFESIGKFGLA	14	Acetyl (Protein N-term)	_(ac)AAKVFESIGKFGLA_					1	0	0	0	2	P35232	P35232	P35232	PHB	Prohibitin	MULTI-MSMS	20190508_QE3_nLC3_DS_SA_PA_HeLa_IS_HCl_pH_1_5_1h_02	508_QE3_nLC3_DS_SA_PA_HeLa_IS_HCl_pH_1_5_1h_02	740.418	2	740.414	1478.81	35728.9	3.7658	0.0027882	0.5518	0.00040856	4.3176	0.0031968	740.414	30.708	0.077328	30.708	30.659	30.737	3.5527e-15					17	7	3	0	0	0	1.5933e-05
AAKVFESIGKFGLA	14	Acetyl (Protein N-term)	_(ac)AAKVFESIGKFGLA_					1	0	0	0	2	P35232	P35232	P35232	PHB	Prohibitin	MULTI-MSMS	20190508_QE3_nLC3_DS_SA_PA_HeLa_IS_HCl_pH_1_5_2h_01	508_QE3_nLC3_DS_SA_PA_HeLa_IS_HCl_pH_1_5_2h_01	740.418	2	740.414	1478.81	37967.8	2.9789	0.0022056	2.0496	0.0015175	5.0284	0.0037231	740.415	30.699	0.077014	30.699	30.662	30.739	-3.5527e-15					16	7	3	0	0	0	1.1543e-05
AAKVFESIGKFGLA	14	Acetyl (Protein N-term)	_(ac)AAKVFESIGKFGLA_					1	0	0	0	2	P35232	P35232	P35232	PHB	Prohibitin	MULTI-MSMS	20190508_QE3_nLC3_DS_SA_PA_HeLa_IS_HCl_pH_1_5_2h_02	508_QE3_nLC3_DS_SA_PA_HeLa_IS_HCl_pH_1_5_2h_02	740.418	2	740.414	1478.81	36575.9	3.3338	0.0024684	2.0278	0.0015014	5.3617	0.0039698	740.415	30.644	0.086952	30.644	30.591	30.678	0					15	8	3	0	0	0	9.0188e-05
AAKVFESIGKFGLA	14	Acetyl (Protein N-term)	_(ac)AAKVFESIGKFGLA_					1	0	0	0	2	P35232	P35232	P35232	PHB	Prohibitin	MULTI-MSMS	20190508_QE3_nLC3_DS_SA_PA_HeLa_IS_HCl_pH_1_5_4h_01	508_QE3_nLC3_DS_SA_PA_HeLa_IS_HCl_pH_1_5_4h_01	740.417	2	740.414	1478.81	35905.4	3.1963	0.0023666	1.5367	0.0011378	4.733	0.0035044	740.415	30.672	0.067616	30.672	30.636	30.704	-3.5527e-15					12	6	3	0	0	0	1.0648e-06
AAKVFESIGKFGLA	14	Acetyl (Protein N-term)	_(ac)AAKVFESIGKFGLA_					1	0	0	0	2	P35232	P35232	P35232	PHB	Prohibitin	MULTI-MSMS	20190508_QE3_nLC3_DS_SA_PA_HeLa_IS_HCl_pH_1_5_4h_02	508_QE3_nLC3_DS_SA_PA_HeLa_IS_HCl_pH_1_5_4h_02	740.416	2	740.414	1478.81	36528.6	3.7201	0.0027544	-0.32456	-0.00024031	3.3955	0.0025141	740.414	30.621	0.067414	30.621	30.583	30.65	0					12	6	3	0	0	0	0.0010291
AAKVFESIGKFGLA	14	Acetyl (Protein N-term)	_(ac)AAKVFESIGKFGLA_					1	0	0	0	2	P35232	P35232	P35232	PHB	Prohibitin	MULTI-MSMS	20190508_QE3_nLC3_DS_SA_PA_HeLa_IS_HCl_pH_1_5_18h_01	508_QE3_nLC3_DS_SA_PA_HeLa_IS_HCl_pH_1_5_18h_01	740.418	2	740.414	1478.81	35420.2	4.4944	0.0033278	2.9285	0.0021683	7.423	0.0054961	740.416	30.669	0.077119	30.669	30.622	30.699	-3.5527e-15					10	7	2	0	0	0	0.00011191
AAKVFESIGKFGLA	14	Acetyl (Protein N-term)	_(ac)AAKVFESIGKFGLA_					1	0	0	0	2	P35232	P35232	P35232	PHB	Prohibitin	MULTI-MSMS	20190508_QE3_nLC3_DS_SA_PA_HeLa_IS_HCl_pH_1_5_18h_02#2	508_QE3_nLC3_DS_SA_PA_HeLa_IS_HCl_pH_1_5_18h_02#2	740.417	2	740.414	1478.81	35823.8	4.4497	0.0032946	1.598	0.0011832	6.0477	0.0044778	740.413	30.547	0.077211	30.547	30.518	30.596	-3.5527e-15					10	7	2	0	0	0	0.00017756
AAKVFESIGKFGLA	14	Acetyl (Protein N-term)	_(ac)AAKVFESIGKFGLA_					1	0	0	0	2	P35232	P35232	P35232	PHB	Prohibitin	MULTI-MSMS	20190712_QE3_nLC5_DS_SA_PA_HeLa_HCl_pH_1_5_2h_01	712_QE3_nLC5_DS_SA_PA_HeLa_HCl_pH_1_5_2h_01	740.417	2	740.414	1478.81	36335.3	5.3483	0.0039599	0.96978	0.00071804	6.3181	0.004678	740.414	31.528	0.086463	31.528	31.466	31.552	0					14	8	3	0	0	0	2.2476e-11
AAKVFESIGKFGLA	14	Acetyl (Protein N-term)	_(ac)AAKVFESIGKFGLA_					1	0	0	0	2	P35232	P35232	P35232	PHB	Prohibitin	MULTI-MSMS	20190712_QE3_nLC5_DS_SA_PA_HeLa_HCl_pH_1_5_2h_02	712_QE3_nLC5_DS_SA_PA_HeLa_HCl_pH_1_5_2h_02	740.917	2	740.414	1478.81	36107.7	4.3054	0.0031878	1.7166	0.001271	6.022	0.0044587	740.415	31.436	0.076538	31.436	31.389	31.465	3.5527e-15					16	7	3	0	0	0	1.0652e-05
AAKVFESIGKFGLA	14	Acetyl (Protein N-term)	_(ac)AAKVFESIGKFGLA_					1	0	0	0	2	P35232	P35232	P35232	PHB	Prohibitin	MULTI-MSMS	20190712_QE3_nLC5_DS_SA_PA_HeLa_HCl_pH_2_2h_02	712_QE3_nLC5_DS_SA_PA_HeLa_HCl_pH_2_2h_02	740.417	2	740.414	1478.81	37651.1	5.964	0.0044158	-1.5986	-0.0011836	4.3654	0.0032322	740.413	31.511	0.095453	31.511	31.468	31.563	0					21	9	4	0	0	0	1.8742e-07
AAKVFESIGKFGLA	14	Acetyl (Protein N-term)	_(ac)AAKVFESIGKFGLA_					1	0	0	0	2	P35232	P35232	P35232	PHB	Prohibitin	MULTI-MSMS	20190712_QE3_nLC5_DS_SA_PA_HeLa_HCl_pH_2_5_2h_01	712_QE3_nLC5_DS_SA_PA_HeLa_HCl_pH_2_5_2h_01	740.418	2	740.414	1478.81	36991.7	4.9101	0.0036355	1.2812	0.00094858	6.1913	0.0045841	740.415	31.553	0.085959	31.553	31.519	31.605	3.5527e-15					19	8	3	0	0	0	0.0001719
AAKVFESIGKFGLA	14	Acetyl (Protein N-term)	_(ac)AAKVFESIGKFGLA_					1	0	0	0	2	P35232	P35232	P35232	PHB	Prohibitin	MULTI-MSMS	20190712_QE3_nLC5_DS_SA_PA_HeLa_HCl_pH_2_5_2h_02	712_QE3_nLC5_DS_SA_PA_HeLa_HCl_pH_2_5_2h_02	740.419	2	740.414	1478.81	37445.6	6.3606	0.0047094	-2.1932	-0.0016239	4.1674	0.0030856	740.414	31.575	0.057709	31.575	31.531	31.589	0					7	5	2	0	0	0	0.0068291
AALDENKDGKVNIDDLVKVIELVDKEDVHISTSQVA	36	Unmodified	_AALDENKDGKVNIDDLVKVIELVDKEDVHISTSQVA_					0	0	0	0	2	O95202	O95202	O95202	LETM1	LETM1 and EF-hand domain-containing protein 1, mitochondrial	MULTI-MSMS	20190712_QE3_nLC5_DS_SA_PA_HeLa_HCl_pH_2_2h_01	712_QE3_nLC5_DS_SA_PA_HeLa_HCl_pH_2_2h_01	785.22	5	784.816	3919.04	34775.4	5.5658	0.0043681	1.1656	0.00091479	6.7314	0.0052829	785.217	31.187	0.10477	31.187	31.132	31.237	0					32	10	5	0	0	0	2.3744e-05
AALDENKDGKVNIDDLVKVIELVDKEDVHISTSQVA	36	Unmodified	_AALDENKDGKVNIDDLVKVIELVDKEDVHISTSQVA_					0	0	0	0	2	O95202	O95202	O95202	LETM1	LETM1 and EF-hand domain-containing protein 1, mitochondrial	MULTI-MSMS	20190712_QE3_nLC5_DS_SA_PA_HeLa_HCl_pH_2_2h_02	712_QE3_nLC5_DS_SA_PA_HeLa_HCl_pH_2_2h_02	785.221	5	784.816	3919.04	34523.3	7.0734	0.0055514	-0.6247	-0.00049028	6.4487	0.0050611	785.216	31.164	0.10516	31.164	31.096	31.201	-3.5527e-15					35	10	5	0	0	0	0.00011388
AALDENKDGKVNIDDLVKVIELVDKEDVHISTSQVA	36	Unmodified	_AALDENKDGKVNIDDLVKVIELVDKEDVHISTSQVA_					0	0	0	0	2	O95202	O95202	O95202	LETM1	LETM1 and EF-hand domain-containing protein 1, mitochondrial	MULTI-MSMS	20190712_QE3_nLC5_DS_SA_PA_HeLa_HCl_pH_2_5_2h_02	712_QE3_nLC5_DS_SA_PA_HeLa_HCl_pH_2_5_2h_02	785.426	5	784.816	3919.04	35719.4	6.6669	0.0052323	0.82455	0.00064712	7.4914	0.0058794	785.419	31.22	0.10666	31.22	31.175	31.282	-3.5527e-15					25	10	4	0	0	0	0.0057013
AALEELEKIEKARMMERMSLKHQNSGKWAKSKA	33	Oxidation (M),2 Deamidation (NQ)	_AALEELEKIEKARMM(ox)ERMSLKHQ(de)N(de)SGKWAKSKA_	AALEELEKIEKARMMERMSLKHQ(1)N(1)SGKWAKSKA	AALEELEKIEKARM(0.303)M(0.348)ERM(0.348)SLKHQNSGKWAKSKA	AALEELEKIEKARMMERMSLKHQ(42.04)N(42.04)SGKWAKSKA	AALEELEKIEKARM(-0.61)M(0)ERM(0)SLKHQNSGKWAKSKA	0	2	0	1	4	Q9BVJ6	Q9BVJ6	Q9BVJ6	UTP14A	U3 small nucleolar RNA-associated protein 14 homolog A	MULTI-MSMS	20190508_QE3_nLC3_DS_SA_PA_HeLa_IS_HCl_pH_1_5_1h_01	508_QE3_nLC3_DS_SA_PA_HeLa_IS_HCl_pH_1_5_1h_01	962.748	4	962.497	3845.96	32033.6	2.3914	0.0023017	-1.6897	-0.0016263	0.70172	0.00067541	962.996	30.795	0.095896	30.795	30.737	30.833	0					40	9	6	0	0	0	0.039029
AALEELEKIEKARMMERMSLKHQNSGKWAKSKA	33	Oxidation (M),2 Deamidation (NQ)	_AALEELEKIEKARM(ox)MERMSLKHQ(de)N(de)SGKWAKSKA_	AALEELEKIEKARMMERMSLKHQ(1)N(1)SGKWAKSKA	AALEELEKIEKARM(0.333)M(0.333)ERM(0.333)SLKHQNSGKWAKSKA	AALEELEKIEKARMMERMSLKHQ(35.65)N(35.65)SGKWAKSKA	AALEELEKIEKARM(0)M(0)ERM(0)SLKHQNSGKWAKSKA	0	2	0	1	4	Q9BVJ6	Q9BVJ6	Q9BVJ6	UTP14A	U3 small nucleolar RNA-associated protein 14 homolog A	MULTI-MSMS	20190508_QE3_nLC3_DS_SA_PA_HeLa_IS_HCl_pH_1_5_1h_02	508_QE3_nLC3_DS_SA_PA_HeLa_IS_HCl_pH_1_5_1h_02	963	4	962.497	3845.96	31855.9	4.1946	0.0040373	-2.3952	-0.0023054	1.7994	0.0017319	962.995	30.771	0.086391	30.771	30.717	30.804	0					29	8	5	0	0	0	0.052391
AALEELEKIEKARMMERMSLKHQNSGKWAKSKA	33	Oxidation (M),2 Deamidation (NQ)	_AALEELEKIEKARM(ox)MERMSLKHQ(de)N(de)SGKWAKSKA_	AALEELEKIEKARMMERMSLKHQ(1)N(1)SGKWAKSKA	AALEELEKIEKARM(0.333)M(0.333)ERM(0.333)SLKHQNSGKWAKSKA	AALEELEKIEKARMMERMSLKHQ(35.65)N(35.65)SGKWAKSKA	AALEELEKIEKARM(0)M(0)ERM(0)SLKHQNSGKWAKSKA	0	2	0	1	4	Q9BVJ6	Q9BVJ6	Q9BVJ6	UTP14A	U3 small nucleolar RNA-associated protein 14 homolog A	MULTI-MSMS	20190508_QE3_nLC3_DS_SA_PA_HeLa_IS_HCl_pH_1_5_2h_02	508_QE3_nLC3_DS_SA_PA_HeLa_IS_HCl_pH_1_5_2h_02	963.001	4	962.497	3845.96	31833	3.1684	0.0030496	-1.2823	-0.0012342	1.8861	0.0018154	962.997	30.722	0.10586	30.722	30.668	30.774	0					51	10	7	0	0	0	0.052391
AALEELEKIEKARMMERMSLKHQNSGKWAKSKA	33	Oxidation (M),2 Deamidation (NQ)	_AALEELEKIEKARM(ox)MERMSLKHQ(de)N(de)SGKWAKSKA_	AALEELEKIEKARMMERMSLKHQ(1)N(1)SGKWAKSKA	AALEELEKIEKARM(0.333)M(0.333)ERM(0.333)SLKHQNSGKWAKSKA	AALEELEKIEKARMMERMSLKHQ(35.11)N(35.11)SGKWAKSKA	AALEELEKIEKARM(0)M(0)ERM(0)SLKHQNSGKWAKSKA	0	2	0	1	4	Q9BVJ6	Q9BVJ6	Q9BVJ6	UTP14A	U3 small nucleolar RNA-associated protein 14 homolog A	MULTI-MSMS	20190508_QE3_nLC3_DS_SA_PA_HeLa_IS_HCl_pH_1_5_4h_02	508_QE3_nLC3_DS_SA_PA_HeLa_IS_HCl_pH_1_5_4h_02	962.748	4	962.497	3845.96	31905.3	2.9723	0.0028608	-1.0064	-0.00096861	1.966	0.0018922	962.747	30.703	0.07676	30.703	30.66	30.736	3.5527e-15					44	7	7	0	0	0	0.053562
AALEELEKIEKARMMERMSLKHQNSGKWAKSKA	33	Oxidation (M),2 Deamidation (NQ)	_AALEELEKIEKARM(ox)MERMSLKHQ(de)N(de)SGKWAKSKA_	AALEELEKIEKARMMERMSLKHQ(1)N(1)SGKWAKSKA	AALEELEKIEKARM(0.333)M(0.333)ERM(0.333)SLKHQNSGKWAKSKA	AALEELEKIEKARMMERMSLKHQ(35.65)N(35.65)SGKWAKSKA	AALEELEKIEKARM(0)M(0)ERM(0)SLKHQNSGKWAKSKA	0	2	0	1	4	Q9BVJ6	Q9BVJ6	Q9BVJ6	UTP14A	U3 small nucleolar RNA-associated protein 14 homolog A	MULTI-MSMS	20190508_QE3_nLC3_DS_SA_PA_HeLa_IS_HCl_pH_1_5_18h_02#2	508_QE3_nLC3_DS_SA_PA_HeLa_IS_HCl_pH_1_5_18h_02#2	963	4	962.497	3845.96	31873.4	3.7386	0.0035984	-0.68107	-0.00065553	3.0575	0.0029429	962.997	30.639	0.086479	30.639	30.596	30.682	0					39	8	7	0	0	0	0.052391
AALEFLNRFEEAKRTYEEGLKHEA	24	Unmodified	_AALEFLNRFEEAKRTYEEGLKHEA_					0	0	0	0	3	P31948	P31948	P31948	STIP1	Stress-induced-phosphoprotein 1	MULTI-MSMS	20190712_QE3_nLC5_DS_SA_PA_HeLa_HCl_pH_2_2h_01	712_QE3_nLC5_DS_SA_PA_HeLa_HCl_pH_2_2h_01	571.298	5	571.093	2850.43	41635.6	5.0853	0.0029042	0.2776	0.00015854	5.3629	0.0030627	571.294	24.754	0.14302	24.754	24.689	24.832	0					33	14	3	0	0	0	0.00028551
AALEFLNRFEEAKRTYEEGLKHEA	24	Unmodified	_AALEFLNRFEEAKRTYEEGLKHEA_					0	0	0	0	3	P31948	P31948	P31948	STIP1	Stress-induced-phosphoprotein 1	MULTI-MSMS	20190712_QE3_nLC5_DS_SA_PA_HeLa_HCl_pH_2_2h_01	712_QE3_nLC5_DS_SA_PA_HeLa_HCl_pH_2_2h_01	713.869	4	713.615	2850.43	36630.2	5.2678	0.0037591	-0.56099	-0.00040033	4.7068	0.0033588	713.865	24.753	0.11469	24.753	24.689	24.804	-3.5527e-15					44	11	5	0	0	0	0.0097734
AALEFLNRFEEAKRTYEEGLKHEA	24	Unmodified	_AALEFLNRFEEAKRTYEEGLKHEA_					0	0	0	0	3	P31948	P31948	P31948	STIP1	Stress-induced-phosphoprotein 1	MULTI-MSMS	20190712_QE3_nLC5_DS_SA_PA_HeLa_HCl_pH_2_5_2h_01	712_QE3_nLC5_DS_SA_PA_HeLa_HCl_pH_2_5_2h_01	571.498	5	571.093	2850.43	42191.2	4.5323	0.0025884	0.17746	0.00010135	4.7098	0.0026897	571.495	24.985	0.13364	24.985	24.915	25.048	-3.5527e-15					53	13	5	0	0	0	0.0019265
AALEFLNRFEEAKRTYEEGLKHEA	24	Unmodified	_AALEFLNRFEEAKRTYEEGLKHEA_					0	0	0	0	3	P31948	P31948	P31948	STIP1	Stress-induced-phosphoprotein 1	MULTI-MSMS	20190712_QE3_nLC5_DS_SA_PA_HeLa_HCl_pH_2_5_2h_01	712_QE3_nLC5_DS_SA_PA_HeLa_HCl_pH_2_5_2h_01	713.869	4	713.615	2850.43	36973	4.625	0.0033005	0.53851	0.00038429	5.1636	0.0036848	713.866	24.981	0.11451	24.981	24.924	25.039	0					49	11	6	0	0	0	0.00013712
AALEFLNRFEEAKRTYEEGLKHEA	24	Unmodified	_AALEFLNRFEEAKRTYEEGLKHEA_					0	0	0	0	3	P31948	P31948	P31948	STIP1	Stress-induced-phosphoprotein 1	MULTI-MSMS	20190712_QE3_nLC5_DS_SA_PA_HeLa_HCl_pH_2_5_2h_02	712_QE3_nLC5_DS_SA_PA_HeLa_HCl_pH_2_5_2h_02	713.618	4	713.615	2850.43	37166.4	4.9644	0.0035427	0.78537	0.00056045	5.7498	0.0041031	713.866	25.161	0.13515	25.161	25.082	25.217	0					41	13	4	0	0	0	0.0036331
AALEFLNRFEEAKRTYEEGLKHEANNP	27	Unmodified	_AALEFLNRFEEAKRTYEEGLKHEANNP_					0	0	0	0	4	P31948	P31948	P31948	STIP1	Stress-induced-phosphoprotein 1	MULTI-MSMS	20190508_QE3_nLC3_DS_SA_PA_HeLa_IS_HCl_pH_1_5_1h_01	508_QE3_nLC3_DS_SA_PA_HeLa_IS_HCl_pH_1_5_1h_01	795.404	4	794.899	3175.57	34994.1	2.6934	0.002141	-0.68337	-0.00054321	2.0101	0.0015978	795.148	23.701	0.29893	23.701	23.61	23.909	0					104	30	7	0	0	0	0.0027257
AALEFLNRFEEAKRTYEEGLKHEANNP	27	Unmodified	_AALEFLNRFEEAKRTYEEGLKHEANNP_					0	0	0	0	4	P31948	P31948	P31948	STIP1	Stress-induced-phosphoprotein 1	MULTI-MSMS	20190508_QE3_nLC3_DS_SA_PA_HeLa_IS_HCl_pH_1_5_1h_02	508_QE3_nLC3_DS_SA_PA_HeLa_IS_HCl_pH_1_5_1h_02	795.403	4	794.899	3175.57	36228.7	1.9691	0.0015652	-0.036133	-2.8722e-05	1.933	0.0015365	795.402	23.721	0.16334	23.721	23.659	23.822	0					37	16	3	0	0	0	0.00044391
AALEFLNRFEEAKRTYEEGLKHEANNP	27	Unmodified	_AALEFLNRFEEAKRTYEEGLKHEANNP_					0	0	0	0	4	P31948	P31948	P31948	STIP1	Stress-induced-phosphoprotein 1	MULTI-MSMS	20190508_QE3_nLC3_DS_SA_PA_HeLa_IS_HCl_pH_1_5_2h_01	508_QE3_nLC3_DS_SA_PA_HeLa_IS_HCl_pH_1_5_2h_01	795.15	4	794.899	3175.57	34414.8	2.5056	0.0019917	-0.98383	-0.00078205	1.5218	0.0012097	795.147	23.541	0.26986	23.541	23.385	23.655	0					115	27	7	0	0	0	0.022977
AALEFLNRFEEAKRTYEEGLKHEANNP	27	Unmodified	_AALEFLNRFEEAKRTYEEGLKHEANNP_					0	0	0	0	4	P31948	P31948	P31948	STIP1	Stress-induced-phosphoprotein 1	MULTI-MSMS	20190508_QE3_nLC3_DS_SA_PA_HeLa_IS_HCl_pH_1_5_2h_02	508_QE3_nLC3_DS_SA_PA_HeLa_IS_HCl_pH_1_5_2h_02	795.393	4	794.899	3175.57	34945.6	2.5237	0.0020061	0.2256	0.00017933	2.7493	0.0021854	795.15	23.364	0.16364	23.364	23.281	23.445	0					78	16	7	0	0	0	1.7599e-05
AALEFLNRFEEAKRTYEEGLKHEANNP	27	Unmodified	_AALEFLNRFEEAKRTYEEGLKHEANNP_					0	0	0	0	4	P31948	P31948	P31948	STIP1	Stress-induced-phosphoprotein 1	MULTI-MSMS	20190508_QE3_nLC3_DS_SA_PA_HeLa_IS_HCl_pH_1_5_4h_02	508_QE3_nLC3_DS_SA_PA_HeLa_IS_HCl_pH_1_5_4h_02	795.399	4	794.899	3175.57	35465.4	2.7929	0.00222	-0.69658	-0.00055371	2.0963	0.0016663	795.15	23.328	0.19235	23.328	23.217	23.41	0					72	19	5	0	0	0	0.00044296
AALEFLNRFEEAKRTYEEGLKHEANNP	27	Unmodified	_AALEFLNRFEEAKRTYEEGLKHEANNP_					0	0	0	0	4	P31948	P31948	P31948	STIP1	Stress-induced-phosphoprotein 1	MULTI-MSMS	20190508_QE3_nLC3_DS_SA_PA_HeLa_IS_HCl_pH_1_5_18h_01	508_QE3_nLC3_DS_SA_PA_HeLa_IS_HCl_pH_1_5_18h_01	795.154	4	794.899	3175.57	34480.7	4.3475	0.0034558	-2.015	-0.0016017	2.3325	0.0018541	795.149	23.6	0.28024	23.6	23.429	23.709	0					115	28	6	0	0	0	0.045666
AALEFLNRFEEAKRTYEEGLKHEANNP	27	Unmodified	_AALEFLNRFEEAKRTYEEGLKHEANNP_					0	0	0	0	4	P31948	P31948	P31948	STIP1	Stress-induced-phosphoprotein 1	MULTI-MSMS	20190508_QE3_nLC3_DS_SA_PA_HeLa_IS_HCl_pH_1_5_18h_02#2	508_QE3_nLC3_DS_SA_PA_HeLa_IS_HCl_pH_1_5_18h_02#2	795.154	4	794.899	3175.57	34941.4	4.527	0.0035985	-0.39636	-0.00031506	4.1306	0.0032834	795.4	23.097	0.26055	23.097	22.998	23.258	0					99	26	6	0	0	0	0.01723
AALEFLNRFEEAKRTYEEGLKHEANNP	27	Unmodified	_AALEFLNRFEEAKRTYEEGLKHEANNP_					0	0	0	0	4	P31948	P31948	P31948	STIP1	Stress-induced-phosphoprotein 1	MULTI-MSMS	20190712_QE3_nLC5_DS_SA_PA_HeLa_HCl_pH_1_5_2h_01	712_QE3_nLC5_DS_SA_PA_HeLa_HCl_pH_1_5_2h_01	795.406	4	794.899	3175.57	34600.8	6.1966	0.0049257	0.47364	0.0003765	6.6703	0.0053022	795.15	24.84	0.16364	24.84	24.756	24.92	0					77	16	6	0	0	0	0.00040642
AALEFLNRFEEAKRTYEEGLKHEANNP	27	Unmodified	_AALEFLNRFEEAKRTYEEGLKHEANNP_					0	0	0	0	4	P31948	P31948	P31948	STIP1	Stress-induced-phosphoprotein 1	MULTI-MSMS	20190712_QE3_nLC5_DS_SA_PA_HeLa_HCl_pH_1_5_2h_02	712_QE3_nLC5_DS_SA_PA_HeLa_HCl_pH_1_5_2h_02	795.403	4	794.899	3175.57	35002.5	3.8705	0.0030767	-0.35815	-0.00028469	3.5123	0.002792	795.15	24.49	0.26798	24.49	24.34	24.608	0					104	27	7	0	0	0	0.0020638
AALEFLNRFEEAKRTYEEGLKHEANNP	27	Unmodified	_AALEFLNRFEEAKRTYEEGLKHEANNP_					0	0	0	0	4	P31948	P31948	P31948	STIP1	Stress-induced-phosphoprotein 1	MULTI-MSMS	20190712_QE3_nLC5_DS_SA_PA_HeLa_HCl_pH_2_2h_01	712_QE3_nLC5_DS_SA_PA_HeLa_HCl_pH_2_2h_01	795.154	4	794.899	3175.57	34777.9	4.7972	0.0038133	-0.76861	-0.00061097	4.0286	0.0032023	795.15	24.825	0.18036	24.825	24.737	24.918	0					83	18	6	0	0	0	0.0054514
AALEFLNRFEEAKRTYEEGLKHEANNP	27	Unmodified	_AALEFLNRFEEAKRTYEEGLKHEANNP_					0	0	0	0	4	P31948	P31948	P31948	STIP1	Stress-induced-phosphoprotein 1	MULTI-MSMS	20190712_QE3_nLC5_DS_SA_PA_HeLa_HCl_pH_2_2h_02	712_QE3_nLC5_DS_SA_PA_HeLa_HCl_pH_2_2h_02	795.404	4	794.899	3175.57	35464.1	3.727	0.0029626	-0.008896	-7.0715e-06	3.7181	0.0029555	795.15	24.885	0.23825	24.885	24.786	25.025	0					82	24	6	0	0	0	0.0006694
AALEFLNRFEEAKRTYEEGLKHEANNP	27	Unmodified	_AALEFLNRFEEAKRTYEEGLKHEANNP_					0	0	0	0	4	P31948	P31948	P31948	STIP1	Stress-induced-phosphoprotein 1	MULTI-MSMS	20190712_QE3_nLC5_DS_SA_PA_HeLa_HCl_pH_2_5_2h_01	712_QE3_nLC5_DS_SA_PA_HeLa_HCl_pH_2_5_2h_01	795.406	4	794.899	3175.57	34934.3	4.0302	0.0032036	0.17521	0.00013927	4.2054	0.0033428	795.15	25.04	0.20023	25.04	24.963	25.163	0					85	20	7	0	0	0	0.00091063
AALEFLNRFEEAKRTYEEGLKHEANNP	27	Unmodified	_AALEFLNRFEEAKRTYEEGLKHEANNP_					0	0	0	0	4	P31948	P31948	P31948	STIP1	Stress-induced-phosphoprotein 1	MULTI-MSMS	20190712_QE3_nLC5_DS_SA_PA_HeLa_HCl_pH_2_5_2h_02	712_QE3_nLC5_DS_SA_PA_HeLa_HCl_pH_2_5_2h_02	795.405	4	794.899	3175.57	34792	4.5245	0.0035965	-0.32918	-0.00026166	4.1953	0.0033349	795.401	25.222	0.18198	25.222	25.12	25.302	0					84	18	6	0	0	0	1.7361e-05
AALENTHLLEVVNQCLSARS	20	Unmodified	_AALENTHLLEVVNQCLSARS_					0	0	0	0	3	Q9Y3D0	Q9Y3D0	Q9Y3D0	FAM96B	Mitotic spindle-associated MMXD complex subunit MIP18	MULTI-MSMS	20190712_QE3_nLC5_DS_SA_PA_HeLa_HCl_pH_1_5_2h_02	712_QE3_nLC5_DS_SA_PA_HeLa_HCl_pH_1_5_2h_02	742.388	3	742.383	2224.13	35551.4	4.3397	0.0032217	-0.25223	-0.00018725	4.0875	0.0030345	742.383	25.922	0.1052	25.922	25.888	25.993	0					17	10	2	0	0	0	9.4942e-06
AALGHLA	7	Acetyl (Protein N-term)	_(ac)AALGHLA_					1	0	0	0	2	Q9H7E9	Q9H7E9	Q9H7E9	C8orf33	UPF0488 protein C8orf33	MULTI-SECPEP	20190508_QE3_nLC3_DS_SA_PA_HeLa_IS_HCl_pH_1_5_2h_02	508_QE3_nLC3_DS_SA_PA_HeLa_IS_HCl_pH_1_5_2h_02	693.861	1	694.388	693.381	38839	2.4304	0.0016876	2.3826	0.0016545	4.813	0.0033421	694.39	17.778	0.16185	17.778	17.704	17.866	0					30	16	2	0	0	0	0.049068
AALGHLAGEA	10	Acetyl (Protein N-term)	_(ac)AALGHLAGEA_					1	0	0	0	3	Q9H7E9	Q9H7E9	Q9H7E9	C8orf33	UPF0488 protein C8orf33	MULTI-SECPEP	20190712_QE3_nLC5_DS_SA_PA_HeLa_HCl_pH_2_5_2h_02	712_QE3_nLC5_DS_SA_PA_HeLa_HCl_pH_2_5_2h_02	476.579	2	476.248	950.482	46776.5	4.4416	0.0021153	1.5728	0.00074903	6.0144	0.0028643	476.249	20.718	0.24856	20.718	20.594	20.843	-3.5527e-15					39	25	2	0	0	0	0.054691
AALKCGLTKKQLDSTIGIHP	20	Unmodified	_AALKCGLTKKQLDSTIGIHP_					0	0	0	0	2	Q16881	Q16881	Q16881	TXNRD1	Thioredoxin reductase 1, cytoplasmic	MULTI-MSMS	20190508_QE3_nLC3_DS_SA_PA_HeLa_IS_HCl_pH_1_5_1h_02	508_QE3_nLC3_DS_SA_PA_HeLa_IS_HCl_pH_1_5_1h_02	538.807	4	538.554	2150.19	42408.3	3.2136	0.0017307	0.53743	0.00028944	3.7511	0.0020201	538.806	13.933	0.15216	13.933	13.855	14.007	0					34	15	3	0	0	0	0.0041563
AALKCGLTKKQLDSTIGIHP	20	Unmodified	_AALKCGLTKKQLDSTIGIHP_					0	0	0	0	2	Q16881	Q16881	Q16881	TXNRD1	Thioredoxin reductase 1, cytoplasmic	MULTI-MSMS	20190712_QE3_nLC5_DS_SA_PA_HeLa_HCl_pH_1_5_2h_01	712_QE3_nLC5_DS_SA_PA_HeLa_HCl_pH_1_5_2h_01	538.808	4	538.554	2150.19	42665.6	4.8101	0.0025905	0.27969	0.00015063	5.0898	0.0027411	538.806	14.26	0.19804	14.26	14.147	14.345	1.7764e-15					51	20	4	0	0	0	0.0042543
AALKCGLTKKQLDSTIGIHP	20	Unmodified	_AALKCGLTKKQLDSTIGIHP_					0	0	0	0	2	Q16881	Q16881	Q16881	TXNRD1	Thioredoxin reductase 1, cytoplasmic	MULTI-MSMS	20190712_QE3_nLC5_DS_SA_PA_HeLa_HCl_pH_1_5_2h_02	712_QE3_nLC5_DS_SA_PA_HeLa_HCl_pH_1_5_2h_02	538.558	4	538.554	2150.19	41970.7	4.1324	0.0022255	0.326	0.00017557	4.4584	0.0024011	538.806	14.048	0.34028	14.048	13.872	14.212	0					97	35	5	0	0	0	0.00019926
AALKKKGWEVVESDLYAMNFNP	22	Unmodified	_AALKKKGWEVVESDLYAMNFNP_					0	0	0	0	3	P15559	P15559	P15559	NQO1	NAD(P)H dehydrogenase [quinone] 1	MULTI-MSMS	20190508_QE3_nLC3_DS_SA_PA_HeLa_IS_HCl_pH_1_5_1h_01	508_QE3_nLC3_DS_SA_PA_HeLa_IS_HCl_pH_1_5_1h_01	837.765	3	837.43	2509.27	35010.6	2.6005	0.0021778	-0.34747	-0.00029098	2.2531	0.0018868	837.763	25.351	0.17309	25.351	25.269	25.442	0					47	17	4	0	0	0	6.0904e-05
AALKKKGWEVVESDLYAMNFNP	22	Unmodified	_AALKKKGWEVVESDLYAMNFNP_					0	0	0	0	3	P15559	P15559	P15559	NQO1	NAD(P)H dehydrogenase [quinone] 1	MULTI-MSMS	20190508_QE3_nLC3_DS_SA_PA_HeLa_IS_HCl_pH_1_5_1h_01	508_QE3_nLC3_DS_SA_PA_HeLa_IS_HCl_pH_1_5_1h_01	628.575	4	628.324	2509.27	39327.7	2.7838	0.0017491	-0.8	-0.00050266	1.9838	0.0012465	628.574	25.385	0.18264	25.385	25.269	25.451	-3.5527e-15					55	18	4	0	0	0	0.0026449
AALKKKGWEVVESDLYAMNFNP	22	Unmodified	_AALKKKGWEVVESDLYAMNFNP_					0	0	0	0	3	P15559	P15559	P15559	NQO1	NAD(P)H dehydrogenase [quinone] 1	MULTI-MSMS	20190508_QE3_nLC3_DS_SA_PA_HeLa_IS_HCl_pH_1_5_2h_01	508_QE3_nLC3_DS_SA_PA_HeLa_IS_HCl_pH_1_5_2h_01	628.578	4	628.324	2509.27	39132.4	2.9101	0.0018285	-0.32539	-0.00020445	2.5847	0.001624	628.574	25.291	0.24084	25.291	25.177	25.418	0					54	24	4	0	0	0	0.03973
AALKKKGWEVVESDLYAMNFNP	22	Unmodified	_AALKKKGWEVVESDLYAMNFNP_					0	0	0	0	3	P15559	P15559	P15559	NQO1	NAD(P)H dehydrogenase [quinone] 1	MULTI-MSMS	20190508_QE3_nLC3_DS_SA_PA_HeLa_IS_HCl_pH_1_5_2h_01	508_QE3_nLC3_DS_SA_PA_HeLa_IS_HCl_pH_1_5_2h_01	837.764	3	837.43	2509.27	34070.2	2.5818	0.0021621	-1.2168	-0.001019	1.365	0.0011431	837.763	25.27	0.21176	25.27	25.187	25.399	0					51	21	4	0	0	0	6.4013e-05
AALKKKGWEVVESDLYAMNFNP	22	Unmodified	_AALKKKGWEVVESDLYAMNFNP_					0	0	0	0	3	P15559	P15559	P15559	NQO1	NAD(P)H dehydrogenase [quinone] 1	MULTI-MSMS	20190508_QE3_nLC3_DS_SA_PA_HeLa_IS_HCl_pH_1_5_2h_02	508_QE3_nLC3_DS_SA_PA_HeLa_IS_HCl_pH_1_5_2h_02	837.767	3	837.43	2509.27	34515.9	2.5262	0.0021155	-0.040429	-3.3856e-05	2.4858	0.0020817	837.765	25.073	0.19259	25.073	24.995	25.188	0					59	19	4	0	0	0	1.9074e-05
AALKKKGWEVVESDLYAMNFNP	22	Unmodified	_AALKKKGWEVVESDLYAMNFNP_					0	0	0	0	3	P15559	P15559	P15559	NQO1	NAD(P)H dehydrogenase [quinone] 1	MULTI-MSMS	20190508_QE3_nLC3_DS_SA_PA_HeLa_IS_HCl_pH_1_5_2h_02	508_QE3_nLC3_DS_SA_PA_HeLa_IS_HCl_pH_1_5_2h_02	628.576	4	628.324	2509.27	39441.6	3.1266	0.0019645	-0.78261	-0.00049173	2.344	0.0014728	628.574	25.069	0.18295	25.069	24.995	25.178	3.5527e-15					60	18	5	0	0	0	0.038808
AALKKKGWEVVESDLYAMNFNP	22	Unmodified	_AALKKKGWEVVESDLYAMNFNP_					0	0	0	0	3	P15559	P15559	P15559	NQO1	NAD(P)H dehydrogenase [quinone] 1	MULTI-MSMS	20190508_QE3_nLC3_DS_SA_PA_HeLa_IS_HCl_pH_1_5_4h_01	508_QE3_nLC3_DS_SA_PA_HeLa_IS_HCl_pH_1_5_4h_01	837.766	3	837.43	2509.27	34554.7	2.796	0.0023414	-0.98534	-0.00082515	1.8106	0.0015163	837.764	25.22	0.22088	25.22	25.11	25.331	0					68	22	5	0	0	0	2.9457e-05
AALKKKGWEVVESDLYAMNFNP	22	Unmodified	_AALKKKGWEVVESDLYAMNFNP_					0	0	0	0	3	P15559	P15559	P15559	NQO1	NAD(P)H dehydrogenase [quinone] 1	MULTI-MSMS	20190508_QE3_nLC3_DS_SA_PA_HeLa_IS_HCl_pH_1_5_4h_01	508_QE3_nLC3_DS_SA_PA_HeLa_IS_HCl_pH_1_5_4h_01	628.824	4	628.324	2509.27	38632.2	2.9564	0.0018576	-1.9491	-0.0012246	1.0073	0.00063293	628.324	25.187	0.22085	25.187	25.101	25.322	0					67	22	4	0	0	0	0.0053512
AALKKKGWEVVESDLYAMNFNP	22	Unmodified	_AALKKKGWEVVESDLYAMNFNP_					0	0	0	0	3	P15559	P15559	P15559	NQO1	NAD(P)H dehydrogenase [quinone] 1	MULTI-MSMS	20190508_QE3_nLC3_DS_SA_PA_HeLa_IS_HCl_pH_1_5_4h_02	508_QE3_nLC3_DS_SA_PA_HeLa_IS_HCl_pH_1_5_4h_02	838.097	3	837.43	2509.27	34517.9	2.7223	0.0022798	-0.47157	-0.00039491	2.2508	0.0018849	837.764	25.066	0.16386	25.066	24.999	25.163	0					46	16	4	0	0	0	3.1663e-05
AALKKKGWEVVESDLYAMNFNP	22	Unmodified	_AALKKKGWEVVESDLYAMNFNP_					0	0	0	0	3	P15559	P15559	P15559	NQO1	NAD(P)H dehydrogenase [quinone] 1	MULTI-MSMS	20190508_QE3_nLC3_DS_SA_PA_HeLa_IS_HCl_pH_1_5_4h_02	508_QE3_nLC3_DS_SA_PA_HeLa_IS_HCl_pH_1_5_4h_02	628.829	4	628.324	2509.27	39552.3	3.3243	0.0020887	-0.92974	-0.00058418	2.3946	0.0015046	628.825	25.084	0.20223	25.084	24.98	25.182	0					47	20	3	0	0	0	0.0052171
AALKKKGWEVVESDLYAMNFNP	22	Unmodified	_AALKKKGWEVVESDLYAMNFNP_					0	0	0	0	3	P15559	P15559	P15559	NQO1	NAD(P)H dehydrogenase [quinone] 1	MULTI-MSMS	20190712_QE3_nLC5_DS_SA_PA_HeLa_HCl_pH_1_5_2h_01	712_QE3_nLC5_DS_SA_PA_HeLa_HCl_pH_1_5_2h_01	837.768	3	837.43	2509.27	34590.6	4.4728	0.0037457	-2.2734	-0.0019039	2.1994	0.0018418	837.762	26.725	0.20025	26.725	26.661	26.861	0					38	20	3	0	0	0	3.8435e-05
AALKKKGWEVVESDLYAMNFNP	22	Unmodified	_AALKKKGWEVVESDLYAMNFNP_					0	0	0	0	3	P15559	P15559	P15559	NQO1	NAD(P)H dehydrogenase [quinone] 1	MULTI-MSMS	20190712_QE3_nLC5_DS_SA_PA_HeLa_HCl_pH_1_5_2h_02	712_QE3_nLC5_DS_SA_PA_HeLa_HCl_pH_1_5_2h_02	837.77	3	837.43	2509.27	34117	4.3809	0.0036687	-0.97393	-0.00081559	3.4069	0.0028531	837.764	26.336	0.24851	26.336	26.213	26.462	0					76	25	4	0	0	0	4.5374e-05
AALKKKGWEVVESDLYAMNFNP	22	Unmodified	_AALKKKGWEVVESDLYAMNFNP_					0	0	0	0	3	P15559	P15559	P15559	NQO1	NAD(P)H dehydrogenase [quinone] 1	MULTI-MSMS	20190712_QE3_nLC5_DS_SA_PA_HeLa_HCl_pH_1_5_2h_02	712_QE3_nLC5_DS_SA_PA_HeLa_HCl_pH_1_5_2h_02	628.577	4	628.324	2509.27	38340.9	4.6103	0.0028967	-1.694	-0.0010644	2.9163	0.0018324	628.574	26.338	0.23893	26.338	26.204	26.443	3.5527e-15					73	24	5	0	0	0	0.0056144
AALKKKGWEVVESDLYAMNFNP	22	Unmodified	_AALKKKGWEVVESDLYAMNFNP_					0	0	0	0	3	P15559	P15559	P15559	NQO1	NAD(P)H dehydrogenase [quinone] 1	MULTI-MSMS	20190712_QE3_nLC5_DS_SA_PA_HeLa_HCl_pH_2_2h_02	712_QE3_nLC5_DS_SA_PA_HeLa_HCl_pH_2_2h_02	837.766	3	837.43	2509.27	36559.5	4.1	0.0034334	-0.93947	-0.00078674	3.1605	0.0026467	837.763	26.741	0.12365	26.741	26.689	26.813	0					18	12	2	0	0	0	0.00034625
AALLLCQNKGLLETTVQKVA	20	Unmodified	_AALLLCQNKGLLETTVQKVA_					0	0	0	0	2	O43290	O43290	O43290	SART1	U4/U6.U5 tri-snRNP-associated protein 1	MULTI-MSMS	20190712_QE3_nLC5_DS_SA_PA_HeLa_HCl_pH_2_2h_01	712_QE3_nLC5_DS_SA_PA_HeLa_HCl_pH_2_2h_01	724.085	3	724.08	2169.22	38044.2	3.6234	0.0026236	3.4236	0.0024789	7.047	0.0051026	724.083	25.262	0.10473	25.262	25.203	25.308	0					28	10	4	0	0	0	0.04469
AALSVRNLSP	10	Unmodified	_AALSVRNLSP_					0	0	0	0	2	P23246	P23246	P23246	SFPQ	Splicing factor, proline- and glutamine-rich	MULTI-MSMS	20190508_QE3_nLC3_DS_SA_PA_HeLa_IS_HCl_pH_1_5_1h_01	508_QE3_nLC3_DS_SA_PA_HeLa_IS_HCl_pH_1_5_1h_01	514.299	2	514.298	1026.58	44296.4	1.8852	0.00096958	0.28885	0.00014856	2.1741	0.0011181	514.299	14.662	0.38969	14.662	14.44	14.829	0					108	40	3	0	0	0	0.00433
AALSVRNLSP	10	Unmodified	_AALSVRNLSP_					0	0	0	0	2	P23246	P23246	P23246	SFPQ	Splicing factor, proline- and glutamine-rich	MULTI-SECPEP	20190508_QE3_nLC3_DS_SA_PA_HeLa_IS_HCl_pH_1_5_1h_02	508_QE3_nLC3_DS_SA_PA_HeLa_IS_HCl_pH_1_5_1h_02	514.325	2	514.298	1026.58	44193.3	1.9585	0.0010073	0.45426	0.00023362	2.4128	0.0012409	514.299	14.756	0.40935	14.756	14.55	14.959	-1.7764e-15					108	42	3	0	0	0	0.017193
AALSVRNLSP	10	Unmodified	_AALSVRNLSP_					0	0	0	0	2	P23246	P23246	P23246	SFPQ	Splicing factor, proline- and glutamine-rich	MULTI-MSMS	20190508_QE3_nLC3_DS_SA_PA_HeLa_IS_HCl_pH_1_5_2h_01	508_QE3_nLC3_DS_SA_PA_HeLa_IS_HCl_pH_1_5_2h_01	514.299	2	514.298	1026.58	44059.3	1.8852	0.00096958	0.67642	0.00034788	2.5617	0.0013175	514.299	14.563	0.4175	14.563	14.305	14.723	0					112	43	3	0	0	0	0.015523
AALSVRNLSP	10	Unmodified	_AALSVRNLSP_					0	0	0	0	2	P23246	P23246	P23246	SFPQ	Splicing factor, proline- and glutamine-rich	MULTI-MSMS	20190508_QE3_nLC3_DS_SA_PA_HeLa_IS_HCl_pH_1_5_4h_01	508_QE3_nLC3_DS_SA_PA_HeLa_IS_HCl_pH_1_5_4h_01	514.3	2	514.298	1026.58	44050.6	1.716	0.00088254	0.67855	0.00034898	2.3946	0.0012315	514.299	14.531	0.3791	14.531	14.309	14.688	0					101	39	3	0	0	0	0.015481
AALSVRNLSP	10	Unmodified	_AALSVRNLSP_					0	0	0	0	2	P23246	P23246	P23246	SFPQ	Splicing factor, proline- and glutamine-rich	MULTI-MSMS	20190508_QE3_nLC3_DS_SA_PA_HeLa_IS_HCl_pH_1_5_4h_02	508_QE3_nLC3_DS_SA_PA_HeLa_IS_HCl_pH_1_5_4h_02	514.3	2	514.298	1026.58	43942.8	2.0264	0.0010422	0.68243	0.00035097	2.7089	0.0013932	514.299	14.507	0.39798	14.507	14.283	14.681	1.7764e-15					110	41	3	0	0	0	0.023167
AALSVRNLSP	10	Unmodified	_AALSVRNLSP_					0	0	0	0	2	P23246	P23246	P23246	SFPQ	Splicing factor, proline- and glutamine-rich	MULTI-MSMS	20190508_QE3_nLC3_DS_SA_PA_HeLa_IS_HCl_pH_1_5_18h_01	508_QE3_nLC3_DS_SA_PA_HeLa_IS_HCl_pH_1_5_18h_01	514.3	2	514.298	1026.58	43398.9	2.6036	0.001339	0.58652	0.00030165	3.1902	0.0016407	514.299	14.612	0.39896	14.612	14.396	14.795	1.7764e-15					109	41	3	0	0	0	0.00433
AALSVRNLSP	10	Unmodified	_AALSVRNLSP_					0	0	0	0	2	P23246	P23246	P23246	SFPQ	Splicing factor, proline- and glutamine-rich	MULTI-MSMS	20190508_QE3_nLC3_DS_SA_PA_HeLa_IS_HCl_pH_1_5_18h_02#2	508_QE3_nLC3_DS_SA_PA_HeLa_IS_HCl_pH_1_5_18h_02#2	514.3	2	514.298	1026.58	42673.4	3.5893	0.001846	0.29241	0.00015039	3.8817	0.0019963	514.299	14.425	0.37892	14.425	14.227	14.606	0					104	39	3	0	0	0	0.055872
AALSVRNLSP	10	Unmodified	_AALSVRNLSP_					0	0	0	0	2	P23246	P23246	P23246	SFPQ	Splicing factor, proline- and glutamine-rich	MULTI-MSMS	20190712_QE3_nLC5_DS_SA_PA_HeLa_HCl_pH_1_5_2h_01	712_QE3_nLC5_DS_SA_PA_HeLa_HCl_pH_1_5_2h_01	514.301	2	514.298	1026.58	44250.5	4.3331	0.0022285	0.22854	0.00011754	4.5616	0.002346	514.299	15.298	0.3869	15.298	15.082	15.469	1.7764e-15					95	40	3	0	0	0	0.016526
AALSVRNLSP	10	Unmodified	_AALSVRNLSP_					0	0	0	0	2	P23246	P23246	P23246	SFPQ	Splicing factor, proline- and glutamine-rich	MULTI-MSMS	20190712_QE3_nLC5_DS_SA_PA_HeLa_HCl_pH_1_5_2h_02	712_QE3_nLC5_DS_SA_PA_HeLa_HCl_pH_1_5_2h_02	514.299	2	514.298	1026.58	43937.8	3.3147	0.0017047	0.31049	0.00015969	3.6251	0.0018644	514.299	15.434	0.31107	15.434	15.274	15.585	-1.7764e-15					71	32	3	0	0	0	0.0013376
AALTRDP	7	Acetyl (Protein N-term)	_(ac)AALTRDP_					1	0	0	0	2	P06744	P06744	P06744	GPI	Glucose-6-phosphate isomerase	MULTI-MSMS	20190508_QE3_nLC3_DS_SA_PA_HeLa_IS_HCl_pH_1_5_1h_01	508_QE3_nLC3_DS_SA_PA_HeLa_IS_HCl_pH_1_5_1h_01	393.212	2	393.211	784.408	48959.9	1.6399	0.00064484	0.26129	0.00010274	1.9012	0.00074758	393.211	10.804	0.85229	10.804	10.105	10.957	0					170	89	3	0	0	0	0.019767
AALTRDP	7	Acetyl (Protein N-term)	_(ac)AALTRDP_					1	0	0	0	2	P06744	P06744	P06744	GPI	Glucose-6-phosphate isomerase	MULTI-MSMS	20190508_QE3_nLC3_DS_SA_PA_HeLa_IS_HCl_pH_1_5_1h_02	508_QE3_nLC3_DS_SA_PA_HeLa_IS_HCl_pH_1_5_1h_02	393.212	2	393.211	784.408	49998.4	1.4604	0.00057426	-0.28284	-0.00011122	1.1776	0.00046304	393.211	10.978	0.37958	10.978	10.85	11.23	0					96	39	4	0	0	0	0.011302
AALTRDP	7	Acetyl (Protein N-term)	_(ac)AALTRDP_					1	0	0	0	2	P06744	P06744	P06744	GPI	Glucose-6-phosphate isomerase	MULTI-MSMS	20190508_QE3_nLC3_DS_SA_PA_HeLa_IS_HCl_pH_1_5_2h_01	508_QE3_nLC3_DS_SA_PA_HeLa_IS_HCl_pH_1_5_2h_01	393.211	2	393.211	784.408	49478.7	1.244	0.00048917	1.1827	0.00046505	2.4267	0.00095422	393.211	10.713	0.51053	10.713	10.43	10.94	0					160	53	5	0	0	0	0.013717
AALTRDP	7	Acetyl (Protein N-term)	_(ac)AALTRDP_					1	0	0	0	2	P06744	P06744	P06744	GPI	Glucose-6-phosphate isomerase	MULTI-SECPEP	20190508_QE3_nLC3_DS_SA_PA_HeLa_IS_HCl_pH_1_5_2h_02	508_QE3_nLC3_DS_SA_PA_HeLa_IS_HCl_pH_1_5_2h_02	393.504	2	393.211	784.408	49194.8	1.9662	0.00077313	0.77989	0.00030666	2.7461	0.0010798	393.211	10.719	0.50277	10.719	10.542	11.044	0					165	52	5	0	0	0	0.031265
AALTRDP	7	Acetyl (Protein N-term)	_(ac)AALTRDP_					1	0	0	0	2	P06744	P06744	P06744	GPI	Glucose-6-phosphate isomerase	MULTI-MSMS	20190508_QE3_nLC3_DS_SA_PA_HeLa_IS_HCl_pH_1_5_4h_01	508_QE3_nLC3_DS_SA_PA_HeLa_IS_HCl_pH_1_5_4h_01	393.212	2	393.211	784.408	49276.3	1.5334	0.00060295	0.84715	0.00033311	2.3805	0.00093606	393.211	10.69	0.37896	10.69	10.518	10.897	-1.7764e-15					138	39	5	0	0	0	0.026171
AALTRDP	7	Acetyl (Protein N-term)	_(ac)AALTRDP_					1	0	0	0	2	P06744	P06744	P06744	GPI	Glucose-6-phosphate isomerase	MULTI-SECPEP	20190508_QE3_nLC3_DS_SA_PA_HeLa_IS_HCl_pH_1_5_4h_02	508_QE3_nLC3_DS_SA_PA_HeLa_IS_HCl_pH_1_5_4h_02	393.252	2	393.211	784.408	49430.1	1.9541	0.00076839	0.68948	0.00027111	2.6436	0.0010395	393.211	10.757	0.39826	10.757	10.564	10.962	0					151	41	5	0	0	0	0.031394
AALTRDP	7	Acetyl (Protein N-term)	_(ac)AALTRDP_					1	0	0	0	2	P06744	P06744	P06744	GPI	Glucose-6-phosphate isomerase	MULTI-MSMS	20190508_QE3_nLC3_DS_SA_PA_HeLa_IS_HCl_pH_1_5_18h_01	508_QE3_nLC3_DS_SA_PA_HeLa_IS_HCl_pH_1_5_18h_01	393.211	2	393.211	784.408	49278	1.6151	0.00063506	0.18872	7.4205e-05	1.8038	0.00070927	393.211	10.754	0.38773	10.754	10.554	10.942	0					87	40	3	0	0	0	0.016961
AALTRDP	7	Acetyl (Protein N-term)	_(ac)AALTRDP_					1	0	0	0	2	P06744	P06744	P06744	GPI	Glucose-6-phosphate isomerase	MULTI-SECPEP	20190508_QE3_nLC3_DS_SA_PA_HeLa_IS_HCl_pH_1_5_18h_02#2	508_QE3_nLC3_DS_SA_PA_HeLa_IS_HCl_pH_1_5_18h_02#2	393.254	2	393.211	784.408	49559	3.5248	0.001386	1.0881	0.00042787	4.6129	0.0018138	393.211	10.861	0.38872	10.861	10.64	11.029	-1.7764e-15					141	40	5	0	0	0	0.031136
AALTRDP	7	Acetyl (Protein N-term)	_(ac)AALTRDP_					1	0	0	0	2	P06744	P06744	P06744	GPI	Glucose-6-phosphate isomerase	MULTI-MSMS	20190712_QE3_nLC5_DS_SA_PA_HeLa_HCl_pH_1_5_2h_01	712_QE3_nLC5_DS_SA_PA_HeLa_HCl_pH_1_5_2h_01	393.213	2	393.211	784.408	48721.8	2.925	0.0011502	0.033181	1.3047e-05	2.9582	0.0011632	393.211	11.424	0.34919	11.424	11.316	11.665	0					99	36	5	0	0	0	0.0067821
AALTRDP	7	Acetyl (Protein N-term)	_(ac)AALTRDP_					1	0	0	0	2	P06744	P06744	P06744	GPI	Glucose-6-phosphate isomerase	MULTI-MSMS	20190712_QE3_nLC5_DS_SA_PA_HeLa_HCl_pH_1_5_2h_02	712_QE3_nLC5_DS_SA_PA_HeLa_HCl_pH_1_5_2h_02	393.212	2	393.211	784.408	48135.7	2.9347	0.001154	-0.24929	-9.8023e-05	2.6855	0.001056	393.211	11.292	0.14112	11.292	11.24	11.381	0					42	14	4	0	0	0	0.0069926
AALTRDP	7	Acetyl (Protein N-term)	_(ac)AALTRDP_					1	0	0	0	2	P06744	P06744	P06744	GPI	Glucose-6-phosphate isomerase	MULTI-MSMS	20190712_QE3_nLC5_DS_SA_PA_HeLa_HCl_pH_2_2h_01	712_QE3_nLC5_DS_SA_PA_HeLa_HCl_pH_2_2h_01	393.212	2	393.211	784.408	49195.1	3.1712	0.0012469	-0.26282	-0.00010335	2.9084	0.0011436	393.211	11.096	0.31133	11.096	10.96	11.271	0					97	32	5	0	0	0	0.018365
AALTRDP	7	Acetyl (Protein N-term)	_(ac)AALTRDP_					1	0	0	0	2	P06744	P06744	P06744	GPI	Glucose-6-phosphate isomerase	MULTI-MSMS	20190712_QE3_nLC5_DS_SA_PA_HeLa_HCl_pH_2_2h_02	712_QE3_nLC5_DS_SA_PA_HeLa_HCl_pH_2_2h_02	393.213	2	393.211	784.408	49937.2	3.4746	0.0013663	-0.30441	-0.0001197	3.1702	0.0012466	393.211	11.532	0.2072	11.532	11.445	11.652	0					54	21	4	0	0	0	0.016961
AALTRDP	7	Acetyl (Protein N-term)	_(ac)AALTRDP_					1	0	0	0	2	P06744	P06744	P06744	GPI	Glucose-6-phosphate isomerase	MULTI-MSMS	20190712_QE3_nLC5_DS_SA_PA_HeLa_HCl_pH_2_5_2h_01	712_QE3_nLC5_DS_SA_PA_HeLa_HCl_pH_2_5_2h_01	393.214	2	393.211	784.408	48635.1	3.8686	0.0015212	1.2478	0.00049064	5.1164	0.0020118	393.211	11.56	0.24487	11.56	11.426	11.671	1.7764e-15					59	25	3	0	0	0	0.023783
AALTRDP	7	Acetyl (Protein N-term)	_(ac)AALTRDP_					1	0	0	0	2	P06744	P06744	P06744	GPI	Glucose-6-phosphate isomerase	MULTI-MSMS	20190712_QE3_nLC5_DS_SA_PA_HeLa_HCl_pH_2_5_2h_02	712_QE3_nLC5_DS_SA_PA_HeLa_HCl_pH_2_5_2h_02	393.213	2	393.211	784.408	49033.2	4.6955	0.0018463	0.078219	3.0757e-05	4.7737	0.0018771	393.211	11.611	0.22727	11.611	11.512	11.739	0					79	23	5	0	0	0	0.011302
AAMKNVTELNEP	12	Unmodified	_AAMKNVTELNEP_					0	0	0	0	2	P61981	P61981	P61981	YWHAG	14-3-3 protein gamma;14-3-3 protein gamma, N-terminally processed	MULTI-SECPEP	20190508_QE3_nLC3_DS_SA_PA_HeLa_IS_HCl_pH_1_5_2h_01	508_QE3_nLC3_DS_SA_PA_HeLa_IS_HCl_pH_1_5_2h_01	659.128	2	658.829	1315.64	36852	2.5156	0.0016573	0.40852	0.00026915	2.9241	0.0019265	658.829	11.443	0.34219	11.443	11.292	11.634	0					53	35	2	0	0	0	0.021853
AANFDAIRDA	10	Unmodified	_AANFDAIRDA_					0	0	0	0	3	P20073	P20073	P20073	ANXA7	Annexin A7	MULTI-MSMS	20190508_QE3_nLC3_DS_SA_PA_HeLa_IS_HCl_pH_1_5_2h_01	508_QE3_nLC3_DS_SA_PA_HeLa_IS_HCl_pH_1_5_2h_01	532.263	2	532.262	1062.51	45000.2	2.7897	0.0014848	-0.498	-0.00026506	2.2917	0.0012198	532.262	12.69	0.1327	12.69	12.61	12.742	0					25	13	2	0	0	0	0.026125
AANFDAIRDA	10	Unmodified	_AANFDAIRDA_					0	0	0	0	3	P20073	P20073	P20073	ANXA7	Annexin A7	MULTI-MSMS	20190508_QE3_nLC3_DS_SA_PA_HeLa_IS_HCl_pH_1_5_18h_01	508_QE3_nLC3_DS_SA_PA_HeLa_IS_HCl_pH_1_5_18h_01	532.264	2	532.262	1062.51	44655.2	4.1304	0.0021985	-0.098456	-5.2404e-05	4.032	0.0021461	532.262	12.711	0.12317	12.711	12.651	12.774	0					34	12	4	0	0	0	0.050517
AANLASRIP	9	Unmodified	_AANLASRIP_					0	0	0	0	3	Q9UQ35	Q9UQ35	Q9UQ35	SRRM2	Serine/arginine repetitive matrix protein 2	MULTI-MSMS	20190508_QE3_nLC3_DS_SA_PA_HeLa_IS_HCl_pH_1_5_1h_02	508_QE3_nLC3_DS_SA_PA_HeLa_IS_HCl_pH_1_5_1h_02	456.768	2	456.767	911.519	46133	2.6766	0.0012226	-0.15504	-7.0818e-05	2.5215	0.0011517	456.767	12.358	0.25668	12.358	12.239	12.495	0					63	26	3	0	0	0	0.023741
AANLASRIP	9	Unmodified	_AANLASRIP_					0	0	0	0	3	Q9UQ35	Q9UQ35	Q9UQ35	SRRM2	Serine/arginine repetitive matrix protein 2	MSMS	20190508_QE3_nLC3_DS_SA_PA_HeLa_IS_HCl_pH_1_5_2h_01	508_QE3_nLC3_DS_SA_PA_HeLa_IS_HCl_pH_1_5_2h_01	456.768	2	456.767	911.519	NaN	NaN	NaN	NaN	NaN	NaN	NaN	NaN	12.041	1	12.041	11.541	12.541	0								0	0	0	0.011759
AANLASRIP	9	Unmodified	_AANLASRIP_					0	0	0	0	3	Q9UQ35	Q9UQ35	Q9UQ35	SRRM2	Serine/arginine repetitive matrix protein 2	MULTI-MSMS	20190508_QE3_nLC3_DS_SA_PA_HeLa_IS_HCl_pH_1_5_2h_02	508_QE3_nLC3_DS_SA_PA_HeLa_IS_HCl_pH_1_5_2h_02	456.768	2	456.767	911.519	45931.9	2.437	0.0011131	-0.00036246	-1.6556e-07	2.4366	0.001113	456.767	12.039	0.27496	12.039	11.926	12.201	0					78	28	4	0	0	0	0.030408
AANLASRIP	9	Unmodified	_AANLASRIP_					0	0	0	0	3	Q9UQ35	Q9UQ35	Q9UQ35	SRRM2	Serine/arginine repetitive matrix protein 2	MULTI-MSMS	20190508_QE3_nLC3_DS_SA_PA_HeLa_IS_HCl_pH_1_5_4h_01	508_QE3_nLC3_DS_SA_PA_HeLa_IS_HCl_pH_1_5_4h_01	456.767	2	456.767	911.519	47684.6	2.0853	0.00095251	0.24746	0.00011303	2.3328	0.0010655	456.767	12.072	0.27483	12.072	11.949	12.224	0					78	28	4	0	0	0	0.016462
AANLASRIP	9	Unmodified	_AANLASRIP_					0	0	0	0	3	Q9UQ35	Q9UQ35	Q9UQ35	SRRM2	Serine/arginine repetitive matrix protein 2	MULTI-MSMS	20190508_QE3_nLC3_DS_SA_PA_HeLa_IS_HCl_pH_1_5_4h_02	508_QE3_nLC3_DS_SA_PA_HeLa_IS_HCl_pH_1_5_4h_02	456.767	2	456.767	911.519	46204.4	2.7023	0.0012343	-0.0092002	-4.2023e-06	2.6931	0.0012301	456.767	12.051	0.23686	12.051	11.959	12.196	0					65	24	4	0	0	0	0.014534
AANLASRIP	9	Unmodified	_AANLASRIP_					0	0	0	0	3	Q9UQ35	Q9UQ35	Q9UQ35	SRRM2	Serine/arginine repetitive matrix protein 2	MULTI-MSMS	20190508_QE3_nLC3_DS_SA_PA_HeLa_IS_HCl_pH_1_5_18h_01	508_QE3_nLC3_DS_SA_PA_HeLa_IS_HCl_pH_1_5_18h_01	456.768	2	456.767	911.519	46440.5	2.8376	0.0012961	-0.16959	-7.7465e-05	2.6681	0.0012187	456.767	12.133	0.25589	12.133	12.015	12.271	0					60	26	3	0	0	0	0.024032
AANLASRIP	9	Unmodified	_AANLASRIP_					0	0	0	0	3	Q9UQ35	Q9UQ35	Q9UQ35	SRRM2	Serine/arginine repetitive matrix protein 2	MULTI-MSMS	20190508_QE3_nLC3_DS_SA_PA_HeLa_IS_HCl_pH_1_5_18h_02#2	508_QE3_nLC3_DS_SA_PA_HeLa_IS_HCl_pH_1_5_18h_02#2	456.769	2	456.767	911.519	46805.2	3.8753	0.0017701	-0.15931	-7.2766e-05	3.716	0.0016973	456.767	12.059	0.26575	12.059	11.969	12.235	0					68	27	3	0	0	0	0.010348
AANLASRIP	9	Unmodified	_AANLASRIP_					0	0	0	0	3	Q9UQ35	Q9UQ35	Q9UQ35	SRRM2	Serine/arginine repetitive matrix protein 2	MSMS	20190712_QE3_nLC5_DS_SA_PA_HeLa_HCl_pH_1_5_2h_01	712_QE3_nLC5_DS_SA_PA_HeLa_HCl_pH_1_5_2h_01	456.77	2	456.767	911.519	NaN	NaN	NaN	NaN	NaN	NaN	NaN	NaN	12.93	1	12.93	12.43	13.43	0								0	0	0	0.0063574
AANLASRIP	9	Unmodified	_AANLASRIP_					0	0	0	0	3	Q9UQ35	Q9UQ35	Q9UQ35	SRRM2	Serine/arginine repetitive matrix protein 2	MULTI-MSMS	20190712_QE3_nLC5_DS_SA_PA_HeLa_HCl_pH_1_5_2h_02	712_QE3_nLC5_DS_SA_PA_HeLa_HCl_pH_1_5_2h_02	456.769	2	456.767	911.519	45562.2	3.8351	0.0017517	-0.026946	-1.2308e-05	3.8082	0.0017394	456.767	12.204	0.30128	12.204	12.115	12.416	-1.7764e-15					71	31	3	0	0	0	0.016132
AANLASRIP	9	Unmodified	_AANLASRIP_					0	0	0	0	3	Q9UQ35	Q9UQ35	Q9UQ35	SRRM2	Serine/arginine repetitive matrix protein 2	MSMS	20190712_QE3_nLC5_DS_SA_PA_HeLa_HCl_pH_2_2h_01	712_QE3_nLC5_DS_SA_PA_HeLa_HCl_pH_2_2h_01	456.769	2	456.767	911.519	NaN	NaN	NaN	NaN	NaN	NaN	NaN	NaN	12.778	1	12.778	12.278	13.278	0								0	0	0	0.0063213
AANLASRIP	9	Unmodified	_AANLASRIP_					0	0	0	0	3	Q9UQ35	Q9UQ35	Q9UQ35	SRRM2	Serine/arginine repetitive matrix protein 2	MULTI-MSMS	20190712_QE3_nLC5_DS_SA_PA_HeLa_HCl_pH_2_2h_02	712_QE3_nLC5_DS_SA_PA_HeLa_HCl_pH_2_2h_02	456.769	2	456.767	911.519	45349.9	4.0968	0.0018713	-0.56449	-0.00025784	3.5323	0.0016134	456.767	12.857	0.28283	12.857	12.726	13.009	0					49	29	3	0	0	0	0.018591
AANLASRIP	9	Unmodified	_AANLASRIP_					0	0	0	0	3	Q9UQ35	Q9UQ35	Q9UQ35	SRRM2	Serine/arginine repetitive matrix protein 2	MULTI-MSMS	20190712_QE3_nLC5_DS_SA_PA_HeLa_HCl_pH_2_5_2h_01	712_QE3_nLC5_DS_SA_PA_HeLa_HCl_pH_2_5_2h_01	456.769	2	456.767	911.519	46192.4	3.9776	0.0018168	0.54893	0.00025073	4.5265	0.0020676	456.767	13.058	0.20732	13.058	12.972	13.179	1.7764e-15					42	21	3	0	0	0	0.023741
AANLSRNGP	9	Acetyl (Protein N-term)	_(ac)AANLSRNGP_					1	0	0	0	2	Q9UJU6	Q9UJU6	Q9UJU6	DBNL	Drebrin-like protein	MSMS	20190508_QE3_nLC3_DS_SA_PA_HeLa_IS_HCl_pH_1_5_1h_02	508_QE3_nLC3_DS_SA_PA_HeLa_IS_HCl_pH_1_5_1h_02	471.245	2	471.244	940.473	NaN	NaN	NaN	NaN	NaN	NaN	NaN	NaN	9.7411	1	9.7411	9.2411	10.241	0								0	0	0	0.0012823
AANLSRNGP	9	Acetyl (Protein N-term)	_(ac)AANLSRNGP_					1	0	0	0	2	Q9UJU6	Q9UJU6	Q9UJU6	DBNL	Drebrin-like protein	MSMS	20190508_QE3_nLC3_DS_SA_PA_HeLa_IS_HCl_pH_1_5_18h_01	508_QE3_nLC3_DS_SA_PA_HeLa_IS_HCl_pH_1_5_18h_01	471.246	2	471.244	940.473	NaN	NaN	NaN	NaN	NaN	NaN	NaN	NaN	9.588	1	9.588	9.088	10.088	0								0	0	0	0.0006213
AANLSRNGP	9	Acetyl (Protein N-term)	_(ac)AANLSRNGP_					1	0	0	0	2	Q9UJU6	Q9UJU6	Q9UJU6	DBNL	Drebrin-like protein	MSMS	20190712_QE3_nLC5_DS_SA_PA_HeLa_HCl_pH_1_5_2h_01	712_QE3_nLC5_DS_SA_PA_HeLa_HCl_pH_1_5_2h_01	471.245	2	471.244	940.473	NaN	NaN	NaN	NaN	NaN	NaN	NaN	NaN	9.4725	1	9.4725	8.9725	9.9725	0								0	0	0	0.00086303
AANLSRNGP	9	Acetyl (Protein N-term)	_(ac)AANLSRNGP_					1	0	0	0	2	Q9UJU6	Q9UJU6	Q9UJU6	DBNL	Drebrin-like protein	MULTI-MSMS	20190712_QE3_nLC5_DS_SA_PA_HeLa_HCl_pH_1_5_2h_02	712_QE3_nLC5_DS_SA_PA_HeLa_HCl_pH_1_5_2h_02	471.246	2	471.244	940.473	44391.6	4.5181	0.0021291	1.614	0.0007606	6.1321	0.0028897	471.244	9.8338	0.26396	9.8338	9.6941	9.958	0					59	27	3	0	0	0	0.0012482
AANLSRNGP	9	Acetyl (Protein N-term)	_(ac)AANLSRNGP_					1	0	0	0	2	Q9UJU6	Q9UJU6	Q9UJU6	DBNL	Drebrin-like protein	MULTI-MSMS	20190712_QE3_nLC5_DS_SA_PA_HeLa_HCl_pH_2_2h_02	712_QE3_nLC5_DS_SA_PA_HeLa_HCl_pH_2_2h_02	471.246	2	471.244	940.473	45690.1	4.3693	0.002059	0.43076	0.00020299	4.8	0.002262	471.244	10.111	0.33925	10.111	9.8811	10.22	0					67	35	5	0	0	0	0.0012658
AANLSRNGP	9	Acetyl (Protein N-term)	_(ac)AANLSRNGP_					1	0	0	0	2	Q9UJU6	Q9UJU6	Q9UJU6	DBNL	Drebrin-like protein	MULTI-MSMS	20190712_QE3_nLC5_DS_SA_PA_HeLa_HCl_pH_2_5_2h_01	712_QE3_nLC5_DS_SA_PA_HeLa_HCl_pH_2_5_2h_01	471.246	2	471.244	940.473	46012.6	4.2721	0.0020132	0.07369	3.4726e-05	4.3458	0.0020479	471.244	9.8706	0.2636	9.8706	9.7085	9.9721	0					56	27	4	0	0	0	0.0012482
AANLSRNGP	9	Acetyl (Protein N-term)	_(ac)AANLSRNGP_					1	0	0	0	2	Q9UJU6	Q9UJU6	Q9UJU6	DBNL	Drebrin-like protein	MULTI-MSMS	20190712_QE3_nLC5_DS_SA_PA_HeLa_HCl_pH_2_5_2h_02	712_QE3_nLC5_DS_SA_PA_HeLa_HCl_pH_2_5_2h_02	471.247	2	471.244	940.473	45078	4.1305	0.0019465	1.0339	0.00048722	5.1645	0.0024337	471.244	9.9725	0.43566	9.9725	9.7007	10.136	0					77	45	3	0	0	0	0.001102
AANRLRKEGGQYGLVAA	17	Unmodified	_AANRLRKEGGQYGLVAA_					0	0	0	0	3	P55084	P55084	P55084	HADHB	Trifunctional enzyme subunit beta, mitochondrial;3-ketoacyl-CoA thiolase	MULTI-MSMS	20190508_QE3_nLC3_DS_SA_PA_HeLa_IS_HCl_pH_1_5_2h_02	508_QE3_nLC3_DS_SA_PA_HeLa_IS_HCl_pH_1_5_2h_02	591.997	3	591.995	1772.96	40231.3	2.5994	0.0015388	-0.18667	-0.00011051	2.4127	0.0014283	591.995	8.3477	0.11323	8.3477	8.2947	8.4079	0					28	11	4	0	0	0	0.05684
AANRLRKEGGQYGLVAA	17	Unmodified	_AANRLRKEGGQYGLVAA_					0	0	0	0	3	P55084	P55084	P55084	HADHB	Trifunctional enzyme subunit beta, mitochondrial;3-ketoacyl-CoA thiolase	MULTI-MSMS	20190712_QE3_nLC5_DS_SA_PA_HeLa_HCl_pH_1_5_2h_02	712_QE3_nLC5_DS_SA_PA_HeLa_HCl_pH_1_5_2h_02	592.331	3	591.995	1772.96	40071	4.4106	0.0026111	-0.56879	-0.00033672	3.8419	0.0022744	592.329	8.4396	0.11344	8.4396	8.3838	8.4973	0					29	11	4	0	0	0	0.014036
AANSDQTVTVKE	12	Unmodified	_AANSDQTVTVKE_					0	0	0	0	2	P80723	P80723	P80723	BASP1	Brain acid soluble protein 1	MULTI-MSMS	20190508_QE3_nLC3_DS_SA_PA_HeLa_IS_HCl_pH_1_5_1h_01	508_QE3_nLC3_DS_SA_PA_HeLa_IS_HCl_pH_1_5_1h_01	631.816	2	631.815	1261.62	39336	1.754	0.0011082	-0.057562	-3.6369e-05	1.6965	0.0010718	631.815	4.3383	0.65553	4.3383	3.7246	4.3801	0					98	68	2	0	0	0	0.00021457
AANSDQTVTVKE	12	Unmodified	_AANSDQTVTVKE_					0	0	0	0	2	P80723	P80723	P80723	BASP1	Brain acid soluble protein 1	MULTI-MSMS	20190508_QE3_nLC3_DS_SA_PA_HeLa_IS_HCl_pH_1_5_1h_01	508_QE3_nLC3_DS_SA_PA_HeLa_IS_HCl_pH_1_5_1h_01	631.815	2	631.815	1261.62	39213.7	1.8614	0.0011761	0.092301	5.8317e-05	1.9537	0.0012344	631.815	5.1825	0.89233	5.1825	4.3801	5.2724	-8.8818e-16					178	93	5	0	0	0	7.0458e-09
AANSDQTVTVKE	12	Unmodified	_AANSDQTVTVKE_					0	0	0	0	2	P80723	P80723	P80723	BASP1	Brain acid soluble protein 1	MULTI-MSMS	20190508_QE3_nLC3_DS_SA_PA_HeLa_IS_HCl_pH_1_5_1h_02	508_QE3_nLC3_DS_SA_PA_HeLa_IS_HCl_pH_1_5_1h_02	631.817	2	631.815	1261.62	39116.1	2.9438	0.0018599	-0.86176	-0.00054447	2.082	0.0013154	631.814	5.2785	0.34214	5.2785	5.1695	5.5116	0					131	35	6	0	0	0	6.0455e-06
AANSDQTVTVKE	12	Unmodified	_AANSDQTVTVKE_					0	0	0	0	2	P80723	P80723	P80723	BASP1	Brain acid soluble protein 1	MULTI-MSMS	20190508_QE3_nLC3_DS_SA_PA_HeLa_IS_HCl_pH_1_5_2h_01	508_QE3_nLC3_DS_SA_PA_HeLa_IS_HCl_pH_1_5_2h_01	631.816	2	631.815	1261.62	39331.8	1.7457	0.001103	0.46156	0.00029162	2.2073	0.0013946	631.815	5.1306	0.98688	5.1306	4.3009	5.2877	0					323	103	5	0	0	0	1.5581e-19
AANSDQTVTVKE	12	Unmodified	_AANSDQTVTVKE_					0	0	0	0	2	P80723	P80723	P80723	BASP1	Brain acid soluble protein 1	MULTI-MSMS	20190508_QE3_nLC3_DS_SA_PA_HeLa_IS_HCl_pH_1_5_2h_02	508_QE3_nLC3_DS_SA_PA_HeLa_IS_HCl_pH_1_5_2h_02	631.816	2	631.815	1261.62	39433.5	1.9877	0.0012559	-0.37032	-0.00023397	1.6174	0.0010219	631.815	5.1779	0.34092	5.1779	5.0595	5.4004	0					126	35	6	0	0	0	2.9508e-13
AANSDQTVTVKE	12	Unmodified	_AANSDQTVTVKE_					0	0	0	0	2	P80723	P80723	P80723	BASP1	Brain acid soluble protein 1	MULTI-MSMS	20190508_QE3_nLC3_DS_SA_PA_HeLa_IS_HCl_pH_1_5_4h_01	508_QE3_nLC3_DS_SA_PA_HeLa_IS_HCl_pH_1_5_4h_01	631.816	2	631.815	1261.62	39423.6	2.0493	0.0012948	0.16775	0.00010599	2.2171	0.0014008	631.815	5.0357	0.42671	5.0357	4.7956	5.2223	0					183	44	5	0	0	0	7.7902e-05
AANSDQTVTVKE	12	Unmodified	_AANSDQTVTVKE_					0	0	0	0	2	P80723	P80723	P80723	BASP1	Brain acid soluble protein 1	MULTI-MSMS	20190508_QE3_nLC3_DS_SA_PA_HeLa_IS_HCl_pH_1_5_4h_02	508_QE3_nLC3_DS_SA_PA_HeLa_IS_HCl_pH_1_5_4h_02	631.817	2	631.815	1261.62	38975.7	2.3262	0.0014697	-0.18721	-0.00011828	2.139	0.0013514	631.815	5.1016	0.31317	5.1016	4.9834	5.2966	0					135	32	6	0	0	0	5.6388e-09
AANSDQTVTVKE	12	Unmodified	_AANSDQTVTVKE_					0	0	0	0	2	P80723	P80723	P80723	BASP1	Brain acid soluble protein 1	MULTI-MSMS	20190508_QE3_nLC3_DS_SA_PA_HeLa_IS_HCl_pH_1_5_18h_01	508_QE3_nLC3_DS_SA_PA_HeLa_IS_HCl_pH_1_5_18h_01	631.816	2	631.815	1261.62	39083.7	2.6512	0.0016751	0.29774	0.00018811	2.9489	0.0018632	631.815	5.1435	0.42772	5.1435	4.8546	5.2823	0					173	44	5	0	0	0	1.0519e-05
AANSDQTVTVKE	12	Unmodified	_AANSDQTVTVKE_					0	0	0	0	2	P80723	P80723	P80723	BASP1	Brain acid soluble protein 1	MULTI-MSMS	20190508_QE3_nLC3_DS_SA_PA_HeLa_IS_HCl_pH_1_5_18h_02#2	508_QE3_nLC3_DS_SA_PA_HeLa_IS_HCl_pH_1_5_18h_02#2	631.817	2	631.815	1261.62	39187.4	4.2158	0.0026636	-1.2731	-0.00080438	2.9426	0.0018592	631.814	5.494	0.55334	5.494	5.3655	5.9189	0					176	59	6	0	0	0	7.4265e-05
AANSDQTVTVKE	12	Unmodified	_AANSDQTVTVKE_					0	0	0	0	2	P80723	P80723	P80723	BASP1	Brain acid soluble protein 1	MULTI-MSMS	20190712_QE3_nLC5_DS_SA_PA_HeLa_HCl_pH_1_5_2h_01	712_QE3_nLC5_DS_SA_PA_HeLa_HCl_pH_1_5_2h_01	631.817	2	631.815	1261.62	39223.7	4.1388	0.0026149	-1.2458	-0.00078712	2.893	0.0018278	631.814	5.8019	0.056373	5.8019	5.769	5.8254	0					22	5	5	0	0	0	2.6354e-09
AANSDQTVTVKE	12	Unmodified	_AANSDQTVTVKE_					0	0	0	0	2	P80723	P80723	P80723	BASP1	Brain acid soluble protein 1	MULTI-MSMS	20190712_QE3_nLC5_DS_SA_PA_HeLa_HCl_pH_1_5_2h_02	712_QE3_nLC5_DS_SA_PA_HeLa_HCl_pH_1_5_2h_02	630.807	2	631.815	1261.62	39453	3.2256	0.002038	-1.1498	-0.00072648	2.0758	0.0013115	631.814	6.0046	0.12235	6.0046	5.9469	6.0693	8.8818e-16					45	12	5	0	0	0	1.0139e-08
AANSDQTVTVKE	12	Unmodified	_AANSDQTVTVKE_					0	0	0	0	2	P80723	P80723	P80723	BASP1	Brain acid soluble protein 1	MULTI-MSMS	20190712_QE3_nLC5_DS_SA_PA_HeLa_HCl_pH_2_2h_01	712_QE3_nLC5_DS_SA_PA_HeLa_HCl_pH_2_2h_01	631.818	2	631.815	1261.62	38784.8	5.0104	0.0031657	-0.26522	-0.00016757	4.7452	0.0029981	631.815	6.2127	0.19805	6.2127	6.0962	6.2942	0					95	20	6	0	0	0	0.00013181
AANSDQTVTVKE	12	Unmodified	_AANSDQTVTVKE_					0	0	0	0	2	P80723	P80723	P80723	BASP1	Brain acid soluble protein 1	MULTI-MSMS	20190712_QE3_nLC5_DS_SA_PA_HeLa_HCl_pH_2_2h_02	712_QE3_nLC5_DS_SA_PA_HeLa_HCl_pH_2_2h_02	632.66	2	631.815	1261.62	39046.5	5.1542	0.0032565	-0.85601	-0.00054084	4.2982	0.0027157	631.814	6.7514	0.19842	6.7514	6.6711	6.8695	0					87	20	6	0	0	0	0.00019338
AANSDQTVTVKE	12	Unmodified	_AANSDQTVTVKE_					0	0	0	0	2	P80723	P80723	P80723	BASP1	Brain acid soluble protein 1	MULTI-MSMS	20190712_QE3_nLC5_DS_SA_PA_HeLa_HCl_pH_2_5_2h_01	712_QE3_nLC5_DS_SA_PA_HeLa_HCl_pH_2_5_2h_01	631.818	2	631.815	1261.62	39170.5	4.0106	0.002534	0.4802	0.0003034	4.4908	0.0028374	631.815	6.9095	0.11283	6.9095	6.8577	6.9706	8.8818e-16					39	11	6	0	0	0	3.5152e-09
AANSDQTVTVKE	12	Deamidation (NQ)	_AAN(de)SDQTVTVKE_	AAN(1)SDQTVTVKE		AAN(67.07)SDQ(-67.07)TVTVKE		0	1	0	0	2	P80723	P80723	P80723	BASP1	Brain acid soluble protein 1	MULTI-MSMS	20190508_QE3_nLC3_DS_SA_PA_HeLa_IS_HCl_pH_1_5_1h_02	508_QE3_nLC3_DS_SA_PA_HeLa_IS_HCl_pH_1_5_1h_02	632.309	2	632.307	1262.6	39461.6	3.4854	0.0022039	-0.42677	-0.00026985	3.0586	0.001934	632.306	6.3223	0.17167	6.3223	6.2263	6.398	8.8818e-16					39	17	3	0	0	0	0.0052569
AANSDQTVTVKE	12	Deamidation (NQ)	_AAN(de)SDQTVTVKE_	AAN(1)SDQTVTVKE		AAN(44.12)SDQ(-44.12)TVTVKE		0	1	0	0	2	P80723	P80723	P80723	BASP1	Brain acid soluble protein 1	MSMS	20190508_QE3_nLC3_DS_SA_PA_HeLa_IS_HCl_pH_1_5_2h_01	508_QE3_nLC3_DS_SA_PA_HeLa_IS_HCl_pH_1_5_2h_01	632.308	2	632.307	1262.6	NaN	NaN	NaN	NaN	NaN	NaN	NaN	NaN	6.1292	1	6.1292	5.6292	6.6292	0								0	0	0	0.026842
AANSDQTVTVKE	12	Deamidation (NQ)	_AAN(de)SDQTVTVKE_	AAN(1)SDQTVTVKE		AAN(94.13)SDQ(-94.13)TVTVKE		0	1	0	0	2	P80723	P80723	P80723	BASP1	Brain acid soluble protein 1	MULTI-MSMS	20190508_QE3_nLC3_DS_SA_PA_HeLa_IS_HCl_pH_1_5_2h_02	508_QE3_nLC3_DS_SA_PA_HeLa_IS_HCl_pH_1_5_2h_02	632.308	2	632.307	1262.6	40325.8	3.5131	0.0022213	-0.35816	-0.00022647	3.1549	0.0019949	632.306	6.1638	0.20864	6.1638	6.0368	6.2455	-8.8818e-16					49	21	3	0	0	0	0.00027793
AANSDQTVTVKE	12	Deamidation (NQ)	_AAN(de)SDQTVTVKE_	AAN(1)SDQTVTVKE		AAN(33.7)SDQ(-33.7)TVTVKE		0	1	0	0	2	P80723	P80723	P80723	BASP1	Brain acid soluble protein 1	MULTI-MSMS	20190508_QE3_nLC3_DS_SA_PA_HeLa_IS_HCl_pH_1_5_4h_01	508_QE3_nLC3_DS_SA_PA_HeLa_IS_HCl_pH_1_5_4h_01	632.304	2	632.307	1262.6	39566.8	3.2235	0.0020383	-0.054342	-3.4361e-05	3.1692	0.0020039	632.306	5.9983	0.42776	5.9983	5.6503	6.078	0					99	44	3	0	0	0	0.013335
AANSDQTVTVKE	12	Deamidation (NQ)	_AANSDQ(de)TVTVKE_	AANSDQ(1)TVTVKE		AAN(-41.45)SDQ(41.45)TVTVKE		0	1	0	0	2	P80723	P80723	P80723	BASP1	Brain acid soluble protein 1	MULTI-MSMS	20190508_QE3_nLC3_DS_SA_PA_HeLa_IS_HCl_pH_1_5_4h_02	508_QE3_nLC3_DS_SA_PA_HeLa_IS_HCl_pH_1_5_4h_02	632.307	2	632.307	1262.6	39648.8	3.0161	0.0019071	-0.92163	-0.00058275	2.0944	0.0013243	632.306	5.9297	0.20943	5.9297	5.8193	6.0287	0					45	21	3	0	0	0	0.032063
AANSDQTVTVKE	12	Deamidation (NQ)	_AANSDQ(de)TVTVKE_	AANSDQ(1)TVTVKE		AAN(-53.89)SDQ(53.89)TVTVKE		0	1	0	0	2	P80723	P80723	P80723	BASP1	Brain acid soluble protein 1	MULTI-MSMS	20190508_QE3_nLC3_DS_SA_PA_HeLa_IS_HCl_pH_1_5_18h_01	508_QE3_nLC3_DS_SA_PA_HeLa_IS_HCl_pH_1_5_18h_01	632.309	2	632.307	1262.6	39475.3	3.7918	0.0023976	-0.29787	-0.00018835	3.494	0.0022093	632.306	5.9976	0.89013	5.9976	5.3776	6.2678	0					257	92	3	0	0	0	0.00021228
AANSDQTVTVKE	12	Deamidation (NQ)	_AAN(de)SDQTVTVKE_	AAN(1)SDQTVTVKE		AAN(68.77)SDQ(-68.77)TVTVKE		0	1	0	0	2	P80723	P80723	P80723	BASP1	Brain acid soluble protein 1	MULTI-MSMS	20190508_QE3_nLC3_DS_SA_PA_HeLa_IS_HCl_pH_1_5_18h_02#2	508_QE3_nLC3_DS_SA_PA_HeLa_IS_HCl_pH_1_5_18h_02#2	632.812	2	632.307	1262.6	39175.5	5.2289	0.0033063	1.3537	0.00085593	6.5826	0.0041622	632.307	6.3067	0.18196	6.3067	6.2246	6.4065	0					47	18	4	0	0	0	0.0045866
AANSDQTVTVKE	12	Deamidation (NQ)	_AAN(de)SDQTVTVKE_	AAN(1)SDQTVTVKE		AAN(55.45)SDQ(-55.45)TVTVKE		0	1	0	0	2	P80723	P80723	P80723	BASP1	Brain acid soluble protein 1	MULTI-MSMS	20190712_QE3_nLC5_DS_SA_PA_HeLa_HCl_pH_2_5_2h_02	712_QE3_nLC5_DS_SA_PA_HeLa_HCl_pH_2_5_2h_02	632.31	2	632.307	1262.6	38954	4.7497	0.0030032	-0.05176	-3.2728e-05	4.6979	0.0029705	632.307	6.9911	0.08469	6.9911	6.9314	7.0161	8.8818e-16					19	8	3	0	0	0	0.019108
AANTGESKVFYYKMKGDYHRYLA	23	Unmodified	_AANTGESKVFYYKMKGDYHRYLA_					0	0	0	0	2	P62258	P62258	P62258	YWHAE	14-3-3 protein epsilon	MULTI-MSMS	20190508_QE3_nLC3_DS_SA_PA_HeLa_IS_HCl_pH_1_5_1h_01	508_QE3_nLC3_DS_SA_PA_HeLa_IS_HCl_pH_1_5_1h_01	543.471	5	543.271	2711.32	43510.3	2.8509	0.0015488	-0.45695	-0.00024825	2.394	0.0013006	543.471	14.914	0.16124	14.914	14.839	15	0					48	16	4	0	0	0	0.0067107
AANTGESKVFYYKMKGDYHRYLA	23	Unmodified	_AANTGESKVFYYKMKGDYHRYLA_					0	0	0	0	2	P62258	P62258	P62258	YWHAE	14-3-3 protein epsilon	MULTI-MSMS	20190508_QE3_nLC3_DS_SA_PA_HeLa_IS_HCl_pH_1_5_4h_01	508_QE3_nLC3_DS_SA_PA_HeLa_IS_HCl_pH_1_5_4h_01	543.271	5	543.271	2711.32	44941.2	2.2448	0.0012195	-0.12408	-6.7411e-05	2.1207	0.0011521	543.47	14.739	0.17972	14.739	14.659	14.839	1.7764e-15					55	18	5	0	0	0	2.8777e-05
AANTGESKVFYYKMKGDYHRYLA	23	Unmodified	_AANTGESKVFYYKMKGDYHRYLA_					0	0	0	0	2	P62258	P62258	P62258	YWHAE	14-3-3 protein epsilon	MULTI-MSMS	20190508_QE3_nLC3_DS_SA_PA_HeLa_IS_HCl_pH_1_5_4h_02	508_QE3_nLC3_DS_SA_PA_HeLa_IS_HCl_pH_1_5_4h_02	543.472	5	543.271	2711.32	43327.8	2.5247	0.0013716	-0.13528	-7.3494e-05	2.3894	0.0012981	543.471	14.712	0.16096	14.712	14.614	14.775	0					49	16	4	0	0	0	7.2506e-06
AANTGESKVFYYKMKGDYHRYLA	23	Unmodified	_AANTGESKVFYYKMKGDYHRYLA_					0	0	0	0	2	P62258	P62258	P62258	YWHAE	14-3-3 protein epsilon	MULTI-MSMS	20190508_QE3_nLC3_DS_SA_PA_HeLa_IS_HCl_pH_1_5_18h_01	508_QE3_nLC3_DS_SA_PA_HeLa_IS_HCl_pH_1_5_18h_01	543.473	5	543.271	2711.32	43754.5	3.2116	0.0017448	-0.26425	-0.00014356	2.9473	0.0016012	543.471	14.868	0.18028	14.868	14.766	14.947	0					63	18	5	0	0	0	0.0049286
AANTGESKVFYYKMKGDYHRYLA	23	Unmodified	_AANTGESKVFYYKMKGDYHRYLA_					0	0	0	0	2	P62258	P62258	P62258	YWHAE	14-3-3 protein epsilon	MULTI-MSMS	20190712_QE3_nLC5_DS_SA_PA_HeLa_HCl_pH_1_5_2h_01	712_QE3_nLC5_DS_SA_PA_HeLa_HCl_pH_1_5_2h_01	543.474	5	543.271	2711.32	42441.5	4.5758	0.0024859	1.2175	0.00066141	5.7933	0.0031473	543.471	15.434	0.15077	15.434	15.347	15.497	1.7764e-15					55	15	5	0	0	0	8.822e-06
AANTGESKVFYYKMKGDYHRYLA	23	Unmodified	_AANTGESKVFYYKMKGDYHRYLA_					0	0	0	0	2	P62258	P62258	P62258	YWHAE	14-3-3 protein epsilon	MULTI-MSMS	20190712_QE3_nLC5_DS_SA_PA_HeLa_HCl_pH_1_5_2h_02	712_QE3_nLC5_DS_SA_PA_HeLa_HCl_pH_1_5_2h_02	543.673	5	543.271	2711.32	42467.8	4.3859	0.0023827	0.29625	0.00016094	4.6822	0.0025437	543.471	15.632	0.12232	15.632	15.556	15.679	0					46	12	5	0	0	0	0.002408
AAQKINEGLEHLA	13	Acetyl (Protein N-term)	_(ac)AAQKINEGLEHLA_					1	0	0	0	2	Q99747	Q99747	Q99747	NAPG	Gamma-soluble NSF attachment protein	MULTI-MSMS	20190508_QE3_nLC3_DS_SA_PA_HeLa_IS_HCl_pH_1_5_1h_01	508_QE3_nLC3_DS_SA_PA_HeLa_IS_HCl_pH_1_5_1h_01	718.38	2	718.381	1434.75	37116.5	3.3359	0.0023964	-1.6441	-0.0011811	1.6918	0.0012153	718.377	20.867	0.37504	20.867	20.641	21.016	0					70	38	4	0	0	0	3.1196e-07
AAQKINEGLEHLA	13	Acetyl (Protein N-term)	_(ac)AAQKINEGLEHLA_					1	0	0	0	2	Q99747	Q99747	Q99747	NAPG	Gamma-soluble NSF attachment protein	MULTI-MSMS	20190508_QE3_nLC3_DS_SA_PA_HeLa_IS_HCl_pH_1_5_1h_02	508_QE3_nLC3_DS_SA_PA_HeLa_IS_HCl_pH_1_5_1h_02	718.379	2	718.381	1434.75	34120.7	2.0885	0.0015003	-1.7094	-0.001228	0.37908	0.00027233	718.377	20.898	0.0572	20.898	20.859	20.916	0					10	5	3	0	0	0	0.0085246
AAQKINEGLEHLA	13	Acetyl (Protein N-term)	_(ac)AAQKINEGLEHLA_					1	0	0	0	2	Q99747	Q99747	Q99747	NAPG	Gamma-soluble NSF attachment protein	MULTI-MSMS	20190508_QE3_nLC3_DS_SA_PA_HeLa_IS_HCl_pH_1_5_2h_01	508_QE3_nLC3_DS_SA_PA_HeLa_IS_HCl_pH_1_5_2h_01	718.378	2	718.381	1434.75	37090.7	2.7349	0.0019647	-3.1782	-0.0022831	-0.4433	-0.00031846	718.377	20.753	0.29757	20.753	20.604	20.902	0					72	30	4	0	0	0	1.1099e-05
AAQKINEGLEHLA	13	Acetyl (Protein N-term)	_(ac)AAQKINEGLEHLA_					1	0	0	0	2	Q99747	Q99747	Q99747	NAPG	Gamma-soluble NSF attachment protein	MULTI-MSMS	20190508_QE3_nLC3_DS_SA_PA_HeLa_IS_HCl_pH_1_5_4h_01	508_QE3_nLC3_DS_SA_PA_HeLa_IS_HCl_pH_1_5_4h_01	718.379	2	718.381	1434.75	36520.8	2.9102	0.0020906	-3.3382	-0.0023981	-0.42801	-0.00030748	718.377	20.72	0.22967	20.72	20.607	20.836	3.5527e-15					57	23	4	0	0	0	1.3347e-05
AAQKINEGLEHLA	13	Acetyl (Protein N-term)	_(ac)AAQKINEGLEHLA_					1	0	0	0	2	Q99747	Q99747	Q99747	NAPG	Gamma-soluble NSF attachment protein	MULTI-MSMS	20190508_QE3_nLC3_DS_SA_PA_HeLa_IS_HCl_pH_1_5_4h_02	508_QE3_nLC3_DS_SA_PA_HeLa_IS_HCl_pH_1_5_4h_02	718.378	2	718.381	1434.75	36527.4	2.2597	0.0016234	-4.1806	-0.0030033	-1.9209	-0.0013799	718.377	20.66	0.16269	20.66	20.582	20.744	-3.5527e-15					44	16	3	0	0	0	0.00091421
AAQKINEGLEHLA	13	Acetyl (Protein N-term)	_(ac)AAQKINEGLEHLA_					1	0	0	0	2	Q99747	Q99747	Q99747	NAPG	Gamma-soluble NSF attachment protein	MULTI-MSMS	20190508_QE3_nLC3_DS_SA_PA_HeLa_IS_HCl_pH_1_5_18h_01	508_QE3_nLC3_DS_SA_PA_HeLa_IS_HCl_pH_1_5_18h_01	718.381	2	718.381	1434.75	36599.2	3.451	0.0024791	-3.704	-0.0026609	-0.25298	-0.00018173	718.377	20.712	0.29748	20.712	20.616	20.913	3.5527e-15					63	30	3	0	0	0	1.1542e-14
AAQKINEGLEHLA	13	Acetyl (Protein N-term)	_(ac)AAQKINEGLEHLA_					1	0	0	0	2	Q99747	Q99747	Q99747	NAPG	Gamma-soluble NSF attachment protein	MULTI-MSMS	20190712_QE3_nLC5_DS_SA_PA_HeLa_HCl_pH_1_5_2h_01	712_QE3_nLC5_DS_SA_PA_HeLa_HCl_pH_1_5_2h_01	718.887	2	718.381	1434.75	35766.3	5.0919	0.0036579	-3.3725	-0.0024227	1.7194	0.0012352	718.377	21.756	0.26614	21.756	21.617	21.883	0					62	27	3	0	0	0	1.2268e-14
AAQKINEGLEHLA	13	Acetyl (Protein N-term)	_(ac)AAQKINEGLEHLA_					1	0	0	0	2	Q99747	Q99747	Q99747	NAPG	Gamma-soluble NSF attachment protein	MULTI-MSMS	20190712_QE3_nLC5_DS_SA_PA_HeLa_HCl_pH_2_2h_01	712_QE3_nLC5_DS_SA_PA_HeLa_HCl_pH_2_2h_01	718.381	2	718.381	1434.75	36697.7	4.9666	0.0035679	-2.6712	-0.0019189	2.2954	0.001649	718.378	21.786	0.38832	21.786	21.616	22.004	-3.5527e-15					88	40	4	0	0	0	3.4632e-07
AAQKINEGLEHLA	13	Acetyl (Protein N-term)	_(ac)AAQKINEGLEHLA_					1	0	0	0	2	Q99747	Q99747	Q99747	NAPG	Gamma-soluble NSF attachment protein	MULTI-MSMS	20190712_QE3_nLC5_DS_SA_PA_HeLa_HCl_pH_2_2h_02	712_QE3_nLC5_DS_SA_PA_HeLa_HCl_pH_2_2h_02	718.382	2	718.381	1434.75	36523.4	4.9493	0.0035555	-1.8941	-0.0013607	3.0552	0.0021948	718.379	21.839	0.256	21.839	21.718	21.974	0					68	26	4	0	0	0	6.6864e-05
AAQKINEGLEHLA	13	Acetyl (Protein N-term)	_(ac)AAQKINEGLEHLA_					1	0	0	0	2	Q99747	Q99747	Q99747	NAPG	Gamma-soluble NSF attachment protein	MULTI-MSMS	20190712_QE3_nLC5_DS_SA_PA_HeLa_HCl_pH_2_5_2h_01	712_QE3_nLC5_DS_SA_PA_HeLa_HCl_pH_2_5_2h_01	718.384	2	718.381	1434.75	37312	4.9307	0.0035421	-1.0862	-0.00078032	3.8445	0.0027618	718.38	21.963	0.16124	21.963	21.888	22.05	0					52	16	4	0	0	0	2.3821e-07
AAQKINEGLEHLA	13	Acetyl (Protein N-term)	_(ac)AAQKINEGLEHLA_					1	0	0	0	2	Q99747	Q99747	Q99747	NAPG	Gamma-soluble NSF attachment protein	MULTI-MSMS	20190712_QE3_nLC5_DS_SA_PA_HeLa_HCl_pH_2_5_2h_02	712_QE3_nLC5_DS_SA_PA_HeLa_HCl_pH_2_5_2h_02	718.385	2	718.381	1434.75	36469.7	5.7655	0.0041418	-0.3678	-0.00026422	5.3977	0.0038776	718.381	22.109	0.24935	22.109	22.029	22.278	0					62	25	4	0	0	0	6.476e-10
AAQQMLNFPEKNKEKP	16	Unmodified	_AAQQMLNFPEKNKEKP_					0	0	0	0	3	Q92922	Q92922	Q92922	SMARCC1	SWI/SNF complex subunit SMARCC1	MULTI-MSMS	20190508_QE3_nLC3_DS_SA_PA_HeLa_IS_HCl_pH_1_5_1h_01	508_QE3_nLC3_DS_SA_PA_HeLa_IS_HCl_pH_1_5_1h_01	468.998	4	468.996	1871.96	45466.2	3.0282	0.0014202	-1.157	-0.00054262	1.8712	0.00087759	469.247	9.5555	0.35025	9.5555	9.4705	9.8207	0					84	36	4	0	0	0	0.0056831
AAQQMLNFPEKNKEKP	16	Unmodified	_AAQQMLNFPEKNKEKP_					0	0	0	0	3	Q92922	Q92922	Q92922	SMARCC1	SWI/SNF complex subunit SMARCC1	MULTI-MSMS	20190508_QE3_nLC3_DS_SA_PA_HeLa_IS_HCl_pH_1_5_1h_02	508_QE3_nLC3_DS_SA_PA_HeLa_IS_HCl_pH_1_5_1h_02	468.997	4	468.996	1871.96	46015.1	2.4619	0.0011546	-1.686	-0.00079074	0.77591	0.0003639	468.995	9.6399	0.35943	9.6399	9.5524	9.9119	0					83	37	4	0	0	0	0.0022264
AAQQMLNFPEKNKEKP	16	Unmodified	_AAQQMLNFPEKNKEKP_					0	0	0	0	3	Q92922	Q92922	Q92922	SMARCC1	SWI/SNF complex subunit SMARCC1	MULTI-MSMS	20190508_QE3_nLC3_DS_SA_PA_HeLa_IS_HCl_pH_1_5_2h_02	508_QE3_nLC3_DS_SA_PA_HeLa_IS_HCl_pH_1_5_2h_02	468.997	4	468.996	1871.96	46151.4	2.4855	0.0011657	-0.43904	-0.00020591	2.0465	0.00095979	469.246	9.421	0.37768	9.421	9.3236	9.7012	1.7764e-15					80	39	5	0	0	0	0.0008567
AAQTNSNAAGKQLRKESQKDRKNP	24	Unmodified	_AAQTNSNAAGKQLRKESQKDRKNP_					0	0	0	0	4	Q8NC51	Q8NC51	Q8NC51	SERBP1	Plasminogen activator inhibitor 1 RNA-binding protein	MULTI-MSMS	20190712_QE3_nLC5_DS_SA_PA_HeLa_HCl_pH_2_2h_01	712_QE3_nLC5_DS_SA_PA_HeLa_HCl_pH_2_2h_01	529.088	5	528.884	2639.39	42908.1	4.7613	0.0025182	-0.15907	-8.4128e-05	4.6022	0.002434	529.085	3.6029	0.056413	3.6029	3.5606	3.617	0					16	5	5	0	0	0	8.5006e-06
AAQTNSNAAGKQLRKESQKDRKNP	24	Unmodified	_AAQTNSNAAGKQLRKESQKDRKNP_					0	0	0	0	4	Q8NC51	Q8NC51	Q8NC51	SERBP1	Plasminogen activator inhibitor 1 RNA-binding protein	MULTI-MSMS	20190712_QE3_nLC5_DS_SA_PA_HeLa_HCl_pH_2_2h_02	712_QE3_nLC5_DS_SA_PA_HeLa_HCl_pH_2_2h_02	529.087	5	528.884	2639.39	43226.1	3.9988	0.0021149	-0.41255	-0.00021819	3.5863	0.0018967	529.085	3.6954	0.065844	3.6954	3.6439	3.7098	4.4409e-16					22	6	5	0	0	0	4.1683e-05
AAQTNSNAAGKQLRKESQKDRKNP	24	Unmodified	_AAQTNSNAAGKQLRKESQKDRKNP_					0	0	0	0	4	Q8NC51	Q8NC51	Q8NC51	SERBP1	Plasminogen activator inhibitor 1 RNA-binding protein	MULTI-MSMS	20190712_QE3_nLC5_DS_SA_PA_HeLa_HCl_pH_2_5_2h_01	712_QE3_nLC5_DS_SA_PA_HeLa_HCl_pH_2_5_2h_01	529.087	5	528.884	2639.39	43151.3	4.2357	0.0022402	-0.85088	-0.00045002	3.3848	0.0017902	529.084	3.6757	0.065876	3.6757	3.6333	3.6992	4.4409e-16					29	6	6	0	0	0	5.0843e-05
AAQTNSNAAGKQLRKESQKDRKNP	24	Unmodified	_AAQTNSNAAGKQLRKESQKDRKNP_					0	0	0	0	4	Q8NC51	Q8NC51	Q8NC51	SERBP1	Plasminogen activator inhibitor 1 RNA-binding protein	MULTI-MSMS	20190712_QE3_nLC5_DS_SA_PA_HeLa_HCl_pH_2_5_2h_02	712_QE3_nLC5_DS_SA_PA_HeLa_HCl_pH_2_5_2h_02	529.087	5	528.884	2639.39	42851.5	4.7176	0.0024951	-0.39174	-0.00020719	4.3258	0.0022879	529.085	3.6309	0.056499	3.6309	3.5979	3.6544	4.4409e-16					22	5	6	0	0	0	7.5156e-06
AAQTQVAEYKQLKDTLNRIP	20	Unmodified	_AAQTQVAEYKQLKDTLNRIP_					0	0	0	0	3	O00461	O00461	O00461	GOLIM4	Golgi integral membrane protein 4	MULTI-MSMS	20190508_QE3_nLC3_DS_SA_PA_HeLa_IS_HCl_pH_1_5_1h_02	508_QE3_nLC3_DS_SA_PA_HeLa_IS_HCl_pH_1_5_1h_02	572.819	4	572.566	2286.23	41031.3	2.8367	0.0016242	0.92909	0.00053197	3.7657	0.0021561	572.817	20.024	0.24906	20.024	19.863	20.112	0					59	25	4	0	0	0	0.057436
AARDVTLENRLQNMEVTDA	19	Unmodified	_AARDVTLENRLQNMEVTDA_					0	0	0	0	2	P49591	P49591	P49591	SARS	Serine--tRNA ligase, cytoplasmic	MULTI-MSMS	20190712_QE3_nLC5_DS_SA_PA_HeLa_HCl_pH_2_2h_01	712_QE3_nLC5_DS_SA_PA_HeLa_HCl_pH_2_2h_01	716.362	3	716.023	2145.05	36036.6	4.2223	0.0030233	-1.8103	-0.0012962	2.412	0.001727	716.022	18.725	0.28301	18.725	18.522	18.806	0					53	29	4	0	0	0	3.4172e-05
AARDVTLENRLQNMEVTDA	19	Unmodified	_AARDVTLENRLQNMEVTDA_					0	0	0	0	2	P49591	P49591	P49591	SARS	Serine--tRNA ligase, cytoplasmic	MULTI-MSMS	20190712_QE3_nLC5_DS_SA_PA_HeLa_HCl_pH_2_2h_02	712_QE3_nLC5_DS_SA_PA_HeLa_HCl_pH_2_2h_02	716.359	3	716.023	2145.05	37536.8	4.2973	0.003077	-1.008	-0.00072174	3.2893	0.0023552	716.357	18.769	0.11337	18.769	18.708	18.822	0					38	11	5	0	0	0	8.619e-06
AARDVTLENRLQNMEVTDA	19	Unmodified	_AARDVTLENRLQNMEVTDA_					0	0	0	0	2	P49591	P49591	P49591	SARS	Serine--tRNA ligase, cytoplasmic	MULTI-MSMS	20190712_QE3_nLC5_DS_SA_PA_HeLa_HCl_pH_2_5_2h_01	712_QE3_nLC5_DS_SA_PA_HeLa_HCl_pH_2_5_2h_01	716.361	3	716.023	2145.05	36813.1	4.2007	0.0030078	-1.2832	-0.00091883	2.9175	0.002089	716.358	18.863	0.12297	18.863	18.778	18.901	0					36	12	4	0	0	0	6.2576e-06
AARDVTLENRLQNMEVTDA	19	Unmodified	_AARDVTLENRLQNMEVTDA_					0	0	0	0	2	P49591	P49591	P49591	SARS	Serine--tRNA ligase, cytoplasmic	MULTI-MSMS	20190712_QE3_nLC5_DS_SA_PA_HeLa_HCl_pH_2_5_2h_02	712_QE3_nLC5_DS_SA_PA_HeLa_HCl_pH_2_5_2h_02	716.358	3	716.023	2145.05	37436.1	4.7118	0.0033738	-0.41805	-0.00029934	4.2937	0.0030744	716.36	19.079	0.16245	19.079	19.01	19.173	0					45	16	5	0	0	0	6.451e-05
AAREKDVERFFKGYGRIRDIDLKRGFGFVEFEDP	34	Unmodified	_AAREKDVERFFKGYGRIRDIDLKRGFGFVEFEDP_					0	0	0	0	2	Q13243	Q13243	Q13243	SRSF5	Serine/arginine-rich splicing factor 5	MULTI-MSMS	20190508_QE3_nLC3_DS_SA_PA_HeLa_IS_HCl_pH_1_5_1h_01	508_QE3_nLC3_DS_SA_PA_HeLa_IS_HCl_pH_1_5_1h_01	813.827	5	813.425	4062.09	35410.5	2.2543	0.0018337	0.4005	0.00032577	2.6548	0.0021595	813.826	25.359	0.17283	25.359	25.288	25.461	0					71	17	5	0	0	0	0.00018868
AAREKDVERFFKGYGRIRDIDLKRGFGFVEFEDP	34	Unmodified	_AAREKDVERFFKGYGRIRDIDLKRGFGFVEFEDP_					0	0	0	0	2	Q13243	Q13243	Q13243	SRSF5	Serine/arginine-rich splicing factor 5	MULTI-MSMS	20190508_QE3_nLC3_DS_SA_PA_HeLa_IS_HCl_pH_1_5_1h_02	508_QE3_nLC3_DS_SA_PA_HeLa_IS_HCl_pH_1_5_1h_02	813.627	5	813.425	4062.09	35726.6	2.1939	0.0017845	-0.24606	-0.00020015	1.9478	0.0015844	813.625	25.549	0.14465	25.549	25.472	25.616	0					44	14	4	0	0	0	0.00010595
AAREKDVERFFKGYGRIRDIDLKRGFGFVEFEDP	34	Unmodified	_AAREKDVERFFKGYGRIRDIDLKRGFGFVEFEDP_					0	0	0	0	2	Q13243	Q13243	Q13243	SRSF5	Serine/arginine-rich splicing factor 5	MULTI-MSMS	20190508_QE3_nLC3_DS_SA_PA_HeLa_IS_HCl_pH_1_5_2h_01	508_QE3_nLC3_DS_SA_PA_HeLa_IS_HCl_pH_1_5_2h_01	813.828	5	813.425	4062.09	34827.9	2.514	0.0020449	0.14398	0.00011712	2.658	0.002162	813.826	25.26	0.17305	25.26	25.168	25.341	0					78	17	6	0	0	0	7.1994e-05
AAREKDVERFFKGYGRIRDIDLKRGFGFVEFEDP	34	Unmodified	_AAREKDVERFFKGYGRIRDIDLKRGFGFVEFEDP_					0	0	0	0	2	Q13243	Q13243	Q13243	SRSF5	Serine/arginine-rich splicing factor 5	MULTI-MSMS	20190508_QE3_nLC3_DS_SA_PA_HeLa_IS_HCl_pH_1_5_2h_01	508_QE3_nLC3_DS_SA_PA_HeLa_IS_HCl_pH_1_5_2h_01	678.693	6	678.022	4062.09	38559.1	2.8161	0.0019094	0.34352	0.00023292	3.1596	0.0021423	678.357	25.259	0.22127	25.259	25.149	25.37	0					115	22	8	0	0	0	0.02863
AAREKDVERFFKGYGRIRDIDLKRGFGFVEFEDP	34	Unmodified	_AAREKDVERFFKGYGRIRDIDLKRGFGFVEFEDP_					0	0	0	0	2	Q13243	Q13243	Q13243	SRSF5	Serine/arginine-rich splicing factor 5	MULTI-MSMS	20190508_QE3_nLC3_DS_SA_PA_HeLa_IS_HCl_pH_1_5_2h_02	508_QE3_nLC3_DS_SA_PA_HeLa_IS_HCl_pH_1_5_2h_02	813.632	5	813.425	4062.09	35331.5	2.1096	0.001716	0.81387	0.00066202	2.9235	0.002378	813.826	25.018	0.13428	25.018	24.938	25.072	0					49	13	5	0	0	0	0.00024308
AAREKDVERFFKGYGRIRDIDLKRGFGFVEFEDP	34	Unmodified	_AAREKDVERFFKGYGRIRDIDLKRGFGFVEFEDP_					0	0	0	0	2	Q13243	Q13243	Q13243	SRSF5	Serine/arginine-rich splicing factor 5	MULTI-MSMS	20190508_QE3_nLC3_DS_SA_PA_HeLa_IS_HCl_pH_1_5_4h_01	508_QE3_nLC3_DS_SA_PA_HeLa_IS_HCl_pH_1_5_4h_01	813.825	5	813.425	4062.09	35077	2.6312	0.0021403	-0.023265	-1.8924e-05	2.608	0.0021214	813.826	25.162	0.15364	25.162	25.101	25.254	0					63	15	5	0	0	0	0.00012598
AAREKDVERFFKGYGRIRDIDLKRGFGFVEFEDP	34	Unmodified	_AAREKDVERFFKGYGRIRDIDLKRGFGFVEFEDP_					0	0	0	0	2	Q13243	Q13243	Q13243	SRSF5	Serine/arginine-rich splicing factor 5	MULTI-MSMS	20190508_QE3_nLC3_DS_SA_PA_HeLa_IS_HCl_pH_1_5_4h_02	508_QE3_nLC3_DS_SA_PA_HeLa_IS_HCl_pH_1_5_4h_02	813.827	5	813.425	4062.09	35475.3	2.3255	0.0018916	0.28365	0.00023073	2.6091	0.0021223	813.826	24.991	0.15336	24.991	24.923	25.076	0					58	15	5	0	0	0	0.00017347
AAREKDVERFFKGYGRIRDIDLKRGFGFVEFEDP	34	Unmodified	_AAREKDVERFFKGYGRIRDIDLKRGFGFVEFEDP_					0	0	0	0	2	Q13243	Q13243	Q13243	SRSF5	Serine/arginine-rich splicing factor 5	MULTI-MSMS	20190508_QE3_nLC3_DS_SA_PA_HeLa_IS_HCl_pH_1_5_18h_01	508_QE3_nLC3_DS_SA_PA_HeLa_IS_HCl_pH_1_5_18h_01	813.827	5	813.425	4062.09	35054.5	2.8676	0.0023325	0.2661	0.00021646	3.1337	0.002549	813.826	25.278	0.13439	25.278	25.212	25.346	0					54	13	5	0	0	0	0.00011468
AAREKDVERFFKGYGRIRDIDLKRGFGFVEFEDP	34	Unmodified	_AAREKDVERFFKGYGRIRDIDLKRGFGFVEFEDP_					0	0	0	0	2	Q13243	Q13243	Q13243	SRSF5	Serine/arginine-rich splicing factor 5	MULTI-MSMS	20190508_QE3_nLC3_DS_SA_PA_HeLa_IS_HCl_pH_1_5_18h_02#2	508_QE3_nLC3_DS_SA_PA_HeLa_IS_HCl_pH_1_5_18h_02#2	813.624	5	813.425	4062.09	35152.4	4.0433	0.0032889	-0.2138	-0.00017391	3.8295	0.003115	814.026	24.717	0.14422	24.717	24.657	24.801	-3.5527e-15					32	14	4	0	0	0	0.00017347
AAREKDVERFFKGYGRIRDIDLKRGFGFVEFEDP	34	Unmodified	_AAREKDVERFFKGYGRIRDIDLKRGFGFVEFEDP_					0	0	0	0	2	Q13243	Q13243	Q13243	SRSF5	Serine/arginine-rich splicing factor 5	MULTI-MSMS	20190712_QE3_nLC5_DS_SA_PA_HeLa_HCl_pH_1_5_2h_01	712_QE3_nLC5_DS_SA_PA_HeLa_HCl_pH_1_5_2h_01	813.628	5	813.425	4062.09	34606.3	5.1069	0.0041541	-0.14647	-0.00011914	4.9604	0.0040349	814.025	26.845	0.13379	26.845	26.785	26.918	-3.5527e-15					62	13	6	0	0	0	3.0536e-05
AAREKDVERFFKGYGRIRDIDLKRGFGFVEFEDP	34	Unmodified	_AAREKDVERFFKGYGRIRDIDLKRGFGFVEFEDP_					0	0	0	0	2	Q13243	Q13243	Q13243	SRSF5	Serine/arginine-rich splicing factor 5	MULTI-MSMS	20190712_QE3_nLC5_DS_SA_PA_HeLa_HCl_pH_1_5_2h_02	712_QE3_nLC5_DS_SA_PA_HeLa_HCl_pH_1_5_2h_02	814.03	5	813.425	4062.09	34935	4.7782	0.0038867	0.016357	1.3306e-05	4.7946	0.0039	813.826	26.133	0.14368	26.133	26.06	26.204	0					57	14	5	0	0	0	2.9341e-05
AARGILQKNVP	11	Unmodified	_AARGILQKNVP_					0	0	0	0	2	P35221	P35221	P35221	CTNNA1	Catenin alpha-1	MULTI-MSMS	20190508_QE3_nLC3_DS_SA_PA_HeLa_IS_HCl_pH_1_5_1h_01	508_QE3_nLC3_DS_SA_PA_HeLa_IS_HCl_pH_1_5_1h_01	389.572	3	389.572	1165.69	51007.4	2.1524	0.00083851	-0.09391	-3.6585e-05	2.0585	0.00080192	389.572	8.3603	0.38885	8.3603	8.2393	8.6282	0					76	40	2	0	0	0	0.007928
AARKAFERCSEGVFLLTTTP	20	Unmodified	_AARKAFERCSEGVFLLTTTP_					0	0	0	0	3	P23246	P23246	P23246	SFPQ	Splicing factor, proline- and glutamine-rich	MULTI-MSMS	20190508_QE3_nLC3_DS_SA_PA_HeLa_IS_HCl_pH_1_5_1h_02	508_QE3_nLC3_DS_SA_PA_HeLa_IS_HCl_pH_1_5_1h_02	752.734	3	752.06	2253.16	35902.3	4.4674	0.0033597	1.5882	0.0011944	6.0555	0.0045541	752.396	18.934	0.17286	18.934	18.854	19.027	0					59	17	5	0	0	0	0.00074168
AARKAFERCSEGVFLLTTTP	20	Unmodified	_AARKAFERCSEGVFLLTTTP_					0	0	0	0	3	P23246	P23246	P23246	SFPQ	Splicing factor, proline- and glutamine-rich	MULTI-SECPEP	20190508_QE3_nLC3_DS_SA_PA_HeLa_IS_HCl_pH_1_5_1h_02	508_QE3_nLC3_DS_SA_PA_HeLa_IS_HCl_pH_1_5_1h_02	564.825	4	564.297	2253.16	41566.6	4.8414	0.002732	0.25671	0.00014486	5.0981	0.0028768	564.548	18.943	0.25949	18.943	18.816	19.075	0					89	26	5	0	0	0	0.015252
AARMSRSSGRSGSMDP	16	Unmodified	_AARMSRSSGRSGSMDP_					0	0	0	0	2	Q07666	Q07666	Q07666	KHDRBS1	KH domain-containing, RNA-binding, signal transduction-associated protein 1	MULTI-MSMS	20190508_QE3_nLC3_DS_SA_PA_HeLa_IS_HCl_pH_1_5_1h_02	508_QE3_nLC3_DS_SA_PA_HeLa_IS_HCl_pH_1_5_1h_02	413.946	4	413.945	1651.75	48492.1	2.4121	0.00099849	0.1765	7.3062e-05	2.5886	0.0010716	413.946	3.6812	0.084979	3.6812	3.6199	3.7048	0					27	8	4	0	0	0	0.043373
AARMSRSSGRSGSMDP	16	Unmodified	_AARMSRSSGRSGSMDP_					0	0	0	0	2	Q07666	Q07666	Q07666	KHDRBS1	KH domain-containing, RNA-binding, signal transduction-associated protein 1	MULTI-MSMS	20190508_QE3_nLC3_DS_SA_PA_HeLa_IS_HCl_pH_1_5_1h_02	508_QE3_nLC3_DS_SA_PA_HeLa_IS_HCl_pH_1_5_1h_02	551.593	3	551.591	1651.75	42998.6	2.6157	0.0014428	0.11017	6.0769e-05	2.7259	0.0015036	551.592	3.6868	0.075559	3.6868	3.6293	3.7048	-4.4409e-16					19	7	4	0	0	0	0.0015915
AARMSRSSGRSGSMDP	16	Unmodified	_AARMSRSSGRSGSMDP_					0	0	0	0	2	Q07666	Q07666	Q07666	KHDRBS1	KH domain-containing, RNA-binding, signal transduction-associated protein 1	MULTI-MSMS	20190508_QE3_nLC3_DS_SA_PA_HeLa_IS_HCl_pH_1_5_2h_01	508_QE3_nLC3_DS_SA_PA_HeLa_IS_HCl_pH_1_5_2h_01	413.946	4	413.945	1651.75	49037.5	2.5402	0.0010515	-0.54432	-0.00022532	1.9959	0.00082619	413.945	3.7119	0.094329	3.7119	3.6412	3.7355	-4.4409e-16					30	9	5	0	0	0	0.02987
AARMSRSSGRSGSMDP	16	Unmodified	_AARMSRSSGRSGSMDP_					0	0	0	0	2	Q07666	Q07666	Q07666	KHDRBS1	KH domain-containing, RNA-binding, signal transduction-associated protein 1	MULTI-MSMS	20190508_QE3_nLC3_DS_SA_PA_HeLa_IS_HCl_pH_1_5_2h_02	508_QE3_nLC3_DS_SA_PA_HeLa_IS_HCl_pH_1_5_2h_02	413.946	4	413.945	1651.75	49148.2	2.4428	0.0010112	-0.021843	-9.0417e-06	2.4209	0.0010021	413.945	3.6403	0.10372	3.6403	3.5609	3.6646	0					35	10	5	0	0	0	0.001526
AARMSRSSGRSGSMDP	16	Unmodified	_AARMSRSSGRSGSMDP_					0	0	0	0	2	Q07666	Q07666	Q07666	KHDRBS1	KH domain-containing, RNA-binding, signal transduction-associated protein 1	MULTI-MSMS	20190508_QE3_nLC3_DS_SA_PA_HeLa_IS_HCl_pH_1_5_2h_02	508_QE3_nLC3_DS_SA_PA_HeLa_IS_HCl_pH_1_5_2h_02	551.593	3	551.591	1651.75	42663.2	2.9095	0.0016049	0.20495	0.00011305	3.1145	0.0017179	551.591	3.641	0.10369	3.641	3.5703	3.674	0					26	10	4	0	0	0	0.00023776
AARMSRSSGRSGSMDP	16	Unmodified	_AARMSRSSGRSGSMDP_					0	0	0	0	2	Q07666	Q07666	Q07666	KHDRBS1	KH domain-containing, RNA-binding, signal transduction-associated protein 1	MULTI-MSMS	20190508_QE3_nLC3_DS_SA_PA_HeLa_IS_HCl_pH_1_5_4h_01	508_QE3_nLC3_DS_SA_PA_HeLa_IS_HCl_pH_1_5_4h_01	413.947	4	413.945	1651.75	48856.4	2.4026	0.00099456	0.12186	5.0444e-05	2.5245	0.001045	413.945	3.7449	0.094295	3.7449	3.6742	3.7685	0					35	9	4	0	0	0	0.025599
AARMSRSSGRSGSMDP	16	Unmodified	_AARMSRSSGRSGSMDP_					0	0	0	0	2	Q07666	Q07666	Q07666	KHDRBS1	KH domain-containing, RNA-binding, signal transduction-associated protein 1	MULTI-MSMS	20190508_QE3_nLC3_DS_SA_PA_HeLa_IS_HCl_pH_1_5_4h_01	508_QE3_nLC3_DS_SA_PA_HeLa_IS_HCl_pH_1_5_4h_01	551.593	3	551.591	1651.75	42800.3	2.7334	0.0015077	0.19665	0.00010847	2.9301	0.0016162	551.592	3.7449	0.075409	3.7449	3.6836	3.759	4.4409e-16					23	7	4	0	0	0	0.00063723
AARMSRSSGRSGSMDP	16	Unmodified	_AARMSRSSGRSGSMDP_					0	0	0	0	2	Q07666	Q07666	Q07666	KHDRBS1	KH domain-containing, RNA-binding, signal transduction-associated protein 1	MULTI-MSMS	20190508_QE3_nLC3_DS_SA_PA_HeLa_IS_HCl_pH_1_5_4h_02	508_QE3_nLC3_DS_SA_PA_HeLa_IS_HCl_pH_1_5_4h_02	413.946	4	413.945	1651.75	48114.1	2.3688	0.00098056	-0.18061	-7.4761e-05	2.1882	0.0009058	413.945	3.6391	0.1037	3.6391	3.5594	3.6631	0					36	10	5	0	0	0	0.0045499
AARMSRSSGRSGSMDP	16	Unmodified	_AARMSRSSGRSGSMDP_					0	0	0	0	2	Q07666	Q07666	Q07666	KHDRBS1	KH domain-containing, RNA-binding, signal transduction-associated protein 1	MULTI-MSMS	20190508_QE3_nLC3_DS_SA_PA_HeLa_IS_HCl_pH_1_5_4h_02	508_QE3_nLC3_DS_SA_PA_HeLa_IS_HCl_pH_1_5_4h_02	551.594	3	551.591	1651.75	42515.4	2.7638	0.0015245	0.4039	0.00022279	3.1677	0.0017473	551.592	3.6305	0.08485	3.6305	3.5688	3.6537	0					24	8	4	0	0	0	0.0011675
AARMSRSSGRSGSMDP	16	Unmodified	_AARMSRSSGRSGSMDP_					0	0	0	0	2	Q07666	Q07666	Q07666	KHDRBS1	KH domain-containing, RNA-binding, signal transduction-associated protein 1	MULTI-MSMS	20190712_QE3_nLC5_DS_SA_PA_HeLa_HCl_pH_1_5_2h_01	712_QE3_nLC5_DS_SA_PA_HeLa_HCl_pH_1_5_2h_01	413.947	4	413.945	1651.75	49302.1	4.4691	0.00185	-0.40748	-0.00016867	4.0617	0.0016813	413.945	3.6381	0.094045	3.6381	3.5676	3.6617	-4.4409e-16					33	9	5	0	0	0	0.042479
AARMSRSSGRSGSMDP	16	Unmodified	_AARMSRSSGRSGSMDP_					0	0	0	0	2	Q07666	Q07666	Q07666	KHDRBS1	KH domain-containing, RNA-binding, signal transduction-associated protein 1	MULTI-MSMS	20190712_QE3_nLC5_DS_SA_PA_HeLa_HCl_pH_1_5_2h_02	712_QE3_nLC5_DS_SA_PA_HeLa_HCl_pH_1_5_2h_02	413.947	4	413.945	1651.75	48671.1	3.6387	0.0015062	-0.56942	-0.00023571	3.0692	0.0012705	413.945	3.7761	0.10344	3.7761	3.6961	3.7996	0					34	10	4	0	0	0	0.0061208
AARMSRSSGRSGSMDPSGAHP	21	Unmodified	_AARMSRSSGRSGSMDPSGAHP_					0	0	0	0	4	Q07666	Q07666	Q07666	KHDRBS1	KH domain-containing, RNA-binding, signal transduction-associated protein 1	MULTI-MSMS	20190508_QE3_nLC3_DS_SA_PA_HeLa_IS_HCl_pH_1_5_1h_01	508_QE3_nLC3_DS_SA_PA_HeLa_IS_HCl_pH_1_5_1h_01	526.498	4	526.246	2100.95	42810.2	2.4662	0.0012978	-1.1295	-0.00059437	1.3367	0.00070345	526.495	3.9362	0.19016	3.9362	3.7914	3.9816	0					60	19	5	0	0	0	0.041924
AARMSRSSGRSGSMDPSGAHP	21	Unmodified	_AARMSRSSGRSGSMDPSGAHP_					0	0	0	0	4	Q07666	Q07666	Q07666	KHDRBS1	KH domain-containing, RNA-binding, signal transduction-associated protein 1	MULTI-MSMS	20190508_QE3_nLC3_DS_SA_PA_HeLa_IS_HCl_pH_1_5_1h_02	508_QE3_nLC3_DS_SA_PA_HeLa_IS_HCl_pH_1_5_1h_02	526.498	4	526.246	2100.95	43005.9	2.2298	0.0011734	-0.5187	-0.00027296	1.7111	0.00090045	526.496	3.9266	0.18885	3.9266	3.7992	3.9881	4.4409e-16					70	19	5	0	0	0	0.057298
AARMSRSSGRSGSMDPSGAHP	21	Unmodified	_AARMSRSSGRSGSMDPSGAHP_					0	0	0	0	4	Q07666	Q07666	Q07666	KHDRBS1	KH domain-containing, RNA-binding, signal transduction-associated protein 1	MULTI-MSMS	20190508_QE3_nLC3_DS_SA_PA_HeLa_IS_HCl_pH_1_5_1h_02	508_QE3_nLC3_DS_SA_PA_HeLa_IS_HCl_pH_1_5_1h_02	421.4	5	421.198	2100.95	47534	1.8422	0.00077593	-0.115	-4.8439e-05	1.7272	0.00072749	421.399	3.9191	0.18885	3.9191	3.7898	3.9787	0					59	19	5	0	0	0	6.0648e-05
AARMSRSSGRSGSMDPSGAHP	21	Unmodified	_AARMSRSSGRSGSMDPSGAHP_					0	0	0	0	4	Q07666	Q07666	Q07666	KHDRBS1	KH domain-containing, RNA-binding, signal transduction-associated protein 1	MULTI-MSMS	20190508_QE3_nLC3_DS_SA_PA_HeLa_IS_HCl_pH_1_5_2h_01	508_QE3_nLC3_DS_SA_PA_HeLa_IS_HCl_pH_1_5_2h_01	526.247	4	526.246	2100.95	43001.1	2.3273	0.0012248	-0.8378	-0.00044089	1.4895	0.00078386	526.496	3.8503	0.14137	3.8503	3.7449	3.8863	0					42	14	5	0	0	0	0.008241
AARMSRSSGRSGSMDPSGAHP	21	Unmodified	_AARMSRSSGRSGSMDPSGAHP_					0	0	0	0	4	Q07666	Q07666	Q07666	KHDRBS1	KH domain-containing, RNA-binding, signal transduction-associated protein 1	MULTI-MSMS	20190508_QE3_nLC3_DS_SA_PA_HeLa_IS_HCl_pH_1_5_2h_02	508_QE3_nLC3_DS_SA_PA_HeLa_IS_HCl_pH_1_5_2h_02	526.497	4	526.246	2100.95	42406.9	1.9784	0.0010411	-0.39684	-0.00020883	1.5816	0.00083229	526.496	3.863	0.14124	3.863	3.7776	3.9188	0					50	14	5	0	0	0	0.00032058
AARMSRSSGRSGSMDPSGAHP	21	Unmodified	_AARMSRSSGRSGSMDPSGAHP_					0	0	0	0	4	Q07666	Q07666	Q07666	KHDRBS1	KH domain-containing, RNA-binding, signal transduction-associated protein 1	MULTI-MSMS	20190508_QE3_nLC3_DS_SA_PA_HeLa_IS_HCl_pH_1_5_2h_02	508_QE3_nLC3_DS_SA_PA_HeLa_IS_HCl_pH_1_5_2h_02	421.199	5	421.198	2100.95	47921.1	1.5393	0.00064834	-0.40688	-0.00017138	1.1324	0.00047696	421.198	3.8546	0.12243	3.8546	3.787	3.9094	0					38	12	5	0	0	0	0.00033945
AARMSRSSGRSGSMDPSGAHP	21	Unmodified	_AARMSRSSGRSGSMDPSGAHP_					0	0	0	0	4	Q07666	Q07666	Q07666	KHDRBS1	KH domain-containing, RNA-binding, signal transduction-associated protein 1	MULTI-MSMS	20190508_QE3_nLC3_DS_SA_PA_HeLa_IS_HCl_pH_1_5_4h_01	508_QE3_nLC3_DS_SA_PA_HeLa_IS_HCl_pH_1_5_4h_01	526.497	4	526.246	2100.95	43023.3	2.3316	0.001227	-0.6289	-0.00033096	1.7027	0.00089605	526.496	3.9412	0.16934	3.9412	3.844	4.0133	4.4409e-16					54	17	5	0	0	0	8.5883e-05
AARMSRSSGRSGSMDPSGAHP	21	Unmodified	_AARMSRSSGRSGSMDPSGAHP_					0	0	0	0	4	Q07666	Q07666	Q07666	KHDRBS1	KH domain-containing, RNA-binding, signal transduction-associated protein 1	MULTI-MSMS	20190508_QE3_nLC3_DS_SA_PA_HeLa_IS_HCl_pH_1_5_4h_02	508_QE3_nLC3_DS_SA_PA_HeLa_IS_HCl_pH_1_5_4h_02	526.497	4	526.246	2100.95	42963.3	2.0604	0.0010843	-0.48304	-0.0002542	1.5774	0.0008301	526.496	3.8424	0.15057	3.8424	3.7572	3.9078	0					52	15	5	0	0	0	0.00027502
AARMSRSSGRSGSMDPSGAHP	21	Oxidation (M)	_AARMSRSSGRSGSM(ox)DPSGAHP_		AARM(0.214)SRSSGRSGSM(0.786)DPSGAHP		AARM(-5.65)SRSSGRSGSM(5.65)DPSGAHP	0	0	0	1	4	Q07666	Q07666	Q07666	KHDRBS1	KH domain-containing, RNA-binding, signal transduction-associated protein 1	MULTI-MSMS	20190508_QE3_nLC3_DS_SA_PA_HeLa_IS_HCl_pH_1_5_1h_02	508_QE3_nLC3_DS_SA_PA_HeLa_IS_HCl_pH_1_5_1h_02	530.245	4	530.245	2116.95	42803.8	3.0033	0.0015925	-1.1298	-0.00059905	1.8735	0.00099341	530.495	3.5302	0.066133	3.5302	3.4876	3.5538	0					15	6	4	0	0	0	0.033877
AARRALHFVFKVGNRFQTA	19	Acetyl (Protein N-term)	_(ac)AARRALHFVFKVGNRFQTA_					1	0	0	0	3	Q9HC38	Q9HC38	Q9HC38	GLOD4	Glyoxalase domain-containing protein 4	MULTI-MSMS	20190508_QE3_nLC3_DS_SA_PA_HeLa_IS_HCl_pH_1_5_1h_01	508_QE3_nLC3_DS_SA_PA_HeLa_IS_HCl_pH_1_5_1h_01	558.815	4	558.563	2230.22	42079.1	3.2756	0.0018297	-0.37674	-0.00021043	2.8989	0.0016192	558.814	21.603	0.15339	21.603	21.523	21.677	0					54	15	4	0	0	0	2.1753e-06
AARRALHFVFKVGNRFQTA	19	Acetyl (Protein N-term)	_(ac)AARRALHFVFKVGNRFQTA_					1	0	0	0	3	Q9HC38	Q9HC38	Q9HC38	GLOD4	Glyoxalase domain-containing protein 4	MULTI-MSMS	20190508_QE3_nLC3_DS_SA_PA_HeLa_IS_HCl_pH_1_5_2h_01	508_QE3_nLC3_DS_SA_PA_HeLa_IS_HCl_pH_1_5_2h_01	558.814	4	558.563	2230.22	41495.2	3.4276	0.0019145	-1.4575	-0.00081412	1.9701	0.0011004	558.813	21.403	0.16286	21.403	21.341	21.504	-3.5527e-15					55	16	4	0	0	0	4.6228e-06
AARRALHFVFKVGNRFQTA	19	Acetyl (Protein N-term)	_(ac)AARRALHFVFKVGNRFQTA_					1	0	0	0	3	Q9HC38	Q9HC38	Q9HC38	GLOD4	Glyoxalase domain-containing protein 4	MULTI-MSMS	20190508_QE3_nLC3_DS_SA_PA_HeLa_IS_HCl_pH_1_5_2h_02	508_QE3_nLC3_DS_SA_PA_HeLa_IS_HCl_pH_1_5_2h_02	558.816	4	558.563	2230.22	41308.7	2.8901	0.0016143	-0.74521	-0.00041625	2.1448	0.001198	558.813	21.14	0.17227	21.14	21.046	21.219	-3.5527e-15					51	17	4	0	0	0	0.00016439
AARRALHFVFKVGNRFQTA	19	Acetyl (Protein N-term)	_(ac)AARRALHFVFKVGNRFQTA_					1	0	0	0	3	Q9HC38	Q9HC38	Q9HC38	GLOD4	Glyoxalase domain-containing protein 4	MULTI-MSMS	20190508_QE3_nLC3_DS_SA_PA_HeLa_IS_HCl_pH_1_5_4h_01	508_QE3_nLC3_DS_SA_PA_HeLa_IS_HCl_pH_1_5_4h_01	558.564	4	558.563	2230.22	42451.3	3.4947	0.001952	-1.7691	-0.00098815	1.7256	0.00096385	558.813	21.347	0.17214	21.347	21.256	21.428	0					45	17	3	0	0	0	3.828e-06
AARRALHFVFKVGNRFQTA	19	Acetyl (Protein N-term)	_(ac)AARRALHFVFKVGNRFQTA_					1	0	0	0	3	Q9HC38	Q9HC38	Q9HC38	GLOD4	Glyoxalase domain-containing protein 4	MULTI-MSMS	20190508_QE3_nLC3_DS_SA_PA_HeLa_IS_HCl_pH_1_5_4h_02	508_QE3_nLC3_DS_SA_PA_HeLa_IS_HCl_pH_1_5_4h_02	558.815	4	558.563	2230.22	42492.7	2.8181	0.0015741	-1.3144	-0.0007342	1.5037	0.00083991	558.813	21.148	0.17214	21.148	21.05	21.222	0					37	17	3	0	0	0	3.3723e-06
AARRALHFVFKVGNRFQTA	19	Acetyl (Protein N-term)	_(ac)AARRALHFVFKVGNRFQTA_					1	0	0	0	3	Q9HC38	Q9HC38	Q9HC38	GLOD4	Glyoxalase domain-containing protein 4	MULTI-MSMS	20190508_QE3_nLC3_DS_SA_PA_HeLa_IS_HCl_pH_1_5_18h_01	508_QE3_nLC3_DS_SA_PA_HeLa_IS_HCl_pH_1_5_18h_01	558.815	4	558.563	2230.22	42528.5	3.9343	0.0021975	0.095472	5.3327e-05	4.0297	0.0022509	558.814	21.426	0.1725	21.426	21.353	21.525	0					59	17	5	0	0	0	1.8402e-06
AARRALHFVFKVGNRFQTA	19	Acetyl (Protein N-term)	_(ac)AARRALHFVFKVGNRFQTA_					1	0	0	0	3	Q9HC38	Q9HC38	Q9HC38	GLOD4	Glyoxalase domain-containing protein 4	MULTI-MSMS	20190508_QE3_nLC3_DS_SA_PA_HeLa_IS_HCl_pH_1_5_18h_02#2	508_QE3_nLC3_DS_SA_PA_HeLa_IS_HCl_pH_1_5_18h_02#2	558.815	4	558.563	2230.22	41627.6	4.2583	0.0023785	-0.98788	-0.00055179	3.2704	0.0018267	558.563	20.845	0.15304	20.845	20.772	20.925	0					49	15	4	0	0	0	3.4164e-06
AARRALHFVFKVGNRFQTA	19	Acetyl (Protein N-term)	_(ac)AARRALHFVFKVGNRFQTA_					1	0	0	0	3	Q9HC38	Q9HC38	Q9HC38	GLOD4	Glyoxalase domain-containing protein 4	MULTI-MSMS	20190712_QE3_nLC5_DS_SA_PA_HeLa_HCl_pH_1_5_2h_02	712_QE3_nLC5_DS_SA_PA_HeLa_HCl_pH_1_5_2h_02	558.817	4	558.563	2230.22	42534.9	4.9658	0.0027737	-0.36983	-0.00020657	4.596	0.0025671	558.814	22.23	0.13237	22.23	22.152	22.285	0					34	13	3	0	0	0	4.0492e-07
AARRALHFVFKVGNRFQTA	19	Acetyl (Protein N-term)	_(ac)AARRALHFVFKVGNRFQTA_					1	0	0	0	3	Q9HC38	Q9HC38	Q9HC38	GLOD4	Glyoxalase domain-containing protein 4	MULTI-MSMS	20190712_QE3_nLC5_DS_SA_PA_HeLa_HCl_pH_1_5_2h_02	712_QE3_nLC5_DS_SA_PA_HeLa_HCl_pH_1_5_2h_02	447.255	5	447.052	2230.22	46157	4.5682	0.0020422	0.35118	0.000157	4.9194	0.0021992	447.253	22.225	0.1702	22.225	22.143	22.313	-3.5527e-15					48	17	4	0	0	0	0.0010122
AARRALHFVFKVGNRFQTA	19	Acetyl (Protein N-term)	_(ac)AARRALHFVFKVGNRFQTA_					1	0	0	0	3	Q9HC38	Q9HC38	Q9HC38	GLOD4	Glyoxalase domain-containing protein 4	MULTI-MSMS	20190712_QE3_nLC5_DS_SA_PA_HeLa_HCl_pH_2_2h_02	712_QE3_nLC5_DS_SA_PA_HeLa_HCl_pH_2_2h_02	558.818	4	558.563	2230.22	41593.6	5.1748	0.0028904	-0.40535	-0.00022642	4.7694	0.002664	558.814	22.914	0.16126	22.914	22.854	23.015	0					46	16	5	0	0	0	0.018299
AARSGLRAQDRLIEVNGQNVEGLRHA	26	Unmodified	_AARSGLRAQDRLIEVNGQNVEGLRHA_					0	0	0	0	3	Q15599	Q15599	Q15599	SLC9A3R2	Na(+)/H(+) exchange regulatory cofactor NHE-RF2	MULTI-MSMS	20190508_QE3_nLC3_DS_SA_PA_HeLa_IS_HCl_pH_1_5_1h_01	508_QE3_nLC3_DS_SA_PA_HeLa_IS_HCl_pH_1_5_1h_01	567.111	5	566.909	2829.51	41061	3.0827	0.0017476	-0.44633	-0.00025303	2.6364	0.0014946	567.11	12.535	0.1422	12.535	12.457	12.599	-1.7764e-15					49	14	5	0	0	0	0.00026911
AARSGLRAQDRLIEVNGQNVEGLRHA	26	Unmodified	_AARSGLRAQDRLIEVNGQNVEGLRHA_					0	0	0	0	3	Q15599	Q15599	Q15599	SLC9A3R2	Na(+)/H(+) exchange regulatory cofactor NHE-RF2	MULTI-MSMS	20190508_QE3_nLC3_DS_SA_PA_HeLa_IS_HCl_pH_1_5_1h_02	508_QE3_nLC3_DS_SA_PA_HeLa_IS_HCl_pH_1_5_1h_02	567.312	5	566.909	2829.51	40938.1	3.2652	0.0018511	-0.18656	-0.00010576	3.0786	0.0017453	567.109	12.584	0.12383	12.584	12.514	12.638	0					29	12	3	0	0	0	0.001606
AARTGVVKEGDQIVGA	16	Unmodified	_AARTGVVKEGDQIVGA_					0	0	0	0	2	Q09666	Q09666	Q09666	AHNAK	Neuroblast differentiation-associated protein AHNAK	MULTI-MSMS	20190508_QE3_nLC3_DS_SA_PA_HeLa_IS_HCl_pH_1_5_1h_01	508_QE3_nLC3_DS_SA_PA_HeLa_IS_HCl_pH_1_5_1h_01	524.291	3	524.29	1569.85	43037.7	2.1555	0.0011301	-0.13903	-7.2893e-05	2.0165	0.0010572	524.29	8.9439	0.14175	8.9439	8.8743	9.0161	0					46	14	4	0	0	0	0.00018025
AARTGVVKEGDQIVGA	16	Unmodified	_AARTGVVKEGDQIVGA_					0	0	0	0	2	Q09666	Q09666	Q09666	AHNAK	Neuroblast differentiation-associated protein AHNAK	MULTI-MSMS	20190508_QE3_nLC3_DS_SA_PA_HeLa_IS_HCl_pH_1_5_1h_02	508_QE3_nLC3_DS_SA_PA_HeLa_IS_HCl_pH_1_5_1h_02	524.291	3	524.29	1569.85	43347.7	2.6085	0.0013676	-0.31408	-0.00016467	2.2945	0.001203	524.29	8.988	0.11369	8.988	8.9264	9.0401	0					29	11	3	0	0	0	0.00034361
AARTGVVKEGDQIVGA	16	Unmodified	_AARTGVVKEGDQIVGA_					0	0	0	0	2	Q09666	Q09666	Q09666	AHNAK	Neuroblast differentiation-associated protein AHNAK	MULTI-MSMS	20190508_QE3_nLC3_DS_SA_PA_HeLa_IS_HCl_pH_1_5_2h_01	508_QE3_nLC3_DS_SA_PA_HeLa_IS_HCl_pH_1_5_2h_01	524.291	3	524.29	1569.85	42432.5	2.1693	0.0011373	0.04242	2.224e-05	2.2117	0.0011596	524.29	8.8453	0.16962	8.8453	8.7386	8.9082	0					45	17	4	0	0	0	3.4596e-06
AARTGVVKEGDQIVGA	16	Unmodified	_AARTGVVKEGDQIVGA_					0	0	0	0	2	Q09666	Q09666	Q09666	AHNAK	Neuroblast differentiation-associated protein AHNAK	MULTI-MSMS	20190508_QE3_nLC3_DS_SA_PA_HeLa_IS_HCl_pH_1_5_2h_02	508_QE3_nLC3_DS_SA_PA_HeLa_IS_HCl_pH_1_5_2h_02	524.291	3	524.29	1569.85	42420.2	2.1518	0.0011282	0.49772	0.00026095	2.6495	0.0013891	524.29	8.8069	0.12249	8.8069	8.7478	8.8703	0					41	12	5	0	0	0	0.00034361
AARTGVVKEGDQIVGA	16	Unmodified	_AARTGVVKEGDQIVGA_					0	0	0	0	2	Q09666	Q09666	Q09666	AHNAK	Neuroblast differentiation-associated protein AHNAK	MULTI-MSMS	20190508_QE3_nLC3_DS_SA_PA_HeLa_IS_HCl_pH_1_5_4h_01	508_QE3_nLC3_DS_SA_PA_HeLa_IS_HCl_pH_1_5_4h_01	524.291	3	524.29	1569.85	42494.6	2.7283	0.0014304	-0.39216	-0.00020561	2.3361	0.0012248	524.29	8.8531	0.12254	8.8531	8.7904	8.913	0					34	12	4	0	0	0	1.4851e-05
AARTGVVKEGDQIVGA	16	Unmodified	_AARTGVVKEGDQIVGA_					0	0	0	0	2	Q09666	Q09666	Q09666	AHNAK	Neuroblast differentiation-associated protein AHNAK	MULTI-MSMS	20190508_QE3_nLC3_DS_SA_PA_HeLa_IS_HCl_pH_1_5_4h_02	508_QE3_nLC3_DS_SA_PA_HeLa_IS_HCl_pH_1_5_4h_02	524.626	3	524.29	1569.85	42768.7	2.6052	0.0013659	0.16771	8.7929e-05	2.7729	0.0014538	524.29	8.7889	0.1414	8.7889	8.7123	8.8537	0					40	14	4	0	0	0	4.2838e-06
AARTGVVKEGDQIVGA	16	Unmodified	_AARTGVVKEGDQIVGA_					0	0	0	0	2	Q09666	Q09666	Q09666	AHNAK	Neuroblast differentiation-associated protein AHNAK	MULTI-MSMS	20190508_QE3_nLC3_DS_SA_PA_HeLa_IS_HCl_pH_1_5_18h_01	508_QE3_nLC3_DS_SA_PA_HeLa_IS_HCl_pH_1_5_18h_01	524.291	3	524.29	1569.85	42786.9	2.9493	0.0015463	-0.060906	-3.1932e-05	2.8884	0.0015144	524.29	8.8676	0.12266	8.8676	8.8037	8.9264	0					40	12	5	0	0	0	0.00017468
AARTGVVKEGDQIVGA	16	Unmodified	_AARTGVVKEGDQIVGA_					0	0	0	0	2	Q09666	Q09666	Q09666	AHNAK	Neuroblast differentiation-associated protein AHNAK	MULTI-MSMS	20190508_QE3_nLC3_DS_SA_PA_HeLa_IS_HCl_pH_1_5_18h_02#2	508_QE3_nLC3_DS_SA_PA_HeLa_IS_HCl_pH_1_5_18h_02#2	524.292	3	524.29	1569.85	42979.1	3.5353	0.0018535	0.8253	0.00043269	4.3606	0.0022862	524.29	8.8505	0.1322	8.8505	8.797	8.9292	0					39	13	4	0	0	0	3.6609e-06
AARTGVVKEGDQIVGA	16	Unmodified	_AARTGVVKEGDQIVGA_					0	0	0	0	2	Q09666	Q09666	Q09666	AHNAK	Neuroblast differentiation-associated protein AHNAK	MULTI-MSMS	20190508_QE3_nLC3_DS_SA_PA_HeLa_IS_HCl_pH_1_5_18h_02#2	508_QE3_nLC3_DS_SA_PA_HeLa_IS_HCl_pH_1_5_18h_02#2	785.933	2	785.931	1569.85	35671.4	3.1853	0.0025034	-0.012112	-9.5193e-06	3.1732	0.0024939	785.931	8.8597	0.094394	8.8597	8.8064	8.9008	0					25	9	3	0	0	0	1.7903e-05
AARTGVVKEGDQIVGA	16	Unmodified	_AARTGVVKEGDQIVGA_					0	0	0	0	2	Q09666	Q09666	Q09666	AHNAK	Neuroblast differentiation-associated protein AHNAK	MULTI-MSMS	20190712_QE3_nLC5_DS_SA_PA_HeLa_HCl_pH_1_5_2h_01	712_QE3_nLC5_DS_SA_PA_HeLa_HCl_pH_1_5_2h_01	524.292	3	524.29	1569.85	42915.2	5.182	0.0027169	-0.039103	-2.0501e-05	5.1429	0.0026964	524.29	8.6098	0.12222	8.6098	8.521	8.6433	0					31	12	5	0	0	0	0.00010509
AARTGVVKEGDQIVGA	16	Unmodified	_AARTGVVKEGDQIVGA_					0	0	0	0	2	Q09666	Q09666	Q09666	AHNAK	Neuroblast differentiation-associated protein AHNAK	MULTI-MSMS	20190712_QE3_nLC5_DS_SA_PA_HeLa_HCl_pH_1_5_2h_02	712_QE3_nLC5_DS_SA_PA_HeLa_HCl_pH_1_5_2h_02	524.292	3	524.29	1569.85	43401.2	4.0931	0.002146	-0.11488	-6.0231e-05	3.9782	0.0020857	524.29	8.9648	0.14107	8.9648	8.883	9.024	0					59	14	5	0	0	0	0.0007414
AARTGVVKEGDQIVGA	16	Unmodified	_AARTGVVKEGDQIVGA_					0	0	0	0	2	Q09666	Q09666	Q09666	AHNAK	Neuroblast differentiation-associated protein AHNAK	MULTI-MSMS	20190712_QE3_nLC5_DS_SA_PA_HeLa_HCl_pH_1_5_2h_02	712_QE3_nLC5_DS_SA_PA_HeLa_HCl_pH_1_5_2h_02	786.436	2	785.931	1569.85	35586.4	3.9667	0.0031175	0.47377	0.00037235	4.4404	0.0034899	786.433	8.9571	0.13166	8.9571	8.8924	9.024	0					32	13	3	0	0	0	8.2061e-07
AARVGAFLKNAWDKEP	16	Acetyl (Protein N-term)	_(ac)AARVGAFLKNAWDKEP_					1	0	0	0	4	O95167	O95167	O95167	NDUFA3	NADH dehydrogenase [ubiquinone] 1 alpha subcomplex subunit 3	MULTI-MSMS	20190508_QE3_nLC3_DS_SA_PA_HeLa_IS_HCl_pH_1_5_1h_01	508_QE3_nLC3_DS_SA_PA_HeLa_IS_HCl_pH_1_5_1h_01	605.659	3	605.656	1813.95	40341.7	3.0614	0.0018541	-0.32116	-0.00019451	2.7402	0.0016596	605.656	26.165	0.23205	26.165	26.038	26.27	-3.5527e-15					51	23	3	0	0	0	0.00065888
AARVGAFLKNAWDKEP	16	Acetyl (Protein N-term)	_(ac)AARVGAFLKNAWDKEP_					1	0	0	0	4	O95167	O95167	O95167	NDUFA3	NADH dehydrogenase [ubiquinone] 1 alpha subcomplex subunit 3	MULTI-MSMS	20190508_QE3_nLC3_DS_SA_PA_HeLa_IS_HCl_pH_1_5_1h_02	508_QE3_nLC3_DS_SA_PA_HeLa_IS_HCl_pH_1_5_1h_02	605.656	3	605.656	1813.95	40873.9	4.6122	0.0027934	-1.0804	-0.00065438	3.5318	0.002139	605.656	26.15	0.25107	26.15	26.039	26.29	0					44	25	2	0	0	0	0.0023173
AARVGAFLKNAWDKEP	16	Acetyl (Protein N-term)	_(ac)AARVGAFLKNAWDKEP_					1	0	0	0	4	O95167	O95167	O95167	NDUFA3	NADH dehydrogenase [ubiquinone] 1 alpha subcomplex subunit 3	MSMS	20190508_QE3_nLC3_DS_SA_PA_HeLa_IS_HCl_pH_1_5_2h_02	508_QE3_nLC3_DS_SA_PA_HeLa_IS_HCl_pH_1_5_2h_02	605.661	3	605.656	1813.95	NaN	NaN	NaN	NaN	NaN	NaN	NaN	NaN	25.832	1	25.832	25.332	26.332	0								0	0	0	0.013401
AARVGAFLKNAWDKEP	16	Acetyl (Protein N-term)	_(ac)AARVGAFLKNAWDKEP_					1	0	0	0	4	O95167	O95167	O95167	NDUFA3	NADH dehydrogenase [ubiquinone] 1 alpha subcomplex subunit 3	MULTI-MSMS	20190508_QE3_nLC3_DS_SA_PA_HeLa_IS_HCl_pH_1_5_4h_01	508_QE3_nLC3_DS_SA_PA_HeLa_IS_HCl_pH_1_5_4h_01	605.66	3	605.656	1813.95	40457.7	3.7252	0.0022562	0.34156	0.00020687	4.0667	0.002463	605.656	26.03	0.26959	26.03	25.897	26.167	0					50	27	3	0	0	0	0.00022789
AARVGAFLKNAWDKEP	16	Acetyl (Protein N-term)	_(ac)AARVGAFLKNAWDKEP_					1	0	0	0	4	O95167	O95167	O95167	NDUFA3	NADH dehydrogenase [ubiquinone] 1 alpha subcomplex subunit 3	MULTI-MSMS	20190508_QE3_nLC3_DS_SA_PA_HeLa_IS_HCl_pH_1_5_4h_02	508_QE3_nLC3_DS_SA_PA_HeLa_IS_HCl_pH_1_5_4h_02	605.66	3	605.656	1813.95	40660.5	4.3314	0.0026233	0.54739	0.00033153	4.8788	0.0029549	605.657	25.896	0.15465	25.896	25.805	25.959	0					27	15	2	0	0	0	0.0030145
AARVGAFLKNAWDKEP	16	Acetyl (Protein N-term)	_(ac)AARVGAFLKNAWDKEP_					1	0	0	0	4	O95167	O95167	O95167	NDUFA3	NADH dehydrogenase [ubiquinone] 1 alpha subcomplex subunit 3	MULTI-MSMS	20190712_QE3_nLC5_DS_SA_PA_HeLa_HCl_pH_1_5_2h_02	712_QE3_nLC5_DS_SA_PA_HeLa_HCl_pH_1_5_2h_02	605.993	3	605.656	1813.95	40397.1	5.6037	0.0033939	0.16437	9.9554e-05	5.768	0.0034934	605.656	27.349	0.17227	27.349	27.255	27.427	0					51	17	4	0	0	0	1.4313e-06
AARVTGMKKWPRTP	14	Unmodified	_AARVTGMKKWPRTP_					0	0	0	0	3	P46013	P46013	P46013	MKI67	Antigen KI-67	MULTI-MSMS	20190508_QE3_nLC3_DS_SA_PA_HeLa_IS_HCl_pH_1_5_1h_01	508_QE3_nLC3_DS_SA_PA_HeLa_IS_HCl_pH_1_5_1h_01	400.73	4	400.479	1597.89	50244.7	1.4113	0.00056521	-0.64544	-0.00025849	0.76589	0.00030672	400.73	7.1724	0.32188	7.1724	7.0073	7.3292	-8.8818e-16					92	33	4	0	0	0	0.013625
AASAKKKNKKGKTISLTDFLA	21	Acetyl (Protein N-term)	_(ac)AASAKKKNKKGKTISLTDFLA_					1	0	0	0	3	P23588	P23588	P23588	EIF4B	Eukaryotic translation initiation factor 4B	MULTI-MSMS	20190712_QE3_nLC5_DS_SA_PA_HeLa_HCl_pH_2_2h_02	712_QE3_nLC5_DS_SA_PA_HeLa_HCl_pH_2_2h_02	566.589	4	566.335	2261.31	41212.3	3.5921	0.0020343	0.5221	0.00029569	4.1142	0.00233	566.587	16.447	0.22625	16.447	16.376	16.602	0					44	23	3	0	0	0	0.0044473
AASAKKKNKKGKTISLTDFLA	21	Acetyl (Protein N-term)	_(ac)AASAKKKNKKGKTISLTDFLA_					1	0	0	0	3	P23588	P23588	P23588	EIF4B	Eukaryotic translation initiation factor 4B	MULTI-MSMS	20190712_QE3_nLC5_DS_SA_PA_HeLa_HCl_pH_2_5_2h_02	712_QE3_nLC5_DS_SA_PA_HeLa_HCl_pH_2_5_2h_02	566.588	4	566.335	2261.31	42666.8	4.9205	0.0027867	0.99203	0.00056182	5.9125	0.0033485	566.586	17.122	0.14276	17.122	17.042	17.184	0					35	14	3	0	0	0	0.021452
AASAKKKNKKGKTISLTDFLAEDGGTGGGSTYVSKP	36	Acetyl (Protein N-term)	_(ac)AASAKKKNKKGKTISLTDFLAEDGGTGGGSTYVSKP_					1	0	0	0	4	P23588	P23588	P23588	EIF4B	Eukaryotic translation initiation factor 4B	MULTI-MSMS	20190508_QE3_nLC3_DS_SA_PA_HeLa_IS_HCl_pH_1_5_1h_01	508_QE3_nLC3_DS_SA_PA_HeLa_IS_HCl_pH_1_5_1h_01	732.194	5	731.793	3653.93	36616.8	1.7078	0.0012498	0.28202	0.00020638	1.9899	0.0014562	732.194	16.749	0.20908	16.749	16.645	16.854	0					86	21	6	0	0	0	7.5168e-08
AASAKKKNKKGKTISLTDFLAEDGGTGGGSTYVSKP	36	Acetyl (Protein N-term)	_(ac)AASAKKKNKKGKTISLTDFLAEDGGTGGGSTYVSKP_					1	0	0	0	4	P23588	P23588	P23588	EIF4B	Eukaryotic translation initiation factor 4B	MULTI-SECPEP	20190508_QE3_nLC3_DS_SA_PA_HeLa_IS_HCl_pH_1_5_1h_01	508_QE3_nLC3_DS_SA_PA_HeLa_IS_HCl_pH_1_5_1h_01	609.589	6	609.995	3653.93	38941.7	1.835	0.0011194	-0.15815	-9.6469e-05	1.6769	0.0010229	610.162	16.754	0.21859	16.754	16.654	16.873	0					92	22	5	0	0	0	0.0018917
AASAKKKNKKGKTISLTDFLAEDGGTGGGSTYVSKP	36	Acetyl (Protein N-term)	_(ac)AASAKKKNKKGKTISLTDFLAEDGGTGGGSTYVSKP_					1	0	0	0	4	P23588	P23588	P23588	EIF4B	Eukaryotic translation initiation factor 4B	MULTI-MSMS	20190508_QE3_nLC3_DS_SA_PA_HeLa_IS_HCl_pH_1_5_1h_02	508_QE3_nLC3_DS_SA_PA_HeLa_IS_HCl_pH_1_5_1h_02	732.195	5	731.793	3653.93	36561	2.4812	0.0018157	-0.47823	-0.00034996	2.003	0.0014658	731.993	16.787	0.17148	16.787	16.714	16.885	0					73	17	6	0	0	0	2.7558e-08
AASAKKKNKKGKTISLTDFLAEDGGTGGGSTYVSKP	36	Acetyl (Protein N-term)	_(ac)AASAKKKNKKGKTISLTDFLAEDGGTGGGSTYVSKP_					1	0	0	0	4	P23588	P23588	P23588	EIF4B	Eukaryotic translation initiation factor 4B	MULTI-MSMS	20190508_QE3_nLC3_DS_SA_PA_HeLa_IS_HCl_pH_1_5_2h_01	508_QE3_nLC3_DS_SA_PA_HeLa_IS_HCl_pH_1_5_2h_01	731.995	5	731.793	3653.93	36517.8	1.7195	0.0012583	-0.57227	-0.00041878	1.1473	0.00083955	732.193	16.657	0.21827	16.657	16.536	16.754	-3.5527e-15					88	22	6	0	0	0	1.3552e-10
AASAKKKNKKGKTISLTDFLAEDGGTGGGSTYVSKP	36	Acetyl (Protein N-term)	_(ac)AASAKKKNKKGKTISLTDFLAEDGGTGGGSTYVSKP_					1	0	0	0	4	P23588	P23588	P23588	EIF4B	Eukaryotic translation initiation factor 4B	MULTI-SECPEP	20190508_QE3_nLC3_DS_SA_PA_HeLa_IS_HCl_pH_1_5_2h_01	508_QE3_nLC3_DS_SA_PA_HeLa_IS_HCl_pH_1_5_2h_01	609.588	6	609.995	3653.93	39022.8	1.581	0.00096441	0.036422	2.2217e-05	1.6174	0.00098663	610.329	16.657	0.21839	16.657	16.545	16.763	0					115	22	7	0	0	0	0.0037938
AASAKKKNKKGKTISLTDFLAEDGGTGGGSTYVSKP	36	Acetyl (Protein N-term)	_(ac)AASAKKKNKKGKTISLTDFLAEDGGTGGGSTYVSKP_					1	0	0	0	4	P23588	P23588	P23588	EIF4B	Eukaryotic translation initiation factor 4B	MULTI-MSMS	20190508_QE3_nLC3_DS_SA_PA_HeLa_IS_HCl_pH_1_5_2h_02	508_QE3_nLC3_DS_SA_PA_HeLa_IS_HCl_pH_1_5_2h_02	731.995	5	731.793	3653.93	36686.6	2.148	0.0015719	0.55809	0.0004084	2.7061	0.0019803	731.993	16.461	0.19915	16.461	16.365	16.564	0					89	20	6	0	0	0	8.7478e-06
AASAKKKNKKGKTISLTDFLAEDGGTGGGSTYVSKP	36	Acetyl (Protein N-term)	_(ac)AASAKKKNKKGKTISLTDFLAEDGGTGGGSTYVSKP_					1	0	0	0	4	P23588	P23588	P23588	EIF4B	Eukaryotic translation initiation factor 4B	MULTI-SECPEP	20190508_QE3_nLC3_DS_SA_PA_HeLa_IS_HCl_pH_1_5_2h_02	508_QE3_nLC3_DS_SA_PA_HeLa_IS_HCl_pH_1_5_2h_02	609.589	6	609.995	3653.93	39838.7	2.3595	0.0014393	0.33778	0.00020604	2.6972	0.0016453	610.33	16.465	0.22755	16.465	16.346	16.574	0					107	23	7	0	0	0	0.0024091
AASAKKKNKKGKTISLTDFLAEDGGTGGGSTYVSKP	36	Acetyl (Protein N-term)	_(ac)AASAKKKNKKGKTISLTDFLAEDGGTGGGSTYVSKP_					1	0	0	0	4	P23588	P23588	P23588	EIF4B	Eukaryotic translation initiation factor 4B	MULTI-MSMS	20190508_QE3_nLC3_DS_SA_PA_HeLa_IS_HCl_pH_1_5_4h_01	508_QE3_nLC3_DS_SA_PA_HeLa_IS_HCl_pH_1_5_4h_01	731.994	5	731.793	3653.93	36915.1	1.6792	0.0012288	0.1302	9.5278e-05	1.8094	0.0013241	732.194	16.57	0.19878	16.57	16.462	16.661	0					86	20	6	0	0	0	1.3742e-06
AASAKKKNKKGKTISLTDFLAEDGGTGGGSTYVSKP	36	Acetyl (Protein N-term)	_(ac)AASAKKKNKKGKTISLTDFLAEDGGTGGGSTYVSKP_					1	0	0	0	4	P23588	P23588	P23588	EIF4B	Eukaryotic translation initiation factor 4B	MULTI-SECPEP	20190508_QE3_nLC3_DS_SA_PA_HeLa_IS_HCl_pH_1_5_4h_01	508_QE3_nLC3_DS_SA_PA_HeLa_IS_HCl_pH_1_5_4h_01	609.589	6	609.995	3653.93	39671.1	1.8872	0.0011512	-0.45496	-0.00027752	1.4323	0.00087367	610.328	16.553	0.22715	16.553	16.434	16.661	0					113	23	7	0	0	0	0.0017388
AASAKKKNKKGKTISLTDFLAEDGGTGGGSTYVSKP	36	Acetyl (Protein N-term)	_(ac)AASAKKKNKKGKTISLTDFLAEDGGTGGGSTYVSKP_					1	0	0	0	4	P23588	P23588	P23588	EIF4B	Eukaryotic translation initiation factor 4B	MULTI-MSMS	20190508_QE3_nLC3_DS_SA_PA_HeLa_IS_HCl_pH_1_5_4h_02	508_QE3_nLC3_DS_SA_PA_HeLa_IS_HCl_pH_1_5_4h_02	610.499	6	609.995	3653.93	39237.9	2.2256	0.0013576	0.35554	0.00021688	2.5811	0.0015745	610.162	16.51	0.25636	16.51	16.354	16.61	3.5527e-15					95	26	5	0	0	0	0.00017494
AASAKKKNKKGKTISLTDFLAEDGGTGGGSTYVSKP	36	Acetyl (Protein N-term)	_(ac)AASAKKKNKKGKTISLTDFLAEDGGTGGGSTYVSKP_					1	0	0	0	4	P23588	P23588	P23588	EIF4B	Eukaryotic translation initiation factor 4B	MULTI-MSMS	20190508_QE3_nLC3_DS_SA_PA_HeLa_IS_HCl_pH_1_5_4h_02	508_QE3_nLC3_DS_SA_PA_HeLa_IS_HCl_pH_1_5_4h_02	732.195	5	731.793	3653.93	36626.4	2.1722	0.0015896	-0.24569	-0.00017979	1.9266	0.0014098	732.194	16.498	0.1804	16.498	16.411	16.591	0					79	18	6	0	0	0	1.3552e-10
AASAKKKNKKGKTISLTDFLAEDGGTGGGSTYVSKP	36	Acetyl (Protein N-term)	_(ac)AASAKKKNKKGKTISLTDFLAEDGGTGGGSTYVSKP_					1	0	0	0	4	P23588	P23588	P23588	EIF4B	Eukaryotic translation initiation factor 4B	MULTI-MSMS	20190508_QE3_nLC3_DS_SA_PA_HeLa_IS_HCl_pH_1_5_18h_01	508_QE3_nLC3_DS_SA_PA_HeLa_IS_HCl_pH_1_5_18h_01	731.993	5	731.793	3653.93	36458.1	2.0741	0.0015178	0.48454	0.00035458	2.5587	0.0018724	732.194	16.68	0.18034	16.68	16.6	16.78	0					79	18	6	0	0	0	1.3742e-06
AASAKKKNKKGKTISLTDFLAEDGGTGGGSTYVSKP	36	Acetyl (Protein N-term)	_(ac)AASAKKKNKKGKTISLTDFLAEDGGTGGGSTYVSKP_					1	0	0	0	4	P23588	P23588	P23588	EIF4B	Eukaryotic translation initiation factor 4B	MULTI-SECPEP	20190508_QE3_nLC3_DS_SA_PA_HeLa_IS_HCl_pH_1_5_18h_01	508_QE3_nLC3_DS_SA_PA_HeLa_IS_HCl_pH_1_5_18h_01	609.588	6	609.995	3653.93	39324.2	2.283	0.0013926	-0.10339	-6.307e-05	2.1796	0.0013295	610.329	16.682	0.18983	16.682	16.59	16.78	0					92	19	7	0	0	0	0.037416
AASAKKKNKKGKTISLTDFLAEDGGTGGGSTYVSKP	36	Acetyl (Protein N-term)	_(ac)AASAKKKNKKGKTISLTDFLAEDGGTGGGSTYVSKP_					1	0	0	0	4	P23588	P23588	P23588	EIF4B	Eukaryotic translation initiation factor 4B	MULTI-SECPEP	20190508_QE3_nLC3_DS_SA_PA_HeLa_IS_HCl_pH_1_5_18h_02#2	508_QE3_nLC3_DS_SA_PA_HeLa_IS_HCl_pH_1_5_18h_02#2	610.34	6	609.995	3653.93	39493.6	3.5354	0.0021566	0.43431	0.00026493	3.9697	0.0024215	610.33	16.336	0.19905	16.336	16.231	16.43	0					79	20	5	0	0	0	0.045594
AASAKKKNKKGKTISLTDFLAEDGGTGGGSTYVSKP	36	Acetyl (Protein N-term)	_(ac)AASAKKKNKKGKTISLTDFLAEDGGTGGGSTYVSKP_					1	0	0	0	4	P23588	P23588	P23588	EIF4B	Eukaryotic translation initiation factor 4B	MULTI-MSMS	20190712_QE3_nLC5_DS_SA_PA_HeLa_HCl_pH_1_5_2h_01	712_QE3_nLC5_DS_SA_PA_HeLa_HCl_pH_1_5_2h_01	731.997	5	731.793	3653.93	36513.4	5.338	0.0039063	0.2545	0.00018624	5.5925	0.0040926	732.194	17.647	0.17029	17.647	17.558	17.728	0					86	17	7	0	0	0	1.0688e-10
AASAKKKNKKGKTISLTDFLAEDGGTGGGSTYVSKP	36	Acetyl (Protein N-term)	_(ac)AASAKKKNKKGKTISLTDFLAEDGGTGGGSTYVSKP_					1	0	0	0	4	P23588	P23588	P23588	EIF4B	Eukaryotic translation initiation factor 4B	MULTI-MSMS	20190712_QE3_nLC5_DS_SA_PA_HeLa_HCl_pH_1_5_2h_02	712_QE3_nLC5_DS_SA_PA_HeLa_HCl_pH_1_5_2h_02	732.197	5	731.793	3653.93	36388	4.0883	0.0029918	-0.009965	-7.2923e-06	4.0784	0.0029845	731.993	17.331	0.17049	17.331	17.255	17.425	0					91	17	7	0	0	0	6.2184e-08
AASAKKKNKKGKTISLTDFLAEDGGTGGGSTYVSKP	36	Acetyl (Protein N-term)	_(ac)AASAKKKNKKGKTISLTDFLAEDGGTGGGSTYVSKP_					1	0	0	0	4	P23588	P23588	P23588	EIF4B	Eukaryotic translation initiation factor 4B	MULTI-MSMS	20190712_QE3_nLC5_DS_SA_PA_HeLa_HCl_pH_2_2h_02	712_QE3_nLC5_DS_SA_PA_HeLa_HCl_pH_2_2h_02	732.196	5	731.793	3653.93	36445.7	4.1405	0.00303	0.58859	0.00043072	4.7291	0.0034607	732.194	17.804	0.17014	17.804	17.726	17.896	0					88	17	7	0	0	0	5.0406e-23
AASAKKKNKKGKTISLTDFLAEDGGTGGGSTYVSKP	36	Acetyl (Protein N-term)	_(ac)AASAKKKNKKGKTISLTDFLAEDGGTGGGSTYVSKP_					1	0	0	0	4	P23588	P23588	P23588	EIF4B	Eukaryotic translation initiation factor 4B	MULTI-MSMS	20190712_QE3_nLC5_DS_SA_PA_HeLa_HCl_pH_2_5_2h_01	712_QE3_nLC5_DS_SA_PA_HeLa_HCl_pH_2_5_2h_01	915.247	4	914.489	3653.93	32333.7	4.0826	0.0037335	3.6216	0.0033119	7.7042	0.0070454	914.993	18.104	0.14154	18.104	18.032	18.174	0					55	14	5	0	0	0	5.0035e-41
AASCVLLHTGQKMP	14	Acetyl (Protein N-term)	_(ac)AASCVLLHTGQKMP_					1	0	0	0	2	P14550	P14550	P14550	AKR1A1	Alcohol dehydrogenase [NADP(+)]	MULTI-MSMS	20190508_QE3_nLC3_DS_SA_PA_HeLa_IS_HCl_pH_1_5_1h_02	508_QE3_nLC3_DS_SA_PA_HeLa_IS_HCl_pH_1_5_1h_02	777.893	2	777.892	1553.77	33003.2	2.6728	0.0020792	-1.2941	-0.0010067	1.3787	0.0010725	778.393	20.05	0.33492	20.05	19.863	20.197	0					49	34	2	0	0	0	5.7413e-05
AASESLFVSNHAY	13	Unmodified	_AASESLFVSNHAY_					0	0	0	0	3	P04075	P04075	P04075	ALDOA	Fructose-bisphosphate aldolase A	MULTI-MSMS	20190508_QE3_nLC3_DS_SA_PA_HeLa_IS_HCl_pH_1_5_1h_01	508_QE3_nLC3_DS_SA_PA_HeLa_IS_HCl_pH_1_5_1h_01	698.33	2	698.331	1394.65	38536.9	2.0496	0.0014313	0.15665	0.00010939	2.2063	0.0015407	698.33	16.545	0.23752	16.545	16.388	16.626	0					72	24	4	0	0	0	0.0029608
AASESLFVSNHAY	13	Unmodified	_AASESLFVSNHAY_					0	0	0	0	3	P04075	P04075	P04075	ALDOA	Fructose-bisphosphate aldolase A	MULTI-MSMS	20190508_QE3_nLC3_DS_SA_PA_HeLa_IS_HCl_pH_1_5_1h_02	508_QE3_nLC3_DS_SA_PA_HeLa_IS_HCl_pH_1_5_1h_02	698.331	2	698.331	1394.65	37448.1	2.2737	0.0015878	0.35641	0.00024889	2.6301	0.0018367	698.33	16.617	0.17149	16.617	16.533	16.704	0					42	17	3	0	0	0	8.5997e-05
AASESLFVSNHAY	13	Unmodified	_AASESLFVSNHAY_					0	0	0	0	3	P04075	P04075	P04075	ALDOA	Fructose-bisphosphate aldolase A	MULTI-MSMS	20190508_QE3_nLC3_DS_SA_PA_HeLa_IS_HCl_pH_1_5_2h_01	508_QE3_nLC3_DS_SA_PA_HeLa_IS_HCl_pH_1_5_2h_01	698.327	2	698.331	1394.65	38578.9	1.8034	0.0012594	-0.024561	-1.7152e-05	1.7788	0.0012422	698.33	16.465	0.24729	16.465	16.317	16.564	0					73	25	4	0	0	0	0.00036371
AASESLFVSNHAY	13	Unmodified	_AASESLFVSNHAY_					0	0	0	0	3	P04075	P04075	P04075	ALDOA	Fructose-bisphosphate aldolase A	MULTI-MSMS	20190508_QE3_nLC3_DS_SA_PA_HeLa_IS_HCl_pH_1_5_2h_02	508_QE3_nLC3_DS_SA_PA_HeLa_IS_HCl_pH_1_5_2h_02	698.331	2	698.331	1394.65	38708.1	2.2339	0.00156	0.63208	0.0004414	2.866	0.0020014	698.332	16.365	0.2659	16.365	16.279	16.545	0					74	27	4	0	0	0	4.8447e-06
AASESLFVSNHAY	13	Unmodified	_AASESLFVSNHAY_					0	0	0	0	3	P04075	P04075	P04075	ALDOA	Fructose-bisphosphate aldolase A	MULTI-MSMS	20190508_QE3_nLC3_DS_SA_PA_HeLa_IS_HCl_pH_1_5_4h_01	508_QE3_nLC3_DS_SA_PA_HeLa_IS_HCl_pH_1_5_4h_01	698.331	2	698.331	1394.65	38336.6	1.8133	0.0012663	0.13266	9.2644e-05	1.946	0.0013589	698.33	16.388	0.27547	16.388	16.225	16.5	0					78	28	5	0	0	0	4.8447e-06
AASESLFVSNHAY	13	Unmodified	_AASESLFVSNHAY_					0	0	0	0	3	P04075	P04075	P04075	ALDOA	Fructose-bisphosphate aldolase A	MULTI-MSMS	20190508_QE3_nLC3_DS_SA_PA_HeLa_IS_HCl_pH_1_5_4h_02	508_QE3_nLC3_DS_SA_PA_HeLa_IS_HCl_pH_1_5_4h_02	698.331	2	698.331	1394.65	38538.3	2.4263	0.0016944	-0.12479	-8.7147e-05	2.3015	0.0016072	698.33	16.364	0.19016	16.364	16.278	16.468	3.5527e-15					63	19	4	0	0	0	5.2612e-09
AASESLFVSNHAY	13	Unmodified	_AASESLFVSNHAY_					0	0	0	0	3	P04075	P04075	P04075	ALDOA	Fructose-bisphosphate aldolase A	MULTI-SECPEP	20190508_QE3_nLC3_DS_SA_PA_HeLa_IS_HCl_pH_1_5_18h_01	508_QE3_nLC3_DS_SA_PA_HeLa_IS_HCl_pH_1_5_18h_01	698.963	2	698.331	1394.65	37729.4	2.5601	0.0017878	0.0073971	5.1656e-06	2.5675	0.001793	698.33	16.454	0.19963	16.454	16.372	16.571	0					68	20	4	0	0	0	1.8086e-13
AASESLFVSNHAY	13	Unmodified	_AASESLFVSNHAY_					0	0	0	0	3	P04075	P04075	P04075	ALDOA	Fructose-bisphosphate aldolase A	MULTI-MSMS	20190508_QE3_nLC3_DS_SA_PA_HeLa_IS_HCl_pH_1_5_18h_02#2	508_QE3_nLC3_DS_SA_PA_HeLa_IS_HCl_pH_1_5_18h_02#2	698.331	2	698.331	1394.65	37297.4	3.2614	0.0022775	0.37	0.00025838	3.6314	0.0025359	698.331	16.248	0.23732	16.248	16.146	16.383	0					83	24	5	0	0	0	6.4508e-05
AASESLFVSNHAY	13	Unmodified	_AASESLFVSNHAY_					0	0	0	0	3	P04075	P04075	P04075	ALDOA	Fructose-bisphosphate aldolase A	MULTI-MSMS	20190712_QE3_nLC5_DS_SA_PA_HeLa_HCl_pH_1_5_2h_01	712_QE3_nLC5_DS_SA_PA_HeLa_HCl_pH_1_5_2h_01	698.334	2	698.331	1394.65	36565.4	3.7912	0.0026475	0.68836	0.0004807	4.4795	0.0031282	698.331	17.176	0.23641	17.176	17.076	17.313	3.5527e-15					70	24	4	0	0	0	0.00029067
AASESLFVSNHAY	13	Unmodified	_AASESLFVSNHAY_					0	0	0	0	3	P04075	P04075	P04075	ALDOA	Fructose-bisphosphate aldolase A	MULTI-MSMS	20190712_QE3_nLC5_DS_SA_PA_HeLa_HCl_pH_2_2h_01	712_QE3_nLC5_DS_SA_PA_HeLa_HCl_pH_2_2h_01	698.333	2	698.331	1394.65	37812.7	4.1346	0.0028873	-0.41957	-0.000293	3.715	0.0025943	698.33	17.194	0.21749	17.194	17.077	17.295	0					75	22	5	0	0	0	5.3867e-06
AASESLFVSNHAY	13	Unmodified	_AASESLFVSNHAY_					0	0	0	0	3	P04075	P04075	P04075	ALDOA	Fructose-bisphosphate aldolase A	MULTI-MSMS	20190712_QE3_nLC5_DS_SA_PA_HeLa_HCl_pH_2_2h_02	712_QE3_nLC5_DS_SA_PA_HeLa_HCl_pH_2_2h_02	698.835	2	698.331	1394.65	37611.3	4.0929	0.0028582	-0.051666	-3.608e-05	4.0413	0.0028222	698.331	17.308	0.20779	17.308	17.206	17.414	0					59	21	4	0	0	0	2.6745e-06
AASESLFVSNHAY	13	Unmodified	_AASESLFVSNHAY_					0	0	0	0	3	P04075	P04075	P04075	ALDOA	Fructose-bisphosphate aldolase A	MULTI-MSMS	20190712_QE3_nLC5_DS_SA_PA_HeLa_HCl_pH_2_5_2h_01	712_QE3_nLC5_DS_SA_PA_HeLa_HCl_pH_2_5_2h_01	698.333	2	698.331	1394.65	37858.4	4.0255	0.0028111	-0.19896	-0.00013894	3.8265	0.0026722	698.33	17.451	0.18907	17.451	17.379	17.568	0					58	19	4	0	0	0	4.8447e-06
AASESLFVSNHAY	13	Unmodified	_AASESLFVSNHAY_					0	0	0	0	3	P04075	P04075	P04075	ALDOA	Fructose-bisphosphate aldolase A	MULTI-MSMS	20190712_QE3_nLC5_DS_SA_PA_HeLa_HCl_pH_2_5_2h_02	712_QE3_nLC5_DS_SA_PA_HeLa_HCl_pH_2_5_2h_02	698.333	2	698.331	1394.65	37900.4	3.6016	0.0025151	-0.46062	-0.00032166	3.141	0.0021934	698.33	17.598	0.20879	17.598	17.507	17.716	0					63	21	4	0	0	0	8.2966e-20
AASEVKEQTKGKVKLA	16	Unmodified	_AASEVKEQTKGKVKLA_					0	0	0	0	2	Q15084	Q15084	Q15084	PDIA6	Protein disulfide-isomerase A6	MULTI-MSMS	20190508_QE3_nLC3_DS_SA_PA_HeLa_IS_HCl_pH_1_5_1h_02	508_QE3_nLC3_DS_SA_PA_HeLa_IS_HCl_pH_1_5_1h_02	422.5	4	422.499	1685.97	48390.1	1.9702	0.00083243	0.76671	0.00032393	2.737	0.0011564	422.499	4.2101	0.075523	4.2101	4.1676	4.2431	0					19	7	3	0	0	0	0.011515
AASEVKEQTKGKVKLA	16	Unmodified	_AASEVKEQTKGKVKLA_					0	0	0	0	2	Q15084	Q15084	Q15084	PDIA6	Protein disulfide-isomerase A6	MULTI-MSMS	20190508_QE3_nLC3_DS_SA_PA_HeLa_IS_HCl_pH_1_5_1h_02	508_QE3_nLC3_DS_SA_PA_HeLa_IS_HCl_pH_1_5_1h_02	563	3	562.996	1685.97	41810	2.3226	0.0013076	0.70506	0.00039694	3.0277	0.0017046	562.997	4.209	0.066109	4.209	4.177	4.2431	8.8818e-16					19	6	4	0	0	0	0.036167
AASEVKEQTKGKVKLA	16	Unmodified	_AASEVKEQTKGKVKLA_					0	0	0	0	2	Q15084	Q15084	Q15084	PDIA6	Protein disulfide-isomerase A6	MULTI-MSMS	20190508_QE3_nLC3_DS_SA_PA_HeLa_IS_HCl_pH_1_5_2h_02	508_QE3_nLC3_DS_SA_PA_HeLa_IS_HCl_pH_1_5_2h_02	562.998	3	562.996	1685.97	41565.9	2.3405	0.0013177	-0.22876	-0.00012879	2.1117	0.0011889	562.997	4.129	0.10355	4.129	4.0505	4.1541	0					23	10	4	0	0	0	0.00042941
AASEVKEQTKGKVKLA	16	Unmodified	_AASEVKEQTKGKVKLA_					0	0	0	0	2	Q15084	Q15084	Q15084	PDIA6	Protein disulfide-isomerase A6	MULTI-MSMS	20190508_QE3_nLC3_DS_SA_PA_HeLa_IS_HCl_pH_1_5_4h_02	508_QE3_nLC3_DS_SA_PA_HeLa_IS_HCl_pH_1_5_4h_02	563.333	3	562.996	1685.97	42152.3	2.3412	0.0013181	0.65596	0.0003693	2.9972	0.0016874	562.997	4.0918	0.10358	4.0918	4.0305	4.1341	0					16	10	2	0	0	0	1.0726e-06
AASEVKEQTKGKVKLA	16	Unmodified	_AASEVKEQTKGKVKLA_					0	0	0	0	2	Q15084	Q15084	Q15084	PDIA6	Protein disulfide-isomerase A6	MULTI-MSMS	20190508_QE3_nLC3_DS_SA_PA_HeLa_IS_HCl_pH_1_5_18h_02#2	508_QE3_nLC3_DS_SA_PA_HeLa_IS_HCl_pH_1_5_18h_02#2	422.752	4	422.499	1685.97	47680.7	4.4275	0.0018706	0.64114	0.00027088	5.0687	0.0021415	422.5	3.9717	0.094859	3.9717	3.9296	4.0245	-4.4409e-16					26	9	4	0	0	0	0.0058472
AASEVKEQTKGKVKLA	16	Unmodified	_AASEVKEQTKGKVKLA_					0	0	0	0	2	Q15084	Q15084	Q15084	PDIA6	Protein disulfide-isomerase A6	MULTI-MSMS	20190508_QE3_nLC3_DS_SA_PA_HeLa_IS_HCl_pH_1_5_18h_02#2	508_QE3_nLC3_DS_SA_PA_HeLa_IS_HCl_pH_1_5_18h_02#2	563	3	562.996	1685.97	42650	4.958	0.0027913	0.73615	0.00041445	5.6942	0.0032058	562.997	3.972	0.085435	3.972	3.9296	4.0151	0					22	8	4	0	0	0	7.7428e-10
AASEVKEQTKGKVKLA	16	Unmodified	_AASEVKEQTKGKVKLA_					0	0	0	0	2	Q15084	Q15084	Q15084	PDIA6	Protein disulfide-isomerase A6	MULTI-MSMS	20190712_QE3_nLC5_DS_SA_PA_HeLa_HCl_pH_1_5_2h_02	712_QE3_nLC5_DS_SA_PA_HeLa_HCl_pH_1_5_2h_02	562.998	3	562.996	1685.97	41594.3	3.1573	0.0017775	-0.17685	-9.9564e-05	2.9804	0.001678	562.996	4.8176	0.10345	4.8176	4.76	4.8634	0					27	10	4	0	0	0	2.4895e-05
AASGESGTSGGGGSTEEAFMTFYSEVKQIEKRDSVLTSKNQIERLTRP	48	Acetyl (Protein N-term)	_(ac)AASGESGTSGGGGSTEEAFMTFYSEVKQIEKRDSVLTSKNQIERLTRP_					1	0	0	0	3	O75937	O75937	O75937	DNAJC8	DnaJ homolog subfamily C member 8	MULTI-MSMS	20190508_QE3_nLC3_DS_SA_PA_HeLa_IS_HCl_pH_1_5_1h_02	508_QE3_nLC3_DS_SA_PA_HeLa_IS_HCl_pH_1_5_1h_02	1036.91	5	1036.51	5177.52	31069.8	3.5522	0.0036819	-1.5718	-0.0016292	1.9804	0.0020527	1036.91	29.908	0.087754	29.908	29.871	29.959	0					25	8	4	0	0	0	4.8093e-14
AASGESGTSGGGGSTEEAFMTFYSEVKQIEKRDSVLTSKNQIERLTRP	48	Acetyl (Protein N-term)	_(ac)AASGESGTSGGGGSTEEAFMTFYSEVKQIEKRDSVLTSKNQIERLTRP_					1	0	0	0	3	O75937	O75937	O75937	DNAJC8	DnaJ homolog subfamily C member 8	MULTI-SECPEP	20190508_QE3_nLC3_DS_SA_PA_HeLa_IS_HCl_pH_1_5_2h_01	508_QE3_nLC3_DS_SA_PA_HeLa_IS_HCl_pH_1_5_2h_01	1036.51	5	1036.51	5177.52	31270.2	2.9422	0.0030497	-0.64915	-0.00067285	2.2931	0.0023768	1036.91	29.895	0.077615	29.895	29.848	29.926	0					24	7	5	0	0	0	0.016519
AASGESGTSGGGGSTEEAFMTFYSEVKQIEKRDSVLTSKNQIERLTRP	48	Acetyl (Protein N-term)	_(ac)AASGESGTSGGGGSTEEAFMTFYSEVKQIEKRDSVLTSKNQIERLTRP_					1	0	0	0	3	O75937	O75937	O75937	DNAJC8	DnaJ homolog subfamily C member 8	MULTI-MSMS	20190508_QE3_nLC3_DS_SA_PA_HeLa_IS_HCl_pH_1_5_2h_02	508_QE3_nLC3_DS_SA_PA_HeLa_IS_HCl_pH_1_5_2h_02	1036.92	5	1036.51	5177.52	31005.9	2.534	0.0026265	-0.088732	-9.1972e-05	2.4452	0.0025345	1036.91	29.826	0.077826	29.826	29.786	29.863	0					20	7	4	0	0	0	9.1205e-59
AASGESGTSGGGGSTEEAFMTFYSEVKQIEKRDSVLTSKNQIERLTRP	48	Acetyl (Protein N-term)	_(ac)AASGESGTSGGGGSTEEAFMTFYSEVKQIEKRDSVLTSKNQIERLTRP_					1	0	0	0	3	O75937	O75937	O75937	DNAJC8	DnaJ homolog subfamily C member 8	MULTI-MSMS	20190508_QE3_nLC3_DS_SA_PA_HeLa_IS_HCl_pH_1_5_4h_01	508_QE3_nLC3_DS_SA_PA_HeLa_IS_HCl_pH_1_5_4h_01	1037.32	5	1036.51	5177.52	31146.6	3.0413	0.0031524	-0.82201	-0.00085203	2.2193	0.0023004	1036.91	29.858	0.087343	29.858	29.803	29.89	-3.5527e-15					26	8	5	0	0	0	1.3336e-46
AASGESGTSGGGGSTEEAFMTFYSEVKQIEKRDSVLTSKNQIERLTRP	48	Acetyl (Protein N-term)	_(ac)AASGESGTSGGGGSTEEAFMTFYSEVKQIEKRDSVLTSKNQIERLTRP_					1	0	0	0	3	O75937	O75937	O75937	DNAJC8	DnaJ homolog subfamily C member 8	MULTI-MSMS	20190508_QE3_nLC3_DS_SA_PA_HeLa_IS_HCl_pH_1_5_4h_02	508_QE3_nLC3_DS_SA_PA_HeLa_IS_HCl_pH_1_5_4h_02	1037.12	5	1036.51	5177.52	30715.3	3.5617	0.0036918	-0.46886	-0.00048598	3.0928	0.0032058	1037.11	29.82	0.077587	29.82	29.778	29.856	0					25	7	5	0	0	0	2.442e-37
AASGESGTSGGGGSTEEAFMTFYSEVKQIEKRDSVLTSKNQIERLTRP	48	Acetyl (Protein N-term)	_(ac)AASGESGTSGGGGSTEEAFMTFYSEVKQIEKRDSVLTSKNQIERLTRP_					1	0	0	0	3	O75937	O75937	O75937	DNAJC8	DnaJ homolog subfamily C member 8	MULTI-MSMS	20190508_QE3_nLC3_DS_SA_PA_HeLa_IS_HCl_pH_1_5_18h_01	508_QE3_nLC3_DS_SA_PA_HeLa_IS_HCl_pH_1_5_18h_01	1036.92	5	1036.51	5177.52	31736.5	4.2722	0.0044282	0.59474	0.00061645	4.8669	0.0050446	1036.91	29.877	0.068067	29.877	29.834	29.902	0					14	6	3	0	0	0	1.1919e-08
AASITSKP	8	Unmodified	_AASITSKP_					0	0	0	0	2	O43670	O43670	O43670	ZNF207	BUB3-interacting and GLEBS motif-containing protein ZNF207	MULTI-MSMS	20190508_QE3_nLC3_DS_SA_PA_HeLa_IS_HCl_pH_1_5_1h_02	508_QE3_nLC3_DS_SA_PA_HeLa_IS_HCl_pH_1_5_1h_02	387.722	2	387.721	773.428	55503.7	1.4531	0.0005634	-0.11573	-4.4873e-05	1.3374	0.00051853	387.721	4.4439	0.09459	4.4439	4.4032	4.4978	0					12	9	2	0	0	0	0.028718
AASKEYFQKVNQ	12	Unmodified	_AASKEYFQKVNQ_					0	0	0	0	2	P30048	P30048	P30048	PRDX3	Thioredoxin-dependent peroxide reductase, mitochondrial	MULTI-MSMS	20190508_QE3_nLC3_DS_SA_PA_HeLa_IS_HCl_pH_1_5_2h_02	508_QE3_nLC3_DS_SA_PA_HeLa_IS_HCl_pH_1_5_2h_02	471.579	3	471.577	1411.71	45265.6	2.5088	0.0011831	0.62627	0.00029533	3.135	0.0014784	471.577	6.6806	0.16107	6.6806	6.586	6.7471	0					65	16	6	0	0	0	0.0022513
AASKEYFQKVNQ	12	Unmodified	_AASKEYFQKVNQ_					0	0	0	0	2	P30048	P30048	P30048	PRDX3	Thioredoxin-dependent peroxide reductase, mitochondrial	MULTI-MSMS	20190712_QE3_nLC5_DS_SA_PA_HeLa_HCl_pH_2_2h_01	712_QE3_nLC5_DS_SA_PA_HeLa_HCl_pH_2_2h_01	706.865	2	706.862	1411.71	37512.5	4.3684	0.0030879	-0.13833	-9.7777e-05	4.2301	0.0029901	706.862	7.1456	0.075201	7.1456	7.1033	7.1785	0					20	7	4	0	0	0	3.859e-38
AASKEYFQKVNQ	12	Unmodified	_AASKEYFQKVNQ_					0	0	0	0	2	P30048	P30048	P30048	PRDX3	Thioredoxin-dependent peroxide reductase, mitochondrial	MULTI-MSMS	20190712_QE3_nLC5_DS_SA_PA_HeLa_HCl_pH_2_5_2h_01	712_QE3_nLC5_DS_SA_PA_HeLa_HCl_pH_2_5_2h_01	471.579	3	471.577	1411.71	44797.9	3.9212	0.0018491	0.67184	0.00031683	4.593	0.002166	471.578	7.4152	0.093981	7.4152	7.3466	7.4406	8.8818e-16					21	9	4	0	0	0	4.7678e-10
AASKEYFQKVNQ	12	Unmodified	_AASKEYFQKVNQ_					0	0	0	0	2	P30048	P30048	P30048	PRDX3	Thioredoxin-dependent peroxide reductase, mitochondrial	MULTI-MSMS	20190712_QE3_nLC5_DS_SA_PA_HeLa_HCl_pH_2_5_2h_02	712_QE3_nLC5_DS_SA_PA_HeLa_HCl_pH_2_5_2h_02	471.579	3	471.577	1411.71	44940.7	4.0641	0.0019165	0.25472	0.00012012	4.3188	0.0020367	471.577	7.4224	0.13165	7.4224	7.3363	7.4679	-8.8818e-16					34	13	4	0	0	0	4.7317e-20
AASKEYFQKVNQ	12	Unmodified	_AASKEYFQKVNQ_					0	0	0	0	2	P30048	P30048	P30048	PRDX3	Thioredoxin-dependent peroxide reductase, mitochondrial	MULTI-MSMS	20190712_QE3_nLC5_DS_SA_PA_HeLa_HCl_pH_2_5_2h_02	712_QE3_nLC5_DS_SA_PA_HeLa_HCl_pH_2_5_2h_02	706.865	2	706.862	1411.71	37539.1	4.0385	0.0028547	-0.034993	-2.4735e-05	4.0035	0.0028299	706.862	7.4177	0.075237	7.4177	7.3833	7.4585	0					19	7	3	0	0	0	2.2535e-65
AASRGVGAKLGLREIRIHLCQRSP	24	Unmodified	_AASRGVGAKLGLREIRIHLCQRSP_					0	0	0	0	3	O43678	O43678	O43678	NDUFA2	NADH dehydrogenase [ubiquinone] 1 alpha subcomplex subunit 2	MULTI-MSMS	20190508_QE3_nLC3_DS_SA_PA_HeLa_IS_HCl_pH_1_5_1h_01	508_QE3_nLC3_DS_SA_PA_HeLa_IS_HCl_pH_1_5_1h_01	530.106	5	529.904	2644.48	43640.6	2.4676	0.0013076	-0.69276	-0.0003671	1.7749	0.00094051	530.104	14.222	0.13304	14.222	14.155	14.288	0					52	13	5	0	0	0	1.4841e-05
AASRGVGAKLGLREIRIHLCQRSP	24	Unmodified	_AASRGVGAKLGLREIRIHLCQRSP_					0	0	0	0	3	O43678	O43678	O43678	NDUFA2	NADH dehydrogenase [ubiquinone] 1 alpha subcomplex subunit 2	MULTI-MSMS	20190508_QE3_nLC3_DS_SA_PA_HeLa_IS_HCl_pH_1_5_1h_02	508_QE3_nLC3_DS_SA_PA_HeLa_IS_HCl_pH_1_5_1h_02	530.105	5	529.904	2644.48	42943.5	2.591	0.001373	-0.61851	-0.00032775	1.9725	0.0010453	530.104	14.264	0.14302	14.264	14.198	14.341	1.7764e-15					43	14	5	0	0	0	0.0001291
AASRGVGAKLGLREIRIHLCQRSP	24	Unmodified	_AASRGVGAKLGLREIRIHLCQRSP_					0	0	0	0	3	O43678	O43678	O43678	NDUFA2	NADH dehydrogenase [ubiquinone] 1 alpha subcomplex subunit 2	MULTI-MSMS	20190508_QE3_nLC3_DS_SA_PA_HeLa_IS_HCl_pH_1_5_2h_01	508_QE3_nLC3_DS_SA_PA_HeLa_IS_HCl_pH_1_5_2h_01	530.107	5	529.904	2644.48	43181.6	2.5129	0.0013316	0.256	0.00013566	2.7689	0.0014672	530.104	14.1	0.10429	14.1	14.04	14.144	-1.7764e-15					40	10	5	0	0	0	0.00031447
AASRGVGAKLGLREIRIHLCQRSP	24	Unmodified	_AASRGVGAKLGLREIRIHLCQRSP_					0	0	0	0	3	O43678	O43678	O43678	NDUFA2	NADH dehydrogenase [ubiquinone] 1 alpha subcomplex subunit 2	MULTI-MSMS	20190508_QE3_nLC3_DS_SA_PA_HeLa_IS_HCl_pH_1_5_2h_02	508_QE3_nLC3_DS_SA_PA_HeLa_IS_HCl_pH_1_5_2h_02	530.105	5	529.904	2644.48	43016.4	2.7665	0.001466	0.55112	0.00029204	3.3176	0.001758	530.105	14.006	0.13274	14.006	13.935	14.068	-1.7764e-15					45	13	5	0	0	0	0.0020425
AASRGVGAKLGLREIRIHLCQRSP	24	Unmodified	_AASRGVGAKLGLREIRIHLCQRSP_					0	0	0	0	3	O43678	O43678	O43678	NDUFA2	NADH dehydrogenase [ubiquinone] 1 alpha subcomplex subunit 2	MULTI-MSMS	20190508_QE3_nLC3_DS_SA_PA_HeLa_IS_HCl_pH_1_5_4h_01	508_QE3_nLC3_DS_SA_PA_HeLa_IS_HCl_pH_1_5_4h_01	530.107	5	529.904	2644.48	43297.2	2.7071	0.0014345	0.57679	0.00030564	3.2838	0.0017401	530.105	14.024	0.13274	14.024	13.958	14.09	0					46	13	5	0	0	0	0.00019501
AASRGVGAKLGLREIRIHLCQRSP	24	Unmodified	_AASRGVGAKLGLREIRIHLCQRSP_					0	0	0	0	3	O43678	O43678	O43678	NDUFA2	NADH dehydrogenase [ubiquinone] 1 alpha subcomplex subunit 2	MULTI-MSMS	20190508_QE3_nLC3_DS_SA_PA_HeLa_IS_HCl_pH_1_5_4h_02	508_QE3_nLC3_DS_SA_PA_HeLa_IS_HCl_pH_1_5_4h_02	530.105	5	529.904	2644.48	43137.1	3.0618	0.0016224	0.41884	0.00022195	3.4806	0.0018444	530.105	13.96	0.14259	13.96	13.884	14.026	0					49	14	6	0	0	0	7.2569e-06
AASRGVGAKLGLREIRIHLCQRSP	24	Unmodified	_AASRGVGAKLGLREIRIHLCQRSP_					0	0	0	0	3	O43678	O43678	O43678	NDUFA2	NADH dehydrogenase [ubiquinone] 1 alpha subcomplex subunit 2	MULTI-MSMS	20190508_QE3_nLC3_DS_SA_PA_HeLa_IS_HCl_pH_1_5_18h_01	508_QE3_nLC3_DS_SA_PA_HeLa_IS_HCl_pH_1_5_18h_01	530.106	5	529.904	2644.48	43347.9	3.443	0.0018245	0.90098	0.00047743	4.344	0.0023019	530.105	14.148	0.13323	14.148	14.073	14.206	-1.7764e-15					40	13	5	0	0	0	0.00024846
AASRGVGAKLGLREIRIHLCQRSP	24	Unmodified	_AASRGVGAKLGLREIRIHLCQRSP_					0	0	0	0	3	O43678	O43678	O43678	NDUFA2	NADH dehydrogenase [ubiquinone] 1 alpha subcomplex subunit 2	MULTI-MSMS	20190508_QE3_nLC3_DS_SA_PA_HeLa_IS_HCl_pH_1_5_18h_02#2	508_QE3_nLC3_DS_SA_PA_HeLa_IS_HCl_pH_1_5_18h_02#2	530.107	5	529.904	2644.48	43824.9	4.2275	0.0022402	1.4392	0.00076264	5.6667	0.0030028	530.105	13.883	0.12357	13.883	13.809	13.933	0					20	12	2	0	0	0	0.014401
AASRGVGAKLGLREIRIHLCQRSP	24	Unmodified	_AASRGVGAKLGLREIRIHLCQRSP_					0	0	0	0	3	O43678	O43678	O43678	NDUFA2	NADH dehydrogenase [ubiquinone] 1 alpha subcomplex subunit 2	MULTI-MSMS	20190712_QE3_nLC5_DS_SA_PA_HeLa_HCl_pH_1_5_2h_01	712_QE3_nLC5_DS_SA_PA_HeLa_HCl_pH_1_5_2h_01	530.107	5	529.904	2644.48	43030.9	4.7229	0.0025027	-0.011168	-5.9182e-06	4.7118	0.0024968	530.104	14.646	0.1701	14.646	14.59	14.76	0					38	17	3	0	0	0	0.001436
AASRGVGAKLGLREIRIHLCQRSP	24	Unmodified	_AASRGVGAKLGLREIRIHLCQRSP_					0	0	0	0	3	O43678	O43678	O43678	NDUFA2	NADH dehydrogenase [ubiquinone] 1 alpha subcomplex subunit 2	MULTI-MSMS	20190712_QE3_nLC5_DS_SA_PA_HeLa_HCl_pH_1_5_2h_02	712_QE3_nLC5_DS_SA_PA_HeLa_HCl_pH_1_5_2h_02	530.106	5	529.904	2644.48	43904.5	4.2198	0.0022361	-0.10791	-5.7184e-05	4.1119	0.0021789	530.104	14.957	0.1706	14.957	14.876	15.046	0					65	17	5	0	0	0	0.00010525
AASRRLMKELEEIRKCGMKNFRNIQVDEA	29	Acetyl (Protein N-term)	_(ac)AASRRLMKELEEIRKCGMKNFRNIQVDEA_					1	0	0	0	2	P68036	P68036	P68036	UBE2L3	Ubiquitin-conjugating enzyme E2 L3	MULTI-MSMS	20190508_QE3_nLC3_DS_SA_PA_HeLa_IS_HCl_pH_1_5_1h_01	508_QE3_nLC3_DS_SA_PA_HeLa_IS_HCl_pH_1_5_1h_01	707.97	5	707.768	3533.8	37561.7	3.1647	0.0022398	-0.59942	-0.00042425	2.5652	0.0018156	708.169	26.078	0.26082	26.078	25.96	26.221	0					140	26	8	0	0	0	0.0026413
AASRRLMKELEEIRKCGMKNFRNIQVDEA	29	Acetyl (Protein N-term)	_(ac)AASRRLMKELEEIRKCGMKNFRNIQVDEA_					1	0	0	0	2	P68036	P68036	P68036	UBE2L3	Ubiquitin-conjugating enzyme E2 L3	MULTI-MSMS	20190508_QE3_nLC3_DS_SA_PA_HeLa_IS_HCl_pH_1_5_1h_02	508_QE3_nLC3_DS_SA_PA_HeLa_IS_HCl_pH_1_5_1h_02	707.969	5	707.768	3533.8	37108.4	4.8611	0.0034406	0.55955	0.00039603	5.4207	0.0038366	708.168	26.305	0.25104	26.305	26.232	26.483	-3.5527e-15					59	25	4	0	0	0	0.0021198
AASRRLMKELEEIRKCGMKNFRNIQVDEA	29	Acetyl (Protein N-term)	_(ac)AASRRLMKELEEIRKCGMKNFRNIQVDEA_					1	0	0	0	2	P68036	P68036	P68036	UBE2L3	Ubiquitin-conjugating enzyme E2 L3	MULTI-MSMS	20190508_QE3_nLC3_DS_SA_PA_HeLa_IS_HCl_pH_1_5_2h_01	508_QE3_nLC3_DS_SA_PA_HeLa_IS_HCl_pH_1_5_2h_01	708.17	5	707.768	3533.8	37127.3	3.0168	0.0021352	-0.74532	-0.00052751	2.2715	0.0016077	708.169	25.942	0.26944	25.942	25.811	26.081	0					139	27	7	0	0	0	4.51e-06
AASRRLMKELEEIRKCGMKNFRNIQVDEA	29	Acetyl (Protein N-term)	_(ac)AASRRLMKELEEIRKCGMKNFRNIQVDEA_					1	0	0	0	2	P68036	P68036	P68036	UBE2L3	Ubiquitin-conjugating enzyme E2 L3	MULTI-MSMS	20190508_QE3_nLC3_DS_SA_PA_HeLa_IS_HCl_pH_1_5_2h_02	508_QE3_nLC3_DS_SA_PA_HeLa_IS_HCl_pH_1_5_2h_02	708.168	5	707.768	3533.8	37431.7	2.06	0.001458	-0.43042	-0.00030464	1.6295	0.0011533	708.168	25.69	0.19993	25.69	25.601	25.801	0					79	20	5	0	0	0	2.7921e-05
AASRRLMKELEEIRKCGMKNFRNIQVDEA	29	Acetyl (Protein N-term)	_(ac)AASRRLMKELEEIRKCGMKNFRNIQVDEA_					1	0	0	0	2	P68036	P68036	P68036	UBE2L3	Ubiquitin-conjugating enzyme E2 L3	MULTI-MSMS	20190508_QE3_nLC3_DS_SA_PA_HeLa_IS_HCl_pH_1_5_4h_01	508_QE3_nLC3_DS_SA_PA_HeLa_IS_HCl_pH_1_5_4h_01	708.373	5	707.768	3533.8	37044.8	2.7395	0.0019389	-0.40218	-0.00028465	2.3374	0.0016543	707.968	25.887	0.24917	25.887	25.754	26.003	3.5527e-15					131	25	7	0	0	0	1.5421e-05
AASRRLMKELEEIRKCGMKNFRNIQVDEA	29	Acetyl (Protein N-term)	_(ac)AASRRLMKELEEIRKCGMKNFRNIQVDEA_					1	0	0	0	2	P68036	P68036	P68036	UBE2L3	Ubiquitin-conjugating enzyme E2 L3	MULTI-MSMS	20190508_QE3_nLC3_DS_SA_PA_HeLa_IS_HCl_pH_1_5_4h_02	508_QE3_nLC3_DS_SA_PA_HeLa_IS_HCl_pH_1_5_4h_02	708.17	5	707.768	3533.8	36926.8	2.3277	0.0016475	-0.16224	-0.00011483	2.1655	0.0015327	708.169	25.708	0.23878	25.708	25.595	25.834	0					100	24	5	0	0	0	1.5421e-05
AASRRLMKELEEIRKCGMKNFRNIQVDEA	29	Acetyl (Protein N-term)	_(ac)AASRRLMKELEEIRKCGMKNFRNIQVDEA_					1	0	0	0	2	P68036	P68036	P68036	UBE2L3	Ubiquitin-conjugating enzyme E2 L3	MULTI-MSMS	20190508_QE3_nLC3_DS_SA_PA_HeLa_IS_HCl_pH_1_5_4h_02	508_QE3_nLC3_DS_SA_PA_HeLa_IS_HCl_pH_1_5_4h_02	590.311	6	589.974	3533.8	40482.9	2.3344	0.0013773	-1.0055	-0.00059324	1.3289	0.00078402	590.141	25.704	0.26755	25.704	25.576	25.843	0					115	27	6	0	0	0	0.0014858
AASRRLMKELEEIRKCGMKNFRNIQVDEA	29	Acetyl (Protein N-term)	_(ac)AASRRLMKELEEIRKCGMKNFRNIQVDEA_					1	0	0	0	2	P68036	P68036	P68036	UBE2L3	Ubiquitin-conjugating enzyme E2 L3	MULTI-MSMS	20190508_QE3_nLC3_DS_SA_PA_HeLa_IS_HCl_pH_1_5_18h_01	508_QE3_nLC3_DS_SA_PA_HeLa_IS_HCl_pH_1_5_18h_01	708.37	5	707.768	3533.8	36936.1	4.0727	0.0028825	-0.72264	-0.00051146	3.35	0.002371	708.368	25.971	0.2602	25.971	25.865	26.125	0					116	26	6	0	0	0	3.3196e-05
AASRRLMKELEEIRKCGMKNFRNIQVDEA	29	Acetyl (Protein N-term)	_(ac)AASRRLMKELEEIRKCGMKNFRNIQVDEA_					1	0	0	0	2	P68036	P68036	P68036	UBE2L3	Ubiquitin-conjugating enzyme E2 L3	MULTI-MSMS	20190508_QE3_nLC3_DS_SA_PA_HeLa_IS_HCl_pH_1_5_18h_02#2	508_QE3_nLC3_DS_SA_PA_HeLa_IS_HCl_pH_1_5_18h_02#2	708.371	5	707.768	3533.8	37722	2.9007	0.002053	-0.94468	-0.00066861	1.956	0.0013844	708.168	25.421	0.20978	25.421	25.321	25.53	0					51	21	4	0	0	0	4.4525e-06
AASRRLMKELEEIRKCGMKNFRNIQVDEA	29	Acetyl (Protein N-term)	_(ac)AASRRLMKELEEIRKCGMKNFRNIQVDEA_					1	0	0	0	2	P68036	P68036	P68036	UBE2L3	Ubiquitin-conjugating enzyme E2 L3	MULTI-MSMS	20190712_QE3_nLC5_DS_SA_PA_HeLa_HCl_pH_1_5_2h_01	712_QE3_nLC5_DS_SA_PA_HeLa_HCl_pH_1_5_2h_01	708.171	5	707.768	3533.8	36903.7	6.0637	0.0042917	-0.38799	-0.00027461	5.6757	0.0040171	708.168	27.736	0.22075	27.736	27.635	27.856	0					97	22	6	0	0	0	0.0002042
AASRRLMKELEEIRKCGMKNFRNIQVDEA	29	Acetyl (Protein N-term)	_(ac)AASRRLMKELEEIRKCGMKNFRNIQVDEA_					1	0	0	0	2	P68036	P68036	P68036	UBE2L3	Ubiquitin-conjugating enzyme E2 L3	MULTI-MSMS	20190712_QE3_nLC5_DS_SA_PA_HeLa_HCl_pH_1_5_2h_02	712_QE3_nLC5_DS_SA_PA_HeLa_HCl_pH_1_5_2h_02	707.971	5	707.768	3533.8	37277.4	4.2981	0.0030421	-0.35721	-0.00025282	3.9409	0.0027892	707.968	27.054	0.19075	27.054	26.95	27.141	-3.5527e-15					96	19	7	0	0	0	1.166e-05
AASRRLMKELEEIRKCGMKNFRNIQVDEA	29	Acetyl (Protein N-term)	_(ac)AASRRLMKELEEIRKCGMKNFRNIQVDEA_					1	0	0	0	2	P68036	P68036	P68036	UBE2L3	Ubiquitin-conjugating enzyme E2 L3	MULTI-MSMS	20190712_QE3_nLC5_DS_SA_PA_HeLa_HCl_pH_2_2h_01	712_QE3_nLC5_DS_SA_PA_HeLa_HCl_pH_2_2h_01	708.173	5	707.768	3533.8	37902.5	4.746	0.0033591	1.1019	0.00077985	5.8478	0.0041389	708.169	27.565	0.19158	27.565	27.455	27.646	0					50	19	3	0	0	0	0.0011596
AASRRLMKELEEIRKCGMKNFRNIQVDEA	29	Acetyl (Protein N-term)	_(ac)AASRRLMKELEEIRKCGMKNFRNIQVDEA_					1	0	0	0	2	P68036	P68036	P68036	UBE2L3	Ubiquitin-conjugating enzyme E2 L3	MULTI-MSMS	20190712_QE3_nLC5_DS_SA_PA_HeLa_HCl_pH_2_2h_02	712_QE3_nLC5_DS_SA_PA_HeLa_HCl_pH_2_2h_02	708.171	5	707.768	3533.8	37374.6	4.0374	0.0028576	0.4035	0.00028559	4.4409	0.0031432	708.169	27.495	0.20114	27.495	27.394	27.596	-3.5527e-15					77	20	6	0	0	0	1.1928e-05
AASRRLMKELEEIRKCGMKNFRNIQVDEA	29	Acetyl (Protein N-term)	_(ac)AASRRLMKELEEIRKCGMKNFRNIQVDEA_					1	0	0	0	2	P68036	P68036	P68036	UBE2L3	Ubiquitin-conjugating enzyme E2 L3	MULTI-MSMS	20190712_QE3_nLC5_DS_SA_PA_HeLa_HCl_pH_2_5_2h_01	712_QE3_nLC5_DS_SA_PA_HeLa_HCl_pH_2_5_2h_01	707.972	5	707.768	3533.8	37603.5	4.7707	0.0033765	1.3625	0.00096436	6.1332	0.0043409	708.371	27.651	0.20183	27.651	27.546	27.748	-3.5527e-15					99	20	7	0	0	0	0.0081559
AASRRLMKELEEIRKCGMKNFRNIQVDEA	29	Acetyl (Protein N-term)	_(ac)AASRRLMKELEEIRKCGMKNFRNIQVDEA_					1	0	0	0	2	P68036	P68036	P68036	UBE2L3	Ubiquitin-conjugating enzyme E2 L3	MULTI-MSMS	20190712_QE3_nLC5_DS_SA_PA_HeLa_HCl_pH_2_5_2h_02	712_QE3_nLC5_DS_SA_PA_HeLa_HCl_pH_2_5_2h_02	708.172	5	707.768	3533.8	38276.1	4.7273	0.0033459	1.757	0.0012435	6.4843	0.0045894	708.17	27.807	0.16464	27.807	27.71	27.874	0					43	16	3	0	0	0	0.0020742
AASRRLMKELEEIRKCGMKNFRNIQVDEA	29	Acetyl (Protein N-term),Oxidation (M)	_(ac)AASRRLM(ox)KELEEIRKCGMKNFRNIQVDEA_		AASRRLM(0.977)KELEEIRKCGM(0.023)KNFRNIQVDEA		AASRRLM(16.35)KELEEIRKCGM(-16.35)KNFRNIQVDEA	1	0	0	1	2	P68036	P68036	P68036	UBE2L3	Ubiquitin-conjugating enzyme E2 L3	MULTI-MSMS	20190508_QE3_nLC3_DS_SA_PA_HeLa_IS_HCl_pH_1_5_2h_01	508_QE3_nLC3_DS_SA_PA_HeLa_IS_HCl_pH_1_5_2h_01	711.169	5	710.967	3549.8	37994	2.657	0.0018891	0.013174	9.3662e-06	2.6702	0.0018984	711.367	23.467	0.29922	23.467	23.298	23.597	-3.5527e-15					108	30	5	0	0	0	0.0024017
AASRRLMKELEEIRKCGMKNFRNIQVDEA	29	Acetyl (Protein N-term),Oxidation (M)	_(ac)AASRRLMKELEEIRKCGM(ox)KNFRNIQVDEA_		AASRRLM(0.438)KELEEIRKCGM(0.562)KNFRNIQVDEA		AASRRLM(-1.09)KELEEIRKCGM(1.09)KNFRNIQVDEA	1	0	0	1	2	P68036	P68036	P68036	UBE2L3	Ubiquitin-conjugating enzyme E2 L3	MULTI-MSMS	20190508_QE3_nLC3_DS_SA_PA_HeLa_IS_HCl_pH_1_5_2h_02	508_QE3_nLC3_DS_SA_PA_HeLa_IS_HCl_pH_1_5_2h_02	711.569	5	710.967	3549.8	38388.2	2.9997	0.0021327	-1.015	-0.00072162	1.9847	0.0014111	711.367	23.274	0.20272	23.274	23.136	23.339	0					53	20	3	0	0	0	0.00096521
AASRRLMKELEEIRKCGMKNFRNIQVDEA	29	Acetyl (Protein N-term),Oxidation (M)	_(ac)AASRRLM(ox)KELEEIRKCGMKNFRNIQVDEA_		AASRRLM(0.777)KELEEIRKCGM(0.223)KNFRNIQVDEA		AASRRLM(5.43)KELEEIRKCGM(-5.43)KNFRNIQVDEA	1	0	0	1	2	P68036	P68036	P68036	UBE2L3	Ubiquitin-conjugating enzyme E2 L3	MULTI-MSMS	20190508_QE3_nLC3_DS_SA_PA_HeLa_IS_HCl_pH_1_5_4h_01	508_QE3_nLC3_DS_SA_PA_HeLa_IS_HCl_pH_1_5_4h_01	711.17	5	710.967	3549.8	38159.5	2.4718	0.0017574	0.47483	0.00033759	2.9467	0.002095	711.368	23.436	0.26086	23.436	23.26	23.521	-3.5527e-15					104	26	6	0	0	0	0.0131
AASRRLMKELEEIRKCGMKNFRNIQVDEA	29	Acetyl (Protein N-term),Oxidation (M)	_(ac)AASRRLM(ox)KELEEIRKCGMKNFRNIQVDEA_		AASRRLM(0.75)KELEEIRKCGM(0.25)KNFRNIQVDEA		AASRRLM(4.77)KELEEIRKCGM(-4.77)KNFRNIQVDEA	1	0	0	1	2	P68036	P68036	P68036	UBE2L3	Ubiquitin-conjugating enzyme E2 L3	MULTI-MSMS	20190508_QE3_nLC3_DS_SA_PA_HeLa_IS_HCl_pH_1_5_4h_02	508_QE3_nLC3_DS_SA_PA_HeLa_IS_HCl_pH_1_5_4h_02	711.367	5	710.967	3549.8	37279.4	2.9463	0.0020947	-0.24251	-0.00017242	2.7037	0.0019223	711.368	23.214	0.18308	23.214	23.131	23.314	0					35	18	3	0	0	0	0.003136
AASRRLMKELEEIRKCGMKNFRNIQVDEA	29	Acetyl (Protein N-term),Oxidation (M)	_(ac)AASRRLM(ox)KELEEIRKCGMKNFRNIQVDEA_		AASRRLM(0.993)KELEEIRKCGM(0.007)KNFRNIQVDEA		AASRRLM(21.38)KELEEIRKCGM(-21.38)KNFRNIQVDEA	1	0	0	1	2	P68036	P68036	P68036	UBE2L3	Ubiquitin-conjugating enzyme E2 L3	MULTI-MSMS	20190508_QE3_nLC3_DS_SA_PA_HeLa_IS_HCl_pH_1_5_18h_01	508_QE3_nLC3_DS_SA_PA_HeLa_IS_HCl_pH_1_5_18h_01	711.169	5	710.967	3549.8	37647.9	4.386	0.0031183	-0.23389	-0.00016629	4.1521	0.002952	711.367	23.562	0.28057	23.562	23.38	23.661	3.5527e-15					103	28	5	0	0	0	0.0016297
AASRRLMKELEEIRKCGMKNFRNIQVDEA	29	Acetyl (Protein N-term),Oxidation (M)	_(ac)AASRRLMKELEEIRKCGM(ox)KNFRNIQVDEA_		AASRRLM(0.105)KELEEIRKCGM(0.895)KNFRNIQVDEA		AASRRLM(-9.33)KELEEIRKCGM(9.33)KNFRNIQVDEA	1	0	0	1	2	P68036	P68036	P68036	UBE2L3	Ubiquitin-conjugating enzyme E2 L3	MULTI-MSMS	20190508_QE3_nLC3_DS_SA_PA_HeLa_IS_HCl_pH_1_5_18h_02#2	508_QE3_nLC3_DS_SA_PA_HeLa_IS_HCl_pH_1_5_18h_02#2	711.573	5	710.967	3549.8	37852	4.2679	0.0030344	1.0903	0.00077518	5.3583	0.0038095	711.368	23.008	0.23166	23.008	22.892	23.123	0					77	23	5	0	0	0	0.00010513
AASRRLMKELEEIRKCGMKNFRNIQVDEA	29	Acetyl (Protein N-term),Oxidation (M)	_(ac)AASRRLM(ox)KELEEIRKCGMKNFRNIQVDEA_		AASRRLM(0.696)KELEEIRKCGM(0.304)KNFRNIQVDEA		AASRRLM(3.6)KELEEIRKCGM(-3.6)KNFRNIQVDEA	1	0	0	1	2	P68036	P68036	P68036	UBE2L3	Ubiquitin-conjugating enzyme E2 L3	MULTI-MSMS	20190712_QE3_nLC5_DS_SA_PA_HeLa_HCl_pH_1_5_2h_02	712_QE3_nLC5_DS_SA_PA_HeLa_HCl_pH_1_5_2h_02	711.168	5	710.967	3549.8	37561	3.6998	0.0026304	-0.46587	-0.00033122	3.234	0.0022992	711.167	24.435	0.27783	24.435	24.254	24.532	0					113	28	5	0	0	0	8.9809e-05
AASRRLMKELEEIRKCGMKNFRNIQVDEA	29	Acetyl (Protein N-term),Oxidation (M)	_(ac)AASRRLMKELEEIRKCGM(ox)KNFRNIQVDEA_		AASRRLM(0.062)KELEEIRKCGM(0.938)KNFRNIQVDEA		AASRRLM(-11.79)KELEEIRKCGM(11.79)KNFRNIQVDEA	1	0	0	1	2	P68036	P68036	P68036	UBE2L3	Ubiquitin-conjugating enzyme E2 L3	MULTI-MSMS	20190712_QE3_nLC5_DS_SA_PA_HeLa_HCl_pH_2_5_2h_02	712_QE3_nLC5_DS_SA_PA_HeLa_HCl_pH_2_5_2h_02	711.369	5	710.967	3549.8	37738.5	3.946	0.0028055	-0.90484	-0.00064331	3.0411	0.0021621	711.366	25.331	0.19162	25.331	25.217	25.408	0					57	19	5	0	0	0	0.032196
AASSQNKGSKRRQLLATLRA	20	Unmodified	_AASSQNKGSKRRQLLATLRA_					0	0	0	0	3	O43159	O43159	O43159	RRP8	Ribosomal RNA-processing protein 8	MULTI-MSMS	20190508_QE3_nLC3_DS_SA_PA_HeLa_IS_HCl_pH_1_5_1h_01	508_QE3_nLC3_DS_SA_PA_HeLa_IS_HCl_pH_1_5_1h_01	432.257	5	432.053	2155.23	48460.6	2.7119	0.0011717	1.3035	0.0005632	4.0155	0.0017349	432.255	6.543	0.25752	6.543	6.4453	6.7029	8.8818e-16					51	26	3	0	0	0	0.027728
AASSQNKGSKRRQLLATLRA	20	Unmodified	_AASSQNKGSKRRQLLATLRA_					0	0	0	0	3	O43159	O43159	O43159	RRP8	Ribosomal RNA-processing protein 8	MULTI-MSMS	20190508_QE3_nLC3_DS_SA_PA_HeLa_IS_HCl_pH_1_5_2h_01	508_QE3_nLC3_DS_SA_PA_HeLa_IS_HCl_pH_1_5_2h_01	432.256	5	432.053	2155.23	49501.2	2.5292	0.0010928	0.32872	0.00014203	2.858	0.0012348	432.255	6.473	0.19992	6.473	6.3352	6.5351	0					51	20	4	0	0	0	0.015573
AASSQNKGSKRRQLLATLRA	20	Unmodified	_AASSQNKGSKRRQLLATLRA_					0	0	0	0	3	O43159	O43159	O43159	RRP8	Ribosomal RNA-processing protein 8	MULTI-MSMS	20190508_QE3_nLC3_DS_SA_PA_HeLa_IS_HCl_pH_1_5_2h_02	508_QE3_nLC3_DS_SA_PA_HeLa_IS_HCl_pH_1_5_2h_02	432.255	5	432.053	2155.23	48410.2	2.0606	0.0008903	0.40662	0.00017568	2.4673	0.001066	432.254	6.2784	0.13261	6.2784	6.1887	6.3213	0					34	13	3	0	0	0	0.0072149
AASSQNKGSKRRQLLATLRA	20	Unmodified	_AASSQNKGSKRRQLLATLRA_					0	0	0	0	3	O43159	O43159	O43159	RRP8	Ribosomal RNA-processing protein 8	MULTI-MSMS	20190508_QE3_nLC3_DS_SA_PA_HeLa_IS_HCl_pH_1_5_4h_01	508_QE3_nLC3_DS_SA_PA_HeLa_IS_HCl_pH_1_5_4h_01	539.816	4	539.815	2155.23	43333.8	2.4726	0.0013347	-0.056107	-3.0287e-05	2.4165	0.0013045	540.065	6.2137	0.18045	6.2137	6.1159	6.2964	8.8818e-16					47	18	4	0	0	0	0.021596
AASTASHRP	9	Acetyl (Protein N-term)	_(ac)AASTASHRP_					1	0	0	0	3	P41236;Q6NXS1	P41236	P41236	PPP1R2;PPP1R2P3	Protein phosphatase inhibitor 2;Protein phosphatase inhibitor 2-like protein 3	MULTI-SECPEP	20190712_QE3_nLC5_DS_SA_PA_HeLa_HCl_pH_2_2h_01	712_QE3_nLC5_DS_SA_PA_HeLa_HCl_pH_2_2h_01	470.508	2	470.236	938.457	46967.4	4.2078	0.0019787	-0.39848	-0.00018738	3.8093	0.0017913	470.236	4.1267	0.094005	4.1267	4.0589	4.1529	0					17	9	2	0	0	0	0.0057322
AASTASHRP	9	Acetyl (Protein N-term)	_(ac)AASTASHRP_					1	0	0	0	3	P41236;Q6NXS1	P41236	P41236	PPP1R2;PPP1R2P3	Protein phosphatase inhibitor 2;Protein phosphatase inhibitor 2-like protein 3	MULTI-MSMS	20190712_QE3_nLC5_DS_SA_PA_HeLa_HCl_pH_2_5_2h_01	712_QE3_nLC5_DS_SA_PA_HeLa_HCl_pH_2_5_2h_01	470.238	2	470.236	938.457	45788	4.2121	0.0019807	1.1511	0.00054128	5.3632	0.002522	470.236	4.3337	0.08467	4.3337	4.2637	4.3484	0					18	8	3	0	0	0	0.00058272
AASTASHRP	9	Acetyl (Protein N-term)	_(ac)AASTASHRP_					1	0	0	0	3	P41236;Q6NXS1	P41236	P41236	PPP1R2;PPP1R2P3	Protein phosphatase inhibitor 2;Protein phosphatase inhibitor 2-like protein 3	MULTI-MSMS	20190712_QE3_nLC5_DS_SA_PA_HeLa_HCl_pH_2_5_2h_02	712_QE3_nLC5_DS_SA_PA_HeLa_HCl_pH_2_5_2h_02	470.238	2	470.236	938.457	45872.3	4.6552	0.002189	0.87232	0.0004102	5.5275	0.0025992	470.236	4.1773	0.075428	4.1773	4.1254	4.2009	0					18	7	3	0	0	0	4.2529e-05
AATELRGVVGP	11	Acetyl (Protein N-term)	_(ac)AATELRGVVGP_					1	0	0	0	2	P22059	P22059	P22059	OSBP	Oxysterol-binding protein 1	MULTI-MSMS	20190508_QE3_nLC3_DS_SA_PA_HeLa_IS_HCl_pH_1_5_1h_01	508_QE3_nLC3_DS_SA_PA_HeLa_IS_HCl_pH_1_5_1h_01	556.311	2	556.309	1110.6	42767.5	3.391	0.0018864	-0.091905	-5.1127e-05	3.299	0.0018353	556.309	21.168	0.18173	21.168	21.093	21.275	0					31	18	2	0	0	0	4.3506e-09
AATELRGVVGP	11	Acetyl (Protein N-term)	_(ac)AATELRGVVGP_					1	0	0	0	2	P22059	P22059	P22059	OSBP	Oxysterol-binding protein 1	MULTI-MSMS	20190508_QE3_nLC3_DS_SA_PA_HeLa_IS_HCl_pH_1_5_1h_02	508_QE3_nLC3_DS_SA_PA_HeLa_IS_HCl_pH_1_5_1h_02	556.311	2	556.309	1110.6	42443.3	3.2086	0.001785	-0.44061	-0.00024512	2.7679	0.0015398	556.309	21.216	0.24013	21.216	21.117	21.357	0					62	24	4	0	0	0	5.1474e-06
AATELRGVVGP	11	Acetyl (Protein N-term)	_(ac)AATELRGVVGP_					1	0	0	0	2	P22059	P22059	P22059	OSBP	Oxysterol-binding protein 1	MULTI-MSMS	20190508_QE3_nLC3_DS_SA_PA_HeLa_IS_HCl_pH_1_5_2h_01	508_QE3_nLC3_DS_SA_PA_HeLa_IS_HCl_pH_1_5_2h_01	556.311	2	556.309	1110.6	42807.5	2.9323	0.0016313	0.45991	0.00025585	3.3922	0.0018871	556.309	21.112	0.17114	21.112	21.017	21.188	0					43	17	3	0	0	0	2.5895e-05
AATELRGVVGP	11	Acetyl (Protein N-term)	_(ac)AATELRGVVGP_					1	0	0	0	2	P22059	P22059	P22059	OSBP	Oxysterol-binding protein 1	MULTI-MSMS	20190508_QE3_nLC3_DS_SA_PA_HeLa_IS_HCl_pH_1_5_2h_02	508_QE3_nLC3_DS_SA_PA_HeLa_IS_HCl_pH_1_5_2h_02	556.31	2	556.309	1110.6	43478.8	2.8345	0.0015769	-0.35639	-0.00019826	2.4781	0.0013786	556.309	21.054	0.22881	21.054	20.951	21.18	3.5527e-15					50	23	3	0	0	0	2.0551e-05
AATELRGVVGP	11	Acetyl (Protein N-term)	_(ac)AATELRGVVGP_					1	0	0	0	2	P22059	P22059	P22059	OSBP	Oxysterol-binding protein 1	MULTI-MSMS	20190508_QE3_nLC3_DS_SA_PA_HeLa_IS_HCl_pH_1_5_4h_01	508_QE3_nLC3_DS_SA_PA_HeLa_IS_HCl_pH_1_5_4h_01	556.31	2	556.309	1110.6	42541.9	3.0531	0.0016985	0.68674	0.00038204	3.7399	0.0020805	556.309	21.076	0.20903	21.076	20.99	21.199	0					49	21	3	0	0	0	4.209e-09
AATELRGVVGP	11	Acetyl (Protein N-term)	_(ac)AATELRGVVGP_					1	0	0	0	2	P22059	P22059	P22059	OSBP	Oxysterol-binding protein 1	MULTI-MSMS	20190508_QE3_nLC3_DS_SA_PA_HeLa_IS_HCl_pH_1_5_4h_02	508_QE3_nLC3_DS_SA_PA_HeLa_IS_HCl_pH_1_5_4h_02	556.809	2	556.309	1110.6	41182.1	2.6279	0.0014619	-0.61592	-0.00034264	2.012	0.0011193	556.309	21.037	0.24788	21.037	20.955	21.203	0					38	25	2	0	0	0	7.8132e-05
AATELRGVVGP	11	Acetyl (Protein N-term)	_(ac)AATELRGVVGP_					1	0	0	0	2	P22059	P22059	P22059	OSBP	Oxysterol-binding protein 1	MULTI-MSMS	20190508_QE3_nLC3_DS_SA_PA_HeLa_IS_HCl_pH_1_5_18h_01	508_QE3_nLC3_DS_SA_PA_HeLa_IS_HCl_pH_1_5_18h_01	556.311	2	556.309	1110.6	42343.7	3.6674	0.0020402	-0.66335	-0.00036903	3.0041	0.0016712	556.309	21.107	0.21006	21.107	21	21.21	0					52	21	3	0	0	0	6.9124e-05
AATELRGVVGP	11	Acetyl (Protein N-term)	_(ac)AATELRGVVGP_					1	0	0	0	2	P22059	P22059	P22059	OSBP	Oxysterol-binding protein 1	MULTI-MSMS	20190508_QE3_nLC3_DS_SA_PA_HeLa_IS_HCl_pH_1_5_18h_02#2	508_QE3_nLC3_DS_SA_PA_HeLa_IS_HCl_pH_1_5_18h_02#2	556.311	2	556.309	1110.6	41528.4	4.2631	0.0023716	-1.4091	-0.00078389	2.854	0.0015877	556.309	20.869	0.22941	20.869	20.791	21.02	0					50	23	3	0	0	0	0.00016678
AATELRGVVGP	11	Acetyl (Protein N-term)	_(ac)AATELRGVVGP_					1	0	0	0	2	P22059	P22059	P22059	OSBP	Oxysterol-binding protein 1	MULTI-MSMS	20190712_QE3_nLC5_DS_SA_PA_HeLa_HCl_pH_1_5_2h_01	712_QE3_nLC5_DS_SA_PA_HeLa_HCl_pH_1_5_2h_01	556.312	2	556.309	1110.6	41831.4	4.2213	0.0023483	0.61609	0.00034274	4.8374	0.0026911	556.309	21.89	0.17065	21.89	21.788	21.959	0					42	17	3	0	0	0	4.8863e-05
AATELRGVVGP	11	Acetyl (Protein N-term)	_(ac)AATELRGVVGP_					1	0	0	0	2	P22059	P22059	P22059	OSBP	Oxysterol-binding protein 1	MULTI-MSMS	20190712_QE3_nLC5_DS_SA_PA_HeLa_HCl_pH_1_5_2h_02	712_QE3_nLC5_DS_SA_PA_HeLa_HCl_pH_1_5_2h_02	556.313	2	556.309	1110.6	42851.2	5.0269	0.0027965	-0.10726	-5.9668e-05	4.9197	0.0027369	556.309	21.788	0.22813	21.788	21.631	21.859	0					35	23	2	0	0	0	5.7286e-07
AATFFGEVVKAPCRA	15	Acetyl (Protein N-term)	_(ac)AATFFGEVVKAPCRA_					1	0	0	0	4	O95456	O95456	O95456	PSMG1	Proteasome assembly chaperone 1	MULTI-MSMS	20190508_QE3_nLC3_DS_SA_PA_HeLa_IS_HCl_pH_1_5_1h_01	508_QE3_nLC3_DS_SA_PA_HeLa_IS_HCl_pH_1_5_1h_01	833.426	2	833.425	1664.83	33500.7	4.0001	0.0033338	-1.323	-0.0011026	2.6772	0.0022312	833.423	27.818	0.18377	27.818	27.721	27.905	0					41	18	3	0	0	0	9.5656e-09
AATFFGEVVKAPCRA	15	Acetyl (Protein N-term)	_(ac)AATFFGEVVKAPCRA_					1	0	0	0	4	O95456	O95456	O95456	PSMG1	Proteasome assembly chaperone 1	MULTI-MSMS	20190508_QE3_nLC3_DS_SA_PA_HeLa_IS_HCl_pH_1_5_2h_01	508_QE3_nLC3_DS_SA_PA_HeLa_IS_HCl_pH_1_5_2h_01	833.425	2	833.425	1664.83	34261	3.7855	0.0031549	-0.2933	-0.00024444	3.4922	0.0029105	833.424	27.724	0.17316	27.724	27.638	27.811	-3.5527e-15					45	17	3	0	0	0	1.2679e-07
AATFFGEVVKAPCRA	15	Acetyl (Protein N-term)	_(ac)AATFFGEVVKAPCRA_					1	0	0	0	4	O95456	O95456	O95456	PSMG1	Proteasome assembly chaperone 1	MULTI-MSMS	20190508_QE3_nLC3_DS_SA_PA_HeLa_IS_HCl_pH_1_5_2h_02	508_QE3_nLC3_DS_SA_PA_HeLa_IS_HCl_pH_1_5_2h_02	833.427	2	833.425	1664.83	33807.8	4.3862	0.0036555	-0.76336	-0.00063621	3.6228	0.0030193	833.423	27.589	0.16406	27.589	27.511	27.675	0					33	16	3	0	0	0	6.1407e-12
AATFFGEVVKAPCRA	15	Acetyl (Protein N-term)	_(ac)AATFFGEVVKAPCRA_					1	0	0	0	4	O95456	O95456	O95456	PSMG1	Proteasome assembly chaperone 1	MSMS	20190508_QE3_nLC3_DS_SA_PA_HeLa_IS_HCl_pH_1_5_4h_01	508_QE3_nLC3_DS_SA_PA_HeLa_IS_HCl_pH_1_5_4h_01	833.425	2	833.425	1664.83	NaN	NaN	NaN	NaN	NaN	NaN	NaN	NaN	27.666	1	27.666	27.166	28.166	0								0	0	0	5.1721e-17
AATFFGEVVKAPCRA	15	Acetyl (Protein N-term)	_(ac)AATFFGEVVKAPCRA_					1	0	0	0	4	O95456	O95456	O95456	PSMG1	Proteasome assembly chaperone 1	MULTI-MSMS	20190508_QE3_nLC3_DS_SA_PA_HeLa_IS_HCl_pH_1_5_4h_02	508_QE3_nLC3_DS_SA_PA_HeLa_IS_HCl_pH_1_5_4h_02	833.426	2	833.425	1664.83	33722.2	4.4249	0.0036878	-0.52598	-0.00043836	3.8989	0.0032494	833.424	27.566	0.16425	27.566	27.491	27.655	0					31	16	2	0	0	0	7.9802e-09
AATFFGEVVKAPCRA	15	Acetyl (Protein N-term)	_(ac)AATFFGEVVKAPCRA_					1	0	0	0	4	O95456	O95456	O95456	PSMG1	Proteasome assembly chaperone 1	MULTI-MSMS	20190508_QE3_nLC3_DS_SA_PA_HeLa_IS_HCl_pH_1_5_18h_01	508_QE3_nLC3_DS_SA_PA_HeLa_IS_HCl_pH_1_5_18h_01	833.429	2	833.425	1664.83	33920.7	5.4675	0.0045567	-1.2355	-0.0010297	4.2319	0.003527	833.423	27.721	0.19739	27.721	27.602	27.799	0					45	20	4	0	0	0	1.5686e-11
AATFFGEVVKAPCRA	15	Acetyl (Protein N-term)	_(ac)AATFFGEVVKAPCRA_					1	0	0	0	4	O95456	O95456	O95456	PSMG1	Proteasome assembly chaperone 1	MULTI-MSMS	20190508_QE3_nLC3_DS_SA_PA_HeLa_IS_HCl_pH_1_5_18h_02#2	508_QE3_nLC3_DS_SA_PA_HeLa_IS_HCl_pH_1_5_18h_02#2	833.43	2	833.425	1664.83	33929	5.4068	0.0045062	-0.73839	-0.00061539	4.6684	0.0038908	833.425	27.323	0.19271	27.323	27.221	27.413	0					43	23	3	0	0	0	9.4636e-12
AATFFGEVVKAPCRA	15	Acetyl (Protein N-term)	_(ac)AATFFGEVVKAPCRA_					1	0	0	0	4	O95456	O95456	O95456	PSMG1	Proteasome assembly chaperone 1	MULTI-MSMS	20190712_QE3_nLC5_DS_SA_PA_HeLa_HCl_pH_1_5_2h_01	712_QE3_nLC5_DS_SA_PA_HeLa_HCl_pH_1_5_2h_01	833.429	2	833.425	1664.83	33955.7	6.4749	0.0053963	-0.50528	-0.00042111	5.9696	0.0049752	833.424	29.203	0.13461	29.203	29.11	29.244	0					29	13	3	0	0	0	3.4257e-31
AATFFGEVVKAPCRA	15	Acetyl (Protein N-term)	_(ac)AATFFGEVVKAPCRA_					1	0	0	0	4	O95456	O95456	O95456	PSMG1	Proteasome assembly chaperone 1	MULTI-MSMS	20190712_QE3_nLC5_DS_SA_PA_HeLa_HCl_pH_1_5_2h_02	712_QE3_nLC5_DS_SA_PA_HeLa_HCl_pH_1_5_2h_02	833.422	2	833.425	1664.83	33219.2	4.7682	0.003974	0.0057257	4.772e-06	4.774	0.0039787	833.425	29.063	0.15385	29.063	28.986	29.14	0					41	15	4	0	0	0	6.0346e-09
AATFFGEVVKAPCRA	15	Acetyl (Protein N-term)	_(ac)AATFFGEVVKAPCRA_					1	0	0	0	4	O95456	O95456	O95456	PSMG1	Proteasome assembly chaperone 1	MULTI-MSMS	20190712_QE3_nLC5_DS_SA_PA_HeLa_HCl_pH_2_2h_01	712_QE3_nLC5_DS_SA_PA_HeLa_HCl_pH_2_2h_01	833.426	2	833.425	1664.83	34149	5.9943	0.0049958	-1.271	-0.0010593	4.7233	0.0039365	833.423	29.186	0.10601	29.186	29.133	29.239	0					19	10	2	0	0	0	6.7223e-12
AATLDLKSKEEKDAELDKRIEALRRKNEA	29	Acetyl (Protein N-term)	_(ac)AATLDLKSKEEKDAELDKRIEALRRKNEA_					1	0	0	0	4	Q9Y3X0	Q9Y3X0	Q9Y3X0	CCDC9	Coiled-coil domain-containing protein 9	MULTI-MSMS	20190508_QE3_nLC3_DS_SA_PA_HeLa_IS_HCl_pH_1_5_1h_01	508_QE3_nLC3_DS_SA_PA_HeLa_IS_HCl_pH_1_5_1h_01	677.775	5	677.372	3381.82	38064.9	3.0534	0.0020683	0.0086358	5.8496e-06	3.062	0.0020741	677.773	15.11	0.10428	15.11	15.066	15.171	-1.7764e-15					29	10	3	0	0	0	0.001294
AATLDLKSKEEKDAELDKRIEALRRKNEA	29	Acetyl (Protein N-term)	_(ac)AATLDLKSKEEKDAELDKRIEALRRKNEA_					1	0	0	0	4	Q9Y3X0	Q9Y3X0	Q9Y3X0	CCDC9	Coiled-coil domain-containing protein 9	MULTI-MSMS	20190508_QE3_nLC3_DS_SA_PA_HeLa_IS_HCl_pH_1_5_2h_02	508_QE3_nLC3_DS_SA_PA_HeLa_IS_HCl_pH_1_5_2h_02	677.573	5	677.372	3381.82	39304.3	3.0272	0.0020505	-0.24913	-0.00016875	2.7781	0.0018818	677.572	14.98	0.11424	14.98	14.902	15.016	0					26	11	3	0	0	0	0.0015425
AATLDLKSKEEKDAELDKRIEALRRKNEA	29	Acetyl (Protein N-term)	_(ac)AATLDLKSKEEKDAELDKRIEALRRKNEA_					1	0	0	0	4	Q9Y3X0	Q9Y3X0	Q9Y3X0	CCDC9	Coiled-coil domain-containing protein 9	MULTI-MSMS	20190508_QE3_nLC3_DS_SA_PA_HeLa_IS_HCl_pH_1_5_4h_01	508_QE3_nLC3_DS_SA_PA_HeLa_IS_HCl_pH_1_5_4h_01	677.575	5	677.372	3381.82	38081.1	2.942	0.0019928	-0.67931	-0.00046015	2.2627	0.0015327	677.572	14.948	0.1328	14.948	14.896	15.029	0					45	13	5	0	0	0	0.00015278
AATLDLKSKEEKDAELDKRIEALRRKNEA	29	Acetyl (Protein N-term)	_(ac)AATLDLKSKEEKDAELDKRIEALRRKNEA_					1	0	0	0	4	Q9Y3X0	Q9Y3X0	Q9Y3X0	CCDC9	Coiled-coil domain-containing protein 9	MULTI-SECPEP	20190712_QE3_nLC5_DS_SA_PA_HeLa_HCl_pH_2_2h_01	712_QE3_nLC5_DS_SA_PA_HeLa_HCl_pH_2_2h_01	564.289	6	564.644	3381.82	41980.4	4.3943	0.0024812	0.44654	0.00025214	4.8408	0.0027333	564.813	15.559	0.19789	15.559	15.473	15.671	-1.7764e-15					53	20	4	0	0	0	0.0084477
AATLDLKSKEEKDAELDKRIEALRRKNEA	29	Acetyl (Protein N-term)	_(ac)AATLDLKSKEEKDAELDKRIEALRRKNEA_					1	0	0	0	4	Q9Y3X0	Q9Y3X0	Q9Y3X0	CCDC9	Coiled-coil domain-containing protein 9	MULTI-SECPEP	20190712_QE3_nLC5_DS_SA_PA_HeLa_HCl_pH_2_5_2h_02	712_QE3_nLC5_DS_SA_PA_HeLa_HCl_pH_2_5_2h_02	564.289	6	564.644	3381.82	41927.3	4.5259	0.0025555	0.20113	0.00011357	4.727	0.0026691	564.979	16.085	0.25608	16.085	16.008	16.264	0					58	26	4	0	0	0	0.038429
AATRLKGIVP	10	Unmodified	_AATRLKGIVP_					0	0	0	0	2	P30101	P30101	P30101	PDIA3	Protein disulfide-isomerase A3	MULTI-MSMS	20190712_QE3_nLC5_DS_SA_PA_HeLa_HCl_pH_1_5_2h_02	712_QE3_nLC5_DS_SA_PA_HeLa_HCl_pH_1_5_2h_02	513.33	2	513.327	1024.64	45607.7	3.7546	0.0019274	0.88359	0.00045357	4.6382	0.0023809	513.327	11.189	0.17894	11.189	11.033	11.212	0					23	18	2	0	0	0	0.030049
AATRLKGIVP	10	Unmodified	_AATRLKGIVP_					0	0	0	0	2	P30101	P30101	P30101	PDIA3	Protein disulfide-isomerase A3	MULTI-MSMS	20190712_QE3_nLC5_DS_SA_PA_HeLa_HCl_pH_2_2h_02	712_QE3_nLC5_DS_SA_PA_HeLa_HCl_pH_2_2h_02	513.33	2	513.327	1024.64	43910.9	5.0278	0.0025809	0.041189	2.1143e-05	5.069	0.0026021	513.327	11.313	0.24494	11.313	11.153	11.398	0					45	25	2	0	0	0	0.028209
AATSAIITNDGIGINP	16	Unmodified	_AATSAIITNDGIGINP_					0	0	0	0	3	P61960	P61960	P61960	UFM1	Ubiquitin-fold modifier 1	MULTI-MSMS	20190508_QE3_nLC3_DS_SA_PA_HeLa_IS_HCl_pH_1_5_18h_02#2	508_QE3_nLC3_DS_SA_PA_HeLa_IS_HCl_pH_1_5_18h_02#2	764.403	2	764.404	1526.79	32386.1	4.573	0.0034956	-2.4616	-0.0018816	2.1114	0.001614	764.402	23.008	0.1546	23.008	22.94	23.095	3.5527e-15					29	15	3	0	0	0	0.045953
AATSAIITNDGIGINP	16	Unmodified	_AATSAIITNDGIGINP_					0	0	0	0	3	P61960	P61960	P61960	UFM1	Ubiquitin-fold modifier 1	MULTI-MSMS	20190712_QE3_nLC5_DS_SA_PA_HeLa_HCl_pH_1_5_2h_01	712_QE3_nLC5_DS_SA_PA_HeLa_HCl_pH_1_5_2h_01	764.41	2	764.404	1526.79	34612.3	5.0456	0.0038569	0.58418	0.00044655	5.6298	0.0043034	764.405	24.157	0.1816	24.157	24.076	24.258	0					32	18	2	0	0	0	0.0040579
AATSAKKVVVSPTKKVA	17	Unmodified	_AATSAKKVVVSPTKKVA_					0	0	0	0	4	P19338	P19338	P19338	NCL	Nucleolin	MULTI-MSMS	20190712_QE3_nLC5_DS_SA_PA_HeLa_HCl_pH_2_5_2h_01	712_QE3_nLC5_DS_SA_PA_HeLa_HCl_pH_2_5_2h_01	422.015	4	422.013	1684.02	48082.7	3.8447	0.0016225	-0.69645	-0.00029391	3.1483	0.0013286	422.013	4.3871	0.084612	4.3871	4.3296	4.4142	0					27	8	4	0	0	0	0.00089246
AATSAKKVVVSPTKKVA	17	Unmodified	_AATSAKKVVVSPTKKVA_					0	0	0	0	4	P19338	P19338	P19338	NCL	Nucleolin	MULTI-MSMS	20190712_QE3_nLC5_DS_SA_PA_HeLa_HCl_pH_2_5_2h_02	712_QE3_nLC5_DS_SA_PA_HeLa_HCl_pH_2_5_2h_02	422.266	4	422.013	1684.02	48625.6	4.1814	0.0017646	-0.24174	-0.00010202	3.9397	0.0016626	422.264	4.2477	0.084736	4.2477	4.2009	4.2856	0					25	8	4	0	0	0	0.0045641
AATSLIDLWPGNGEGA	16	Unmodified	_AATSLIDLWPGNGEGA_					0	0	0	0	3	Q16643	Q16643	Q16643	DBN1	Drebrin	MULTI-MSMS	20190508_QE3_nLC3_DS_SA_PA_HeLa_IS_HCl_pH_1_5_1h_01	508_QE3_nLC3_DS_SA_PA_HeLa_IS_HCl_pH_1_5_1h_01	786.391	2	786.389	1570.76	34519.6	4.3273	0.0034029	-0.38017	-0.00029896	3.9471	0.0031039	786.388	30.554	0.13597	30.554	30.467	30.603	3.5527e-15					26	13	3	0	0	0	0.0083564
AATSLIDLWPGNGEGA	16	Unmodified	_AATSLIDLWPGNGEGA_					0	0	0	0	3	Q16643	Q16643	Q16643	DBN1	Drebrin	MULTI-SECPEP	20190508_QE3_nLC3_DS_SA_PA_HeLa_IS_HCl_pH_1_5_2h_01	508_QE3_nLC3_DS_SA_PA_HeLa_IS_HCl_pH_1_5_2h_01	786.894	2	786.389	1570.76	33733.7	3.5801	0.0028153	0.77931	0.00061284	4.3594	0.0034282	786.39	30.528	0.10678	30.528	30.478	30.585	0					19	10	3	0	0	0	0.0036578
AATSLIDLWPGNGEGA	16	Unmodified	_AATSLIDLWPGNGEGA_					0	0	0	0	3	Q16643	Q16643	Q16643	DBN1	Drebrin	MULTI-MSMS	20190508_QE3_nLC3_DS_SA_PA_HeLa_IS_HCl_pH_1_5_4h_01	508_QE3_nLC3_DS_SA_PA_HeLa_IS_HCl_pH_1_5_4h_01	786.394	2	786.389	1570.76	33163.1	4.4101	0.003468	1.8437	0.0014499	6.2538	0.0049179	786.391	30.525	0.10694	30.525	30.462	30.569	0					20	10	3	0	0	0	0.010712
AATSLIDLWPGNGEGA	16	Unmodified	_AATSLIDLWPGNGEGA_					0	0	0	0	3	Q16643	Q16643	Q16643	DBN1	Drebrin	MULTI-SECPEP	20190712_QE3_nLC5_DS_SA_PA_HeLa_HCl_pH_1_5_2h_01	712_QE3_nLC5_DS_SA_PA_HeLa_HCl_pH_1_5_2h_01	786.488	2	786.389	1570.76	34216.2	5.9675	0.0046928	0.37796	0.00029722	6.3455	0.00499	786.389	31.162	0.086044	31.162	31.132	31.218	0					20	8	3	0	0	0	0.014908
AATSSASSSTSSYKRAP	17	Unmodified	_AATSSASSSTSSYKRAP_					0	0	0	0	4	Q15345	Q15345	Q15345	LRRC41	Leucine-rich repeat-containing protein 41	MULTI-SECPEP	20190712_QE3_nLC5_DS_SA_PA_HeLa_HCl_pH_1_5_2h_01	712_QE3_nLC5_DS_SA_PA_HeLa_HCl_pH_1_5_2h_01	554.073	3	553.604	1657.79	41020.3	4.8804	0.0027018	0.29129	0.00016126	5.1717	0.0028631	553.605	4.4816	0.084934	4.4816	4.435	4.52	0					12	8	2	0	0	0	0.0024801
AATTGSGVKVP	11	Acetyl (Protein N-term)	_(ac)AATTGSGVKVP_					1	0	0	0	2	Q13404	Q13404	Q13404	UBE2V1	Ubiquitin-conjugating enzyme E2 variant 1	MULTI-MSMS	20190508_QE3_nLC3_DS_SA_PA_HeLa_IS_HCl_pH_1_5_2h_02	508_QE3_nLC3_DS_SA_PA_HeLa_IS_HCl_pH_1_5_2h_02	515.285	2	515.282	1028.55	41141.1	2.4204	0.0012472	-1.3658	-0.00070378	1.0546	0.00054341	515.782	13.867	0.24637	13.867	13.746	13.992	0					51	25	3	0	0	0	0.0034585
AATTGSGVKVP	11	Acetyl (Protein N-term)	_(ac)AATTGSGVKVP_					1	0	0	0	2	Q13404	Q13404	Q13404	UBE2V1	Ubiquitin-conjugating enzyme E2 variant 1	MULTI-MSMS	20190508_QE3_nLC3_DS_SA_PA_HeLa_IS_HCl_pH_1_5_4h_01	508_QE3_nLC3_DS_SA_PA_HeLa_IS_HCl_pH_1_5_4h_01	515.285	2	515.282	1028.55	42294.8	2.1736	0.00112	0.76767	0.00039557	2.9412	0.0015156	515.283	13.829	0.31248	13.829	13.655	13.967	1.7764e-15					72	32	3	0	0	0	0.00019601
AATTGSGVKVP	11	Acetyl (Protein N-term)	_(ac)AATTGSGVKVP_					1	0	0	0	2	Q13404	Q13404	Q13404	UBE2V1	Ubiquitin-conjugating enzyme E2 variant 1	MULTI-MSMS	20190508_QE3_nLC3_DS_SA_PA_HeLa_IS_HCl_pH_1_5_18h_01	508_QE3_nLC3_DS_SA_PA_HeLa_IS_HCl_pH_1_5_18h_01	515.283	2	515.282	1028.55	43356.9	2.9632	0.0015269	1.3972	0.00071993	4.3604	0.0022468	515.282	13.853	0.32248	13.853	13.732	14.054	1.7764e-15					69	33	3	0	0	0	0.019183
AATTGSGVKVP	11	Acetyl (Protein N-term)	_(ac)AATTGSGVKVP_					1	0	0	0	2	Q13404	Q13404	Q13404	UBE2V1	Ubiquitin-conjugating enzyme E2 variant 1	MSMS	20190508_QE3_nLC3_DS_SA_PA_HeLa_IS_HCl_pH_1_5_18h_02#2	508_QE3_nLC3_DS_SA_PA_HeLa_IS_HCl_pH_1_5_18h_02#2	515.284	2	515.282	1028.55	NaN	NaN	NaN	NaN	NaN	NaN	NaN	NaN	13.787	1	13.787	13.287	14.287	0								0	0	0	0.00067585
AATTGSGVKVP	11	Acetyl (Protein N-term)	_(ac)AATTGSGVKVP_					1	0	0	0	2	Q13404	Q13404	Q13404	UBE2V1	Ubiquitin-conjugating enzyme E2 variant 1	MULTI-MSMS	20190712_QE3_nLC5_DS_SA_PA_HeLa_HCl_pH_1_5_2h_02	712_QE3_nLC5_DS_SA_PA_HeLa_HCl_pH_1_5_2h_02	515.285	2	515.282	1028.55	42832.6	4.1883	0.0021581	1.4945	0.00077011	5.6828	0.0029282	515.283	14.035	0.56776	14.035	13.805	14.373	0					124	59	3	0	0	0	0.00019601
AATTGSGVKVP	11	Acetyl (Protein N-term)	_(ac)AATTGSGVKVP_					1	0	0	0	2	Q13404	Q13404	Q13404	UBE2V1	Ubiquitin-conjugating enzyme E2 variant 1	MULTI-MSMS	20190712_QE3_nLC5_DS_SA_PA_HeLa_HCl_pH_2_5_2h_02	712_QE3_nLC5_DS_SA_PA_HeLa_HCl_pH_2_5_2h_02	515.285	2	515.282	1028.55	43598.6	4.7979	0.0024723	-0.52088	-0.0002684	4.277	0.0022039	515.283	14.527	0.41645	14.527	14.397	14.813	1.7764e-15					71	43	4	0	0	0	0.00029906
AAVEGIVP	8	Unmodified	_AAVEGIVP_					0	0	0	0	2	Q13363	Q13363	Q13363	CTBP1	C-terminal-binding protein 1	MULTI-MSMS	20190508_QE3_nLC3_DS_SA_PA_HeLa_IS_HCl_pH_1_5_18h_01	508_QE3_nLC3_DS_SA_PA_HeLa_IS_HCl_pH_1_5_18h_01	755.434	1	755.43	754.423	36835.2	2.8434	0.002148	0.16345	0.00012347	3.0068	0.0022714	755.43	17.268	0.18041	17.268	17.161	17.341	0					23	18	2	0	0	0	0.053425
AAVGRVGSFGSSPP	14	Acetyl (Protein N-term)	_(ac)AAVGRVGSFGSSPP_					1	0	0	0	3	Q9Y6G9	Q9Y6G9	Q9Y6G9	DYNC1LI1	Cytoplasmic dynein 1 light intermediate chain 1	MSMS	20190508_QE3_nLC3_DS_SA_PA_HeLa_IS_HCl_pH_1_5_2h_02	508_QE3_nLC3_DS_SA_PA_HeLa_IS_HCl_pH_1_5_2h_02	665.842	2	665.841	1329.67	NaN	NaN	NaN	NaN	NaN	NaN	NaN	NaN	19.201	1	19.201	18.701	19.701	0								0	0	0	0.032704
AAVGRVGSFGSSPP	14	Acetyl (Protein N-term)	_(ac)AAVGRVGSFGSSPP_					1	0	0	0	3	Q9Y6G9	Q9Y6G9	Q9Y6G9	DYNC1LI1	Cytoplasmic dynein 1 light intermediate chain 1	MSMS	20190712_QE3_nLC5_DS_SA_PA_HeLa_HCl_pH_1_5_2h_01	712_QE3_nLC5_DS_SA_PA_HeLa_HCl_pH_1_5_2h_01	665.844	2	665.841	1329.67	NaN	NaN	NaN	NaN	NaN	NaN	NaN	NaN	19.867	1	19.867	19.367	20.367	0								0	0	0	0.00025115
AAVGRVGSFGSSPP	14	Acetyl (Protein N-term)	_(ac)AAVGRVGSFGSSPP_					1	0	0	0	3	Q9Y6G9	Q9Y6G9	Q9Y6G9	DYNC1LI1	Cytoplasmic dynein 1 light intermediate chain 1	MULTI-MSMS	20190712_QE3_nLC5_DS_SA_PA_HeLa_HCl_pH_2_5_2h_02	712_QE3_nLC5_DS_SA_PA_HeLa_HCl_pH_2_5_2h_02	665.845	2	665.841	1329.67	36773	5.6035	0.0037311	0.20959	0.00013955	5.8131	0.0038706	665.841	20.099	0.24896	20.099	19.983	20.232	0					55	25	3	0	0	0	0.00080051
AAVGTANKSTVEGIQA	16	Unmodified	_AAVGTANKSTVEGIQA_					0	0	0	0	3	P18206	P18206	P18206	VCL	Vinculin	MULTI-MSMS	20190712_QE3_nLC5_DS_SA_PA_HeLa_HCl_pH_2_5_2h_01	712_QE3_nLC5_DS_SA_PA_HeLa_HCl_pH_2_5_2h_01	758.906	2	758.902	1515.79	36159	5.119	0.0038848	0.54397	0.00041282	5.663	0.0042977	758.902	10.162	0.11322	10.162	10.095	10.208	0					32	11	3	0	0	0	8.3e-09
AAVKDSCGKGEMA	13	Acetyl (Protein N-term),Oxidation (M)	_(ac)AAVKDSCGKGEM(ox)A_		AAVKDSCGKGEM(1)A		AAVKDSCGKGEM(63.94)A	1	0	0	1	2	P61758	P61758	P61758	VBP1	Prefoldin subunit 3	MULTI-MSMS	20190712_QE3_nLC5_DS_SA_PA_HeLa_HCl_pH_2_5_2h_01	712_QE3_nLC5_DS_SA_PA_HeLa_HCl_pH_2_5_2h_01	691.311	2	691.308	1380.6	38350.1	4.9349	0.0034115	-1.4388	-0.00099467	3.496	0.0024168	691.308	5.3989	0.22924	5.3989	5.2725	5.5018	0					73	23	4	0	0	0	0.023512
AAVKDSCGKGEMA	13	Acetyl (Protein N-term),Oxidation (M)	_(ac)AAVKDSCGKGEM(ox)A_		AAVKDSCGKGEM(1)A		AAVKDSCGKGEM(75.82)A	1	0	0	1	2	P61758	P61758	P61758	VBP1	Prefoldin subunit 3	MULTI-MSMS	20190712_QE3_nLC5_DS_SA_PA_HeLa_HCl_pH_2_5_2h_02	712_QE3_nLC5_DS_SA_PA_HeLa_HCl_pH_2_5_2h_02	691.309	2	691.308	1380.6	37441.3	4.7505	0.003284	-1.8706	-0.0012931	2.8799	0.0019909	691.306	4.949	0.15201	4.949	4.8898	5.0418	-8.8818e-16					42	15	5	0	0	0	0.0094952
AAVKDSCGKGEMATGNGRRLHLGIP	25	Acetyl (Protein N-term)	_(ac)AAVKDSCGKGEMATGNGRRLHLGIP_					1	0	0	0	3	P61758	P61758	P61758	VBP1	Prefoldin subunit 3	MULTI-MSMS	20190508_QE3_nLC3_DS_SA_PA_HeLa_IS_HCl_pH_1_5_1h_01	508_QE3_nLC3_DS_SA_PA_HeLa_IS_HCl_pH_1_5_1h_01	528.475	5	528.273	2636.33	43422.8	2.6366	0.0013928	-0.47262	-0.00024967	2.164	0.0011432	528.473	14.078	0.30392	14.078	14.012	14.316	0					116	31	5	0	0	0	0.042726
AAVKDSCGKGEMATGNGRRLHLGIP	25	Acetyl (Protein N-term)	_(ac)AAVKDSCGKGEMATGNGRRLHLGIP_					1	0	0	0	3	P61758	P61758	P61758	VBP1	Prefoldin subunit 3	MULTI-SECPEP	20190508_QE3_nLC3_DS_SA_PA_HeLa_IS_HCl_pH_1_5_1h_02	508_QE3_nLC3_DS_SA_PA_HeLa_IS_HCl_pH_1_5_1h_02	660.528	4	660.089	2636.33	36954.1	2.3629	0.0015597	0.97607	0.00064429	3.339	0.002204	660.341	14.172	0.28608	14.172	14.064	14.35	0					43	29	2	0	0	0	0.0026625
AAVKDSCGKGEMATGNGRRLHLGIP	25	Acetyl (Protein N-term)	_(ac)AAVKDSCGKGEMATGNGRRLHLGIP_					1	0	0	0	3	P61758	P61758	P61758	VBP1	Prefoldin subunit 3	MULTI-MSMS	20190712_QE3_nLC5_DS_SA_PA_HeLa_HCl_pH_1_5_2h_01	712_QE3_nLC5_DS_SA_PA_HeLa_HCl_pH_1_5_2h_01	660.344	4	660.089	2636.33	39234.5	4.2551	0.0028088	1.2355	0.00081551	5.4906	0.0036243	660.341	14.514	0.33989	14.514	14.401	14.741	-1.7764e-15					59	35	2	0	0	0	0.0037295
AAVKDSCGKGEMATGNGRRLHLGIP	25	Acetyl (Protein N-term)	_(ac)AAVKDSCGKGEMATGNGRRLHLGIP_					1	0	0	0	3	P61758	P61758	P61758	VBP1	Prefoldin subunit 3	MULTI-MSMS	20190712_QE3_nLC5_DS_SA_PA_HeLa_HCl_pH_1_5_2h_02	712_QE3_nLC5_DS_SA_PA_HeLa_HCl_pH_1_5_2h_02	528.676	5	528.273	2636.33	42760.4	4.419	0.0023344	-0.61663	-0.00032575	3.8024	0.0020087	528.473	14.745	0.51221	14.745	14.534	15.046	0					198	53	5	0	0	0	0.047854
AAVKTLNP	8	Acetyl (Protein N-term)	_(ac)AAVKTLNP_					1	0	0	0	2	P40227	P40227	P40227	CCT6A	T-complex protein 1 subunit zeta	MULTI-SECPEP	20190508_QE3_nLC3_DS_SA_PA_HeLa_IS_HCl_pH_1_5_2h_02	508_QE3_nLC3_DS_SA_PA_HeLa_IS_HCl_pH_1_5_2h_02	428.224	2	428.25	854.486	49882.6	2.7586	0.0011814	-0.74001	-0.00031691	2.0186	0.00086445	428.25	13.54	0.40736	13.54	13.291	13.698	0					67	42	2	0	0	0	0.049837
AAVKTLNP	8	Acetyl (Protein N-term)	_(ac)AAVKTLNP_					1	0	0	0	2	P40227	P40227	P40227	CCT6A	T-complex protein 1 subunit zeta	MSMS	20190508_QE3_nLC3_DS_SA_PA_HeLa_IS_HCl_pH_1_5_18h_01	508_QE3_nLC3_DS_SA_PA_HeLa_IS_HCl_pH_1_5_18h_01	428.251	2	428.25	854.486	NaN	NaN	NaN	NaN	NaN	NaN	NaN	NaN	13.539	1	13.539	13.039	14.039	0								0	0	0	0.015
AAVKTLNP	8	Acetyl (Protein N-term)	_(ac)AAVKTLNP_					1	0	0	0	2	P40227	P40227	P40227	CCT6A	T-complex protein 1 subunit zeta	MULTI-MSMS	20190712_QE3_nLC5_DS_SA_PA_HeLa_HCl_pH_1_5_2h_01	712_QE3_nLC5_DS_SA_PA_HeLa_HCl_pH_1_5_2h_01	428.253	2	428.25	854.486	48900	4.8674	0.0020845	-0.24154	-0.00010344	4.6258	0.001981	428.25	14.089	0.37793	14.089	13.872	14.25	1.7764e-15					88	39	3	0	0	0	0.014001
AAVKTLNP	8	Acetyl (Protein N-term)	_(ac)AAVKTLNP_					1	0	0	0	2	P40227	P40227	P40227	CCT6A	T-complex protein 1 subunit zeta	MULTI-SECPEP	20190712_QE3_nLC5_DS_SA_PA_HeLa_HCl_pH_1_5_2h_02	712_QE3_nLC5_DS_SA_PA_HeLa_HCl_pH_1_5_2h_02	427.98	2	428.25	854.486	49148.9	4.0923	0.0017525	-0.63392	-0.00027148	3.4584	0.0014811	428.25	13.686	0.53068	13.686	13.408	13.938	0					120	55	3	0	0	0	0.026495
AAVKTLNP	8	Acetyl (Protein N-term)	_(ac)AAVKTLNP_					1	0	0	0	2	P40227	P40227	P40227	CCT6A	T-complex protein 1 subunit zeta	MULTI-MSMS	20190712_QE3_nLC5_DS_SA_PA_HeLa_HCl_pH_2_5_2h_02	712_QE3_nLC5_DS_SA_PA_HeLa_HCl_pH_2_5_2h_02	428.253	2	428.25	854.486	47764.1	4.9012	0.002099	-0.055078	-2.3587e-05	4.8462	0.0020754	428.25	14.337	0.47319	14.337	14.066	14.539	0					133	49	4	0	0	0	0.02384
AAVKTLNPKA	10	Acetyl (Protein N-term)	_(ac)AAVKTLNPKA_					1	0	0	0	3	P40227	P40227	P40227	CCT6A	T-complex protein 1 subunit zeta	MULTI-MSMS	20190508_QE3_nLC3_DS_SA_PA_HeLa_IS_HCl_pH_1_5_1h_01	508_QE3_nLC3_DS_SA_PA_HeLa_IS_HCl_pH_1_5_1h_01	527.818	2	527.816	1053.62	43059.8	3.0654	0.001618	0.20714	0.00010933	3.2725	0.0017273	527.816	9.7212	0.37886	9.7212	9.5462	9.9251	1.7764e-15					138	39	4	0	0	0	5.9645e-06
AAVKTLNPKA	10	Acetyl (Protein N-term)	_(ac)AAVKTLNPKA_					1	0	0	0	3	P40227	P40227	P40227	CCT6A	T-complex protein 1 subunit zeta	MULTI-MSMS	20190508_QE3_nLC3_DS_SA_PA_HeLa_IS_HCl_pH_1_5_1h_02	508_QE3_nLC3_DS_SA_PA_HeLa_IS_HCl_pH_1_5_1h_02	527.818	2	527.816	1053.62	42313.6	2.6033	0.0013741	0.18837	9.9426e-05	2.7917	0.0014735	527.816	9.9057	0.35992	9.9057	9.7225	10.082	0					87	30	4	0	0	0	0.00027315
AAVKTLNPKA	10	Acetyl (Protein N-term)	_(ac)AAVKTLNPKA_					1	0	0	0	3	P40227	P40227	P40227	CCT6A	T-complex protein 1 subunit zeta	MULTI-MSMS	20190508_QE3_nLC3_DS_SA_PA_HeLa_IS_HCl_pH_1_5_2h_01	508_QE3_nLC3_DS_SA_PA_HeLa_IS_HCl_pH_1_5_2h_01	527.818	2	527.816	1053.62	42754.1	3.0807	0.001626	0.12037	6.3532e-05	3.201	0.0016896	527.816	9.6749	0.43444	9.6749	9.4469	9.8813	0					103	30	4	0	0	0	0.00029302
AAVKTLNPKA	10	Acetyl (Protein N-term)	_(ac)AAVKTLNPKA_					1	0	0	0	3	P40227	P40227	P40227	CCT6A	T-complex protein 1 subunit zeta	MULTI-MSMS	20190508_QE3_nLC3_DS_SA_PA_HeLa_IS_HCl_pH_1_5_2h_02	508_QE3_nLC3_DS_SA_PA_HeLa_IS_HCl_pH_1_5_2h_02	527.818	2	527.816	1053.62	42778.3	2.5006	0.0013198	0.31135	0.00016434	2.8119	0.0014842	527.816	9.6848	0.34935	9.6848	9.5217	9.8711	0					98	30	4	0	0	0	4.8856e-09
AAVKTLNPKA	10	Acetyl (Protein N-term)	_(ac)AAVKTLNPKA_					1	0	0	0	3	P40227	P40227	P40227	CCT6A	T-complex protein 1 subunit zeta	MULTI-MSMS	20190508_QE3_nLC3_DS_SA_PA_HeLa_IS_HCl_pH_1_5_4h_01	508_QE3_nLC3_DS_SA_PA_HeLa_IS_HCl_pH_1_5_4h_01	527.818	2	527.816	1053.62	42805.9	2.5152	0.0013276	0.45593	0.00024065	2.9711	0.0015682	527.817	9.7006	0.33959	9.7006	9.5359	9.8755	0					93	28	4	0	0	0	0.00020418
AAVKTLNPKA	10	Acetyl (Protein N-term)	_(ac)AAVKTLNPKA_					1	0	0	0	3	P40227	P40227	P40227	CCT6A	T-complex protein 1 subunit zeta	MULTI-MSMS	20190508_QE3_nLC3_DS_SA_PA_HeLa_IS_HCl_pH_1_5_4h_02	508_QE3_nLC3_DS_SA_PA_HeLa_IS_HCl_pH_1_5_4h_02	527.818	2	527.816	1053.62	42767	2.6345	0.0013905	0.34016	0.00017954	2.9746	0.0015701	527.816	9.6608	0.33072	9.6608	9.4958	9.8265	0					103	33	4	0	0	0	5.5056e-05
AAVKTLNPKA	10	Acetyl (Protein N-term)	_(ac)AAVKTLNPKA_					1	0	0	0	3	P40227	P40227	P40227	CCT6A	T-complex protein 1 subunit zeta	MULTI-MSMS	20190508_QE3_nLC3_DS_SA_PA_HeLa_IS_HCl_pH_1_5_18h_01	508_QE3_nLC3_DS_SA_PA_HeLa_IS_HCl_pH_1_5_18h_01	527.818	2	527.816	1053.62	42897.7	3.549	0.0018732	-0.070421	-3.717e-05	3.4786	0.001836	527.816	9.7432	0.35059	9.7432	9.5599	9.9105	0					111	36	4	0	0	0	0.00030767
AAVKTLNPKA	10	Acetyl (Protein N-term)	_(ac)AAVKTLNPKA_					1	0	0	0	3	P40227	P40227	P40227	CCT6A	T-complex protein 1 subunit zeta	MULTI-MSMS	20190508_QE3_nLC3_DS_SA_PA_HeLa_IS_HCl_pH_1_5_18h_02#2	508_QE3_nLC3_DS_SA_PA_HeLa_IS_HCl_pH_1_5_18h_02#2	527.818	2	527.816	1053.62	42950.9	3.7816	0.001996	0.35259	0.0001861	4.1342	0.0021821	527.816	9.73	0.35949	9.73	9.5623	9.9218	-1.7764e-15					109	37	4	0	0	0	0.0017667
AAVKTLNPKA	10	Acetyl (Protein N-term)	_(ac)AAVKTLNPKA_					1	0	0	0	3	P40227	P40227	P40227	CCT6A	T-complex protein 1 subunit zeta	MULTI-MSMS	20190712_QE3_nLC5_DS_SA_PA_HeLa_HCl_pH_1_5_2h_01	712_QE3_nLC5_DS_SA_PA_HeLa_HCl_pH_1_5_2h_01	527.322	2	527.816	1053.62	43274.7	3.8387	0.0020261	0.17675	9.3289e-05	4.0154	0.0021194	527.816	10.239	0.57634	10.239	9.8889	10.465	1.7764e-15					193	57	4	0	0	0	0.0001415
AAVKTLNPKA	10	Acetyl (Protein N-term)	_(ac)AAVKTLNPKA_					1	0	0	0	3	P40227	P40227	P40227	CCT6A	T-complex protein 1 subunit zeta	MULTI-MSMS	20190712_QE3_nLC5_DS_SA_PA_HeLa_HCl_pH_2_2h_02	712_QE3_nLC5_DS_SA_PA_HeLa_HCl_pH_2_2h_02	527.818	2	527.816	1053.62	43165.4	4.5613	0.0024076	0.14168	7.4781e-05	4.703	0.0024823	527.816	10.675	0.36763	10.675	10.437	10.805	0					100	38	3	0	0	0	0.03795
AAVKTLNPKA	10	Acetyl (Protein N-term)	_(ac)AAVKTLNPKA_					1	0	0	0	3	P40227	P40227	P40227	CCT6A	T-complex protein 1 subunit zeta	MULTI-MSMS	20190712_QE3_nLC5_DS_SA_PA_HeLa_HCl_pH_2_5_2h_01	712_QE3_nLC5_DS_SA_PA_HeLa_HCl_pH_2_5_2h_01	527.819	2	527.816	1053.62	43267	4.0627	0.0021444	0.018849	9.9489e-06	4.0816	0.0021543	527.817	10.406	0.85883	10.406	10.086	10.944	0					189	77	4	0	0	0	0.0024473
AAVKTLNPKA	10	Acetyl (Protein N-term)	_(ac)AAVKTLNPKA_					1	0	0	0	3	P40227	P40227	P40227	CCT6A	T-complex protein 1 subunit zeta	MULTI-SECPEP	20190712_QE3_nLC5_DS_SA_PA_HeLa_HCl_pH_2_5_2h_02	712_QE3_nLC5_DS_SA_PA_HeLa_HCl_pH_2_5_2h_02	528.025	2	527.816	1053.62	43026.9	5.2409	0.0027662	0.12639	6.6709e-05	5.3673	0.0028329	527.816	10.719	0.4364	10.719	10.496	10.933	1.7764e-15					131	45	4	0	0	0	0.0001805
AAVKTLNPKAEVA	13	Acetyl (Protein N-term)	_(ac)AAVKTLNPKAEVA_					1	0	0	0	4	P40227	P40227	P40227	CCT6A	T-complex protein 1 subunit zeta	MULTI-MSMS	20190508_QE3_nLC3_DS_SA_PA_HeLa_IS_HCl_pH_1_5_1h_01	508_QE3_nLC3_DS_SA_PA_HeLa_IS_HCl_pH_1_5_1h_01	677.393	2	677.39	1352.77	38427.1	1.7193	0.0011646	-0.12309	-8.3378e-05	1.5962	0.0010812	677.391	13.904	0.17997	13.904	13.775	13.955	0					47	18	4	0	0	0	2.2313e-07
AAVKTLNPKAEVA	13	Acetyl (Protein N-term)	_(ac)AAVKTLNPKAEVA_					1	0	0	0	4	P40227	P40227	P40227	CCT6A	T-complex protein 1 subunit zeta	MULTI-MSMS	20190508_QE3_nLC3_DS_SA_PA_HeLa_IS_HCl_pH_1_5_1h_02	508_QE3_nLC3_DS_SA_PA_HeLa_IS_HCl_pH_1_5_1h_02	677.896	2	677.39	1352.77	38112.2	2.85	0.0019306	0.37276	0.00025251	3.2228	0.0021831	677.391	13.95	0.18083	13.95	13.865	14.045	0					49	18	3	0	0	0	6.7222e-05
AAVKTLNPKAEVA	13	Acetyl (Protein N-term)	_(ac)AAVKTLNPKAEVA_					1	0	0	0	4	P40227	P40227	P40227	CCT6A	T-complex protein 1 subunit zeta	MULTI-MSMS	20190508_QE3_nLC3_DS_SA_PA_HeLa_IS_HCl_pH_1_5_2h_01	508_QE3_nLC3_DS_SA_PA_HeLa_IS_HCl_pH_1_5_2h_01	677.392	2	677.39	1352.77	38103	1.6468	0.0011155	0.12416	8.4102e-05	1.771	0.0011996	677.39	13.803	0.15143	13.803	13.689	13.841	1.7764e-15					35	15	3	0	0	0	3.1334e-10
AAVKTLNPKAEVA	13	Acetyl (Protein N-term)	_(ac)AAVKTLNPKAEVA_					1	0	0	0	4	P40227	P40227	P40227	CCT6A	T-complex protein 1 subunit zeta	MULTI-MSMS	20190508_QE3_nLC3_DS_SA_PA_HeLa_IS_HCl_pH_1_5_2h_02	508_QE3_nLC3_DS_SA_PA_HeLa_IS_HCl_pH_1_5_2h_02	677.393	2	677.39	1352.77	38580.1	2.0452	0.0013854	0.17318	0.00011731	2.2184	0.0015027	677.391	13.767	0.18938	13.767	13.651	13.841	1.7764e-15					42	19	3	0	0	0	2.7253e-07
AAVKTLNPKAEVA	13	Acetyl (Protein N-term)	_(ac)AAVKTLNPKAEVA_					1	0	0	0	4	P40227	P40227	P40227	CCT6A	T-complex protein 1 subunit zeta	MULTI-MSMS	20190508_QE3_nLC3_DS_SA_PA_HeLa_IS_HCl_pH_1_5_4h_01	508_QE3_nLC3_DS_SA_PA_HeLa_IS_HCl_pH_1_5_4h_01	677.391	2	677.39	1352.77	38669.4	1.9155	0.0012976	-1.3885	-0.00094053	0.52706	0.00035702	677.892	13.753	0.13234	13.753	13.664	13.797	0					37	13	4	0	0	0	3.0425e-06
AAVKTLNPKAEVA	13	Acetyl (Protein N-term)	_(ac)AAVKTLNPKAEVA_					1	0	0	0	4	P40227	P40227	P40227	CCT6A	T-complex protein 1 subunit zeta	MULTI-MSMS	20190508_QE3_nLC3_DS_SA_PA_HeLa_IS_HCl_pH_1_5_4h_02	508_QE3_nLC3_DS_SA_PA_HeLa_IS_HCl_pH_1_5_4h_02	677.393	2	677.39	1352.77	38209.2	2.2662	0.0015351	0.42445	0.00028752	2.6907	0.0018227	677.391	13.733	0.17039	13.733	13.638	13.808	0					32	17	2	0	0	0	7.7377e-06
AAVKTLNPKAEVA	13	Acetyl (Protein N-term)	_(ac)AAVKTLNPKAEVA_					1	0	0	0	4	P40227	P40227	P40227	CCT6A	T-complex protein 1 subunit zeta	MULTI-MSMS	20190508_QE3_nLC3_DS_SA_PA_HeLa_IS_HCl_pH_1_5_18h_01	508_QE3_nLC3_DS_SA_PA_HeLa_IS_HCl_pH_1_5_18h_01	677.393	2	677.39	1352.77	39073.2	3.0287	0.0020516	0.45821	0.00031038	3.4869	0.002362	677.391	13.817	0.16141	13.817	13.713	13.874	0					31	16	2	0	0	0	5.3361e-06
AAVKTLNPKAEVA	13	Acetyl (Protein N-term)	_(ac)AAVKTLNPKAEVA_					1	0	0	0	4	P40227	P40227	P40227	CCT6A	T-complex protein 1 subunit zeta	MULTI-MSMS	20190508_QE3_nLC3_DS_SA_PA_HeLa_IS_HCl_pH_1_5_18h_02#2	508_QE3_nLC3_DS_SA_PA_HeLa_IS_HCl_pH_1_5_18h_02#2	677.393	2	677.39	1352.77	39227.6	3.7534	0.0025425	0.17023	0.00011531	3.9236	0.0026578	677.391	13.714	0.16111	13.714	13.61	13.771	0					31	16	2	0	0	0	1.4268e-05
AAVKTLNPKAEVA	13	Acetyl (Protein N-term)	_(ac)AAVKTLNPKAEVA_					1	0	0	0	4	P40227	P40227	P40227	CCT6A	T-complex protein 1 subunit zeta	MULTI-MSMS	20190712_QE3_nLC5_DS_SA_PA_HeLa_HCl_pH_1_5_2h_01	712_QE3_nLC5_DS_SA_PA_HeLa_HCl_pH_1_5_2h_01	677.393	2	677.39	1352.77	38299.6	3.9623	0.002684	-1.8052	-0.0012228	2.157	0.0014612	677.39	14.314	0.22628	14.314	14.241	14.467	1.7764e-15					46	23	3	0	0	0	6.5008e-08
AAVKTLNPKAEVA	13	Acetyl (Protein N-term)	_(ac)AAVKTLNPKAEVA_					1	0	0	0	4	P40227	P40227	P40227	CCT6A	T-complex protein 1 subunit zeta	MULTI-MSMS	20190712_QE3_nLC5_DS_SA_PA_HeLa_HCl_pH_1_5_2h_02	712_QE3_nLC5_DS_SA_PA_HeLa_HCl_pH_1_5_2h_02	677.393	2	677.39	1352.77	38593.3	3.5146	0.0023808	-0.99177	-0.00067181	2.5229	0.001709	677.39	14.071	0.27401	14.071	13.957	14.231	1.7764e-15					72	28	3	0	0	0	6.6045e-05
AAVLNAERLEVSVDGLTLSPDP	22	Acetyl (Protein N-term)	_(ac)AAVLNAERLEVSVDGLTLSPDP_					1	0	0	0	4	Q9H3P7	Q9H3P7	Q9H3P7	ACBD3	Golgi resident protein GCP60	MSMS	20190508_QE3_nLC3_DS_SA_PA_HeLa_IS_HCl_pH_1_5_1h_01	508_QE3_nLC3_DS_SA_PA_HeLa_IS_HCl_pH_1_5_1h_01	770.076	3	770.073	2307.2	NaN	NaN	NaN	NaN	NaN	NaN	NaN	NaN	32.209	1	32.209	31.709	32.709	0								0	0	0	7.3183e-06
AAVLNAERLEVSVDGLTLSPDP	22	Acetyl (Protein N-term)	_(ac)AAVLNAERLEVSVDGLTLSPDP_					1	0	0	0	4	Q9H3P7	Q9H3P7	Q9H3P7	ACBD3	Golgi resident protein GCP60	MSMS	20190508_QE3_nLC3_DS_SA_PA_HeLa_IS_HCl_pH_1_5_2h_01	508_QE3_nLC3_DS_SA_PA_HeLa_IS_HCl_pH_1_5_2h_01	770.077	3	770.073	2307.2	NaN	NaN	NaN	NaN	NaN	NaN	NaN	NaN	32.239	1	32.239	31.739	32.739	0								0	0	0	0.0001121
AAVLNAERLEVSVDGLTLSPDP	22	Acetyl (Protein N-term)	_(ac)AAVLNAERLEVSVDGLTLSPDP_					1	0	0	0	4	Q9H3P7	Q9H3P7	Q9H3P7	ACBD3	Golgi resident protein GCP60	MULTI-MSMS	20190712_QE3_nLC5_DS_SA_PA_HeLa_HCl_pH_2_2h_02	712_QE3_nLC5_DS_SA_PA_HeLa_HCl_pH_2_2h_02	770.415	3	770.073	2307.2	35729.9	7.4745	0.0057559	0.95288	0.00073379	8.4273	0.0064897	770.408	32.934	0.087097	32.934	32.862	32.949	0					12	8	2	0	0	0	0.0014949
AAVLNAERLEVSVDGLTLSPDP	22	Acetyl (Protein N-term)	_(ac)AAVLNAERLEVSVDGLTLSPDP_					1	0	0	0	4	Q9H3P7	Q9H3P7	Q9H3P7	ACBD3	Golgi resident protein GCP60	MULTI-MSMS	20190712_QE3_nLC5_DS_SA_PA_HeLa_HCl_pH_2_5_2h_01	712_QE3_nLC5_DS_SA_PA_HeLa_HCl_pH_2_5_2h_01	770.412	3	770.073	2307.2	35923.7	7.1735	0.0055241	-0.49614	-0.00038207	6.6773	0.005142	770.406	32.924	0.076742	32.924	32.878	32.954	0					15	7	3	0	0	0	0.0014949
AAVLQQVLERTELNKLP	17	Acetyl (Protein N-term)	_(ac)AAVLQQVLERTELNKLP_					1	0	0	0	2	P12270	P12270	P12270	TPR	Nucleoprotein TPR	MULTI-MSMS	20190508_QE3_nLC3_DS_SA_PA_HeLa_IS_HCl_pH_1_5_1h_01	508_QE3_nLC3_DS_SA_PA_HeLa_IS_HCl_pH_1_5_1h_01	655.381	3	655.377	1963.11	39430.3	6.1449	0.0040272	0.2818	0.00018468	6.4267	0.0042119	655.712	32.53	0.16264	32.53	32.467	32.63	0					25	20	2	0	0	0	0.026576
AAVLQQVLERTELNKLP	17	Acetyl (Protein N-term)	_(ac)AAVLQQVLERTELNKLP_					1	0	0	0	2	P12270	P12270	P12270	TPR	Nucleoprotein TPR	MULTI-MSMS	20190508_QE3_nLC3_DS_SA_PA_HeLa_IS_HCl_pH_1_5_1h_01	508_QE3_nLC3_DS_SA_PA_HeLa_IS_HCl_pH_1_5_1h_01	983.069	2	982.562	1963.11	32238.2	5.4241	0.0053295	0.33692	0.00033105	5.761	0.0056605	983.063	32.521	0.094593	32.521	32.477	32.571	0					18	10	3	0	0	0	3.165e-08
AAVLQQVLERTELNKLP	17	Acetyl (Protein N-term)	_(ac)AAVLQQVLERTELNKLP_					1	0	0	0	2	P12270	P12270	P12270	TPR	Nucleoprotein TPR	MULTI-MSMS	20190508_QE3_nLC3_DS_SA_PA_HeLa_IS_HCl_pH_1_5_2h_02	508_QE3_nLC3_DS_SA_PA_HeLa_IS_HCl_pH_1_5_2h_02	655.713	3	655.377	1963.11	38823.1	4.2496	0.0027851	-1.1003	-0.00072108	3.1493	0.002064	655.377	32.448	0.16438	32.448	32.38	32.544	0					33	16	3	0	0	0	0.017018
AAVLQQVLERTELNKLP	17	Acetyl (Protein N-term)	_(ac)AAVLQQVLERTELNKLP_					1	0	0	0	2	P12270	P12270	P12270	TPR	Nucleoprotein TPR	MULTI-MSMS	20190508_QE3_nLC3_DS_SA_PA_HeLa_IS_HCl_pH_1_5_4h_01	508_QE3_nLC3_DS_SA_PA_HeLa_IS_HCl_pH_1_5_4h_01	655.379	3	655.377	1963.11	39075.7	4.8773	0.0031965	-1.3373	-0.00087641	3.54	0.0023201	655.711	32.511	0.14569	32.511	32.421	32.567	7.1054e-15					38	14	3	0	0	0	0.0081472
AAVLQQVLERTELNKLP	17	Acetyl (Protein N-term)	_(ac)AAVLQQVLERTELNKLP_					1	0	0	0	2	P12270	P12270	P12270	TPR	Nucleoprotein TPR	MULTI-MSMS	20190508_QE3_nLC3_DS_SA_PA_HeLa_IS_HCl_pH_1_5_4h_01	508_QE3_nLC3_DS_SA_PA_HeLa_IS_HCl_pH_1_5_4h_01	982.565	2	982.562	1963.11	31081.7	4.4707	0.0043928	-1.754	-0.0017234	2.7167	0.0026694	982.561	32.503	0.12639	32.503	32.45	32.577	0					19	12	2	0	0	0	9.5724e-08
AAVNSSASADKP	12	Unmodified	_AAVNSSASADKP_					0	0	0	0	4	P09874	P09874	P09874	PARP1	Poly [ADP-ribose] polymerase 1	MULTI-MSMS	20190508_QE3_nLC3_DS_SA_PA_HeLa_IS_HCl_pH_1_5_2h_02	508_QE3_nLC3_DS_SA_PA_HeLa_IS_HCl_pH_1_5_2h_02	559.279	2	559.278	1116.54	41256.5	2.3605	0.0013202	-0.47177	-0.00026385	1.8887	0.0010563	559.278	4.0711	0.075352	4.0711	4.0223	4.0976	0					11	7	2	0	0	0	0.030087
AAVNSSASADKP	12	Unmodified	_AAVNSSASADKP_					0	0	0	0	4	P09874	P09874	P09874	PARP1	Poly [ADP-ribose] polymerase 1	MULTI-MSMS	20190508_QE3_nLC3_DS_SA_PA_HeLa_IS_HCl_pH_1_5_18h_02#2	508_QE3_nLC3_DS_SA_PA_HeLa_IS_HCl_pH_1_5_18h_02#2	559.28	2	559.278	1116.54	40275.4	5.1519	0.0028813	-1.4393	-0.00080497	3.7126	0.0020764	559.277	3.9154	0.057104	3.9154	3.882	3.9391	0					10	5	2	0	0	0	0.0024907
AAVNSSASADKP	12	Unmodified	_AAVNSSASADKP_					0	0	0	0	4	P09874	P09874	P09874	PARP1	Poly [ADP-ribose] polymerase 1	MULTI-MSMS	20190712_QE3_nLC5_DS_SA_PA_HeLa_HCl_pH_1_5_2h_01	712_QE3_nLC5_DS_SA_PA_HeLa_HCl_pH_1_5_2h_01	559.28	2	559.278	1116.54	41727.9	4.1491	0.0023205	-0.89735	-0.00050187	3.2518	0.0018187	559.277	4.4101	0.20729	4.4101	4.2938	4.5011	0					56	21	4	0	0	0	0.00063004
AAVNSSASADKP	12	Unmodified	_AAVNSSASADKP_					0	0	0	0	4	P09874	P09874	P09874	PARP1	Poly [ADP-ribose] polymerase 1	MULTI-MSMS	20190712_QE3_nLC5_DS_SA_PA_HeLa_HCl_pH_1_5_2h_02	712_QE3_nLC5_DS_SA_PA_HeLa_HCl_pH_1_5_2h_02	559.28	2	559.278	1116.54	41639.5	4.3424	0.0024286	-0.017864	-9.9908e-06	4.3246	0.0024186	559.278	4.501	0.20725	4.501	4.3267	4.534	0					46	21	5	0	0	0	0.0035265
AAVRDISEA	9	Unmodified	_AAVRDISEA_					0	0	0	0	2	P62854	P62854	P62854	RPS26	40S ribosomal protein S26	MULTI-MSMS	20190712_QE3_nLC5_DS_SA_PA_HeLa_HCl_pH_1_5_2h_01	712_QE3_nLC5_DS_SA_PA_HeLa_HCl_pH_1_5_2h_01	466.248	2	466.246	930.477	44814	4.3817	0.0020429	1.1636	0.00054253	5.5453	0.0025855	466.247	6.3756	0.19801	6.3756	6.2487	6.4467	-8.8818e-16					55	20	4	0	0	0	0.013693
AAVRDISEA	9	Unmodified	_AAVRDISEA_					0	0	0	0	2	P62854	P62854	P62854	RPS26	40S ribosomal protein S26	MULTI-MSMS	20190712_QE3_nLC5_DS_SA_PA_HeLa_HCl_pH_1_5_2h_02	712_QE3_nLC5_DS_SA_PA_HeLa_HCl_pH_1_5_2h_02	466.248	2	466.246	930.477	44050.4	3.4174	0.0015934	0.99456	0.00046371	4.412	0.0020571	466.247	6.8103	0.14114	6.8103	6.7566	6.8977	-8.8818e-16					37	14	4	0	0	0	0.015098
AAVVLQTKGSP	11	Unmodified	_AAVVLQTKGSP_					0	0	0	0	2	Q14697	Q14697	Q14697	GANAB	Neutral alpha-glucosidase AB	MULTI-MSMS	20190712_QE3_nLC5_DS_SA_PA_HeLa_HCl_pH_1_5_2h_02	712_QE3_nLC5_DS_SA_PA_HeLa_HCl_pH_1_5_2h_02	535.815	2	535.814	1069.61	43642.3	4.4992	0.0024107	0.24447	0.00013099	4.7436	0.0025417	535.814	8.8658	0.1599	8.8658	8.7889	8.9488	0					29	16	2	0	0	0	0.0010366
AAYSNSESLLGLLTSDKP	18	Unmodified	_AAYSNSESLLGLLTSDKP_					0	0	0	0	2	P49792	P49792	P49792	RANBP2	E3 SUMO-protein ligase RanBP2	MSMS	20190508_QE3_nLC3_DS_SA_PA_HeLa_IS_HCl_pH_1_5_2h_02	508_QE3_nLC3_DS_SA_PA_HeLa_IS_HCl_pH_1_5_2h_02	933.479	2	933.478	1864.94	NaN	NaN	NaN	NaN	NaN	NaN	NaN	NaN	29.779	1	29.779	29.279	30.279	0								0	0	0	3.4016e-05
AAYSNSESLLGLLTSDKP	18	Unmodified	_AAYSNSESLLGLLTSDKP_					0	0	0	0	2	P49792	P49792	P49792	RANBP2	E3 SUMO-protein ligase RanBP2	MULTI-MSMS	20190508_QE3_nLC3_DS_SA_PA_HeLa_IS_HCl_pH_1_5_18h_01	508_QE3_nLC3_DS_SA_PA_HeLa_IS_HCl_pH_1_5_18h_01	933.483	2	933.478	1864.94	32180.6	5.0075	0.0046744	1.3765	0.0012849	6.384	0.0059594	933.479	29.839	0.11721	29.839	29.746	29.863	0					20	11	3	0	0	0	0.0014145
AAYSNSESLLGLLTSDKP	18	Unmodified	_AAYSNSESLLGLLTSDKP_					0	0	0	0	2	P49792	P49792	P49792	RANBP2	E3 SUMO-protein ligase RanBP2	MULTI-MSMS	20190508_QE3_nLC3_DS_SA_PA_HeLa_IS_HCl_pH_1_5_18h_02#2	508_QE3_nLC3_DS_SA_PA_HeLa_IS_HCl_pH_1_5_18h_02#2	933.485	2	933.478	1864.94	32394	5.2086	0.0048621	-0.60388	-0.00056371	4.6047	0.0042984	933.479	29.64	0.13624	29.64	29.557	29.693	0					19	13	2	0	0	0	0.002722
AAYSNSESLLGLLTSDKP	18	Unmodified	_AAYSNSESLLGLLTSDKP_					0	0	0	0	2	P49792	P49792	P49792	RANBP2	E3 SUMO-protein ligase RanBP2	MULTI-MSMS	20190712_QE3_nLC5_DS_SA_PA_HeLa_HCl_pH_2_5_2h_01	712_QE3_nLC5_DS_SA_PA_HeLa_HCl_pH_2_5_2h_01	933.484	2	933.478	1864.94	31732.8	4.7077	0.0043946	1.1706	0.0010928	5.8784	0.0054873	933.479	30.683	0.086092	30.683	30.624	30.71	0					15	8	3	0	0	0	6.3938e-06
ACAAARSP	8	Acetyl (Protein N-term)	_(ac)ACAAARSP_					1	0	0	0	4	P09132	P09132	P09132	SRP19	Signal recognition particle 19 kDa protein	MULTI-MSMS	20190508_QE3_nLC3_DS_SA_PA_HeLa_IS_HCl_pH_1_5_1h_02	508_QE3_nLC3_DS_SA_PA_HeLa_IS_HCl_pH_1_5_1h_02	423.202	2	423.2	844.386	49479.8	3.3071	0.0013996	0.38413	0.00016256	3.6912	0.0015621	423.201	6.2049	0.36239	6.2049	6.0356	6.398	0					78	37	3	0	0	0	0.041154
ACGLVASNLNLKP	13	Acetyl (Protein N-term)	_(ac)ACGLVASNLNLKP_					1	0	0	0	2	P09382	P09382	P09382	LGALS1	Galectin-1	MULTI-MSMS	20190508_QE3_nLC3_DS_SA_PA_HeLa_IS_HCl_pH_1_5_1h_01	508_QE3_nLC3_DS_SA_PA_HeLa_IS_HCl_pH_1_5_1h_01	699.875	2	699.874	1397.73	37083.4	2.994	0.0020954	-0.69927	-0.0004894	2.2947	0.001606	699.874	26.051	0.30829	26.051	25.903	26.212	0					106	31	5	0	0	0	0.00080109
ACGLVASNLNLKP	13	Acetyl (Protein N-term)	_(ac)ACGLVASNLNLKP_					1	0	0	0	2	P09382	P09382	P09382	LGALS1	Galectin-1	MULTI-MSMS	20190508_QE3_nLC3_DS_SA_PA_HeLa_IS_HCl_pH_1_5_1h_02	508_QE3_nLC3_DS_SA_PA_HeLa_IS_HCl_pH_1_5_1h_02	700.378	2	699.874	1397.73	36764.6	3.7914	0.0026535	0.19245	0.00013469	3.9839	0.0027882	699.874	26.093	0.34726	26.093	25.953	26.3	0					107	35	5	0	0	0	0.0014056
ACGLVASNLNLKP	13	Acetyl (Protein N-term)	_(ac)ACGLVASNLNLKP_					1	0	0	0	2	P09382	P09382	P09382	LGALS1	Galectin-1	MULTI-MSMS	20190508_QE3_nLC3_DS_SA_PA_HeLa_IS_HCl_pH_1_5_2h_01	508_QE3_nLC3_DS_SA_PA_HeLa_IS_HCl_pH_1_5_2h_01	699.873	2	699.874	1397.73	36709.4	3.3632	0.0023538	-0.64294	-0.00044998	2.7202	0.0019038	699.874	26.019	0.35735	26.019	25.878	26.235	0					133	36	5	0	0	0	0.016487
ACGLVASNLNLKP	13	Acetyl (Protein N-term)	_(ac)ACGLVASNLNLKP_					1	0	0	0	2	P09382	P09382	P09382	LGALS1	Galectin-1	MULTI-MSMS	20190508_QE3_nLC3_DS_SA_PA_HeLa_IS_HCl_pH_1_5_2h_02	508_QE3_nLC3_DS_SA_PA_HeLa_IS_HCl_pH_1_5_2h_02	699.876	2	699.874	1397.73	36615.5	4.3593	0.003051	-0.44532	-0.00031167	3.914	0.0027393	699.874	25.966	0.39634	25.966	25.801	26.197	0					128	40	5	0	0	0	0.0080423
ACGLVASNLNLKP	13	Acetyl (Protein N-term)	_(ac)ACGLVASNLNLKP_					1	0	0	0	2	P09382	P09382	P09382	LGALS1	Galectin-1	MULTI-MSMS	20190508_QE3_nLC3_DS_SA_PA_HeLa_IS_HCl_pH_1_5_4h_01	508_QE3_nLC3_DS_SA_PA_HeLa_IS_HCl_pH_1_5_4h_01	699.875	2	699.874	1397.73	36938.7	3.5496	0.0024843	-0.59941	-0.00041951	2.9502	0.0020648	699.874	26.011	0.36543	26.011	25.83	26.196	-3.5527e-15					118	37	4	0	0	0	0.0015678
ACGLVASNLNLKP	13	Acetyl (Protein N-term)	_(ac)ACGLVASNLNLKP_					1	0	0	0	2	P09382	P09382	P09382	LGALS1	Galectin-1	MULTI-MSMS	20190508_QE3_nLC3_DS_SA_PA_HeLa_IS_HCl_pH_1_5_4h_02	508_QE3_nLC3_DS_SA_PA_HeLa_IS_HCl_pH_1_5_4h_02	700.379	2	699.874	1397.73	36807.1	4.4047	0.0030828	-0.5319	-0.00037226	3.8728	0.0027105	699.874	25.943	0.3388	25.943	25.785	26.124	0					117	34	5	0	0	0	0.00021315
ACGLVASNLNLKP	13	Acetyl (Protein N-term)	_(ac)ACGLVASNLNLKP_					1	0	0	0	2	P09382	P09382	P09382	LGALS1	Galectin-1	MULTI-MSMS	20190508_QE3_nLC3_DS_SA_PA_HeLa_IS_HCl_pH_1_5_18h_01	508_QE3_nLC3_DS_SA_PA_HeLa_IS_HCl_pH_1_5_18h_01	699.878	2	699.874	1397.73	37157.4	4.2146	0.0029497	-1.0909	-0.00076352	3.1236	0.0021861	699.874	26.03	0.36658	26.03	25.874	26.241	3.5527e-15					130	37	5	0	0	0	0.0059094
ACGLVASNLNLKP	13	Acetyl (Protein N-term)	_(ac)ACGLVASNLNLKP_					1	0	0	0	2	P09382	P09382	P09382	LGALS1	Galectin-1	MULTI-MSMS	20190508_QE3_nLC3_DS_SA_PA_HeLa_IS_HCl_pH_1_5_18h_02#2	508_QE3_nLC3_DS_SA_PA_HeLa_IS_HCl_pH_1_5_18h_02#2	699.877	2	699.874	1397.73	36847.6	6.1087	0.0042753	-0.29801	-0.00020857	5.8107	0.0040668	699.874	25.73	0.28016	25.73	25.588	25.868	0					102	28	4	0	0	0	0.0086055
ACGLVASNLNLKP	13	Acetyl (Protein N-term)	_(ac)ACGLVASNLNLKP_					1	0	0	0	2	P09382	P09382	P09382	LGALS1	Galectin-1	MULTI-MSMS	20190712_QE3_nLC5_DS_SA_PA_HeLa_HCl_pH_1_5_2h_01	712_QE3_nLC5_DS_SA_PA_HeLa_HCl_pH_1_5_2h_01	699.878	2	699.874	1397.73	36511.8	4.6857	0.0032794	-0.00011859	-8.2998e-08	4.6856	0.0032793	699.874	26.964	0.52529	26.964	26.775	27.3	0					137	54	5	0	0	0	0.0049727
ACGLVASNLNLKP	13	Acetyl (Protein N-term)	_(ac)ACGLVASNLNLKP_					1	0	0	0	2	P09382	P09382	P09382	LGALS1	Galectin-1	MULTI-MSMS	20190712_QE3_nLC5_DS_SA_PA_HeLa_HCl_pH_1_5_2h_02	712_QE3_nLC5_DS_SA_PA_HeLa_HCl_pH_1_5_2h_02	699.882	2	699.874	1397.73	37075.4	3.4404	0.0024079	-0.34978	-0.0002448	3.0907	0.0021631	699.874	26.881	0.32471	26.881	26.711	27.036	3.5527e-15					104	33	4	0	0	0	0.029718
ACGLVASNLNLKP	13	Acetyl (Protein N-term)	_(ac)ACGLVASNLNLKP_					1	0	0	0	2	P09382	P09382	P09382	LGALS1	Galectin-1	MULTI-MSMS	20190712_QE3_nLC5_DS_SA_PA_HeLa_HCl_pH_2_5_2h_02	712_QE3_nLC5_DS_SA_PA_HeLa_HCl_pH_2_5_2h_02	699.878	2	699.874	1397.73	36352	4.2828	0.0029974	0.48245	0.00033765	4.7653	0.0033351	699.874	27.142	0.15391	27.142	27.038	27.192	0					27	15	2	0	0	0	0.00031042
ACGLVASNLNLKPGECLRVRGEVAP	25	Acetyl (Protein N-term)	_(ac)ACGLVASNLNLKPGECLRVRGEVAP_					1	0	0	0	4	P09382	P09382	P09382	LGALS1	Galectin-1	MULTI-MSMS	20190508_QE3_nLC3_DS_SA_PA_HeLa_IS_HCl_pH_1_5_1h_01	508_QE3_nLC3_DS_SA_PA_HeLa_IS_HCl_pH_1_5_1h_01	908.48	3	908.142	2721.41	33051.2	2.9577	0.0026861	-0.44741	-0.00040631	2.5103	0.0022797	908.477	23.791	0.28922	23.791	23.678	23.967	0					146	29	7	0	0	0	1.1135e-16
ACGLVASNLNLKPGECLRVRGEVAP	25	Acetyl (Protein N-term)	_(ac)ACGLVASNLNLKPGECLRVRGEVAP_					1	0	0	0	4	P09382	P09382	P09382	LGALS1	Galectin-1	MULTI-MSMS	20190508_QE3_nLC3_DS_SA_PA_HeLa_IS_HCl_pH_1_5_1h_01	508_QE3_nLC3_DS_SA_PA_HeLa_IS_HCl_pH_1_5_1h_01	681.611	4	681.359	2721.41	37627.4	3.1148	0.0021223	0.073292	4.9938e-05	3.1881	0.0021722	681.61	23.778	0.27958	23.778	23.678	23.958	0					89	28	4	0	0	0	2.2387e-05
ACGLVASNLNLKPGECLRVRGEVAP	25	Acetyl (Protein N-term)	_(ac)ACGLVASNLNLKPGECLRVRGEVAP_					1	0	0	0	4	P09382	P09382	P09382	LGALS1	Galectin-1	MULTI-MSMS	20190508_QE3_nLC3_DS_SA_PA_HeLa_IS_HCl_pH_1_5_1h_02	508_QE3_nLC3_DS_SA_PA_HeLa_IS_HCl_pH_1_5_1h_02	908.48	3	908.142	2721.41	32934	2.4822	0.0022542	-0.54265	-0.00049281	1.9395	0.0017614	908.477	23.763	0.59821	23.763	23.621	24.219	0					310	61	6	0	0	0	1.1135e-16
ACGLVASNLNLKPGECLRVRGEVAP	25	Acetyl (Protein N-term)	_(ac)ACGLVASNLNLKPGECLRVRGEVAP_					1	0	0	0	4	P09382	P09382	P09382	LGALS1	Galectin-1	MULTI-MSMS	20190508_QE3_nLC3_DS_SA_PA_HeLa_IS_HCl_pH_1_5_1h_02	508_QE3_nLC3_DS_SA_PA_HeLa_IS_HCl_pH_1_5_1h_02	681.609	4	681.359	2721.41	37110.3	2.5238	0.0017196	-1.2856	-0.00087598	1.2382	0.00084366	681.609	23.739	0.45221	23.739	23.621	24.073	0					161	46	6	0	0	0	1.3236e-07
ACGLVASNLNLKPGECLRVRGEVAP	25	Acetyl (Protein N-term)	_(ac)ACGLVASNLNLKPGECLRVRGEVAP_					1	0	0	0	4	P09382	P09382	P09382	LGALS1	Galectin-1	MULTI-MSMS	20190508_QE3_nLC3_DS_SA_PA_HeLa_IS_HCl_pH_1_5_2h_01	508_QE3_nLC3_DS_SA_PA_HeLa_IS_HCl_pH_1_5_2h_01	908.147	3	908.142	2721.41	32872.6	3.6529	0.0033173	-0.28402	-0.00025793	3.3689	0.0030594	908.477	23.666	0.27961	23.666	23.559	23.838	3.5527e-15					126	28	7	0	0	0	1.3888e-05
ACGLVASNLNLKPGECLRVRGEVAP	25	Acetyl (Protein N-term)	_(ac)ACGLVASNLNLKPGECLRVRGEVAP_					1	0	0	0	4	P09382	P09382	P09382	LGALS1	Galectin-1	MULTI-MSMS	20190508_QE3_nLC3_DS_SA_PA_HeLa_IS_HCl_pH_1_5_2h_01	508_QE3_nLC3_DS_SA_PA_HeLa_IS_HCl_pH_1_5_2h_01	681.611	4	681.359	2721.41	37859.5	3.6838	0.00251	0.15627	0.00010648	3.8401	0.0026165	681.61	23.662	0.19316	23.662	23.568	23.762	0					67	19	4	0	0	0	2.477e-05
ACGLVASNLNLKPGECLRVRGEVAP	25	Acetyl (Protein N-term)	_(ac)ACGLVASNLNLKPGECLRVRGEVAP_					1	0	0	0	4	P09382	P09382	P09382	LGALS1	Galectin-1	MULTI-MSMS	20190508_QE3_nLC3_DS_SA_PA_HeLa_IS_HCl_pH_1_5_2h_02	508_QE3_nLC3_DS_SA_PA_HeLa_IS_HCl_pH_1_5_2h_02	908.815	3	908.142	2721.41	32718.3	3.0067	0.0027305	-0.23837	-0.00021647	2.7683	0.002514	908.477	23.569	0.2602	23.569	23.464	23.724	0					121	26	7	0	0	0	3.1365e-16
ACGLVASNLNLKPGECLRVRGEVAP	25	Acetyl (Protein N-term)	_(ac)ACGLVASNLNLKPGECLRVRGEVAP_					1	0	0	0	4	P09382	P09382	P09382	LGALS1	Galectin-1	MULTI-MSMS	20190508_QE3_nLC3_DS_SA_PA_HeLa_IS_HCl_pH_1_5_2h_02	508_QE3_nLC3_DS_SA_PA_HeLa_IS_HCl_pH_1_5_2h_02	681.612	4	681.359	2721.41	37122.4	3.1279	0.0021312	0.26937	0.00018354	3.3973	0.0023148	681.61	23.562	0.21222	23.562	23.474	23.686	0					93	21	6	0	0	0	1.0102e-05
ACGLVASNLNLKPGECLRVRGEVAP	25	Acetyl (Protein N-term)	_(ac)ACGLVASNLNLKPGECLRVRGEVAP_					1	0	0	0	4	P09382	P09382	P09382	LGALS1	Galectin-1	MULTI-MSMS	20190508_QE3_nLC3_DS_SA_PA_HeLa_IS_HCl_pH_1_5_4h_01	508_QE3_nLC3_DS_SA_PA_HeLa_IS_HCl_pH_1_5_4h_01	908.48	3	908.142	2721.41	32879.9	3.3903	0.0030788	-0.094768	-8.6063e-05	3.2955	0.0029928	908.477	23.637	0.2894	23.637	23.54	23.83	-3.5527e-15					128	29	6	0	0	0	3.7097e-11
ACGLVASNLNLKPGECLRVRGEVAP	25	Acetyl (Protein N-term)	_(ac)ACGLVASNLNLKPGECLRVRGEVAP_					1	0	0	0	4	P09382	P09382	P09382	LGALS1	Galectin-1	MULTI-MSMS	20190508_QE3_nLC3_DS_SA_PA_HeLa_IS_HCl_pH_1_5_4h_01	508_QE3_nLC3_DS_SA_PA_HeLa_IS_HCl_pH_1_5_4h_01	681.359	4	681.359	2721.41	36987	3.4997	0.0023846	0.36773	0.00025055	3.8675	0.0026351	681.61	23.643	0.25097	23.643	23.521	23.772	0					79	25	5	0	0	0	2.7105e-05
ACGLVASNLNLKPGECLRVRGEVAP	25	Acetyl (Protein N-term)	_(ac)ACGLVASNLNLKPGECLRVRGEVAP_					1	0	0	0	4	P09382	P09382	P09382	LGALS1	Galectin-1	MULTI-MSMS	20190508_QE3_nLC3_DS_SA_PA_HeLa_IS_HCl_pH_1_5_4h_02	508_QE3_nLC3_DS_SA_PA_HeLa_IS_HCl_pH_1_5_4h_02	908.48	3	908.142	2721.41	32916.8	2.8044	0.0025468	0.11844	0.00010756	2.9229	0.0026544	908.477	23.53	0.22157	23.53	23.429	23.65	-3.5527e-15					109	22	6	0	0	0	2.764e-08
ACGLVASNLNLKPGECLRVRGEVAP	25	Acetyl (Protein N-term)	_(ac)ACGLVASNLNLKPGECLRVRGEVAP_					1	0	0	0	4	P09382	P09382	P09382	LGALS1	Galectin-1	MULTI-MSMS	20190508_QE3_nLC3_DS_SA_PA_HeLa_IS_HCl_pH_1_5_4h_02	508_QE3_nLC3_DS_SA_PA_HeLa_IS_HCl_pH_1_5_4h_02	681.861	4	681.359	2721.41	37279.6	3.4971	0.0023828	0.14904	0.00010155	3.6462	0.0024843	681.61	23.532	0.2023	23.532	23.438	23.641	0					87	20	6	0	0	0	2.2091e-05
ACGLVASNLNLKPGECLRVRGEVAP	25	Acetyl (Protein N-term)	_(ac)ACGLVASNLNLKPGECLRVRGEVAP_					1	0	0	0	4	P09382	P09382	P09382	LGALS1	Galectin-1	MULTI-MSMS	20190508_QE3_nLC3_DS_SA_PA_HeLa_IS_HCl_pH_1_5_18h_01	508_QE3_nLC3_DS_SA_PA_HeLa_IS_HCl_pH_1_5_18h_01	908.814	3	908.142	2721.41	33035.7	4.6356	0.0042098	-0.95509	-0.00086736	3.6805	0.0033425	908.476	23.688	0.23175	23.688	23.593	23.824	0					99	23	5	0	0	0	8.401e-06
ACGLVASNLNLKPGECLRVRGEVAP	25	Acetyl (Protein N-term)	_(ac)ACGLVASNLNLKPGECLRVRGEVAP_					1	0	0	0	4	P09382	P09382	P09382	LGALS1	Galectin-1	MULTI-MSMS	20190508_QE3_nLC3_DS_SA_PA_HeLa_IS_HCl_pH_1_5_18h_01	508_QE3_nLC3_DS_SA_PA_HeLa_IS_HCl_pH_1_5_18h_01	681.612	4	681.359	2721.41	37776.4	5.0994	0.0034745	-1.2899	-0.00087886	3.8095	0.0025956	681.609	23.689	0.21206	23.689	23.622	23.834	0					60	21	4	0	0	0	3.4858e-05
ACGLVASNLNLKPGECLRVRGEVAP	25	Acetyl (Protein N-term)	_(ac)ACGLVASNLNLKPGECLRVRGEVAP_					1	0	0	0	4	P09382	P09382	P09382	LGALS1	Galectin-1	MULTI-MSMS	20190508_QE3_nLC3_DS_SA_PA_HeLa_IS_HCl_pH_1_5_18h_02#2	508_QE3_nLC3_DS_SA_PA_HeLa_IS_HCl_pH_1_5_18h_02#2	908.148	3	908.142	2721.41	33028.6	5.2614	0.0047781	-0.19139	-0.00017381	5.07	0.0046043	908.477	23.295	0.2711	23.295	23.181	23.452	0					124	27	6	0	0	0	1.3888e-05
ACGLVASNLNLKPGECLRVRGEVAP	25	Acetyl (Protein N-term)	_(ac)ACGLVASNLNLKPGECLRVRGEVAP_					1	0	0	0	4	P09382	P09382	P09382	LGALS1	Galectin-1	MULTI-MSMS	20190508_QE3_nLC3_DS_SA_PA_HeLa_IS_HCl_pH_1_5_18h_02#2	508_QE3_nLC3_DS_SA_PA_HeLa_IS_HCl_pH_1_5_18h_02#2	681.613	4	681.359	2721.41	37592.8	5.4915	0.0037417	0.44196	0.00030114	5.9334	0.0040428	681.86	23.289	0.19375	23.289	23.21	23.404	0					66	19	5	0	0	0	1.1744e-05
ACGLVASNLNLKPGECLRVRGEVAP	25	Acetyl (Protein N-term)	_(ac)ACGLVASNLNLKPGECLRVRGEVAP_					1	0	0	0	4	P09382	P09382	P09382	LGALS1	Galectin-1	MULTI-MSMS	20190712_QE3_nLC5_DS_SA_PA_HeLa_HCl_pH_1_5_2h_01	712_QE3_nLC5_DS_SA_PA_HeLa_HCl_pH_1_5_2h_01	681.359	4	681.359	2721.41	37680.5	6.0299	0.0041086	-1.4171	-0.00096554	4.6129	0.003143	681.609	24.847	0.32525	24.847	24.776	25.101	0					73	33	4	0	0	0	3.1873e-05
ACGLVASNLNLKPGECLRVRGEVAP	25	Acetyl (Protein N-term)	_(ac)ACGLVASNLNLKPGECLRVRGEVAP_					1	0	0	0	4	P09382	P09382	P09382	LGALS1	Galectin-1	MULTI-MSMS	20190712_QE3_nLC5_DS_SA_PA_HeLa_HCl_pH_1_5_2h_01	712_QE3_nLC5_DS_SA_PA_HeLa_HCl_pH_1_5_2h_01	908.481	3	908.142	2721.41	32531.2	6.2474	0.0056736	-0.25565	-0.00023217	5.9918	0.0054414	908.477	24.848	0.26863	24.848	24.747	25.015	0					106	27	5	0	0	0	5.483e-32
ACGLVASNLNLKPGECLRVRGEVAP	25	Acetyl (Protein N-term)	_(ac)ACGLVASNLNLKPGECLRVRGEVAP_					1	0	0	0	4	P09382	P09382	P09382	LGALS1	Galectin-1	MULTI-MSMS	20190712_QE3_nLC5_DS_SA_PA_HeLa_HCl_pH_1_5_2h_02	712_QE3_nLC5_DS_SA_PA_HeLa_HCl_pH_1_5_2h_02	908.481	3	908.142	2721.41	33328.3	4.4736	0.0040627	-0.59902	-0.000544	3.8746	0.0035187	908.476	24.667	0.21042	24.667	24.579	24.79	0					85	21	6	0	0	0	3.0348e-05
ACGLVASNLNLKPGECLRVRGEVAP	25	Acetyl (Protein N-term)	_(ac)ACGLVASNLNLKPGECLRVRGEVAP_					1	0	0	0	4	P09382	P09382	P09382	LGALS1	Galectin-1	MULTI-MSMS	20190712_QE3_nLC5_DS_SA_PA_HeLa_HCl_pH_1_5_2h_02	712_QE3_nLC5_DS_SA_PA_HeLa_HCl_pH_1_5_2h_02	681.611	4	681.359	2721.41	37287.7	4.345	0.0029605	-0.9865	-0.00067216	3.3585	0.0022884	681.357	24.666	0.15316	24.666	24.608	24.761	0					37	15	3	0	0	0	7.2515e-06
ACGLVASNLNLKPGECLRVRGEVAP	25	Acetyl (Protein N-term)	_(ac)ACGLVASNLNLKPGECLRVRGEVAP_					1	0	0	0	4	P09382	P09382	P09382	LGALS1	Galectin-1	MULTI-MSMS	20190712_QE3_nLC5_DS_SA_PA_HeLa_HCl_pH_2_2h_02	712_QE3_nLC5_DS_SA_PA_HeLa_HCl_pH_2_2h_02	908.479	3	908.142	2721.41	33096.2	3.6965	0.003357	-0.27053	-0.00024568	3.426	0.0031113	908.477	24.834	0.13346	24.834	24.777	24.91	0					40	13	4	0	0	0	9.4553e-08
ACGLVASNLNLKPGECLRVRGEVAP	25	Acetyl (Protein N-term)	_(ac)ACGLVASNLNLKPGECLRVRGEVAP_					1	0	0	0	4	P09382	P09382	P09382	LGALS1	Galectin-1	MULTI-MSMS	20190712_QE3_nLC5_DS_SA_PA_HeLa_HCl_pH_2_5_2h_02	712_QE3_nLC5_DS_SA_PA_HeLa_HCl_pH_2_5_2h_02	908.481	3	908.142	2721.41	32936.3	4.9832	0.0045255	0.31559	0.0002866	5.2988	0.0048121	908.478	25.099	0.17376	25.099	25.014	25.188	0					51	17	4	0	0	0	3.6765e-05
ACKTLQEVTQLSQEAQRIVEKLEKSTKP	28	Unmodified	_ACKTLQEVTQLSQEAQRIVEKLEKSTKP_					0	0	0	0	2	P40939	P40939	P40939	HADHA	Trifunctional enzyme subunit alpha, mitochondrial;Long-chain enoyl-CoA hydratase;Long chain 3-hydroxyacyl-CoA dehydrogenase	MULTI-MSMS	20190508_QE3_nLC3_DS_SA_PA_HeLa_IS_HCl_pH_1_5_1h_01	508_QE3_nLC3_DS_SA_PA_HeLa_IS_HCl_pH_1_5_1h_01	649.557	5	649.354	3241.73	39529.7	4.3154	0.0028022	-0.79254	-0.00051464	3.5229	0.0022876	649.554	30.334	0.13561	30.334	30.244	30.379	0					47	13	5	0	0	0	1.1227e-05
ACKTLQEVTQLSQEAQRIVEKLEKSTKP	28	Unmodified	_ACKTLQEVTQLSQEAQRIVEKLEKSTKP_					0	0	0	0	2	P40939	P40939	P40939	HADHA	Trifunctional enzyme subunit alpha, mitochondrial;Long-chain enoyl-CoA hydratase;Long chain 3-hydroxyacyl-CoA dehydrogenase	MULTI-MSMS	20190508_QE3_nLC3_DS_SA_PA_HeLa_IS_HCl_pH_1_5_1h_02	508_QE3_nLC3_DS_SA_PA_HeLa_IS_HCl_pH_1_5_1h_02	649.559	5	649.354	3241.73	39574.3	4.925	0.0031981	-0.21003	-0.00013638	4.715	0.0030617	649.555	30.291	0.13643	30.291	30.212	30.348	0					36	13	4	0	0	0	9.9475e-05
ACKTLQEVTQLSQEAQRIVEKLEKSTKP	28	Unmodified	_ACKTLQEVTQLSQEAQRIVEKLEKSTKP_					0	0	0	0	2	P40939	P40939	P40939	HADHA	Trifunctional enzyme subunit alpha, mitochondrial;Long-chain enoyl-CoA hydratase;Long chain 3-hydroxyacyl-CoA dehydrogenase	MULTI-MSMS	20190508_QE3_nLC3_DS_SA_PA_HeLa_IS_HCl_pH_1_5_2h_01	508_QE3_nLC3_DS_SA_PA_HeLa_IS_HCl_pH_1_5_2h_01	649.557	5	649.354	3241.73	39318.5	3.972	0.0025792	-0.11854	-7.6973e-05	3.8535	0.0025023	649.755	30.291	0.11649	30.291	30.226	30.342	0					31	11	3	0	0	0	0.0011147
ACKTLQEVTQLSQEAQRIVEKLEKSTKP	28	Unmodified	_ACKTLQEVTQLSQEAQRIVEKLEKSTKP_					0	0	0	0	2	P40939	P40939	P40939	HADHA	Trifunctional enzyme subunit alpha, mitochondrial;Long-chain enoyl-CoA hydratase;Long chain 3-hydroxyacyl-CoA dehydrogenase	MULTI-MSMS	20190508_QE3_nLC3_DS_SA_PA_HeLa_IS_HCl_pH_1_5_2h_02	508_QE3_nLC3_DS_SA_PA_HeLa_IS_HCl_pH_1_5_2h_02	649.76	5	649.354	3241.73	39273	4.699	0.0030513	0.43869	0.00028486	5.1377	0.0033362	649.756	30.204	0.16506	30.204	30.135	30.3	0					33	16	3	0	0	0	2.2122e-05
ACKTLQEVTQLSQEAQRIVEKLEKSTKP	28	Unmodified	_ACKTLQEVTQLSQEAQRIVEKLEKSTKP_					0	0	0	0	2	P40939	P40939	P40939	HADHA	Trifunctional enzyme subunit alpha, mitochondrial;Long-chain enoyl-CoA hydratase;Long chain 3-hydroxyacyl-CoA dehydrogenase	MULTI-MSMS	20190508_QE3_nLC3_DS_SA_PA_HeLa_IS_HCl_pH_1_5_4h_01	508_QE3_nLC3_DS_SA_PA_HeLa_IS_HCl_pH_1_5_4h_01	649.557	5	649.354	3241.73	38596.6	4.1435	0.0026906	0.6247	0.00040565	4.7682	0.0030963	649.555	30.252	0.11668	30.252	30.18	30.297	-3.5527e-15					36	11	4	0	0	0	0.0016982
ACKTLQEVTQLSQEAQRIVEKLEKSTKP	28	Unmodified	_ACKTLQEVTQLSQEAQRIVEKLEKSTKP_					0	0	0	0	2	P40939	P40939	P40939	HADHA	Trifunctional enzyme subunit alpha, mitochondrial;Long-chain enoyl-CoA hydratase;Long chain 3-hydroxyacyl-CoA dehydrogenase	MULTI-MSMS	20190508_QE3_nLC3_DS_SA_PA_HeLa_IS_HCl_pH_1_5_4h_02	508_QE3_nLC3_DS_SA_PA_HeLa_IS_HCl_pH_1_5_4h_02	649.76	5	649.354	3241.73	39233.6	4.175	0.0027111	-0.28432	-0.00018463	3.8907	0.0025264	649.554	30.184	0.11665	30.184	30.127	30.244	-3.5527e-15					30	11	4	0	0	0	0.00031018
ACKTLQEVTQLSQEAQRIVEKLEKSTKP	28	Unmodified	_ACKTLQEVTQLSQEAQRIVEKLEKSTKP_					0	0	0	0	2	P40939	P40939	P40939	HADHA	Trifunctional enzyme subunit alpha, mitochondrial;Long-chain enoyl-CoA hydratase;Long chain 3-hydroxyacyl-CoA dehydrogenase	MULTI-MSMS	20190508_QE3_nLC3_DS_SA_PA_HeLa_IS_HCl_pH_1_5_18h_02#2	508_QE3_nLC3_DS_SA_PA_HeLa_IS_HCl_pH_1_5_18h_02#2	649.759	5	649.354	3241.73	38819.9	5.5919	0.0036311	-0.1964	-0.00012753	5.3955	0.0035036	649.755	30.109	0.10708	30.109	30.024	30.131	0					25	10	4	0	0	0	0.0017774
ACKTLQEVTQLSQEAQRIVEKLEKSTKP	28	Unmodified	_ACKTLQEVTQLSQEAQRIVEKLEKSTKP_					0	0	0	0	2	P40939	P40939	P40939	HADHA	Trifunctional enzyme subunit alpha, mitochondrial;Long-chain enoyl-CoA hydratase;Long chain 3-hydroxyacyl-CoA dehydrogenase	MULTI-MSMS	20190712_QE3_nLC5_DS_SA_PA_HeLa_HCl_pH_1_5_2h_01	712_QE3_nLC5_DS_SA_PA_HeLa_HCl_pH_1_5_2h_01	649.356	5	649.354	3241.73	39482.9	6.4609	0.0041954	-1.3069	-0.00084862	5.154	0.0033468	649.554	31.039	0.19099	31.039	30.931	31.122	0					69	19	6	0	0	0	0.0013383
ACKTLQEVTQLSQEAQRIVEKLEKSTKP	28	Unmodified	_ACKTLQEVTQLSQEAQRIVEKLEKSTKP_					0	0	0	0	2	P40939	P40939	P40939	HADHA	Trifunctional enzyme subunit alpha, mitochondrial;Long-chain enoyl-CoA hydratase;Long chain 3-hydroxyacyl-CoA dehydrogenase	MULTI-MSMS	20190712_QE3_nLC5_DS_SA_PA_HeLa_HCl_pH_1_5_2h_01	712_QE3_nLC5_DS_SA_PA_HeLa_HCl_pH_1_5_2h_01	811.947	4	811.441	3241.73	34720.5	6.298	0.0051105	-1.0444	-0.00084748	5.2536	0.004263	811.692	31.041	0.09538	31.041	30.988	31.084	0					17	9	2	0	0	0	5.243e-05
ACKTLQEVTQLSQEAQRIVEKLEKSTKP	28	Unmodified	_ACKTLQEVTQLSQEAQRIVEKLEKSTKP_					0	0	0	0	2	P40939	P40939	P40939	HADHA	Trifunctional enzyme subunit alpha, mitochondrial;Long-chain enoyl-CoA hydratase;Long chain 3-hydroxyacyl-CoA dehydrogenase	MULTI-MSMS	20190712_QE3_nLC5_DS_SA_PA_HeLa_HCl_pH_1_5_2h_02	712_QE3_nLC5_DS_SA_PA_HeLa_HCl_pH_1_5_2h_02	649.356	5	649.354	3241.73	39069.7	5.0595	0.0032854	-0.14858	-9.648e-05	4.9109	0.0031889	649.756	30.891	0.17264	30.891	30.778	30.95	0					60	17	5	0	0	0	0.041812
ACKTLQEVTQLSQEAQRIVEKLEKSTKP	28	Unmodified	_ACKTLQEVTQLSQEAQRIVEKLEKSTKP_					0	0	0	0	2	P40939	P40939	P40939	HADHA	Trifunctional enzyme subunit alpha, mitochondrial;Long-chain enoyl-CoA hydratase;Long chain 3-hydroxyacyl-CoA dehydrogenase	MULTI-MSMS	20190712_QE3_nLC5_DS_SA_PA_HeLa_HCl_pH_1_5_2h_02	712_QE3_nLC5_DS_SA_PA_HeLa_HCl_pH_1_5_2h_02	811.947	4	811.441	3241.73	37129.4	4.8858	0.0039645	-2.6127	-0.00212	2.2731	0.0018445	811.94	30.904	0.09602	30.904	30.835	30.931	-3.5527e-15					14	9	2	0	0	0	8.9448e-05
ACKTLQEVTQLSQEAQRIVEKLEKSTKP	28	Unmodified	_ACKTLQEVTQLSQEAQRIVEKLEKSTKP_					0	0	0	0	2	P40939	P40939	P40939	HADHA	Trifunctional enzyme subunit alpha, mitochondrial;Long-chain enoyl-CoA hydratase;Long chain 3-hydroxyacyl-CoA dehydrogenase	MULTI-MSMS	20190712_QE3_nLC5_DS_SA_PA_HeLa_HCl_pH_2_5_2h_02	712_QE3_nLC5_DS_SA_PA_HeLa_HCl_pH_2_5_2h_02	649.757	5	649.354	3241.73	38582.5	7.2017	0.0046765	-1.1951	-0.00077607	6.0066	0.0039004	649.753	31.107	0.14431	31.107	31.04	31.185	3.5527e-15					49	14	5	0	0	0	1.5055e-05
ACRVIARLTKEVTAAREA	18	Unmodified	_ACRVIARLTKEVTAAREA_					0	0	0	0	4	Q9UMS4	Q9UMS4	Q9UMS4	PRPF19	Pre-mRNA-processing factor 19	MULTI-MSMS	20190508_QE3_nLC3_DS_SA_PA_HeLa_IS_HCl_pH_1_5_1h_01	508_QE3_nLC3_DS_SA_PA_HeLa_IS_HCl_pH_1_5_1h_01	504.787	4	504.535	2014.11	44315.3	2.4448	0.0012335	-0.86316	-0.0004355	1.5816	0.00079799	504.535	14.087	0.18074	14.087	14.031	14.212	-1.7764e-15					62	18	5	0	0	0	0.00056171
ACRVIARLTKEVTAAREA	18	Unmodified	_ACRVIARLTKEVTAAREA_					0	0	0	0	4	Q9UMS4	Q9UMS4	Q9UMS4	PRPF19	Pre-mRNA-processing factor 19	MULTI-MSMS	20190508_QE3_nLC3_DS_SA_PA_HeLa_IS_HCl_pH_1_5_1h_02	508_QE3_nLC3_DS_SA_PA_HeLa_IS_HCl_pH_1_5_1h_02	504.786	4	504.535	2014.11	45184.1	2.534	0.0012785	-0.059734	-3.0138e-05	2.4742	0.0012483	504.536	14.146	0.18127	14.146	14.074	14.255	1.7764e-15					45	13	4	0	0	0	0.0021421
ACRVIARLTKEVTAAREA	18	Unmodified	_ACRVIARLTKEVTAAREA_					0	0	0	0	4	Q9UMS4	Q9UMS4	Q9UMS4	PRPF19	Pre-mRNA-processing factor 19	MULTI-SECPEP	20190508_QE3_nLC3_DS_SA_PA_HeLa_IS_HCl_pH_1_5_2h_01	508_QE3_nLC3_DS_SA_PA_HeLa_IS_HCl_pH_1_5_2h_01	504.757	4	504.535	2014.11	44551.6	1.8822	0.00094964	0.075794	3.8241e-05	1.958	0.00098788	504.786	13.962	0.22765	13.962	13.831	14.059	1.7764e-15					77	23	5	0	0	0	0.053393
ACRVIARLTKEVTAAREA	18	Unmodified	_ACRVIARLTKEVTAAREA_					0	0	0	0	4	Q9UMS4	Q9UMS4	Q9UMS4	PRPF19	Pre-mRNA-processing factor 19	MULTI-MSMS	20190508_QE3_nLC3_DS_SA_PA_HeLa_IS_HCl_pH_1_5_2h_02	508_QE3_nLC3_DS_SA_PA_HeLa_IS_HCl_pH_1_5_2h_02	504.786	4	504.535	2014.11	44539.9	2.1958	0.0011079	-0.53865	-0.00027177	1.6572	0.00083611	504.535	13.855	0.23685	13.855	13.708	13.945	0					70	24	4	0	0	0	0.0002168
ACRVIARLTKEVTAAREA	18	Unmodified	_ACRVIARLTKEVTAAREA_					0	0	0	0	4	Q9UMS4	Q9UMS4	Q9UMS4	PRPF19	Pre-mRNA-processing factor 19	MULTI-MSMS	20190508_QE3_nLC3_DS_SA_PA_HeLa_IS_HCl_pH_1_5_2h_02	508_QE3_nLC3_DS_SA_PA_HeLa_IS_HCl_pH_1_5_2h_02	404.031	5	403.829	2014.11	49679	2.2222	0.00089737	-0.35953	-0.00014519	1.8626	0.00075218	404.03	13.848	0.17991	13.848	13.765	13.945	1.7764e-15					47	18	4	0	0	0	0.00041093
ACRVIARLTKEVTAAREA	18	Unmodified	_ACRVIARLTKEVTAAREA_					0	0	0	0	4	Q9UMS4	Q9UMS4	Q9UMS4	PRPF19	Pre-mRNA-processing factor 19	MULTI-SECPEP	20190508_QE3_nLC3_DS_SA_PA_HeLa_IS_HCl_pH_1_5_4h_01	508_QE3_nLC3_DS_SA_PA_HeLa_IS_HCl_pH_1_5_4h_01	505.007	4	504.535	2014.11	44746.7	2.3989	0.0012103	-0.13817	-6.9714e-05	2.2607	0.0011406	504.535	13.896	0.20848	13.896	13.768	13.977	-1.7764e-15					79	21	6	0	0	0	0.0001297
ACRVIARLTKEVTAAREA	18	Unmodified	_ACRVIARLTKEVTAAREA_					0	0	0	0	4	Q9UMS4	Q9UMS4	Q9UMS4	PRPF19	Pre-mRNA-processing factor 19	MULTI-MSMS	20190508_QE3_nLC3_DS_SA_PA_HeLa_IS_HCl_pH_1_5_4h_02	508_QE3_nLC3_DS_SA_PA_HeLa_IS_HCl_pH_1_5_4h_02	504.786	4	504.535	2014.11	44977.2	2.2275	0.0011238	-0.41531	-0.00020954	1.8121	0.00091429	504.785	13.816	0.22726	13.816	13.666	13.893	0					70	23	5	0	0	0	4.4356e-06
ACRVIARLTKEVTAAREA	18	Unmodified	_ACRVIARLTKEVTAAREA_					0	0	0	0	4	Q9UMS4	Q9UMS4	Q9UMS4	PRPF19	Pre-mRNA-processing factor 19	MULTI-SECPEP	20190508_QE3_nLC3_DS_SA_PA_HeLa_IS_HCl_pH_1_5_18h_01	508_QE3_nLC3_DS_SA_PA_HeLa_IS_HCl_pH_1_5_18h_01	504.758	4	504.535	2014.11	44720.9	3.1679	0.0015983	-0.10583	-5.3395e-05	3.0621	0.0015449	504.535	14.006	0.18964	14.006	13.893	14.082	0					71	19	5	0	0	0	0.00015495
ACRVIARLTKEVTAAREA	18	Unmodified	_ACRVIARLTKEVTAAREA_					0	0	0	0	4	Q9UMS4	Q9UMS4	Q9UMS4	PRPF19	Pre-mRNA-processing factor 19	MULTI-MSMS	20190508_QE3_nLC3_DS_SA_PA_HeLa_IS_HCl_pH_1_5_18h_02#2	508_QE3_nLC3_DS_SA_PA_HeLa_IS_HCl_pH_1_5_18h_02#2	504.787	4	504.535	2014.11	44777.9	3.7882	0.0019113	-0.51124	-0.00025794	3.277	0.0016534	504.786	13.74	0.15151	13.74	13.667	13.819	-1.7764e-15					56	15	5	0	0	0	0.00015314
ACRVIARLTKEVTAAREA	18	Unmodified	_ACRVIARLTKEVTAAREA_					0	0	0	0	4	Q9UMS4	Q9UMS4	Q9UMS4	PRPF19	Pre-mRNA-processing factor 19	MULTI-MSMS	20190508_QE3_nLC3_DS_SA_PA_HeLa_IS_HCl_pH_1_5_18h_02#2	508_QE3_nLC3_DS_SA_PA_HeLa_IS_HCl_pH_1_5_18h_02#2	672.715	3	672.377	2014.11	38727.1	3.8059	0.002559	1.5698	0.0010555	5.3757	0.0036145	672.712	13.738	0.12304	13.738	13.667	13.79	0					25	12	3	0	0	0	3.9772e-06
ACRVIARLTKEVTAAREA	18	Unmodified	_ACRVIARLTKEVTAAREA_					0	0	0	0	4	Q9UMS4	Q9UMS4	Q9UMS4	PRPF19	Pre-mRNA-processing factor 19	MULTI-MSMS	20190712_QE3_nLC5_DS_SA_PA_HeLa_HCl_pH_1_5_2h_01	712_QE3_nLC5_DS_SA_PA_HeLa_HCl_pH_1_5_2h_01	504.787	4	504.535	2014.11	44561.9	3.2069	0.001618	-0.23973	-0.00012095	2.9672	0.0014971	504.535	14.387	0.1603	14.387	14.288	14.448	0					62	16	5	0	0	0	3.739e-06
ACRVIARLTKEVTAAREA	18	Unmodified	_ACRVIARLTKEVTAAREA_					0	0	0	0	4	Q9UMS4	Q9UMS4	Q9UMS4	PRPF19	Pre-mRNA-processing factor 19	MULTI-MSMS	20190712_QE3_nLC5_DS_SA_PA_HeLa_HCl_pH_1_5_2h_01	712_QE3_nLC5_DS_SA_PA_HeLa_HCl_pH_1_5_2h_01	404.031	5	403.829	2014.11	48479.7	2.9662	0.0011979	-0.4201	-0.00016965	2.5461	0.0010282	404.03	14.402	0.15086	14.402	14.298	14.448	0					42	15	4	0	0	0	0.013083
ACRVIARLTKEVTAAREA	18	Unmodified	_ACRVIARLTKEVTAAREA_					0	0	0	0	4	Q9UMS4	Q9UMS4	Q9UMS4	PRPF19	Pre-mRNA-processing factor 19	MULTI-MSMS	20190712_QE3_nLC5_DS_SA_PA_HeLa_HCl_pH_1_5_2h_01	712_QE3_nLC5_DS_SA_PA_HeLa_HCl_pH_1_5_2h_01	672.716	3	672.377	2014.11	39025	3.4445	0.002316	2.2343	0.0015023	5.6788	0.0038183	672.714	14.394	0.094368	14.394	14.345	14.439	0					21	9	3	0	0	0	0.00080225
ACRVIARLTKEVTAAREA	18	Unmodified	_ACRVIARLTKEVTAAREA_					0	0	0	0	4	Q9UMS4	Q9UMS4	Q9UMS4	PRPF19	Pre-mRNA-processing factor 19	MULTI-MSMS	20190712_QE3_nLC5_DS_SA_PA_HeLa_HCl_pH_1_5_2h_02	712_QE3_nLC5_DS_SA_PA_HeLa_HCl_pH_1_5_2h_02	504.537	4	504.535	2014.11	44175.7	3.3503	0.0016904	-0.28408	-0.00014333	3.0663	0.001547	504.785	14.32	0.53925	14.32	14.014	14.553	0					198	56	5	0	0	0	0.00050327
ACRVIARLTKEVTAAREA	18	Unmodified	_ACRVIARLTKEVTAAREA_					0	0	0	0	4	Q9UMS4	Q9UMS4	Q9UMS4	PRPF19	Pre-mRNA-processing factor 19	MULTI-MSMS	20190712_QE3_nLC5_DS_SA_PA_HeLa_HCl_pH_1_5_2h_02	712_QE3_nLC5_DS_SA_PA_HeLa_HCl_pH_1_5_2h_02	404.031	5	403.829	2014.11	48340.7	3.0677	0.0012388	-0.59977	-0.0002422	2.4679	0.00099663	403.829	14.338	0.37879	14.338	14.136	14.515	0					130	39	4	0	0	0	0.01218
ACRVIARLTKEVTAAREA	18	Unmodified	_ACRVIARLTKEVTAAREA_					0	0	0	0	4	Q9UMS4	Q9UMS4	Q9UMS4	PRPF19	Pre-mRNA-processing factor 19	MULTI-MSMS	20190712_QE3_nLC5_DS_SA_PA_HeLa_HCl_pH_2_2h_01	712_QE3_nLC5_DS_SA_PA_HeLa_HCl_pH_2_2h_01	504.538	4	504.535	2014.11	43080.5	3.6036	0.0018182	-0.19386	-9.781e-05	3.4098	0.0017203	504.535	14.454	0.19794	14.454	14.361	14.559	-1.7764e-15					57	20	4	0	0	0	0.018447
ACRVIARLTKEVTAAREA	18	Unmodified	_ACRVIARLTKEVTAAREA_					0	0	0	0	4	Q9UMS4	Q9UMS4	Q9UMS4	PRPF19	Pre-mRNA-processing factor 19	MULTI-SECPEP	20190712_QE3_nLC5_DS_SA_PA_HeLa_HCl_pH_2_2h_02	712_QE3_nLC5_DS_SA_PA_HeLa_HCl_pH_2_2h_02	505.008	4	504.535	2014.11	42810.3	3.3042	0.0016671	0.16813	8.4825e-05	3.4724	0.0017519	504.785	14.559	0.16065	14.559	14.469	14.63	-1.7764e-15					44	16	4	0	0	0	0.057646
ACYTKLLEFQLA	12	Unmodified	_ACYTKLLEFQLA_					0	0	0	0	1	P31948	P31948	P31948	STIP1	Stress-induced-phosphoprotein 1	MULTI-MSMS	20190712_QE3_nLC5_DS_SA_PA_HeLa_HCl_pH_2_2h_01	712_QE3_nLC5_DS_SA_PA_HeLa_HCl_pH_2_2h_01	728.884	2	728.879	1455.74	36425.3	6.4926	0.0047323	-0.89047	-0.00064904	5.6022	0.0040833	728.878	29.046	0.12552	29.046	28.979	29.104	-3.5527e-15					47	12	5	0	0	0	0.0093941
ACYTKLLEFQLA	12	Unmodified	_ACYTKLLEFQLA_					0	0	0	0	1	P31948	P31948	P31948	STIP1	Stress-induced-phosphoprotein 1	MULTI-MSMS	20190712_QE3_nLC5_DS_SA_PA_HeLa_HCl_pH_2_2h_02	712_QE3_nLC5_DS_SA_PA_HeLa_HCl_pH_2_2h_02	729.388	2	728.879	1455.74	36250.1	7.1574	0.0052168	-1.423	-0.0010372	5.7344	0.0041797	728.877	29.094	0.13529	29.094	29.017	29.152	-3.5527e-15					32	13	3	0	0	0	0.0008308
ACYTKLLEFQLA	12	Unmodified	_ACYTKLLEFQLA_					0	0	0	0	1	P31948	P31948	P31948	STIP1	Stress-induced-phosphoprotein 1	MULTI-MSMS	20190712_QE3_nLC5_DS_SA_PA_HeLa_HCl_pH_2_5_2h_01	712_QE3_nLC5_DS_SA_PA_HeLa_HCl_pH_2_5_2h_01	728.885	2	728.879	1455.74	36080.9	6.1036	0.0044488	-0.085116	-6.2039e-05	6.0185	0.0043867	728.879	29.17	0.1645	29.17	29.065	29.23	0					36	16	3	0	0	0	0.0005929
ACYTKLLEFQLA	12	Unmodified	_ACYTKLLEFQLA_					0	0	0	0	1	P31948	P31948	P31948	STIP1	Stress-induced-phosphoprotein 1	MULTI-MSMS	20190712_QE3_nLC5_DS_SA_PA_HeLa_HCl_pH_2_5_2h_02	712_QE3_nLC5_DS_SA_PA_HeLa_HCl_pH_2_5_2h_02	729.384	2	728.879	1455.74	36624.8	5.5004	0.0040091	-1.1629	-0.00084762	4.3374	0.0031615	729.379	29.242	0.11565	29.242	29.17	29.286	0					20	11	2	0	0	0	8.1531e-06
ADAFKELDDDMDGTVSVTELQTHP	24	Unmodified	_ADAFKELDDDMDGTVSVTELQTHP_					0	0	0	0	2	P14314	P14314	P14314	PRKCSH	Glucosidase 2 subunit beta	MULTI-MSMS	20190508_QE3_nLC3_DS_SA_PA_HeLa_IS_HCl_pH_1_5_2h_01	508_QE3_nLC3_DS_SA_PA_HeLa_IS_HCl_pH_1_5_2h_01	879.069	3	878.734	2633.18	34055.2	2.6255	0.0023071	-0.89745	-0.00078862	1.7281	0.0015185	879.068	25.426	0.14456	25.426	25.341	25.485	0					39	14	4	0	0	0	8.3458e-05
ADAFKELDDDMDGTVSVTELQTHP	24	Unmodified	_ADAFKELDDDMDGTVSVTELQTHP_					0	0	0	0	2	P14314	P14314	P14314	PRKCSH	Glucosidase 2 subunit beta	MULTI-MSMS	20190508_QE3_nLC3_DS_SA_PA_HeLa_IS_HCl_pH_1_5_2h_02	508_QE3_nLC3_DS_SA_PA_HeLa_IS_HCl_pH_1_5_2h_02	879.071	3	878.734	2633.18	33887.5	1.9646	0.0017264	-0.81269	-0.00071414	1.152	0.0010123	879.069	25.32	0.11511	25.32	25.265	25.38	-3.5527e-15					16	11	2	0	0	0	6.0614e-05
ADAFKELDDDMDGTVSVTELQTHP	24	Unmodified	_ADAFKELDDDMDGTVSVTELQTHP_					0	0	0	0	2	P14314	P14314	P14314	PRKCSH	Glucosidase 2 subunit beta	MULTI-MSMS	20190508_QE3_nLC3_DS_SA_PA_HeLa_IS_HCl_pH_1_5_4h_01	508_QE3_nLC3_DS_SA_PA_HeLa_IS_HCl_pH_1_5_4h_01	879.072	3	878.734	2633.18	34054.3	2.4683	0.002169	-1.2177	-0.0010701	1.2506	0.0010989	879.068	25.382	0.18284	25.382	25.293	25.476	3.5527e-15					50	18	4	0	0	0	1.0246e-05
ADAFKELDDDMDGTVSVTELQTHP	24	Unmodified	_ADAFKELDDDMDGTVSVTELQTHP_					0	0	0	0	2	P14314	P14314	P14314	PRKCSH	Glucosidase 2 subunit beta	MULTI-MSMS	20190508_QE3_nLC3_DS_SA_PA_HeLa_IS_HCl_pH_1_5_4h_02	508_QE3_nLC3_DS_SA_PA_HeLa_IS_HCl_pH_1_5_4h_02	879.073	3	878.734	2633.18	34655.9	2.3619	0.0020755	0.54898	0.00048241	2.9109	0.0025579	879.069	25.311	0.13425	25.311	25.24	25.374	0					31	13	3	0	0	0	3.523e-05
ADAFKELDDDMDGTVSVTELQTHP	24	Unmodified	_ADAFKELDDDMDGTVSVTELQTHP_					0	0	0	0	2	P14314	P14314	P14314	PRKCSH	Glucosidase 2 subunit beta	MULTI-MSMS	20190508_QE3_nLC3_DS_SA_PA_HeLa_IS_HCl_pH_1_5_18h_01	508_QE3_nLC3_DS_SA_PA_HeLa_IS_HCl_pH_1_5_18h_01	879.071	3	878.734	2633.18	33480	3.0251	0.0026583	-0.6425	-0.00056459	2.3826	0.0020937	879.068	25.405	0.19241	25.405	25.299	25.491	0					39	19	3	0	0	0	7.7581e-05
ADAFKELDDDMDGTVSVTELQTHP	24	Unmodified	_ADAFKELDDDMDGTVSVTELQTHP_					0	0	0	0	2	P14314	P14314	P14314	PRKCSH	Glucosidase 2 subunit beta	MULTI-MSMS	20190712_QE3_nLC5_DS_SA_PA_HeLa_HCl_pH_1_5_2h_01	712_QE3_nLC5_DS_SA_PA_HeLa_HCl_pH_1_5_2h_01	879.403	3	878.734	2633.18	32717.7	4.4804	0.003937	-0.85908	-0.00075491	3.6213	0.0031821	879.068	26.337	0.10589	26.337	26.278	26.384	-3.5527e-15					32	10	4	0	0	0	6.0614e-05
ADAFKELDDDMDGTVSVTELQTHP	24	Unmodified	_ADAFKELDDDMDGTVSVTELQTHP_					0	0	0	0	2	P14314	P14314	P14314	PRKCSH	Glucosidase 2 subunit beta	MULTI-MSMS	20190712_QE3_nLC5_DS_SA_PA_HeLa_HCl_pH_1_5_2h_02	712_QE3_nLC5_DS_SA_PA_HeLa_HCl_pH_1_5_2h_02	878.738	3	878.734	2633.18	33462.1	4.3883	0.0038561	0.81199	0.00071353	5.2002	0.0045696	879.069	26.191	0.1434	26.191	26.118	26.261	0					52	14	5	0	0	0	3.5425e-05
ADAFKELDDDMDGTVSVTELQTHP	24	Unmodified	_ADAFKELDDDMDGTVSVTELQTHP_					0	0	0	0	2	P14314	P14314	P14314	PRKCSH	Glucosidase 2 subunit beta	MULTI-MSMS	20190712_QE3_nLC5_DS_SA_PA_HeLa_HCl_pH_2_2h_01	712_QE3_nLC5_DS_SA_PA_HeLa_HCl_pH_2_2h_01	879.074	3	878.734	2633.18	33285	4.4756	0.0039328	1.1258	0.00098929	5.6014	0.0049221	879.069	26.334	0.16273	26.334	26.262	26.425	0					54	16	5	0	0	0	4.1626e-05
ADAFKELDDDMDGTVSVTELQTHP	24	Unmodified	_ADAFKELDDDMDGTVSVTELQTHP_					0	0	0	0	2	P14314	P14314	P14314	PRKCSH	Glucosidase 2 subunit beta	MULTI-MSMS	20190712_QE3_nLC5_DS_SA_PA_HeLa_HCl_pH_2_2h_02	712_QE3_nLC5_DS_SA_PA_HeLa_HCl_pH_2_2h_02	879.073	3	878.734	2633.18	33282.3	5.2037	0.0045727	0.1184	0.00010404	5.3221	0.0046767	879.068	26.408	0.17283	26.408	26.325	26.497	0					55	17	5	0	0	0	6.4847e-05
ADAFKELDDDMDGTVSVTELQTHP	24	Unmodified	_ADAFKELDDDMDGTVSVTELQTHP_					0	0	0	0	2	P14314	P14314	P14314	PRKCSH	Glucosidase 2 subunit beta	MULTI-MSMS	20190712_QE3_nLC5_DS_SA_PA_HeLa_HCl_pH_2_5_2h_01	712_QE3_nLC5_DS_SA_PA_HeLa_HCl_pH_2_5_2h_01	879.073	3	878.734	2633.18	33913.5	4.3406	0.0038142	0.81174	0.0007133	5.1523	0.0045275	879.069	26.464	0.1158	26.464	26.398	26.513	-3.5527e-15					30	11	4	0	0	0	5.2367e-05
ADAFKELDDDMDGTVSVTELQTHP	24	Unmodified	_ADAFKELDDDMDGTVSVTELQTHP_					0	0	0	0	2	P14314	P14314	P14314	PRKCSH	Glucosidase 2 subunit beta	MULTI-MSMS	20190712_QE3_nLC5_DS_SA_PA_HeLa_HCl_pH_2_5_2h_02	712_QE3_nLC5_DS_SA_PA_HeLa_HCl_pH_2_5_2h_02	879.072	3	878.734	2633.18	33755.8	6.0219	0.0052916	0.39689	0.00034876	6.4188	0.0056404	879.069	26.5	0.1262	26.5	26.43	26.556	-3.5527e-15					42	12	4	0	0	0	5.1208e-05
ADAFKELDDDMDGTVSVTELQTHP	24	Oxidation (M)	_ADAFKELDDDM(ox)DGTVSVTELQTHP_		ADAFKELDDDM(1)DGTVSVTELQTHP		ADAFKELDDDM(109.41)DGTVSVTELQTHP	0	0	0	1	2	P14314	P14314	P14314	PRKCSH	Glucosidase 2 subunit beta	MULTI-MSMS	20190712_QE3_nLC5_DS_SA_PA_HeLa_HCl_pH_1_5_2h_01	712_QE3_nLC5_DS_SA_PA_HeLa_HCl_pH_1_5_2h_01	884.404	3	884.066	2649.18	33920.7	4.7343	0.0041854	1.0839	0.00095827	5.8182	0.0051437	884.401	22.128	0.094833	22.128	22.083	22.178	0					14	9	2	0	0	0	1.3134e-05
ADASKVVAKGLGLSKA	16	Unmodified	_ADASKVVAKGLGLSKA_					0	0	0	0	3	P21333	P21333	P21333	FLNA	Filamin-A	MULTI-MSMS	20190508_QE3_nLC3_DS_SA_PA_HeLa_IS_HCl_pH_1_5_2h_01	508_QE3_nLC3_DS_SA_PA_HeLa_IS_HCl_pH_1_5_2h_01	505.637	3	505.635	1513.88	44392.4	2.8973	0.001465	-0.098083	-4.9594e-05	2.7993	0.0014154	505.635	12.255	0.17094	12.255	12.155	12.326	0					32	17	2	0	0	0	0.0015186
ADASKVVAKGLGLSKA	16	Unmodified	_ADASKVVAKGLGLSKA_					0	0	0	0	3	P21333	P21333	P21333	FLNA	Filamin-A	MULTI-MSMS	20190508_QE3_nLC3_DS_SA_PA_HeLa_IS_HCl_pH_1_5_2h_01	508_QE3_nLC3_DS_SA_PA_HeLa_IS_HCl_pH_1_5_2h_01	379.479	4	379.478	1513.88	51027.6	2.6749	0.0010151	-0.093997	-3.567e-05	2.5809	0.0009794	379.478	12.234	0.18986	12.234	12.146	12.335	0					58	19	4	0	0	0	0.00019018
ADASKVVAKGLGLSKA	16	Unmodified	_ADASKVVAKGLGLSKA_					0	0	0	0	3	P21333	P21333	P21333	FLNA	Filamin-A	MULTI-MSMS	20190508_QE3_nLC3_DS_SA_PA_HeLa_IS_HCl_pH_1_5_2h_02	508_QE3_nLC3_DS_SA_PA_HeLa_IS_HCl_pH_1_5_2h_02	505.971	3	505.635	1513.88	44704.4	2.8739	0.0014531	0.039185	1.9813e-05	2.9131	0.001473	505.635	12.167	0.18022	12.167	12.088	12.268	1.7764e-15					43	18	3	0	0	0	2.2113e-09
ADASKVVAKGLGLSKA	16	Unmodified	_ADASKVVAKGLGLSKA_					0	0	0	0	3	P21333	P21333	P21333	FLNA	Filamin-A	MULTI-MSMS	20190508_QE3_nLC3_DS_SA_PA_HeLa_IS_HCl_pH_1_5_4h_01	508_QE3_nLC3_DS_SA_PA_HeLa_IS_HCl_pH_1_5_4h_01	505.636	3	505.635	1513.88	44359.7	2.975	0.0015043	-0.47635	-0.00024086	2.4987	0.0012634	505.634	12.205	0.1896	12.205	12.111	12.3	0					34	19	2	0	0	0	0.0012461
ADASKVVAKGLGLSKA	16	Unmodified	_ADASKVVAKGLGLSKA_					0	0	0	0	3	P21333	P21333	P21333	FLNA	Filamin-A	MULTI-MSMS	20190508_QE3_nLC3_DS_SA_PA_HeLa_IS_HCl_pH_1_5_4h_01	508_QE3_nLC3_DS_SA_PA_HeLa_IS_HCl_pH_1_5_4h_01	379.729	4	379.478	1513.88	51433.8	2.5327	0.00096112	-0.20915	-7.9367e-05	2.3236	0.00088175	379.478	12.213	0.16123	12.213	12.111	12.272	-1.7764e-15					39	16	3	0	0	0	6.4923e-06
ADASKVVAKGLGLSKA	16	Unmodified	_ADASKVVAKGLGLSKA_					0	0	0	0	3	P21333	P21333	P21333	FLNA	Filamin-A	MULTI-MSMS	20190508_QE3_nLC3_DS_SA_PA_HeLa_IS_HCl_pH_1_5_4h_02	508_QE3_nLC3_DS_SA_PA_HeLa_IS_HCl_pH_1_5_4h_02	505.636	3	505.635	1513.88	44658.8	3.336	0.0016868	0.24334	0.00012304	3.5793	0.0018098	505.635	12.172	0.13279	12.172	12.092	12.225	0					34	13	3	0	0	0	3.1249e-09
ADASKVVAKGLGLSKA	16	Unmodified	_ADASKVVAKGLGLSKA_					0	0	0	0	3	P21333	P21333	P21333	FLNA	Filamin-A	MULTI-MSMS	20190508_QE3_nLC3_DS_SA_PA_HeLa_IS_HCl_pH_1_5_18h_01	508_QE3_nLC3_DS_SA_PA_HeLa_IS_HCl_pH_1_5_18h_01	505.637	3	505.635	1513.88	44721.9	3.3871	0.0017127	0.01582	7.9989e-06	3.403	0.0017207	505.635	12.259	0.17058	12.259	12.176	12.347	0					32	17	2	0	0	0	0.00034588
ADASKVVAKGLGLSKA	16	Unmodified	_ADASKVVAKGLGLSKA_					0	0	0	0	3	P21333	P21333	P21333	FLNA	Filamin-A	MULTI-MSMS	20190508_QE3_nLC3_DS_SA_PA_HeLa_IS_HCl_pH_1_5_18h_01	508_QE3_nLC3_DS_SA_PA_HeLa_IS_HCl_pH_1_5_18h_01	379.729	4	379.478	1513.88	50498	3.2574	0.0012361	0.015171	5.7569e-06	3.2726	0.0012419	379.728	12.253	0.18003	12.253	12.167	12.347	-1.7764e-15					52	18	4	0	0	0	0.0039757
ADASKVVAKGLGLSKA	16	Unmodified	_ADASKVVAKGLGLSKA_					0	0	0	0	3	P21333	P21333	P21333	FLNA	Filamin-A	MULTI-MSMS	20190508_QE3_nLC3_DS_SA_PA_HeLa_IS_HCl_pH_1_5_18h_02#2	508_QE3_nLC3_DS_SA_PA_HeLa_IS_HCl_pH_1_5_18h_02#2	505.638	3	505.635	1513.88	44300.2	4.5486	0.0022999	-0.028754	-1.4539e-05	4.5198	0.0022854	505.635	12.197	0.1615	12.197	12.111	12.273	0					41	16	3	0	0	0	6.3344e-06
ADASKVVAKGLGLSKA	16	Unmodified	_ADASKVVAKGLGLSKA_					0	0	0	0	3	P21333	P21333	P21333	FLNA	Filamin-A	MULTI-MSMS	20190712_QE3_nLC5_DS_SA_PA_HeLa_HCl_pH_1_5_2h_01	712_QE3_nLC5_DS_SA_PA_HeLa_HCl_pH_1_5_2h_01	505.972	3	505.635	1513.88	43254.9	4.9278	0.0024917	0.029863	1.51e-05	4.9576	0.0025068	505.635	13.001	0.12255	13.001	12.93	13.053	0					22	12	2	0	0	0	0.0015376
ADASKVVAKGLGLSKA	16	Unmodified	_ADASKVVAKGLGLSKA_					0	0	0	0	3	P21333	P21333	P21333	FLNA	Filamin-A	MULTI-MSMS	20190712_QE3_nLC5_DS_SA_PA_HeLa_HCl_pH_1_5_2h_02	712_QE3_nLC5_DS_SA_PA_HeLa_HCl_pH_1_5_2h_02	505.636	3	505.635	1513.88	44460.6	4.376	0.0022127	-0.76777	-0.00038821	3.6082	0.0018244	505.634	12.018	0.10346	12.018	11.964	12.068	0					18	10	2	0	0	0	7.6711e-06
ADCGQLEILEFLLLKGA	17	Unmodified	_ADCGQLEILEFLLLKGA_					0	0	0	0	1	P58546	P58546	P58546	MTPN	Myotrophin	MULTI-MSMS	20190508_QE3_nLC3_DS_SA_PA_HeLa_IS_HCl_pH_1_5_1h_01	508_QE3_nLC3_DS_SA_PA_HeLa_IS_HCl_pH_1_5_1h_01	946.014	2	945.506	1889	32507	4.9349	0.004666	0.40903	0.00038674	5.3439	0.0050527	946.007	32.979	0.10238	32.979	32.93	33.032	0					21	12	4	0	0	0	5.3649e-06
ADCGQLEILEFLLLKGA	17	Unmodified	_ADCGQLEILEFLLLKGA_					0	0	0	0	1	P58546	P58546	P58546	MTPN	Myotrophin	MULTI-MSMS	20190508_QE3_nLC3_DS_SA_PA_HeLa_IS_HCl_pH_1_5_1h_01	508_QE3_nLC3_DS_SA_PA_HeLa_IS_HCl_pH_1_5_1h_01	630.677	3	630.673	1889	38349.7	5.7092	0.0036007	0.64965	0.00040972	6.3589	0.0040104	630.673	32.979	0.027224	32.979	32.967	32.994	0					5	3	2	0	0	0	5.0389e-08
ADCGQLEILEFLLLKGA	17	Unmodified	_ADCGQLEILEFLLLKGA_					0	0	0	0	1	P58546	P58546	P58546	MTPN	Myotrophin	MULTI-MSMS	20190508_QE3_nLC3_DS_SA_PA_HeLa_IS_HCl_pH_1_5_2h_01	508_QE3_nLC3_DS_SA_PA_HeLa_IS_HCl_pH_1_5_2h_01	946.012	2	945.506	1889	31746.1	4.318	0.0040826	0.31646	0.00029921	4.6344	0.0043819	946.006	32.952	0.087656	32.952	32.912	32.999	0					26	8	4	0	0	0	1.6716e-05
ADCGQLEILEFLLLKGA	17	Unmodified	_ADCGQLEILEFLLLKGA_					0	0	0	0	1	P58546	P58546	P58546	MTPN	Myotrophin	MSMS	20190508_QE3_nLC3_DS_SA_PA_HeLa_IS_HCl_pH_1_5_2h_01	508_QE3_nLC3_DS_SA_PA_HeLa_IS_HCl_pH_1_5_2h_01	630.675	3	630.673	1889	NaN	NaN	NaN	NaN	NaN	NaN	NaN	NaN	32.948	1	32.948	32.448	33.448	0								0	0	0	3.5097e-07
ADCGQLEILEFLLLKGA	17	Unmodified	_ADCGQLEILEFLLLKGA_					0	0	0	0	1	P58546	P58546	P58546	MTPN	Myotrophin	MULTI-MSMS	20190508_QE3_nLC3_DS_SA_PA_HeLa_IS_HCl_pH_1_5_2h_02	508_QE3_nLC3_DS_SA_PA_HeLa_IS_HCl_pH_1_5_2h_02	946.015	2	945.506	1889	31478.1	3.4986	0.0033079	-0.32088	-0.00030339	3.1777	0.0030045	946.008	32.923	0.086945	32.923	32.873	32.96	0					19	8	4	0	0	0	0.0024159
ADCGQLEILEFLLLKGA	17	Unmodified	_ADCGQLEILEFLLLKGA_					0	0	0	0	1	P58546	P58546	P58546	MTPN	Myotrophin	MULTI-MSMS	20190508_QE3_nLC3_DS_SA_PA_HeLa_IS_HCl_pH_1_5_2h_02	508_QE3_nLC3_DS_SA_PA_HeLa_IS_HCl_pH_1_5_2h_02	630.678	3	630.673	1889	40973.4	4.072	0.0025681	0.73233	0.00046186	4.8044	0.00303	630.673	32.92	0.077326	32.92	32.892	32.969	0					16	7	3	0	0	0	1.6296e-06
ADCGQLEILEFLLLKGA	17	Unmodified	_ADCGQLEILEFLLLKGA_					0	0	0	0	1	P58546	P58546	P58546	MTPN	Myotrophin	MULTI-MSMS	20190508_QE3_nLC3_DS_SA_PA_HeLa_IS_HCl_pH_1_5_4h_01	508_QE3_nLC3_DS_SA_PA_HeLa_IS_HCl_pH_1_5_4h_01	946.011	2	945.506	1889	31225	4.2179	0.0039881	-0.8251	-0.00078014	3.3928	0.0032079	946.006	32.962	0.06801	32.962	32.922	32.99	7.1054e-15					18	6	4	0	0	0	1.2479e-05
ADCGQLEILEFLLLKGA	17	Unmodified	_ADCGQLEILEFLLLKGA_					0	0	0	0	1	P58546	P58546	P58546	MTPN	Myotrophin	MULTI-MSMS	20190508_QE3_nLC3_DS_SA_PA_HeLa_IS_HCl_pH_1_5_4h_01	508_QE3_nLC3_DS_SA_PA_HeLa_IS_HCl_pH_1_5_4h_01	630.676	3	630.673	1889	38126.7	4.7245	0.0029796	-0.24293	-0.00015321	4.4816	0.0028264	631.007	32.955	0.097174	32.955	32.902	32.999	0					25	9	4	0	0	0	2.1919e-07
ADCGQLEILEFLLLKGA	17	Unmodified	_ADCGQLEILEFLLLKGA_					0	0	0	0	1	P58546	P58546	P58546	MTPN	Myotrophin	MULTI-MSMS	20190508_QE3_nLC3_DS_SA_PA_HeLa_IS_HCl_pH_1_5_4h_02	508_QE3_nLC3_DS_SA_PA_HeLa_IS_HCl_pH_1_5_4h_02	945.512	2	945.506	1889	32069.2	3.0513	0.002885	-1.3903	-0.0013145	1.661	0.0015705	946.008	32.911	0.076988	32.911	32.864	32.941	0					14	7	3	0	0	0	0.00055676
ADCGQLEILEFLLLKGA	17	Unmodified	_ADCGQLEILEFLLLKGA_					0	0	0	0	1	P58546	P58546	P58546	MTPN	Myotrophin	MULTI-MSMS	20190508_QE3_nLC3_DS_SA_PA_HeLa_IS_HCl_pH_1_5_18h_01	508_QE3_nLC3_DS_SA_PA_HeLa_IS_HCl_pH_1_5_18h_01	946.009	2	945.506	1889	32438.6	3.5111	0.0033198	1.5023	0.0014204	5.0134	0.0047402	946.009	32.932	0.096516	32.932	32.879	32.976	0					17	9	3	0	0	0	0.00014273
ADDFGFFSSSESGAP	15	Acetyl (Protein N-term)	_(ac)ADDFGFFSSSESGAP_					1	0	0	0	2	P09497	P09497	P09497	CLTB	Clathrin light chain B	MULTI-MSMS	20190508_QE3_nLC3_DS_SA_PA_HeLa_IS_HCl_pH_1_5_1h_01	508_QE3_nLC3_DS_SA_PA_HeLa_IS_HCl_pH_1_5_1h_01	781.824	2	781.818	1561.62	34734.7	5.6694	0.0044325	1.5901	0.0012432	7.2595	0.0056756	781.819	31.876	0.29782	31.876	31.739	32.037	3.5527e-15					63	31	3	0	0	0	0.0062311
ADDFGFFSSSESGAP	15	Acetyl (Protein N-term)	_(ac)ADDFGFFSSSESGAP_					1	0	0	0	2	P09497	P09497	P09497	CLTB	Clathrin light chain B	MULTI-MSMS	20190508_QE3_nLC3_DS_SA_PA_HeLa_IS_HCl_pH_1_5_2h_01	508_QE3_nLC3_DS_SA_PA_HeLa_IS_HCl_pH_1_5_2h_01	781.821	2	781.818	1561.62	34989.9	4.474	0.0034978	-0.41271	-0.00032266	4.0612	0.0031752	781.817	31.887	0.19344	31.887	31.806	32	3.5527e-15					43	19	4	0	0	0	0.012386
ADDFGFFSSSESGAP	15	Acetyl (Protein N-term)	_(ac)ADDFGFFSSSESGAP_					1	0	0	0	2	P09497	P09497	P09497	CLTB	Clathrin light chain B	MULTI-MSMS	20190508_QE3_nLC3_DS_SA_PA_HeLa_IS_HCl_pH_1_5_2h_02	508_QE3_nLC3_DS_SA_PA_HeLa_IS_HCl_pH_1_5_2h_02	781.819	2	781.818	1561.62	35810.2	3.6407	0.0028464	-2.4693	-0.0019306	1.1714	0.00091582	781.816	31.91	0.14459	31.91	31.828	31.973	3.5527e-15					19	14	2	0	0	0	0.0065917
ADDFGFFSSSESGAP	15	Acetyl (Protein N-term)	_(ac)ADDFGFFSSSESGAP_					1	0	0	0	2	P09497	P09497	P09497	CLTB	Clathrin light chain B	MULTI-MSMS	20190508_QE3_nLC3_DS_SA_PA_HeLa_IS_HCl_pH_1_5_4h_01	508_QE3_nLC3_DS_SA_PA_HeLa_IS_HCl_pH_1_5_4h_01	781.819	2	781.818	1561.62	36263.1	4.6892	0.0036661	0.2481	0.00019397	4.9373	0.0038601	781.818	31.902	0.18411	31.902	31.813	31.998	0					44	18	4	0	0	0	0.0062311
ADDFGFFSSSESGAP	15	Acetyl (Protein N-term)	_(ac)ADDFGFFSSSESGAP_					1	0	0	0	2	P09497	P09497	P09497	CLTB	Clathrin light chain B	MULTI-MSMS	20190508_QE3_nLC3_DS_SA_PA_HeLa_IS_HCl_pH_1_5_4h_02	508_QE3_nLC3_DS_SA_PA_HeLa_IS_HCl_pH_1_5_4h_02	781.82	2	781.818	1561.62	35635.7	3.7126	0.0029026	0.11072	8.6559e-05	3.8233	0.0029891	781.817	31.928	0.13506	31.928	31.868	32.003	3.5527e-15					23	13	2	0	0	0	0.0019952
ADDFGFFSSSESGAP	15	Acetyl (Protein N-term)	_(ac)ADDFGFFSSSESGAP_					1	0	0	0	2	P09497	P09497	P09497	CLTB	Clathrin light chain B	MULTI-MSMS	20190712_QE3_nLC5_DS_SA_PA_HeLa_HCl_pH_1_5_2h_01	712_QE3_nLC5_DS_SA_PA_HeLa_HCl_pH_1_5_2h_01	782.324	2	781.818	1561.62	36614.7	4.9713	0.0038867	1.5118	0.0011819	6.4831	0.0050686	781.819	32.202	0.096546	32.202	32.148	32.245	0					21	9	3	0	0	0	0.0075321
ADDFGFFSSSESGAP	15	Acetyl (Protein N-term)	_(ac)ADDFGFFSSSESGAP_					1	0	0	0	2	P09497	P09497	P09497	CLTB	Clathrin light chain B	MULTI-MSMS	20190712_QE3_nLC5_DS_SA_PA_HeLa_HCl_pH_2_2h_02	712_QE3_nLC5_DS_SA_PA_HeLa_HCl_pH_2_2h_02	781.823	2	781.818	1561.62	36467.7	6.272	0.0049035	1.6065	0.001256	7.8785	0.0061596	781.818	32.193	0.16412	32.193	32.111	32.275	-7.1054e-15					43	16	4	0	0	0	0.0062311
ADDFGFFSSSESGAP	15	Acetyl (Protein N-term)	_(ac)ADDFGFFSSSESGAP_					1	0	0	0	2	P09497	P09497	P09497	CLTB	Clathrin light chain B	MULTI-MSMS	20190712_QE3_nLC5_DS_SA_PA_HeLa_HCl_pH_2_5_2h_01	712_QE3_nLC5_DS_SA_PA_HeLa_HCl_pH_2_5_2h_01	781.822	2	781.818	1561.62	35791.3	6.3974	0.0050016	0.89258	0.00069783	7.2899	0.0056994	781.818	32.178	0.1546	32.178	32.086	32.241	0					41	15	4	0	0	0	0.018964
ADDFGFFSSSESGAP	15	Acetyl (Protein N-term)	_(ac)ADDFGFFSSSESGAP_					1	0	0	0	2	P09497	P09497	P09497	CLTB	Clathrin light chain B	MULTI-MSMS	20190712_QE3_nLC5_DS_SA_PA_HeLa_HCl_pH_2_5_2h_02	712_QE3_nLC5_DS_SA_PA_HeLa_HCl_pH_2_5_2h_02	781.827	2	781.818	1561.62	36031.3	7.308	0.0057135	0.81263	0.00063533	8.1206	0.0063489	781.818	32.187	0.13624	32.187	32.122	32.258	0					33	13	3	0	0	0	0.018964
ADDLDFETGDAGA	13	Acetyl (Protein N-term)	_(ac)ADDLDFETGDAGA_					1	0	0	0	2	P63241;Q6IS14	P63241	P63241	EIF5A;EIF5AL1	Eukaryotic translation initiation factor 5A-1;Eukaryotic translation initiation factor 5A-1-like	MULTI-MSMS	20190712_QE3_nLC5_DS_SA_PA_HeLa_HCl_pH_2_5_2h_01	712_QE3_nLC5_DS_SA_PA_HeLa_HCl_pH_2_5_2h_01	669.773	2	669.77	1337.53	37985.1	5.0455	0.0033793	-1.0548	-0.00070647	3.9907	0.0026729	669.77	24.773	0.18165	24.773	24.685	24.867	0					36	18	3	0	0	0	0.035326
ADDLDFETGDAGASATFP	18	Acetyl (Protein N-term)	_(ac)ADDLDFETGDAGASATFP_					1	0	0	0	4	P63241;Q6IS14	P63241	P63241	EIF5A;EIF5AL1	Eukaryotic translation initiation factor 5A-1;Eukaryotic translation initiation factor 5A-1-like	MSMS	20190508_QE3_nLC3_DS_SA_PA_HeLa_IS_HCl_pH_1_5_1h_01	508_QE3_nLC3_DS_SA_PA_HeLa_IS_HCl_pH_1_5_1h_01	921.392	2	921.389	1840.76	NaN	NaN	NaN	NaN	NaN	NaN	NaN	NaN	31.542	1	31.542	31.042	32.042	0								0	0	0	0.04431
ADDLDFETGDAGASATFP	18	Acetyl (Protein N-term)	_(ac)ADDLDFETGDAGASATFP_					1	0	0	0	4	P63241;Q6IS14	P63241	P63241	EIF5A;EIF5AL1	Eukaryotic translation initiation factor 5A-1;Eukaryotic translation initiation factor 5A-1-like	MULTI-MSMS	20190508_QE3_nLC3_DS_SA_PA_HeLa_IS_HCl_pH_1_5_1h_02	508_QE3_nLC3_DS_SA_PA_HeLa_IS_HCl_pH_1_5_1h_02	921.393	2	921.389	1840.76	32808.4	3.9856	0.0036723	-0.348	-0.00032064	3.6376	0.0033517	921.89	31.391	0.50446	31.391	31.038	31.543	0					126	51	3	0	0	0	0.010622
ADDLDFETGDAGASATFP	18	Acetyl (Protein N-term)	_(ac)ADDLDFETGDAGASATFP_					1	0	0	0	4	P63241;Q6IS14	P63241	P63241	EIF5A;EIF5AL1	Eukaryotic translation initiation factor 5A-1;Eukaryotic translation initiation factor 5A-1-like	MULTI-MSMS	20190508_QE3_nLC3_DS_SA_PA_HeLa_IS_HCl_pH_1_5_1h_02	508_QE3_nLC3_DS_SA_PA_HeLa_IS_HCl_pH_1_5_1h_02	921.383	2	921.389	1840.76	33083.5	3.8226	0.0035221	-1.7274	-0.0015916	2.0951	0.0019304	921.388	31.673	0.24103	31.673	31.55	31.792	0					29	24	2	0	0	0	0.028129
ADDLDFETGDAGASATFP	18	Acetyl (Protein N-term)	_(ac)ADDLDFETGDAGASATFP_					1	0	0	0	4	P63241;Q6IS14	P63241	P63241	EIF5A;EIF5AL1	Eukaryotic translation initiation factor 5A-1;Eukaryotic translation initiation factor 5A-1-like	MULTI-MSMS	20190508_QE3_nLC3_DS_SA_PA_HeLa_IS_HCl_pH_1_5_2h_01	508_QE3_nLC3_DS_SA_PA_HeLa_IS_HCl_pH_1_5_2h_01	921.392	2	921.389	1840.76	32985	3.9068	0.0035997	-0.12475	-0.00011495	3.782	0.0034847	921.891	31.272	0.72713	31.272	30.982	31.709	0					160	74	4	0	0	0	0.010622
ADDLDFETGDAGASATFP	18	Acetyl (Protein N-term)	_(ac)ADDLDFETGDAGASATFP_					1	0	0	0	4	P63241;Q6IS14	P63241	P63241	EIF5A;EIF5AL1	Eukaryotic translation initiation factor 5A-1;Eukaryotic translation initiation factor 5A-1-like	MULTI-MSMS	20190508_QE3_nLC3_DS_SA_PA_HeLa_IS_HCl_pH_1_5_2h_02	508_QE3_nLC3_DS_SA_PA_HeLa_IS_HCl_pH_1_5_2h_02	921.394	2	921.389	1840.76	32964.1	3.643	0.0033567	-0.2854	-0.00026296	3.3576	0.0030937	921.388	31.291	0.18364	31.291	31.115	31.298	-3.5527e-15					33	18	3	0	0	0	0.024157
ADDLDFETGDAGASATFP	18	Acetyl (Protein N-term)	_(ac)ADDLDFETGDAGASATFP_					1	0	0	0	4	P63241;Q6IS14	P63241	P63241	EIF5A;EIF5AL1	Eukaryotic translation initiation factor 5A-1;Eukaryotic translation initiation factor 5A-1-like	MULTI-MSMS	20190508_QE3_nLC3_DS_SA_PA_HeLa_IS_HCl_pH_1_5_2h_02	508_QE3_nLC3_DS_SA_PA_HeLa_IS_HCl_pH_1_5_2h_02	921.391	2	921.389	1840.76	32724.2	3.3261	0.0030647	-0.43698	-0.00040263	2.8891	0.002662	921.891	31.372	0.50097	31.372	31.318	31.819	0					120	51	3	0	0	0	0.03694
ADDLDFETGDAGASATFP	18	Acetyl (Protein N-term)	_(ac)ADDLDFETGDAGASATFP_					1	0	0	0	4	P63241;Q6IS14	P63241	P63241	EIF5A;EIF5AL1	Eukaryotic translation initiation factor 5A-1;Eukaryotic translation initiation factor 5A-1-like	MULTI-MSMS	20190508_QE3_nLC3_DS_SA_PA_HeLa_IS_HCl_pH_1_5_4h_01	508_QE3_nLC3_DS_SA_PA_HeLa_IS_HCl_pH_1_5_4h_01	921.893	2	921.389	1840.76	32964.8	4.467	0.0041158	0.13874	0.00012783	4.6057	0.0042437	921.891	31.368	0.70054	31.368	30.947	31.648	0					140	71	4	0	0	0	0.024157
ADDLDFETGDAGASATFP	18	Acetyl (Protein N-term)	_(ac)ADDLDFETGDAGASATFP_					1	0	0	0	4	P63241;Q6IS14	P63241	P63241	EIF5A;EIF5AL1	Eukaryotic translation initiation factor 5A-1;Eukaryotic translation initiation factor 5A-1-like	MULTI-MSMS	20190508_QE3_nLC3_DS_SA_PA_HeLa_IS_HCl_pH_1_5_4h_02	508_QE3_nLC3_DS_SA_PA_HeLa_IS_HCl_pH_1_5_4h_02	921.386	2	921.389	1840.76	32756.9	2.8062	0.0025856	-0.42008	-0.00038706	2.3861	0.0021985	921.388	31.451	0.46266	31.451	31.309	31.772	0					87	47	3	0	0	0	0.010622
ADDLDFETGDAGASATFP	18	Acetyl (Protein N-term)	_(ac)ADDLDFETGDAGASATFP_					1	0	0	0	4	P63241;Q6IS14	P63241	P63241	EIF5A;EIF5AL1	Eukaryotic translation initiation factor 5A-1;Eukaryotic translation initiation factor 5A-1-like	MULTI-MSMS	20190508_QE3_nLC3_DS_SA_PA_HeLa_IS_HCl_pH_1_5_18h_01	508_QE3_nLC3_DS_SA_PA_HeLa_IS_HCl_pH_1_5_18h_01	921.896	2	921.389	1840.76	32753.4	4.8105	0.0044324	-1.9943	-0.0018375	2.8162	0.0025948	921.889	31.364	0.46131	31.364	31.072	31.534	-3.5527e-15					83	47	3	0	0	0	0.010622
ADDLDFETGDAGASATFP	18	Acetyl (Protein N-term)	_(ac)ADDLDFETGDAGASATFP_					1	0	0	0	4	P63241;Q6IS14	P63241	P63241	EIF5A;EIF5AL1	Eukaryotic translation initiation factor 5A-1;Eukaryotic translation initiation factor 5A-1-like	MULTI-MSMS	20190508_QE3_nLC3_DS_SA_PA_HeLa_IS_HCl_pH_1_5_18h_02#2	508_QE3_nLC3_DS_SA_PA_HeLa_IS_HCl_pH_1_5_18h_02#2	921.894	2	921.389	1840.76	32499.1	4.3125	0.0039735	-0.81928	-0.00075488	3.4932	0.0032186	921.891	31.257	0.19306	31.257	31.225	31.418	3.5527e-15					28	19	2	0	0	0	0.0092596
ADDLDFETGDAGASATFP	18	Acetyl (Protein N-term)	_(ac)ADDLDFETGDAGASATFP_					1	0	0	0	4	P63241;Q6IS14	P63241	P63241	EIF5A;EIF5AL1	Eukaryotic translation initiation factor 5A-1;Eukaryotic translation initiation factor 5A-1-like	MULTI-MSMS	20190712_QE3_nLC5_DS_SA_PA_HeLa_HCl_pH_1_5_2h_01	712_QE3_nLC5_DS_SA_PA_HeLa_HCl_pH_1_5_2h_01	921.397	2	921.389	1840.76	33152	6.0039	0.0055319	0.16159	0.00014889	6.1655	0.0056808	921.389	31.46	0.69997	31.46	31.208	31.908	0					174	72	4	0	0	0	0.053487
ADDLDFETGDAGASATFP	18	Acetyl (Protein N-term)	_(ac)ADDLDFETGDAGASATFP_					1	0	0	0	4	P63241;Q6IS14	P63241	P63241	EIF5A;EIF5AL1	Eukaryotic translation initiation factor 5A-1;Eukaryotic translation initiation factor 5A-1-like	MULTI-MSMS	20190712_QE3_nLC5_DS_SA_PA_HeLa_HCl_pH_2_2h_01	712_QE3_nLC5_DS_SA_PA_HeLa_HCl_pH_2_2h_01	921.901	2	921.389	1840.76	33021.6	5.2723	0.0048579	-0.0035765	-3.2954e-06	5.2688	0.0048546	921.389	31.423	0.70542	31.423	31.17	31.876	0					248	73	4	0	0	0	0.0030068
ADDLDFETGDAGASATFP	18	Acetyl (Protein N-term)	_(ac)ADDLDFETGDAGASATFP_					1	0	0	0	4	P63241;Q6IS14	P63241	P63241	EIF5A;EIF5AL1	Eukaryotic translation initiation factor 5A-1;Eukaryotic translation initiation factor 5A-1-like	MULTI-MSMS	20190712_QE3_nLC5_DS_SA_PA_HeLa_HCl_pH_2_2h_02	712_QE3_nLC5_DS_SA_PA_HeLa_HCl_pH_2_2h_02	921.897	2	921.389	1840.76	32949.7	5.5306	0.0050958	0.10174	9.3744e-05	5.6323	0.0051896	921.389	31.417	0.79297	31.417	31.163	31.956	-3.5527e-15					271	82	4	0	0	0	0.010622
ADDLDFETGDAGASATFP	18	Acetyl (Protein N-term)	_(ac)ADDLDFETGDAGASATFP_					1	0	0	0	4	P63241;Q6IS14	P63241	P63241	EIF5A;EIF5AL1	Eukaryotic translation initiation factor 5A-1;Eukaryotic translation initiation factor 5A-1-like	MULTI-MSMS	20190712_QE3_nLC5_DS_SA_PA_HeLa_HCl_pH_2_5_2h_01	712_QE3_nLC5_DS_SA_PA_HeLa_HCl_pH_2_5_2h_01	921.392	2	921.389	1840.76	32918.1	5.2154	0.0048054	-0.18799	-0.00017321	5.0274	0.0046322	921.891	31.435	0.77411	31.435	31.167	31.941	-3.5527e-15					293	80	5	0	0	0	0.0030068
ADDLDFETGDAGASATFP	18	Acetyl (Protein N-term)	_(ac)ADDLDFETGDAGASATFP_					1	0	0	0	4	P63241;Q6IS14	P63241	P63241	EIF5A;EIF5AL1	Eukaryotic translation initiation factor 5A-1;Eukaryotic translation initiation factor 5A-1-like	MULTI-MSMS	20190712_QE3_nLC5_DS_SA_PA_HeLa_HCl_pH_2_5_2h_02	712_QE3_nLC5_DS_SA_PA_HeLa_HCl_pH_2_5_2h_02	921.395	2	921.389	1840.76	32886.1	5.8119	0.005355	0.050403	4.6441e-05	5.8623	0.0054014	921.389	31.427	0.91804	31.427	31.136	32.054	0					305	94	5	0	0	0	0.0030068
ADDLKRFLYKKLP	13	Acetyl (Protein N-term)	_(ac)ADDLKRFLYKKLP_					1	0	0	0	1	Q9UHA4	Q9UHA4	Q9UHA4	LAMTOR3	Ragulator complex protein LAMTOR3	MULTI-MSMS	20190508_QE3_nLC3_DS_SA_PA_HeLa_IS_HCl_pH_1_5_1h_01	508_QE3_nLC3_DS_SA_PA_HeLa_IS_HCl_pH_1_5_1h_01	413.243	4	412.991	1647.93	48788.8	3.1025	0.0012813	-0.36127	-0.0001492	2.7412	0.0011321	412.991	23.877	0.23147	23.877	23.765	23.996	0					90	23	5	0	0	0	0.031205
ADDLKRFLYKKLP	13	Acetyl (Protein N-term)	_(ac)ADDLKRFLYKKLP_					1	0	0	0	1	Q9UHA4	Q9UHA4	Q9UHA4	LAMTOR3	Ragulator complex protein LAMTOR3	MULTI-MSMS	20190508_QE3_nLC3_DS_SA_PA_HeLa_IS_HCl_pH_1_5_1h_01	508_QE3_nLC3_DS_SA_PA_HeLa_IS_HCl_pH_1_5_1h_01	550.321	3	550.319	1647.93	42589.2	3.5351	0.0019454	0.083795	4.6114e-05	3.6189	0.0019915	550.319	23.88	0.22188	23.88	23.765	23.986	0					81	22	5	0	0	0	0.0010107
ADDLKRFLYKKLP	13	Acetyl (Protein N-term)	_(ac)ADDLKRFLYKKLP_					1	0	0	0	1	Q9UHA4	Q9UHA4	Q9UHA4	LAMTOR3	Ragulator complex protein LAMTOR3	MULTI-MSMS	20190508_QE3_nLC3_DS_SA_PA_HeLa_IS_HCl_pH_1_5_1h_02	508_QE3_nLC3_DS_SA_PA_HeLa_IS_HCl_pH_1_5_1h_02	412.992	4	412.991	1647.93	49288.7	3.0949	0.0012782	-0.29648	-0.00012244	2.7984	0.0011557	412.991	23.853	0.2793	23.853	23.736	24.015	-3.5527e-15					106	28	5	0	0	0	0.027978
ADDLKRFLYKKLP	13	Acetyl (Protein N-term)	_(ac)ADDLKRFLYKKLP_					1	0	0	0	1	Q9UHA4	Q9UHA4	Q9UHA4	LAMTOR3	Ragulator complex protein LAMTOR3	MULTI-MSMS	20190508_QE3_nLC3_DS_SA_PA_HeLa_IS_HCl_pH_1_5_1h_02	508_QE3_nLC3_DS_SA_PA_HeLa_IS_HCl_pH_1_5_1h_02	550.322	3	550.319	1647.93	42914	3.3486	0.0018428	0.72151	0.00039706	4.0701	0.0022398	550.653	23.855	0.24078	23.855	23.745	23.986	0					74	24	4	0	0	0	0.004673
ADDLKRFLYKKLP	13	Acetyl (Protein N-term)	_(ac)ADDLKRFLYKKLP_					1	0	0	0	1	Q9UHA4	Q9UHA4	Q9UHA4	LAMTOR3	Ragulator complex protein LAMTOR3	MULTI-MSMS	20190508_QE3_nLC3_DS_SA_PA_HeLa_IS_HCl_pH_1_5_2h_01	508_QE3_nLC3_DS_SA_PA_HeLa_IS_HCl_pH_1_5_2h_01	412.993	4	412.991	1647.93	48539.1	3.1283	0.001292	-0.45286	-0.00018703	2.6754	0.0011049	412.991	23.783	0.24101	23.783	23.645	23.886	0					89	24	5	0	0	0	0.049332
ADDLKRFLYKKLP	13	Acetyl (Protein N-term)	_(ac)ADDLKRFLYKKLP_					1	0	0	0	1	Q9UHA4	Q9UHA4	Q9UHA4	LAMTOR3	Ragulator complex protein LAMTOR3	MULTI-MSMS	20190508_QE3_nLC3_DS_SA_PA_HeLa_IS_HCl_pH_1_5_2h_01	508_QE3_nLC3_DS_SA_PA_HeLa_IS_HCl_pH_1_5_2h_01	550.656	3	550.319	1647.93	43177.4	3.6328	0.0019992	0.24029	0.00013224	3.8731	0.0021314	550.653	23.764	0.2122	23.764	23.655	23.867	0					74	21	4	0	0	0	0.007045
ADDLKRFLYKKLP	13	Acetyl (Protein N-term)	_(ac)ADDLKRFLYKKLP_					1	0	0	0	1	Q9UHA4	Q9UHA4	Q9UHA4	LAMTOR3	Ragulator complex protein LAMTOR3	MULTI-MSMS	20190508_QE3_nLC3_DS_SA_PA_HeLa_IS_HCl_pH_1_5_2h_02	508_QE3_nLC3_DS_SA_PA_HeLa_IS_HCl_pH_1_5_2h_02	412.992	4	412.991	1647.93	49283.3	2.9283	0.0012094	0.42905	0.00017719	3.3574	0.0013866	412.991	23.65	0.2599	23.65	23.522	23.782	0					74	26	4	0	0	0	0.036363
ADDLKRFLYKKLP	13	Acetyl (Protein N-term)	_(ac)ADDLKRFLYKKLP_					1	0	0	0	1	Q9UHA4	Q9UHA4	Q9UHA4	LAMTOR3	Ragulator complex protein LAMTOR3	MULTI-MSMS	20190508_QE3_nLC3_DS_SA_PA_HeLa_IS_HCl_pH_1_5_2h_02	508_QE3_nLC3_DS_SA_PA_HeLa_IS_HCl_pH_1_5_2h_02	550.655	3	550.319	1647.93	43193.9	3.3988	0.0018704	0.71427	0.00039308	4.113	0.0022635	550.319	23.646	0.22137	23.646	23.541	23.763	0					62	22	4	0	0	0	0.01323
ADDLKRFLYKKLP	13	Acetyl (Protein N-term)	_(ac)ADDLKRFLYKKLP_					1	0	0	0	1	Q9UHA4	Q9UHA4	Q9UHA4	LAMTOR3	Ragulator complex protein LAMTOR3	MULTI-MSMS	20190508_QE3_nLC3_DS_SA_PA_HeLa_IS_HCl_pH_1_5_4h_01	508_QE3_nLC3_DS_SA_PA_HeLa_IS_HCl_pH_1_5_4h_01	412.993	4	412.991	1647.93	48691.1	2.9342	0.0012118	-0.60066	-0.00024807	2.3335	0.00096372	412.991	23.741	0.26042	23.741	23.617	23.878	0					84	26	4	0	0	0	0.032315
ADDLKRFLYKKLP	13	Acetyl (Protein N-term)	_(ac)ADDLKRFLYKKLP_					1	0	0	0	1	Q9UHA4	Q9UHA4	Q9UHA4	LAMTOR3	Ragulator complex protein LAMTOR3	MULTI-MSMS	20190508_QE3_nLC3_DS_SA_PA_HeLa_IS_HCl_pH_1_5_4h_01	508_QE3_nLC3_DS_SA_PA_HeLa_IS_HCl_pH_1_5_4h_01	550.655	3	550.319	1647.93	42923.6	3.2626	0.0017955	-0.19219	-0.00010577	3.0704	0.0016897	550.653	23.734	0.24121	23.734	23.617	23.858	0					70	24	4	0	0	0	0.014326
ADDLKRFLYKKLP	13	Acetyl (Protein N-term)	_(ac)ADDLKRFLYKKLP_					1	0	0	0	1	Q9UHA4	Q9UHA4	Q9UHA4	LAMTOR3	Ragulator complex protein LAMTOR3	MULTI-MSMS	20190508_QE3_nLC3_DS_SA_PA_HeLa_IS_HCl_pH_1_5_4h_02	508_QE3_nLC3_DS_SA_PA_HeLa_IS_HCl_pH_1_5_4h_02	412.992	4	412.991	1647.93	48987.5	3.568	0.0014735	-0.23403	-9.6654e-05	3.3339	0.0013769	413.242	23.611	0.25971	23.611	23.487	23.746	-3.5527e-15					78	26	4	0	0	0	0.030338
ADDLKRFLYKKLP	13	Acetyl (Protein N-term)	_(ac)ADDLKRFLYKKLP_					1	0	0	0	1	Q9UHA4	Q9UHA4	Q9UHA4	LAMTOR3	Ragulator complex protein LAMTOR3	MULTI-MSMS	20190508_QE3_nLC3_DS_SA_PA_HeLa_IS_HCl_pH_1_5_4h_02	508_QE3_nLC3_DS_SA_PA_HeLa_IS_HCl_pH_1_5_4h_02	550.656	3	550.319	1647.93	42454.3	3.9787	0.0021896	-0.2514	-0.00013835	3.7273	0.0020512	550.653	23.593	0.22133	23.593	23.496	23.718	3.5527e-15					52	22	3	0	0	0	0.0083436
ADDLKRFLYKKLP	13	Acetyl (Protein N-term)	_(ac)ADDLKRFLYKKLP_					1	0	0	0	1	Q9UHA4	Q9UHA4	Q9UHA4	LAMTOR3	Ragulator complex protein LAMTOR3	MULTI-MSMS	20190508_QE3_nLC3_DS_SA_PA_HeLa_IS_HCl_pH_1_5_18h_01	508_QE3_nLC3_DS_SA_PA_HeLa_IS_HCl_pH_1_5_18h_01	412.993	4	412.991	1647.93	49159.6	4.7093	0.0019449	-0.66205	-0.00027342	4.0473	0.0016715	413.241	23.78	0.27939	23.78	23.661	23.94	0					101	28	5	0	0	0	0.027978
ADDLKRFLYKKLP	13	Acetyl (Protein N-term)	_(ac)ADDLKRFLYKKLP_					1	0	0	0	1	Q9UHA4	Q9UHA4	Q9UHA4	LAMTOR3	Ragulator complex protein LAMTOR3	MULTI-MSMS	20190508_QE3_nLC3_DS_SA_PA_HeLa_IS_HCl_pH_1_5_18h_01	508_QE3_nLC3_DS_SA_PA_HeLa_IS_HCl_pH_1_5_18h_01	550.321	3	550.319	1647.93	42660.6	5.0243	0.002765	-0.24361	-0.00013406	4.7807	0.0026309	550.319	23.765	0.23124	23.765	23.67	23.901	0					81	23	4	0	0	0	0.014686
ADDLKRFLYKKLP	13	Acetyl (Protein N-term)	_(ac)ADDLKRFLYKKLP_					1	0	0	0	1	Q9UHA4	Q9UHA4	Q9UHA4	LAMTOR3	Ragulator complex protein LAMTOR3	MULTI-MSMS	20190508_QE3_nLC3_DS_SA_PA_HeLa_IS_HCl_pH_1_5_18h_02#2	508_QE3_nLC3_DS_SA_PA_HeLa_IS_HCl_pH_1_5_18h_02#2	550.326	3	550.319	1647.93	42858.3	5.7444	0.0031612	0.39833	0.00021921	6.1427	0.0033804	550.653	23.343	0.20366	23.343	23.268	23.472	3.5527e-15					48	20	3	0	0	0	0.012403
ADDLKRFLYKKLP	13	Acetyl (Protein N-term)	_(ac)ADDLKRFLYKKLP_					1	0	0	0	1	Q9UHA4	Q9UHA4	Q9UHA4	LAMTOR3	Ragulator complex protein LAMTOR3	MULTI-MSMS	20190508_QE3_nLC3_DS_SA_PA_HeLa_IS_HCl_pH_1_5_18h_02#2	508_QE3_nLC3_DS_SA_PA_HeLa_IS_HCl_pH_1_5_18h_02#2	412.993	4	412.991	1647.93	49819.4	5.3715	0.0022184	0.42751	0.00017656	5.7991	0.002395	412.991	23.382	0.23271	23.382	23.258	23.491	0					63	23	3	0	0	0	0.037321
ADDLKRFLYKKLP	13	Acetyl (Protein N-term)	_(ac)ADDLKRFLYKKLP_					1	0	0	0	1	Q9UHA4	Q9UHA4	Q9UHA4	LAMTOR3	Ragulator complex protein LAMTOR3	MULTI-MSMS	20190712_QE3_nLC5_DS_SA_PA_HeLa_HCl_pH_1_5_2h_01	712_QE3_nLC5_DS_SA_PA_HeLa_HCl_pH_1_5_2h_01	412.992	4	412.991	1647.93	49288.9	3.7423	0.0015455	-0.15151	-6.2572e-05	3.5908	0.001483	412.991	25.171	0.13309	25.171	25.12	25.253	3.5527e-15					47	13	4	0	0	0	0.036187
ADDLKRFLYKKLP	13	Acetyl (Protein N-term)	_(ac)ADDLKRFLYKKLP_					1	0	0	0	1	Q9UHA4	Q9UHA4	Q9UHA4	LAMTOR3	Ragulator complex protein LAMTOR3	MULTI-MSMS	20190712_QE3_nLC5_DS_SA_PA_HeLa_HCl_pH_1_5_2h_01	712_QE3_nLC5_DS_SA_PA_HeLa_HCl_pH_1_5_2h_01	550.322	3	550.319	1647.93	42358.3	4.0894	0.0022505	0.42817	0.00023563	4.5176	0.0024861	550.653	25.172	0.094914	25.172	25.129	25.224	0					30	9	4	0	0	0	0.001033
ADDLKRFLYKKLP	13	Acetyl (Protein N-term)	_(ac)ADDLKRFLYKKLP_					1	0	0	0	1	Q9UHA4	Q9UHA4	Q9UHA4	LAMTOR3	Ragulator complex protein LAMTOR3	MULTI-MSMS	20190712_QE3_nLC5_DS_SA_PA_HeLa_HCl_pH_1_5_2h_02	712_QE3_nLC5_DS_SA_PA_HeLa_HCl_pH_1_5_2h_02	412.992	4	412.991	1647.93	49200.4	3.2156	0.001328	-0.071818	-2.966e-05	3.1438	0.0012984	412.991	24.923	0.2095	24.923	24.837	25.047	0					67	21	4	0	0	0	0.036187
ADDLKRFLYKKLP	13	Acetyl (Protein N-term)	_(ac)ADDLKRFLYKKLP_					1	0	0	0	1	Q9UHA4	Q9UHA4	Q9UHA4	LAMTOR3	Ragulator complex protein LAMTOR3	MULTI-MSMS	20190712_QE3_nLC5_DS_SA_PA_HeLa_HCl_pH_1_5_2h_02	712_QE3_nLC5_DS_SA_PA_HeLa_HCl_pH_1_5_2h_02	550.322	3	550.319	1647.93	43340.6	3.5406	0.0019485	0.0026624	1.4652e-06	3.5433	0.0019499	550.319	24.91	0.19997	24.91	24.818	25.018	-3.5527e-15					56	20	4	0	0	0	0.0010775
ADDLKRFLYKKLP	13	Acetyl (Protein N-term)	_(ac)ADDLKRFLYKKLP_					1	0	0	0	1	Q9UHA4	Q9UHA4	Q9UHA4	LAMTOR3	Ragulator complex protein LAMTOR3	MULTI-MSMS	20190712_QE3_nLC5_DS_SA_PA_HeLa_HCl_pH_2_2h_01	712_QE3_nLC5_DS_SA_PA_HeLa_HCl_pH_2_2h_01	412.992	4	412.991	1647.93	49185.5	3.5396	0.0014618	0.42238	0.00017444	3.962	0.0016363	412.991	25.221	0.21892	25.221	25.117	25.336	0					85	22	5	0	0	0	0.039841
ADDLKRFLYKKLP	13	Acetyl (Protein N-term)	_(ac)ADDLKRFLYKKLP_					1	0	0	0	1	Q9UHA4	Q9UHA4	Q9UHA4	LAMTOR3	Ragulator complex protein LAMTOR3	MULTI-MSMS	20190712_QE3_nLC5_DS_SA_PA_HeLa_HCl_pH_2_2h_01	712_QE3_nLC5_DS_SA_PA_HeLa_HCl_pH_2_2h_01	550.657	3	550.319	1647.93	42888.8	3.9739	0.0021869	1.4204	0.00078167	5.3943	0.0029686	550.32	25.226	0.20002	25.226	25.117	25.317	-3.5527e-15					71	20	4	0	0	0	0.0069657
ADDLKRFLYKKLP	13	Acetyl (Protein N-term)	_(ac)ADDLKRFLYKKLP_					1	0	0	0	1	Q9UHA4	Q9UHA4	Q9UHA4	LAMTOR3	Ragulator complex protein LAMTOR3	MULTI-MSMS	20190712_QE3_nLC5_DS_SA_PA_HeLa_HCl_pH_2_2h_02	712_QE3_nLC5_DS_SA_PA_HeLa_HCl_pH_2_2h_02	412.992	4	412.991	1647.93	49018	3.9155	0.0016171	0.25575	0.00010562	4.1712	0.0017227	412.991	25.245	0.20027	25.245	25.158	25.358	0					87	20	5	0	0	0	0.047598
ADDLKRFLYKKLP	13	Acetyl (Protein N-term)	_(ac)ADDLKRFLYKKLP_					1	0	0	0	1	Q9UHA4	Q9UHA4	Q9UHA4	LAMTOR3	Ragulator complex protein LAMTOR3	MULTI-MSMS	20190712_QE3_nLC5_DS_SA_PA_HeLa_HCl_pH_2_2h_02	712_QE3_nLC5_DS_SA_PA_HeLa_HCl_pH_2_2h_02	550.322	3	550.319	1647.93	43061.1	4.3213	0.0023781	0.43715	0.00024057	4.7585	0.0026187	550.319	25.249	0.21931	25.249	25.139	25.358	0					85	22	5	0	0	0	0.0034637
ADDLKRFLYKKLP	13	Acetyl (Protein N-term)	_(ac)ADDLKRFLYKKLP_					1	0	0	0	1	Q9UHA4	Q9UHA4	Q9UHA4	LAMTOR3	Ragulator complex protein LAMTOR3	MULTI-MSMS	20190712_QE3_nLC5_DS_SA_PA_HeLa_HCl_pH_2_5_2h_01	712_QE3_nLC5_DS_SA_PA_HeLa_HCl_pH_2_5_2h_01	412.992	4	412.991	1647.93	49098.1	3.4861	0.0014397	0.10525	4.3467e-05	3.5914	0.0014832	412.991	25.407	0.22936	25.407	25.296	25.525	0					93	23	6	0	0	0	0.03469
ADDLKRFLYKKLP	13	Acetyl (Protein N-term)	_(ac)ADDLKRFLYKKLP_					1	0	0	0	1	Q9UHA4	Q9UHA4	Q9UHA4	LAMTOR3	Ragulator complex protein LAMTOR3	MULTI-MSMS	20190712_QE3_nLC5_DS_SA_PA_HeLa_HCl_pH_2_5_2h_01	712_QE3_nLC5_DS_SA_PA_HeLa_HCl_pH_2_5_2h_01	550.656	3	550.319	1647.93	42996.6	3.8951	0.0021435	0.74717	0.00041118	4.6423	0.0025547	550.654	25.405	0.20078	25.405	25.315	25.516	0					72	20	4	0	0	0	0.00115
ADDLKRFLYKKLP	13	Acetyl (Protein N-term)	_(ac)ADDLKRFLYKKLP_					1	0	0	0	1	Q9UHA4	Q9UHA4	Q9UHA4	LAMTOR3	Ragulator complex protein LAMTOR3	MULTI-MSMS	20190712_QE3_nLC5_DS_SA_PA_HeLa_HCl_pH_2_5_2h_02	712_QE3_nLC5_DS_SA_PA_HeLa_HCl_pH_2_5_2h_02	550.656	3	550.319	1647.93	42955.4	4.1255	0.0022704	0.62424	0.00034353	4.7498	0.0026139	550.654	25.532	0.21096	25.532	25.437	25.648	3.5527e-15					69	21	4	0	0	0	0.004673
ADEAPRKGSFSA	12	Acetyl (Protein N-term)	_(ac)ADEAPRKGSFSA_					1	0	0	0	3	Q13619	Q13619	Q13619	CUL4A	Cullin-4A	MULTI-MSMS	20190712_QE3_nLC5_DS_SA_PA_HeLa_HCl_pH_1_5_2h_02	712_QE3_nLC5_DS_SA_PA_HeLa_HCl_pH_1_5_2h_02	639.312	2	639.31	1276.6	40490	4.5594	0.0029149	-1.1617	-0.00074271	3.3977	0.0021722	639.309	8.4508	0.11344	8.4508	8.3838	8.4973	0					21	11	3	0	0	0	0.00011862
ADEAPRKGSFSALVGRTNGLTKP	23	Acetyl (Protein N-term)	_(ac)ADEAPRKGSFSALVGRTNGLTKP_					1	0	0	0	4	Q13619	Q13619	Q13619	CUL4A	Cullin-4A	MULTI-MSMS	20190508_QE3_nLC3_DS_SA_PA_HeLa_IS_HCl_pH_1_5_1h_02	508_QE3_nLC3_DS_SA_PA_HeLa_IS_HCl_pH_1_5_1h_02	604.577	4	604.325	2413.27	40697.2	2.2698	0.0013717	0.54571	0.00032979	2.8156	0.0017015	604.576	16.488	0.16219	16.488	16.418	16.58	-3.5527e-15					50	16	4	0	0	0	0.034707
ADEAPRKGSFSALVGRTNGLTKP	23	Acetyl (Protein N-term)	_(ac)ADEAPRKGSFSALVGRTNGLTKP_					1	0	0	0	4	Q13619	Q13619	Q13619	CUL4A	Cullin-4A	MULTI-MSMS	20190508_QE3_nLC3_DS_SA_PA_HeLa_IS_HCl_pH_1_5_2h_01	508_QE3_nLC3_DS_SA_PA_HeLa_IS_HCl_pH_1_5_2h_01	604.578	4	604.325	2413.27	40501.5	1.8178	0.0010986	1.2269	0.00074143	3.0447	0.00184	604.576	16.362	0.17145	16.362	16.279	16.45	0					56	17	5	0	0	0	0.040616
ADEAPRKGSFSALVGRTNGLTKP	23	Acetyl (Protein N-term)	_(ac)ADEAPRKGSFSALVGRTNGLTKP_					1	0	0	0	4	Q13619	Q13619	Q13619	CUL4A	Cullin-4A	MULTI-MSMS	20190508_QE3_nLC3_DS_SA_PA_HeLa_IS_HCl_pH_1_5_2h_02	508_QE3_nLC3_DS_SA_PA_HeLa_IS_HCl_pH_1_5_2h_02	604.827	4	604.325	2413.27	40509.4	1.621	0.00097964	0.25566	0.0001545	1.8767	0.0011341	604.577	16.235	0.15171	16.235	16.137	16.289	0					50	15	5	0	0	0	0.039588
ADEAPRKGSFSALVGRTNGLTKP	23	Acetyl (Protein N-term)	_(ac)ADEAPRKGSFSALVGRTNGLTKP_					1	0	0	0	4	Q13619	Q13619	Q13619	CUL4A	Cullin-4A	MULTI-MSMS	20190508_QE3_nLC3_DS_SA_PA_HeLa_IS_HCl_pH_1_5_4h_01	508_QE3_nLC3_DS_SA_PA_HeLa_IS_HCl_pH_1_5_4h_01	604.576	4	604.325	2413.27	40803.8	1.8731	0.0011319	-0.35464	-0.00021432	1.5184	0.00091762	604.576	16.283	0.18073	16.283	16.206	16.386	0					49	18	4	0	0	0	0.036677
ADEAPRKGSFSALVGRTNGLTKP	23	Acetyl (Protein N-term)	_(ac)ADEAPRKGSFSALVGRTNGLTKP_					1	0	0	0	4	Q13619	Q13619	Q13619	CUL4A	Cullin-4A	MULTI-MSMS	20190508_QE3_nLC3_DS_SA_PA_HeLa_IS_HCl_pH_1_5_18h_01	508_QE3_nLC3_DS_SA_PA_HeLa_IS_HCl_pH_1_5_18h_01	604.577	4	604.325	2413.27	40265.7	2.737	0.001654	-1.5801	-0.00095491	1.1569	0.00069914	604.575	16.364	0.17149	16.364	16.276	16.448	0					46	17	4	0	0	0	0.026565
ADEAPRKGSFSALVGRTNGLTKP	23	Acetyl (Protein N-term)	_(ac)ADEAPRKGSFSALVGRTNGLTKP_					1	0	0	0	4	Q13619	Q13619	Q13619	CUL4A	Cullin-4A	MULTI-MSMS	20190508_QE3_nLC3_DS_SA_PA_HeLa_IS_HCl_pH_1_5_18h_02#2	508_QE3_nLC3_DS_SA_PA_HeLa_IS_HCl_pH_1_5_18h_02#2	604.576	4	604.325	2413.27	40578.8	3.2674	0.0019746	-0.34409	-0.00020794	2.9233	0.0017666	604.826	16.089	0.18058	16.089	15.974	16.155	0					66	18	5	0	0	0	0.034946
ADEATRRVVSEIP	13	Acetyl (Protein N-term)	_(ac)ADEATRRVVSEIP_					1	0	0	0	2	Q9Y3C8	Q9Y3C8	Q9Y3C8	UFC1	Ubiquitin-fold modifier-conjugating enzyme 1	MULTI-MSMS	20190508_QE3_nLC3_DS_SA_PA_HeLa_IS_HCl_pH_1_5_1h_01	508_QE3_nLC3_DS_SA_PA_HeLa_IS_HCl_pH_1_5_1h_01	742.892	2	742.889	1483.76	36820.3	3.4066	0.0025307	0.50458	0.00037485	3.9111	0.0029055	742.889	20.92	0.18279	20.92	20.804	20.987	-3.5527e-15					54	18	4	0	0	0	0.033013
ADEATRRVVSEIP	13	Acetyl (Protein N-term)	_(ac)ADEATRRVVSEIP_					1	0	0	0	2	Q9Y3C8	Q9Y3C8	Q9Y3C8	UFC1	Ubiquitin-fold modifier-conjugating enzyme 1	MULTI-MSMS	20190508_QE3_nLC3_DS_SA_PA_HeLa_IS_HCl_pH_1_5_1h_02	508_QE3_nLC3_DS_SA_PA_HeLa_IS_HCl_pH_1_5_1h_02	743.4	2	742.889	1483.76	35701	2.0355	0.0015122	-0.85604	-0.00063595	1.1795	0.00087622	742.888	20.937	0.18148	20.937	20.859	21.041	3.5527e-15					42	18	3	0	0	0	0.0029748
ADEATRRVVSEIP	13	Acetyl (Protein N-term)	_(ac)ADEATRRVVSEIP_					1	0	0	0	2	Q9Y3C8	Q9Y3C8	Q9Y3C8	UFC1	Ubiquitin-fold modifier-conjugating enzyme 1	MULTI-MSMS	20190508_QE3_nLC3_DS_SA_PA_HeLa_IS_HCl_pH_1_5_2h_01	508_QE3_nLC3_DS_SA_PA_HeLa_IS_HCl_pH_1_5_2h_01	742.891	2	742.889	1483.76	36455.9	2.9101	0.0021618	0.80669	0.00059928	3.7167	0.0027611	742.89	20.835	0.23049	20.835	20.729	20.959	0					66	23	4	0	0	0	0.010305
ADEATRRVVSEIP	13	Acetyl (Protein N-term)	_(ac)ADEATRRVVSEIP_					1	0	0	0	2	Q9Y3C8	Q9Y3C8	Q9Y3C8	UFC1	Ubiquitin-fold modifier-conjugating enzyme 1	MULTI-MSMS	20190508_QE3_nLC3_DS_SA_PA_HeLa_IS_HCl_pH_1_5_4h_01	508_QE3_nLC3_DS_SA_PA_HeLa_IS_HCl_pH_1_5_4h_01	743.392	2	742.889	1483.76	36310.6	3.0213	0.0022445	1.2233	0.00090877	4.2446	0.0031533	742.89	20.806	0.17252	20.806	20.702	20.875	0					46	17	3	0	0	0	0.0021056
ADEATRRVVSEIP	13	Acetyl (Protein N-term)	_(ac)ADEATRRVVSEIP_					1	0	0	0	2	Q9Y3C8	Q9Y3C8	Q9Y3C8	UFC1	Ubiquitin-fold modifier-conjugating enzyme 1	MULTI-MSMS	20190508_QE3_nLC3_DS_SA_PA_HeLa_IS_HCl_pH_1_5_4h_02	508_QE3_nLC3_DS_SA_PA_HeLa_IS_HCl_pH_1_5_4h_02	742.895	2	742.889	1483.76	35135.6	3.1084	0.0023092	2.5876	0.0019223	5.6959	0.0042315	742.892	20.747	0.17249	20.747	20.667	20.84	0					52	17	4	0	0	0	0.018932
ADEATRRVVSEIP	13	Acetyl (Protein N-term)	_(ac)ADEATRRVVSEIP_					1	0	0	0	2	Q9Y3C8	Q9Y3C8	Q9Y3C8	UFC1	Ubiquitin-fold modifier-conjugating enzyme 1	MULTI-MSMS	20190508_QE3_nLC3_DS_SA_PA_HeLa_IS_HCl_pH_1_5_18h_01	508_QE3_nLC3_DS_SA_PA_HeLa_IS_HCl_pH_1_5_18h_01	742.892	2	742.889	1483.76	36493.9	3.9384	0.0029258	0.32422	0.00024086	4.2627	0.0031667	742.889	20.839	0.19232	20.839	20.731	20.923	0					52	19	3	0	0	0	0.0014503
ADEATRRVVSEIP	13	Acetyl (Protein N-term)	_(ac)ADEATRRVVSEIP_					1	0	0	0	2	Q9Y3C8	Q9Y3C8	Q9Y3C8	UFC1	Ubiquitin-fold modifier-conjugating enzyme 1	MULTI-MSMS	20190712_QE3_nLC5_DS_SA_PA_HeLa_HCl_pH_1_5_2h_01	712_QE3_nLC5_DS_SA_PA_HeLa_HCl_pH_1_5_2h_01	742.891	2	742.889	1483.76	36709.5	4.8159	0.0035777	0.098751	7.3361e-05	4.9147	0.0036511	742.889	21.665	0.17104	21.665	21.57	21.741	0					57	17	4	0	0	0	0.00044965
ADEATRRVVSEIP	13	Acetyl (Protein N-term)	_(ac)ADEATRRVVSEIP_					1	0	0	0	2	Q9Y3C8	Q9Y3C8	Q9Y3C8	UFC1	Ubiquitin-fold modifier-conjugating enzyme 1	MULTI-MSMS	20190712_QE3_nLC5_DS_SA_PA_HeLa_HCl_pH_1_5_2h_02	712_QE3_nLC5_DS_SA_PA_HeLa_HCl_pH_1_5_2h_02	743.396	2	742.889	1483.76	35722.6	3.6196	0.0026889	1.2985	0.00096462	4.918	0.0036535	742.891	21.559	0.16125	21.559	21.46	21.621	0					52	16	4	0	0	0	0.00051708
ADEATRRVVSEIP	13	Acetyl (Protein N-term)	_(ac)ADEATRRVVSEIP_					1	0	0	0	2	Q9Y3C8	Q9Y3C8	Q9Y3C8	UFC1	Ubiquitin-fold modifier-conjugating enzyme 1	MULTI-MSMS	20190712_QE3_nLC5_DS_SA_PA_HeLa_HCl_pH_2_2h_01	712_QE3_nLC5_DS_SA_PA_HeLa_HCl_pH_2_2h_01	742.891	2	742.889	1483.76	35364.9	4.764	0.0035391	1.3866	0.0010301	6.1506	0.0045692	742.889	21.66	0.34106	21.66	21.407	21.748	0					86	35	4	0	0	0	7.3255e-05
ADEATRRVVSEIP	13	Acetyl (Protein N-term)	_(ac)ADEATRRVVSEIP_					1	0	0	0	2	Q9Y3C8	Q9Y3C8	Q9Y3C8	UFC1	Ubiquitin-fold modifier-conjugating enzyme 1	MULTI-MSMS	20190712_QE3_nLC5_DS_SA_PA_HeLa_HCl_pH_2_2h_02	712_QE3_nLC5_DS_SA_PA_HeLa_HCl_pH_2_2h_02	742.893	2	742.889	1483.76	35760.1	4.8553	0.003607	0.31421	0.00023343	5.1695	0.0038404	742.889	21.707	0.18973	21.707	21.595	21.784	0					66	19	4	0	0	0	0.00014632
ADEATRRVVSEIP	13	Acetyl (Protein N-term)	_(ac)ADEATRRVVSEIP_					1	0	0	0	2	Q9Y3C8	Q9Y3C8	Q9Y3C8	UFC1	Ubiquitin-fold modifier-conjugating enzyme 1	MULTI-MSMS	20190712_QE3_nLC5_DS_SA_PA_HeLa_HCl_pH_2_5_2h_01	712_QE3_nLC5_DS_SA_PA_HeLa_HCl_pH_2_5_2h_01	742.893	2	742.889	1483.76	35423.2	4.8464	0.0036003	1.5446	0.0011475	6.3911	0.0047478	742.889	21.794	0.21817	21.794	21.67	21.888	0					77	22	5	0	0	0	0.013327
ADEATRRVVSEIP	13	Acetyl (Protein N-term)	_(ac)ADEATRRVVSEIP_					1	0	0	0	2	Q9Y3C8	Q9Y3C8	Q9Y3C8	UFC1	Ubiquitin-fold modifier-conjugating enzyme 1	MULTI-MSMS	20190712_QE3_nLC5_DS_SA_PA_HeLa_HCl_pH_2_5_2h_02	712_QE3_nLC5_DS_SA_PA_HeLa_HCl_pH_2_5_2h_02	743.395	2	742.889	1483.76	35814.5	4.6272	0.0034375	1.0309	0.00076586	5.6582	0.0042034	742.889	21.876	0.2673	21.876	21.694	21.961	3.5527e-15					70	27	5	0	0	0	0.0004149
ADECNKLKEEISKMRELLARKDSETGENIRQAASSLQQA	39	Unmodified	_ADECNKLKEEISKMRELLARKDSETGENIRQAASSLQQA_					0	0	0	0	4	P38646	P38646	P38646	HSPA9	Stress-70 protein, mitochondrial	MULTI-MSMS	20190712_QE3_nLC5_DS_SA_PA_HeLa_HCl_pH_1_5_2h_01	712_QE3_nLC5_DS_SA_PA_HeLa_HCl_pH_1_5_2h_01	890.656	5	890.252	4446.22	34357.9	4.3299	0.0038547	-0.25133	-0.00022374	4.0785	0.0036309	890.652	26.513	0.10536	26.513	26.46	26.566	3.5527e-15					36	10	4	0	0	0	0.032986
ADECNKLKEEISKMRELLARKDSETGENIRQAASSLQQA	39	Unmodified	_ADECNKLKEEISKMRELLARKDSETGENIRQAASSLQQA_					0	0	0	0	4	P38646	P38646	P38646	HSPA9	Stress-70 protein, mitochondrial	MULTI-MSMS	20190712_QE3_nLC5_DS_SA_PA_HeLa_HCl_pH_1_5_2h_02	712_QE3_nLC5_DS_SA_PA_HeLa_HCl_pH_1_5_2h_02	890.856	5	890.252	4446.22	33418.1	4.6857	0.0041715	-0.77173	-0.00068704	3.914	0.0034844	890.853	26.118	0.1627	26.118	26.041	26.204	0					53	16	5	0	0	0	0.0017107
ADEEKLPPGWEKRMSRSSGRVYYFNHITNA	30	Acetyl (Protein N-term)	_(ac)ADEEKLPPGWEKRMSRSSGRVYYFNHITNA_					1	0	0	0	3	Q13526	Q13526	Q13526	PIN1	Peptidyl-prolyl cis-trans isomerase NIMA-interacting 1	MULTI-MSMS	20190712_QE3_nLC5_DS_SA_PA_HeLa_HCl_pH_2_2h_01	712_QE3_nLC5_DS_SA_PA_HeLa_HCl_pH_2_2h_01	717.156	5	716.954	3579.73	37228.2	4.2168	0.0030232	-0.24917	-0.00017864	3.9676	0.0028446	717.355	18.462	0.23594	18.462	18.409	18.645	-3.5527e-15					61	24	5	0	0	0	0.015411
ADEEKLPPGWEKRMSRSSGRVYYFNHITNA	30	Acetyl (Protein N-term)	_(ac)ADEEKLPPGWEKRMSRSSGRVYYFNHITNA_					1	0	0	0	3	Q13526	Q13526	Q13526	PIN1	Peptidyl-prolyl cis-trans isomerase NIMA-interacting 1	MULTI-MSMS	20190712_QE3_nLC5_DS_SA_PA_HeLa_HCl_pH_2_2h_02	712_QE3_nLC5_DS_SA_PA_HeLa_HCl_pH_2_2h_02	717.156	5	716.954	3579.73	37470.6	4.6035	0.0033005	-0.45858	-0.00032878	4.1449	0.0029717	717.154	18.337	0.36855	18.337	18.255	18.623	0					115	38	5	0	0	0	0.0087385
ADEEKLPPGWEKRMSRSSGRVYYFNHITNA	30	Acetyl (Protein N-term)	_(ac)ADEEKLPPGWEKRMSRSSGRVYYFNHITNA_					1	0	0	0	3	Q13526	Q13526	Q13526	PIN1	Peptidyl-prolyl cis-trans isomerase NIMA-interacting 1	MULTI-MSMS	20190712_QE3_nLC5_DS_SA_PA_HeLa_HCl_pH_2_5_2h_01	712_QE3_nLC5_DS_SA_PA_HeLa_HCl_pH_2_5_2h_01	717.358	5	716.954	3579.73	36940	4.6858	0.0033595	0.091117	6.5326e-05	4.777	0.0034249	717.355	18.504	0.29321	18.504	18.438	18.731	0					84	30	5	0	0	0	0.00063614
ADEEKLPPGWEKRMSRSSGRVYYFNHITNA	30	Acetyl (Protein N-term)	_(ac)ADEEKLPPGWEKRMSRSSGRVYYFNHITNA_					1	0	0	0	3	Q13526	Q13526	Q13526	PIN1	Peptidyl-prolyl cis-trans isomerase NIMA-interacting 1	MULTI-MSMS	20190712_QE3_nLC5_DS_SA_PA_HeLa_HCl_pH_2_5_2h_02	712_QE3_nLC5_DS_SA_PA_HeLa_HCl_pH_2_5_2h_02	717.356	5	716.954	3579.73	37959.9	5.2473	0.003762	0.13735	9.8477e-05	5.3846	0.0038605	717.354	18.747	0.22859	18.747	18.696	18.925	0					80	23	5	0	0	0	0.020056
ADEELEALRRQRLA	14	Acetyl (Protein N-term)	_(ac)ADEELEALRRQRLA_					1	0	0	0	2	O14737	O14737	O14737	PDCD5	Programmed cell death protein 5	MULTI-MSMS	20190508_QE3_nLC3_DS_SA_PA_HeLa_IS_HCl_pH_1_5_1h_02	508_QE3_nLC3_DS_SA_PA_HeLa_IS_HCl_pH_1_5_1h_02	571.644	3	571.308	1710.9	41414.9	4.1507	0.0023713	1.0401	0.00059424	5.1909	0.0029656	571.308	19.547	0.25999	19.547	19.391	19.651	0					83	26	5	0	0	0	8.1029e-07
ADEELEALRRQRLA	14	Acetyl (Protein N-term)	_(ac)ADEELEALRRQRLA_					1	0	0	0	2	O14737	O14737	O14737	PDCD5	Programmed cell death protein 5	MULTI-MSMS	20190508_QE3_nLC3_DS_SA_PA_HeLa_IS_HCl_pH_1_5_2h_01	508_QE3_nLC3_DS_SA_PA_HeLa_IS_HCl_pH_1_5_2h_01	571.309	3	571.308	1710.9	41748	3.5033	0.0020014	-0.02498	-1.4271e-05	3.4783	0.0019872	571.308	19.358	0.34442	19.358	19.199	19.544	0					118	35	6	0	0	0	5.683e-06
ADEELEALRRQRLA	14	Acetyl (Protein N-term)	_(ac)ADEELEALRRQRLA_					1	0	0	0	2	O14737	O14737	O14737	PDCD5	Programmed cell death protein 5	MULTI-MSMS	20190508_QE3_nLC3_DS_SA_PA_HeLa_IS_HCl_pH_1_5_2h_02	508_QE3_nLC3_DS_SA_PA_HeLa_IS_HCl_pH_1_5_2h_02	571.31	3	571.308	1710.9	41668.8	2.8388	0.0016218	0.019636	1.1218e-05	2.8584	0.001633	571.308	19.317	0.27715	19.317	19.145	19.422	0					91	28	5	0	0	0	0.00010596
ADEELEALRRQRLA	14	Acetyl (Protein N-term)	_(ac)ADEELEALRRQRLA_					1	0	0	0	2	O14737	O14737	O14737	PDCD5	Programmed cell death protein 5	MULTI-MSMS	20190508_QE3_nLC3_DS_SA_PA_HeLa_IS_HCl_pH_1_5_4h_01	508_QE3_nLC3_DS_SA_PA_HeLa_IS_HCl_pH_1_5_4h_01	571.645	3	571.308	1710.9	41607.2	3.4065	0.0019462	0.32539	0.0001859	3.7319	0.0021321	571.308	19.361	0.30657	19.361	19.202	19.508	0					114	31	6	0	0	0	2.0584e-05
ADEELEALRRQRLA	14	Acetyl (Protein N-term)	_(ac)ADEELEALRRQRLA_					1	0	0	0	2	O14737	O14737	O14737	PDCD5	Programmed cell death protein 5	MULTI-MSMS	20190508_QE3_nLC3_DS_SA_PA_HeLa_IS_HCl_pH_1_5_4h_01	508_QE3_nLC3_DS_SA_PA_HeLa_IS_HCl_pH_1_5_4h_01	856.458	2	856.458	1710.9	33439.6	2.7748	0.0023765	-0.040764	-3.4912e-05	2.734	0.0023416	856.457	19.376	0.12484	19.376	19.297	19.422	0					26	12	3	0	0	0	0.0076769
ADEELEALRRQRLA	14	Acetyl (Protein N-term)	_(ac)ADEELEALRRQRLA_					1	0	0	0	2	O14737	O14737	O14737	PDCD5	Programmed cell death protein 5	MULTI-MSMS	20190508_QE3_nLC3_DS_SA_PA_HeLa_IS_HCl_pH_1_5_18h_01	508_QE3_nLC3_DS_SA_PA_HeLa_IS_HCl_pH_1_5_18h_01	571.31	3	571.308	1710.9	41530.6	4.3169	0.0024663	-0.10105	-5.7731e-05	4.2159	0.0024086	571.308	19.405	0.31631	19.405	19.257	19.573	0					104	32	6	0	0	0	6.5975e-08
ADEELEALRRQRLA	14	Acetyl (Protein N-term)	_(ac)ADEELEALRRQRLA_					1	0	0	0	2	O14737	O14737	O14737	PDCD5	Programmed cell death protein 5	MULTI-MSMS	20190508_QE3_nLC3_DS_SA_PA_HeLa_IS_HCl_pH_1_5_18h_02#2	508_QE3_nLC3_DS_SA_PA_HeLa_IS_HCl_pH_1_5_18h_02#2	571.646	3	571.308	1710.9	41041.8	4.9145	0.0028077	0.20745	0.00011852	5.122	0.0029262	571.308	19.138	0.3261	19.138	18.935	19.261	0					107	33	5	0	0	0	0.00011
ADEELEALRRQRLA	14	Acetyl (Protein N-term)	_(ac)ADEELEALRRQRLA_					1	0	0	0	2	O14737	O14737	O14737	PDCD5	Programmed cell death protein 5	MULTI-MSMS	20190508_QE3_nLC3_DS_SA_PA_HeLa_IS_HCl_pH_1_5_18h_02#2	508_QE3_nLC3_DS_SA_PA_HeLa_IS_HCl_pH_1_5_18h_02#2	856.461	2	856.458	1710.9	32768.9	4.0155	0.0034391	0.86496	0.0007408	4.8805	0.0041799	856.96	19.122	0.15404	19.122	19.059	19.213	-3.5527e-15					36	15	3	0	0	0	0.000478
ADEELEALRRQRLA	14	Acetyl (Protein N-term)	_(ac)ADEELEALRRQRLA_					1	0	0	0	2	O14737	O14737	O14737	PDCD5	Programmed cell death protein 5	MULTI-MSMS	20190712_QE3_nLC5_DS_SA_PA_HeLa_HCl_pH_1_5_2h_01	712_QE3_nLC5_DS_SA_PA_HeLa_HCl_pH_1_5_2h_01	571.647	3	571.308	1710.9	41802.4	5.0763	0.0029002	-1.0304	-0.00058865	4.046	0.0023115	571.307	20.263	0.28477	20.263	20.173	20.458	0					91	29	6	0	0	0	0.00029459
ADEELEALRRQRLA	14	Acetyl (Protein N-term)	_(ac)ADEELEALRRQRLA_					1	0	0	0	2	O14737	O14737	O14737	PDCD5	Programmed cell death protein 5	MULTI-MSMS	20190712_QE3_nLC5_DS_SA_PA_HeLa_HCl_pH_1_5_2h_01	712_QE3_nLC5_DS_SA_PA_HeLa_HCl_pH_1_5_2h_01	856.463	2	856.458	1710.9	30927	4.8599	0.0041623	0.8772	0.00075128	5.7371	0.0049136	856.459	20.257	0.10411	20.257	20.211	20.315	0					24	10	3	0	0	0	3.7696e-06
ADEELEALRRQRLA	14	Acetyl (Protein N-term)	_(ac)ADEELEALRRQRLA_					1	0	0	0	2	O14737	O14737	O14737	PDCD5	Programmed cell death protein 5	MULTI-MSMS	20190712_QE3_nLC5_DS_SA_PA_HeLa_HCl_pH_1_5_2h_02	712_QE3_nLC5_DS_SA_PA_HeLa_HCl_pH_1_5_2h_02	571.644	3	571.308	1710.9	41844.3	4.6688	0.0026673	-0.52194	-0.00029819	4.1469	0.0023692	571.307	20.148	0.20844	20.148	20.066	20.275	3.5527e-15					76	21	5	0	0	0	1.3998e-05
ADEELEALRRQRLA	14	Acetyl (Protein N-term)	_(ac)ADEELEALRRQRLA_					1	0	0	0	2	O14737	O14737	O14737	PDCD5	Programmed cell death protein 5	MULTI-MSMS	20190712_QE3_nLC5_DS_SA_PA_HeLa_HCl_pH_1_5_2h_02	712_QE3_nLC5_DS_SA_PA_HeLa_HCl_pH_1_5_2h_02	856.463	2	856.458	1710.9	32528	4.2447	0.0036354	-0.25077	-0.00021478	3.9939	0.0034206	856.458	20.143	0.094831	20.143	20.095	20.19	3.5527e-15					22	9	3	0	0	0	0.0012924
ADEELEALRRQRLA	14	Acetyl (Protein N-term)	_(ac)ADEELEALRRQRLA_					1	0	0	0	2	O14737	O14737	O14737	PDCD5	Programmed cell death protein 5	MULTI-MSMS	20190712_QE3_nLC5_DS_SA_PA_HeLa_HCl_pH_2_2h_01	712_QE3_nLC5_DS_SA_PA_HeLa_HCl_pH_2_2h_01	571.645	3	571.308	1710.9	41462	4.6759	0.0026714	0.4098	0.00023412	5.0857	0.0029055	571.309	20.292	0.19879	20.292	20.186	20.385	0					74	20	6	0	0	0	1.0087e-05
ADEELEALRRQRLA	14	Acetyl (Protein N-term)	_(ac)ADEELEALRRQRLA_					1	0	0	0	2	O14737	O14737	O14737	PDCD5	Programmed cell death protein 5	MULTI-MSMS	20190712_QE3_nLC5_DS_SA_PA_HeLa_HCl_pH_2_2h_02	712_QE3_nLC5_DS_SA_PA_HeLa_HCl_pH_2_2h_02	571.31	3	571.308	1710.9	41047.1	4.3978	0.0025125	0.058196	3.3248e-05	4.456	0.0025457	571.308	20.388	0.17978	20.388	20.288	20.468	0					73	18	5	0	0	0	9.2977e-07
ADEELEALRRQRLA	14	Acetyl (Protein N-term)	_(ac)ADEELEALRRQRLA_					1	0	0	0	2	O14737	O14737	O14737	PDCD5	Programmed cell death protein 5	MULTI-MSMS	20190712_QE3_nLC5_DS_SA_PA_HeLa_HCl_pH_2_5_2h_01	712_QE3_nLC5_DS_SA_PA_HeLa_HCl_pH_2_5_2h_01	571.311	3	571.308	1710.9	41848.5	4.9071	0.0028035	0.41173	0.00023523	5.3188	0.0030387	571.308	20.427	0.20868	20.427	20.323	20.531	0					85	21	6	0	0	0	7.0287e-07
ADEELEALRRQRLA	14	Acetyl (Protein N-term)	_(ac)ADEELEALRRQRLA_					1	0	0	0	2	O14737	O14737	O14737	PDCD5	Programmed cell death protein 5	MULTI-MSMS	20190712_QE3_nLC5_DS_SA_PA_HeLa_HCl_pH_2_5_2h_02	712_QE3_nLC5_DS_SA_PA_HeLa_HCl_pH_2_5_2h_02	571.645	3	571.308	1710.9	41677	5.3734	0.0030698	0.19284	0.00011017	5.5662	0.00318	571.308	20.618	0.18195	20.618	20.528	20.71	0					82	18	6	0	0	0	1.1429e-06
ADEELEALRRQRLA	14	Acetyl (Protein N-term),Deamidation (NQ)	_(ac)ADEELEALRRQ(de)RLA_	ADEELEALRRQ(1)RLA		ADEELEALRRQ(79.09)RLA		1	1	0	0	2	O14737	O14737	O14737	PDCD5	Programmed cell death protein 5	MULTI-MSMS	20190508_QE3_nLC3_DS_SA_PA_HeLa_IS_HCl_pH_1_5_18h_01	508_QE3_nLC3_DS_SA_PA_HeLa_IS_HCl_pH_1_5_18h_01	571.638	3	571.636	1711.89	40968.6	4.2882	0.0024513	0.33005	0.00018867	4.6182	0.0026399	571.636	20.211	0.16375	20.211	20.135	20.299	0					56	16	5	0	0	0	0.0013193
ADEELEALRRQRLA	14	Acetyl (Protein N-term),Deamidation (NQ)	_(ac)ADEELEALRRQ(de)RLA_	ADEELEALRRQ(1)RLA		ADEELEALRRQ(159.08)RLA		1	1	0	0	2	O14737	O14737	O14737	PDCD5	Programmed cell death protein 5	MULTI-MSMS	20190508_QE3_nLC3_DS_SA_PA_HeLa_IS_HCl_pH_1_5_18h_02#2	508_QE3_nLC3_DS_SA_PA_HeLa_IS_HCl_pH_1_5_18h_02#2	571.639	3	571.636	1711.89	42157.1	6.0236	0.0034433	0.29446	0.00016832	6.318	0.0036116	571.636	19.902	0.15431	19.902	19.833	19.987	0					45	15	4	0	0	0	9.1095e-08
ADEELEALRRQRLAELQAKHGDP	23	Acetyl (Protein N-term)	_(ac)ADEELEALRRQRLAELQAKHGDP_					1	0	0	0	4	O14737	O14737	O14737	PDCD5	Programmed cell death protein 5	MULTI-MSMS	20190508_QE3_nLC3_DS_SA_PA_HeLa_IS_HCl_pH_1_5_1h_01	508_QE3_nLC3_DS_SA_PA_HeLa_IS_HCl_pH_1_5_1h_01	538.485	5	538.283	2686.38	44030.3	2.418	0.0013015	0.17635	9.4924e-05	2.5943	0.0013965	538.484	17.577	0.28523	17.577	17.415	17.7	0					114	29	5	0	0	0	0.021877
ADEELEALRRQRLAELQAKHGDP	23	Acetyl (Protein N-term)	_(ac)ADEELEALRRQRLAELQAKHGDP_					1	0	0	0	4	O14737	O14737	O14737	PDCD5	Programmed cell death protein 5	MULTI-MSMS	20190508_QE3_nLC3_DS_SA_PA_HeLa_IS_HCl_pH_1_5_1h_01	508_QE3_nLC3_DS_SA_PA_HeLa_IS_HCl_pH_1_5_1h_01	672.853	4	672.602	2686.38	39275.7	1.9144	0.0012876	-2.1961	-0.0014771	-0.28178	-0.00018953	672.851	17.582	0.30415	17.582	17.387	17.691	0					84	31	3	0	0	0	0.00013534
ADEELEALRRQRLAELQAKHGDP	23	Acetyl (Protein N-term)	_(ac)ADEELEALRRQRLAELQAKHGDP_					1	0	0	0	4	O14737	O14737	O14737	PDCD5	Programmed cell death protein 5	MULTI-MSMS	20190508_QE3_nLC3_DS_SA_PA_HeLa_IS_HCl_pH_1_5_1h_02	508_QE3_nLC3_DS_SA_PA_HeLa_IS_HCl_pH_1_5_1h_02	538.486	5	538.283	2686.38	42805.7	2.3726	0.0012772	-0.36366	-0.00019575	2.009	0.0010814	538.483	17.564	0.29504	17.564	17.42	17.715	0					124	30	5	0	0	0	0.039378
ADEELEALRRQRLAELQAKHGDP	23	Acetyl (Protein N-term)	_(ac)ADEELEALRRQRLAELQAKHGDP_					1	0	0	0	4	O14737	O14737	O14737	PDCD5	Programmed cell death protein 5	MULTI-MSMS	20190508_QE3_nLC3_DS_SA_PA_HeLa_IS_HCl_pH_1_5_2h_01	508_QE3_nLC3_DS_SA_PA_HeLa_IS_HCl_pH_1_5_2h_01	538.485	5	538.283	2686.38	44225.6	2.0829	0.0011212	0.44882	0.00024159	2.5317	0.0013628	538.484	17.426	0.25652	17.426	17.314	17.571	0					97	26	5	0	0	0	0.026508
ADEELEALRRQRLAELQAKHGDP	23	Acetyl (Protein N-term)	_(ac)ADEELEALRRQRLAELQAKHGDP_					1	0	0	0	4	O14737	O14737	O14737	PDCD5	Programmed cell death protein 5	MULTI-MSMS	20190508_QE3_nLC3_DS_SA_PA_HeLa_IS_HCl_pH_1_5_2h_02	508_QE3_nLC3_DS_SA_PA_HeLa_IS_HCl_pH_1_5_2h_02	538.486	5	538.283	2686.38	42931.8	2.4269	0.0013064	-0.23372	-0.00012581	2.1932	0.0011806	538.483	17.333	0.23757	17.333	17.201	17.439	0					77	24	4	0	0	0	0.0043794
ADEELEALRRQRLAELQAKHGDP	23	Acetyl (Protein N-term)	_(ac)ADEELEALRRQRLAELQAKHGDP_					1	0	0	0	4	O14737	O14737	O14737	PDCD5	Programmed cell death protein 5	MULTI-MSMS	20190508_QE3_nLC3_DS_SA_PA_HeLa_IS_HCl_pH_1_5_2h_02	508_QE3_nLC3_DS_SA_PA_HeLa_IS_HCl_pH_1_5_2h_02	672.854	4	672.602	2686.38	38748.4	2.2926	0.001542	-1.5465	-0.0010402	0.74606	0.0005018	672.852	17.306	0.25658	17.306	17.154	17.41	0					63	26	3	0	0	0	6.7366e-06
ADEELEALRRQRLAELQAKHGDP	23	Acetyl (Protein N-term)	_(ac)ADEELEALRRQRLAELQAKHGDP_					1	0	0	0	4	O14737	O14737	O14737	PDCD5	Programmed cell death protein 5	MULTI-MSMS	20190508_QE3_nLC3_DS_SA_PA_HeLa_IS_HCl_pH_1_5_4h_01	508_QE3_nLC3_DS_SA_PA_HeLa_IS_HCl_pH_1_5_4h_01	538.485	5	538.283	2686.38	44109.4	2.2753	0.0012248	0.43836	0.00023596	2.7137	0.0014607	538.484	17.422	0.23733	17.422	17.289	17.526	0					84	24	4	0	0	0	0.011374
ADEELEALRRQRLAELQAKHGDP	23	Acetyl (Protein N-term)	_(ac)ADEELEALRRQRLAELQAKHGDP_					1	0	0	0	4	O14737	O14737	O14737	PDCD5	Programmed cell death protein 5	MULTI-MSMS	20190508_QE3_nLC3_DS_SA_PA_HeLa_IS_HCl_pH_1_5_4h_02	508_QE3_nLC3_DS_SA_PA_HeLa_IS_HCl_pH_1_5_4h_02	538.485	5	538.283	2686.38	43624.1	2.4428	0.0013149	-0.038667	-2.0814e-05	2.4041	0.0012941	538.483	17.339	0.2567	17.339	17.2	17.457	0					97	26	5	0	0	0	0.030645
ADEELEALRRQRLAELQAKHGDP	23	Acetyl (Protein N-term)	_(ac)ADEELEALRRQRLAELQAKHGDP_					1	0	0	0	4	O14737	O14737	O14737	PDCD5	Programmed cell death protein 5	MULTI-MSMS	20190712_QE3_nLC5_DS_SA_PA_HeLa_HCl_pH_1_5_2h_02	712_QE3_nLC5_DS_SA_PA_HeLa_HCl_pH_1_5_2h_02	538.486	5	538.283	2686.38	43038.6	4.2516	0.0022885	-0.30223	-0.00016268	3.9493	0.0021259	538.483	17.703	0.21685	17.703	17.595	17.812	0					70	22	4	0	0	0	0.042201
ADEIAKA	7	Acetyl (Protein N-term)	_(ac)ADEIAKA_					1	0	0	0	2	P49773	P49773	P49773	HINT1	Histidine triad nucleotide-binding protein 1	MULTI-MSMS	20190508_QE3_nLC3_DS_SA_PA_HeLa_IS_HCl_pH_1_5_1h_01	508_QE3_nLC3_DS_SA_PA_HeLa_IS_HCl_pH_1_5_1h_01	380.198	2	380.198	758.381	49941.5	1.6105	0.00061229	0.070768	2.6906e-05	1.6812	0.0006392	380.198	10.772	0.88996	10.772	10.048	10.938	0					228	93	3	0	0	0	0.018947
ADEIAKA	7	Acetyl (Protein N-term)	_(ac)ADEIAKA_					1	0	0	0	2	P49773	P49773	P49773	HINT1	Histidine triad nucleotide-binding protein 1	MULTI-SECPEP	20190508_QE3_nLC3_DS_SA_PA_HeLa_IS_HCl_pH_1_5_1h_01	508_QE3_nLC3_DS_SA_PA_HeLa_IS_HCl_pH_1_5_1h_01	759.749	1	759.388	758.381	35557.3	2.1065	0.0015996	-0.62535	-0.00047488	1.4811	0.0011248	759.388	10.166	0.50277	10.166	10.057	10.56	0					100	52	2	0	0	0	0.026684
ADEIAKA	7	Acetyl (Protein N-term)	_(ac)ADEIAKA_					1	0	0	0	2	P49773	P49773	P49773	HINT1	Histidine triad nucleotide-binding protein 1	MULTI-MSMS	20190508_QE3_nLC3_DS_SA_PA_HeLa_IS_HCl_pH_1_5_1h_02	508_QE3_nLC3_DS_SA_PA_HeLa_IS_HCl_pH_1_5_1h_02	380.198	2	380.198	758.381	50702	1.4181	0.00053914	-1.1391	-0.00043308	0.27896	0.00010606	380.197	10.95	0.39826	10.95	10.813	11.211	-1.7764e-15					105	41	4	0	0	0	0.018947
ADEIAKA	7	Acetyl (Protein N-term)	_(ac)ADEIAKA_					1	0	0	0	2	P49773	P49773	P49773	HINT1	Histidine triad nucleotide-binding protein 1	MULTI-MSMS	20190508_QE3_nLC3_DS_SA_PA_HeLa_IS_HCl_pH_1_5_2h_01	508_QE3_nLC3_DS_SA_PA_HeLa_IS_HCl_pH_1_5_2h_01	380.198	2	380.198	758.381	49762.8	1.0601	0.00040303	-0.86036	-0.00032711	0.19969	7.5923e-05	380.197	10.675	0.45325	10.675	10.383	10.836	0					120	47	3	0	0	0	0.020977
ADEIAKA	7	Acetyl (Protein N-term)	_(ac)ADEIAKA_					1	0	0	0	2	P49773	P49773	P49773	HINT1	Histidine triad nucleotide-binding protein 1	MULTI-MSMS	20190508_QE3_nLC3_DS_SA_PA_HeLa_IS_HCl_pH_1_5_2h_02	508_QE3_nLC3_DS_SA_PA_HeLa_IS_HCl_pH_1_5_2h_02	380.198	2	380.198	758.381	50947	1.8477	0.0007025	-0.31092	-0.00011821	1.5368	0.00058429	380.198	10.715	0.43654	10.715	10.579	11.016	1.7764e-15					106	45	4	0	0	0	0.020873
ADEIAKA	7	Acetyl (Protein N-term)	_(ac)ADEIAKA_					1	0	0	0	2	P49773	P49773	P49773	HINT1	Histidine triad nucleotide-binding protein 1	MULTI-MSMS	20190508_QE3_nLC3_DS_SA_PA_HeLa_IS_HCl_pH_1_5_4h_01	508_QE3_nLC3_DS_SA_PA_HeLa_IS_HCl_pH_1_5_4h_01	380.198	2	380.198	758.381	50675	1.3367	0.0005082	-0.84927	-0.00032289	0.48741	0.00018531	380.197	10.648	0.33128	10.648	10.508	10.839	0					95	34	4	0	0	0	0.025206
ADEIAKA	7	Acetyl (Protein N-term)	_(ac)ADEIAKA_					1	0	0	0	2	P49773	P49773	P49773	HINT1	Histidine triad nucleotide-binding protein 1	MULTI-MSMS	20190508_QE3_nLC3_DS_SA_PA_HeLa_IS_HCl_pH_1_5_4h_02	508_QE3_nLC3_DS_SA_PA_HeLa_IS_HCl_pH_1_5_4h_02	380.198	2	380.198	758.381	50968	2.031	0.00077218	-0.64818	-0.00024644	1.3828	0.00052574	380.198	10.731	0.50365	10.731	10.621	11.124	0					104	52	4	0	0	0	0.013453
ADEIAKA	7	Acetyl (Protein N-term)	_(ac)ADEIAKA_					1	0	0	0	2	P49773	P49773	P49773	HINT1	Histidine triad nucleotide-binding protein 1	MULTI-MSMS	20190508_QE3_nLC3_DS_SA_PA_HeLa_IS_HCl_pH_1_5_18h_01	508_QE3_nLC3_DS_SA_PA_HeLa_IS_HCl_pH_1_5_18h_01	380.198	2	380.198	758.381	50114	1.6201	0.00061594	-1.1057	-0.00042038	0.51436	0.00019556	380.197	10.742	0.35953	10.742	10.582	10.942	-1.7764e-15					100	37	4	0	0	0	0.020977
ADEIAKA	7	Acetyl (Protein N-term)	_(ac)ADEIAKA_					1	0	0	0	2	P49773	P49773	P49773	HINT1	Histidine triad nucleotide-binding protein 1	MULTI-MSMS	20190508_QE3_nLC3_DS_SA_PA_HeLa_IS_HCl_pH_1_5_18h_02#2	508_QE3_nLC3_DS_SA_PA_HeLa_IS_HCl_pH_1_5_18h_02#2	380.199	2	380.198	758.381	50592.1	3.7168	0.0014131	-0.41849	-0.00015911	3.2983	0.001254	380.198	10.858	0.33203	10.858	10.707	11.039	0					92	34	4	0	0	0	0.029181
ADEIAKA	7	Acetyl (Protein N-term)	_(ac)ADEIAKA_					1	0	0	0	2	P49773	P49773	P49773	HINT1	Histidine triad nucleotide-binding protein 1	MULTI-SECPEP	20190712_QE3_nLC5_DS_SA_PA_HeLa_HCl_pH_1_5_2h_01	712_QE3_nLC5_DS_SA_PA_HeLa_HCl_pH_1_5_2h_01	759.751	1	759.388	758.381	35549.6	4.6866	0.003559	-3.8892	-0.0029534	0.79742	0.00060555	759.385	11.292	0.15063	11.292	11.193	11.344	0					46	15	4	0	0	0	0.022755
ADEIAKA	7	Acetyl (Protein N-term)	_(ac)ADEIAKA_					1	0	0	0	2	P49773	P49773	P49773	HINT1	Histidine triad nucleotide-binding protein 1	MULTI-MSMS	20190712_QE3_nLC5_DS_SA_PA_HeLa_HCl_pH_1_5_2h_02	712_QE3_nLC5_DS_SA_PA_HeLa_HCl_pH_1_5_2h_02	380.199	2	380.198	758.381	50776.2	2.9116	0.001107	-0.85932	-0.00032671	2.0523	0.00078029	380.197	11.217	0.12233	11.217	11.146	11.268	0					28	12	3	0	0	0	0.01579
ADEIAKA	7	Acetyl (Protein N-term)	_(ac)ADEIAKA_					1	0	0	0	2	P49773	P49773	P49773	HINT1	Histidine triad nucleotide-binding protein 1	MULTI-MSMS	20190712_QE3_nLC5_DS_SA_PA_HeLa_HCl_pH_2_2h_02	712_QE3_nLC5_DS_SA_PA_HeLa_HCl_pH_2_2h_02	380.2	2	380.198	758.381	50517.9	3.477	0.0013219	-0.68513	-0.00026048	2.7919	0.0010615	380.198	11.44	0.15981	11.44	11.351	11.511	0					39	16	3	0	0	0	0.0081767
ADEIAKA	7	Acetyl (Protein N-term)	_(ac)ADEIAKA_					1	0	0	0	2	P49773	P49773	P49773	HINT1	Histidine triad nucleotide-binding protein 1	MULTI-MSMS	20190712_QE3_nLC5_DS_SA_PA_HeLa_HCl_pH_2_5_2h_01	712_QE3_nLC5_DS_SA_PA_HeLa_HCl_pH_2_5_2h_01	380.2	2	380.198	758.381	50817.1	4.2728	0.0016245	0.6203	0.00023584	4.8931	0.0018603	380.198	11.409	0.21718	11.409	11.294	11.511	0					74	22	4	0	0	0	0.029189
ADEIAKA	7	Acetyl (Protein N-term)	_(ac)ADEIAKA_					1	0	0	0	2	P49773	P49773	P49773	HINT1	Histidine triad nucleotide-binding protein 1	MULTI-MSMS	20190712_QE3_nLC5_DS_SA_PA_HeLa_HCl_pH_2_5_2h_02	712_QE3_nLC5_DS_SA_PA_HeLa_HCl_pH_2_5_2h_02	380.2	2	380.198	758.381	49895	4.6922	0.001784	0.070619	2.6849e-05	4.7628	0.0018108	380.198	11.45	0.22764	11.45	11.322	11.55	0					70	23	4	0	0	0	0.013824
ADEKLLEEEIQAPTSSKRSQQHAKVVP	27	Unmodified	_ADEKLLEEEIQAPTSSKRSQQHAKVVP_					0	0	0	0	4	Q8N7H5	Q8N7H5	Q8N7H5	PAF1	RNA polymerase II-associated factor 1 homolog	MULTI-MSMS	20190508_QE3_nLC3_DS_SA_PA_HeLa_IS_HCl_pH_1_5_1h_01	508_QE3_nLC3_DS_SA_PA_HeLa_IS_HCl_pH_1_5_1h_01	604.926	5	604.523	3017.58	40906.1	2.6603	0.0016082	0.78505	0.00047458	3.4454	0.0020828	604.925	13.22	0.1141	13.22	13.159	13.273	1.7764e-15					33	11	4	0	0	0	0.024101
ADEKLLEEEIQAPTSSKRSQQHAKVVP	27	Unmodified	_ADEKLLEEEIQAPTSSKRSQQHAKVVP_					0	0	0	0	4	Q8N7H5	Q8N7H5	Q8N7H5	PAF1	RNA polymerase II-associated factor 1 homolog	MULTI-MSMS	20190508_QE3_nLC3_DS_SA_PA_HeLa_IS_HCl_pH_1_5_1h_02	508_QE3_nLC3_DS_SA_PA_HeLa_IS_HCl_pH_1_5_1h_02	604.725	5	604.523	3017.58	41233.6	3.6618	0.0022136	-1.5032	-0.00090873	2.1586	0.0013049	604.723	13.279	0.095695	13.279	13.209	13.304	1.7764e-15					17	9	3	0	0	0	0.038
ADEKLLEEEIQAPTSSKRSQQHAKVVP	27	Unmodified	_ADEKLLEEEIQAPTSSKRSQQHAKVVP_					0	0	0	0	4	Q8N7H5	Q8N7H5	Q8N7H5	PAF1	RNA polymerase II-associated factor 1 homolog	MULTI-MSMS	20190508_QE3_nLC3_DS_SA_PA_HeLa_IS_HCl_pH_1_5_4h_02	508_QE3_nLC3_DS_SA_PA_HeLa_IS_HCl_pH_1_5_4h_02	604.725	5	604.523	3017.58	40229.3	3.1035	0.0018761	-0.89489	-0.00054098	2.2086	0.0013352	604.723	12.976	0.11403	12.976	12.908	13.022	0					30	11	4	0	0	0	0.052394
ADERDDVLAKRLKMEGHEAMERLKMLA	27	Unmodified	_ADERDDVLAKRLKMEGHEAMERLKMLA_					0	0	0	0	3	Q8WXI9	Q8WXI9	Q8WXI9	GATAD2B	Transcriptional repressor p66-beta	MULTI-MSMS	20190508_QE3_nLC3_DS_SA_PA_HeLa_IS_HCl_pH_1_5_2h_02	508_QE3_nLC3_DS_SA_PA_HeLa_IS_HCl_pH_1_5_2h_02	632.131	5	631.928	3154.6	38653.5	3.5563	0.0022473	0.94201	0.00059528	4.4983	0.0028426	632.129	24.404	0.25046	24.404	24.273	24.524	3.5527e-15					42	25	3	0	0	0	0.0021483
ADESETAVKPP	11	Acetyl (Protein N-term)	_(ac)ADESETAVKPP_					1	0	0	0	3	P30419	P30419	P30419	NMT1	Glycylpeptide N-tetradecanoyltransferase 1	MULTI-SECPEP	20190508_QE3_nLC3_DS_SA_PA_HeLa_IS_HCl_pH_1_5_2h_02	508_QE3_nLC3_DS_SA_PA_HeLa_IS_HCl_pH_1_5_2h_02	593.852	2	593.285	1184.56	38335.4	2.8254	0.0016763	2.018	0.0011972	4.8434	0.0028735	593.286	12.286	0.27495	12.286	12.107	12.382	0					56	28	3	0	0	0	0.041239
ADESTGSIAKRLQSIGTENTEENRRFYRQLLLTA	34	Unmodified	_ADESTGSIAKRLQSIGTENTEENRRFYRQLLLTA_					0	0	0	0	2	P04075	P04075	P04075	ALDOA	Fructose-bisphosphate aldolase A	MULTI-MSMS	20190508_QE3_nLC3_DS_SA_PA_HeLa_IS_HCl_pH_1_5_1h_01	508_QE3_nLC3_DS_SA_PA_HeLa_IS_HCl_pH_1_5_1h_01	645.842	6	645.505	3866.99	38822.8	2.41	0.0015557	0.34902	0.00022529	2.759	0.001781	645.673	25.069	0.30834	25.069	24.883	25.192	0					136	31	7	0	0	0	0.00014729
ADESTGSIAKRLQSIGTENTEENRRFYRQLLLTA	34	Unmodified	_ADESTGSIAKRLQSIGTENTEENRRFYRQLLLTA_					0	0	0	0	2	P04075	P04075	P04075	ALDOA	Fructose-bisphosphate aldolase A	MULTI-MSMS	20190508_QE3_nLC3_DS_SA_PA_HeLa_IS_HCl_pH_1_5_1h_01	508_QE3_nLC3_DS_SA_PA_HeLa_IS_HCl_pH_1_5_1h_01	968.257	4	967.754	3866.99	32535.3	1.4243	0.0013784	0.88911	0.00086044	2.3134	0.0022388	968.006	25.068	0.18313	25.068	24.99	25.173	0					73	18	6	0	0	0	6.1268e-22
ADESTGSIAKRLQSIGTENTEENRRFYRQLLLTA	34	Unmodified	_ADESTGSIAKRLQSIGTENTEENRRFYRQLLLTA_					0	0	0	0	2	P04075	P04075	P04075	ALDOA	Fructose-bisphosphate aldolase A	MULTI-MSMS	20190508_QE3_nLC3_DS_SA_PA_HeLa_IS_HCl_pH_1_5_1h_01	508_QE3_nLC3_DS_SA_PA_HeLa_IS_HCl_pH_1_5_1h_01	774.807	5	774.405	3866.99	35768	1.9486	0.001509	0.18566	0.00014377	2.1342	0.0016528	774.605	25.071	0.26967	25.071	24.961	25.23	0					159	27	8	0	0	0	5.7879e-22
ADESTGSIAKRLQSIGTENTEENRRFYRQLLLTA	34	Unmodified	_ADESTGSIAKRLQSIGTENTEENRRFYRQLLLTA_					0	0	0	0	2	P04075	P04075	P04075	ALDOA	Fructose-bisphosphate aldolase A	MULTI-MSMS	20190508_QE3_nLC3_DS_SA_PA_HeLa_IS_HCl_pH_1_5_1h_02	508_QE3_nLC3_DS_SA_PA_HeLa_IS_HCl_pH_1_5_1h_02	774.807	5	774.405	3866.99	35963.6	2.3832	0.0018456	0.49926	0.00038663	2.8825	0.0022322	774.806	25.108	0.18312	25.108	25.011	25.194	0					76	18	5	0	0	0	3.1324e-05
ADESTGSIAKRLQSIGTENTEENRRFYRQLLLTA	34	Unmodified	_ADESTGSIAKRLQSIGTENTEENRRFYRQLLLTA_					0	0	0	0	2	P04075	P04075	P04075	ALDOA	Fructose-bisphosphate aldolase A	MULTI-MSMS	20190508_QE3_nLC3_DS_SA_PA_HeLa_IS_HCl_pH_1_5_1h_02	508_QE3_nLC3_DS_SA_PA_HeLa_IS_HCl_pH_1_5_1h_02	645.841	6	645.505	3866.99	38637.1	2.6933	0.0017385	0.51576	0.00033292	3.2091	0.0020715	645.839	25.104	0.18312	25.104	25.011	25.194	0					45	18	4	0	0	0	0.00020388
ADESTGSIAKRLQSIGTENTEENRRFYRQLLLTA	34	Unmodified	_ADESTGSIAKRLQSIGTENTEENRRFYRQLLLTA_					0	0	0	0	2	P04075	P04075	P04075	ALDOA	Fructose-bisphosphate aldolase A	MULTI-MSMS	20190508_QE3_nLC3_DS_SA_PA_HeLa_IS_HCl_pH_1_5_2h_01	508_QE3_nLC3_DS_SA_PA_HeLa_IS_HCl_pH_1_5_2h_01	968.257	4	967.754	3866.99	32112.3	2.5576	0.0024751	0.43084	0.00041694	2.9884	0.002892	968.256	25.011	0.1641	25.011	24.927	25.091	0					75	16	6	0	0	0	4.2464e-66
ADESTGSIAKRLQSIGTENTEENRRFYRQLLLTA	34	Unmodified	_ADESTGSIAKRLQSIGTENTEENRRFYRQLLLTA_					0	0	0	0	2	P04075	P04075	P04075	ALDOA	Fructose-bisphosphate aldolase A	MULTI-MSMS	20190508_QE3_nLC3_DS_SA_PA_HeLa_IS_HCl_pH_1_5_2h_01	508_QE3_nLC3_DS_SA_PA_HeLa_IS_HCl_pH_1_5_2h_01	645.842	6	645.505	3866.99	38517.5	2.9719	0.0019184	0.65716	0.0004242	3.6291	0.0023426	645.84	25.008	0.21217	25.008	24.898	25.11	0					90	21	5	0	0	0	0.00010173
ADESTGSIAKRLQSIGTENTEENRRFYRQLLLTA	34	Unmodified	_ADESTGSIAKRLQSIGTENTEENRRFYRQLLLTA_					0	0	0	0	2	P04075	P04075	P04075	ALDOA	Fructose-bisphosphate aldolase A	MULTI-MSMS	20190508_QE3_nLC3_DS_SA_PA_HeLa_IS_HCl_pH_1_5_2h_01	508_QE3_nLC3_DS_SA_PA_HeLa_IS_HCl_pH_1_5_2h_01	774.808	5	774.405	3866.99	35677.6	2.853	0.0022094	-0.027513	-2.1306e-05	2.8255	0.002188	774.806	25.005	0.23133	25.005	24.898	25.129	3.5527e-15					143	23	9	0	0	0	5.8644e-22
ADESTGSIAKRLQSIGTENTEENRRFYRQLLLTA	34	Unmodified	_ADESTGSIAKRLQSIGTENTEENRRFYRQLLLTA_					0	0	0	0	2	P04075	P04075	P04075	ALDOA	Fructose-bisphosphate aldolase A	MULTI-MSMS	20190508_QE3_nLC3_DS_SA_PA_HeLa_IS_HCl_pH_1_5_2h_02	508_QE3_nLC3_DS_SA_PA_HeLa_IS_HCl_pH_1_5_2h_02	968.51	4	967.754	3866.99	31773.3	3.1328	0.0030318	0.44942	0.00043493	3.5822	0.0034667	968.256	24.817	0.16434	24.817	24.735	24.9	-3.5527e-15					68	16	6	0	0	0	2.4358e-30
ADESTGSIAKRLQSIGTENTEENRRFYRQLLLTA	34	Unmodified	_ADESTGSIAKRLQSIGTENTEENRRFYRQLLLTA_					0	0	0	0	2	P04075	P04075	P04075	ALDOA	Fructose-bisphosphate aldolase A	MULTI-MSMS	20190508_QE3_nLC3_DS_SA_PA_HeLa_IS_HCl_pH_1_5_2h_02	508_QE3_nLC3_DS_SA_PA_HeLa_IS_HCl_pH_1_5_2h_02	774.809	5	774.405	3866.99	35496.8	3.676	0.0028467	0.14438	0.00011181	3.8204	0.0029585	774.806	24.817	0.21256	24.817	24.706	24.919	0					132	21	8	0	0	0	5.8727e-16
ADESTGSIAKRLQSIGTENTEENRRFYRQLLLTA	34	Unmodified	_ADESTGSIAKRLQSIGTENTEENRRFYRQLLLTA_					0	0	0	0	2	P04075	P04075	P04075	ALDOA	Fructose-bisphosphate aldolase A	MULTI-MSMS	20190508_QE3_nLC3_DS_SA_PA_HeLa_IS_HCl_pH_1_5_4h_01	508_QE3_nLC3_DS_SA_PA_HeLa_IS_HCl_pH_1_5_4h_01	645.843	6	645.505	3866.99	38176.9	3.3464	0.0021601	0.61796	0.0003989	3.9644	0.002559	645.84	24.937	0.22192	24.937	24.821	25.043	0					94	22	5	0	0	0	0.0016001
ADESTGSIAKRLQSIGTENTEENRRFYRQLLLTA	34	Unmodified	_ADESTGSIAKRLQSIGTENTEENRRFYRQLLLTA_					0	0	0	0	2	P04075	P04075	P04075	ALDOA	Fructose-bisphosphate aldolase A	MULTI-MSMS	20190508_QE3_nLC3_DS_SA_PA_HeLa_IS_HCl_pH_1_5_4h_01	508_QE3_nLC3_DS_SA_PA_HeLa_IS_HCl_pH_1_5_4h_01	968.259	4	967.754	3866.99	32053.8	4.3573	0.0042168	-1.4935	-0.0014453	2.8638	0.0027715	968.255	24.941	0.17382	24.941	24.84	25.014	0					84	17	6	0	0	0	1.9615e-41
ADESTGSIAKRLQSIGTENTEENRRFYRQLLLTA	34	Unmodified	_ADESTGSIAKRLQSIGTENTEENRRFYRQLLLTA_					0	0	0	0	2	P04075	P04075	P04075	ALDOA	Fructose-bisphosphate aldolase A	MULTI-MSMS	20190508_QE3_nLC3_DS_SA_PA_HeLa_IS_HCl_pH_1_5_4h_01	508_QE3_nLC3_DS_SA_PA_HeLa_IS_HCl_pH_1_5_4h_01	774.808	5	774.405	3866.99	35678.2	3.2136	0.0024886	-0.10937	-8.4698e-05	3.1042	0.0024039	774.806	24.941	0.24111	24.941	24.811	25.053	-3.5527e-15					149	24	8	0	0	0	3.4473e-15
ADESTGSIAKRLQSIGTENTEENRRFYRQLLLTA	34	Unmodified	_ADESTGSIAKRLQSIGTENTEENRRFYRQLLLTA_					0	0	0	0	2	P04075	P04075	P04075	ALDOA	Fructose-bisphosphate aldolase A	MULTI-MSMS	20190508_QE3_nLC3_DS_SA_PA_HeLa_IS_HCl_pH_1_5_4h_02	508_QE3_nLC3_DS_SA_PA_HeLa_IS_HCl_pH_1_5_4h_02	645.842	6	645.505	3866.99	39208.8	3.7284	0.0024067	0.086028	5.5531e-05	3.8144	0.0024622	645.673	24.804	0.23161	24.804	24.691	24.923	3.5527e-15					112	23	7	0	0	0	0.0025797
ADESTGSIAKRLQSIGTENTEENRRFYRQLLLTA	34	Unmodified	_ADESTGSIAKRLQSIGTENTEENRRFYRQLLLTA_					0	0	0	0	2	P04075	P04075	P04075	ALDOA	Fructose-bisphosphate aldolase A	MULTI-MSMS	20190508_QE3_nLC3_DS_SA_PA_HeLa_IS_HCl_pH_1_5_4h_02	508_QE3_nLC3_DS_SA_PA_HeLa_IS_HCl_pH_1_5_4h_02	774.607	5	774.405	3866.99	35637.9	3.3954	0.0026294	0.11456	8.8716e-05	3.5099	0.0027181	774.806	24.803	0.21256	24.803	24.681	24.894	-3.5527e-15					129	21	8	0	0	0	2.2206e-15
ADESTGSIAKRLQSIGTENTEENRRFYRQLLLTA	34	Unmodified	_ADESTGSIAKRLQSIGTENTEENRRFYRQLLLTA_					0	0	0	0	2	P04075	P04075	P04075	ALDOA	Fructose-bisphosphate aldolase A	MULTI-MSMS	20190508_QE3_nLC3_DS_SA_PA_HeLa_IS_HCl_pH_1_5_4h_02	508_QE3_nLC3_DS_SA_PA_HeLa_IS_HCl_pH_1_5_4h_02	968.008	4	967.754	3866.99	31837.9	3.3326	0.0032251	0.086962	8.4157e-05	3.4196	0.0033093	968.005	24.809	0.14483	24.809	24.72	24.865	0					70	14	6	0	0	0	6.8542e-23
ADESTGSIAKRLQSIGTENTEENRRFYRQLLLTA	34	Unmodified	_ADESTGSIAKRLQSIGTENTEENRRFYRQLLLTA_					0	0	0	0	2	P04075	P04075	P04075	ALDOA	Fructose-bisphosphate aldolase A	MULTI-MSMS	20190508_QE3_nLC3_DS_SA_PA_HeLa_IS_HCl_pH_1_5_18h_01	508_QE3_nLC3_DS_SA_PA_HeLa_IS_HCl_pH_1_5_18h_01	645.841	6	645.505	3866.99	38782.1	3.1649	0.002043	0.28807	0.00018595	3.453	0.0022289	645.839	25.008	0.24055	25.008	24.875	25.116	0					129	24	7	0	0	0	0.0002407
ADESTGSIAKRLQSIGTENTEENRRFYRQLLLTA	34	Unmodified	_ADESTGSIAKRLQSIGTENTEENRRFYRQLLLTA_					0	0	0	0	2	P04075	P04075	P04075	ALDOA	Fructose-bisphosphate aldolase A	MULTI-MSMS	20190508_QE3_nLC3_DS_SA_PA_HeLa_IS_HCl_pH_1_5_18h_01	508_QE3_nLC3_DS_SA_PA_HeLa_IS_HCl_pH_1_5_18h_01	968.259	4	967.754	3866.99	32052.2	2.2939	0.00222	0.6466	0.00062575	2.9405	0.0028457	968.006	25.005	0.16402	25.005	24.914	25.078	0					78	16	6	0	0	0	3.3806e-32
ADESTGSIAKRLQSIGTENTEENRRFYRQLLLTA	34	Unmodified	_ADESTGSIAKRLQSIGTENTEENRRFYRQLLLTA_					0	0	0	0	2	P04075	P04075	P04075	ALDOA	Fructose-bisphosphate aldolase A	MULTI-MSMS	20190508_QE3_nLC3_DS_SA_PA_HeLa_IS_HCl_pH_1_5_18h_01	508_QE3_nLC3_DS_SA_PA_HeLa_IS_HCl_pH_1_5_18h_01	774.808	5	774.405	3866.99	35516.9	2.9698	0.0022999	0.24088	0.00018654	3.2107	0.0024864	774.806	25.008	0.36548	25.008	24.875	25.241	-3.5527e-15					161	37	7	0	0	0	3.3907e-23
ADESTGSIAKRLQSIGTENTEENRRFYRQLLLTA	34	Unmodified	_ADESTGSIAKRLQSIGTENTEENRRFYRQLLLTA_					0	0	0	0	2	P04075	P04075	P04075	ALDOA	Fructose-bisphosphate aldolase A	MULTI-MSMS	20190508_QE3_nLC3_DS_SA_PA_HeLa_IS_HCl_pH_1_5_18h_02#2	508_QE3_nLC3_DS_SA_PA_HeLa_IS_HCl_pH_1_5_18h_02#2	968.51	4	967.754	3866.99	31438.2	4.1897	0.0040546	0.59605	0.00057683	4.7858	0.0046315	968.256	24.524	0.20232	24.524	24.407	24.609	0					91	20	7	0	0	0	1.447e-22
ADESTGSIAKRLQSIGTENTEENRRFYRQLLLTA	34	Unmodified	_ADESTGSIAKRLQSIGTENTEENRRFYRQLLLTA_					0	0	0	0	2	P04075	P04075	P04075	ALDOA	Fructose-bisphosphate aldolase A	MULTI-MSMS	20190508_QE3_nLC3_DS_SA_PA_HeLa_IS_HCl_pH_1_5_18h_02#2	508_QE3_nLC3_DS_SA_PA_HeLa_IS_HCl_pH_1_5_18h_02#2	774.81	5	774.405	3866.99	35591.4	4.4097	0.0034149	0.67738	0.00052457	5.0871	0.0039395	774.806	24.536	0.26942	24.536	24.388	24.657	0					164	27	8	0	0	0	2.4786e-10
ADESTGSIAKRLQSIGTENTEENRRFYRQLLLTA	34	Unmodified	_ADESTGSIAKRLQSIGTENTEENRRFYRQLLLTA_					0	0	0	0	2	P04075	P04075	P04075	ALDOA	Fructose-bisphosphate aldolase A	MULTI-MSMS	20190712_QE3_nLC5_DS_SA_PA_HeLa_HCl_pH_1_5_2h_01	712_QE3_nLC5_DS_SA_PA_HeLa_HCl_pH_1_5_2h_01	968.01	4	967.754	3866.99	31431	4.9455	0.004786	-0.01636	-1.5832e-05	4.9291	0.0047702	968.256	26.227	0.12528	26.227	26.162	26.287	0					68	12	7	0	0	0	3.5499e-66
ADESTGSIAKRLQSIGTENTEENRRFYRQLLLTA	34	Unmodified	_ADESTGSIAKRLQSIGTENTEENRRFYRQLLLTA_					0	0	0	0	2	P04075	P04075	P04075	ALDOA	Fructose-bisphosphate aldolase A	MULTI-MSMS	20190712_QE3_nLC5_DS_SA_PA_HeLa_HCl_pH_1_5_2h_02	712_QE3_nLC5_DS_SA_PA_HeLa_HCl_pH_1_5_2h_02	968.008	4	967.754	3866.99	31276.9	4.5994	0.0044511	-0.12205	-0.00011812	4.4773	0.004333	968.255	25.921	0.17196	25.921	25.84	26.012	3.5527e-15					90	17	7	0	0	0	4.5255e-53
ADESTGSIAKRLQSIGTENTEENRRFYRQLLLTA	34	Unmodified	_ADESTGSIAKRLQSIGTENTEENRRFYRQLLLTA_					0	0	0	0	2	P04075	P04075	P04075	ALDOA	Fructose-bisphosphate aldolase A	MULTI-MSMS	20190712_QE3_nLC5_DS_SA_PA_HeLa_HCl_pH_2_2h_01	712_QE3_nLC5_DS_SA_PA_HeLa_HCl_pH_2_2h_01	774.809	5	774.405	3866.99	35306.7	5.0644	0.0039219	-1.0648	-0.00082457	3.9996	0.0030973	774.805	26.229	0.25867	26.229	26.147	26.406	0					160	26	9	0	0	0	3.2732e-15
ADESTGSIAKRLQSIGTENTEENRRFYRQLLLTA	34	Unmodified	_ADESTGSIAKRLQSIGTENTEENRRFYRQLLLTA_					0	0	0	0	2	P04075	P04075	P04075	ALDOA	Fructose-bisphosphate aldolase A	MULTI-MSMS	20190712_QE3_nLC5_DS_SA_PA_HeLa_HCl_pH_2_2h_01	712_QE3_nLC5_DS_SA_PA_HeLa_HCl_pH_2_2h_01	968.26	4	967.754	3866.99	31217.2	4.6175	0.0044686	-0.65003	-0.00062906	3.9674	0.0038395	968.255	26.229	0.1628	26.229	26.167	26.329	0					98	16	8	0	0	0	5.477e-53
ADESTGSIAKRLQSIGTENTEENRRFYRQLLLTA	34	Unmodified	_ADESTGSIAKRLQSIGTENTEENRRFYRQLLLTA_					0	0	0	0	2	P04075	P04075	P04075	ALDOA	Fructose-bisphosphate aldolase A	MULTI-MSMS	20190712_QE3_nLC5_DS_SA_PA_HeLa_HCl_pH_2_2h_02	712_QE3_nLC5_DS_SA_PA_HeLa_HCl_pH_2_2h_02	775.011	5	774.405	3866.99	35481	4.903	0.0037969	-0.47203	-0.00036555	4.4309	0.0034313	774.805	26.329	0.24023	26.329	26.229	26.469	3.5527e-15					168	24	9	0	0	0	1.056e-10
ADESTGSIAKRLQSIGTENTEENRRFYRQLLLTA	34	Unmodified	_ADESTGSIAKRLQSIGTENTEENRRFYRQLLLTA_					0	0	0	0	2	P04075	P04075	P04075	ALDOA	Fructose-bisphosphate aldolase A	MULTI-MSMS	20190712_QE3_nLC5_DS_SA_PA_HeLa_HCl_pH_2_2h_02	712_QE3_nLC5_DS_SA_PA_HeLa_HCl_pH_2_2h_02	968.26	4	967.754	3866.99	31327.2	4.5974	0.0044491	-0.36413	-0.00035239	4.2332	0.0040967	968.255	26.331	0.18272	26.331	26.257	26.44	0					107	18	8	0	0	0	6.3063e-66
ADESTGSIAKRLQSIGTENTEENRRFYRQLLLTA	34	Unmodified	_ADESTGSIAKRLQSIGTENTEENRRFYRQLLLTA_					0	0	0	0	2	P04075	P04075	P04075	ALDOA	Fructose-bisphosphate aldolase A	MULTI-SECPEP	20190712_QE3_nLC5_DS_SA_PA_HeLa_HCl_pH_2_2h_02	712_QE3_nLC5_DS_SA_PA_HeLa_HCl_pH_2_2h_02	645.63	6	645.505	3866.99	38812.3	5.2748	0.0034049	-0.617	-0.00039828	4.6578	0.0030067	645.672	26.33	0.22106	26.33	26.229	26.45	-3.5527e-15					128	22	8	0	0	0	5.9804e-08
ADESTGSIAKRLQSIGTENTEENRRFYRQLLLTA	34	Unmodified	_ADESTGSIAKRLQSIGTENTEENRRFYRQLLLTA_					0	0	0	0	2	P04075	P04075	P04075	ALDOA	Fructose-bisphosphate aldolase A	MULTI-MSMS	20190712_QE3_nLC5_DS_SA_PA_HeLa_HCl_pH_2_5_2h_01	712_QE3_nLC5_DS_SA_PA_HeLa_HCl_pH_2_5_2h_01	774.61	5	774.405	3866.99	35559.2	4.2988	0.003329	0.24022	0.00018603	4.539	0.003515	774.606	26.473	0.22155	26.473	26.378	26.6	0					164	22	9	0	0	0	3.828e-05
ADESTGSIAKRLQSIGTENTEENRRFYRQLLLTA	34	Unmodified	_ADESTGSIAKRLQSIGTENTEENRRFYRQLLLTA_					0	0	0	0	2	P04075	P04075	P04075	ALDOA	Fructose-bisphosphate aldolase A	MULTI-MSMS	20190712_QE3_nLC5_DS_SA_PA_HeLa_HCl_pH_2_5_2h_01	712_QE3_nLC5_DS_SA_PA_HeLa_HCl_pH_2_5_2h_01	968.26	4	967.754	3866.99	31350.1	4.2121	0.0040763	-0.034359	-3.3251e-05	4.1778	0.0040431	968.256	26.472	0.16365	26.472	26.388	26.552	-3.5527e-15					97	16	8	0	0	0	2.6188e-41
ADESTGSIAKRLQSIGTENTEENRRFYRQLLLTA	34	Unmodified	_ADESTGSIAKRLQSIGTENTEENRRFYRQLLLTA_					0	0	0	0	2	P04075	P04075	P04075	ALDOA	Fructose-bisphosphate aldolase A	MULTI-MSMS	20190712_QE3_nLC5_DS_SA_PA_HeLa_HCl_pH_2_5_2h_02	712_QE3_nLC5_DS_SA_PA_HeLa_HCl_pH_2_5_2h_02	774.811	5	774.405	3866.99	35510.5	5.6619	0.0043846	0.082434	6.3837e-05	5.7443	0.0044484	774.806	26.57	0.30954	26.57	26.469	26.778	-3.5527e-15					186	31	9	0	0	0	3.4816e-05
ADESTGSIAKRLQSIGTENTEENRRFYRQLLLTA	34	Unmodified	_ADESTGSIAKRLQSIGTENTEENRRFYRQLLLTA_					0	0	0	0	2	P04075	P04075	P04075	ALDOA	Fructose-bisphosphate aldolase A	MULTI-MSMS	20190712_QE3_nLC5_DS_SA_PA_HeLa_HCl_pH_2_5_2h_02	712_QE3_nLC5_DS_SA_PA_HeLa_HCl_pH_2_5_2h_02	968.012	4	967.754	3866.99	31685.5	5.1673	0.0050007	0.15589	0.00015086	5.3232	0.0051515	968.256	26.571	0.20357	26.571	26.488	26.692	0					117	20	8	0	0	0	3.733e-10
ADESTGSIAKRLQSIGTENTEENRRFYRQLLLTA	34	Deamidation (NQ)	_ADESTGSIAKRLQ(de)SIGTENTEENRRFYRQLLLTA_	ADESTGSIAKRLQ(0.998)SIGTEN(0.002)TEENRRFYRQLLLTA		ADESTGSIAKRLQ(26.39)SIGTEN(-26.39)TEEN(-41.72)RRFYRQ(-41.72)LLLTA		0	1	0	0	2	P04075	P04075	P04075	ALDOA	Fructose-bisphosphate aldolase A	MULTI-MSMS	20190508_QE3_nLC3_DS_SA_PA_HeLa_IS_HCl_pH_1_5_18h_01	508_QE3_nLC3_DS_SA_PA_HeLa_IS_HCl_pH_1_5_18h_01	774.807	5	774.602	3867.97	35039	4.9042	0.0037988	0.18022	0.0001396	5.0844	0.0039384	774.802	26.486	0.22273	26.486	26.376	26.599	-3.5527e-15					94	22	7	0	0	0	4.6243e-05
ADESTGSIAKRLQSIGTENTEENRRFYRQLLLTA	34	Deamidation (NQ)	_ADESTGSIAKRLQ(de)SIGTENTEENRRFYRQLLLTA_	ADESTGSIAKRLQ(1)SIGTENTEENRRFYRQLLLTA		ADESTGSIAKRLQ(47.81)SIGTEN(-47.81)TEEN(-62.74)RRFYRQ(-69.39)LLLTA		0	1	0	0	2	P04075	P04075	P04075	ALDOA	Fructose-bisphosphate aldolase A	MULTI-MSMS	20190508_QE3_nLC3_DS_SA_PA_HeLa_IS_HCl_pH_1_5_18h_01	508_QE3_nLC3_DS_SA_PA_HeLa_IS_HCl_pH_1_5_18h_01	968.507	4	968	3867.97	31733.9	4.2382	0.0041026	0.17988	0.00017412	4.4181	0.0042767	968.252	26.484	0.10631	26.484	26.434	26.54	-3.5527e-15					25	10	3	0	0	0	7.4158e-05
ADESTGSIAKRLQSIGTENTEENRRFYRQLLLTA	34	Deamidation (NQ)	_ADESTGSIAKRLQSIGTENTEEN(de)RRFYRQLLLTA_	ADESTGSIAKRLQ(0.092)SIGTEN(0.406)TEEN(0.476)RRFYRQ(0.025)LLLTA		ADESTGSIAKRLQ(-7.13)SIGTEN(-0.69)TEEN(0.69)RRFYRQ(-12.76)LLLTA		0	1	0	0	2	P04075	P04075	P04075	ALDOA	Fructose-bisphosphate aldolase A	MULTI-MSMS	20190508_QE3_nLC3_DS_SA_PA_HeLa_IS_HCl_pH_1_5_18h_02#2	508_QE3_nLC3_DS_SA_PA_HeLa_IS_HCl_pH_1_5_18h_02#2	774.808	5	774.602	3867.97	36253.3	5.7769	0.0044748	2.156	0.0016701	7.9329	0.0061449	775.004	25.735	0.11591	25.735	25.665	25.781	0					27	11	3	0	0	0	0.018179
ADESTGSIAKRLQSIGTENTEENRRFYRQLLLTADDRVNP	40	Unmodified	_ADESTGSIAKRLQSIGTENTEENRRFYRQLLLTADDRVNP_					0	0	0	0	3	P04075	P04075	P04075	ALDOA	Fructose-bisphosphate aldolase A	MULTI-MSMS	20190508_QE3_nLC3_DS_SA_PA_HeLa_IS_HCl_pH_1_5_1h_01	508_QE3_nLC3_DS_SA_PA_HeLa_IS_HCl_pH_1_5_1h_01	914.071	5	913.669	4563.31	32711	2.0836	0.0019037	-0.19821	-0.0001811	1.8854	0.0017226	914.07	25.274	0.25001	25.274	25.163	25.413	0					166	25	8	0	0	0	5.467e-81
ADESTGSIAKRLQSIGTENTEENRRFYRQLLLTADDRVNP	40	Unmodified	_ADESTGSIAKRLQSIGTENTEENRRFYRQLLLTADDRVNP_					0	0	0	0	3	P04075	P04075	P04075	ALDOA	Fructose-bisphosphate aldolase A	MULTI-MSMS	20190508_QE3_nLC3_DS_SA_PA_HeLa_IS_HCl_pH_1_5_1h_01	508_QE3_nLC3_DS_SA_PA_HeLa_IS_HCl_pH_1_5_1h_01	1142.59	4	1141.83	4563.31	29744	1.6837	0.0019225	0.90935	0.0010383	2.5931	0.0029608	1142.34	25.287	0.15418	25.287	25.211	25.365	0					42	15	4	0	0	0	0.00017592
ADESTGSIAKRLQSIGTENTEENRRFYRQLLLTADDRVNP	40	Unmodified	_ADESTGSIAKRLQSIGTENTEENRRFYRQLLLTADDRVNP_					0	0	0	0	3	P04075	P04075	P04075	ALDOA	Fructose-bisphosphate aldolase A	MULTI-SECPEP	20190508_QE3_nLC3_DS_SA_PA_HeLa_IS_HCl_pH_1_5_1h_01	508_QE3_nLC3_DS_SA_PA_HeLa_IS_HCl_pH_1_5_1h_01	652.552	7	652.908	4563.31	38752.1	2.6215	0.0017116	0.4026	0.00026286	3.0241	0.0019744	653.339	25.275	0.26919	25.275	25.134	25.404	0					116	27	6	0	0	0	0.054975
ADESTGSIAKRLQSIGTENTEENRRFYRQLLLTADDRVNP	40	Unmodified	_ADESTGSIAKRLQSIGTENTEENRRFYRQLLLTADDRVNP_					0	0	0	0	3	P04075	P04075	P04075	ALDOA	Fructose-bisphosphate aldolase A	MULTI-MSMS	20190508_QE3_nLC3_DS_SA_PA_HeLa_IS_HCl_pH_1_5_1h_02	508_QE3_nLC3_DS_SA_PA_HeLa_IS_HCl_pH_1_5_1h_02	761.892	6	761.558	4563.31	35751.2	2.2644	0.0017245	-0.99577	-0.00075834	1.2686	0.00096614	762.059	25.333	0.25863	25.333	25.204	25.462	0					147	26	7	0	0	0	0.00025718
ADESTGSIAKRLQSIGTENTEENRRFYRQLLLTADDRVNP	40	Unmodified	_ADESTGSIAKRLQSIGTENTEENRRFYRQLLLTADDRVNP_					0	0	0	0	3	P04075	P04075	P04075	ALDOA	Fructose-bisphosphate aldolase A	MULTI-MSMS	20190508_QE3_nLC3_DS_SA_PA_HeLa_IS_HCl_pH_1_5_1h_02	508_QE3_nLC3_DS_SA_PA_HeLa_IS_HCl_pH_1_5_1h_02	913.872	5	913.669	4563.31	32852.3	1.7365	0.0015865	-0.47874	-0.00043741	1.2577	0.0011491	914.069	25.344	0.25863	25.344	25.204	25.462	0					128	26	7	0	0	0	9.0701e-12
ADESTGSIAKRLQSIGTENTEENRRFYRQLLLTADDRVNP	40	Unmodified	_ADESTGSIAKRLQSIGTENTEENRRFYRQLLLTADDRVNP_					0	0	0	0	3	P04075	P04075	P04075	ALDOA	Fructose-bisphosphate aldolase A	MULTI-MSMS	20190508_QE3_nLC3_DS_SA_PA_HeLa_IS_HCl_pH_1_5_2h_01	508_QE3_nLC3_DS_SA_PA_HeLa_IS_HCl_pH_1_5_2h_01	913.872	5	913.669	4563.31	32767.7	2.5228	0.002305	-0.48768	-0.00044558	2.0351	0.0018594	914.069	25.2	0.2593	25.2	25.072	25.331	0					176	26	8	0	0	0	4.0272e-32
ADESTGSIAKRLQSIGTENTEENRRFYRQLLLTADDRVNP	40	Unmodified	_ADESTGSIAKRLQSIGTENTEENRRFYRQLLLTADDRVNP_					0	0	0	0	3	P04075	P04075	P04075	ALDOA	Fructose-bisphosphate aldolase A	MULTI-MSMS	20190508_QE3_nLC3_DS_SA_PA_HeLa_IS_HCl_pH_1_5_2h_01	508_QE3_nLC3_DS_SA_PA_HeLa_IS_HCl_pH_1_5_2h_01	1142.59	4	1141.83	4563.31	30047	2.4187	0.0027618	0.32417	0.00037015	2.7429	0.0031319	1142.34	25.193	0.13476	25.193	25.12	25.255	0					46	13	5	0	0	0	5.2911e-11
ADESTGSIAKRLQSIGTENTEENRRFYRQLLLTADDRVNP	40	Unmodified	_ADESTGSIAKRLQSIGTENTEENRRFYRQLLLTADDRVNP_					0	0	0	0	3	P04075	P04075	P04075	ALDOA	Fructose-bisphosphate aldolase A	MULTI-SECPEP	20190508_QE3_nLC3_DS_SA_PA_HeLa_IS_HCl_pH_1_5_2h_01	508_QE3_nLC3_DS_SA_PA_HeLa_IS_HCl_pH_1_5_2h_01	652.552	7	652.908	4563.31	38434.3	3.0214	0.0019727	-0.25519	-0.00016662	2.7662	0.0018061	653.195	25.187	0.28816	25.187	25.053	25.341	0					136	29	7	0	0	0	0.05711
ADESTGSIAKRLQSIGTENTEENRRFYRQLLLTADDRVNP	40	Unmodified	_ADESTGSIAKRLQSIGTENTEENRRFYRQLLLTADDRVNP_					0	0	0	0	3	P04075	P04075	P04075	ALDOA	Fructose-bisphosphate aldolase A	MULTI-MSMS	20190508_QE3_nLC3_DS_SA_PA_HeLa_IS_HCl_pH_1_5_2h_02	508_QE3_nLC3_DS_SA_PA_HeLa_IS_HCl_pH_1_5_2h_02	914.07	5	913.669	4563.31	32824.2	2.3802	0.0021747	-0.2771	-0.00025318	2.1031	0.0019215	914.069	24.992	0.23986	24.992	24.861	25.101	0					149	24	8	0	0	0	6.3091e-43
ADESTGSIAKRLQSIGTENTEENRRFYRQLLLTADDRVNP	40	Unmodified	_ADESTGSIAKRLQSIGTENTEENRRFYRQLLLTADDRVNP_					0	0	0	0	3	P04075	P04075	P04075	ALDOA	Fructose-bisphosphate aldolase A	MULTI-MSMS	20190508_QE3_nLC3_DS_SA_PA_HeLa_IS_HCl_pH_1_5_2h_02	508_QE3_nLC3_DS_SA_PA_HeLa_IS_HCl_pH_1_5_2h_02	1142.33	4	1141.83	4563.31	29797.9	2.1527	0.002458	0.50527	0.00057693	2.658	0.003035	1142.33	24.995	0.13395	24.995	24.909	25.043	0					46	13	5	0	0	0	0.00066224
ADESTGSIAKRLQSIGTENTEENRRFYRQLLLTADDRVNP	40	Unmodified	_ADESTGSIAKRLQSIGTENTEENRRFYRQLLLTADDRVNP_					0	0	0	0	3	P04075	P04075	P04075	ALDOA	Fructose-bisphosphate aldolase A	MULTI-MSMS	20190508_QE3_nLC3_DS_SA_PA_HeLa_IS_HCl_pH_1_5_4h_01	508_QE3_nLC3_DS_SA_PA_HeLa_IS_HCl_pH_1_5_4h_01	914.273	5	913.669	4563.31	32738.9	2.4352	0.0022249	-0.55062	-0.00050309	1.8846	0.0017219	914.069	25.113	0.26899	25.113	24.995	25.264	0					179	27	8	0	0	0	2.9953e-42
ADESTGSIAKRLQSIGTENTEENRRFYRQLLLTADDRVNP	40	Unmodified	_ADESTGSIAKRLQSIGTENTEENRRFYRQLLLTADDRVNP_					0	0	0	0	3	P04075	P04075	P04075	ALDOA	Fructose-bisphosphate aldolase A	MULTI-MSMS	20190508_QE3_nLC3_DS_SA_PA_HeLa_IS_HCl_pH_1_5_4h_01	508_QE3_nLC3_DS_SA_PA_HeLa_IS_HCl_pH_1_5_4h_01	1142.34	4	1141.83	4563.31	29679.1	2.0711	0.0023649	-0.024487	-2.796e-05	2.0466	0.0023369	1142.59	25.124	0.1633	25.124	25.033	25.197	0					51	16	4	0	0	0	0.00059211
ADESTGSIAKRLQSIGTENTEENRRFYRQLLLTADDRVNP	40	Unmodified	_ADESTGSIAKRLQSIGTENTEENRRFYRQLLLTADDRVNP_					0	0	0	0	3	P04075	P04075	P04075	ALDOA	Fructose-bisphosphate aldolase A	MULTI-SECPEP	20190508_QE3_nLC3_DS_SA_PA_HeLa_IS_HCl_pH_1_5_4h_01	508_QE3_nLC3_DS_SA_PA_HeLa_IS_HCl_pH_1_5_4h_01	653.013	7	652.908	4563.31	38482.5	2.5182	0.0016441	-0.21319	-0.00013919	2.305	0.001505	653.051	25.106	0.22105	25.106	25.005	25.226	0					125	22	8	0	0	0	5.3655e-14
ADESTGSIAKRLQSIGTENTEENRRFYRQLLLTADDRVNP	40	Unmodified	_ADESTGSIAKRLQSIGTENTEENRRFYRQLLLTADDRVNP_					0	0	0	0	3	P04075	P04075	P04075	ALDOA	Fructose-bisphosphate aldolase A	MULTI-MSMS	20190508_QE3_nLC3_DS_SA_PA_HeLa_IS_HCl_pH_1_5_4h_02	508_QE3_nLC3_DS_SA_PA_HeLa_IS_HCl_pH_1_5_4h_02	913.874	5	913.669	4563.31	32859	2.1901	0.0020011	-0.21356	-0.00019513	1.9766	0.0018059	914.07	24.977	0.26867	24.977	24.846	25.115	0					169	27	8	0	0	0	1.3739e-41
ADESTGSIAKRLQSIGTENTEENRRFYRQLLLTADDRVNP	40	Unmodified	_ADESTGSIAKRLQSIGTENTEENRRFYRQLLLTADDRVNP_					0	0	0	0	3	P04075	P04075	P04075	ALDOA	Fructose-bisphosphate aldolase A	MULTI-MSMS	20190508_QE3_nLC3_DS_SA_PA_HeLa_IS_HCl_pH_1_5_4h_02	508_QE3_nLC3_DS_SA_PA_HeLa_IS_HCl_pH_1_5_4h_02	1142.33	4	1141.83	4563.31	29372.5	2.1153	0.0024153	0.17955	0.00020501	2.2948	0.0026203	1142.33	24.969	0.13409	24.969	24.913	25.047	0					43	13	4	0	0	0	0.00052512
ADESTGSIAKRLQSIGTENTEENRRFYRQLLLTADDRVNP	40	Unmodified	_ADESTGSIAKRLQSIGTENTEENRRFYRQLLLTADDRVNP_					0	0	0	0	3	P04075	P04075	P04075	ALDOA	Fructose-bisphosphate aldolase A	MULTI-SECPEP	20190508_QE3_nLC3_DS_SA_PA_HeLa_IS_HCl_pH_1_5_4h_02	508_QE3_nLC3_DS_SA_PA_HeLa_IS_HCl_pH_1_5_4h_02	652.752	7	652.908	4563.31	38245.4	2.4998	0.0016321	-0.0038639	-2.5228e-06	2.4959	0.0016296	653.195	24.965	0.23023	24.965	24.865	25.095	-3.5527e-15					121	23	7	0	0	0	0.031844
ADESTGSIAKRLQSIGTENTEENRRFYRQLLLTADDRVNP	40	Unmodified	_ADESTGSIAKRLQSIGTENTEENRRFYRQLLLTADDRVNP_					0	0	0	0	3	P04075	P04075	P04075	ALDOA	Fructose-bisphosphate aldolase A	MULTI-MSMS	20190508_QE3_nLC3_DS_SA_PA_HeLa_IS_HCl_pH_1_5_18h_01	508_QE3_nLC3_DS_SA_PA_HeLa_IS_HCl_pH_1_5_18h_01	914.273	5	913.669	4563.31	32918	2.8405	0.0025953	-0.4562	-0.00041681	2.3843	0.0021784	914.069	25.231	0.23996	25.231	25.097	25.337	-3.5527e-15					166	24	9	0	0	0	2.4672e-23
ADESTGSIAKRLQSIGTENTEENRRFYRQLLLTADDRVNP	40	Unmodified	_ADESTGSIAKRLQSIGTENTEENRRFYRQLLLTADDRVNP_					0	0	0	0	3	P04075	P04075	P04075	ALDOA	Fructose-bisphosphate aldolase A	MULTI-MSMS	20190508_QE3_nLC3_DS_SA_PA_HeLa_IS_HCl_pH_1_5_18h_01	508_QE3_nLC3_DS_SA_PA_HeLa_IS_HCl_pH_1_5_18h_01	1142.34	4	1141.83	4563.31	29703.7	2.8566	0.0032617	-0.50963	-0.00058191	2.3469	0.0026798	1142.59	25.231	0.13483	25.231	25.154	25.289	0					41	13	5	0	0	0	0.00037607
ADESTGSIAKRLQSIGTENTEENRRFYRQLLLTADDRVNP	40	Unmodified	_ADESTGSIAKRLQSIGTENTEENRRFYRQLLLTADDRVNP_					0	0	0	0	3	P04075	P04075	P04075	ALDOA	Fructose-bisphosphate aldolase A	MULTI-SECPEP	20190508_QE3_nLC3_DS_SA_PA_HeLa_IS_HCl_pH_1_5_18h_01	508_QE3_nLC3_DS_SA_PA_HeLa_IS_HCl_pH_1_5_18h_01	652.552	7	652.908	4563.31	38365.8	3.2395	0.0021151	0.19341	0.00012628	3.4329	0.0022414	653.195	25.223	0.23044	25.223	25.068	25.299	-3.5527e-15					100	23	6	0	0	0	0.056118
ADESTGSIAKRLQSIGTENTEENRRFYRQLLLTADDRVNP	40	Unmodified	_ADESTGSIAKRLQSIGTENTEENRRFYRQLLLTADDRVNP_					0	0	0	0	3	P04075	P04075	P04075	ALDOA	Fructose-bisphosphate aldolase A	MULTI-MSMS	20190508_QE3_nLC3_DS_SA_PA_HeLa_IS_HCl_pH_1_5_18h_02#2	508_QE3_nLC3_DS_SA_PA_HeLa_IS_HCl_pH_1_5_18h_02#2	913.872	5	913.669	4563.31	33025.9	3.971	0.0036282	-0.57135	-0.00052202	3.3997	0.0031062	914.069	24.72	0.25925	24.72	24.59	24.849	0					148	26	8	0	0	0	1.0506e-41
ADESTGSIAKRLQSIGTENTEENRRFYRQLLLTADDRVNP	40	Unmodified	_ADESTGSIAKRLQSIGTENTEENRRFYRQLLLTADDRVNP_					0	0	0	0	3	P04075	P04075	P04075	ALDOA	Fructose-bisphosphate aldolase A	MULTI-SECPEP	20190508_QE3_nLC3_DS_SA_PA_HeLa_IS_HCl_pH_1_5_18h_02#2	508_QE3_nLC3_DS_SA_PA_HeLa_IS_HCl_pH_1_5_18h_02#2	652.551	7	652.908	4563.31	38120.3	4.4477	0.0029039	-1.0521	-0.00068692	3.3956	0.002217	653.194	24.718	0.2207	24.718	24.6	24.82	0					115	22	7	0	0	0	0.048067
ADESTGSIAKRLQSIGTENTEENRRFYRQLLLTADDRVNP	40	Unmodified	_ADESTGSIAKRLQSIGTENTEENRRFYRQLLLTADDRVNP_					0	0	0	0	3	P04075	P04075	P04075	ALDOA	Fructose-bisphosphate aldolase A	MULTI-MSMS	20190712_QE3_nLC5_DS_SA_PA_HeLa_HCl_pH_1_5_2h_01	712_QE3_nLC5_DS_SA_PA_HeLa_HCl_pH_1_5_2h_01	914.475	5	913.669	4563.31	32649.1	4.9099	0.004486	-0.73341	-0.00067009	4.1765	0.003816	914.069	26.379	0.27851	26.379	26.249	26.528	-3.5527e-15					185	28	8	0	0	0	3.6316e-11
ADESTGSIAKRLQSIGTENTEENRRFYRQLLLTADDRVNP	40	Unmodified	_ADESTGSIAKRLQSIGTENTEENRRFYRQLLLTADDRVNP_					0	0	0	0	3	P04075	P04075	P04075	ALDOA	Fructose-bisphosphate aldolase A	MULTI-MSMS	20190712_QE3_nLC5_DS_SA_PA_HeLa_HCl_pH_1_5_2h_02	712_QE3_nLC5_DS_SA_PA_HeLa_HCl_pH_1_5_2h_02	914.075	5	913.669	4563.31	32900.1	4.4742	0.004088	-0.20871	-0.00019069	4.2655	0.0038973	914.07	26.032	0.27766	26.032	25.898	26.175	0					190	28	9	0	0	0	1.7436e-53
ADESTGSIAKRLQSIGTENTEENRRFYRQLLLTADDRVNP	40	Unmodified	_ADESTGSIAKRLQSIGTENTEENRRFYRQLLLTADDRVNP_					0	0	0	0	3	P04075	P04075	P04075	ALDOA	Fructose-bisphosphate aldolase A	MULTI-MSMS	20190712_QE3_nLC5_DS_SA_PA_HeLa_HCl_pH_1_5_2h_02	712_QE3_nLC5_DS_SA_PA_HeLa_HCl_pH_1_5_2h_02	1142.59	4	1141.83	4563.31	30028.9	4.5073	0.0051466	0.44795	0.00051149	4.9553	0.0056581	1142.33	26.042	0.15315	26.042	25.955	26.108	0					56	15	5	0	0	0	0.0016235
[truncated: 88,434 more rows]
[truncated: 17 more columns]

## Sheet: Mammoth_ProAlanase
Sequence	Length	Modifications	Modified sequence	Deamidation (NQ) Probabilities	Hydroxyproline Probabilities	Oxidation (M) Probabilities	Deamidation (NQ) Score Diffs	Hydroxyproline Score Diffs	Oxidation (M) Score Diffs	Deamidation (NQ)	Gln->pyro-Glu	Hydroxyproline	Oxidation (M)	Missed cleavages	Proteins	Leading proteins	Leading razor protein	Type	Raw file	Experiment	MS/MS m/z	Charge	m/z	Mass	Resolution	Uncalibrated - Calibrated m/z [ppm]	Uncalibrated - Calibrated m/z [Da]	Mass error [ppm]	Mass error [Da]	Uncalibrated mass error [ppm]	Uncalibrated mass error [Da]	Max intensity m/z 0	Retention time	Retention length	Calibrated retention time	Calibrated retention time start	Calibrated retention time finish	Retention time calibration	Match time difference	Match m/z difference	Match q-value	Match score	Number of data points	Number of scans	Number of isotopic peaks	PIF	Fraction of total spectrum	Base peak fraction	PEP
[truncated: 9,889 more rows]
[truncated: 18 more columns]

[truncated: 4 more sheets: Mammoth_ProAla_fractions_merged, Mammoth_tryptic, N3ICD_ProAlanase, N3ICD_tryptic]
