# Supplementary material for: ProAlanase is an Effective Alternative to Trypsin for Proteomics Applications and Disulfide Bond Mapping
Source: Mol Cell Proteomics. 2020 Oct 5;19(12):2139–56. doi: 10.1074/mcp.TIR120.002129 (PMC7710147; doi:10.1074/mcp.TIR120.002129)
Supplement: Supplementary Data 4A [file 160893_2_supp_604542_qhf5tq.xlsx]

## Sheet: Description
Supplemental material 4A
Protein groups identified in Pleistocene mammoth bone sample.
The protein lists are extracted from the MaxQuant proteinGroups.txt output files and contain
the information on protein accession numbers, unique peptide count assigned to each protein and protein sequence coverage in %.
The data were searched with MaxQuant version 1.6.1.1.
The reverse hits and potential contaminants were removed from all of the sheets.
The raw MS files were searched both separately and as "all fractions merged for the
2 experimental replicates" per protease (ProAlanase/trypsin) and for ProAlanase+trypsin together.

## Sheet: Mammoth_fractions_sep_ProAla
Protein IDs	Majority protein IDs	Peptide counts (all)	Peptide counts (razor+unique)	Peptide counts (unique)	Fasta headers	Number of proteins	Peptides	Razor + unique peptides	Unique peptides	Peptides pel_01	Peptides pel_02	Peptides sup_01	Peptides sup_02	Peptides sup+pel_01	Peptides sup+pel_02	Razor + unique peptides pel_01	Razor + unique peptides pel_02	Razor + unique peptides sup_01	Razor + unique peptides sup_02	Razor + unique peptides sup+pel_01	Razor + unique peptides sup+pel_02	Unique peptides pel_01	Unique peptides pel_02	Unique peptides sup_01	Unique peptides sup_02	Unique peptides sup+pel_01	Unique peptides sup+pel_02	Sequence coverage [%]	Unique + razor sequence coverage [%]	Unique sequence coverage [%]	Mol. weight [kDa]	Sequence length	Sequence lengths	Q-value	Score	Sequence coverage pel_01 [%]	Sequence coverage pel_02 [%]	Sequence coverage sup_01 [%]	Sequence coverage sup_02 [%]	Sequence coverage sup+pel_01 [%]	Sequence coverage sup+pel_02 [%]	Intensity	Intensity pel_01	Intensity pel_02	Intensity sup_01	Intensity sup_02	Intensity sup+pel_01	Intensity sup+pel_02	iBAQ
G3SLQ8	G3SLQ8	8	5	5		1	8	5	5	3	2	1	1	2	2	3	1	0	0	1	0	3	1	0	0	1	0	21.1	19.2	19.2	36.2	355	355	0	3.1529	18.6	6.2	2.3	2.3	5.1	5.1	2452400000	1751600000	682860000	0	0	17976000	0	188650000
G3SMX7	G3SMX7	2	2	2		1	2	2	2	0	1	0	0	1	1	0	1	0	0	1	1	0	1	0	0	1	1	1.8	1.8	1.8	135.74	1251	1251	0	0.85626	0	1.7	0	0	1.8	1.7	2586900000	0	67633000	0	0	1165400000	1353800000	37491000
G3SMX8;CON__P02768-1	G3SMX8	25;1	25;1	25;1		2	25	25	25	6	7	13	10	19	17	6	7	13	10	19	17	6	7	13	10	19	17	40.7	40.7	40.7	68.892	609	609;609	0	193.32	11	12.2	25.1	17.6	36	27.3	7431200000	147530000	218410000	2119700000	374630000	2840800000	1730100000	256250000
G3SNV2	G3SNV2	2	2	2		1	2	2	2	0	0	0	1	0	1	0	0	0	1	0	1	0	0	0	1	0	1	1.9	1.9	1.9	122.75	1135	1135	1	-2	0	0	0	1.9	0	1.2	5814400	0	0	0	0	0	5814400	114010
G3SPA5	G3SPA5	6	4	3		1	6	4	3	1	2	1	1	2	2	1	1	1	1	1	1	1	1	0	0	1	1	3.4	2.9	1.6	158.34	1645	1645	1	-2	1.6	1.6	1.3	1.3	1.3	1.8	0	0	0	0	0	0	0	0
G3SPL5	G3SPL5	5	4	3		1	5	4	3	2	1	2	0	1	0	2	0	2	0	0	0	2	0	1	0	0	0	11.2	10.4	8.8	114.25	1139	1139	0	2.348	5.1	0.8	5.3	0	0.8	0	397590000	366390000	0	31200000	0	0	0	8459400
G3SPQ7	G3SPQ7	2	2	2		1	2	2	2	0	0	2	1	1	0	0	0	2	1	1	0	0	0	2	1	1	0	0.7	0.7	0.7	389.59	3636	3636	0	5.7566	0	0	0.7	0.4	0.4	0	15985000	0	0	10919000	2412500	2653900	0	87352
G3SPS0	G3SPS0	2	2	2		1	2	2	2	0	0	0	1	1	0	0	0	0	1	1	0	0	0	0	1	1	0	2.6	2.6	2.6	105	971	971	1	-2	0	0	0	2.1	2.6	0	63425000	0	0	0	12263000	51162000	0	1510100
G3SPS7	G3SPS7	3	3	3		1	3	3	3	1	1	1	0	2	1	1	1	1	0	2	1	1	1	1	0	2	1	7.7	7.7	7.7	37.834	375	375	0	1.324	6.9	6.9	2.1	0	6.1	2.1	874700000	104600000	683230000	41741000	0	18745000	26385000	46037000
G3SQ01	G3SQ01	6	6	6		1	6	6	6	4	3	4	2	4	4	4	3	4	2	4	4	4	3	4	2	4	4	21.3	21.3	21.3	40.558	342	342	0	23.089	15.8	13.5	16.7	6.7	16.7	18.1	794380000	50243000	25794000	318670000	8128100	239150000	152400000	56741000
G3SQ12	G3SQ12	10	10	10		1	10	10	10	5	5	5	4	5	2	5	5	5	4	5	2	5	5	5	4	5	2	41.3	41.3	41.3	41.301	368	368	0	68.344	24.5	25	26.6	19.6	17.4	12	5769600000	273120000	141430000	2157500000	727370000	1665000000	805250000	320530000
G3SRF7	G3SRF7	2	2	2		1	2	2	2	1	0	0	0	1	0	1	0	0	0	1	0	1	0	0	0	1	0	6.1	6.1	6.1	52.566	473	473	0	1.438	2.1	0	0	0	4	0	5298300	2368600	0	0	0	2929700	0	182700
G3SSE0;CON__Q862S4;REV__G3UFK0;REV__G3U9E2;REV__G3U946;REV__CON__Q2KIU3;REV__G3SLQ8;REV__G3TU94;REV__G3TKQ1;REV__G3TVV8;REV__G3ULU0;G3SYX7;REV__G3TEC1;REV__G3UFG4;REV__CON__P04258;REV__G3T4X7;REV__G3U4I1;REV__G3T402	G3SSE0	515;3;2;2;2;1;1;1;1;1;1;1;1;1;1;1;1;1	515;3;2;2;2;1;1;1;1;1;1;1;1;1;1;1;1;1	10;0;0;0;0;0;0;0;0;0;0;0;0;0;0;0;0;0		18	515	515	10	307	357	194	210	320	281	307	357	194	210	320	281	4	6	3	5	7	6	78.7	78.7	4.6	137.52	1450	1450;114;676;676;682;215;355;485;502;551;553;859;924;1011;1466;1486;1490;2941	0	323.31	72.6	72.8	69.6	68.3	76.8	72.8	8305500000	3210900000	3657200000	167150000	111850000	749000000	409350000	207640000
G3SSG6;G3UL78	G3SSG6;G3UL78	2;1	2;1	2;1	;	2	2	2	2	0	0	2	1	1	0	0	0	2	1	1	0	0	0	2	1	1	0	3.5	3.5	3.5	84.802	751	751;280	0	3.2097	0	0	3.5	1.7	1.7	0	27821000	0	0	15232000	9438200	3149900	0	646990
G3STE1	G3STE1	2	2	2		1	2	2	2	0	0	2	1	1	1	0	0	2	1	1	1	0	0	2	1	1	1	5.4	5.4	5.4	74.108	665	665	0	11.983	0	0	5.4	3.3	3.3	3.3	88102000	0	0	43761000	13488000	18023000	12831000	2842000
G3STP4;G3UE98;G3UKQ7;G3TVM7	G3STP4	9;1;1;1	6;0;0;0	6;0;0;0		4	9	6	6	3	3	2	1	1	1	1	3	2	1	0	1	1	3	2	1	0	1	8.4	7.4	7.4	140.81	1446	1446;225;261;287	0	4.8227	2.7	3.5	3.1	1.4	0.6	1	117260000	14375000	36657000	13945000	0	0	52283000	1861300
G3SU45;CON__P41361	G3SU45	4;1	4;1	4;1		2	4	4	4	3	2	4	3	4	4	3	2	4	3	4	4	3	2	4	3	4	4	7.7	7.7	7.7	51.229	452	452;465	0	5.4198	7.7	4.9	7.7	4.9	7.7	7.7	1432000000	37682000	27016000	488450000	215860000	356320000	306670000	62261000
G3SU79	G3SU79	2	2	2		1	2	2	2	1	0	2	0	1	1	1	0	2	0	1	1	1	0	2	0	1	1	4.3	4.3	4.3	42.54	372	372	0	0.87127	3.8	0	4.3	0	3.8	3.8	22499000	3245500	0	8824900	0	8373800	2054800	1730700
G3SWV1;G3UMD4	G3SWV1;G3UMD4	4;4	4;4	4;4	;	2	4	4	4	1	0	4	1	2	2	1	0	4	1	2	2	1	0	4	1	2	2	7.5	7.5	7.5	85.241	777	777;782	0	10.703	3.5	0	7.5	3.9	3.9	3.9	62647000	2124700	0	21870000	13737000	15801000	9114700	1648600
G3TV86;G3SX39	G3TV86;G3SX39	7;7	7;7	7;7	;	2	7	7	7	2	4	4	1	5	3	2	4	4	1	5	3	2	4	4	1	5	3	19.3	19.3	19.3	50.03	445	445;462	0	10.962	4.5	13.7	9	2	15.1	13	3967200000	282600000	97648000	678290000	704390000	1086100000	1118200000	180330000
G3SY10;G3TS89	G3SY10;G3TS89	35;34	34;33	33;32	;	2	35	34	33	13	23	5	6	9	8	13	22	5	6	8	8	12	21	5	6	8	8	30.7	30.1	30.1	140.47	1458	1458;1500	0	50.779	16.3	23.2	6.7	6.2	10	8.7	6379200000	583000000	2972100000	50166000	174350000	1290900000	1308600000	118130000
G3SYB7	G3SYB7	2	2	2		1	2	2	2	2	0	2	1	1	1	2	0	2	1	1	1	2	0	2	1	1	1	6.5	6.5	6.5	35.136	310	310	0	1.4639	6.5	0	6.5	2.9	2.9	2.9	215540000	48466000	0	74312000	20782000	66122000	5853900	26942000
G3SYR5;CON__Q05443	G3SYR5	6;2	6;2	6;2		2	6	6	6	5	3	6	3	6	6	5	3	6	3	6	6	5	3	6	3	6	6	28.8	28.8	28.8	38.749	340	340;342	0	44.989	20	17.6	28.8	12.4	28.8	28.8	609450000	26938000	9492200	295340000	59138000	137680000	80855000	55404000
G3SYR8	G3SYR8	7	7	7		1	7	7	7	2	0	1	1	5	3	2	0	1	1	5	3	2	0	1	1	5	3	21.7	21.7	21.7	39.839	360	360	0	8.9717	8.3	0	5.3	3.1	17.2	11.4	279220000	12740000	0	8197700	30652000	122890000	104740000	13296000
G3T019	G3T019	39	39	39		1	39	39	39	16	21	28	22	27	23	16	21	28	22	27	23	16	21	28	22	27	23	63.3	63.3	63.3	38.212	357	357	0	226.89	36.1	42	51.3	52.9	59.1	61.1	27979000000	1105800000	802810000	6409700000	4022500000	10232000000	5407000000	1865300000
G3T147	G3T147	10	10	10		1	10	10	10	1	2	3	4	4	6	1	2	3	4	4	6	1	2	3	4	4	6	38.9	38.9	38.9	46.334	411	411	0	35.235	4.9	10.2	20.7	12.7	22.4	22.9	352930000	21684000	12573000	86497000	81133000	79659000	71384000	17647000
G3T2A5	G3T2A5	2	2	2		1	2	2	2	0	1	0	0	1	1	0	1	0	0	1	1	0	1	0	0	1	1	7.2	7.2	7.2	29.674	307	307	1	-2	0	7.2	0	0	6.8	7.2	8533200	0	7455200	0	0	0	1078100	568880
G3T3V1	G3T3V1	10	10	10		1	10	10	10	5	2	8	0	8	6	5	2	8	0	8	6	5	2	8	0	8	6	39.6	39.6	39.6	40.396	359	359	0	75.685	21.2	8.9	32.3	0	32.3	27.6	383710000	25640000	7592700	154060000	0	124960000	71456000	21317000
G3T3Y7	G3T3Y7	9	6	6		1	9	6	6	5	2	1	2	2	1	2	0	1	2	2	1	2	0	1	2	2	1	9.1	8	8	168.35	1707	1707	0	2.8349	4.5	1.5	0.7	2.8	2.6	0.7	1609300000	1500100000	0	8147800	89124000	8251500	3689400	22990000
G3T402	G3T402	7	7	7		1	7	7	7	3	2	1	2	3	2	3	2	1	2	3	2	3	2	1	2	3	2	3.7	3.7	3.7	295.08	2941	2941	0	6.0478	1.2	0.5	0.7	0.8	1.8	0.8	1047700000	302470000	673280000	0	23333000	35892000	12720000	6126900
G3TU05;G3U5U0;G3T412	G3TU05;G3U5U0;G3T412	2;2;2	2;2;2	2;2;2	;;	3	2	2	2	0	0	1	0	0	1	0	0	1	0	0	1	0	0	1	0	0	1	5	5	5	78.756	717	717;725;736	1	-2	0	0	2.8	0	0	2.5	457310	0	0	457310	0	0	0	19883
G3T4C0;G3UJF1	G3T4C0;G3UJF1	2;2	2;2	2;2	;	2	2	2	2	0	0	2	0	0	1	0	0	2	0	0	1	0	0	2	0	0	1	1.5	1.5	1.5	232.01	2080	2080;2107	1	-2	0	0	1.5	0	0	1.1	27153000	0	0	22082000	0	0	5071300	240300
G3T4V3	G3T4V3	7	5	5		1	7	5	5	1	0	2	2	1	2	1	0	1	2	1	1	1	0	1	2	1	1	8.3	7.3	7.3	156.69	1592	1592	0	1.2301	1.8	0	2.5	2.3	1.2	1.7	21248000	0	0	10678000	3064300	6857900	648210	326890
G3T4X7;G3U4I1	G3T4X7;G3U4I1	33;32	15;14	15;14	;	2	33	15	15	13	14	8	9	15	13	2	4	2	3	6	4	2	4	2	3	6	4	24.6	19.2	19.2	141.84	1486	1486;1490	0	6.7047	8.3	10.9	5	6.9	13.8	10.2	2694700000	1091200000	908600000	91982000	9352600	400830000	192790000	51822000
G3T503;G3UA80;G3TVS2;G3TSM2	G3T503;G3UA80;G3TVS2;G3TSM2	15;15;13;12	14;14;12;11	14;14;12;11	;;;	4	15	14	14	3	3	10	3	9	3	3	2	10	3	8	3	3	2	10	3	8	3	6.8	6.8	6.8	333.12	3063	3063;3122;1871;1736	0	24.866	1.1	1	4.6	1.7	3	1.2	200270000	7502500	2647700	70464000	32184000	60648000	26829000	1125100
G3T5I1	G3T5I1	17	17	15		1	17	17	15	6	6	8	7	12	12	6	6	8	7	12	12	5	5	7	6	10	11	32.8	32.8	28.9	69.831	619	619	0	29.324	10.8	9.5	15.8	12.3	23.6	24.2	11796000000	526820000	297500000	3154700000	2362600000	3294400000	2159900000	346940000
G3T5N8;CON__Q2UVX4	G3T5N8	3;1	3;1	3;1		2	3	3	3	0	0	2	0	2	1	0	0	2	0	2	1	0	0	2	0	2	1	1.8	1.8	1.8	184.89	1649	1649;1662	0	1.2118	0	0	1.3	0	1.1	0.5	40344000	0	0	21210000	0	12757000	6376400	453300
G3T646;G3TXK3;G3U8H3	G3T646;G3TXK3;G3U8H3	2;2;1	2;2;1	2;2;1	;;	3	2	2	2	1	1	1	1	1	1	1	1	1	1	1	1	1	1	1	1	1	1	2.7	2.7	2.7	123.88	1131	1131;1197;1093	0	0.7621	1.5	1.5	1.5	1.1	1.5	1.5	159310000	109940000	33313000	7187700	5348500	2157100	1359400	4192400
G3T7E6	G3T7E6	5	3	3		1	5	3	3	0	1	0	3	1	1	0	0	0	3	0	0	0	0	0	3	0	0	7.5	7.5	7.5	32.91	308	308	0	0.73376	0	3.9	0	7.5	3.9	3.9	881780	0	0	0	881780	0	0	73482
G3T7S2	G3T7S2	13	11	11		1	13	11	11	4	3	4	4	5	5	3	3	4	4	5	4	3	3	4	4	5	4	10.5	9.6	9.6	162.16	1672	1672	0	9.4602	2.3	1.9	4.2	5.3	6.3	5	5704500000	395440000	382140000	80435000	1223200000	2422100000	1201200000	86432000
G3T7V3	G3T7V3	2	2	2		1	2	2	2	0	1	0	0	1	0	0	1	0	0	1	0	0	1	0	0	1	0	5.5	5.5	5.5	68.802	641	641	1	-2	0	3.4	0	0	2	0	79447000	0	69581000	0	0	9866000	0	3177900
G3T841	G3T841	7	7	7		1	7	7	7	3	2	2	1	1	2	3	2	2	1	1	2	3	2	2	1	1	2	7.3	7.3	7.3	145.94	1336	1336	0	2.64	4.3	2.5	2	0.8	1.3	2.6	6203900000	461660000	4588600000	52302000	5957800	771430000	323950000	95445000
G3ULK4;G3T955	G3ULK4;G3T955	4;4	4;4	4;4	;	2	4	4	4	2	1	4	3	2	1	2	1	4	3	2	1	2	1	4	3	2	1	4.9	4.9	4.9	257.26	2353	2353;2420	0	2.8383	2.2	1	4.9	4.4	2.2	1	15383000000	176630000	2036700000	3149700000	197000000	6554900000	3268000000	147910000
G3T9F6	G3T9F6	30	22	20		1	30	22	20	8	12	5	4	7	5	6	7	3	3	3	5	5	6	3	3	3	4	17	14.6	14.3	181.24	1803	1803	0	8.4434	7.8	6.7	4.2	3.4	5.7	3.5	344700000	176670000	119530000	3223300	502970	29971000	14807000	4924200
G3T9K5	G3T9K5	5	5	5		1	5	5	5	1	1	5	1	4	4	1	1	5	1	4	4	1	1	5	1	4	4	10.6	10.6	10.6	75.782	677	677	0	13.922	2.2	2.2	10.6	3.1	8.3	8.3	143840000	1929200	1119200	66004000	2729300	39076000	32984000	3995600
G3TSF1;G3T9L6	G3TSF1;G3T9L6	2;2	2;2	2;2	;	2	2	2	2	0	0	0	1	1	1	0	0	0	1	1	1	0	0	0	1	1	1	3.5	3.5	3.5	154.01	1374	1374;1949	1	-2	0	0	0	0.7	2.8	0.7	777810000	0	0	0	644100000	47299000	86419000	14404000
G3TCR8;G3U4N9	G3TCR8;G3U4N9	3;3	3;3	3;3	;	2	3	3	3	3	1	0	0	1	1	3	1	0	0	1	1	3	1	0	0	1	1	5	5	5	77.678	741	741;746	0	2.1467	5	2.8	0	0	2.8	2.8	288710000	103010000	142180000	0	0	34458000	9057500	11548000
G3TE98	G3TE98	2	2	2		1	2	2	2	0	0	1	0	1	2	0	0	1	0	1	2	0	0	1	0	1	2	4	4	4	49.875	475	475	1	-2	0	0	3.8	0	4	4	0	0	0	0	0	0	0	0
G3TEC1	G3TEC1	7	6	6		1	7	6	6	0	3	2	2	2	2	0	2	2	2	1	2	0	2	2	2	1	2	9.4	8.9	8.9	91.797	924	924	0	3.052	0	6.5	2.6	4.3	4.5	3	72705000	0	21399000	14810000	0	20353000	16144000	1965000
G3TER5	G3TER5	5	5	5		1	5	5	5	0	1	1	1	4	2	0	1	1	1	4	2	0	1	1	1	4	2	19.7	19.7	19.7	23.362	203	203	0	6.7527	0	4.4	7.4	5.9	19.7	12.3	213190000	0	9884300	8847100	36189000	84446000	73828000	35532000
G3TEW9	G3TEW9	3	3	3		1	3	3	3	2	2	2	0	2	2	2	2	2	0	2	2	2	2	2	0	2	2	7.5	7.5	7.5	47.157	415	415	0	3.7028	5.5	5.5	4.8	0	4.8	4.8	149420000	23539000	12340000	50060000	0	39527000	23953000	6496500
G3TEY6	G3TEY6	25	25	19		1	25	25	19	9	9	17	9	16	9	9	9	17	9	16	9	8	7	14	7	15	8	49.4	49.4	43.9	46.264	417	417	0	123	26.6	29	43.9	28.3	43.9	27.3	2140400000	198490000	126140000	863750000	280610000	440520000	230890000	85616000
G3TFU8	G3TFU8	3	3	3		1	3	3	3	2	0	2	1	2	2	2	0	2	1	2	2	2	0	2	1	2	2	4.5	4.5	4.5	131.51	1176	1176	0	1.8639	2.5	0	4.5	2.5	4.5	4.5	1136600000	635200000	0	37790000	6198200	25037000	432350000	26432000
G3TG79	G3TG79	3	3	3		1	3	3	3	0	0	1	1	1	0	0	0	1	1	1	0	0	0	1	1	1	0	1.6	1.6	1.6	272.22	2478	2478	0	2.3537	0	0	0.5	0.8	0.3	0	15287000	0	0	2877300	8566000	3844200	0	111590
G3U4E3;G3TGH0	G3U4E3;G3TGH0	2;2	2;2	2;2	;	2	2	2	2	0	2	0	0	0	0	0	2	0	0	0	0	0	2	0	0	0	0	2.5	2.5	2.5	115.73	1051	1051;1628	1	-2	0	2.5	0	0	0	0	61207000	0	61207000	0	0	0	0	1275200
G3TH25	G3TH25	27	19	15		1	27	19	15	6	12	6	7	13	8	2	5	4	5	8	4	2	3	4	3	6	4	19	17.9	13.7	139.2	1470	1470	0	20.433	3.3	7.4	5.9	6.4	9	6.2	1047500000	43482000	28479000	73086000	398450000	324990000	179030000	19398000
G3THR2	G3THR2	2	2	2		1	2	2	2	1	1	0	0	0	0	1	1	0	0	0	0	1	1	0	0	0	0	6.9	6.9	6.9	39.219	360	360	0	0.75009	6.9	2.8	0	0	0	0	9568000	0	9568000	0	0	0	0	1063100
G3TI02;G3TVF3	G3TI02;G3TVF3	7;7	7;7	7;7	;	2	7	7	7	3	1	4	1	5	0	3	1	4	1	5	0	3	1	4	1	5	0	19.8	19.8	19.8	49.476	465	465;484	0	26.843	8.8	3.2	11.2	3.2	14	0	129870000	6444800	3057400	26556000	6911300	86905000	0	6493700
G3TIC0	G3TIC0	410	406	401		1	410	406	401	249	265	175	167	258	229	249	263	175	167	256	228	246	260	173	165	254	225	78.6	78.6	78.5	128.69	1366	1366	0	323.31	70.9	69.5	73.9	60.8	73.8	70.3	603430000000	156460000000	148800000000	51612000000	43809000000	125050000000	77698000000	13118000000
G3TIV6	G3TIV6	26	15	15		1	26	15	15	12	9	5	4	8	9	5	1	5	4	4	3	5	1	5	4	4	3	14.9	12.7	12.7	178.98	1753	1753	0	6.713	8.5	4.8	5.4	5.4	5.4	5	2206500000	326060000	100910000	48954000	149250000	1151600000	429700000	28656000
G3TIX8;G3TVM9;G3UJX7	G3TIX8;G3TVM9;G3UJX7	2;1;1	2;1;1	2;1;1	;;	3	2	2	2	1	0	0	0	0	1	1	0	0	0	0	1	1	0	0	0	0	1	4.9	4.9	4.9	137.47	1261	1261;287;391	1	-2	2	0	0	0	0	2.9	45182000	5273600	0	0	0	0	39908000	779000
G3TJ16	G3TJ16	4	3	2		1	4	3	2	2	1	1	0	0	0	1	1	1	0	0	0	1	0	1	0	0	0	11.8	9.2	9.2	25.023	238	238	0	1.1238	11.8	3.8	5.5	0	0	0	10482000	9728400	0	753580	0	0	0	1164700
G3TJ59	G3TJ59	17	16	16		1	17	16	16	2	5	5	4	5	5	2	5	5	4	5	4	2	5	5	4	5	4	17	16.2	16.2	161.83	1691	1691	0	5.5954	2.1	7.9	5.1	4.8	5.9	6.9	1459600000	105960000	295540000	30678000	935670000	61477000	30267000	21785000
G3TJT8	G3TJT8	14	14	14		1	14	14	14	5	2	11	6	9	6	5	2	11	6	9	6	5	2	11	6	9	6	38.3	38.3	38.3	34.626	303	303	0	78.849	22.4	5.3	29.7	20.5	36.6	17.8	1550500000	52706000	15431000	801730000	166410000	482840000	31368000	110750000
G3TJV3	G3TJV3	2	2	2		1	2	2	2	0	0	0	1	2	1	0	0	0	1	2	1	0	0	0	1	2	1	4.8	4.8	4.8	52.746	475	475	0	1.5843	0	0	0	2.9	4.8	2.9	47384000	0	0	0	7548200	33859000	5977700	2153800
G3TK39	G3TK39	6	6	6		1	6	6	6	1	1	2	0	1	3	1	1	2	0	1	3	1	1	2	0	1	3	11.4	11.4	11.4	61.865	578	578	0	1.3381	5.9	4.7	7.8	0	2.9	8.7	64476000	26775000	0	7907700	0	0	29794000	2579000
G3TK85;G3U626;G3TR41	G3TK85	3;1;1	3;1;1	3;1;1		3	3	3	3	0	1	1	0	2	2	0	1	1	0	2	2	0	1	1	0	2	2	5.9	5.9	5.9	110.96	1049	1049;897;1001	0	0.83133	0	1.7	3.1	0	4.2	4.2	3352900000	0	432940000	483480000	0	1887400000	549090000	85972000
G3TLG4	G3TLG4	4	4	4		1	4	4	4	2	2	4	2	3	2	2	2	4	2	3	2	2	2	4	2	3	2	31.9	31.9	31.9	30.451	263	263	0	71.196	12.9	12.9	31.9	12.9	23.6	12.9	707910000	38605000	16105000	299640000	96788000	174560000	82223000	44245000
G3TLK8	G3TLK8	2	2	2		1	2	2	2	1	1	0	0	0	1	1	1	0	0	0	1	1	1	0	0	0	1	2.2	2.2	2.2	107.47	981	981	1	-2	2.1	2.1	0	0	0	2.2	148240000	84245000	36657000	0	0	0	27340000	2850800
G3TM32	G3TM32	2	2	2		1	2	2	2	1	1	2	1	2	2	1	1	2	1	2	2	1	1	2	1	2	2	4.8	4.8	4.8	27.752	251	251	0	2.608	4.8	4.8	4.8	4.8	4.8	4.8	797180000	25535000	1413200	345510000	569420	392140000	32015000	49824000
G3TMG2	G3TMG2	2	2	2		1	2	2	2	1	1	2	0	2	0	1	1	2	0	2	0	1	1	2	0	2	0	6.2	6.2	6.2	25.916	243	243	0	3.872	5.3	5.3	6.2	0	6.2	0	41305000	3659900	2791200	15015000	0	19840000	0	3442100
G3TMK8;CON__ENSEMBL:ENSBTAP00000013050	G3TMK8	12;1	12;1	12;1		2	12	12	12	3	3	7	4	5	5	3	3	7	4	5	5	3	3	7	4	5	5	49.5	49.5	49.5	48.831	434	434;452	0	43.618	9.7	9.7	38.2	19.6	21.7	25.3	350830000	22623000	14256000	126010000	72475000	70405000	45061000	18465000
G3TMQ3	G3TMQ3	11	10	10		1	11	10	10	2	3	3	2	2	2	2	2	3	2	1	2	2	2	3	2	1	2	19.4	19.4	19.4	66.286	680	680	0	2.5649	5	7.5	12.8	3.4	4	7.8	286390000	260000000	1127700	15243000	0	8707700	1308000	15073000
G3TMR4	G3TMR4	2	2	2		1	2	2	2	1	0	0	0	1	0	1	0	0	0	1	0	1	0	0	0	1	0	12.4	12.4	12.4	41.255	395	395	1	-2	4.1	0	0	0	8.4	0	35186000	31090000	0	0	0	4096600	0	2069800
G3TMX5;CON__Q3ZBS7	G3TMX5	11;2	11;2	11;2		2	11	11	11	4	3	8	6	8	5	4	3	8	6	8	5	4	3	8	6	8	5	26.2	26.2	26.2	47.508	424	424;484	0	42.34	16.3	12	24.5	17.5	24.5	14.4	2359400000	242670000	12909000	314500000	521430000	1166000000	101830000	112350000
G3TNL4;G3TS62	G3TNL4;G3TS62	5;5	5;5	5;5	;	2	5	5	5	1	1	3	1	2	3	1	1	3	1	2	3	1	1	3	1	2	3	10.5	10.5	10.5	130.39	1351	1351;1626	0	2.9232	2.9	2.9	7.9	2.9	3.4	6.9	3337700000	651600000	643240000	133540000	12546000	321180000	1575600000	60686000
G3TSR8	G3TSR8	3	3	3		1	3	3	3	3	0	0	0	1	0	3	0	0	0	1	0	3	0	0	0	1	0	22.8	22.8	22.8	23.399	224	224	1	-2	22.8	0	0	0	7.1	0	34952000	26041000	0	0	0	8911100	0	3177400
G3TU60	G3TU60	3	2	2		1	3	2	2	0	0	1	2	0	0	0	0	0	2	0	0	0	0	0	2	0	0	6.5	3.6	3.6	61.325	635	635	0	0.88924	0	0	2.8	3.6	0	0	0	0	0	0	0	0	0	0
G3TVJ7;G3U5H2	G3TVJ7;G3U5H2	4;2	4;2	4;2	;	2	4	4	4	0	0	2	1	1	1	0	0	2	1	1	1	0	0	2	1	1	1	2.4	2.4	2.4	400.1	3769	3769;3718	0	0.95208	0	0	1	0.8	0.7	0.7	105310000	0	0	0	9875100	61822000	33612000	702060
G3TWP5	G3TWP5	10	6	4		1	10	6	4	4	1	7	3	8	7	2	0	4	2	5	5	2	0	2	2	3	3	23.6	14.9	12.4	44.802	403	403	0	12.545	9.2	1.7	17.9	8.9	20.3	19.9	173000000	2358200	0	27587000	31130000	68829000	43096000	8238100
G3UI87;G3TXU0	G3UI87;G3TXU0	3;3	3;3	3;3	;	2	3	3	3	0	1	0	0	1	1	0	1	0	0	1	1	0	1	0	0	1	1	6.3	6.3	6.3	93.344	867	867;869	1	-2	0	1.8	0	0	3.5	3.1	155000000	0	155000000	0	0	0	0	4189200
G3TYQ5	G3TYQ5	3	2	2		1	3	2	2	1	1	1	2	1	2	1	1	1	2	1	1	1	1	1	2	1	1	18.6	16.3	16.3	35	355	355	0	1.331	9.9	9.9	9.9	16.3	9.9	12.1	394710000	45207000	5911500	162980000	27632000	10985000	141990000	28193000
G3TZN0	G3TZN0	11	9	5		1	11	9	5	2	4	1	1	5	2	2	3	1	1	4	1	1	1	1	1	3	0	11.5	8.4	2.4	148.95	1482	1482	0	2.5151	1.8	7	1.3	1.3	8.4	2.1	31002000	25692000	3639100	0	0	1671100	0	455910
G3TZX1;G3UCI6	G3TZX1;G3UCI6	2;2	2;2	2;2	;	2	2	2	2	1	1	1	2	2	1	1	1	1	2	2	1	1	1	1	2	2	1	9.3	9.3	9.3	42.358	377	377;409	0	9.1826	5.6	5.6	5.6	9.3	9.3	5.6	194340000	2401100	671880	45800000	15032000	126680000	3750500	12956000
G3U090	G3U090	3	2	2		1	3	2	2	0	1	0	1	2	0	0	0	0	1	1	0	0	0	0	1	1	0	8.8	6.6	6.6	39.406	407	407	0	0.71302	0	4.4	0	4.9	8.8	0	0	0	0	0	0	0	0	0
G3U1Z7	G3U1Z7	2	2	2		1	2	2	2	1	2	0	0	1	0	1	2	0	0	1	0	1	2	0	0	1	0	1.7	1.7	1.7	159.01	1512	1512	1	-2	1.2	1.7	0	0	0.5	0	367480000	0	309370000	0	0	58110000	0	4965900
G3U3Y6;G3U7D7	G3U3Y6;G3U7D7	3;3	3;3	3;3	;	2	3	3	3	1	0	0	1	0	1	1	0	0	1	0	1	1	0	0	1	0	1	2.7	2.7	2.7	172.29	1728	1728;1737	1	-2	0.6	0	0	1.6	0	1.1	411740000	380940000	0	0	30798000	0	0	5021200
G3U9Z1;G3U446	G3U9Z1;G3U446	4;4	4;4	4;4	;	2	4	4	4	1	1	1	1	0	0	1	1	1	1	0	0	1	1	1	1	0	0	9.4	9.4	9.4	58.221	520	520;584	0	0.81749	5.4	3.8	4	2.3	0	0	188240000	85718000	30952000	69480000	2091800	0	0	7843400
G3U735	G3U735	2	2	2		1	2	2	2	0	0	0	0	1	1	0	0	0	0	1	1	0	0	0	0	1	1	9	9	9	24.857	233	233	1	-2	0	0	0	0	8.6	9	0	0	0	0	0	0	0	0
G3U7X8	G3U7X8	30	30	2		1	30	30	2	11	15	11	9	13	8	11	15	11	9	13	8	0	2	0	0	0	0	23.9	23.9	1.3	130.48	1341	1341	0	67.423	9.7	11.3	8.2	5.6	9.5	8.6	39258000	0	39258000	0	0	0	0	701030
G3U844	G3U844	2	2	2		1	2	2	2	0	0	1	0	2	0	0	0	1	0	2	0	0	0	1	0	2	0	3	3	3	70.297	636	636	0	0.83088	0	0	1.3	0	3	0	81312000	0	0	40227000	0	41085000	0	2391500
G3U8A3	G3U8A3	2	2	2		1	2	2	2	0	0	2	0	2	2	0	0	2	0	2	2	0	0	2	0	2	2	17.6	17.6	17.6	21.904	199	199	0	2.6074	0	0	17.6	0	17.6	17.6	46555000	0	0	22271000	0	12724000	11560000	3879600
G3U8J5	G3U8J5	17	17	9		1	17	17	9	3	2	10	7	13	7	3	2	10	7	13	7	1	1	6	5	6	5	34	34	26.5	44.417	400	400	0	25.204	9.5	6.2	27	18.2	28.2	22.2	559520000	10260000	11277000	121270000	127060000	174580000	115070000	31084000
G3UAR4	G3UAR4	2	2	2		1	2	2	2	1	0	0	1	0	0	1	0	0	1	0	0	1	0	0	1	0	0	4.6	4.6	4.6	60.08	560	560	1	-2	3.2	0	0	1.4	0	0	66341000	66341000	0	0	0	0	0	2073200
G3UC98;G3TQN8	G3UC98;G3TQN8	6;3	4;3	4;3	;	2	6	4	4	2	2	2	0	3	1	2	1	2	0	2	0	2	1	2	0	2	0	9.9	9.1	9.1	72.162	736	736;597	0	7.3923	4.9	4.9	4.8	0	7.6	1.6	82192000	10292000	37798000	4764600	0	29338000	0	4109600
G3UDB0;G3TZR5;G3SLJ4;G3UMF0	G3UDB0;G3TZR5;G3SLJ4	3;2;2;1	3;2;2;1	3;2;2;1	;;	4	3	3	3	0	0	0	2	1	0	0	0	0	2	1	0	0	0	0	2	1	0	8.8	8.8	8.8	82.682	729	729;883;1119;689	1	-2	0	0	0	6	2.7	0	29176000	0	0	0	21538000	7638100	0	767790
G3UDZ6	G3UDZ6	2	2	2		1	2	2	2	1	1	1	0	1	0	1	1	1	0	1	0	1	1	1	0	1	0	7.8	7.8	7.8	57.312	529	529	0	1.0856	3.8	3.8	4	0	4	0	65668000	38120000	4760100	4249200	0	18538000	0	2525700
G3UFK0;G3U9E2;G3U946	G3UFK0;G3U9E2;G3U946	13;11;11	11;9;9	11;9;9	;;	3	13	11	11	3	2	2	2	5	3	3	1	2	2	4	2	3	1	2	2	4	2	25.7	25.3	25.3	63.735	676	676;676;682	0	5.7873	8.3	4.4	7	4	14.3	8	271700000	20132000	6538800	78387000	23035000	136890000	6709500	9056500
G3UG48	G3UG48	2	2	2		1	2	2	2	1	0	0	0	2	2	1	0	0	0	2	2	1	0	0	0	2	2	3	3	3	146.86	1343	1343	0	0.73679	0.9	0	0	0	3	3	89686000	3612200	0	0	0	60026000	26047000	1494800
G3UJ65;G5E745;G3U959;G3TFI4	G3UJ65;G5E745;G3U959;G3TFI4	7;7;6;6	6;6;5;5	6;6;5;5	;;;	4	7	6	6	1	3	0	0	1	2	1	3	0	0	1	1	1	3	0	0	1	1	22.1	20.3	20.3	45.327	453	453;542;640;739	0	2.0482	5.5	10.8	0	0	4.4	7.3	95455000	70826000	24630000	0	0	0	0	4545500
G5E6Z5;G3UKU5	G5E6Z5;G3UKU5	5;5	3;3	3;3	;	2	5	3	3	0	1	0	0	3	2	0	0	0	0	2	1	0	0	0	0	2	1	4.9	4.9	4.9	89.519	834	834;839	1	-2	0	1.4	0	0	3.5	2.9	0	0	0	0	0	0	0	0
G3UNP6;G3ULD6	G3UNP6;G3ULD6	12;12	10;10	8;8	;	2	12	10	8	2	1	9	7	10	7	2	1	8	7	8	7	0	0	6	6	6	5	24.6	22.1	18.7	42.764	390	390;430	0	50.515	5.1	1.8	23.6	11	24.1	19.2	287120000	0	0	67777000	86856000	81145000	51345000	14356000
[truncated: 23 more columns]

## Sheet: Mammoth_fractions_sep_Trypsin
Protein IDs	Majority protein IDs	Peptide counts (all)	Peptide counts (razor+unique)	Peptide counts (unique)	Fasta headers	Number of proteins	Peptides	Razor + unique peptides	Unique peptides	Peptides pel_01	Peptides pel_02	Peptides sup_01	Peptides sup_02	Peptides sup+pel_01	Peptides sup+pel_02	Razor + unique peptides pel_01	Razor + unique peptides pel_02	Razor + unique peptides sup_01	Razor + unique peptides sup_02	Razor + unique peptides sup+pel_01	Razor + unique peptides sup+pel_02	Unique peptides pel_01	Unique peptides pel_02	Unique peptides sup_01	Unique peptides sup_02	Unique peptides sup+pel_01	Unique peptides sup+pel_02	Sequence coverage [%]	Unique + razor sequence coverage [%]	Unique sequence coverage [%]	Mol. weight [kDa]	Sequence length	Sequence lengths	Q-value	Score	Sequence coverage pel_01 [%]	Sequence coverage pel_02 [%]	Sequence coverage sup_01 [%]	Sequence coverage sup_02 [%]	Sequence coverage sup+pel_01 [%]	Sequence coverage sup+pel_02 [%]	Intensity	Intensity pel_01	Intensity pel_02	Intensity sup_01	Intensity sup_02	Intensity sup+pel_01	Intensity sup+pel_02	iBAQ
G3SLZ9;G3UC13;G3TYZ6	G3SLZ9;G3UC13;G3TYZ6	2;1;1	2;1;1	2;1;1	;;	3	2	2	2	1	1	0	1	1	0	1	1	0	1	1	0	1	1	0	1	1	0	1.4	1.4	1.4	186.52	1747	1747;812;1298	1	-2	0.6	0.6	0	0.6	0.7	0	63877000	3333100	4926300	0	9733300	45884000	0	829570
G3SMX8;CON__P02769;CON__P02768-1	G3SMX8	39;3;2	39;3;2	39;3;2		3	39	39	39	23	25	28	30	32	32	23	25	28	30	32	32	23	25	28	30	32	32	59.4	59.4	59.4	68.892	609	609;607;609	0	323.31	34.5	37.9	40.1	46.6	49.1	52.1	99303000000	9358100000	6369100000	23615000000	36997000000	14444000000	8521200000	2683900000
G3T386;G3UL57;G3SNA3;G3TAI8	G3T386;G3UL57;G3SNA3	9;9;9;4	9;9;9;4	3;3;3;1	;;	4	9	9	3	6	6	5	6	6	4	6	6	5	6	6	4	2	2	2	3	2	2	29.3	29.3	15.5	41.792	375	375;379;381;376	0	74.823	20.8	19.5	12.5	20.5	16.8	12.5	738190000	197490000	77678000	93567000	219620000	121730000	28103000	36909000
G3SNI0	G3SNI0	7	7	7		1	7	7	7	3	1	6	6	5	5	3	1	6	6	5	5	3	1	6	6	5	5	20	20	20	57.396	509	509	0	108.89	9.2	1.8	15.1	15.1	9.2	16.5	616060000	25729000	4333400	166910000	320420000	79100000	19560000	18119000
G3SNW3	G3SNW3	2	2	2		1	2	2	2	1	1	1	2	0	0	1	1	1	2	0	0	1	1	1	2	0	0	1.1	1.1	1.1	196.97	1824	1824	0	11.319	0.5	0.5	0.5	1.1	0	0	222830000	32327000	13997000	45318000	131190000	0	0	3052500
G3SPL5;G3TU60	G3SPL5;G3TU60	2;1	2;1	2;1	;	2	2	2	2	0	0	1	0	0	1	0	0	1	0	0	1	0	0	1	0	0	1	3	3	3	114.25	1139	1139;635	0	11.466	0	0	1.1	0	0	1.9	20043000	0	0	17597000	0	0	2446100	328580
G3SPQ7	G3SPQ7	7	7	7		1	7	7	7	1	1	6	7	3	2	1	1	6	7	3	2	1	1	6	7	3	2	2.8	2.8	2.8	389.59	3636	3636	0	89.613	0.4	0.4	2.3	2.8	1.2	0.8	229820000	774930	1181100	22958000	195120000	5578200	4210200	1596000
G3SQ00	G3SQ00	10	10	10		1	10	10	10	3	3	8	8	7	7	3	3	8	8	7	7	3	3	8	8	7	7	28.9	28.9	28.9	34.008	298	298	0	176.07	11.1	14.8	25.8	23.2	23.2	26.2	1919300000	92154000	38344000	597850000	916790000	224670000	49534000	119960000
G3SQ01	G3SQ01	12	12	12		1	12	12	12	4	5	8	10	6	6	4	5	8	10	6	6	4	5	8	10	6	6	37.7	37.7	37.7	40.558	342	342	0	153.17	21.6	26	33.6	36	26.9	16.4	30064000000	2198800000	1379900000	7886200000	13717000000	3657300000	1225100000	2312600000
G3SQ03	G3SQ03	9	9	9		1	9	9	9	3	4	6	8	4	4	3	4	6	8	4	4	3	4	6	8	4	4	19.7	19.7	19.7	76.4	671	671	0	81.618	6.6	10.1	11.5	16.1	8.3	8.3	987480000	40135000	28990000	271720000	536120000	89770000	20752000	30859000
G3SQ12	G3SQ12	26	26	26		1	26	26	26	11	16	19	20	17	23	11	16	19	20	17	23	11	16	19	20	17	23	60.3	60.3	60.3	41.301	368	368	0	323.31	38	50	49.2	50	46.7	52.4	53665000000	1821800000	1696700000	15213000000	26020000000	6776400000	2137600000	3156700000
G3SQA9	G3SQA9	2	2	2		1	2	2	2	0	0	1	2	1	0	0	0	1	2	1	0	0	0	1	2	1	0	7	7	7	47.802	415	415	0	39.053	0	0	1.9	7	5.1	0	29812000	0	0	8439500	18821000	2551200	0	1656200
G3SQJ4	G3SQJ4	3	3	3		1	3	3	3	1	1	3	3	2	0	1	1	3	3	2	0	1	1	3	3	2	0	8.7	8.7	8.7	53.705	462	462	0	33.317	2.8	2.8	8.7	8.7	5.2	0	119190000	3847500	2119700	39721000	61237000	12266000	0	4414500
G3SR13	G3SR13	3	3	3		1	3	3	3	1	1	2	3	2	2	1	1	2	3	2	2	1	1	2	3	2	2	1.2	1.2	1.2	370.87	3387	3387	0	27.03	0.6	0.6	0.9	1.2	0.9	0.9	267240000	5676900	9759700	71510000	127270000	41362000	11663000	1965000
G3SR15	G3SR15	7	7	7		1	7	7	7	3	2	7	7	6	2	3	2	7	7	6	2	3	2	7	7	6	2	17	17	17	51.518	454	454	0	51.897	5.9	3.5	17	17	15	3.5	844470000	49873000	9185400	216530000	476970000	81203000	10712000	35186000
G3SRF7	G3SRF7	7	7	7		1	7	7	7	1	3	5	5	4	1	1	3	5	5	4	1	1	3	5	5	4	1	20.5	20.5	20.5	52.566	473	473	0	56.269	4.4	10.8	13.3	13.3	10.8	2.5	364160000	532470	15977000	97365000	200120000	47658000	2505000	15173000
G3SS41	G3SS41	2	2	2		1	2	2	2	1	1	2	1	1	1	1	1	2	1	1	1	1	1	2	1	1	1	5.2	5.2	5.2	61.168	541	541	0	38.518	3.3	3.3	5.2	3.3	3.3	3.3	85171000	2306100	5122200	36284000	24890000	8577200	7991500	3041800
G3SS44	G3SS44	6	6	6		1	6	6	6	3	4	5	5	3	4	3	4	5	5	3	4	3	4	5	5	3	4	14.5	14.5	14.5	63.743	560	560	0	110.91	7.5	7.9	14.1	14.1	7.5	7.9	395930000	24081000	22199000	107410000	186900000	46880000	8460900	12772000
G3SSG6;G3UL78	G3SSG6	6;1	6;1	6;1		2	6	6	6	0	1	2	5	3	1	0	1	2	5	3	1	0	1	2	5	3	1	9.6	9.6	9.6	84.802	751	751;280	0	53.966	0	2.4	3.7	7.5	5.7	2.4	393370000	0	5584400	90122000	244370000	46559000	6734500	11920000
G3SSP6	G3SSP6	2	2	2		1	2	2	2	0	0	2	2	0	1	0	0	2	2	0	1	0	0	2	2	0	1	5.3	5.3	5.3	42.93	376	376	0	15.35	0	0	5.3	5.3	0	3.5	112830000	0	0	45651000	64668000	0	2509100	7521900
G3ST22	G3ST22	7	7	7		1	7	7	7	0	0	5	6	2	2	0	0	5	6	2	2	0	0	5	6	2	2	24.1	24.1	24.1	46.751	419	419	0	52.795	0	0	15.8	22	7.2	9.3	204450000	0	0	62029000	129130000	7745600	5548000	8889200
G3STE1	G3STE1	8	8	8		1	8	8	8	2	4	4	5	4	6	2	4	4	5	4	6	2	4	4	5	4	6	14	14	14	74.108	665	665	0	64.417	4.7	7.5	7.7	9.8	7.1	11.6	861380000	16684000	33561000	242760000	434760000	98798000	34817000	26103000
G3STP4	G3STP4	3	3	3		1	3	3	3	1	1	1	2	0	0	1	1	1	2	0	0	1	1	1	2	0	0	2.6	2.6	2.6	140.81	1446	1446	0	18.168	1.3	1.3	1.3	1.3	0	0	93546000	24426000	21296000	8910100	38913000	0	0	1336400
G3SU45;CON__P41361	G3SU45	26;8	26;8	26;8		2	26	26	26	7	12	17	19	15	15	7	12	17	19	15	15	7	12	17	19	15	15	58.8	58.8	58.8	51.229	452	452;465	0	272.23	18.1	40.3	33.6	41.4	35.6	44.2	10473000000	540170000	296280000	2579100000	5576200000	1203900000	276810000	361120000
G3SU79	G3SU79	6	6	6		1	6	6	6	0	0	6	5	1	1	0	0	6	5	1	1	0	0	6	5	1	1	24.5	24.5	24.5	42.54	372	372	0	55.49	0	0	24.5	18.8	3.8	3.8	168220000	0	0	44118000	118670000	3172700	2261500	8853700
G3SV86	G3SV86	2	2	2		1	2	2	2	0	1	2	1	1	2	0	1	2	1	1	2	0	1	2	1	1	2	8.8	8.8	8.8	29.761	261	261	0	17.54	0	3.8	8.8	3.8	3.8	8.8	71185000	0	1603800	20142000	34963000	5990500	8485500	5084600
G3SVT6	G3SVT6	7	7	7		1	7	7	7	0	2	1	6	1	0	0	2	1	6	1	0	0	2	1	6	1	0	14.6	14.6	14.6	71.371	652	652	0	100.45	0	6.4	2.1	14.3	2.6	0	90471000	0	861060	0	89315000	295180	0	2584900
G3TV86;G3SX39	G3TV86;G3SX39	11;11	11;11	11;11	;	2	11	11	11	4	4	8	9	7	8	4	4	8	9	7	8	4	4	8	9	7	8	31	31	31	50.03	445	445;462	0	153.95	10.3	9	23.1	23.4	18.9	20.2	14334000000	674480000	641330000	3951900000	6455100000	2117600000	494030000	651560000
G3SX87	G3SX87	5	5	5		1	5	5	5	1	0	2	4	1	2	1	0	2	4	1	2	1	0	2	4	1	2	12.9	12.9	12.9	50.635	448	448	0	60.604	2.2	0	5.4	9.8	3.1	5.4	269290000	40631000	0	72571000	149030000	0	7063700	12824000
G3SXB4	G3SXB4	2	2	2		1	2	2	2	0	0	2	2	1	0	0	0	2	2	1	0	0	0	2	2	1	0	4	4	4	54.008	471	471	0	13.093	0	0	4	4	1.5	0	46028000	0	0	15256000	28128000	2643700	0	1704700
G3SXJ5	G3SXJ5	2	2	2		1	2	2	2	0	0	2	1	1	0	0	0	2	1	1	0	0	0	2	1	1	0	6.6	6.6	6.6	26.314	244	244	0	11.583	0	0	6.6	3.3	3.3	0	237640000	0	0	113300000	88673000	35661000	0	21603000
G3SYB7	G3SYB7	3	3	3		1	3	3	3	1	3	3	3	3	2	1	3	3	3	3	2	1	3	3	3	3	2	12.6	12.6	12.6	35.136	310	310	0	41.106	5.2	12.6	12.6	12.6	12.6	10.3	1090900000	111810000	78017000	293430000	409330000	184630000	13660000	90906000
G3SYR5;CON__Q05443	G3SYR5	15;4	15;4	15;4		2	15	15	15	8	5	9	11	9	13	8	5	9	11	9	13	8	5	9	11	9	13	33.8	33.8	33.8	38.749	340	340;342	0	323.31	20.6	15	27.9	31.5	27.9	32.9	13916000000	646890000	330060000	3443700000	7386100000	1596700000	512310000	869730000
G3SYR8	G3SYR8	11	11	11		1	11	11	11	3	4	6	8	6	7	3	4	6	8	6	7	3	4	6	8	6	7	36.1	36.1	36.1	39.839	360	360	0	195.94	16.1	18.9	22.2	28.3	22.2	30	3806000000	9434100	14684000	1172800000	1915700000	566960000	126390000	223880000
G3T019;CON__P12763	G3T019	19;2	19;2	19;2		2	19	19	19	8	7	11	13	12	17	8	7	11	13	12	17	8	7	11	13	12	17	51	51	51	38.212	357	357;359	0	323.31	30	25.2	33.9	49.3	45.9	49.3	128210000000	4410400000	4157700000	34791000000	58445000000	19663000000	6739900000	7541600000
G3T0A5	G3T0A5	6	6	6		1	6	6	6	1	2	4	3	4	2	1	2	4	3	4	2	1	2	4	3	4	2	17	17	17	51.693	483	483	0	41.458	6.8	4.1	8.9	6.2	8.9	5.4	417140000	758310	17695000	111750000	191540000	80502000	14895000	21955000
G3T147	G3T147	13	13	13		1	13	13	13	5	7	11	11	8	8	5	7	11	11	8	8	5	7	11	11	8	8	30.2	30.2	30.2	46.334	411	411	0	140.12	11.9	20.4	29.2	29.4	20.7	23.8	5353800000	256320000	160080000	1441200000	2788300000	539270000	168600000	281780000
G3UEU7;G3T2N3	G3UEU7;G3T2N3	2;2	2;2	2;2	;	2	2	2	2	1	1	1	1	1	0	1	1	1	1	1	0	1	1	1	1	1	0	2.2	2.2	2.2	103.7	914	914;965	0	15.092	1.3	1.3	0.9	1.3	1.3	0	16981000	3685700	4396700	6014500	2884200	0	0	346550
G3T3G4	G3T3G4	4	4	4		1	4	4	4	1	0	2	2	2	0	1	0	2	2	2	0	1	0	2	2	2	0	8.6	8.6	8.6	63.13	648	648	0	21.963	2.8	0	3.5	3.9	3.5	0	352270000	223420000	0	10522000	31528000	86793000	0	13047000
G3T3V1	G3T3V1	20	20	20		1	20	20	20	12	11	16	18	14	16	12	11	16	18	14	16	12	11	16	18	14	16	66.6	66.6	66.6	40.396	359	359	0	323.31	48.2	44.8	57.9	63.5	55.2	55.7	12384000000	642800000	540520000	2711600000	6469300000	1434600000	585090000	728470000
G3T3Y7	G3T3Y7	9	6	6		1	9	6	6	3	2	3	4	5	4	1	0	1	2	2	3	1	0	1	2	2	3	5.7	4.6	4.6	168.35	1707	1707	0	40.211	2.1	1.1	2.2	3.2	2.8	3	155140000	38140000	0	20765000	46710000	27897000	21632000	1915400
G3T402	G3T402	3	3	3		1	3	3	3	2	0	0	1	0	1	2	0	0	1	0	1	2	0	0	1	0	1	1.4	1.4	1.4	295.08	2941	2941	0	17.754	1.2	0	0	0.3	0	0.2	57140000	45154000	0	0	0	0	11987000	361650
G3T4W3	G3T4W3	3	3	3		1	3	3	3	0	0	2	2	0	1	0	0	2	2	0	1	0	0	2	2	0	1	6.9	6.9	6.9	72.349	655	655	0	20.356	0	0	4.3	4.3	0	2.6	43982000	0	0	12441000	29851000	0	1689700	1466100
G3T4X7;G3U4I1	G3T4X7;G3U4I1	10;9	5;4	5;4	;	2	10	5	5	8	8	7	6	7	7	5	5	3	3	2	3	5	5	3	3	2	3	10	6.7	6.7	141.84	1486	1486;1490	0	45.633	8.9	9.4	6.7	6.4	6.3	7.7	4823600000	487500000	537920000	1027200000	1428300000	1122800000	219940000	61841000
G3T503;G3UA80;G3TVS2;G3TSM2	G3T503;G3UA80;G3TVS2;G3TSM2	12;12;7;6	12;12;7;6	12;12;7;6	;;;	4	12	12	12	1	0	6	8	4	3	1	0	6	8	4	3	1	0	6	8	4	3	6.8	6.8	6.8	333.12	3063	3063;3122;1871;1736	0	166.08	1.2	0	3.6	4.8	2.7	2.4	267800000	1061200	0	104410000	130760000	26809000	4761700	1809500
G3T5I1;CON__P00735	G3T5I1	28;7	28;7	28;7		2	28	28	28	12	9	17	21	17	18	12	9	17	21	17	18	12	9	17	21	17	18	43.6	43.6	43.6	69.831	619	619;625	0	323.31	20.7	16.5	29.2	38.4	29.9	29.1	28736000000	2270400000	1289400000	6378700000	13781000000	3737400000	1278500000	1064300000
G3T5N8;CON__Q2UVX4	G3T5N8	19;1	19;1	19;1		2	19	19	19	8	8	14	15	8	4	8	8	14	15	8	4	8	8	14	15	8	4	16.9	16.9	16.9	184.89	1649	1649;1662	0	168.33	7.5	8.6	11.3	12.7	7	3.9	994920000	137130000	53509000	230240000	492220000	67044000	14771000	10152000
G3T5X1	G3T5X1	7	7	7		1	7	7	7	1	2	4	6	4	4	1	2	4	6	4	4	1	2	4	6	4	4	13.5	13.5	13.5	70.256	631	631	0	51.424	1.3	1.4	5.5	10.5	5.7	7	524630000	7265500	23827000	145420000	250470000	71590000	26059000	15430000
G3T7J1	G3T7J1	2	2	2		1	2	2	2	0	0	0	2	0	0	0	0	0	2	0	0	0	0	0	2	0	0	8.1	8.1	8.1	48.571	418	418	0	16.248	0	0	0	8.1	0	0	10541000	0	0	0	10541000	0	0	554790
G3T7P8	G3T7P8	4	4	4		1	4	4	4	0	1	4	2	3	0	0	1	4	2	3	0	0	1	4	2	3	0	14.6	14.6	14.6	35.91	316	316	0	26.238	0	4.4	14.6	7	11.1	0	71840000	0	1724000	29753000	32254000	8109000	0	4225900
G3T7S2	G3T7S2	3	3	3		1	3	3	3	0	1	0	1	1	0	0	1	0	1	1	0	0	1	0	1	1	0	4.1	4.1	4.1	162.16	1672	1672	0	16.609	0	0.7	0	1.2	2.2	0	193170000	0	1458800	0	144750000	46964000	0	2476500
G3T7Y2;G3U5Z4;G3UK98	G3T7Y2;G3U5Z4;G3UK98	6;5;4	6;5;4	6;5;4	;;	3	6	6	6	6	5	2	3	2	1	6	5	2	3	2	1	6	5	2	3	2	1	9.1	9.1	9.1	101.5	865	865;830;764	0	53.444	9.1	8.2	3.7	4.5	3.5	1.6	226960000	111830000	34228000	14613000	52863000	10115000	3314700	5972700
G3T834	G3T834	5	5	5		1	5	5	5	1	0	3	3	2	4	1	0	3	3	2	4	1	0	3	3	2	4	22.9	22.9	22.9	23.95	201	201	0	39.122	4	0	18.9	17.9	12.4	22.9	1533100000	53761000	0	399670000	798830000	219730000	61072000	219010000
G3T9F6	G3T9F6	38	37	33		1	38	37	33	18	19	26	29	27	14	18	18	25	29	26	13	15	16	23	26	22	13	26	25.5	25	181.24	1803	1803	0	323.31	13.9	17.8	19	21.6	18.5	14.8	14463000000	4095300000	1406300000	2284000000	4101600000	2201600000	373820000	157200000
G3T9G3	G3T9G3	2	2	2		1	2	2	2	0	0	0	1	0	1	0	0	0	1	0	1	0	0	0	1	0	1	3.1	3.1	3.1	108.3	983	983	0	13.587	0	0	0	1	0	2	13757000	0	0	0	9501100	0	4255700	259560
G3T9K5;CON__P07224	G3T9K5	14;2	14;2	14;2		2	14	14	14	6	7	10	11	10	8	6	7	10	11	10	8	6	7	10	11	10	8	26.9	26.9	26.9	75.782	677	677;675	0	163.42	12.6	14.8	15.4	18.8	18.6	15.1	3957100000	371210000	268600000	915090000	1606800000	664180000	131250000	119910000
G3TBD6;G3U3T4	G3TBD6;G3U3T4	3;2	3;2	3;2	;	2	3	3	3	0	0	0	3	0	1	0	0	0	3	0	1	0	0	0	3	0	1	1.6	1.6	1.6	283.56	2624	2624;1704	0	21.912	0	0	0	1.6	0	0.6	17153000	0	0	0	15163000	0	1990800	120800
G3TCM5	G3TCM5	3	3	3		1	3	3	3	0	1	3	3	2	1	0	1	3	3	2	1	0	1	3	3	2	1	7.1	7.1	7.1	32.216	296	296	0	19.313	0	2.7	7.1	7.1	7.1	2.7	311950000	0	2709900	81683000	171010000	51004000	5535200	16418000
G3TD13	G3TD13	11	11	11		1	11	11	11	3	3	6	9	6	4	3	3	6	9	6	4	3	3	6	9	6	4	34.7	34.7	34.7	35.711	314	314	0	105.8	9.6	8.6	20.7	30.3	20.7	12.1	740910000	46464000	31090000	152220000	425100000	74069000	11970000	38995000
G3TD88	G3TD88	3	3	3		1	3	3	3	0	0	3	2	0	1	0	0	3	2	0	1	0	0	3	2	0	1	3.9	3.9	3.9	125.48	1114	1114	0	29.619	0	0	3.9	2.8	0	1.6	38528000	0	0	21441000	15166000	0	1921400	819750
G3TDW3	G3TDW3	2	2	2		1	2	2	2	0	1	1	1	0	0	0	1	1	1	0	0	0	1	1	1	0	0	6.2	6.2	6.2	46.396	419	419	0	24.479	0	3.8	2.4	2.4	0	0	12409000	0	758000	4051900	7598700	0	0	653080
G3TDX2	G3TDX2	3	3	3		1	3	3	3	0	0	3	2	1	1	0	0	3	2	1	1	0	0	3	2	1	1	25.9	25.9	25.9	15.992	147	147	0	31.604	0	0	25.9	19	10.2	10.2	278270000	0	0	89789000	144460000	32415000	11610000	39753000
G3TE73	G3TE73	2	2	2		1	2	2	2	1	1	0	1	0	0	1	1	0	1	0	0	1	1	0	1	0	0	2.5	2.5	2.5	97.943	887	887	0	12.447	1	1	0	1.5	0	0	18488000	5204000	2372100	0	10912000	0	0	513550
G3TEC1	G3TEC1	2	2	2		1	2	2	2	2	0	0	1	1	1	2	0	0	1	1	1	2	0	0	1	1	1	4.1	4.1	4.1	91.797	924	924	0	22.365	4.1	0	0	1.3	2.8	2.8	2468000000	192720000	0	0	1018000	1101500000	1172800000	52510000
G3TER5	G3TER5	7	7	7		1	7	7	7	1	2	7	4	3	4	1	2	7	4	3	4	1	2	7	4	3	4	37.9	37.9	37.9	23.362	203	203	0	87.686	5.9	14.8	37.9	26.6	17.7	26.6	9875200000	561030000	1454100000	2796800000	3141600000	1417100000	504670000	897750000
G3TER7	G3TER7	2	2	2		1	2	2	2	1	1	2	2	1	1	1	1	2	2	1	1	1	1	2	2	1	1	5.6	5.6	5.6	35.808	322	322	0	17.985	2.8	2.8	5.6	5.6	2.8	2.8	4432300000	502950000	312570000	729420000	2377800000	374970000	134560000	633190000
G3TEW9	G3TEW9	5	5	5		1	5	5	5	1	2	2	3	2	2	1	2	2	3	2	2	1	2	2	3	2	2	17.8	17.8	17.8	47.157	415	415	0	43.544	4.8	12.5	8	8.4	8	9.4	340990000	398720	6330700	69068000	208690000	42569000	13933000	15499000
G3TEY6	G3TEY6	30	30	25		1	30	30	25	17	20	20	25	19	24	17	20	20	25	19	24	14	18	17	21	16	20	66.4	66.4	52	46.264	417	417	0	323.31	43.6	52.3	52	55.9	54.2	59.5	26576000000	1187800000	1018900000	6982200000	12702000000	3002800000	1681900000	1265500000
G3TF27;G3T298	G3TF27	4;1	4;1	4;1		2	4	4	4	1	1	2	3	2	0	1	1	2	3	2	0	1	1	2	3	2	0	4.8	4.8	4.8	85.214	750	750;776	0	26.984	2.1	1.5	2.5	3.7	2.5	0	60524000	1235900	2881600	15655000	29011000	11740000	0	1551900
G3TFH9;G3U8M9	G3TFH9;G3U8M9	6;6	5;5	5;5	;	2	6	5	5	1	1	4	5	3	1	1	1	3	4	2	1	1	1	3	4	2	1	5.9	5.3	5.3	130.17	1170	1170;1173	0	38.615	0.9	0.9	3.3	4.2	2.6	1.7	232180000	4577600	2546000	38862000	176610000	6151400	3428900	5399500
G3TG73	G3TG73	10	10	10		1	10	10	10	6	10	2	3	6	0	6	10	2	3	6	0	6	10	2	3	6	0	10.7	10.7	10.7	131.8	1135	1135	0	89.597	7.1	10.7	1.8	2.5	5.9	0	301420000	88679000	69919000	36499000	36166000	70153000	0	4784400
G3TG79	G3TG79	6	6	6		1	6	6	6	1	1	4	6	2	1	1	1	4	6	2	1	1	1	4	6	2	1	3.8	3.8	3.8	272.22	2478	2478	0	57.896	0.7	0.7	2.4	3.8	1.3	1	270270000	2367600	2531600	96129000	157580000	9823700	1839000	2649700
G3TGB4;CON__Q0VCM5	G3TGB4	3;1	3;1	3;1		2	3	3	3	0	0	1	2	1	0	0	0	1	2	1	0	0	0	1	2	1	0	4	4	4	100.76	907	907;906	0	18.009	0	0	1.1	2.9	1.1	0	9278700	0	0	7668500	1610100	0	0	257740
G3TGG0	G3TGG0	2	2	2		1	2	2	2	0	0	2	1	1	0	0	0	2	1	1	0	0	0	2	1	1	0	3.9	3.9	3.9	47.826	414	414	0	11.93	0	0	3.9	1.7	2.2	0	98124000	0	0	39085000	56198000	2841800	0	4266300
G3TGL3	G3TGL3	2	2	2		1	2	2	2	1	1	0	0	0	1	1	1	0	0	0	1	1	1	0	0	0	1	3.5	3.5	3.5	92.497	832	832	0	22.332	1	2.5	0	0	0	2.5	31164000	28373000	2014500	0	0	0	776590	1005300
G3TGR9	G3TGR9	8	8	8		1	8	8	8	4	4	6	6	4	5	4	4	6	6	4	5	4	4	6	6	4	5	20.8	20.8	20.8	53.196	476	476	0	87.133	11.1	11.1	14.9	13	10.9	16.8	1292200000	76998000	36926000	354880000	597850000	162560000	62981000	58736000
G3TH25	G3TH25	16	16	13		1	16	16	13	10	8	3	10	9	1	10	8	3	10	9	1	7	7	3	9	8	1	16.3	16.3	14.6	139.2	1470	1470	0	138.86	10.3	9.7	3.4	11.2	9.9	1.8	182280000000	13662000000	26286000000	40157000000	61946000000	40206000000	24937000	2641800000
G3TI02;G3TVF3	G3TI02;G3TVF3	13;13	13;13	13;13	;	2	13	13	13	1	2	11	11	9	8	1	2	11	11	9	8	1	2	11	11	9	8	41.9	41.9	41.9	49.476	465	465;484	0	202.18	1.9	8.8	33.8	37.4	24.9	28	2217000000	19152000	46154000	546300000	1163100000	315640000	126750000	105570000
G3TIC0	G3TIC0	127	126	126		1	127	126	126	100	101	81	88	82	113	99	100	81	87	81	113	99	100	81	87	81	113	77.9	77.9	77.9	128.69	1366	1366	0	323.31	68.4	69.5	69.3	70.6	68.6	75.7	4152800000000	849720000000	642020000000	699060000000	954390000000	725090000000	282540000000	60186000000
G3TII6;G3U5Q0;G3T3I0;G3TE54;G3TYH4	G3TII6;G3U5Q0	7;7;3;3;2	7;7;3;3;2	7;7;3;3;2	;	5	7	7	7	5	5	4	5	3	1	5	5	4	5	3	1	5	5	4	5	3	1	10.1	10.1	10.1	67.594	576	576;578;587;600;430	0	54.011	8.9	7.8	7.8	9	6.2	1.7	504660000	98651000	51268000	72224000	245490000	34714000	2317600	14843000
G3UA73;G3TIR6	G3UA73;G3TIR6	2;2	2;2	2;2	;	2	2	2	2	1	1	0	0	0	0	1	1	0	0	0	0	1	1	0	0	0	0	4.8	4.8	4.8	53.384	503	503;527	0	13.793	2.2	2.6	0	0	0	0	9026300	3829000	5197300	0	0	0	0	530960
G3TJT8	G3TJT8	15	15	15		1	15	15	15	8	9	13	13	12	13	8	9	13	13	12	13	8	9	13	13	12	13	52.8	52.8	52.8	34.626	303	303	0	323.31	28.1	31.4	45.9	45.9	45.5	47.5	24205000000	1300300000	682800000	5574800000	12431000000	3498700000	717710000	1861900000
G3TJV3	G3TJV3	9	9	9		1	9	9	9	0	1	8	8	6	5	0	1	8	8	6	5	0	1	8	8	6	5	22.1	22.1	22.1	52.746	475	475	0	83.16	0	2.7	21.9	21.9	19.4	12.2	1103300000	0	2389300	245780000	623130000	176590000	55385000	47969000
G3TKR2;G3U5K1	G3TKR2;G3U5K1	2;2	2;2	2;2	;	2	2	2	2	0	1	0	1	0	0	0	1	0	1	0	0	0	1	0	1	0	0	4.7	4.7	4.7	84.22	744	744;751	0	16.716	0	2.7	0	2	0	0	5119000	0	471290	0	4647700	0	0	155120
G3TLG4	G3TLG4	28	28	28		1	28	28	28	20	17	18	18	17	18	20	17	18	18	17	18	20	17	18	18	17	18	71.5	71.5	71.5	30.451	263	263	0	281.39	64.6	59.3	60.1	63.1	62.7	60.8	9299100000	1612800000	621590000	1892400000	3487300000	1399200000	285920000	516620000
G3TLR9;G3TTL8	G3TLR9;G3TTL8	2;2	2;2	2;2	;	2	2	2	2	0	1	2	2	1	1	0	1	2	2	1	1	0	1	2	2	1	1	9.1	9.1	9.1	25.351	243	243;247	0	13.37	0	5.3	9.1	9.1	5.3	5.3	54834000	0	2081300	18696000	29060000	3912600	1084400	4218000
G3TMA0	G3TMA0	4	4	4		1	4	4	4	1	2	4	4	1	1	1	2	4	4	1	1	1	2	4	4	1	1	8.5	8.5	8.5	46.184	402	402	0	26.894	2	4.2	8.5	8.5	2.2	2.2	418020000	13061000	9601200	112730000	261760000	19723000	1139700	20901000
G3TMK8;CON__ENSEMBL:ENSBTAP00000013050	G3TMK8	27;1	27;1	27;1		2	27	27	27	12	14	19	24	17	19	12	14	19	24	17	19	12	14	19	24	17	19	63.6	63.6	63.6	48.831	434	434;452	0	323.31	39.2	37.3	54.8	59.9	52.3	52.1	12492000000	658120000	423700000	3332800000	5835700000	1619500000	622220000	543130000
G3TMX5;CON__Q3ZBS7	G3TMX5	11;5	11;5	11;5		2	11	11	11	5	4	10	10	9	5	5	4	10	10	9	5	5	4	10	10	9	5	22.4	22.4	22.4	47.508	424	424;484	0	109.87	12.5	10.6	20.8	20.8	20	15.1	13119000000	625470000	480070000	3535700000	5626500000	2184100000	666780000	655930000
G3TNL4;G3TS62	G3TNL4;G3TS62	2;2	2;2	2;2	;	2	2	2	2	1	2	0	0	0	0	1	2	0	0	0	0	1	2	0	0	0	0	2.5	2.5	2.5	130.39	1351	1351;1626	0.0081301	10.904	1.2	2.5	0	0	0	0	20906000	11054000	9852200	0	0	0	0	312030
G3TQ58;CON__Q3MHN2;G3TH05;G3TTP8	G3TQ58	13;1;1;1	13;1;1;1	13;1;1;1		4	13	13	13	5	6	9	11	7	9	5	6	9	11	7	9	5	6	9	11	7	9	30.9	30.9	30.9	58.317	512	512;548;2042;2044	0	116.96	12.7	17.8	25.4	28.9	20.1	21.7	1202200000	31413000	30053000	316750000	686290000	99260000	38452000	54646000
G3TQI0;G3UBK1;G3ULD2;G3U0A3	G3TQI0;G3UBK1;G3ULD2;G3U0A3	2;2;2;1	2;2;2;1	2;2;2;1	;;;	4	2	2	2	2	1	0	1	1	1	2	1	0	1	1	1	2	1	0	1	1	1	10.8	10.8	10.8	26.689	232	232;305;381;144	0	15.865	10.8	6.9	0	6.9	6.9	6.9	83087000	45431000	8355600	0	14164000	12485000	2651800	6923900
G3TQR3	G3TQR3	2	2	2		1	2	2	2	0	0	1	1	0	0	0	0	1	1	0	0	0	0	1	1	0	0	11.1	11.1	11.1	23.206	207	207	0	12.254	0	0	5.3	5.8	0	0	15720000	0	0	6887000	8832600	0	0	1429100
G3TS89;G3SY10	G3TS89;G3SY10	41;39	41;39	40;38	;	2	41	41	40	28	25	28	27	27	22	28	25	28	27	27	22	27	25	27	26	26	21	44.7	44.7	43.9	145.22	1500	1500;1458	0	323.31	30.9	28.4	33.8	30.2	32.1	28.6	37789000000	8001900000	4699300000	6914900000	10259000000	6230400000	1682800000	524840000
G3TSB6	G3TSB6	2	2	2		1	2	2	2	2	1	0	0	1	0	2	1	0	0	1	0	2	1	0	0	1	0	22.2	22.2	22.2	14.858	135	135	0	17.5	22.2	6.7	0	0	6.7	0	115130000	70829000	11783000	0	0	32514000	0	16447000
G3TSP3	G3TSP3	4	4	3		1	4	4	3	2	2	3	3	3	4	2	2	3	3	3	4	1	1	2	2	2	3	17.7	17.7	13.3	33.121	293	293	0	48.594	9.2	9.2	17.1	17.1	17.1	17.7	485100000	17130000	21114000	120310000	221490000	79740000	25312000	30319000
G3U8Y9;G3TTN4	G3U8Y9;G3TTN4	3;3	3;3	3;3	;	2	3	3	3	0	0	2	3	1	0	0	0	2	3	1	0	0	0	2	3	1	0	9.1	9.1	9.1	41.589	362	362;383	0	19.276	0	0	5.5	9.1	3	0	73715000	0	0	31228000	40458000	2028800	0	3350700
G3TUP1	G3TUP1	4	4	4		1	4	4	4	0	1	4	4	3	1	0	1	4	4	3	1	0	1	4	4	3	1	16.3	16.3	16.3	53.331	485	485	0	65.688	0	4.3	16.3	16.3	12.8	4.3	144660000	0	1539900	39012000	80854000	15210000	8045700	7613800
G3TWP5	G3TWP5	3	2	2		1	3	2	2	2	2	3	3	3	3	1	1	2	2	2	2	1	1	2	2	2	2	8.4	5.2	5.2	44.802	403	403	0	14.42	6.7	6.7	8.4	8.4	8.4	8.4	1102000000	36000000	19031000	174540000	741670000	82383000	48373000	68875000
G3TXA1	G3TXA1	4	4	4		1	4	4	4	1	0	4	4	1	2	1	0	4	4	1	2	1	0	4	4	1	2	7.8	7.8	7.8	53.161	477	477	0	27.842	2.3	0	7.8	7.8	1.9	4.2	739600000	2529800	0	260340000	368230000	61222000	47275000	32157000
G3TZT8	G3TZT8	5	5	5		1	5	5	5	2	1	3	4	3	2	2	1	3	4	3	2	2	1	3	4	3	2	32.3	32.3	32.3	22.471	201	201	0	36.518	11.9	7.5	18.4	25.9	18.4	10.9	314190000	27839000	2041400	38011000	219620000	17300000	9383700	24169000
G3U0Y7;CON__P00978	G3U0Y7	4;1	4;1	4;1		2	4	4	4	1	1	2	2	3	3	1	1	2	2	3	3	1	1	2	2	3	3	16.5	16.5	16.5	39.389	352	352;352	0	34.901	2.3	2.3	7.7	7.7	9.9	14.2	1039100000	27901000	29487000	308690000	532900000	127860000	12204000	61121000
G3U6S3	G3U6S3	7	7	7		1	7	7	7	3	4	6	6	5	4	3	4	6	6	5	4	3	4	6	6	5	4	26.2	26.2	26.2	35.724	321	321	0	65.305	10.6	15.9	23.1	23.1	18.7	15.3	1664700000	74701000	49041000	527550000	752310000	197390000	63716000	104040000
G3U7X8;G3T4M5	G3U7X8;G3T4M5	36;34	31;30	31;30	;	2	36	31	31	20	16	26	26	26	11	17	13	23	23	21	10	17	13	23	23	21	10	30.8	30.1	30.1	130.48	1341	1341;1354	0	323.31	18.9	18.6	25.9	24.5	23.6	13.9	20063000000	1915200000	1751900000	3553500000	7913200000	4050900000	878180000	290770000
G3U800	G3U800	5	4	2		1	5	4	2	3	3	4	4	4	4	2	2	3	3	3	3	1	1	1	1	1	2	9.8	6.6	4	43.675	396	396	0	27.597	8.8	8.8	9.3	9.3	9.3	9.3	1763400000	11325000	8263700	490950000	931990000	316060000	4763700	135640000
G3U8A3	G3U8A3	4	4	4		1	4	4	4	2	2	2	3	2	2	2	2	2	3	2	2	2	2	2	3	2	2	23.1	23.1	23.1	21.904	199	199	0	68.43	10.1	10.1	13.1	20.1	14.1	10.1	1126000000	18287000	15639000	300180000	678160000	109700000	4016700	140750000
G3U8J5	G3U8J5	8	8	7		1	8	8	7	2	2	6	5	7	4	2	2	6	5	7	4	1	1	5	4	6	3	22.8	22.8	19.5	44.417	400	400	0	76.677	8.2	8.2	20	17	22.2	13.8	1201000000	5748100	2593600	340440000	499580000	321210000	31396000	75061000
G3U9G5	G3U9G5	3	3	3		1	3	3	3	2	2	2	3	2	1	2	2	2	3	2	1	2	2	2	3	2	1	15.4	15.4	15.4	29.711	267	267	0	24.65	12.7	10.5	12.7	15.4	12.7	7.9	189110000	36440000	24511000	27137000	74484000	24637000	1903100	10506000
G3UAR2	G3UAR2	2	2	2		1	2	2	2	0	0	2	2	1	0	0	0	2	2	1	0	0	0	2	2	1	0	8.8	8.8	8.8	25.447	227	227	0	16.563	0	0	8.8	8.8	3.5	0	126500000	0	0	43933000	80376000	2192700	0	9730900
G3UB83;G3TAG1	G3UB83;G3TAG1	2;1	2;1	2;1	;	2	2	2	2	1	0	0	1	0	0	1	0	0	1	0	0	1	0	0	1	0	0	1.8	1.8	1.8	189.8	1768	1768;1769	0	20.676	0.7	0	0	1	0	0	3118600	1744700	0	0	1374000	0	0	38983
G3UDX4	G3UDX4	2	2	2		1	2	2	2	0	0	1	1	0	0	0	0	1	1	0	0	0	0	1	1	0	0	4.4	4.4	4.4	57.386	524	524	0	13.063	0	0	1.9	2.5	0	0	16860000	0	0	8338800	8521600	0	0	702520
G3UE48;G3SSE0;CON__Q862S4	G3UE48;G3SSE0	144;143;1	144;143;1	139;138;1	;	3	144	144	139	117	109	89	98	92	123	117	109	89	98	92	123	114	105	86	95	87	120	73.3	73.3	72.7	138.15	1455	1455;1450;114	0	323.31	68.7	68.2	67.9	69.6	69	69.8	5961900000000	1210900000000	998760000000	964790000000	1317800000000	1081700000000	387950000000	81670000000
G3UNP6;G3ULD6	G3UNP6;G3ULD6	5;5	3;3	3;3	;	2	5	3	3	1	1	2	2	3	4	0	0	0	0	1	3	0	0	0	0	1	3	15.6	13.1	13.1	42.764	390	390;430	0	29.735	2.1	2.1	2.6	2.6	6.2	15.1	73207000	0	0	0	0	42972000	30235000	4880500
G3UN06	G3UN06	2	2	2		1	2	2	2	0	0	0	1	0	1	0	0	0	1	0	1	0	0	0	1	0	1	9.6	9.6	9.6	37.505	332	332	0	12.696	0	0	0	3.6	0	6	10669000	0	0	0	10669000	0	0	762090
G5E7B3	G5E7B3	2	2	2		1	2	2	2	2	1	2	2	2	2	2	1	2	2	2	2	2	1	2	2	2	2	23.5	23.5	23.5	12.147	102	102	0	22.83	23.5	10.8	23.5	23.5	23.5	23.5	3939000000	288080000	206550000	862480000	1885200000	556940000	139770000	984760000
[truncated: 23 more columns]

## Sheet: Mammoth_fractions_merged_ProAla
Protein IDs	Majority protein IDs	Peptide counts (all)	Peptide counts (razor+unique)	Peptide counts (unique)	Fasta headers	Number of proteins	Peptides	Razor + unique peptides	Unique peptides	Peptides All_fractions_merged_ProAla	Razor + unique peptides All_fractions_merged_ProAla	Unique peptides All_fractions_merged_ProAla	Sequence coverage [%]	Unique + razor sequence coverage [%]	Unique sequence coverage [%]	Mol. weight [kDa]	Sequence length	Sequence lengths	Q-value	Score	Sequence coverage All_fractions_merged_ProAla [%]	Intensity	Intensity All_fractions_merged_ProAla	iBAQ	iBAQ All_fractions_merged_ProAla	MS/MS count	Only identified by site	Reverse	Potential contaminant	id	Peptide IDs	Peptide is razor	Mod. peptide IDs	Evidence IDs	MS/MS IDs	Best MS/MS	Deamidation (NQ) site IDs	Hydroxyproline site IDs	Oxidation (M) site IDs	Deamidation (NQ) site positions	Hydroxyproline site positions	Oxidation (M) site positions
G3SLQ8	G3SLQ8	8	5	5		1	8	5	5	8	5	5	21.1	19.2	19.2	36.2	355	355	0	3.1529	21.1	2452400000	2452400000	188650000	188650000	6				3	384;385;721;722;728;1578;1590;1591	False;True;True;False;False;True;True;True	605;606;1152;1153;1160;2563;2582;2583;2584	2287;2288;2289;2290;4253;4254;4255;4262;9781;9782;9870;9871;9872	2717;2718;2719;2720;5174;5175;5176;5183;12261;12262;12379;12380;12381	2719;2720;5174;5175;5183;12262;12379;12381	4;182;183	20;21;22;23;24;25;26	3	269;280;291	247;248;250;251;253;256;257	312
G3SMX7	G3SMX7	2	2	2		1	2	2	2	2	2	2	1.8	1.8	1.8	135.74	1251	1251	0	0.85626	1.8	2586900000	2586900000	37491000	37491000	3				4	1123;1244	True;True	1845;1982	7092;7330;7331	8697;8945;8946	8697;8946	184;185;186			607;608;612
G3SMX8;CON__P02768-1	G3SMX8	25;1	25;1	25;1		2	25	25	25	25	25	25	40.7	40.7	40.7	68.892	609	609;609	0	193.32	40.7	7431200000	7431200000	256250000	256250000	194				5	4;6;159;162;197;221;222;226;238;239;1005;1008;1041;1045;1048;1055;1118;1277;1393;1394;1446;1597;1605;1608;1618	True;True;True;True;True;True;True;True;True;True;True;True;True;True;True;True;True;True;True;True;True;True;True;True;True	6;7;9;253;254;258;319;320;321;350;351;356;370;371;1629;1635;1703;1707;1711;1722;1723;1836;1837;2052;2053;2268;2269;2270;2371;2372;2373;2595;2606;2616;2617;2627	21;22;23;24;25;26;27;28;29;30;31;32;33;34;35;36;37;38;39;40;41;43;1020;1021;1022;1023;1024;1025;1026;1027;1028;1029;1037;1254;1255;1256;1257;1258;1259;1260;1261;1343;1344;1345;1346;1347;1348;1367;1368;1369;1370;1371;1372;1373;1374;1375;1376;1377;1378;1379;1439;1440;1441;1442;1443;1444;6274;6275;6276;6277;6278;6279;6280;6281;6282;6283;6284;6302;6303;6304;6525;6526;6527;6528;6529;6543;6544;6545;656…	24;25;26;27;28;29;30;31;32;33;34;35;36;37;38;39;40;41;42;43;44;46;1278;1279;1280;1281;1282;1283;1284;1285;1286;1287;1297;1530;1531;1532;1533;1534;1535;1536;1537;1620;1621;1622;1623;1624;1625;1644;1645;1646;1647;1648;1649;1650;1651;1652;1653;1654;1655;1656;1725;1726;1727;1728;1729;1730;1731;1732;7767;7768;7769;7770;7771;7772;7773;7774;7775;7776;7777;7795;7796;7797;8062;8063;8064;8065;8066;8080;808…	33;46;1286;1297;1537;1620;1624;1649;1731;1732;7774;7797;8062;8080;8102;8152;8669;9243;10765;10771;11505;12439;12475;12515;12549	5;6;7;8;9;10;11;187;188;189;190;191			155;227;246;343;345;410;415;416;430;483;528;605
G3SNV2	G3SNV2	2	2	2		1	2	2	2	2	2	2	1.9	1.9	1.9	122.75	1135	1135	1	-2	1.9	5814400	5814400	114010	114010	2	+			6	1169;1170	True;True	1901;1902	7172;7173	8780;8781	8780;8781	12			423
G3SPA5	G3SPA5	6	4	3		1	6	4	3	6	4	3	3.4	2.9	1.6	158.34	1645	1645	1	-2	3.4	0	0	0	0	4	+			7	695;722;737;1161;1185;1192	False;False;True;True;True;True	1121;1153;1171;1172;1887;1888;1917;1926	4197;4254;4255;4299;4300;7152;7153;7192;7207	5107;5175;5176;5220;5221;8760;8761;8800;8816	5107;5175;5220;8760;8800;8816	13;192	27;28	4	405;503	388;391	509
G3SPL5	G3SPL5	5	4	3		1	5	4	3	5	4	3	11.2	10.4	8.8	114.25	1139	1139	0	2.348	11.2	397590000	397590000	8459400	8459400	1				8	346;722;894;945;1570	True;False;True;True;True	540;1153;1440;1532;2544	2039;4254;4255;5439;5825;9730	2455;5175;5176;6743;7255;12182;12183	2455;5175;6743;7255;12183	14;15;193	29;30;31	5	357;829;984	423;426;981	822
G3SPQ7	G3SPQ7	2	2	2		1	2	2	2	2	2	2	0.7	0.7	0.7	389.59	3636	3636	0	5.7566	0.7	15985000	15985000	87352	87352	4				9	171;350	True;True	270;547	1082;2060;2061;2062	1348;2478;2479;2480	1348;2479
G3SPS0	G3SPS0	2	2	2		1	2	2	2	2	2	2	2.6	2.6	2.6	105	971	971	1	-2	2.6	63425000	63425000	1510100	1510100	2	+			10	1246;1476	True;True	1984;2409	7342;9277	8957;11618	8957;11618	194;195;196;197			49;51;60;62
G3SPS7	G3SPS7	3	3	3		1	3	3	3	3	3	3	7.7	7.7	7.7	37.834	375	375	0	1.324	7.7	874700000	874700000	46037000	46037000	7				11	527;767;947	True;True;True	843;1210;1534	3101;3102;3103;3104;4469;5829;5830	3684;3685;3686;3687;5417;7259;7260	3687;5417;7259	16;198;199			126;128;132
G3SQ01	G3SQ01	6	6	6		1	6	6	6	6	6	6	21.3	21.3	21.3	40.558	342	342	0	23.089	21.3	794380000	794380000	56741000	56741000	88				12	182;183;207;209;1444;1445	True;True;True;True;True;True	285;286;287;288;289;290;291;292;293;294;295;296;297;298;299;333;335;2368;2369;2370	1130;1131;1132;1133;1134;1135;1136;1137;1138;1139;1140;1141;1142;1143;1144;1145;1146;1147;1148;1149;1150;1151;1152;1153;1154;1155;1156;1157;1158;1159;1160;1161;1162;1163;1164;1165;1166;1167;1168;1169;1170;1171;1172;1173;1174;1175;1176;1177;1178;1179;1180;1181;1182;1183;1184;1185;1186;1187;1188;1189;1190;1288;1289;1292;9153;9154;9155;9156;9157;9158;9159;9160;9161;9162;9163;9164;9165;9166;9167;9168…	1399;1400;1401;1402;1403;1404;1405;1406;1407;1408;1409;1410;1411;1412;1413;1414;1415;1416;1417;1418;1419;1420;1421;1422;1423;1424;1425;1426;1427;1428;1429;1430;1431;1432;1433;1434;1435;1436;1437;1438;1439;1440;1441;1442;1443;1444;1445;1446;1447;1448;1449;1450;1451;1452;1453;1454;1455;1456;1457;1458;1459;1460;1461;1564;1565;1568;11476;11477;11478;11479;11480;11481;11482;11483;11484;11485;11486;114…	1413;1453;1565;1568;11488;11498	17;18;19;20;21;22;200;201;202;203;204	32	6;7	76;77;81;83;233;249;252;307;312;321;322	72	73;246
G3SQ12	G3SQ12	10	10	10		1	10	10	10	10	10	10	41.3	41.3	41.3	41.301	368	368	0	68.344	41.3	5769600000	5769600000	320530000	320530000	139				13	194;224;231;268;269;975;1009;1099;1460;1514	True;True;True;True;True;True;True;True;True;True	312;313;314;315;353;354;362;417;418;419;420;1579;1580;1636;1637;1782;2388;2455;2456	1225;1226;1227;1228;1229;1230;1231;1232;1233;1234;1235;1236;1237;1238;1239;1240;1241;1242;1243;1244;1355;1356;1357;1358;1359;1360;1361;1362;1363;1364;1411;1582;1583;1584;1585;1586;1587;1588;1589;1590;1591;1592;1593;1594;1595;1596;1597;1598;1599;1600;1601;1602;1603;1604;1605;1606;1607;1608;1609;1610;1611;1612;1613;1614;1615;1616;1617;1618;1619;1620;1621;1622;1623;1624;1625;1626;1627;1628;1629;1630…	1500;1501;1502;1503;1504;1505;1506;1507;1508;1509;1510;1511;1512;1513;1514;1515;1516;1517;1518;1519;1520;1632;1633;1634;1635;1636;1637;1638;1639;1640;1641;1695;1889;1890;1891;1892;1893;1894;1895;1896;1897;1898;1899;1900;1901;1902;1903;1904;1905;1906;1907;1908;1909;1910;1911;1912;1913;1914;1915;1916;1917;1918;1919;1920;1921;1922;1923;1924;1925;1926;1927;1928;1929;1930;1931;1932;1933;1934;1935;1936…	1518;1636;1695;1905;1969;7459;7800;8370;11545;11815	23;24;25;26;27;28;29;30;31;32;33;34;205;206;207		8	99;100;101;115;124;125;170;212;233;240;243;264;271;287;288		268
G3SRF7	G3SRF7	2	2	2		1	2	2	2	2	2	2	6.1	6.1	6.1	52.566	473	473	0	1.438	6.1	5298300	5298300	182700	182700	1				15	138;1089	True;True	222;1768	860;6760	1093;8326	1093;8326
G3SSE0;CON__Q862S4;REV__G3UFK0;REV__G3U9E2;REV__G3U946;REV__CON__Q2KIU3;REV__G3SLQ8;REV__G3TU94;REV__G3TKQ1;REV__G3TVV8;REV__G3ULU0;G3SYX7;REV__G3TEC1;REV__G3UFG4;REV__CON__P04258;REV__G3T4X7;REV__G3U4I1;REV__G3T402	G3SSE0	515;3;2;2;2;1;1;1;1;1;1;1;1;1;1;1;1;1	515;3;2;2;2;1;1;1;1;1;1;1;1;1;1;1;1;1	10;0;0;0;0;0;0;0;0;0;0;0;0;0;0;0;0;0		18	515	515	10	515	515	10	78.7	78.7	4.6	137.52	1450	1450;114;676;676;682;215;355;485;502;551;553;859;924;1011;1466;1486;1490;2941	0	323.31	78.7	8305500000	8305500000	207640000	207640000	72				16	7;12;13;21;22;23;35;36;37;38;39;40;41;42;43;44;45;46;47;52;53;54;55;56;58;59;60;61;62;63;71;72;73;74;75;76;77;78;79;80;84;85;86;87;94;95;96;105;106;112;113;114;115;120;121;126;127;134;135;176;179;189;229;253;254;257;259;260;261;262;263;264;265;266;267;273;274;275;276;277;278;279;280;281;282;283;285;286;287;288;289;291;294;295;296;298;299;304;305;306;308;310;311;312;313;314;315;316;317;318;321;322…	True;True;True;True;True;True;True;True;True;True;True;True;True;True;True;True;True;True;True;True;True;True;True;True;True;True;True;True;True;True;True;True;True;True;True;True;True;True;True;True;True;True;True;True;True;True;True;True;True;True;True;True;True;True;True;True;True;True;True;True;True;True;True;True;True;True;True;True;True;True;True;True;True;True;True;True;True;True;True;True…	10;22;23;24;25;26;27;52;53;54;55;56;57;58;73;74;75;76;77;78;79;80;81;82;83;84;85;86;87;88;89;90;91;92;93;94;95;101;102;103;104;105;106;107;108;110;111;112;113;114;115;124;125;126;127;128;129;130;131;132;133;134;135;136;141;142;143;144;145;156;157;158;159;160;161;171;172;173;174;182;183;184;185;191;192;197;198;199;200;201;202;214;215;216;279;282;306;307;360;390;391;392;398;399;400;403;404;405;406;…	44;112;113;114;115;116;117;118;119;120;121;122;123;124;125;126;127;128;129;130;131;132;133;134;135;136;137;138;139;140;141;142;143;144;145;146;147;260;261;262;263;264;265;266;267;268;269;270;271;272;273;274;275;276;277;278;279;280;281;282;283;284;285;286;287;288;289;290;291;292;293;336;337;338;339;340;341;342;343;344;345;346;347;348;349;350;351;352;353;354;355;356;357;358;359;360;361;362;363;364;…	47;124;125;126;127;128;129;130;131;132;133;134;135;136;137;138;139;140;141;142;143;144;145;146;147;148;149;150;151;152;153;154;155;156;157;158;159;160;161;162;163;164;165;166;167;168;169;170;171;172;173;174;175;176;177;178;179;180;181;182;183;184;185;186;332;333;334;335;336;337;338;339;340;341;342;343;344;345;346;347;348;349;350;351;352;353;354;355;356;357;358;359;360;361;362;363;364;365;366;367;…	47;124;150;332;342;360;419;421;422;429;473;478;491;495;502;534;540;546;553;633;641;662;679;715;730;736;740;748;757;765;793;794;803;813;814;817;819;821;827;836;855;856;859;863;892;893;921;958;962;974;975;976;978;993;997;1006;1014;1059;1068;1372;1381;1484;1662;1808;1811;1829;1840;1843;1845;1847;1852;1854;1857;1868;1886;1979;1981;1983;1985;1997;2000;2003;2017;2032;2039;2077;2082;2091;2098;2104;2116;…	40;41;42;43;44;45;46;47;48;49;50;212;213;214;215;216;217;218;219;220;221;222;223;224;225;226;227;228;229;230;231;232;233;234;235;236;237;238;239;240	33;34;35;36;37;38;39;40;41;42;43;44;45;46;47;48;49;50;51;52;53;54;55;56;57;58;59;60;61;62;63;64;65;66;67;68;69;70;71;72;73;74;75;76;77;78;79;80;81;82;83;84;85;86;87;88;89;90;91;92;93;94;95;96;97;98;99;100;101;102;103;104;105;106;107;108;109;110;111;112;113;114;115;116;117;118;119;120;121;122;123;124;125;126;127;128;129;130;131;132;133;134;135;136;137;138;139;140;141;142;143;144;145;146;147;148;14…	9;10;11;12;13;14;15	38;39;144;185;188;215;286;310;345;354;374;380;387;408;419;444;547;562;605;620;629;647;674;686;707;808;841;877;938;943;952;971;1076;1088;1103;1115;1142;1192;1337;1438	127;129;130;132;133;135;136;138;139;164;166;169;172;176;178;179;182;190;191;194;197;202;205;208;209;211;212;224;227;232;233;235;242;248;275;278;284;289;293;299;302;330;333;344;353;360;362;363;371;375;381;390;396;399;404;414;416;423;426;438;440;446;447;449;462;464;468;470;471;477;483;494;501;503;506;510;516;522;531;534;542;543;545;551;554;557;569;571;578;587;589;590;607;608;610;626;632;634;637;638…	167;203;250;287;566;715;1344
G3SSG6;G3UL78	G3SSG6;G3UL78	2;1	2;1	2;1	;	2	2	2	2	2	2	2	3.5	3.5	3.5	84.802	751	751;280	0	3.2097	3.5	27821000	27821000	646990	646990	4				17	1383;1452	True;True	2255;2379	8553;8554;9199;9200	10674;10675;11527;11528	10674;11527	51		16	447		445
G3STE1	G3STE1	2	2	2		1	2	2	2	2	2	2	5.4	5.4	5.4	74.108	665	665	0	11.983	5.4	88102000	88102000	2842000	2842000	9				18	230;1313	True;True	361;2115	1410;7998;7999;8000;8001;8002;8003;8004	1694;9932;9933;9934;9935;9936;9937;9938;9939	1694;9939
G3STP4;G3UE98;G3UKQ7;G3TVM7	G3STP4	9;1;1;1	6;0;0;0	6;0;0;0		4	9	6	6	9	6	6	8.4	7.4	7.4	140.81	1446	1446;225;261;287	0	4.8227	8.4	117260000	117260000	1861300	1861300	9				19	388;674;680;766;908;1140;1204;1293;1573	False;True;True;True;True;True;False;True;False	612;1093;1094;1100;1209;1455;1863;1939;2089;2548;2549	2299;4127;4128;4152;4468;5489;5490;7114;7232;7723;9735;9736	2730;5024;5025;5057;5416;6809;6810;6811;6812;8719;8841;9449;12188;12189	2730;5024;5057;5416;6812;8719;8841;9449;12188	52;241;242	238;239;240;241;242;243;244;245;246;247;248;249;250		192;1109;1110	187;190;193;195;196;199;393;399;402;1135;1138;1141;1143
G3SU45;CON__P41361	G3SU45	4;1	4;1	4;1		2	4	4	4	4	4	4	7.7	7.7	7.7	51.229	452	452;465	0	5.4198	7.7	1432000000	1432000000	62261000	62261000	30				20	237;241;1081;1082	True;True;True;True	368;369;373;1756;1757;1758;1759;1760;1761	1431;1432;1433;1434;1435;1436;1437;1438;1446;1447;1448;1449;1450;1451;1452;6728;6729;6730;6731;6732;6733;6734;6735;6736;6737;6738;6739;6740	1717;1718;1719;1720;1721;1722;1723;1724;1734;1735;1736;1737;1738;1739;1740;1741;1742;1743;1744;1745;8292;8293;8294;8295;8296;8297;8298;8299;8300;8301;8302;8303;8304	1719;1735;8292;8301	53		17;18	438		301;443
G3SU79	G3SU79	2	2	2		1	2	2	2	2	2	2	4.3	4.3	4.3	42.54	372	372	0	0.87127	4.3	22499000	22499000	1730700	1730700	4				21	270;271	True;True	421;422	1663;1664;1665;1666;1667	1971;1972;1973;1974;1975	1974;1975
G3SWV1;G3UMD4	G3SWV1;G3UMD4	4;4	4;4	4;4	;	2	4	4	4	4	4	4	7.5	7.5	7.5	85.241	777	777;782	0	10.703	7.5	62647000	62647000	1648600	1648600	14				22	191;198;1387;1626	True;True;True;True	309;322;2260;2261;2640;2641	1218;1262;8575;8576;8577;8578;8579;8580;8581;10065;10066;10067;10068;10069	1493;1538;10696;10697;10698;10699;10700;10701;10702;12596;12597;12598;12599;12600	1493;1538;10698;12598	243			614
G3TV86;G3SX39	G3TV86;G3SX39	7;7	7;7	7;7	;	2	7	7	7	7	7	7	19.3	19.3	19.3	50.03	445	445;462	0	10.962	19.3	3967200000	3967200000	180330000	180330000	27				23	924;971;990;991;1096;1443;1620	True;True;True;True;True;True;True	1479;1575;1601;1602;1603;1776;1777;2366;2367;2630;2631	5573;5981;5982;5983;5984;6089;6090;6091;6092;6093;6094;6787;6788;6789;6790;9141;9142;9143;9144;9145;9146;9147;9148;9149;9150;9151;9152;10035;10036	6899;7430;7431;7432;7433;7557;7558;7559;7560;7561;7562;8353;8354;8355;8356;11464;11465;11466;11467;11468;11469;11470;11471;11472;11473;11474;11475;12558;12559	6899;7431;7558;7561;8356;11467;12559	54;55;56;57;58;244			218;219;231;301;334;343
G3SY10;G3TS89	G3SY10;G3TS89	35;34	34;33	33;32	;	2	35	34	33	35	34	33	30.7	30.1	30.1	140.47	1458	1458;1500	0	50.779	30.7	6379200000	6379200000	118130000	118130000	70				24	67;70;202;203;204;234;335;336;378;387;568;580;581;648;713;722;762;765;793;981;1000;1062;1063;1068;1121;1152;1210;1220;1434;1493;1545;1546;1582;1583;1614	True;True;True;True;True;True;True;True;True;True;True;True;True;True;True;False;True;True;True;True;True;True;True;True;True;True;True;True;True;True;True;True;True;True;True	120;123;328;329;330;365;527;528;598;599;608;609;610;611;905;924;925;1049;1143;1153;1204;1207;1208;1269;1589;1618;1732;1733;1739;1841;1842;1843;1878;1945;1955;2351;2428;2429;2506;2507;2568;2569;2623	602;606;1279;1280;1281;1282;1283;1414;2012;2013;2258;2259;2260;2261;2262;2263;2264;2265;2266;2267;2268;2269;2270;2271;2292;2293;2294;2295;2296;2297;2298;3292;3293;3294;3295;3296;3297;3357;3358;3359;3963;4236;4254;4255;4462;4463;4466;4467;4765;6041;6042;6159;6160;6646;6647;6665;7076;7077;7078;7079;7080;7081;7082;7083;7084;7085;7086;7087;7088;7089;7090;7141;7249;7262;7263;7264;7265;7266;7267;7268;7…	788;792;1555;1556;1557;1558;1559;1698;2408;2409;2686;2687;2688;2689;2690;2691;2692;2693;2694;2695;2696;2697;2698;2699;2722;2723;2724;2725;2726;2727;2728;2729;3942;3943;3944;3945;3946;3947;3948;4039;4040;4041;4815;5156;5175;5176;5410;5411;5414;5415;5845;7494;7495;7496;7497;7498;7635;7636;8190;8191;8219;8681;8682;8683;8684;8685;8686;8687;8688;8689;8690;8691;8692;8693;8694;8695;8749;8859;8872;8873;8…	788;792;1555;1558;1559;1698;2408;2409;2695;2729;3944;4039;4041;4815;5156;5175;5410;5415;5845;7498;7636;8190;8191;8219;8690;8749;8859;8877;11374;11702;12036;12037;12275;12277;12540	59;60;245;246;247;248;249;250;251;252;253	29;30;251;252;253;254;255;256;257;258;259;260;261;262;263;264;265;266;267;268;269;270;271;272;273;274;275;276;277;278;279;280;281;282;283;284;285;286	19;20	309;314;414;425;569;627;636;1041;1058;1148;1340	219;234;312;321;324;456;552;558;561;570;630;657;660;675;765;870;879;894;900;906;917;975;980;984;989;990;992;1017;1032;1047;1053;1062;1067;1070;1071;1137;1179;1182	320;1346
G3SYB7	G3SYB7	2	2	2		1	2	2	2	2	2	2	6.5	6.5	6.5	35.136	310	310	0	1.4639	6.5	215540000	215540000	26942000	26942000	9				25	195;196	True;True	316;317;318	1245;1246;1247;1248;1249;1250;1251;1252;1253	1521;1522;1523;1524;1525;1526;1527;1528;1529	1525;1529	254			53
G3SYR5;CON__Q05443	G3SYR5	6;2	6;2	6;2		2	6	6	6	6	6	6	28.8	28.8	28.8	38.749	340	340;342	0	44.989	28.8	609450000	609450000	55404000	55404000	111				26	11;168;169;999;1520;1606	True;True;True;True;True;True	19;20;21;265;266;267;268;1615;1616;1617;2463;2607;2608;2609;2610	82;83;84;85;86;87;88;89;90;91;92;93;94;95;96;97;98;99;100;101;102;103;104;105;106;107;108;109;110;111;1053;1054;1055;1056;1057;1058;1059;1060;1061;1062;1063;1064;1065;1066;1067;1068;1069;1070;1071;1072;1073;1074;1075;1076;6139;6140;6141;6142;6143;6144;6145;6146;6147;6148;6149;6150;6151;6152;6153;6154;6155;6156;6157;6158;9418;9419;9420;9965;9966;9967;9968;9969;9970;9971;9972;9973;9974;9975;9976;99…	92;93;94;95;96;97;98;99;100;101;102;103;104;105;106;107;108;109;110;111;112;113;114;115;116;117;118;119;120;121;122;123;1315;1316;1317;1318;1319;1320;1321;1322;1323;1324;1325;1326;1327;1328;1329;1330;1331;1332;1333;1334;1335;1336;1337;1338;1339;1340;1341;1342;7611;7612;7613;7614;7615;7616;7617;7618;7619;7620;7621;7622;7623;7624;7625;7626;7627;7628;7629;7630;7631;7632;7633;7634;11846;11847;11848;1…	119;1319;1331;7615;11847;12499	61;62;63;64;65;66;67;68;69;255;256			196;197;216;217;221;234;241;275;277;280;286
G3SYR8	G3SYR8	7	7	7		1	7	7	7	7	7	7	21.7	21.7	21.7	39.839	360	360	0	8.9717	21.7	279220000	279220000	13296000	13296000	12				27	147;148;965;1073;1462;1475;1604	True;True;True;True;True;True;True	233;234;1565;1748;2390;2408;2605	901;902;903;904;5946;6707;9221;9222;9223;9224;9275;9276;9961	1150;1151;1152;1153;7390;8266;11549;11550;11551;11552;11616;11617;12473	1150;1152;7390;8266;11551;11616;12473	70;71;72;73;74;75;257			116;117;119;232;279;280;341
G3T019	G3T019	39	39	39		1	39	39	39	39	39	39	63.3	63.3	63.3	38.212	357	357	0	226.89	63.3	27979000000	27979000000	1865300000	1865300000	545				28	8;9;10;144;145;151;154;188;218;242;243;244;245;246;247;805;968;1002;1049;1050;1051;1074;1075;1076;1079;1238;1282;1297;1298;1299;1300;1384;1388;1407;1456;1479;1515;1525;1607	True;True;True;True;True;True;True;True;True;True;True;True;True;True;True;True;True;True;True;True;True;True;True;True;True;True;True;True;True;True;True;True;True;True;True;True;True;True;True	11;12;13;14;15;16;17;18;228;229;230;231;237;243;244;245;246;304;305;347;374;375;376;377;378;379;380;381;1284;1570;1620;1621;1622;1623;1624;1625;1626;1712;1713;1714;1715;1716;1717;1749;1750;1751;1754;1975;2064;2065;2066;2095;2096;2097;2098;2256;2262;2299;2384;2412;2457;2467;2468;2469;2470;2611;2612;2613;2614;2615	45;46;47;48;49;50;51;52;53;54;55;56;57;58;59;60;61;62;63;64;65;66;67;68;69;70;71;72;73;74;75;76;77;78;79;80;81;868;869;870;871;872;873;874;875;876;877;878;879;880;881;882;883;884;885;886;887;888;889;890;891;892;893;894;895;896;897;898;899;907;908;909;910;922;923;924;925;926;927;928;929;930;931;932;933;934;935;936;937;938;939;940;941;942;943;944;945;946;947;948;949;950;951;952;953;954;955;956;957;…	48;49;50;51;52;53;54;55;56;57;58;59;60;61;62;63;64;65;66;67;68;69;70;71;72;73;74;75;76;77;78;79;80;81;82;83;84;85;86;87;88;89;90;91;1101;1102;1103;1104;1105;1106;1107;1108;1109;1110;1111;1112;1113;1114;1115;1116;1117;1118;1119;1120;1121;1122;1123;1124;1125;1126;1127;1128;1129;1130;1131;1132;1133;1134;1135;1136;1137;1138;1139;1140;1141;1142;1143;1144;1145;1146;1147;1148;1156;1157;1158;1159;1160;11…	54;58;90;1135;1146;1159;1180;1478;1617;1747;1751;1755;1756;1757;1763;5914;7403;7657;8117;8132;8133;8268;8277;8278;8290;8923;9353;9889;9891;9892;9895;10677;10703;10911;11535;11624;11830;11866;12507	76;77;78;79;80;258;259;260;261;262;263	287;288	21	49;61;62;156;172;174;176;189;251;253;301	71;94	248
G3T147	G3T147	10	10	10		1	10	10	10	10	10	10	38.9	38.9	38.9	46.334	411	411	0	35.235	38.9	352930000	352930000	17647000	17647000	29				29	5;69;140;1078;1086;1087;1318;1374;1619;1624	True;True;True;True;True;True;True;True;True;True	8;122;224;1753;1765;1766;2133;2134;2135;2136;2244;2628;2629;2638	42;605;862;863;864;6720;6721;6722;6755;6756;8041;8042;8043;8044;8045;8046;8047;8048;8049;8528;10027;10028;10029;10030;10031;10032;10033;10034;10061	45;791;1095;1096;1097;8282;8283;8284;8321;8322;9977;9978;9979;9980;9981;9982;9983;9984;9985;10647;12550;12551;12552;12553;12554;12555;12556;12557;12592	45;791;1096;8282;8321;8322;9983;10647;12554;12592	81;264;265;266;267		22	84;106;218;388;397		404
G3T2A5	G3T2A5	2	2	2		1	2	2	2	2	2	2	7.2	7.2	7.2	29.674	307	307	1	-2	7.2	8533200	8533200	568880	568880	4	+			30	756;1189	True;True	1198;1922	4456;7202;7203	5404;8810;8811;8812	5404;8812	268			103
G3T3V1	G3T3V1	10	10	10		1	10	10	10	10	10	10	39.6	39.6	39.6	40.396	359	359	0	75.685	39.6	383710000	383710000	21317000	21317000	43				31	139;228;272;1006;1007;1100;1101;1102;1386;1596	True;True;True;True;True;True;True;True;True;True	223;358;359;423;424;1630;1631;1632;1633;1634;1783;1784;1785;1786;1787;1788;2259;2594	861;1383;1384;1668;1669;1670;6285;6286;6287;6288;6289;6290;6291;6292;6293;6294;6295;6296;6297;6298;6299;6300;6301;6804;6805;6806;6807;6808;6809;6810;6811;6812;6813;6814;6815;6816;6817;6818;6819;6820;6821;6822;8571;8572;8573;8574;9922;9923;9924;9925;9926	1094;1660;1661;1976;1977;1978;7778;7779;7780;7781;7782;7783;7784;7785;7786;7787;7788;7789;7790;7791;7792;7793;7794;8371;8372;8373;8374;8375;8376;8377;8378;8379;8380;8381;8382;8383;8384;8385;8386;8387;8388;8389;10692;10693;10694;10695;12433;12434;12435;12436;12437	1094;1661;1976;7781;7789;8371;8384;8389;10692;12435	82;83;84;85;86;87;88;89;90;91;92;269;270;271;272			69;100;109;133;148;155;156;157;168;181;184;187;196;205;206
G3T3Y7	G3T3Y7	9	6	6		1	9	6	6	9	6	6	9.1	8	8	168.35	1707	1707	0	2.8349	9.1	1609300000	1609300000	22990000	22990000	7				32	68;83;558;641;649;690;703;1370;1598	False;True;True;False;True;True;True;False;True	121;140;892;1042;1050;1116;1130;2238;2596	603;604;657;658;3255;3940;3941;3964;4190;4210;8517;9928;9929;9930	789;790;853;854;3905;4789;4790;4816;5100;5120;10636;12440;12441;12442	789;854;3905;4790;4816;5100;5120;10636;12440	273;274	289		497;503	965
G3T402	G3T402	7	7	7		1	7	7	7	7	7	7	3.7	3.7	3.7	295.08	2941	2941	0	6.0478	3.7	1047700000	1047700000	6126900	6126900	18				33	631;802;1064;1125;1153;1209;1221	True;True;True;True;True;True;True	1016;1281;1734;1847;1879;1944;1956	3830;4811;4812;4813;4814;4815;4816;6648;6649;7095;7142;7248;7270;7271	4656;5895;5896;5897;5898;5899;5900;5901;5902;5903;5904;5905;5906;5907;5908;8192;8193;8700;8750;8858;8880;8881	4656;5907;8192;8700;8750;8858;8880	275	290;291;292;293;294;295;296;297;298		2755	1375;1377;1380;1381;1383;1384;2743;2749;2758
G3TU05;G3U5U0;G3T412	G3TU05;G3U5U0;G3T412	2;2;2	2;2;2	2;2;2	;;	3	2	2	2	2	2	2	5	5	5	78.756	717	717;725;736	1	-2	5	457310	457310	19883	19883	1	+			34	840;1203	True;True	1337;1938	5056;7231	6263;8840	6263;8840	93;276			446;449
G3T4C0;G3UJF1	G3T4C0;G3UJF1	2;2	2;2	2;2	;	2	2	2	2	2	2	2	1.5	1.5	1.5	232.01	2080	2080;2107	1	-2	1.5	27153000	27153000	240300	240300	3	+			35	1237;1459	True;True	1974;2387	7309;9215;9216	8922;11543;11544	8922;11543	277			495
G3T4V3	G3T4V3	7	5	5		1	7	5	5	7	5	5	8.3	7.3	7.3	156.69	1592	1592	0	1.2301	8.3	21248000	21248000	326890	326890	4				37	691;695;751;763;948;1199;1288	True;False;True;True;False;True;True	1117;1121;1190;1205;1535;1934;2082	4191;4197;4397;4464;5831;7227;7706;7707	5101;5107;5335;5412;7261;8836;9417;9418	5101;5107;5335;5412;7261;8836;9417	94;95;278;279		23	932;933;1272;1528		1536
G3T4X7;G3U4I1	G3T4X7;G3U4I1	33;32	15;14	15;14	;	2	33	15	15	33	15	15	24.6	19.2	19.2	141.84	1486	1486;1490	0	6.7047	24.6	2694700000	2694700000	51822000	51822000	25				38	35;46;47;99;341;432;511;512;517;607;715;722;728;729;730;731;841;846;880;881;882;925;1130;1139;1147;1171;1196;1227;1260;1261;1262;1276;1487	False;False;False;True;True;False;False;False;False;True;True;False;False;False;False;True;True;True;False;False;False;False;True;True;True;True;True;True;False;False;False;True;True	73;90;91;92;93;94;95;164;533;690;823;824;825;832;964;1145;1153;1160;1161;1162;1163;1338;1344;1412;1413;1414;1415;1416;1417;1418;1419;1420;1480;1481;1853;1862;1871;1903;1931;1962;2011;2012;2013;2014;2015;2016;2017;2050;2051;2421	336;421;422;423;424;425;426;427;428;429;430;431;432;433;434;435;436;437;438;439;440;441;442;443;444;445;446;447;448;449;450;451;452;732;2026;2616;3040;3041;3042;3043;3044;3063;3528;4238;4254;4255;4262;4263;4264;4265;5057;5074;5075;5332;5333;5334;5335;5336;5337;5338;5339;5340;5341;5342;5343;5344;5345;5346;5347;5348;5349;5350;5351;5352;5353;5354;5355;5356;5357;5358;5359;5360;5361;5362;5363;5364;536…	419;546;547;548;549;550;551;552;553;554;555;556;557;558;559;560;561;562;563;564;565;566;567;568;569;570;571;572;573;574;575;576;577;578;579;580;581;582;583;584;585;586;587;588;589;590;591;592;593;941;2440;2441;3128;3618;3619;3620;3621;3622;3641;4270;5158;5175;5176;5183;5184;5185;5186;6264;6281;6282;6573;6574;6575;6576;6577;6578;6579;6580;6581;6582;6583;6584;6585;6586;6587;6588;6589;6590;6591;6592…	419;546;553;941;2441;3128;3618;3621;3641;4270;5158;5175;5183;5184;5185;5186;6264;6282;6596;6609;6659;6904;8706;8718;8732;8782;8833;8890;9044;9051;9087;9236;11682	96;97;98;99;215;280;281;282;283;284;285;286	4;299;300;301;302;303;304;305;306;307;308;309;310;311;312;313;314;315;316;317;318;319;320;321;322;323;324;325;326;327;328;329;330;331	2	178;182;224;272;572;598;799;843;910;912;987;1227	163;164;166;167;169;172;173;218;220;278;281;284;431;434;497;577;581;587;590;605;778;789;792;793;795;808;838;844;994;997;1018;1062;1069;1072	602
G3T503;G3UA80;G3TVS2;G3TSM2	G3T503;G3UA80;G3TVS2;G3TSM2	15;15;13;12	14;14;12;11	14;14;12;11	;;;	4	15	14	14	15	14	14	6.8	6.8	6.8	333.12	3063	3063;3122;1871;1736	0	24.866	6.8	200270000	200270000	1125100	1125100	28				39	193;219;220;227;248;722;725;755;1001;1392;1468;1601;1602;1613;1628	True;True;True;True;True;False;True;True;True;True;True;True;True;True;True	311;348;349;357;382;1153;1156;1197;1619;2267;2398;2601;2602;2622;2643	1221;1222;1223;1224;1341;1342;1380;1381;1382;1496;1497;4254;4255;4258;4455;6161;6162;8589;8590;8591;9240;9953;9954;9955;9956;9957;10014;10015;10016;10017;10072	1496;1497;1498;1499;1618;1619;1657;1658;1659;1794;1795;5175;5176;5179;5403;7637;7638;10710;10711;10712;11568;12465;12466;12467;12468;12469;12536;12537;12538;12539;12603	1496;1618;1619;1659;1794;5175;5179;5403;7637;10712;11568;12467;12469;12538;12603	287	332;333;334;335;336;337		3003	2941;2944;2999;3000;3002;3022
G3T5I1	G3T5I1	17	17	15		1	17	17	15	17	17	15	32.8	32.8	28.9	69.831	619	619	0	29.324	32.8	11796000000	11796000000	346940000	346940000	109				40	163;200;325;963;969;1060;1061;1091;1098;1253;1382;1447;1467;1472;1521;1621;1625	True;True;True;True;True;True;True;True;True;True;True;True;True;True;True;True;True	259;324;325;326;511;1563;1571;1572;1729;1730;1731;1770;1781;1994;2254;2374;2396;2397;2404;2405;2464;2632;2633;2639	1038;1265;1266;1267;1268;1269;1270;1271;1272;1273;1274;1275;1276;1277;1952;5935;5936;5937;5938;5939;5940;5941;5942;5960;5961;5962;5963;5964;5965;5966;5967;5968;5969;5970;5971;5972;5973;5974;5975;6624;6625;6626;6627;6628;6629;6630;6631;6632;6633;6634;6635;6636;6637;6638;6639;6640;6641;6642;6643;6644;6645;6762;6763;6764;6765;6766;6767;6802;7375;8551;8552;9182;9233;9234;9235;9236;9237;9238;9239;9261…	1298;1541;1542;1543;1544;1545;1546;1547;1548;1549;1550;1551;1552;1553;2335;7379;7380;7381;7382;7383;7384;7385;7386;7405;7406;7407;7408;7409;7410;7411;7412;7413;7414;7415;7416;7417;7418;7419;7420;7421;7422;7423;7424;8167;8168;8169;8170;8171;8172;8173;8174;8175;8176;8177;8178;8179;8180;8181;8182;8183;8184;8185;8186;8187;8188;8189;8328;8329;8330;8331;8332;8333;8369;8993;10670;10671;10672;10673;11510…	1298;1545;2335;7383;7414;8169;8180;8329;8369;8993;10671;11510;11566;11594;11849;12584;12595	100;101;102;175;288;289;290;291		0	322;326;373;379;477;507;520;525		381
G3T5N8;CON__Q2UVX4	G3T5N8	3;1	3;1	3;1		2	3	3	3	3	3	3	1.8	1.8	1.8	184.89	1649	1649;1662	0	1.2118	1.8	40344000	40344000	453300	453300	5				41	1095;1589;1630	True;True;True	1775;2581;2645	6784;6785;6786;9869;10074	8350;8351;8352;12378;12605	8350;12378;12605
G3T646;G3TXK3;G3U8H3	G3T646;G3TXK3;G3U8H3	2;2;1	2;2;1	2;2;1	;;	3	2	2	2	2	2	2	2.7	2.7	2.7	123.88	1131	1131;1197;1093	0	0.7621	2.7	159310000	159310000	4192400	4192400	11				42	1308;1611	True;True	2107;2620	7978;10007;10008;10009;10010;10011;10012	9911;12525;12526;12527;12528;12529;12530;12531;12532;12533;12534	9911;12531	292;293;294	338;339;340;341;342		947;948;949	691;692;696;697;701
G3T7E6	G3T7E6	5	3	3		1	5	3	3	5	3	3	7.5	7.5	7.5	32.91	308	308	0	0.73376	7.5	881780	881780	73482	73482	3				43	722;728;734;749;750	False;False;True;True;True	1153;1160;1167;1188;1189	4254;4255;4262;4270;4395;4396	5175;5176;5183;5191;5333;5334	5175;5183;5191;5333;5334	103	343;344;345;346;347;348;349		119	101;102;104;105;107;110;111
G3T7S2	G3T7S2	13	11	11		1	13	11	11	13	11	11	10.5	9.6	9.6	162.16	1672	1672	0	9.4602	10.5	5704500000	5704500000	86432000	86432000	30				44	445;684;695;702;708;718;946;1141;1155;1174;1223;1229;1573	True;True;False;True;True;True;True;True;True;True;True;True;False	705;1107;1108;1109;1121;1129;1138;1148;1149;1533;1864;1881;1906;1958;1964;2548;2549	2657;4172;4173;4174;4175;4176;4177;4178;4179;4180;4181;4197;4209;4230;4241;4242;4243;4244;4245;5826;5827;5828;7115;7116;7144;7145;7177;7178;7179;7273;7283;9735;9736	3178;5079;5080;5081;5082;5083;5084;5085;5086;5087;5088;5089;5090;5091;5107;5119;5150;5161;5162;5163;5164;5165;5166;7256;7257;7258;8720;8721;8752;8753;8785;8786;8787;8883;8893;12188;12189	3178;5088;5107;5119;5150;5163;7256;8721;8753;8786;8883;8893;12188	104;105;106;295;296;297	350;351;352;353;354;355;356;357;358;359;360;361	24;25	369;410;411;419;783;784	197;198;204;210;212;408;431;434;1379;1382;1387;1405	207;575
G3T7V3	G3T7V3	2	2	2		1	2	2	2	2	2	2	5.5	5.5	5.5	68.802	641	641	1	-2	5.5	79447000	79447000	3177900	3177900	2	+			45	663;1239	True;True	1079;1976	4078;7311	4968;8924	4968;8924	107;108;298			443;464;468
G3T841	G3T841	7	7	7		1	7	7	7	7	7	7	7.3	7.3	7.3	145.94	1336	1336	0	2.64	7.3	6203900000	6203900000	95445000	95445000	12				46	660;792;1080;1200;1202;1281;1301	True;True;True;True;True;True;True	1076;1268;1755;1935;1937;2061;2062;2063;2099	4075;4764;6727;7228;7230;7608;7609;7610;7611;7612;7613;7614;7966	4965;5844;8291;8837;8839;9307;9308;9309;9310;9311;9312;9313;9314;9898	4965;5844;8291;8837;8839;9311;9898	109;110;299;300;301;302;303;304	362	26;27	623;720;726;793;794;884;886;964	735	617;749
G3ULK4;G3T955	G3ULK4;G3T955	4;4	4;4	4;4	;	2	4	4	4	4	4	4	4.9	4.9	4.9	257.26	2353	2353;2420	0	2.8383	4.9	15383000000	15383000000	147910000	147910000	16				47	152;153;879;1120	True;True;True;True	238;239;240;241;242;1411;1840	911;912;913;914;915;916;917;918;919;920;921;5328;5329;5330;5331;7074;7075	1161;1162;1163;1164;1165;1166;1167;1168;1169;1170;1171;6569;6570;6571;6572;8679;8680	1165;1171;6572;8680	111;112;305;306;307;308;309	363;364;365;366;367;368;369;370;371;372	28;29;30	174;176;179;194;195;199;1867	1866;1873;1877;1879;1881;1882;2087;2098;2099;2111	1885;2089;2101
G3T9F6	G3T9F6	30	22	20		1	30	22	20	30	22	20	17	14.6	14.3	181.24	1803	1803	0	8.4434	17	344700000	344700000	4924200	4924200	20				48	68;172;256;491;492;519;529;579;588;641;653;679;695;722;723;761;783;790;800;801;804;1105;1106;1157;1158;1159;1160;1179;1369;1510	True;False;False;True;True;True;True;True;True;False;True;True;True;False;True;True;True;True;False;True;True;False;False;True;True;True;True;True;False;True	121;271;394;395;396;397;788;789;834;846;923;932;1042;1057;1099;1121;1153;1154;1203;1255;1265;1266;1279;1280;1283;1791;1792;1883;1884;1885;1886;1911;2237;2452	603;604;1083;1084;1514;1515;1516;1517;1518;2922;2923;3065;3107;3353;3354;3355;3356;3366;3940;3941;3987;4151;4197;4254;4255;4256;4461;4718;4758;4759;4808;4809;4810;4821;6826;6827;6828;7148;7149;7150;7151;7184;8516;9385;9386	789;790;1349;1350;1813;1814;1815;1816;1817;3475;3476;3643;3690;4035;4036;4037;4038;4048;4789;4790;4846;5056;5107;5175;5176;5177;5409;5788;5838;5839;5892;5893;5894;5913;8393;8394;8395;8756;8757;8758;8759;8792;10635;11805;11806	789;1350;1813;3475;3476;3643;3690;4038;4048;4790;4846;5056;5107;5175;5177;5409;5788;5838;5893;5894;5913;8393;8395;8756;8757;8758;8759;8792;10635;11805	310;311;312;313;314;315;316	289;373;374;375;376;377;378;379;380;381;382;383;384	31;32;33;34;35;36	459;561;567;878;918;1095;1506	444;465;468;474;477;480;486;489;570;1026;1410;1530;1533	438;453;492;494;534;1215
G3T9K5	G3T9K5	5	5	5		1	5	5	5	5	5	5	10.6	10.6	10.6	75.782	677	677	0	13.922	10.6	143840000	143840000	3995600	3995600	20				49	232;893;993;1463;1516	True;True;True;True;True	363;1439;1605;1606;2391;2392;2458	1412;5435;5436;5437;5438;6098;6099;6100;6101;9225;9226;9227;9228;9406;9407;9408;9409;9410;9411;9412	1696;6739;6740;6741;6742;7566;7567;7568;7569;11553;11554;11555;11556;11834;11835;11836;11837;11838;11839;11840	1696;6740;7568;11555;11835	113;317;318		37	420;532;602		612
G3TSF1;G3T9L6	G3TSF1;G3T9L6	2;2	2;2	2;2	;	2	2	2	2	2	2	2	3.5	3.5	3.5	154.01	1374	1374;1949	1	-2	3.5	777810000	777810000	14404000	14404000	2	+			50	572;659	True;True	910;1075	3315;4073;4074	3968;4963;4964	3968;4964			38;39			130;855
G3TCR8;G3U4N9	G3TCR8;G3U4N9	3;3	3;3	3;3	;	2	3	3	3	3	3	3	5	5	5	77.678	741	741;746	0	2.1467	5	288710000	288710000	11548000	11548000	7				51	143;1255;1396	True;True;True	227;1998;2273	867;7380;7381;7382;7383;8648	1100;8998;8999;9000;9001;9002;10776	1100;8998;10776	319;320;321	385;386;387;388;389;390		606;610;617	313;603;605;612;616;619
G3TE98	G3TE98	2	2	2		1	2	2	2	2	2	2	4	4	4	49.875	475	475	1	-2	4	0	0	0	0	4	+			52	752;753	True;True	1191;1192;1193	4398;4399;4400;4401	5336;5337;5338;5339	5337;5339			40;41;42			204;205;209
G3TEC1	G3TEC1	7	6	6		1	7	6	6	7	6	6	9.4	8.9	8.9	91.797	924	924	0	3.052	9.4	72705000	72705000	1965000	1965000	6				53	349;477;707;722;889;1380;1494	True;True;True;False;True;True;True	546;767;1137;1153;1434;2252;2430	2057;2058;2059;2848;2849;4229;4254;4255;5423;8547;9320	2475;2476;2477;3385;3386;5149;5175;5176;6722;10666;11704	2475;3386;5149;5175;6722;10666;11704	322;323;324	391;392;393;394;395;396;397;398;399;400		263;274;387	277;280;384;389;390;392;393;792;797;798
G3TER5	G3TER5	5	5	5		1	5	5	5	5	5	5	19.7	19.7	19.7	23.362	203	203	0	6.7527	19.7	213190000	213190000	35532000	35532000	11				54	1461;1464;1465;1469;1616	True;True;True;True;True	2389;2393;2394;2399;2400;2401;2625	9219;9220;9229;9230;9241;9242;9243;9244;9245;9246;10022;10023	11547;11548;11557;11558;11569;11570;11571;11572;11573;11574;12545;12546	11548;11557;11558;11570;12545	114;325;326			45;47;99
G3TEW9	G3TEW9	3	3	3		1	3	3	3	3	3	3	7.5	7.5	7.5	47.157	415	415	0	3.7028	7.5	149420000	149420000	6496500	6496500	10				55	494;962;1381	True;True;True	791;1562;2253	2926;2927;5930;5931;5932;5933;5934;8548;8549;8550	3479;3480;7374;7375;7376;7377;7378;10667;10668;10669	3480;7374;10667
G3TEY6	G3TEY6	25	25	19		1	25	25	19	25	25	19	49.4	49.4	43.9	46.264	417	417	0	123	49.4	2140400000	2140400000	85616000	85616000	116				56	2;3;170;180;181;212;213;214;233;235;236;992;1058;1077;1092;1093;1094;1103;1112;1122;1372;1375;1477;1622;1623	True;True;True;True;True;True;True;True;True;True;True;True;True;True;True;True;True;True;True;True;True;True;True;True;True	3;4;5;269;283;284;338;339;340;341;342;343;364;366;367;1604;1726;1727;1752;1771;1772;1773;1774;1789;1810;1811;1844;2241;2242;2245;2246;2410;2634;2635;2636;2637	15;16;17;18;19;20;1077;1078;1079;1080;1081;1118;1119;1120;1121;1122;1123;1124;1125;1126;1127;1128;1129;1299;1300;1301;1302;1303;1304;1305;1306;1307;1308;1309;1310;1311;1312;1313;1314;1315;1316;1317;1318;1319;1320;1321;1322;1323;1324;1325;1326;1327;1328;1329;1330;1331;1332;1333;1413;1415;1416;1417;1418;1419;1420;1421;1422;1423;1424;1425;1426;1427;1428;1429;1430;6095;6096;6097;6619;6620;6621;6719;6…	18;19;20;21;22;23;1343;1344;1345;1346;1347;1387;1388;1389;1390;1391;1392;1393;1394;1395;1396;1397;1398;1576;1577;1578;1579;1580;1581;1582;1583;1584;1585;1586;1587;1588;1589;1590;1591;1592;1593;1594;1595;1596;1597;1598;1599;1600;1601;1602;1603;1604;1605;1606;1607;1608;1609;1610;1697;1699;1700;1701;1702;1703;1704;1705;1706;1707;1708;1709;1710;1711;1712;1713;1714;1715;1716;7563;7564;7565;8162;8163;8…	18;21;1343;1390;1397;1577;1591;1610;1697;1701;1706;7564;8163;8281;8334;8337;8347;8390;8488;8696;10643;10648;11620;12585;12590	115;116;117;327;328;329;330;331;332		43;44	76;97;177;200;215;279;354;390;391		187;198
G3TFU8	G3TFU8	3	3	3		1	3	3	3	3	3	3	4.5	4.5	4.5	131.51	1176	1176	0	1.8639	4.5	1136600000	1136600000	26432000	26432000	11				57	584;867;1242	True;True;True	928;1381;1979	3362;5198;5199;5200;7314;7315;7316;7317;7318	4044;6431;6432;6433;8927;8928;8929;8930;8931;8932;8933	4044;6433;8932	118;119;333;334;335;336;337;338;339	401;402;403;404		445;448;455;457;568;576;584;586;588	443;580;585;590
G3TG79	G3TG79	3	3	3		1	3	3	3	3	3	3	1.6	1.6	1.6	272.22	2478	2478	0	2.3537	1.6	15287000	15287000	111590	111590	3				58	184;1314;1612	True;True;True	300;2116;2621	1191;8005;10013	1462;9940;12535	1462;9940;12535
G3U4E3;G3TGH0	G3U4E3;G3TGH0	2;2	2;2	2;2	;	2	2	2	2	2	2	2	2.5	2.5	2.5	115.73	1051	1051;1628	1	-2	2.5	61207000	61207000	1275200	1275200	1	+			59	650;1249	True;True	1051;1987	3965;7346	4817;8961	4817;8961	340;341;342			988;996;1010
G3TH25	G3TH25	27	19	15		1	27	19	15	27	19	15	19	17.9	13.7	139.2	1470	1470	0	20.433	19	1047500000	1047500000	19398000	19398000	22				60	57;117;469;545;654;666;688;722;829;854;855;856;857;925;1023;1069;1150;1194;1224;1225;1234;1236;1368;1480;1561;1562;1563	True;True;True;True;True;False;True;False;True;False;False;True;True;False;True;True;True;True;True;True;True;True;True;True;False;False;False	109;187;752;871;1058;1082;1113;1153;1325;1365;1366;1367;1368;1480;1481;1662;1740;1875;1928;1959;1960;1971;1973;2236;2413;2535;2536;2537	548;549;773;2812;2813;3181;3988;3989;4084;4186;4187;4254;4255;5007;5008;5009;5154;5155;5156;5157;5158;5159;5160;5161;5162;5163;5164;5165;5574;5575;5576;5577;5578;5579;5580;6401;6402;6666;7135;7210;7274;7275;7276;7305;7307;7308;8515;9284;9697;9698;9699;9700;9701;9702;9703;9704;9705	722;723;985;3344;3345;3816;4847;4848;4974;5096;5097;5175;5176;6193;6194;6195;6381;6382;6383;6384;6385;6386;6387;6388;6389;6390;6391;6392;6900;6901;6902;6903;6904;6905;6906;6907;6908;7918;7919;7920;8220;8741;8819;8884;8885;8886;8917;8919;8920;8921;10634;11625;12146;12147;12148;12149;12150;12151;12152;12153;12154;12155;12156;12157	722;985;3344;3816;4847;4974;5096;5175;6193;6381;6388;6390;6392;6904;7919;8220;8741;8819;8884;8886;8917;8919;10634;11625;12146;12152;12157	120;177;343	1;2;3;4;5;6;7;405;406;407;408;409;410	1;2	108;442;622	184;187;202;208;211;306;586;934;939;940;942;946;967	304;583
G3THR2	G3THR2	2	2	2		1	2	2	2	2	2	2	6.9	6.9	6.9	39.219	360	360	0	0.75009	6.9	9568000	9568000	1063100	1063100	2				61	1172;1173	True;True	1904;1905	7175;7176	8783;8784	8783;8784	344;345	411;412;413		302;303	296;301;305
G3TI02;G3TVF3	G3TI02;G3TVF3	7;7	7;7	7;7	;	2	7	7	7	7	7	7	19.8	19.8	19.8	49.476	465	465;484	0	26.843	19.8	129870000	129870000	6493700	6493700	16				62	165;190;215;448;1004;1119;1481	True;True;True;True;True;True;True	262;308;344;709;1628;1838;1839;2414	1048;1213;1214;1215;1216;1217;1334;1335;1336;2662;6271;6272;6273;7072;7073;9285	1308;1488;1489;1490;1491;1492;1611;1612;1613;3183;7764;7765;7766;8677;8678;11626	1308;1490;1611;3183;7766;8677;11626	121			60
G3TIC0	G3TIC0	410	406	401		1	410	406	401	409	405	401	78.6	78.6	78.5	128.69	1366	1366	0	323.31	78.6	603430000000	603430000000	13118000000	13118000000	3785				63	16;17;18;19;20;24;25;26;27;28;29;30;31;32;33;34;48;49;50;51;64;65;66;81;82;88;89;90;91;92;93;97;98;100;101;102;103;104;107;108;109;110;111;118;119;122;123;124;128;129;130;131;132;133;136;137;173;174;225;249;250;251;252;258;284;290;292;293;297;300;301;302;307;309;319;330;340;342;343;344;348;354;355;356;359;360;368;369;370;371;379;392;393;394;395;410;411;412;413;414;421;422;423;426;427;438;439;440;…	True;True;True;True;True;True;True;True;True;True;True;True;True;True;True;True;True;True;True;True;True;True;True;True;True;True;True;True;True;True;True;True;True;True;True;True;True;True;True;True;True;True;True;True;True;True;True;True;True;True;True;True;True;True;True;True;True;True;True;True;True;True;True;True;True;True;True;True;True;True;True;True;True;True;True;True;True;True;True;True…	30;31;32;33;34;35;36;37;38;39;40;41;42;43;44;45;46;47;48;49;50;51;59;60;61;62;63;64;65;66;67;68;69;70;71;72;96;97;98;99;100;116;117;118;119;137;138;139;146;147;148;149;150;151;152;153;154;155;162;163;165;166;167;168;169;170;175;176;177;178;179;180;181;188;189;190;193;194;195;203;204;205;206;207;208;209;210;211;212;213;217;218;219;220;221;272;273;274;275;276;277;355;383;384;385;386;387;388;389;401…	152;153;154;155;156;157;158;159;160;161;162;163;164;165;166;167;168;169;170;171;172;173;174;175;176;177;178;179;180;181;182;183;184;185;186;187;188;189;190;191;192;193;194;195;196;197;198;199;200;201;202;203;204;205;206;207;208;209;210;211;212;213;214;215;216;217;218;219;220;221;222;223;224;225;226;227;228;229;230;231;232;233;234;235;236;237;238;239;240;241;242;243;244;245;246;247;248;249;250;251…	191;192;193;194;195;196;197;198;199;200;201;202;203;204;205;206;207;208;209;210;211;212;213;214;215;216;217;218;219;220;221;222;223;224;225;226;227;228;229;230;231;232;233;234;235;236;237;238;239;240;241;242;243;244;245;246;247;248;249;250;251;252;253;254;255;256;257;258;259;260;261;262;263;264;265;266;267;268;269;270;271;272;273;274;275;276;277;278;279;280;281;282;283;284;285;286;287;288;289;290…	193;213;282;302;326;371;395;402;405;406;407;410;411;412;416;418;594;595;604;629;771;777;781;839;844;865;866;868;875;880;890;937;939;942;945;953;954;955;963;965;966;968;973;987;989;998;1000;1003;1021;1028;1033;1047;1050;1052;1082;1087;1351;1369;1643;1797;1798;1803;1806;1830;2079;2117;2121;2124;2132;2135;2145;2146;2155;2215;2291;2362;2439;2444;2447;2452;2472;2498;2502;2508;2530;2552;2608;2614;2617;…	122;123;124;125;126;127;128;129;130;131;132;133;134;135;136;137;138;346;347;348;349;350;351;352;353;354;355;356;357;358;359;360;361;362;363;364;365;366;367	414;415;416;417;418;419;420;421;422;423;424;425;426;427;428;429;430;431;432;433;434;435;436;437;438;439;440;441;442;443;444;445;446;447;448;449;450;451;452;453;454;455;456;457;458;459;460;461;462;463;464;465;466;467;468;469;470;471;472;473;474;475;476;477;478;479;480;481;482;483;484;485;486;487;488;489;490;491;492;493;494;495;496;497;498;499;500;501;502;503;504;505;506;507;508;509;510;511;512;513…	45;46;47;48	76;114;125;162;183;191;207;212;272;299;303;369;458;507;527;528;531;537;540;546;555;596;620;668;723;734;750;768;825;864;966;977;1002;1026;1029;1037;1041;1083;1086	61;62;64;65;67;70;71;101;102;107;108;111;117;120;123;134;137;138;147;150;153;168;171;174;192;195;201;204;210;219;228;230;254;255;258;261;263;269;273;275;288;296;297;300;315;321;324;330;332;348;350;363;371;372;395;396;402;408;419;420;428;434;441;444;449;453;456;471;477;479;489;495;500;504;518;522;524;533;534;548;551;552;558;570;576;582;584;587;593;594;614;615;617;624;630;642;651;678;684;686;711;72…	93;96;417;447
G3TIV6	G3TIV6	26	15	15		1	26	15	15	26	15	15	14.9	12.7	12.7	178.98	1753	1753	0	6.713	14.9	2206500000	2206500000	28656000	28656000	22				64	446;587;695;722;724;728;740;757;786;787;788;862;863;864;865;1146;1213;1222;1233;1395;1435;1573;1574;1575;1576;1615	True;True;False;False;True;False;True;True;True;True;True;False;False;False;False;True;True;True;True;True;True;False;False;False;False;True	706;707;931;1121;1153;1155;1160;1175;1199;1260;1261;1262;1263;1374;1375;1376;1377;1378;1379;1870;1948;1957;1970;2271;2272;2352;2548;2549;2550;2551;2552;2553;2554;2555;2556;2557;2558;2624	2658;2659;3365;4197;4254;4255;4257;4262;4303;4457;4750;4751;4752;4753;4754;4755;5183;5184;5185;5186;5187;5188;5189;5190;5191;5192;5193;5194;5195;7126;7252;7272;7304;8645;8646;8647;9064;9735;9736;9737;9738;9739;9740;9741;9742;9743;9744;9745;9746;9747;9748;9749;9750;9751;9752;9753;9754;9755;9756;9757;9758;9759;9760;9761;9762;9763;9764;9765;9766;9767;10019;10020;10021	3179;3180;4047;5107;5175;5176;5178;5183;5224;5405;5829;5830;5831;5832;5833;5834;5835;6410;6411;6412;6413;6414;6415;6416;6417;6418;6419;6420;6421;6422;6423;6424;6425;6426;6427;6428;8731;8862;8882;8916;10773;10774;10775;11375;12188;12189;12190;12191;12192;12193;12194;12195;12196;12197;12198;12199;12200;12201;12202;12203;12204;12205;12206;12207;12208;12209;12210;12211;12212;12213;12214;12215;12216;1…	3180;4047;5107;5175;5178;5183;5224;5405;5830;5831;5834;6410;6415;6420;6425;8731;8862;8882;8916;10775;11375;12188;12198;12223;12235;12541	139;368;369;370;371	29;30;566;567;568;569;570;571;572;573;574;575;576;577;578;579;580;581;582;583;584;585;586;587;588;589	49	984;985;1305;1379;1390	940;943;993;996;997;999;1000;1002;1003;1005;1006;1008;1378;1381;1382;1392;1395;1396;1399;1418;1420;1421;1424;1427;1429;1430	1317
G3TIX8;G3TVM9;G3UJX7	G3TIX8;G3TVM9;G3UJX7	2;1;1	2;1;1	2;1;1	;;	3	2	2	2	2	2	2	4.9	4.9	4.9	137.47	1261	1261;287;391	1	-2	4.9	45182000	45182000	779000	779000	2	+			65	206;1304	True;True	332;2102	1287;7970	1563;9903	1563;9903	372;373			584;587
G3TJ16	G3TJ16	4	3	2		1	4	3	2	4	3	2	11.8	9.2	9.2	25.023	238	238	0	1.1238	11.8	10482000	10482000	1164700	1164700	1				66	888;1136;1137;1204	True;True;True;False	1433;1859;1860;1939	5422;7107;7108;7232	6721;8712;8713;8841	6721;8712;8713;8841		590;591;592			90;93;95
G3TJ59	G3TJ59	17	16	16		1	17	16	16	17	16	16	17	16.2	16.2	161.83	1691	1691	0	5.5954	17	1459600000	1459600000	21785000	21785000	24				67	386;474;552;632;694;695;709;764;819;827;842;866;952;1167;1193;1214;1219	True;True;True;True;True;False;True;True;True;True;True;True;True;True;True;True;True	607;764;881;1017;1018;1120;1121;1139;1206;1315;1323;1339;1340;1380;1543;1895;1896;1897;1898;1899;1927;1949;1954	2291;2845;3216;3831;3832;4195;4196;4197;4231;4465;4970;5004;5058;5059;5060;5196;5197;5854;7160;7161;7162;7163;7164;7165;7166;7167;7168;7169;7208;7209;7253;7254;7261	2721;3382;3860;4657;4658;5105;5106;5107;5151;5413;6124;6190;6265;6266;6267;6429;6430;7292;8768;8769;8770;8771;8772;8773;8774;8775;8776;8777;8817;8818;8863;8864;8871	2721;3382;3860;4657;5105;5107;5151;5413;6124;6190;6267;6429;7292;8770;8818;8864;8871	140;141;142;143;144;374;375;376;377;378;379;380;381;382;383	593;594;595;596;597;598;599	50;51;52	172;182;992;998;1010;1016;1028;1038;1052;1171;1180;1253;1257;1453;1475	903;906;907;1447;1458;1459;1480	203;898;1032
G3TJT8	G3TJT8	14	14	14		1	14	14	14	14	14	14	38.3	38.3	38.3	34.626	303	303	0	78.849	38.3	1550500000	1550500000	110750000	110750000	89				68	166;167;320;972;973;1083;1084;1104;1315;1316;1317;1530;1531;1603	True;True;True;True;True;True;True;True;True;True;True;True;True;True	263;264;503;504;1576;1577;1762;1763;1790;2117;2118;2119;2120;2121;2122;2123;2124;2125;2126;2127;2128;2129;2130;2131;2132;2475;2476;2603;2604	1049;1050;1051;1052;1921;1922;1923;1924;1925;1926;1927;1928;1929;1930;5985;5986;5987;5988;5989;5990;5991;5992;5993;5994;5995;5996;5997;5998;5999;6000;6001;6002;6003;6004;6741;6742;6743;6744;6745;6746;6747;6748;6749;6750;6751;6752;6753;6825;8006;8007;8008;8009;8010;8011;8012;8013;8014;8015;8016;8017;8018;8019;8020;8021;8022;8023;8024;8025;8026;8027;8028;8029;8030;8031;8032;8033;8034;8035;8036;8037…	1309;1310;1311;1312;1313;1314;2292;2293;2294;2295;2296;2297;2298;2299;2300;2301;7434;7435;7436;7437;7438;7439;7440;7441;7442;7443;7444;7445;7446;7447;7448;7449;7450;7451;7452;7453;8305;8306;8307;8308;8309;8310;8311;8312;8313;8314;8315;8316;8317;8318;8319;8392;9941;9942;9943;9944;9945;9946;9947;9948;9949;9950;9951;9952;9953;9954;9955;9956;9957;9958;9959;9960;9961;9962;9963;9964;9965;9966;9967;9968…	1313;1314;2295;7434;7453;8306;8318;8392;9943;9967;9974;11901;11903;12470	145;146;147;384;385;386;387;388	600	53;54	49;223;225;234;237;240;277;295	230	226;262
G3TJV3	G3TJV3	2	2	2		1	2	2	2	2	2	2	4.8	4.8	4.8	52.746	475	475	0	1.5843	4.8	47384000	47384000	2153800	2153800	13				69	142;1376	True;True	226;2247;2248	866;8531;8532;8533;8534;8535;8536;8537;8538;8539;8540;8541;8542	1099;10650;10651;10652;10653;10654;10655;10656;10657;10658;10659;10660;10661	1099;10654	148;389			247;255
G3TK39	G3TK39	6	6	6		1	6	6	6	6	6	6	11.4	11.4	11.4	61.865	578	578	0	1.3381	11.4	64476000	64476000	2579000	2579000	7				70	116;843;1163;1164;1165;1307	True;True;True;True;True;True	186;1341;1890;1891;1892;1893;2106	772;5061;7155;7156;7157;7158;7976;7977	984;6268;8763;8764;8765;8766;9909;9910	984;6268;8763;8765;8766;9909	390;391;392;393;394		55	399;401;404;475;478		482
G3TK85;G3U626;G3TR41	G3TK85	3;1;1	3;1;1	3;1;1		3	3	3	3	3	3	3	5.9	5.9	5.9	110.96	1049	1049;897;1001	0	0.83133	5.9	3352900000	3352900000	85972000	85972000	13				71	1305;1309;1310	True;True;True	2103;2108;2109;2110;2111	7971;7972;7979;7980;7981;7982;7983;7984;7985;7986;7987;7988	9904;9905;9912;9913;9914;9915;9916;9917;9918;9919;9920;9921;9922	9905;9916;9922	395;396;397;398;399;400			904;1012;1033;1035;1040;1041
G3TLG4	G3TLG4	4	4	4		1	4	4	4	4	4	4	31.9	31.9	31.9	30.451	263	263	0	71.196	31.9	707910000	707910000	44245000	44245000	55				72	1054;1532;1599;1627	True;True;True;True	1721;2477;2478;2479;2480;2597;2598;2642	6596;9474;9475;9476;9477;9478;9479;9480;9481;9482;9483;9484;9485;9486;9487;9488;9489;9490;9491;9492;9493;9494;9495;9496;9497;9498;9499;9500;9501;9502;9503;9504;9505;9506;9507;9508;9509;9510;9511;9512;9513;9931;9932;9933;9934;9935;9936;9937;9938;9939;9940;9941;9942;9943;9944;9945;9946;9947;10070;10071	8139;11904;11905;11906;11907;11908;11909;11910;11911;11912;11913;11914;11915;11916;11917;11918;11919;11920;11921;11922;11923;11924;11925;11926;11927;11928;11929;11930;11931;11932;11933;11934;11935;11936;11937;11938;11939;11940;11941;11942;11943;12443;12444;12445;12446;12447;12448;12449;12450;12451;12452;12453;12454;12455;12456;12457;12458;12459;12601;12602	8139;11925;12447;12601	149;150;401;402;403			195;236;244;261;263
G3TLK8	G3TLK8	2	2	2		1	2	2	2	2	2	2	2.2	2.2	2.2	107.47	981	981	1	-2	2.2	148240000	148240000	2850800	2850800	3	+			73	806;807	True;True	1285;1286;1287	4842;4843;4844	5934;5935;5936	5935;5936	151;152;404			903;906;907
G3TM32	G3TM32	2	2	2		1	2	2	2	2	2	2	4.8	4.8	4.8	27.752	251	251	0	2.608	4.8	797180000	797180000	49824000	49824000	13				74	1448;1449	True;True	2375;2376	9183;9184;9185;9186;9187;9188;9189;9190;9191;9192;9193;9194;9195	11511;11512;11513;11514;11515;11516;11517;11518;11519;11520;11521;11522;11523	11511;11521
G3TMG2	G3TMG2	2	2	2		1	2	2	2	2	2	2	6.2	6.2	6.2	25.916	243	243	0	3.872	6.2	41305000	41305000	3442100	3442100	9				75	1306;1385	True;True	2104;2105;2257;2258	7973;7974;7975;8565;8566;8567;8568;8569;8570	9906;9907;9908;10686;10687;10688;10689;10690;10691	9906;10689	405;406			78;89
G3TMK8;CON__ENSEMBL:ENSBTAP00000013050	G3TMK8	12;1	12;1	12;1		2	12	12	12	12	12	12	49.5	49.5	49.5	48.831	434	434;452	0	43.618	49.5	350830000	350830000	18465000	18465000	41				76	0;1;141;150;192;223;989;1042;1059;1377;1453;1617	True;True;True;True;True;True;True;True;True;True;True;True	0;1;2;225;236;310;352;1599;1600;1704;1728;2249;2380;2626	0;1;2;3;4;5;6;7;8;9;10;11;12;13;14;865;906;1219;1220;1349;1350;1351;1352;1353;1354;6081;6082;6083;6084;6085;6086;6087;6088;6530;6622;6623;8543;9201;9202;10024	0;1;2;3;4;5;6;7;8;9;10;11;12;13;14;15;16;17;1098;1155;1494;1495;1626;1627;1628;1629;1630;1631;7549;7550;7551;7552;7553;7554;7555;7556;8067;8165;8166;10662;11529;11530;12547	0;4;1098;1155;1494;1630;7556;8067;8165;10662;11529;12547	153;154;407;408		56;57;58	124;127;145;146		323;413;421
G3TMQ3	G3TMQ3	11	10	10		1	11	10	10	11	10	10	19.4	19.4	19.4	66.286	680	680	0	2.5649	19.4	286390000	286390000	15073000	15073000	11				77	383;722;738;748;758;957;958;1186;1201;1230;1421	True;False;True;True;True;True;True;True;True;True;True	604;1153;1173;1187;1200;1554;1555;1556;1918;1936;1965;2323	2286;4254;4255;4301;4394;4458;5915;5916;5917;5918;7193;7229;7284;8969	2716;5175;5176;5222;5332;5406;7358;7359;7360;7361;8801;8838;8894;11245	2716;5175;5222;5332;5406;7358;7359;8801;8838;8894;11245	155;409;410;411	601;602	59;60	187;225;518;530	510;513	211;521
G3TMR4	G3TMR4	2	2	2		1	2	2	2	2	2	2	12.4	12.4	12.4	41.255	395	395	1	-2	12.4	35186000	35186000	2069800	2069800	2	+			78	428;1247	True;True	685;1985	2610;7343	3122;8958	3122;8958	156;412	603;604	61	60;172	58;63	173
G3TMX5;CON__Q3ZBS7	G3TMX5	11;2	11;2	11;2		2	11	11	11	11	11	11	26.2	26.2	26.2	47.508	424	424;484	0	42.34	26.2	2359400000	2359400000	112350000	112350000	64				79	186;449;970;997;998;1043;1044;1312;1378;1526;1527	True;True;True;True;True;True;True;True;True;True;True	302;710;1573;1574;1612;1613;1614;1705;1706;2114;2250;2471;2472	1194;1195;1196;2663;2664;5976;5977;5978;5979;5980;6113;6114;6115;6116;6117;6118;6119;6120;6121;6122;6123;6124;6125;6126;6127;6128;6129;6130;6131;6132;6133;6134;6135;6136;6137;6138;6531;6532;6533;6534;6535;6536;6537;6538;6539;6540;6541;6542;7993;7994;7995;7996;7997;8544;8545;9463;9464;9465;9466;9467	1465;1466;1467;3184;3185;3186;7425;7426;7427;7428;7429;7581;7582;7583;7584;7585;7586;7587;7588;7589;7590;7591;7592;7593;7594;7595;7596;7597;7598;7599;7600;7601;7602;7603;7604;7605;7606;7607;7608;7609;7610;8068;8069;8070;8071;8072;8073;8074;8075;8076;8077;8078;8079;9927;9928;9929;9930;9931;10663;10664;11892;11893;11894;11895;11896;11897	1466;3184;7428;7585;7610;8071;8079;9929;10663;11892;11896	157;413;414;415			109;381;395;414
G3TNL4;G3TS62	G3TNL4;G3TS62	5;5	5;5	5;5	;	2	5	5	5	5	5	5	10.5	10.5	10.5	130.39	1351	1351;1626	0	2.9232	10.5	3337700000	3337700000	60686000	60686000	24				80	1211;1215;1231;1232;1289	True;True;True;True;True	1946;1950;1966;1967;1968;1969;2083	7250;7255;7256;7285;7286;7287;7288;7289;7290;7291;7292;7293;7294;7295;7296;7297;7298;7299;7300;7301;7302;7303;7708	8860;8865;8866;8895;8896;8897;8898;8899;8900;8901;8902;8903;8904;8905;8906;8907;8908;8909;8910;8911;8912;8913;8914;8915;9419	8860;8865;8895;8911;9419	416;417;418;419;420;421;422;423	605;606;607;608;609;610;611;612;613;614		78;95;368;716;733;736;751;1088	66;69;81;86;88;98;101;103;354;377
G3TSR8	G3TSR8	3	3	3		1	3	3	3	3	3	3	22.8	22.8	22.8	23.399	224	224	1	-2	22.8	34952000	34952000	3177400	3177400	3	+			81	447;745;1184	True;True;True	708;1184;1916	2660;2661;4391;7191	3181;3182;5329;8799	3181;5329;8799			62			47
G3TU60	G3TU60	3	2	2		1	3	2	2	3	2	2	6.5	3.6	3.6	61.325	635	635	0	0.88924	6.5	0	0	0	0	2				82	711;712;1570	True;True;False	1141;1142;2544	4234;4235;9730	5154;5155;12182;12183	5154;5155;12183	15	31;615;616;617;618;619;620		459	253;255;256;270;271;273;456
G3TVJ7;G3U5H2	G3TVJ7;G3U5H2	4;2	4;2	4;2	;	2	4	4	4	4	4	4	2.4	2.4	2.4	400.1	3769	3769;3718	0	0.95208	2.4	105310000	105310000	702060	702060	5				83	832;1302;1457;1482	True;True;True;True	1329;2100;2385;2415	5030;7967;9208;9209;9286	6222;9899;11536;11537;11627	6222;9899;11536;11627	424;425;426;427;428;429;430;431;432			2094;3559;3563;3635;3636;3640;3644;3646;3648
G3TWP5	G3TWP5	10	6	4		1	10	6	4	10	6	4	23.6	14.9	12.4	44.802	403	403	0	12.545	23.6	173000000	173000000	8238100	8238100	16				84	161;177;210;966;1003;1053;1294;1390;1442;1609	True;True;False;True;True;True;True;False;False;False	256;257;280;336;1566;1567;1627;1719;1720;2090;2091;2264;2265;2365;2618	1032;1033;1034;1035;1036;1104;1293;5947;5948;5949;5950;6267;6268;6269;6270;6592;6593;6594;6595;7724;7725;7726;7727;7728;7729;7730;7731;8586;8587;9118;9119;9120;9121;9122;9123;9124;9125;9126;9127;9128;9129;9130;9131;9132;9133;9134;9135;9136;9137;9138;9139;9140;10000;10001;10002;10003	1290;1291;1292;1293;1294;1295;1296;1373;1569;7391;7392;7393;7394;7760;7761;7762;7763;8135;8136;8137;8138;9450;9451;9452;9453;9454;9455;9456;9457;10707;10708;11439;11440;11441;11442;11443;11444;11445;11446;11447;11448;11449;11450;11451;11452;11453;11454;11455;11456;11457;11458;11459;11460;11461;11462;11463;12518;12519;12520;12521	1294;1373;1569;7394;7760;8135;9452;10707;11444;12520	158;159;160;433;434;435;436;437		63	31;42;240;267;269;270;271;284		299
G3UI87;G3TXU0	G3UI87;G3TXU0	3;3	3;3	3;3	;	2	3	3	3	3	3	3	6.3	6.3	6.3	93.344	867	867;869	1	-2	6.3	155000000	155000000	4189200	4189200	2	+			85	573;574;1208	True;True;True	911;912;1943	3316;3317;7247	3969;3970;8857	3969;3970;8857	438;439;440			165;175;179
G3TYQ5	G3TYQ5	3	2	2		1	3	2	2	3	2	2	18.6	16.3	16.3	35	355	355	0	1.331	18.6	394710000	394710000	28193000	28193000	19				86	695;1142;1268	False;True;True	1121;1865;2029;2030;2031	4197;7117;7482;7483;7484;7485;7486;7487;7488;7489;7490;7491;7492;7493;7494;7495;7496;7497	5107;8722;9146;9147;9148;9149;9150;9151;9152;9153;9154;9155;9156;9157;9158;9159;9160;9161;9162;9163;9164	5107;8722;9154	441	621;622;623;624;625;626		102	190;205;208;210;211;217
G3TZN0	G3TZN0	11	9	5		1	11	9	5	11	9	5	11.5	8.4	2.4	148.95	1482	1482	0	2.5151	11.5	31002000	31002000	455910	455910	4				87	530;610;683;722;728;759;760;1190;1191;1204;1278	True;True;True;False;False;True;True;True;True;True;True	847;848;968;1106;1153;1160;1201;1202;1923;1924;1925;1939;2054	3108;3109;3544;4171;4254;4255;4262;4459;4460;7204;7205;7206;7232;7566;7567	3691;3692;4287;5078;5175;5176;5183;5407;5408;8813;8814;8815;8841;9245;9246	3691;4287;5078;5175;5183;5407;5408;8813;8815;8841;9245	442;443;444;445	25;26;29;30;627;628;629		831;832;924;945	903;906;987;990;993;996;997
G3TZX1;G3UCI6	G3TZX1;G3UCI6	2;2	2;2	2;2	;	2	2	2	2	2	2	2	9.3	9.3	9.3	42.358	377	377;409	0	9.1826	9.3	194340000	194340000	12956000	12956000	24				88	205;487	True;True	331;783	1284;1285;1286;2889;2890;2891;2892;2893;2894;2895;2896;2897;2898;2899;2900;2901;2902;2903;2904;2905;2906	1560;1561;1562;3438;3439;3440;3441;3442;3443;3444;3445;3446;3447;3448;3449;3450;3451;3452;3453;3454;3455;3456;3457;3458;3459	1562;3450	161			283
G3U090	G3U090	3	2	2		1	3	2	2	3	2	2	8.8	6.6	6.6	39.406	407	407	0	0.71302	8.8	0	0	0	0	3				89	722;726;727	False;True;True	1153;1157;1158;1159	4254;4255;4259;4260;4261	5175;5176;5180;5181;5182	5175;5181;5182	446;447	29;30	64	289;292	41;44	286
G3U1Z7	G3U1Z7	2	2	2		1	2	2	2	2	2	2	1.7	1.7	1.7	159.01	1512	1512	1	-2	1.7	367480000	367480000	4965900	4965900	4	+			90	794;828	True;True	1270;1324	4766;4767;5005;5006	5846;5847;6191;6192	5847;6191	448			1307
G3U3Y6;G3U7D7	G3U3Y6;G3U7D7	3;3	3;3	3;3	;	2	3	3	3	3	3	3	2.7	2.7	2.7	172.29	1728	1728;1737	1	-2	2.7	411740000	411740000	5021200	5021200	3	+			91	175;1126;1275	True;True;True	278;1848;2049	1102;7096;7552	1371;8701;9231	1371;8701;9231	449			391
G3U9Z1;G3U446	G3U9Z1;G3U446	4;4	4;4	4;4	;	2	4	4	4	4	4	4	9.4	9.4	9.4	58.221	520	520;584	0	0.81749	9.4	188240000	188240000	7843400	7843400	3				92	146;1240;1241;1517	True;True;True;True	232;1977;1978;2459	900;7312;7313;9413	1149;8925;8926;11841	1149;8925;8926;11841	450;451;452;453;454;455;456;457;458			284;287;289;313;314;316;318;319;326
G3U735	G3U735	2	2	2		1	2	2	2	2	2	2	9	9	9	24.857	233	233	1	-2	9	0	0	0	0	2	+			93	661;662	True;True	1077;1078	4076;4077	4966;4967	4966;4967	162			171
G3U7X8	G3U7X8	30	30	2		1	30	30	2	30	30	2	23.9	23.9	1.3	130.48	1341	1341	0	67.423	23.9	39258000	39258000	701030	701030	2				94	14;15;125;172;256;303;520;641;678;769;800;853;907;994;1097;1105;1106;1111;1134;1151;1166;1235;1248;1254;1369;1370;1371;1458;1594;1595	True;True;True;True;True;True;True;True;True;True;True;True;True;True;True;True;True;True;True;True;True;True;True;True;True;True;True;True;True;True	28;29;196;271;394;395;396;397;466;835;1042;1098;1213;1279;1364;1454;1607;1778;1779;1780;1791;1792;1808;1809;1857;1876;1877;1894;1972;1986;1995;1996;1997;2237;2238;2239;2240;2386;2589;2590;2591;2592;2593	148;149;150;151;790;1083;1084;1514;1515;1516;1517;1518;1794;3066;3940;3941;4150;4529;4808;4809;5153;5484;5485;5486;5487;5488;6102;6791;6792;6793;6794;6795;6796;6797;6798;6799;6800;6801;6826;6827;6828;6891;6892;6893;7105;7136;7137;7138;7139;7140;7159;7306;7344;7345;7376;7377;7378;7379;8516;8517;8518;8519;8520;8521;8522;8523;9210;9211;9212;9213;9214;9895;9896;9897;9898;9899;9900;9901;9902;9903;9904…	187;188;189;190;1004;1349;1350;1813;1814;1815;1816;1817;2148;3644;4789;4790;5055;5492;5892;5893;6380;6804;6805;6806;6807;6808;7570;8357;8358;8359;8360;8361;8362;8363;8364;8365;8366;8367;8368;8393;8394;8395;8471;8472;8473;8710;8742;8743;8744;8745;8746;8747;8748;8767;8918;8959;8960;8994;8995;8996;8997;10635;10636;10637;10638;10639;10640;10641;10642;11538;11539;11540;11541;11542;12405;12406;12407;12…	187;190;1004;1350;1813;2148;3644;4790;5055;5492;5893;6380;6808;7570;8364;8393;8395;8471;8710;8746;8767;8918;8960;8997;10635;10636;10638;11538;12409;12431	163;164;459;460;461;462;463;464;465;466;467;468;469	373;374;630;631;632;633;634;635;636;637;638;639;640;641	31;32;36;65;66;67;68	44;47;49;53;54;231;237;454;505;679;733;1230;1321	15;18;102;243;248;550;556;562;588;603;607;610;892;898	21;23;40;66;514;1231;1319
G3U844	G3U844	2	2	2		1	2	2	2	2	2	2	3	3	3	70.297	636	636	0	0.83088	3	81312000	81312000	2391500	2391500	1				95	1450;1523	True;True	2377;2465	9196;9422;9423	11524;11850;11851	11524;11850			69			576
G3U8A3	G3U8A3	2	2	2		1	2	2	2	2	2	2	17.6	17.6	17.6	21.904	199	199	0	2.6074	17.6	46555000	46555000	3879600	3879600	7				96	1046;1311	True;True	1708;2112;2113	6546;6547;6548;7989;7990;7991;7992	8083;8084;8085;9923;9924;9925;9926	8084;9923	470;471			50;106
G3U8J5	G3U8J5	17	17	9		1	17	17	9	17	17	9	34	34	26.5	44.417	400	400	0	25.204	34	559520000	559520000	31084000	31084000	51				97	149;158;160;210;211;964;1047;1052;1390;1442;1518;1519;1528;1529;1609;1610;1629	True;True;True;True;True;True;True;True;True;True;True;True;True;True;True;True;True	235;252;255;336;337;1564;1709;1710;1718;2264;2265;2365;2460;2461;2462;2473;2474;2618;2619;2644	905;1005;1006;1007;1008;1009;1010;1011;1012;1013;1014;1015;1016;1017;1018;1019;1030;1031;1293;1294;1295;1296;1297;1298;5943;5944;5945;6549;6550;6551;6552;6553;6554;6555;6556;6557;6558;6559;6560;6561;6562;6563;6564;6591;8586;8587;9118;9119;9120;9121;9122;9123;9124;9125;9126;9127;9128;9129;9130;9131;9132;9133;9134;9135;9136;9137;9138;9139;9140;9414;9415;9416;9417;9468;9469;9470;10000;10001;10002;10…	1154;1260;1261;1262;1263;1264;1265;1266;1267;1268;1269;1270;1271;1272;1273;1274;1275;1276;1277;1288;1289;1569;1570;1571;1572;1573;1574;1575;7387;7388;7389;8086;8087;8088;8089;8090;8091;8092;8093;8094;8095;8096;8097;8098;8099;8100;8101;8134;10707;10708;11439;11440;11441;11442;11443;11444;11445;11446;11447;11448;11449;11450;11451;11452;11453;11454;11455;11456;11457;11458;11459;11460;11461;11462;114…	1154;1265;1288;1569;1571;7388;8101;8134;10707;11444;11842;11845;11898;11899;12520;12523;12604	160;165;166;435;436;437;472		70	42;224;264;266;267;268;285		134
G3UAR4	G3UAR4	2	2	2		1	2	2	2	2	2	2	4.6	4.6	4.6	60.08	560	560	1	-2	4.6	66341000	66341000	2073200	2073200	2	+			98	240;1373	True;True	372;2243	1445;8527	1733;10646	1733;10646			71			500
G3UC98;G3TQN8	G3UC98;G3TQN8	6;3	4;3	4;3	;	2	6	4	4	6	4	4	9.9	9.1	9.1	72.162	736	736;597	0	7.3923	9.9	82192000	82192000	4109600	4109600	9				99	697;704;722;728;789;1145	True;True;False;False;True;True	1124;1131;1153;1160;1264;1868;1869	4201;4211;4254;4255;4262;4756;4757;7120;7121;7122;7123;7124;7125	5111;5121;5175;5176;5183;5836;5837;8725;8726;8727;8728;8729;8730	5111;5121;5175;5183;5836;8727	473	642;643;644;645;646;647;648;649;650;651;652;653	72;73	229	380;384;387;390;392;553;554;556;557;559;562;563	239;393
G3UDB0;G3TZR5;G3SLJ4;G3UMF0	G3UDB0;G3TZR5;G3SLJ4	3;2;2;1	3;2;2;1	3;2;2;1	;;	4	3	3	3	3	3	3	8.8	8.8	8.8	82.682	729	729;883;1119;689	1	-2	8.8	29176000	29176000	767790	767790	3	+			100	201;1292;1379	True;True;True	327;2088;2251	1278;7722;8546	1554;9448;10665	1554;9448;10665	167;474;475;476;477;478			209;210;289;658;670;671
G3UDZ6	G3UDZ6	2	2	2		1	2	2	2	2	2	2	7.8	7.8	7.8	57.312	529	529	0	1.0856	7.8	65668000	65668000	2525700	2525700	7				101	199;1256	True;True	323;1999;2000;2001	1263;1264;7384;7385;7386;7387	1539;1540;9003;9004;9005;9006;9007	1539;9006	479;480;481	654;655;656;657;658;659;660;661;662;663		165;167;195	166;177;180;200;201;202;207;210;213;214
G3UFK0;G3U9E2;G3U946	G3UFK0;G3U9E2;G3U946	13;11;11	11;9;9	11;9;9	;;	3	13	11	11	13	11	11	25.7	25.3	25.3	63.735	676	676;676;682	0	5.7873	25.7	271700000	271700000	9056500	9056500	12				102	255;431;630;714;722;728;739;820;821;1128;1187;1216;1391	True;True;True;True;False;False;True;True;True;True;True;True;True	393;689;1015;1144;1153;1160;1174;1316;1317;1850;1919;1951;2266	1513;2615;3827;3828;3829;4237;4254;4255;4262;4302;4971;4972;4973;7098;7194;7257;8588	1812;3127;4653;4654;4655;5157;5175;5176;5183;5223;6125;6126;6127;8703;8802;8867;10709	1812;3127;4654;5157;5175;5183;5223;6125;6126;8703;8802;8867;10709	168;169;482;483;484	29;664;665;666;667;668;669;670;671;672;673;674;675;676;677		166;168;397;475;481	29;32;138;142;144;145;147;148;150;153;154;280;284;548;554
G3UG48	G3UG48	2	2	2		1	2	2	2	2	2	2	3	3	3	146.86	1343	1343	0	0.73679	3	89686000	89686000	1494800	1494800	2				103	1088;1466	True;True	1767;2395	6757;6758;6759;9231;9232	8323;8324;8325;11559;11560	8324;11559	170;485;486;487	678;679;680;681;682		191;195;196;201	193;197;198;199;204
G3UJ65;G5E745;G3U959;G3TFI4	G3UJ65;G5E745;G3U959;G3TFI4	7;7;6;6	6;6;5;5	6;6;5;5	;;;	4	7	6	6	7	6	6	22.1	20.3	20.3	45.327	453	453;542;640;739	0	2.0482	22.1	95455000	95455000	4545500	4545500	4				104	361;695;746;747;976;1175;1207	True;False;True;True;True;True;True	569;1121;1185;1186;1581;1907;1942	2136;4197;4392;4393;6013;7180;7246	2557;5107;5330;5331;7462;8788;8856	2557;5107;5330;5331;7462;8788;8856		683;684	74;75;76;77		134;137	22;152;181;184
G5E6Z5;G3UKU5	G5E6Z5;G3UKU5	5;5	3;3	3;3	;	2	5	3	3	5	3	3	4.9	4.9	4.9	89.519	834	834;839	1	-2	4.9	0	0	0	0	3	+			105	716;722;728;735;741	True;False;False;True;True	1146;1153;1160;1168;1176	4239;4254;4255;4262;4271;4304	5159;5175;5176;5183;5192;5225	5159;5175;5183;5192;5225	171;172;488	685;686;687;688;689;690;691		375;381;386	363;364;366;367;369;372;373
G3UNP6;G3ULD6	G3UNP6;G3ULD6	12;12	10;10	8;8	;	2	12	10	8	12	10	8	24.6	22.1	18.7	42.764	390	390;430	0	50.515	24.6	287120000	287120000	14356000	14356000	32				106	155;156;157;160;178;967;1052;1245;1389;1454;1455;1471	True;True;True;False;True;True;False;True;True;True;True;True	247;248;249;250;251;255;281;1568;1569;1718;1983;2263;2381;2382;2383;2403	989;990;991;992;993;994;995;996;997;998;999;1000;1001;1002;1003;1004;1030;1031;1105;1106;1107;1108;5951;5952;5953;5954;5955;5956;6591;7332;7333;7334;7335;7336;7337;7338;7339;7340;7341;8584;8585;9203;9204;9205;9248;9249;9250;9251;9252;9253;9254;9255;9256;9257;9258;9259;9260	1243;1244;1245;1246;1247;1248;1249;1250;1251;1252;1253;1254;1255;1256;1257;1258;1259;1288;1289;1374;1375;1376;1377;7395;7396;7397;7398;7399;7400;7401;8134;8947;8948;8949;8950;8951;8952;8953;8954;8955;8956;10705;10706;11531;11532;11533;11576;11577;11578;11579;11580;11581;11582;11583;11584;11585;11586;11587;11588;11589;11590	1243;1253;1258;1288;1375;7401;8134;8956;10705;11531;11533;11589	489;490			218;231

## Sheet: Mammoth_fractions_merged_Tryp
Protein IDs	Majority protein IDs	Peptide counts (all)	Peptide counts (razor+unique)	Peptide counts (unique)	Fasta headers	Number of proteins	Peptides	Razor + unique peptides	Unique peptides	Peptides All_fractions_merged_trypsin	Razor + unique peptides All_fractions_merged_trypsin	Unique peptides All_fractions_merged_trypsin	Sequence coverage [%]	Unique + razor sequence coverage [%]	Unique sequence coverage [%]	Mol. weight [kDa]	Sequence length	Sequence lengths	Q-value	Score	Sequence coverage All_fractions_merged_trypsin [%]	Intensity	Intensity All_fractions_merged_trypsin	iBAQ	iBAQ All_fractions_merged_trypsin	MS/MS count	Only identified by site	Reverse	Potential contaminant	id	Peptide IDs	Peptide is razor	Mod. peptide IDs	Evidence IDs	MS/MS IDs	Best MS/MS	Deamidation (NQ) site IDs	Hydroxyproline site IDs	Oxidation (M) site IDs	Deamidation (NQ) site positions	Hydroxyproline site positions	Oxidation (M) site positions
G3SLZ9;G3UC13;G3TYZ6	G3SLZ9;G3UC13;G3TYZ6	2;1;1	2;1;1	2;1;1	;;	3	2	2	2	2	2	2	1.4	1.4	1.4	186.52	1747	1747;812;1298	1	-2	1.4	63877000	63877000	829570	829570	4	+			6	933;1164	True;True	1933;2360	12529;12530;12531;14713	16787;16788;16789;19327	16788;19327	292;293;294;295	12	2;3	454;461;1524;1525	456	457;1523
G3SMX8;CON__P02769;CON__P02768-1	G3SMX8	39;3;2	39;3;2	39;3;2		3	39	39	39	39	39	39	59.4	59.4	59.4	68.892	609	609;607;609	0	323.31	59.4	99303000000	99303000000	2683900000	2683900000	793				7	8;9;72;73;75;76;107;108;119;159;167;233;243;454;643;648;650;657;718;724;729;730;742;778;834;854;885;948;952;963;964;969;970;1094;1133;1152;1214;1218;1219	True;True;True;True;True;True;True;True;True;True;True;True;True;True;True;True;True;True;True;True;True;True;True;True;True;True;True;True;True;True;True;True;True;True;True;True;True;True;True	14;15;115;116;117;118;120;121;196;197;215;276;285;286;287;395;410;948;949;950;1446;1452;1455;1469;1559;1565;1566;1573;1574;1575;1576;1592;1641;1736;1737;1776;1777;1778;1779;1851;1852;1981;1982;1983;1984;1994;1995;1996;2008;2009;2015;2016;2017;2018;2019;2020;2021;2244;2245;2246;2247;2307;2308;2337;2338;2437;2441;2442	135;136;137;138;139;140;141;142;143;144;145;146;147;148;149;150;151;788;789;790;791;792;793;794;795;796;797;798;799;800;801;802;803;804;805;806;807;808;809;810;811;812;813;816;817;818;1445;1446;1447;1448;1449;1450;1451;1452;1453;1454;1455;1456;1457;1458;1459;1460;1461;1462;1463;1464;1465;1466;1467;1468;1469;1470;1471;1472;1473;1474;1475;1476;1477;1478;1479;1480;1481;1482;1483;1484;1485;1486;1487;…	146;147;148;149;150;151;152;153;154;155;156;157;158;159;160;161;162;950;951;952;953;954;955;956;957;958;959;960;961;962;963;964;965;966;967;968;969;970;971;972;973;974;975;976;979;980;981;1826;1827;1828;1829;1830;1831;1832;1833;1834;1835;1836;1837;1838;1839;1840;1841;1842;1843;1844;1845;1846;1847;1848;1849;1850;1851;1852;1853;1854;1855;1856;1857;1858;1859;1860;1861;1862;1863;1864;1865;1866;1867;1…	147;150;971;975;979;981;1854;2002;2057;2555;2594;3315;3351;9336;13907;13942;13965;14087;14494;14537;14608;14630;14690;14958;15525;15794;16331;17059;17111;17152;17183;17227;17234;18529;18932;19237;19787;19814;19815	4;5;6;7;8;9;296;297;298;299;300;301;302;303;304;305;306;307;308	13	4;5	53;56;155;246;343;345;410;415;416;422;430;442;483;517;528;545;551;575;605	472	471;579
G3T386;G3UL57;G3SNA3;G3TAI8	G3T386;G3UL57;G3SNA3	9;9;9;4	9;9;9;4	3;3;3;1	;;	4	9	9	3	9	9	3	29.3	29.3	15.5	41.792	375	375;379;381;376	0	74.823	29.3	738190000	738190000	36909000	36909000	16				8	66;67;128;632;713;746;1032;1085;1100	True;True;True;True;True;True;True;True;True	107;108;231;232;1428;1553;1597;2139;2229;2230;2256;2257	755;756;757;758;759;760;761;762;763;764;765;766;767;1682;1683;1684;1685;1686;1687;1688;9930;9931;9932;9933;10550;10750;13506;13983;13984;13985;13986;13987;14101;14102;14103;14104;14105;14106;14107	917;918;919;920;921;922;923;924;925;926;927;928;929;2199;2200;2201;2202;2203;2204;2205;13805;13806;13807;13808;14486;14698;17884;18463;18464;18465;18466;18467;18585;18586;18587;18588;18589;18590;18591	918;927;2200;13806;14486;14698;17884;18464;18586	10;11		6;7	111;252		153;190
G3SNI0	G3SNI0	7	7	7		1	7	7	7	7	7	7	20	20	20	57.396	509	509	0	108.89	20	616060000	616060000	18119000	18119000	34				9	215;687;777;929;1051;1061;1232	True;True;True;True;True;True;True	371;372;1511;1640;1923;2173;2191;2465;2466	2453;2454;2455;2456;2457;10345;10346;10347;10968;10969;10970;12387;13678;13679;13680;13681;13682;13779;13780;13781;13782;13783;13784;13785;13786;13787;13788;15271;15272;15273;15274;15275;15276	3220;3221;3222;3223;3224;14244;14245;14246;14953;14954;14955;16619;18104;18105;18106;18107;18108;18236;18237;18238;18239;18240;18241;18242;18243;18244;18245;19955;19956;19957;19958;19959;19960;19961	3221;14245;14953;16619;18106;18239;19956	12;309			198;228
G3SNW3	G3SNW3	2	2	2		1	2	2	2	2	2	2	1.1	1.1	1.1	196.97	1824	1824	0	11.319	1.1	222830000	222830000	3052500	3052500	5				10	626;892	True;True	1412;1861	9801;9802;9803;9804;12163	13629;13630;13631;13632;16353	13630;16353	310	14;15;16;17;18;19;20		120	117;118;121;155;156;158;159
G3SPL5;G3TU60	G3SPL5;G3TU60	2;1	2;1	2;1	;	2	2	2	2	2	2	2	3	3	3	114.25	1139	1139;635	0	11.466	3	20043000	20043000	328580	328580	1				11	527;912	True;True	1147;1894	8127;12291	11168;16504	11168;16504		21;22;23;24;25;26;27;28			737;1053;1056;1062;1064;1065;1068;1070
G3SPQ7	G3SPQ7	7	7	7		1	7	7	7	7	7	7	2.8	2.8	2.8	389.59	3636	3636	0	89.613	2.8	229820000	229820000	1596000	1596000	22				12	182;254;459;649;692;996;1205	True;True;True;True;True;True;True	318;319;426;959;1453;1454;1517;2066;2427	2174;2175;2176;2177;2178;2179;2180;2661;2662;2663;6821;6822;6823;6824;10064;10065;10066;10357;10358;10359;13179;15074;15075	2892;2893;2894;2895;2896;2897;2898;3454;3455;3456;9391;9392;9393;9394;13953;13954;13955;14256;14257;14258;17535;19743;19744	2895;3456;9391;13954;14257;17535;19744	311		8	3003		1457
G3SQ00	G3SQ00	10	10	10		1	10	10	10	10	10	10	28.9	28.9	28.9	34.008	298	298	0	176.07	28.9	1919300000	1919300000	119960000	119960000	88				13	87;211;721;743;753;754;798;817;830;966	True;True;True;True;True;True;True;True;True;True	135;136;367;1562;1593;1594;1609;1610;1611;1675;1707;1708;1709;1729;1730;2011;2012	853;854;855;856;857;858;859;860;861;862;863;864;865;866;867;868;869;870;871;2439;2440;10580;10581;10582;10583;10745;10746;10747;10827;10828;10829;10830;10831;10832;10833;11127;11128;11263;11264;11265;11266;11267;11268;11269;11270;11271;11272;11273;11274;11275;11276;11277;11278;11279;11280;11281;11282;11283;11284;11285;11286;11287;11288;11289;11290;11291;11292;11293;11294;11295;11296;11297;11298;1…	1019;1020;1021;1022;1023;1024;1025;1026;1027;1028;1029;1030;1031;1032;1033;1034;1035;1036;1037;3205;3206;14520;14521;14522;14523;14693;14694;14695;14777;14778;14779;14780;14781;14782;14783;15130;15131;15315;15316;15317;15318;15319;15320;15321;15322;15323;15324;15325;15326;15327;15328;15329;15330;15331;15332;15333;15334;15335;15336;15337;15338;15339;15340;15341;15342;15343;15344;15345;15346;15347;…	1025;3206;14521;14693;14777;14783;15130;15320;15478;17197	13;14;15;16;17;18;312;313			144;153;156;177;178;193;275;284
G3SQ01	G3SQ01	12	12	12		1	12	12	12	12	12	12	37.7	37.7	37.7	40.558	342	342	0	153.17	37.7	30064000000	30064000000	2312600000	2312600000	207				14	184;196;268;269;663;664;781;786;793;807;924;1065	True;True;True;True;True;True;True;True;True;True;True;True	321;322;334;446;447;448;449;450;451;452;1477;1478;1645;1652;1653;1666;1667;1668;1669;1670;1688;1689;1690;1912;1913;1914;2196;2197;2198;2199;2200;2201;2202	2182;2183;2272;2812;2813;2814;2815;2816;2817;2818;2819;2820;2821;2822;2823;2824;2825;2826;2827;2828;2829;2830;2831;2832;2833;2834;2835;2836;2837;2838;2839;2840;2841;2842;2843;2844;2845;2846;2847;2848;2849;2850;2851;2852;2853;2854;2855;2856;2857;2858;2859;2860;2861;2862;2863;2864;2865;2866;2867;2868;2869;2870;2871;2872;2873;2874;2875;2876;2877;2878;2879;2880;2881;2882;2883;2884;2885;2886;2887;2888…	2900;2901;2998;3616;3617;3618;3619;3620;3621;3622;3623;3624;3625;3626;3627;3628;3629;3630;3631;3632;3633;3634;3635;3636;3637;3638;3639;3640;3641;3642;3643;3644;3645;3646;3647;3648;3649;3650;3651;3652;3653;3654;3655;3656;3657;3658;3659;3660;3661;3662;3663;3664;3665;3666;3667;3668;3669;3670;3671;3672;3673;3674;3675;3676;3677;3678;3679;3680;3681;3682;3683;3684;3685;3686;3687;3688;3689;3690;3691;3692…	2900;2998;3630;3731;14132;14135;14972;15028;15114;15238;16573;18274	19;20;21;22;23;24;25;26;27;28;29;30;31;32;314;315;316;317;318;319	29;30	9;10	76;77;81;83;95;103;107;124;127;133;134;154;198;200;204;257;260;263;272;276	69;72	73;197
G3SQ03	G3SQ03	9	9	9		1	9	9	9	9	9	9	19.7	19.7	19.7	76.4	671	671	0	81.618	19.7	987480000	987480000	30859000	30859000	55				15	187;659;693;756;837;849;1003;1076;1162	True;True;True;True;True;True;True;True;True	325;1471;1518;1519;1613;1741;1764;1765;1766;1767;2080;2081;2082;2216;2217;2358	2212;10198;10360;10361;10362;10363;10364;10365;10366;10367;10836;11462;11463;11605;11606;11607;11608;11609;11610;11611;11612;11613;11614;11615;11616;11617;11618;11619;11620;13267;13268;13269;13270;13271;13272;13273;13274;13275;13276;13277;13278;13279;13280;13281;13282;13283;13284;13867;13868;13869;13870;13871;13872;13873;14701;14702	2931;14094;14259;14260;14261;14262;14263;14264;14265;14266;14786;15543;15544;15706;15707;15708;15709;15710;15711;15712;15713;15714;15715;15716;15717;15718;15719;15720;15721;17624;17625;17626;17627;17628;17629;17630;17631;17632;17633;17634;17635;17636;17637;17638;17639;17640;17641;18327;18328;18329;18330;18331;18332;18333;19315;19316	2931;14094;14261;14786;15544;15706;17634;18328;19316	33;34;35;36;37;320;321		11;12	275;325;484;538;539;563;590		482;551
G3SQ12	G3SQ12	26	26	26		1	26	26	26	26	26	26	60.3	60.3	60.3	41.301	368	368	0	323.31	60.3	53665000000	53665000000	3156700000	3156700000	622				16	84;122;123;188;189;198;199;474;475;614;615;695;696;717;736;768;789;822;838;848;864;1091;1125;1126;1145;1182	True;True;True;True;True;True;True;True;True;True;True;True;True;True;True;True;True;True;True;True;True;True;True;True;True;True	130;131;132;219;220;221;222;223;224;225;326;327;337;338;339;340;341;342;343;344;998;999;1000;1001;1002;1379;1380;1521;1522;1523;1558;1583;1626;1627;1628;1659;1716;1742;1743;1762;1763;1796;1797;1798;2240;2297;2298;2299;2300;2329;2384;2385	838;839;840;841;842;843;844;845;846;1576;1577;1578;1579;1580;1581;1582;1583;1584;1585;1586;1587;1588;1589;1590;1591;1592;1593;1594;1595;1596;1597;1598;1599;1600;1601;1602;1603;1604;1605;1606;1607;1608;1609;1610;1611;1612;1613;1614;1615;1616;1617;1618;1619;1620;1621;1622;1623;1624;1625;1626;1627;1628;1629;1630;1631;1632;1633;1634;1635;1636;1637;1638;1639;1640;1641;1642;1643;1644;1645;1646;1647;164…	1004;1005;1006;1007;1008;1009;1010;1011;1012;2064;2065;2066;2067;2068;2069;2070;2071;2072;2073;2074;2075;2076;2077;2078;2079;2080;2081;2082;2083;2084;2085;2086;2087;2088;2089;2090;2091;2092;2093;2094;2095;2096;2097;2098;2099;2100;2101;2102;2103;2104;2105;2106;2107;2108;2109;2110;2111;2112;2113;2114;2115;2116;2117;2118;2119;2120;2121;2122;2123;2124;2125;2126;2127;2128;2129;2130;2131;2132;2133;2134…	1011;2137;2150;2933;2942;3012;3021;9904;9973;13342;13346;14271;14355;14492;14660;14845;15068;15406;15548;15686;15986;18510;18898;18904;19178;19536	38;39;40;41;42;43;44;45;46;47;48;49;50;51;52;53;54;55;322;323;324;325;326	31	13	76;99;100;101;115;124;125;149;157;194;198;233;240;243;264;265;271;287;288;311;312;319;365	195	268
G3SQA9	G3SQA9	2	2	2		1	2	2	2	2	2	2	7	7	7	47.802	415	415	0	39.053	7	29812000	29812000	1656200	1656200	4				17	13;670	True;True	22;1485	160;161;10259;10260	171;172;14158;14159	171;14158
G3SQJ4	G3SQJ4	3	3	3		1	3	3	3	3	3	3	8.7	8.7	8.7	53.705	462	462	0	33.317	8.7	119190000	119190000	4414500	4414500	14				18	116;835;1224	True;True;True	211;1738;1739;2450;2451	1560;1561;1562;11453;11454;11455;11456;11457;11458;11459;11460;15202;15203;15204;15205	2048;2049;2050;15534;15535;15536;15537;15538;15539;15540;15541;19885;19886;19887;19888	2050;15536;19886	327;328;329			56;159;322
G3SR13	G3SR13	3	3	3		1	3	3	3	3	3	3	1.2	1.2	1.2	370.87	3387	3387	0	27.03	1.2	267240000	267240000	1965000	1965000	10				20	741;1166;1204	True;True;True	1591;2363;2426	10738;10739;10740;10741;14721;14722;14723;14724;14725;14726;15073	14686;14687;14688;14689;19336;19337;19338;19339;19340;19341;19742	14687;19341;19742	63			3309
G3SR15	G3SR15	7	7	7		1	7	7	7	7	7	7	17	17	17	51.518	454	454	0	51.897	17	844470000	844470000	35186000	35186000	35				21	236;271;883;930;1071;1072;1207	True;True;True;True;True;True;True	399;454;1839;1840;1924;1925;2210;2211;2212;2429;2430	2555;2556;2557;2558;2559;2560;2903;2904;2905;2906;2907;2908;12091;12092;12093;12094;12095;12096;12097;12098;12388;12389;12390;13854;13855;13856;13857;13858;13859;13860;13861;13862;15079;15080;15081;15082;15083;15084;15085	3328;3329;3330;3331;3332;3333;3736;3737;3738;3739;3740;3741;16271;16272;16273;16274;16275;16276;16277;16278;16620;16621;16622;18314;18315;18316;18317;18318;18319;18320;18321;18322;19748;19749;19750;19751;19752;19753;19754	3330;3737;16276;16621;18314;18320;19753	64;65;340			155;331;357
G3SRF7	G3SRF7	7	7	7		1	7	7	7	7	7	7	20.5	20.5	20.5	52.566	473	473	0	56.269	20.5	364160000	364160000	15173000	15173000	23				22	141;642;690;694;785;1033;1229	True;True;True;True;True;True;True	251;1444;1445;1514;1515;1520;1651;2140;2459;2460	1763;1764;1765;1766;1767;10009;10010;10011;10012;10013;10014;10015;10016;10351;10352;10353;10354;10355;10368;11022;11023;11024;13507;13508;13509;15244;15245	2280;2281;2282;2283;2284;13895;13896;13897;13898;13899;13900;13901;13902;14250;14251;14252;14253;14254;14267;15007;15008;15009;17885;17886;17887;19928;19929	2281;13900;14253;14267;15009;17885;19928	66		16;17;18	439		385;404;445
G3SS41	G3SS41	2	2	2		1	2	2	2	2	2	2	5.2	5.2	5.2	61.168	541	541	0	38.518	5.2	85171000	85171000	3041800	3041800	22				23	1010;1228	True;True	2096;2457;2458	13322;15224;15225;15226;15227;15228;15229;15230;15231;15232;15233;15234;15235;15236;15237;15238;15239;15240;15241;15242;15243	17679;19907;19908;19909;19910;19911;19912;19913;19914;19915;19916;19917;19918;19919;19920;19921;19922;19923;19924;19925;19926;19927	17679;19913	341			468
G3SS44	G3SS44	6	6	6		1	6	6	6	6	6	6	14.5	14.5	14.5	63.743	560	560	0	110.91	14.5	395930000	395930000	12772000	12772000	38				24	17;684;801;870;1095;1237	True;True;True;True;True;True	27;28;1507;1678;1810;1811;2248;2249;2471	173;174;175;176;177;178;179;180;181;182;10329;10330;11132;11133;11134;11135;11136;11905;11906;11907;11908;14066;14067;14068;14069;14070;14071;14072;14073;14074;14075;14076;14077;14078;14079;15285;15286	184;185;186;187;188;189;190;191;192;193;14228;14229;15135;15136;15137;15138;15139;15140;16065;16066;16067;16068;18549;18550;18551;18552;18553;18554;18555;18556;18557;18558;18559;18560;18561;18562;19970;19971	187;14229;15137;16066;18557;19970	67;68		19	391;448		282
G3SSG6;G3UL78	G3SSG6	6;1	6;1	6;1		2	6	6	6	6	6	6	9.6	9.6	9.6	84.802	751	751;280	0	53.966	9.6	393370000	393370000	11920000	11920000	18				25	79;654;738;1060;1108;1198	True;True;True;True;True;True	124;1461;1585;1586;1587;2190;2270;2413	827;10097;10721;10722;10723;10724;10725;10726;10727;10728;10729;10730;10731;13777;13778;14172;15006;15007	993;13986;14667;14668;14669;14670;14671;14672;14673;14674;14675;14676;14677;14678;14679;18234;18235;18666;19668;19669	993;13986;14669;18235;18666;19669	69;70;71;342			429;456;462;473
G3SSP6	G3SSP6	2	2	2		1	2	2	2	2	2	2	5.3	5.3	5.3	42.93	376	376	0	15.35	5.3	112830000	112830000	7521900	7521900	6				26	740;1002	True;True	1590;2077;2078;2079	10736;10737;13258;13259;13260;13261;13262;13263;13264;13265;13266	14684;14685;17615;17616;17617;17618;17619;17620;17621;17622;17623	14684;17615	72		20	233		230
G3ST22	G3ST22	7	7	7		1	7	7	7	7	7	7	24.1	24.1	24.1	46.751	419	419	0	52.795	24.1	204450000	204450000	8889200	8889200	17				27	69;85;135;147;764;810;823	True;True;True;True;True;True;True	110;133;243;257;258;1622;1697;1698;1717;1718	769;847;848;849;1745;1800;1801;1802;10865;10866;11211;11212;11213;11345;11346;11347;11348;11349	931;1013;1014;1015;2262;2323;2324;2325;14816;14817;15255;15256;15257;15409;15410;15411;15412;15413	931;1014;2262;2324;14817;15257;15412	343;344		21	255;397		272
G3STE1	G3STE1	8	8	8		1	8	8	8	8	8	8	14	14	14	74.108	665	665	0	64.417	14	861380000	861380000	26103000	26103000	35				28	20;113;144;255;339;678;926;1096	True;True;True;True;True;True;True;True	32;33;206;207;208;254;427;610;1496;1497;1918;2250	195;196;197;198;199;200;201;202;203;204;205;1542;1543;1544;1545;1546;1547;1548;1549;1550;1551;1792;2664;2665;2666;2667;4035;10310;10311;12371;12372;12373;14080;14081	206;207;208;209;210;211;212;213;214;215;216;2029;2030;2031;2032;2033;2034;2035;2036;2037;2038;2039;2315;3457;3458;3459;3460;5377;14209;14210;16603;16604;16605;18563;18564	214;2033;2315;3458;5377;14209;16604;18564	345;346	32	22;23	78;154	511	175;509
G3STP4	G3STP4	3	3	3		1	3	3	3	3	3	3	2.6	2.6	2.6	140.81	1446	1446	0	18.168	2.6	93546000	93546000	1336400	1336400	4				29	517;895;913	True;True;True	1123;1124;1864;1895	8010;8011;8012;12170;12292	11014;11015;11016;16363;16505	11014;16363;16505		33;34;35;36;37;38;39;40			299;832;833;838;839;995;996;998
G3SU45;CON__P41361	G3SU45	26;8	26;8	26;8		2	26	26	26	26	26	26	58.8	58.8	58.8	51.229	452	452;465	0	272.23	58.8	10473000000	10473000000	361120000	361120000	195				30	18;38;39;50;65;109;162;200;208;229;237;238;260;320;703;796;797;811;891;942;943;976;978;1079;1097;1098	True;True;True;True;True;True;True;True;True;True;True;True;True;True;True;True;True;True;True;True;True;True;True;True;True;True	29;30;61;62;78;79;106;198;199;279;345;346;362;387;388;389;390;400;401;402;403;435;572;573;1531;1532;1673;1674;1699;1700;1860;1965;1966;1967;1968;2030;2032;2220;2221;2251;2252;2253;2254	183;184;185;186;187;188;189;190;191;192;361;362;363;364;365;366;534;535;536;537;538;539;540;541;542;543;544;545;546;547;548;549;550;551;552;553;554;555;556;754;1520;1521;1522;1523;1524;1525;1967;1968;1969;1970;1971;1972;1973;1974;1975;1976;2312;2313;2428;2498;2499;2500;2501;2502;2503;2504;2505;2506;2507;2508;2509;2510;2511;2512;2513;2514;2515;2516;2517;2518;2519;2520;2521;2522;2523;2524;2525;2526…	194;195;196;197;198;199;200;201;202;203;399;400;401;402;403;404;614;615;616;617;618;619;620;621;622;623;624;625;626;627;628;629;630;631;632;633;634;635;636;637;638;916;2007;2008;2009;2010;2011;2012;2561;2562;2563;2564;2565;2566;2567;2568;2569;2570;3041;3042;3194;3269;3270;3271;3272;3273;3274;3275;3276;3277;3278;3279;3280;3281;3282;3283;3284;3285;3286;3287;3288;3289;3290;3291;3292;3293;3294;3295;3…	199;400;402;623;916;2010;2568;3042;3194;3300;3338;3340;3502;4914;14384;15126;15129;15261;16352;16987;16991;17284;17301;18340;18565;18578	73;74;75;76;77;78;79;80;347;348;349;350	41;42	24;25;26;27;28;29;30	84;91;93;95;138;191;228;237;288;396;425;438	321;341	40;109;123;301;355;358;443
G3SU79	G3SU79	6	6	6		1	6	6	6	6	6	6	24.5	24.5	24.5	42.54	372	372	0	55.49	24.5	168220000	168220000	8853700	8853700	18				31	197;701;839;1179;1225;1238	True;True;True;True;True;True	335;336;1529;1744;1745;1746;2380;2452;2472;2473	2273;2274;2275;2276;10451;10452;11476;11477;11478;11479;11480;14869;15206;15207;15208;15209;15287;15288	2999;3000;3001;3002;14381;14382;15564;15565;15566;15567;15568;19525;19889;19890;19891;19892;19972;19973	3000;14382;15567;19525;19890;19973	81;82;83;84;351;352			152;153;243;274;314;352
G3SV86	G3SV86	2	2	2		1	2	2	2	2	2	2	8.8	8.8	8.8	29.761	261	261	0	17.54	8.8	71185000	71185000	5084600	5084600	7				32	671;868	True;True	1486;1807	10261;10262;11898;11899;11900;11901;11902	14160;14161;16058;16059;16060;16061;16062	14160;16060
G3SVT6	G3SVT6	7	7	7		1	7	7	7	7	7	7	14.6	14.6	14.6	71.371	652	652	0	100.45	14.6	90471000	90471000	2584900	2584900	10				33	106;212;213;675;752;794;1127	True;True;True;True;True;True;True	195;368;369;1492;1608;1671;2301	1441;1442;1443;1444;2441;2442;2443;10297;10826;11119;14325;14326	1822;1823;1824;1825;3207;3208;3209;14196;14776;15122;18908;18909	1825;3207;3209;14196;14776;15122;18909
G3TV86;G3SX39	G3TV86;G3SX39	11;11	11;11	11;11	;	2	11	11	11	11	11	11	31	31	31	50.03	445	445;462	0	153.95	31	14334000000	14334000000	651560000	651560000	75				35	82;234;248;585;707;708;982;1167;1177;1197;1227	True;True;True;True;True;True;True;True;True;True;True	128;396;397;417;1285;1286;1537;1538;1539;1540;2040;2041;2364;2376;2412;2455;2456	835;2545;2546;2547;2548;2549;2550;2551;2552;2553;2626;2627;2628;2629;2630;2631;8904;8905;8906;8907;8908;10461;10462;10463;10464;10465;10466;10467;10468;10469;13043;13044;13045;13046;13047;13048;13049;13050;13051;13052;13053;13054;13055;13056;13057;13058;13059;13060;14727;14728;14729;14730;14731;14732;14733;14734;14735;14736;14737;14738;14739;14740;14771;15000;15001;15002;15003;15004;15005;15215;1…	1001;3318;3319;3320;3321;3322;3323;3324;3325;3326;3419;3420;3421;3422;3423;3424;12284;12285;12286;12287;12288;14391;14392;14393;14394;14395;14396;14397;14398;14399;17381;17382;17383;17384;17385;17386;17387;17388;17389;17390;17391;17392;17393;17394;17395;17396;17397;17398;17399;17400;19342;19343;19344;19345;19346;19347;19348;19349;19350;19351;19352;19353;19354;19355;19356;19387;19662;19663;19664;1…	1001;3322;3421;12284;14391;14399;17384;19345;19387;19666;19902	85;86;87;88;89;90;353;354;355			210;218;219;256;265;286;301;316;343
G3SX87	G3SX87	5	5	5		1	5	5	5	5	5	5	12.9	12.9	12.9	50.635	448	448	0	60.604	12.9	269290000	269290000	12824000	12824000	16				36	264;270;306;660;1215	True;True;True;True;True	440;441;453;516;517;1472;2438	2777;2778;2779;2780;2781;2782;2901;2902;3292;3293;3294;3295;10199;15119	3577;3578;3579;3580;3581;3582;3733;3734;3735;4371;4372;4373;4374;4375;14095;19788	3578;3734;4375;14095;19788	356		31	314		341
G3SXB4	G3SXB4	2	2	2		1	2	2	2	2	2	2	4	4	4	54.008	471	471	0	13.093	4	46028000	46028000	1704700	1704700	5				37	120;775	True;True	216;217;1638	1571;1572;1573;10964;10965	2059;2060;2061;14949;14950	2061;14950			32			348
G3SXJ5	G3SXJ5	2	2	2		1	2	2	2	2	2	2	6.6	6.6	6.6	26.314	244	244	0	11.583	6.6	237640000	237640000	21603000	21603000	4				38	679;1135	True;True	1498;2310	10312;10313;14384;14385	14211;14212;18973;18974	14211;18974
G3SYB7	G3SYB7	3	3	3		1	3	3	3	3	3	3	12.6	12.6	12.6	35.136	310	310	0	41.106	12.6	1090900000	1090900000	90906000	90906000	35				39	325;646;1026	True;True;True	581;582;1450;2128;2129	3765;3766;3767;3768;3769;10040;10041;10042;10043;10044;10045;10046;10047;10048;10049;10050;10051;13456;13457;13458;13459;13460;13461;13462;13463;13464;13465;13466;13467;13468;13469	5017;5018;5019;5020;5021;13927;13928;13929;13930;13931;13932;13933;13934;13935;13936;13937;13938;13939;13940;17828;17829;17830;17831;17832;17833;17834;17835;17836;17837;17838;17839;17840;17841;17842;17843;17844;17845	5020;13938;17834	91;357			163;181
G3SYR5;CON__Q05443	G3SYR5	15;4	15;4	15;4		2	15	15	15	15	15	15	33.8	33.8	33.8	38.749	340	340;342	0	323.31	33.8	13916000000	13916000000	869730000	869730000	217				40	164;266;452;688;689;699;744;802;803;804;828;957;1000;1001;1029	True;True;True;True;True;True;True;True;True;True;True;True;True;True;True	281;443;444;946;1512;1513;1526;1527;1595;1679;1680;1681;1682;1683;1684;1727;2002;2071;2072;2073;2074;2075;2076;2133;2134	1978;1979;1980;1981;2789;2790;2791;2792;2793;2794;2795;2796;2797;2798;2799;2800;2801;2802;2803;2804;2805;2806;2807;2808;6702;10348;10349;10350;10434;10435;10436;10437;10438;10439;10440;10441;10442;10443;10444;10445;10748;11137;11138;11139;11140;11141;11142;11143;11144;11145;11146;11147;11148;11149;11150;11151;11152;11153;11154;11155;11156;11157;11158;11159;11160;11161;11162;11163;11164;11165;1116…	2572;2573;2574;2575;3589;3590;3591;3592;3593;3594;3595;3596;3597;3598;3599;3600;3601;3602;3603;3604;3605;3606;3607;3608;3609;3610;3611;3612;9265;14247;14248;14249;14359;14360;14361;14362;14363;14364;14365;14366;14367;14368;14369;14370;14371;14372;14373;14374;14696;15141;15142;15143;15144;15145;15146;15147;15148;15149;15150;15151;15152;15153;15154;15155;15156;15157;15158;15159;15160;15161;15162;15…	2574;3590;9265;14247;14249;14371;14696;15159;15213;15222;15468;17125;17553;17611;17866	92;93;94;95;96;97;358;359;360		33	145;149;196;197;216;217;221;234;316		65
G3SYR8	G3SYR8	11	11	11		1	11	11	11	11	11	11	36.1	36.1	36.1	39.839	360	360	0	195.94	36.1	3806000000	3806000000	223880000	223880000	95				41	61;124;449;700;716;728;770;867;1087;1180;1181	True;True;True;True;True;True;True;True;True;True;True	100;101;226;943;1528;1556;1557;1571;1572;1630;1631;1632;1801;1802;1803;1804;1805;1806;2234;2235;2236;2381;2382;2383	735;736;1674;6698;10446;10447;10448;10449;10450;10554;10555;10640;10641;10642;10643;10644;10645;10646;10647;10648;10914;10915;10916;10917;10918;10919;10920;10921;10922;10923;10924;10925;10926;10927;10928;10929;10930;10931;10932;10933;10934;11878;11879;11880;11881;11882;11883;11884;11885;11886;11887;11888;11889;11890;11891;11892;11893;11894;11895;11896;11897;13994;13995;13996;13997;13998;13999;140…	897;898;2191;9261;14375;14376;14377;14378;14379;14380;14490;14491;14583;14584;14585;14586;14587;14588;14589;14590;14591;14868;14869;14870;14871;14872;14873;14874;14875;14876;14877;14878;14879;14880;14881;14882;14883;14884;14885;14886;14887;14888;14889;14890;14891;14892;14893;14894;14895;14896;14897;16038;16039;16040;16041;16042;16043;16044;16045;16046;16047;16048;16049;16050;16051;16052;16053;160…	897;2191;9261;14375;14490;14588;14882;16038;18482;19526;19530	98;99;100;101;102;103;104;105;106;107;361;362;363;364		34	67;90;107;115;116;117;119;172;175;176;256;263;268;336		177
G3T019;CON__P12763	G3T019	19;2	19;2	19;2		2	19	19	19	19	19	19	51	51	51	38.212	357	357;359	0	323.31	51	128210000000	128210000000	7541600000	7541600000	739				42	6;7;54;55;80;81;227;231;232;655;656;710;932;944;945;955;1103;1178;1186	True;True;True;True;True;True;True;True;True;True;True;True;True;True;True;True;True;True;True	8;9;10;11;12;13;89;90;91;92;93;125;126;127;385;392;393;394;1462;1463;1464;1465;1466;1467;1468;1550;1928;1929;1930;1931;1932;1969;1970;1971;1972;1973;1974;1975;1976;1977;2000;2261;2377;2378;2379;2391	32;33;34;35;36;37;38;39;40;41;42;43;44;45;46;47;48;49;50;51;52;53;54;55;56;57;58;59;60;61;62;63;64;65;66;67;68;69;70;71;72;73;74;75;76;77;78;79;80;81;82;83;84;85;86;87;88;89;90;91;92;93;94;95;96;97;98;99;100;101;102;103;104;105;106;107;108;109;110;111;112;113;114;115;116;117;118;119;120;121;122;123;124;125;126;127;128;129;130;131;132;133;134;611;612;613;614;615;616;617;618;619;620;621;622;623;624…	36;37;38;39;40;41;42;43;44;45;46;47;48;49;50;51;52;53;54;55;56;57;58;59;60;61;62;63;64;65;66;67;68;69;70;71;72;73;74;75;76;77;78;79;80;81;82;83;84;85;86;87;88;89;90;91;92;93;94;95;96;97;98;99;100;101;102;103;104;105;106;107;108;109;110;111;112;113;114;115;116;117;118;119;120;121;122;123;124;125;126;127;128;129;130;131;132;133;134;135;136;137;138;139;140;141;142;143;144;145;693;694;695;696;697;698…	120;134;713;874;998;1000;3266;3310;3311;13993;14080;14481;16675;17012;17038;17123;18620;19511;19583	108;109;110;111;112;113;114;365;366;367;368;369;370;371;372	43;44;45		49;61;62;99;104;117;121;124;156;172;174;176;189;220;226	71;194;195
G3T0A5	G3T0A5	6	6	6		1	6	6	6	6	6	6	17	17	17	51.693	483	483	0	41.458	17	417140000	417140000	21955000	21955000	17				43	658;665;806;1018;1169;1226	True;True;True;True;True;True	1470;1479;1687;2108;2366;2453;2454	10193;10194;10195;10196;10197;10240;11190;11191;11192;11193;13403;14743;14744;15210;15211;15212;15213;15214	14089;14090;14091;14092;14093;14136;15234;15235;15236;15237;17762;19359;19360;19893;19894;19895;19896;19897	14093;14136;15235;17762;19359;19894	115;373			173;262
G3T147	G3T147	13	13	13		1	13	13	13	13	13	13	30.2	30.2	30.2	46.334	411	411	0	140.12	30.2	5353800000	5353800000	281780000	281780000	92				44	4;90;157;247;732;813;852;853;946;965;973;1146;1210	True;True;True;True;True;True;True;True;True;True;True;True;True	5;142;272;416;1578;1703;1772;1773;1774;1775;1978;2010;2026;2027;2330;2331;2433	21;22;23;24;25;26;885;886;887;1939;1940;1941;1942;1943;2621;2622;2623;2624;2625;10688;10689;10690;11254;11255;11256;11257;11639;11640;11641;11642;11643;11644;11645;11646;11647;11648;11649;11650;11651;11652;11653;11654;12743;12744;12745;12746;12747;12748;12749;12750;12882;12883;12937;12938;12939;12940;12941;12942;12943;12944;12945;12946;12947;12948;12949;12950;12951;12952;12953;12954;12955;14581;1…	21;22;23;24;25;26;27;28;29;30;1056;1057;1058;2533;2534;2535;2536;2537;3412;3413;3414;3415;3416;3417;3418;14633;14634;14635;15306;15307;15308;15309;15740;15741;15742;15743;15744;15745;15746;15747;15748;15749;15750;15751;15752;15753;15754;15755;15756;15757;15758;15759;17043;17044;17045;17046;17047;17048;17049;17050;17193;17194;17252;17253;17254;17255;17256;17257;17258;17259;17260;17261;17262;17263;…	26;1057;2533;3415;14634;15308;15743;15755;17047;17193;17267;19197;19764	116;374	46;47	35	84;245	210;212	68
G3UEU7;G3T2N3	G3UEU7;G3T2N3	2;2	2;2	2;2	;	2	2	2	2	2	2	2	2.2	2.2	2.2	103.7	914	914;965	0	15.092	2.2	16981000	16981000	346550	346550	5				45	787;1025	True;True	1654;2127	11050;13452;13453;13454;13455	15046;17824;17825;17826;17827	15046;17827
G3T3G4	G3T3G4	4	4	4		1	4	4	4	4	4	4	8.6	8.6	8.6	63.13	648	648	0	21.963	8.6	352270000	352270000	13047000	13047000	1				46	26;345;847;897	True;True;True;True	42;624;1761;1866	259;260;4110;11558;12175;12176;12177	277;278;5462;15649;16371;16372;16373	277;5462;15649;16372	375	48;49;50;51;52;53	36	299	188;191;301;524;526;527	512
G3T3V1	G3T3V1	20	20	20		1	20	20	20	20	20	20	66.6	66.6	66.6	40.396	359	359	0	323.31	66.6	12384000000	12384000000	728470000	728470000	375				47	22;49;224;249;263;451;456;457;575;788;815;821;871;877;941;1082;1136;1137;1193;1220	True;True;True;True;True;True;True;True;True;True;True;True;True;True;True;True;True;True;True;True	36;75;76;77;382;418;419;439;945;952;953;954;955;956;957;1261;1262;1655;1656;1657;1658;1705;1714;1715;1812;1813;1814;1815;1827;1828;1829;1960;1961;1962;1963;1964;2224;2311;2312;2313;2314;2401;2402;2403;2404;2443;2444;2445	216;522;523;524;525;526;527;528;529;530;531;532;533;2482;2483;2484;2485;2632;2633;2634;2635;2636;2637;2638;2639;2640;2641;2642;2643;2644;2645;2745;2746;2747;2748;2749;2750;2751;2752;2753;2754;2755;2756;2757;2758;2759;2760;2761;2762;2763;2764;2765;2766;2767;2768;2769;2770;2771;2772;2773;2774;2775;2776;6700;6701;6801;6802;6803;6804;6805;6806;6807;6808;6809;6810;6811;6812;6813;6814;6815;6816;6817;68…	227;602;603;604;605;606;607;608;609;610;611;612;613;3253;3254;3255;3256;3425;3426;3427;3428;3429;3430;3431;3432;3433;3434;3435;3436;3437;3438;3542;3543;3544;3545;3546;3547;3548;3549;3550;3551;3552;3553;3554;3555;3556;3557;3558;3559;3560;3561;3562;3563;3564;3565;3566;3567;3568;3569;3570;3571;3572;3573;3574;3575;3576;9263;9264;9369;9370;9371;9372;9373;9374;9375;9376;9377;9378;9379;9380;9381;9382;93…	227;610;3254;3428;3556;9263;9374;9387;12142;15059;15312;15403;16080;16212;16983;18397;18995;19033;19612;19862	117;118;119;120;121;122;123;124;125;126;127;128;129;130;131;132;133;134;376;377;378;379;380;381;382;383;384			57;59;61;62;69;76;83;86;100;109;133;148;153;155;156;157;168;181;184;187;205;206;253;255;286;299;335
G3T3Y7	G3T3Y7	9	6	6		1	9	6	6	9	6	6	5.7	4.6	4.6	168.35	1707	1707	0	40.211	5.7	155140000	155140000	1915400	1915400	4				48	98;453;534;535;553;907;918;981;1043	False;True;False;False;True;True;True;True;True	164;165;947;1160;1161;1162;1196;1886;1906;2039;2151	1153;1154;1155;1156;1157;6703;8219;8220;8221;8222;8223;8224;8225;8226;8227;8228;8229;8230;8425;12267;12331;13041;13042;13566;13567;13568	1461;1462;1463;1464;1465;9266;11326;11327;11328;11329;11330;11331;11332;11333;11334;11335;11336;11337;11626;16479;16560;17379;17380;17945;17946;17947	1462;9266;11327;11333;11626;16479;16560;17379;17945	385;386	54;55;56;57;58;59;60;61;62;63;64;65;66;67;68;69;70;71;72	37	886;1016	592;595;596;599;601;602;656;659;668;671;872;874;875;881;884;1013;1018;1340;1342	661
G3T402	G3T402	3	3	3		1	3	3	3	3	3	3	1.4	1.4	1.4	295.08	2941	2941	0	17.754	1.4	57140000	57140000	361650	361650	4				49	172;900;959	True;True;True	298;1873;2004	2054;12200;12828;12829	2663;16396;17132;17133	2663;16396;17132		73;74;75;76;77;78;79			2047;2425;2428;2429;2431;2432;2441
G3T4W3	G3T4W3	3	3	3		1	3	3	3	3	3	3	6.9	6.9	6.9	72.349	655	655	0	20.356	6.9	43982000	43982000	1466100	1466100	5				51	681;706;1037	True;True;True	1502;1536;2145	10318;10459;10460;13526;13527	14217;14389;14390;17904;17905	14217;14389;17904
G3T4X7;G3U4I1	G3T4X7;G3U4I1	10;9	5;4	5;4	;	2	10	5	5	10	5	5	10	6.7	6.7	141.84	1486	1486;1490	0	45.633	10	4823600000	4823600000	61841000	61841000	22				52	150;297;409;413;478;534;539;543;544;1122	False;True;False;True;True;False;False;False;True;True	262;498;819;820;821;822;823;836;1007;1160;1168;1169;1174;1175;2292;2293	1906;3186;3187;3188;5668;5669;5670;5671;5672;5673;5674;5675;5676;5677;5678;5679;5680;5681;5682;5683;5684;5685;5686;5687;5688;5689;5690;5691;5692;5693;5694;5695;5696;5697;5698;5699;5700;5701;5702;5703;5704;5705;5706;5707;5708;5709;5710;5711;5712;5713;5714;5715;5716;5717;5762;5763;5764;5765;7224;7225;7226;7227;7228;7229;7230;8219;8220;8221;8222;8238;8239;8240;8241;8242;8243;8244;8245;8246;8247;8248…	2500;4201;4202;4203;7720;7721;7722;7723;7724;7725;7726;7727;7728;7729;7730;7731;7732;7733;7734;7735;7736;7737;7738;7739;7740;7741;7742;7743;7744;7745;7746;7747;7748;7749;7750;7751;7752;7753;7754;7755;7756;7757;7758;7759;7760;7761;7762;7763;7764;7765;7766;7767;7768;7769;7770;7771;7772;7773;7774;7775;7776;7777;7778;7779;7780;7781;7782;7783;7784;7785;7786;7787;7788;7789;7790;7791;7792;7793;7794;7795…	2500;4201;7766;7949;9992;11327;11356;11374;11382;18864	139;140;141;391;392	80;81;82;83;84;85;86;87;88;89;90;91;92;93;94;95;96;97;98;99;100;101;102;103		272;520;799;910;912	245;248;269;518;530;535;541;793;795;907;916;919;994;997;999;1003;1164;1165;1167;1170;1180;1185;1186;1188
G3T503;G3UA80;G3TVS2;G3TSM2	G3T503;G3UA80;G3TVS2;G3TSM2	12;12;7;6	12;12;7;6	12;12;7;6	;;;	4	12	12	12	12	12	12	6.8	6.8	6.8	333.12	3063	3063;3122;1871;1736	0	166.08	6.8	267800000	267800000	1809500	1809500	27				53	425;653;683;704;814;825;865;887;986;1110;1124;1168	True;True;True;True;True;True;True;True;True;True;True;True	879;1460;1506;1533;1704;1721;1799;1854;2045;2272;2295;2296;2365	6125;10094;10095;10096;10326;10327;10328;10456;11258;11259;11357;11875;11876;12144;13065;14177;14290;14291;14292;14293;14294;14295;14296;14297;14298;14741;14742	8476;13983;13984;13985;14225;14226;14227;14386;15310;15311;15424;16035;16036;16334;17405;18671;18866;18867;18868;18869;18870;18871;18872;18873;18874;19357;19358	8476;13984;14225;14386;15311;15424;16036;16334;17405;18671;18868;19357	142;143;393;394			566;1270;1526;1541
G3T5I1;CON__P00735	G3T5I1	28;7	28;7	28;7		2	28	28	28	28	28	28	43.6	43.6	43.6	69.831	619	619;625	0	323.31	43.6	28736000000	28736000000	1064300000	1064300000	365				54	45;134;185;195;221;222;702;709;723;726;779;993;1011;1028;1040;1041;1078;1084;1132;1171;1172;1191;1199;1211;1230;1231;1235;1236	True;True;True;True;True;True;True;True;True;True;True;True;True;True;True;True;True;True;True;True;True;True;True;True;True;True;True;True	71;241;242;323;333;378;379;380;1530;1541;1542;1543;1544;1545;1546;1547;1548;1549;1564;1568;1569;1642;1643;2058;2059;2097;2098;2131;2132;2148;2149;2219;2227;2228;2306;2368;2369;2370;2398;2414;2434;2461;2462;2463;2464;2469;2470	438;439;440;441;442;443;1728;1729;1730;1731;1732;1733;1734;1735;1736;1737;1738;1739;1740;1741;1742;1743;1744;2184;2185;2186;2187;2188;2189;2190;2191;2192;2193;2194;2195;2196;2197;2198;2199;2200;2201;2202;2203;2204;2205;2206;2249;2250;2251;2252;2253;2254;2255;2256;2257;2258;2259;2260;2261;2262;2263;2264;2265;2266;2267;2268;2269;2270;2271;2464;2465;2466;2467;2468;2469;2470;2471;2472;2473;2474;2475;…	491;492;493;494;495;496;2245;2246;2247;2248;2249;2250;2251;2252;2253;2254;2255;2256;2257;2258;2259;2260;2261;2902;2903;2904;2905;2906;2907;2908;2909;2910;2911;2912;2913;2914;2915;2916;2917;2918;2919;2920;2921;2922;2923;2924;2969;2970;2971;2972;2973;2974;2975;2976;2977;2978;2979;2980;2981;2982;2983;2984;2985;2986;2987;2988;2989;2990;2991;2992;2993;2994;2995;2996;2997;3231;3232;3233;3234;3235;3236;…	492;2250;2912;2983;3231;3244;14383;14408;14528;14560;14961;17494;17692;17857;17928;17941;18335;18415;18930;19364;19373;19606;19670;19765;19930;19936;19967;19969	144;145;146;147;148;149;150;151;395;396;397;398;399;400;401;402	104	38	131;261;322;326;373;379;388;438;455;459;477;507;520;525;557;560	377	381
G3T5N8;CON__Q2UVX4	G3T5N8	19;1	19;1	19;1		2	19	19	19	19	19	19	16.9	16.9	16.9	184.89	1649	1649;1662	0	168.33	16.9	994920000	994920000	10152000	10152000	65				55	121;148;235;244;275;651;697;711;757;769;829;831;856;949;975;994;1069;1089;1141	True;True;True;True;True;True;True;True;True;True;True;True;True;True;True;True;True;True;True	218;259;398;411;412;458;459;1456;1457;1524;1551;1614;1629;1728;1731;1781;1985;1986;2029;2060;2061;2207;2238;2320;2321	1574;1575;1803;1804;1805;2554;2608;2609;2930;2931;2932;2933;10082;10083;10084;10085;10086;10087;10088;10431;10432;10546;10547;10548;10837;10838;10839;10840;10841;10842;10843;10910;10911;10912;10913;11400;11407;11408;11695;12764;12765;12766;12767;12963;12964;12965;12966;12967;13145;13146;13147;13148;13149;13848;13849;13850;14018;14019;14020;14021;14022;14023;14024;14478;14479;14480;14481	2062;2063;2326;2327;2328;3327;3399;3400;3764;3765;3766;3767;13971;13972;13973;13974;13975;13976;13977;14356;14357;14482;14483;14484;14787;14788;14789;14790;14791;14792;14793;14794;14864;14865;14866;14867;15472;15479;15480;15800;17064;17065;17066;17067;17279;17280;17281;17282;17283;17501;17502;17503;17504;17505;18308;18309;18310;18499;18500;18501;18502;18503;18504;18505;19074;19075;19076;19077	2063;2328;3327;3400;3766;13971;14356;14482;14791;14867;15472;15480;15800;17067;17281;17501;18310;18503;19075	152;153;154;403;404;405;406;407		39;40	108;308;353;409;506;878;879;1115		372;822
G3T5X1	G3T5X1	7	7	7		1	7	7	7	7	7	7	13.5	13.5	13.5	70.256	631	631	0	51.424	13.5	524630000	524630000	15430000	15430000	23				56	183;204;251;265;719;725;1134	True;True;True;True;True;True;True	320;355;356;422;442;1560;1567;2309	2181;2395;2396;2397;2651;2783;2784;2785;2786;2787;2788;10570;10571;10572;10573;10574;10575;10576;10577;10610;10611;14380;14381;14382;14383	2899;3152;3153;3154;3444;3583;3584;3585;3586;3587;3588;14510;14511;14512;14513;14514;14515;14516;14517;14551;14552;18969;18970;18971;18972	2899;3153;3444;3583;14510;14552;18971	155;156			209;282
G3T7J1	G3T7J1	2	2	2		1	2	2	2	2	2	2	8.1	8.1	8.1	48.571	418	418	0	16.248	8.1	10541000	10541000	554790	554790	1				57	842;878	True;True	1754;1830	11523;12048	15612;16214	15612;16214	157			195
G3T7P8	G3T7P8	4	4	4		1	4	4	4	4	4	4	14.6	14.6	14.6	35.91	316	316	0	26.238	14.6	71840000	71840000	4225900	4225900	12				58	2;669;674;1039	True;True;True;True	2;1484;1490;1491;2147	7;8;9;10;11;10258;10292;10293;10294;10295;10296;13535;13536	7;8;9;10;11;14157;14191;14192;14193;14194;14195;17913;17914	9;14157;14193;17913	158;159			115;219
G3T7S2	G3T7S2	3	3	3		1	3	3	3	3	3	3	4.1	4.1	4.1	162.16	1672	1672	0	16.609	4.1	193170000	193170000	2476500	2476500	3				59	446;559;911	True;True;True	937;1209;1893	6673;8452;12290	9236;11653;16503	9236;11653;16503		105;106;107;108;109;110;111;112;113;114;115			102;103;106;109;374;375;378;381;798;799;804
G3T7Y2;G3U5Z4;G3UK98	G3T7Y2;G3U5Z4;G3UK98	6;5;4	6;5;4	6;5;4	;;	3	6	6	6	6	6	6	9.1	9.1	9.1	101.5	865	865;830;764	0	53.444	9.1	226960000	226960000	5972700	5972700	27				60	155;166;652;677;712;939	True;True;True;True;True;True	269;270;284;1458;1459;1494;1495;1552;1955;1956;1957	1934;1935;1936;1937;1991;1992;1993;10089;10090;10091;10092;10093;10303;10304;10305;10306;10307;10308;10309;10549;12633;12634;12635;12636;12637;12638;12639;12640	2528;2529;2530;2531;2585;2586;2587;13978;13979;13980;13981;13982;14202;14203;14204;14205;14206;14207;14208;14485;16921;16922;16923;16924;16925;16926;16927;16928	2531;2586;13978;14208;14485;16925	160;408;409		41	31;148;589		101
G3T834	G3T834	5	5	5		1	5	5	5	5	5	5	22.9	22.9	22.9	23.95	201	201	0	39.122	22.9	1533100000	1533100000	219010000	219010000	16				61	287;288;931;1208;1209	True;True;True;True;True	475;476;1926;1927;2431;2432	3033;3034;3035;3036;3037;12391;12392;12393;12394;12395;12396;15086;15087;15088;15089;15090;15091;15092;15093	3921;3922;3923;3924;3925;16623;16624;16625;16626;16627;16628;19755;19756;19757;19758;19759;19760;19761;19762	3922;3925;16625;19757;19762	410			44
G3T9F6	G3T9F6	38	37	33		1	38	37	33	38	37	33	26	25.5	25	181.24	1803	1803	0	323.31	26	14463000000	14463000000	157200000	157200000	189				62	36;98;186;246;321;338;397;400;439;467;533;534;535;555;556;557;558;567;590;621;622;623;686;720;763;772;791;888;904;905;940;960;1012;1013;1056;1058;1059;1088	True;True;True;True;True;True;True;True;True;True;True;False;True;True;True;True;True;True;True;True;True;True;True;True;True;True;True;True;True;True;True;True;True;True;True;True;True;True	58;59;164;165;324;415;574;575;609;804;805;808;920;921;981;1159;1160;1161;1162;1199;1200;1201;1202;1203;1204;1205;1206;1207;1208;1230;1297;1403;1404;1405;1406;1407;1509;1510;1561;1621;1634;1664;1855;1882;1883;1884;1958;1959;2005;2099;2100;2182;2183;2187;2188;2189;2237	348;349;350;351;352;353;354;355;356;357;358;1153;1154;1155;1156;1157;2207;2208;2209;2210;2211;2615;2616;2617;2618;2619;2620;3709;3710;3711;4031;4032;4033;4034;5602;5603;5604;5605;5606;5607;5608;5615;5616;6546;6547;6548;6549;6550;6551;6552;6553;6554;6555;6556;6557;6960;6961;6962;6963;6964;6965;6966;6967;6968;8217;8218;8219;8220;8221;8222;8223;8224;8225;8226;8227;8228;8229;8230;8434;8435;8436;8437;…	384;385;386;387;388;389;390;391;392;393;394;395;396;1461;1462;1463;1464;1465;2925;2926;2927;2928;2929;2930;3406;3407;3408;3409;3410;3411;4922;4923;4924;5373;5374;5375;5376;7639;7640;7641;7642;7643;7644;7645;7652;7653;9010;9011;9012;9013;9014;9015;9016;9017;9018;9019;9020;9021;9022;9023;9024;9025;9026;9027;9603;9604;9605;9606;9607;9608;9609;9610;9611;11324;11325;11326;11327;11328;11329;11330;11331…	385;1462;2926;3407;4922;5374;7642;7653;9015;9607;11324;11327;11333;11637;11638;11648;11652;11945;12369;13592;13593;13599;14239;14519;14815;14926;15107;16335;16467;16472;16932;17134;17695;17702;18190;18225;18232;18497	161;162;385;411;412;413;414;415;416;417;418;419;420;421	54;55;116;117;118;119;120;121;122;123;124;125;126;127;128;129;130;131;132;133;134;135;136;137;138;139;140;141;142;143;144;145;146;147;148;149;150;151;152;153;154;155;156;157;158	42;43;44	88;120;201;221;567;621;800;918;921;947;969;993;1395;1506	474;477;480;486;489;530;531;570;572;576;606;609;624;627;717;729;732;837;840;843;927;929;932;933;935;936;942;945;960;984;987;990;996;1071;1361;1362;1401;1488;1496;1497;1499;1500;1503;1505;1508	492;494;632
G3T9G3	G3T9G3	2	2	2		1	2	2	2	2	2	2	3.1	3.1	3.1	108.3	983	983	0	13.587	3.1	13757000	13757000	259560	259560	2				63	980;1153	True;True	2038;2339	13040;14626	17378;19239	17378;19239
G3T9K5;CON__P07224	G3T9K5	14;2	14;2	14;2		2	14	14	14	14	14	14	26.9	26.9	26.9	75.782	677	677;675	0	163.42	26.9	3957100000	3957100000	119910000	119910000	128				64	27;59;143;158;256;262;635;680;861;872;879;1187;1188;1221	True;True;True;True;True;True;True;True;True;True;True;True;True;True	43;98;253;273;274;275;428;429;430;438;1432;1499;1500;1501;1792;1816;1817;1818;1831;1832;1833;2392;2393;2394;2395;2446	261;262;263;264;730;1791;1944;1945;1946;1947;1948;1949;1950;1951;1952;1953;1954;1955;1956;1957;1958;1959;1960;2668;2669;2670;2671;2672;2673;2674;2675;2676;2677;2678;2679;2680;2681;2682;2683;2684;2685;2686;2687;2688;2689;2690;2691;2692;2693;2694;2732;2733;2734;2735;2736;2737;2738;2739;2740;2741;2742;2743;2744;9938;9939;10314;10315;10316;10317;11797;11798;11968;11969;11970;11971;11972;11973;11974;1…	279;280;281;282;892;2314;2538;2539;2540;2541;2542;2543;2544;2545;2546;2547;2548;2549;2550;2551;2552;2553;2554;3461;3462;3463;3464;3465;3466;3467;3468;3469;3470;3471;3472;3473;3474;3475;3476;3477;3478;3479;3480;3481;3482;3483;3484;3485;3486;3487;3526;3527;3528;3529;3530;3531;3532;3533;3534;3535;3536;3537;3538;3539;3540;3541;13813;13814;14213;14214;14215;14216;15939;15940;16133;16134;16135;16136;16…	280;892;2314;2549;3465;3527;13813;14216;15939;16138;16230;19591;19597;19877	163;164;165;166;167;168;169;170;171;172;173;422;423		45;46	190;197;386;408;410;420;435;438;549;557;583;584;602		387;407
G3TBD6;G3U3T4	G3TBD6;G3U3T4	3;2	3;2	3;2	;	2	3	3	3	3	3	3	1.6	1.6	1.6	283.56	2624	2624;1704	0	21.912	1.6	17153000	17153000	120800	120800	5				65	668;698;1151	True;True;True	1483;1525;2336	10255;10256;10257;10433;14605	14154;14155;14156;14358;19218	14155;14358;19218
G3TCM5	G3TCM5	3	3	3		1	3	3	3	3	3	3	7.1	7.1	7.1	32.216	296	296	0	19.313	7.1	311950000	311950000	16418000	16418000	12				66	253;371;922	True;True;True	424;425;729;730;1910	2653;2654;2655;2656;2657;2658;2659;2660;4967;4968;4969;4970;12340;12341	3446;3447;3448;3449;3450;3451;3452;3453;6732;6733;6734;6735;16569;16570	3448;6734;16569	174;424			104;233
G3TD13	G3TD13	11	11	11		1	11	11	11	11	11	11	34.7	34.7	34.7	35.711	314	314	0	105.8	34.7	740910000	740910000	38995000	38995000	50				67	5;23;210;616;765;782;937;954;984;987;1030	True;True;True;True;True;True;True;True;True;True;True	6;7;37;364;365;366;1381;1382;1623;1646;1647;1947;1948;1949;1998;1999;2043;2046;2047;2135;2136;2137	27;28;29;30;31;217;2431;2432;2433;2434;2435;2436;2437;2438;9616;9617;9618;9619;9620;10867;10868;10869;10870;10871;10988;10989;12592;12593;12594;12595;12596;12597;12598;12817;12818;12819;13063;13066;13067;13494;13495;13496;13497;13498;13499;13500;13501;13502;13503;13504	31;32;33;34;35;228;3197;3198;3199;3200;3201;3202;3203;3204;13347;13348;13349;13350;13351;14818;14819;14820;14821;14822;14973;14974;16880;16881;16882;16883;16884;16885;16886;17120;17121;17122;17403;17406;17407;17872;17873;17874;17875;17876;17877;17878;17879;17880;17881;17882	32;228;3200;13350;14821;14973;16885;17120;17403;17406;17882	425;426;427;428;429;430;431;432;433		47;48	36;39;96;195;216;219;281;288;290		123;197
G3TD88	G3TD88	3	3	3		1	3	3	3	3	3	3	3.9	3.9	3.9	125.48	1114	1114	0	29.619	3.9	38528000	38528000	819750	819750	5				68	156;1170;1192	True;True;True	271;2367;2399;2400	1938;14745;14746;14948;14949;14950	2532;19361;19362;19607;19608;19609	2532;19362;19609			49			819
G3TDW3	G3TDW3	2	2	2		1	2	2	2	2	2	2	6.2	6.2	6.2	46.396	419	419	0	24.479	6.2	12409000	12409000	653080	653080	3				69	194;745	True;True	332;1596	2247;2248;10749	2967;2968;14697	2968;14697
G3TDX2	G3TDX2	3	3	3		1	3	3	3	3	3	3	25.9	25.9	25.9	15.992	147	147	0	31.604	25.9	278270000	278270000	39753000	39753000	8				70	1;597;1080	True;True;True	1;1318;2222	4;5;6;9125;13904;13905;13906;13907	4;5;6;12607;18365;18366;18367;18368	5;12607;18366
G3TE73	G3TE73	2	2	2		1	2	2	2	2	2	2	2.5	2.5	2.5	97.943	887	887	0	12.447	2.5	18488000	18488000	513550	513550	3				71	645;816	True;True	1449;1706	10038;10039;11262	13925;13926;15314	13926;15314	434			136
G3TEC1	G3TEC1	2	2	2		1	2	2	2	2	2	2	4.1	4.1	4.1	91.797	924	924	0	22.365	4.1	2468000000	2468000000	52510000	52510000	7				72	526;542	True;True	1145;1146;1172;1173	8124;8125;8126;8254;8255;8256;8257;8258	11165;11166;11167;11369;11370;11371;11372;11373	11166;11369	435;436;437;438	159;160;161;162;163		738;740;741;750	510;515;732;734;747
G3TER5	G3TER5	7	7	7		1	7	7	7	7	7	7	37.9	37.9	37.9	23.362	203	203	0	87.686	37.9	9875200000	9875200000	897750000	897750000	111				73	131;139;228;956;1142;1144;1157	True;True;True;True;True;True;True	235;249;386;2001;2322;2323;2324;2326;2327;2328;2350;2351;2352	1702;1703;1704;1705;1759;2497;12821;14482;14483;14484;14485;14486;14487;14488;14489;14490;14491;14492;14493;14494;14495;14496;14497;14498;14499;14500;14501;14502;14503;14504;14505;14506;14507;14508;14509;14510;14511;14512;14513;14514;14515;14516;14517;14518;14519;14520;14521;14524;14525;14526;14527;14528;14529;14530;14531;14532;14533;14534;14535;14536;14537;14538;14539;14540;14541;14542;14543;145…	2219;2220;2221;2222;2276;3268;17124;19078;19079;19080;19081;19082;19083;19084;19085;19086;19087;19088;19089;19090;19091;19092;19093;19094;19095;19096;19097;19098;19099;19100;19101;19102;19103;19104;19105;19106;19107;19108;19109;19110;19111;19112;19113;19114;19115;19116;19117;19118;19119;19120;19121;19122;19123;19126;19127;19128;19129;19130;19131;19132;19133;19134;19135;19136;19137;19138;19139;191…	2222;2276;3268;17124;19108;19154;19277	175;176;439;440;441;442		50	45;47;65;118;119;121		74
G3TER7	G3TER7	2	2	2		1	2	2	2	2	2	2	5.6	5.6	5.6	35.808	322	322	0	17.985	5.6	4432300000	4432300000	633190000	633190000	24				74	261;634	True;True	436;437;1430;1431	2711;2712;2713;2714;2715;2716;2717;2718;2719;2720;2721;2722;2723;2724;2725;2726;2727;2728;2729;2730;2731;9935;9936;9937	3505;3506;3507;3508;3509;3510;3511;3512;3513;3514;3515;3516;3517;3518;3519;3520;3521;3522;3523;3524;3525;13810;13811;13812	3511;13811	443;444			42;55
G3TEW9	G3TEW9	5	5	5		1	5	5	5	5	5	5	17.8	17.8	17.8	47.157	415	415	0	43.544	17.8	340990000	340990000	15499000	15499000	17				75	840;875;1131;1165;1233	True;True;True;True;True	1747;1825;2305;2361;2362;2467	11481;12031;12032;12033;14345;14714;14715;14716;14717;14718;14719;14720;15277;15278;15279;15280	15569;16197;16198;16199;18929;19328;19329;19330;19331;19332;19333;19334;19335;19962;19963;19964;19965	15569;16197;18929;19331;19965	177;178			270;392
G3TEY6	G3TEY6	30	30	25		1	30	30	25	30	30	25	66.4	66.4	52	46.264	417	417	0	323.31	66.4	26576000000	26576000000	1265500000	1265500000	456				76	46;47;48;64;142;190;191;192;193;203;661;705;727;747;780;812;826;827;1006;1019;1020;1021;1081;1092;1093;1138;1149;1156;1174;1212	True;True;True;True;True;True;True;True;True;True;True;True;True;True;True;True;True;True;True;True;True;True;True;True;True;True;True;True;True;True	72;73;74;105;252;328;329;330;331;349;350;351;352;353;354;1473;1474;1475;1534;1535;1570;1598;1599;1600;1601;1602;1603;1644;1701;1702;1722;1723;1724;1725;1726;2085;2086;2087;2109;2110;2111;2112;2113;2114;2115;2116;2117;2118;2119;2120;2121;2122;2223;2241;2242;2243;2315;2316;2334;2344;2345;2346;2347;2348;2349;2372;2373;2435	444;445;446;447;448;449;450;451;452;453;454;455;456;457;458;459;460;461;462;463;464;465;466;467;468;469;470;471;472;473;474;475;476;477;478;479;480;481;482;483;484;485;486;487;488;489;490;491;492;493;494;495;496;497;498;499;500;501;502;503;504;505;506;507;508;509;510;511;512;513;514;515;516;517;518;519;520;521;752;753;1768;1769;1770;1771;1772;1773;1774;1775;1776;1777;1778;1779;1780;1781;1782;1783…	497;498;499;500;501;502;503;504;505;506;507;508;509;510;511;512;513;514;515;516;517;518;519;520;521;522;523;524;525;526;527;528;529;530;531;532;533;534;535;536;537;538;539;540;541;542;543;544;545;546;547;548;549;550;551;552;553;554;555;556;557;558;559;560;561;562;563;564;565;566;567;568;569;570;571;572;573;574;575;576;577;578;579;580;581;582;583;584;585;586;587;588;589;590;591;592;593;594;595;596…	503;584;600;915;2297;2948;2949;2960;2965;3057;14116;14388;14576;14704;14971;15279;15425;15435;17647;17773;17787;17795;18388;18515;18521;19056;19207;19264;19378;19777	179;180;181;182;183;184;185;186;445;446;447;448;449;450;451;452;453;454;455	164;165;166	51;52;53;54;55;56	76;97;134;171;177;180;181;184;200;264;279;283;284;308;329;334;354;390;391	73;199;384	71;187;198;243;287;331
G3TF27;G3T298	G3TF27	4;1	4;1	4;1		2	4	4	4	4	4	4	4.8	4.8	4.8	85.214	750	750;776	0	26.984	4.8	60524000	60524000	1551900	1551900	10				77	86;127;250;1234	True;True;True;True	134;230;420;421;2468	850;851;852;1681;2646;2647;2648;2649;2650;15281	1016;1017;1018;2198;3439;3440;3441;3442;3443;19966	1017;2198;3440;19966			57			377
G3TFH9;G3U8M9	G3TFH9;G3U8M9	6;6	5;5	5;5	;	2	6	5	5	6	5	5	5.9	5.3	5.3	130.17	1170	1170;1173	0	38.615	5.9	232180000	232180000	5399500	5399500	13				78	174;279;455;509;610;1190	True;False;True;True;True;True	300;463;951;1102;1373;1374;2397	2058;2059;2060;2061;2062;2956;2957;2958;6800;7912;9594;9595;9596;9597;14945;14946	2667;2668;2669;2670;2671;3791;3792;3793;9368;10900;13325;13326;13327;13328;19604;19605	2669;3793;9368;10900;13326;19605	187;456		14	110;215		1041
G3TG73	G3TG73	10	10	10		1	10	10	10	10	10	10	10.7	10.7	10.7	131.8	1135	1135	0	89.597	10.7	301420000	301420000	4784400	4784400	28				79	154;240;380;714;751;762;857;997;1027;1222	True;True;True;True;True;True;True;True;True;True	268;407;748;1554;1607;1620;1782;1783;2067;2068;2130;2447;2448	1932;1933;2574;5085;10551;10552;10823;10824;10825;10861;10862;10863;11696;11697;11698;13180;13181;13182;13183;13470;13471;13472;13473;13474;15196;15197;15198;15199;15200	2526;2527;3347;6904;14487;14488;14773;14774;14775;14812;14813;14814;15801;15802;15803;17536;17537;17538;17539;17846;17847;17848;17849;17850;19879;19880;19881;19882;19883	2527;3347;6904;14488;14775;14812;15801;17537;17848;19883	188;189;190			204;623;668
G3TG79	G3TG79	6	6	6		1	6	6	6	6	6	6	3.8	3.8	3.8	272.22	2478	2478	0	57.896	3.8	270270000	270270000	2649700	2649700	19				80	118;126;307;1106;1148;1175	True;True;True;True;True;True	213;214;229;518;2265;2266;2333;2374	1565;1566;1567;1680;3296;3297;14155;14156;14157;14158;14594;14595;14763;14764;14765;14766;14767;14768;14769	2053;2054;2055;2197;4376;4377;18649;18650;18651;18652;19205;19206;19379;19380;19381;19382;19383;19384;19385	2054;2197;4376;18649;19205;19383	457;458			953;1561
G3TGB4;CON__Q0VCM5	G3TGB4	3;1	3;1	3;1		2	3	3	3	3	3	3	4	4	4	100.76	907	907;906	0	18.009	4	9278700	9278700	257740	257740	4				81	225;836;1034	True;True;True	383;1740;2141	2486;2487;11461;13510	3257;3258;15542;17888	3258;15542;17888
G3TGG0	G3TGG0	2	2	2		1	2	2	2	2	2	2	3.9	3.9	3.9	47.826	414	414	0	11.93	3.9	98124000	98124000	4266300	4266300	4				82	277;1073	True;True	461;2213	2949;2950;13863;13864	3784;3785;18323;18324	3785;18323
G3TGL3	G3TGL3	2	2	2		1	2	2	2	2	2	2	3.5	3.5	3.5	92.497	832	832	0	22.332	3.5	31164000	31164000	1005300	1005300	3				83	168;613	True;True	288;1378	2002;2003;9607	2598;2599;13338	2599;13338
G3TGR9	G3TGR9	8	8	8		1	8	8	8	8	8	8	20.8	20.8	20.8	53.196	476	476	0	87.133	20.8	1292200000	1292200000	58736000	58736000	73				84	53;62;63;201;644;662;928;1007	True;True;True;True;True;True;True;True	83;84;85;86;87;88;102;103;104;347;1447;1448;1476;1922;2088;2089	579;580;581;582;583;584;585;586;587;588;589;590;591;592;593;594;595;596;597;598;599;600;601;602;603;604;605;606;607;608;609;610;737;738;739;740;741;742;743;744;745;746;747;748;749;750;751;2314;2315;2316;10022;10023;10024;10025;10026;10027;10028;10029;10030;10031;10032;10033;10034;10035;10036;10037;10233;12385;12386;13296;13297;13298;13299;13300;13301	661;662;663;664;665;666;667;668;669;670;671;672;673;674;675;676;677;678;679;680;681;682;683;684;685;686;687;688;689;690;691;692;899;900;901;902;903;904;905;906;907;908;909;910;911;912;913;3043;3044;3045;13909;13910;13911;13912;13913;13914;13915;13916;13917;13918;13919;13920;13921;13922;13923;13924;14129;16617;16618;17653;17654;17655;17656;17657;17658	677;909;913;3043;13921;14129;16618;17653	191;192;193;459;460;461	167	58;59	152;164;167;215;258;343	242	43;246
G3TH25	G3TH25	16	16	13		1	16	16	13	16	16	13	16.3	16.3	14.6	139.2	1470	1470	0	138.86	16.3	182280000000	182280000000	2641800000	2641800000	66				85	105;349;412;426;448;494;538;541;546;568;569;582;602;916;917;988	True;True;True;True;True;True;True;True;True;True;True;True;True;True;True;True	194;637;835;880;941;942;1047;1166;1167;1171;1177;1178;1231;1232;1279;1344;1898;1899;1900;1901;1902;1903;1904;1905;2048	1436;1437;1438;1439;1440;4185;4186;5760;5761;6126;6127;6128;6693;6694;6695;6696;6697;7524;8235;8236;8237;8253;8271;8272;8273;8274;8275;8276;8664;8665;8884;8885;9381;9382;9383;12300;12301;12302;12303;12304;12305;12306;12307;12308;12309;12310;12311;12312;12313;12314;12315;12316;12317;12318;12319;12320;12321;12322;12323;12324;12325;12326;12327;12328;12329;12330;13068;13069	1817;1818;1819;1820;1821;5562;5563;7944;7945;8477;8478;8479;9256;9257;9258;9259;9260;10429;11343;11344;11345;11368;11386;11387;11388;11389;11390;11391;11946;11947;12263;12264;12936;12937;12938;16516;16517;16518;16519;16520;16521;16522;16523;16524;16525;16526;16527;16528;16529;16530;16531;16532;16533;16534;16535;16536;16537;16538;16539;16540;16541;16542;16543;16544;16545;16546;16547;16548;16549;16…	1821;5562;7945;8479;9259;10429;11343;11368;11386;11946;11947;12264;12937;16516;16557;17408	194;462;463	0;1;9;10;168;169;170;171;172;173;174;175;176;177;178;179;180;181;182;183;184;185;186;187;188;189;190;191;192;193;194;195;196;197;198;199;200;201;202;203;204;205	60	427;562;693	316;319;421;423;424;430;558;559;568;570;571;604;607;691;696;697;871;874;880;939;945;946;949;967;970;1045;1048;1051;1054;1081;1093;1095;1117;1120;1123;1126;1138;1153;1162;1167;1168;1170	969
G3TI02;G3TVF3	G3TI02;G3TVF3	13;13	13;13	13;13	;	2	13	13	13	13	13	13	41.9	41.9	41.9	49.476	465	465;484	0	202.18	41.9	2217000000	2217000000	105570000	105570000	75				86	57;160;239;280;305;404;512;570;889;1050;1109;1147;1202	True;True;True;True;True;True;True;True;True;True;True;True;True	95;96;277;404;405;406;464;514;515;812;1106;1233;1234;1235;1856;1857;1858;2171;2172;2271;2332;2423;2424	720;721;722;723;724;725;726;727;1962;1963;1964;2570;2571;2572;2573;2959;3288;3289;3290;3291;5629;5630;5631;5632;5633;5634;5635;7924;7925;7926;7927;7928;7929;7930;7931;8666;8667;8668;8669;12147;12148;12149;12150;12151;12152;12153;12154;12155;12156;12157;13671;13672;13673;13674;13675;13676;13677;14173;14174;14175;14176;14589;14590;14591;14592;14593;15055;15056;15057;15058;15059;15060;15061;15062;15…	882;883;884;885;886;887;888;889;2556;2557;2558;3343;3344;3345;3346;3794;4367;4368;4369;4370;7668;7669;7670;7671;7672;7673;7674;7675;10914;10915;10916;10917;10918;10919;10920;10921;11948;11949;11950;11951;16337;16338;16339;16340;16341;16342;16343;16344;16345;16346;16347;18097;18098;18099;18100;18101;18102;18103;18667;18668;18669;18670;19200;19201;19202;19203;19204;19717;19718;19719;19720;19721;197…	883;2556;3343;3794;4368;7672;10914;11950;16343;18098;18667;19201;19722	195;196;197;198;199;200;464;465;466;467;468			73;106;125;126;388;427;444;445;446;447;451
G3TIC0	G3TIC0	127	126	126		1	127	126	126	127	126	126	77.9	77.9	77.9	128.69	1366	1366	0	323.31	77.9	4152800000000	4152800000000	60186000000	60186000000	4715				87	24;25;32;33;97;99;100;101;102;132;152;175;176;178;179;180;272;282;283;286;292;293;294;299;300;303;304;322;330;334;335;342;343;344;347;348;350;353;354;355;356;357;367;368;370;372;373;374;378;379;381;382;386;387;395;396;414;415;429;434;435;436;437;438;442;443;444;445;460;461;464;468;469;470;473;482;483;484;495;499;506;507;508;515;516;522;523;524;525;547;548;560;562;563;564;565;576;588;591;592;600;6…	True;True;True;True;True;True;True;True;True;True;True;True;True;True;True;True;True;True;True;True;True;True;True;True;True;True;True;True;True;True;True;True;True;True;True;True;True;True;True;True;True;True;True;True;True;True;True;True;True;True;True;True;True;True;True;True;True;True;True;True;True;True;True;True;True;True;True;True;True;True;True;True;True;True;True;True;True;True;True;True…	38;39;40;41;50;51;52;53;163;166;167;168;169;170;171;172;173;174;175;176;177;178;179;180;181;182;183;184;185;186;236;237;238;265;301;302;303;307;308;309;310;311;312;313;314;315;316;455;466;467;473;474;483;484;485;486;487;488;489;500;501;502;503;504;505;508;509;510;511;512;513;576;577;587;588;597;598;599;600;601;602;603;604;613;614;615;616;617;618;619;620;621;622;623;626;627;628;629;630;631;632;633…	218;219;220;221;222;223;224;225;226;227;228;229;230;231;232;233;234;235;236;237;238;239;240;241;242;243;244;245;246;247;248;249;250;251;252;253;254;255;256;257;258;299;300;301;302;303;304;305;306;307;308;309;310;311;312;313;314;315;316;317;318;319;320;321;322;323;324;325;326;327;328;329;330;331;332;333;1147;1148;1149;1150;1151;1152;1158;1159;1160;1161;1162;1163;1164;1165;1166;1167;1168;1169;1170;…	229;230;231;232;233;234;235;236;237;238;239;240;241;242;243;244;245;246;247;248;249;250;251;252;253;254;255;256;257;258;259;260;261;262;263;264;265;266;267;268;269;270;271;272;273;274;275;276;325;326;327;328;329;330;331;332;333;334;335;336;337;338;339;340;341;342;343;344;345;346;347;348;349;350;351;352;353;354;355;356;357;358;359;360;361;362;363;364;365;366;367;368;369;1454;1455;1456;1457;1458;14…	229;271;349;369;1459;1480;1541;1588;1704;2224;2506;2672;2677;2723;2854;2886;3742;3797;3809;3889;4052;4084;4124;4223;4325;4346;4365;4965;5053;5241;5327;5386;5448;5457;5493;5534;5570;5783;5823;5826;5847;5878;6492;6544;6721;6743;6770;6785;6880;6887;6927;6992;7027;7044;7430;7601;7984;8008;8498;8551;8565;8649;8711;8736;9163;9186;9194;9212;9396;9398;9506;9619;9648;9650;9806;10272;10286;10329;10438;1058…	201;202;203;204;205;206;207;208;209;210;211;212;213;214;215;216;217;218;219;220;221;222;469;470;471;472;473;474;475;476;477;478;479;480;481;482;483;484;485;486;487;488;489	206;207;208;209;210;211;212;213;214;215;216;217;218;219;220;221;222;223;224;225;226;227;228;229;230;231;232;233;234;235;236;237;238;239;240;241;242;243;244;245;246;247;248;249;250;251;252;253;254;255;256;257;258;259;260;261;262;263;264;265;266;267;268;269;270;271;272;273;274;275;276;277;278;279;280;281;282;283;284;285;286;287;288;289;290;291;292;293;294;295;296;297;298;299;300;301;302;303;304;305…	61;62;63;64	162;183;191;207;212;272;299;303;369;458;491;507;527;528;531;537;540;546;555;596;620;668;723;734;750;768;825;864;918;929;953;966;977;1002;1026;1029;1037;1041;1083;1086;1143;1144;1253	102;108;111;120;123;137;138;147;150;153;168;171;174;192;195;201;204;210;228;242;245;254;255;258;261;263;269;273;275;278;281;288;293;296;297;300;315;321;324;326;330;332;348;350;363;368;371;372;374;402;408;419;420;428;434;441;444;449;453;456;467;471;477;479;482;489;495;497;500;504;518;522;524;533;534;548;551;552;558;560;570;576;582;584;587;593;594;614;615;617;624;630;635;638;642;651;678;684;686;698…	417;447;1250;1257
G3TII6;G3U5Q0;G3T3I0;G3TE54;G3TYH4	G3TII6;G3U5Q0	7;7;3;3;2	7;7;3;3;2	7;7;3;3;2	;	5	7	7	7	7	7	7	10.1	10.1	10.1	67.594	576	576;578;587;600;430	0	54.011	10.1	504660000	504660000	14843000	14843000	22				88	37;51;161;278;486;676;761	True;True;True;True;True;True;True	60;80;278;462;1029;1493;1619	359;360;557;558;559;560;561;562;1965;1966;2951;2952;2953;2954;2955;7445;10298;10299;10300;10301;10302;10859;10860	397;398;639;640;641;642;643;644;2559;2560;3786;3787;3788;3789;3790;10341;14197;14198;14199;14200;14201;14810;14811	398;642;2560;3788;10341;14197;14811			65			181
G3UA73;G3TIR6	G3UA73;G3TIR6	2;2	2;2	2;2	;	2	2	2	2	2	2	2	4.8	4.8	4.8	53.384	503	503;527	0	13.793	4.8	9026300	9026300	530960	530960	2				89	220;869	True;True	377;1808;1809	2463;11903;11904	3230;16063;16064	3230;16063	223			172
G3TJT8	G3TJT8	15	15	15		1	15	15	15	15	15	15	52.8	52.8	52.8	34.626	303	303	0	323.31	52.8	24205000000	24205000000	1861900000	1861900000	224				90	52;89;151;207;242;748;749;773;880;881;884;967;1038;1213;1216	True;True;True;True;True;True;True;True;True;True;True;True;True;True;True	81;82;138;139;140;141;263;264;360;361;409;1604;1605;1635;1834;1835;1836;1837;1841;1842;1843;1844;1845;1846;1847;1848;1849;1850;2013;2146;2436;2439	563;564;565;566;567;568;569;570;571;572;573;574;575;576;577;578;875;876;877;878;879;880;881;882;883;884;1907;1908;1909;1910;1911;2410;2411;2412;2413;2414;2415;2416;2417;2418;2419;2420;2421;2422;2423;2424;2425;2426;2427;2577;10788;10789;10790;10791;10792;10793;10794;10795;10796;10797;10798;10799;10800;10801;10802;10803;10804;10805;10806;10807;10808;10809;10810;10811;10812;10813;10814;10815;10816;1…	645;646;647;648;649;650;651;652;653;654;655;656;657;658;659;660;1041;1042;1043;1044;1045;1046;1047;1048;1049;1050;1051;1052;1053;1054;1055;2501;2502;2503;2504;2505;3167;3168;3169;3170;3171;3172;3173;3174;3175;3176;3177;3178;3179;3180;3181;3182;3183;3184;3185;3186;3187;3188;3189;3190;3191;3192;3193;3350;14736;14737;14738;14739;14740;14741;14742;14743;14744;14745;14746;14747;14748;14749;14750;14751…	657;1049;2501;3176;3350;14751;14762;14943;16251;16257;16284;17204;17911;19780;19810	224;225;226;227;228;229;230;490;491;492;493	379	66;67	173;184;185;186;223;225;234;237;240;277;295	230	226;262
G3TJV3	G3TJV3	9	9	9		1	9	9	9	9	9	9	22.1	22.1	22.1	52.746	475	475	0	83.16	22.1	1103300000	1103300000	47969000	47969000	39				91	577;733;734;739;767;774;962;1022;1158	True;True;True;True;True;True;True;True;True	1269;1270;1579;1580;1588;1589;1625;1636;1637;2007;2123;2353;2354	8817;8818;8819;8820;8821;8822;8823;8824;8825;10691;10692;10693;10694;10695;10732;10733;10734;10735;10874;10875;10876;10877;10959;10960;10961;10962;10963;12840;12841;12842;13440;13441;13442;14671;14672;14673;14674;14675	12185;12186;12187;12188;12189;12190;12191;12192;12193;14636;14637;14638;14639;14640;14641;14680;14681;14682;14683;14825;14826;14827;14828;14944;14945;14946;14947;14948;17144;17145;17146;17800;17801;17802;17803;19285;19286;19287;19288;19289	12191;14639;14641;14682;14825;14945;17144;17803;19286	231;232;233;234;235;494;495;496			255;259;331;340;346;356;454;466
G3TKR2;G3U5K1	G3TKR2;G3U5K1	2;2	2;2	2;2	;	2	2	2	2	2	2	2	4.7	4.7	4.7	84.22	744	744;751	0	16.716	4.7	5119000	5119000	155120	155120	2				92	94;163	True;True	150;280	992;1977	1222;2571	1222;2571
G3TLG4	G3TLG4	28	28	28		1	28	28	28	28	28	28	71.5	71.5	71.5	30.451	263	263	0	281.39	71.5	9299100000	9299100000	516620000	516620000	205				93	40;41;42;129;130;140;153;181;750;784;808;809;819;820;923;950;951;1016;1017;1114;1115;1128;1129;1130;1154;1160;1161;1194	True;True;True;True;True;True;True;True;True;True;True;True;True;True;True;True;True;True;True;True;True;True;True;True;True;True;True;True	63;64;65;233;234;250;266;267;317;1606;1649;1650;1691;1692;1693;1694;1695;1696;1712;1713;1911;1987;1988;1989;1990;1991;1992;1993;2105;2106;2107;2276;2277;2302;2303;2304;2340;2341;2342;2356;2357;2405;2406	367;368;369;370;371;372;373;374;375;376;377;378;379;380;381;382;383;384;1689;1690;1691;1692;1693;1694;1695;1696;1697;1698;1699;1700;1701;1760;1761;1762;1914;1915;1916;1917;1918;1919;1920;1921;1922;1923;1924;1925;1926;1927;1928;1929;1930;1931;2173;10820;10821;10822;10992;10993;10994;10995;10996;10997;10998;10999;11000;11001;11002;11003;11004;11005;11006;11007;11008;11009;11010;11011;11012;11013;11…	405;406;407;408;409;410;411;412;413;414;415;416;417;418;419;420;421;422;2206;2207;2208;2209;2210;2211;2212;2213;2214;2215;2216;2217;2218;2277;2278;2279;2508;2509;2510;2511;2512;2513;2514;2515;2516;2517;2518;2519;2520;2521;2522;2523;2524;2525;2891;14770;14771;14772;14977;14978;14979;14980;14981;14982;14983;14984;14985;14986;14987;14988;14989;14990;14991;14992;14993;14994;14995;14996;14997;14998;14…	405;413;417;2212;2216;2277;2520;2891;14772;14991;15246;15249;15378;15380;16572;17084;17090;17750;17761;18682;18691;18910;18912;18927;19242;19304;19311;19637	236;237;238;497;498;499;500;501;502;503;504;505			55;72;92;93;97;121;128;132;185;195;236;244
G3TLR9;G3TTL8	G3TLR9;G3TTL8	2;2	2;2	2;2	;	2	2	2	2	2	2	2	9.1	9.1	9.1	25.351	243	243;247	0	13.37	9.1	54834000	54834000	4218000	4218000	9				94	58;1150	True;True	97;2335	728;729;14600;14601;14602;14603;14604	890;891;19211;19212;19213;19214;19215;19216;19217	891;19214	506			165
G3TMA0	G3TMA0	4	4	4		1	4	4	4	4	4	4	8.5	8.5	8.5	46.184	402	402	0	26.894	8.5	418020000	418020000	20901000	20901000	13				95	74;226;259;1189	True;True;True;True	119;384;434;2396	814;815;2488;2489;2490;2491;2492;2704;2705;14941;14942;14943;14944	977;978;3259;3260;3261;3262;3263;3498;3499;19600;19601;19602;19603	977;3262;3498;19602
G3TMK8;CON__ENSEMBL:ENSBTAP00000013050	G3TMK8	27;1	27;1	27;1		2	27	27	27	27	27	27	63.6	63.6	63.6	48.831	434	434;452	0	323.31	63.6	12492000000	12492000000	543130000	543130000	264				96	28;29;44;68;218;219;276;458;488;578;579;636;672;673;722;760;843;845;846;851;873;874;927;1036;1104;1206;1217	True;True;True;True;True;True;True;True;True;True;True;True;True;True;True;True;True;True;True;True;True;True;True;True;True;True;True	44;45;46;69;70;109;375;376;460;958;1032;1033;1271;1272;1273;1274;1433;1487;1488;1489;1563;1617;1618;1755;1758;1759;1760;1770;1771;1819;1820;1821;1822;1823;1824;1919;1920;1921;2144;2262;2263;2428;2440	265;266;267;268;269;270;271;272;273;274;416;417;418;419;420;421;422;423;424;425;426;427;428;429;430;431;432;433;434;435;436;437;768;2460;2461;2462;2934;2935;2936;2937;2938;2939;2940;2941;2942;2943;2944;2945;2946;2947;2948;6820;7464;7465;7466;7467;7468;7469;7470;8826;8827;8828;8829;8830;8831;8832;8833;8834;8835;8836;8837;8838;8839;8840;8841;8842;8843;8844;8845;8846;8847;8848;8849;8850;8851;9940;99…	283;284;285;286;287;288;289;290;291;292;464;465;466;467;468;469;470;471;472;473;474;475;476;477;478;479;480;481;482;483;484;485;486;487;488;489;490;930;3227;3228;3229;3768;3769;3770;3771;3772;3773;3774;3775;3776;3777;3778;3779;3780;3781;3782;3783;9390;10365;10366;10367;10368;10369;10370;10371;12194;12195;12196;12197;12198;12199;12200;12201;12202;12203;12204;12205;12206;12207;12208;12209;12210;122…	283;292;474;930;3227;3229;3768;9390;10370;12210;12219;13824;14177;14186;14524;14805;15613;15642;15646;15730;16174;16194;16608;17901;18628;19746;19813	239;240;241;242;243;244;245;246;507;508;509;510;511;512		68;69;70;71;72	63;67;124;127;145;146;152;170;215;231;272;285;317;366		296;318;323;413;421
G3TMX5;CON__Q3ZBS7	G3TMX5	11;5	11;5	11;5		2	11	11	11	11	11	11	22.4	22.4	22.4	47.508	424	424;484	0	109.87	22.4	13119000000	13119000000	655930000	655930000	253				97	70;149;580;776;863;890;977;1023;1024;1105;1203	True;True;True;True;True;True;True;True;True;True;True	111;260;261;1275;1276;1639;1795;1859;2031;2124;2125;2126;2264;2425	770;771;772;773;1806;1807;1808;1809;1810;1811;1812;1813;1814;1815;1816;1817;1818;1819;1820;1821;1822;1823;1824;1825;1826;1827;1828;1829;1830;1831;1832;1833;1834;1835;1836;1837;1838;1839;1840;1841;1842;1843;1844;1845;1846;1847;1848;1849;1850;1851;1852;1853;1854;1855;1856;1857;1858;1859;1860;1861;1862;1863;1864;1865;1866;1867;1868;1869;1870;1871;1872;1873;1874;1875;1876;1877;1878;1879;1880;1881;188…	932;933;934;935;2329;2330;2331;2332;2333;2334;2335;2336;2337;2338;2339;2340;2341;2342;2343;2344;2345;2346;2347;2348;2349;2350;2351;2352;2353;2354;2355;2356;2357;2358;2359;2360;2361;2362;2363;2364;2365;2366;2367;2368;2369;2370;2371;2372;2373;2374;2375;2376;2377;2378;2379;2380;2381;2382;2383;2384;2385;2386;2387;2388;2389;2390;2391;2392;2393;2394;2395;2396;2397;2398;2399;2400;2401;2402;2403;2404;240…	934;2359;12221;14952;15957;16348;17296;17804;17823;18648;19735	247;513;514	380		109;166;175	202
G3TNL4;G3TS62	G3TNL4;G3TS62	2;2	2;2	2;2	;	2	2	2	2	2	2	2	2.5	2.5	2.5	130.39	1351	1351;1626	0.0081301	10.904	2.5	20906000	20906000	312030	312030	3				98	571;921	True;True	1236;1909	8670;12338;12339	11952;16567;16568	11952;16567	248;515	381;382;383;384;385	73;74	301;307	305;308;311;314;316	625;628
G3TQ58;CON__Q3MHN2;G3TH05;G3TTP8	G3TQ58	13;1;1;1	13;1;1;1	13;1;1;1		4	13	13	13	13	13	13	30.9	30.9	30.9	58.317	512	512;548;2042;2044	0	116.96	30.9	1202200000	1202200000	54646000	54646000	70				99	34;35;617;637;731;818;974;1035;1064;1083;1086;1155;1176	True;True;True;True;True;True;True;True;True;True;True;True;True	54;55;56;57;1383;1384;1434;1435;1577;1710;1711;2028;2142;2143;2194;2195;2225;2226;2231;2232;2233;2343;2375	334;335;336;337;338;339;340;341;342;343;344;345;346;347;9621;9622;9623;9624;9625;9626;9627;9949;9950;10687;11312;11313;11314;11315;11316;11317;11318;11319;11320;11321;12956;12957;12958;12959;12960;12961;12962;13511;13512;13513;13514;13515;13516;13517;13518;13795;13796;13797;13798;13799;13800;13801;13802;13936;13937;13938;13939;13940;13941;13988;13989;13990;13991;13992;13993;14635;14770	370;371;372;373;374;375;376;377;378;379;380;381;382;383;13352;13353;13354;13355;13356;13357;13358;13359;13826;13827;14632;15365;15366;15367;15368;15369;15370;15371;15372;15373;15374;17272;17273;17274;17275;17276;17277;17278;17889;17890;17891;17892;17893;17894;17895;17896;18252;18253;18254;18255;18256;18257;18258;18259;18260;18398;18399;18400;18401;18402;18403;18468;18469;18470;18471;18472;18473;1…	373;383;13358;13826;14632;15366;17277;17894;18254;18399;18470;19248;19386	249;250;251;252;253;254;255;516;517;518;519		75	35;37;39;151;192;199;247;423;429;444;469		280
G3TQI0;G3UBK1;G3ULD2;G3U0A3	G3TQI0;G3UBK1;G3ULD2;G3U0A3	2;2;2;1	2;2;2;1	2;2;2;1	;;;	4	2	2	2	2	2	2	10.8	10.8	10.8	26.689	232	232;305;381;144	0	15.865	10.8	83087000	83087000	6923900	6923900	6				100	217;1066	True;True	374;2203	2459;13821;13822;13823;13824;13825	3226;18281;18282;18283;18284;18285	3226;18285
G3TQR3	G3TQR3	2	2	2		1	2	2	2	2	2	2	11.1	11.1	11.1	23.206	207	207	0	12.254	11.1	15720000	15720000	1429100	1429100	2				101	399;985	True;True	807;2044	5614;13064	7651;17404	7651;17404
G3TS89;G3SY10	G3TS89;G3SY10	41;39	41;39	40;38	;	2	41	41	40	41	41	40	44.7	44.7	43.9	145.22	1500	1500;1458	0	323.31	44.7	37789000000	37789000000	524840000	524840000	355				102	93;177;298;326;329;332;346;358;359;393;422;430;431;441;447;465;477;485;487;498;511;543;545;554;566;583;584;605;612;771;799;862;958;991;995;1009;1111;1119;1120;1121;1123	True;True;True;True;True;True;True;True;True;True;True;True;True;True;True;True;True;True;True;True;True;True;True;True;True;True;True;True;True;True;True;True;True;True;True;True;True;True;True;True;True	149;304;305;306;499;583;586;591;625;668;669;670;785;786;871;872;873;874;875;884;885;924;938;939;940;973;1004;1005;1006;1028;1030;1031;1059;1104;1105;1174;1176;1197;1198;1229;1280;1281;1282;1283;1284;1349;1350;1376;1377;1633;1676;1793;1794;2003;2055;2056;2062;2063;2064;2065;2093;2094;2095;2273;2288;2289;2290;2291;2294	982;983;984;985;986;987;988;989;990;991;2070;2071;2072;2073;2074;2075;2076;2077;2078;2079;2080;2081;2082;2083;2084;2085;2086;2087;2088;3189;3190;3191;3192;3193;3194;3195;3196;3770;3771;3772;3781;3782;3783;3784;3785;3786;3807;3808;4111;4419;4420;4421;4422;4423;4424;4425;4426;4427;4428;5348;5349;5350;5351;5352;5353;5354;6070;6071;6072;6073;6074;6075;6076;6077;6078;6079;6080;6081;6082;6083;6084;6085…	1210;1211;1212;1213;1214;1215;1216;1217;1218;1219;1220;1221;2679;2680;2681;2682;2683;2684;2685;2686;2687;2688;2689;2690;2691;2692;2693;2694;2695;2696;2697;2698;2699;2700;2701;2702;2703;2704;2705;2706;2707;4204;4205;4206;4207;4208;4209;4210;4211;5022;5023;5024;5037;5038;5039;5040;5041;5042;5043;5044;5065;5066;5463;5879;5880;5881;5882;5883;5884;5885;5886;5887;5888;5889;7260;7261;7262;7263;7264;7265…	1217;2691;4204;5023;5042;5065;5463;5881;5886;7262;8420;8499;8502;9054;9255;9514;9982;10340;10360;10587;10913;11374;11384;11629;11942;12268;12283;12976;13334;14907;15132;15952;17129;17485;17511;17677;18672;18842;18848;18856;18865	256;257;258;259;260;261;520;521;522;523;524;525;526;527;528;529;530;531;532;533;534;535;536	386;387;388;389;390;391;392;393;394;395;396;397;398;399;400;401;402;403;404;405;406;407;408;409;410;411;412;413;414;415;416;417;418;419;420;421;422;423;424;425;426;427;428;429;430;431;432;433;434;435;436;437;438;439;440;441;442;443;444;445;446;447;448;449;450;451;452;453;454;455;456;457;458;459;460;461;462;463;464;465;466;467;468;469;470	76;77;78;79	141;208;225;228;230;231;273;275;402;404;417;492;558;578;582;903;1001;1152;1161;1164;1190;1279;1382	132;134;138;143;213;240;243;246;276;285;410;411;420;429;438;444;450;453;461;462;486;488;498;510;516;561;564;567;570;579;594;600;602;603;645;660;774;776;801;807;812;819;821;828;854;858;906;912;920;921;927;936;941;942;948;962;963;966;972;984;999;1008;1011;1013;1017;1026;1032;1047;1059;1074;1076;1080;1086;1089;1095;1122;1155;1157;1158;1160;1170;1172;1179;1199;1200	212;998;1007;1283
G3TSB6	G3TSB6	2	2	2		1	2	2	2	2	2	2	22.2	22.2	22.2	14.858	135	135	0	17.5	22.2	115130000	115130000	16447000	16447000	3				103	715;1099	True;True	1555;2255	10553;14098;14099;14100	14489;18582;18583;18584	14489;18583
G3TSP3	G3TSP3	4	4	3		1	4	4	3	4	4	3	17.7	17.7	13.3	33.121	293	293	0	48.594	17.7	485100000	485100000	30319000	30319000	26				104	21;137;1183;1195	True;True;True;True	34;35;245;246;2386;2387;2407;2408;2409	206;207;208;209;210;211;212;213;214;215;1752;1753;1754;1755;14885;14886;14887;14888;14889;14890;14891;14892;14893;14894;14895;14896;14977;14978;14979;14980;14981;14982;14983;14984;14985;14986	217;218;219;220;221;222;223;224;225;226;2269;2270;2271;2272;19541;19542;19543;19544;19545;19546;19547;19548;19549;19550;19551;19552;19638;19639;19640;19641;19642;19643;19644;19645;19646;19647;19648	220;2269;19545;19640	262;537;538;539;540			86;157;195;196;211
G3U8Y9;G3TTN4	G3U8Y9;G3TTN4	3;3	3;3	3;3	;	2	3	3	3	3	3	3	9.1	9.1	9.1	41.589	362	362;383	0	19.276	9.1	73715000	73715000	3350700	3350700	7				105	19;759;805	True;True;True	31;1616;1685;1686	193;194;10845;11186;11187;11188;11189	204;205;14796;15230;15231;15232;15233	205;14796;15230	263		80	186		138
G3TUP1	G3TUP1	4	4	4		1	4	4	4	4	4	4	16.3	16.3	16.3	53.331	485	485	0	65.688	16.3	144660000	144660000	7613800	7613800	19				106	685;947;983;1014	True;True;True;True	1508;1979;1980;2042;2101	10331;10332;10333;10334;10335;10336;12751;12752;12753;12754;12755;13061;13062;13354;13355;13356;13357;13358;13359;13360	14230;14231;14232;14233;14234;14235;17051;17052;17053;17054;17055;17401;17402;17712;17713;17714;17715;17716;17717;17718	14232;17051;17401;17713	264;541			89;202
G3TWP5	G3TWP5	3	2	2		1	3	2	2	3	2	2	8.4	5.2	5.2	44.802	403	403	0	14.42	8.4	1102000000	1102000000	68875000	68875000	23				107	21;146;833	False;True;True	34;35;256;1734;1735	206;207;208;209;210;211;212;213;214;215;1796;1797;1798;1799;11419;11420;11421;11422;11423;11424;11425;11426;11427;11428;11429;11430;11431;11432;11433;11434;11435	217;218;219;220;221;222;223;224;225;226;2319;2320;2321;2322;15491;15492;15493;15494;15495;15496;15497;15498;15499;15500;15501;15502;15503;15504;15505;15506;15507;15508;15509;15510	220;2320;15502	537;542			196;267
G3TXA1	G3TXA1	4	4	4		1	4	4	4	4	4	4	7.8	7.8	7.8	53.161	477	477	0	27.842	7.8	739600000	739600000	32157000	32157000	18				108	223;783;850;1049	True;True;True;True	381;1648;1768;1769;2170	2477;2478;2479;2480;2481;10990;10991;11621;11622;11623;11624;13667;13668;13669;13670	3245;3246;3247;3248;3249;3250;3251;3252;14975;14976;15722;15723;15724;15725;18093;18094;18095;18096	3252;14976;15722;18094			81			379
G3TZT8	G3TZT8	5	5	5		1	5	5	5	5	5	5	32.3	32.3	32.3	22.471	201	201	0	36.518	32.3	314190000	314190000	24169000	24169000	18				109	12;308;398;832;972	True;True;True;True;True	20;21;519;806;1732;1733;2025	157;158;159;3298;5609;5610;5611;5612;5613;11409;11410;11411;11412;11413;11414;11415;11416;11417;11418;12936	168;169;170;4378;7646;7647;7648;7649;7650;15481;15482;15483;15484;15485;15486;15487;15488;15489;15490;17251	168;4378;7648;15488;17251	543;544			80;166
G3U0Y7;CON__P00978	G3U0Y7	4;1	4;1	4;1		2	4	4	4	4	4	4	16.5	16.5	16.5	39.389	352	352;352	0	34.901	16.5	1039100000	1039100000	61121000	61121000	21				110	165;214;640;855	True;True;True;True	282;283;370;1442;1780	1982;1983;1984;1985;1986;1987;1988;1989;1990;2444;2445;2446;2447;2448;2449;2450;2451;2452;10005;11694	2576;2577;2578;2579;2580;2581;2582;2583;2584;3210;3211;3212;3213;3214;3215;3216;3217;3218;3219;13891;15799	2579;3213;13891;15799			82			181
G3U6S3	G3U6S3	7	7	7		1	7	7	7	7	7	7	26.2	26.2	26.2	35.724	321	321	0	65.305	26.2	1664700000	1664700000	104040000	104040000	49				111	3;14;83;88;735;968;1159	True;True;True;True;True;True;True	3;4;23;24;129;137;1581;1582;2014;2355	12;13;14;15;16;17;18;19;20;162;163;164;165;166;167;836;837;872;873;874;10696;10697;10698;10699;10700;10701;10702;10703;10704;10705;10706;10707;10708;10709;10710;10711;12896;12897;14676;14677;14678;14679;14680;14681;14682;14683;14684;14685;14686	12;13;14;15;16;17;18;19;20;173;174;175;176;177;178;1002;1003;1038;1039;1040;14642;14643;14644;14645;14646;14647;14648;14649;14650;14651;14652;14653;14654;14655;14656;14657;17207;17208;19290;19291;19292;19293;19294;19295;19296;19297;19298;19299;19300	13;176;1003;1038;14646;17208;19291	265;266;545;546			126;237;257;259
G3U7X8;G3T4M5	G3U7X8;G3T4M5	36;34	31;30	31;30	;	2	36	31	31	36	31	31	30.8	30.1	30.1	130.48	1341	1341;1354	0	323.31	30.8	20063000000	20063000000	290770000	290770000	240				112	98;205;206;245;318;319;327;328;340;341;440;462;492;497;518;519;520;521;528;534;535;537;549;621;624;625;755;790;905;906;961;971;1052;1057;1090;1107	False;True;True;True;True;True;True;True;True;True;True;True;True;True;True;True;True;True;True;False;False;True;True;False;True;True;True;True;False;True;True;True;True;True;True;True	164;165;357;358;359;413;414;570;571;584;585;611;612;922;923;963;1045;1055;1056;1057;1058;1125;1126;1127;1128;1129;1130;1131;1132;1148;1160;1161;1162;1165;1182;1403;1408;1409;1410;1411;1612;1660;1661;1662;1663;1883;1884;1885;2006;2022;2023;2024;2174;2175;2184;2185;2186;2239;2267;2268;2269	1153;1154;1155;1156;1157;2398;2399;2400;2401;2402;2403;2404;2405;2406;2407;2408;2409;2610;2611;2612;2613;2614;3686;3687;3688;3689;3690;3773;3774;3775;3776;3777;3778;3779;3780;4036;4037;4038;4039;4040;6558;6559;6560;6561;6562;6563;6564;6565;6566;6567;6568;6569;6829;6830;7519;7520;7521;7522;7656;7657;7658;7659;7660;7661;7662;7663;7664;7665;8013;8014;8015;8016;8017;8018;8019;8020;8021;8022;8023;8024…	1461;1462;1463;1464;1465;3155;3156;3157;3158;3159;3160;3161;3162;3163;3164;3165;3166;3401;3402;3403;3404;3405;4899;4900;4901;4902;4903;5025;5026;5027;5028;5029;5030;5031;5032;5033;5034;5035;5036;5378;5379;5380;5381;5382;9028;9029;9030;9031;9032;9033;9034;9035;9036;9037;9038;9039;9040;9041;9042;9043;9044;9045;9046;9047;9048;9049;9050;9051;9052;9399;9400;10424;10425;10426;10427;10577;10578;10579;10…	1462;3161;3166;3404;4899;4902;5030;5033;5379;5382;9029;9400;10425;10578;11017;11019;11027;11035;11169;11327;11333;11342;11434;13592;13606;13622;14785;15097;16472;16478;17141;17247;18116;18211;18508;18664	267;268;269;385;547;548;549;550;551;552;553;554;555	54;55;471;472;473;474;475;476;477;478;479;480;481;482;483;484;485;486;487;488;489;490;491;492;493;494;495;496;497;498;499;500;501;502;503;504;505;506;507;508;509;510;511;512;513;514;515;516;517;518;519;520;521;522;523	43;44;83;84;85;86;87;88	99;454;457;483;505;529;931;1135;1136;1202;1230;1312;1321	2;3;6;9;15;17;18;62;102;104;108;150;156;158;159;177;180;192;194;197;252;255;258;264;267;336;337;339;345;348;463;465;468;469;471;472;478;481;496;499;520;523;526;532;607;874;880;886;892;897;898;900;934;937;939	21;23;40;66;514;1231;1319;1340
G3U800	G3U800	5	4	2		1	5	4	2	5	4	2	9.8	6.6	4	43.675	396	396	0	27.597	9.8	1763400000	1763400000	135640000	135640000	27				113	114;424;1163;1184;1185	True;False;True;True;True	209;877;878;2359;2388;2389;2390	1552;1553;1554;6105;6106;6107;6108;6109;6110;6111;6112;6113;6114;6115;6116;6117;6118;6119;6120;6121;6122;6123;6124;14703;14704;14705;14706;14707;14708;14709;14710;14711;14712;14897;14898;14899;14900;14901;14902;14903;14904;14905;14906;14907;14908;14909;14910;14911;14912;14913;14914;14915;14916;14917;14918;14919;14920;14921;14922;14923;14924	2040;2041;2042;8452;8453;8454;8455;8456;8457;8458;8459;8460;8461;8462;8463;8464;8465;8466;8467;8468;8469;8470;8471;8472;8473;8474;8475;19317;19318;19319;19320;19321;19322;19323;19324;19325;19326;19553;19554;19555;19556;19557;19558;19559;19560;19561;19562;19563;19564;19565;19566;19567;19568;19569;19570;19571;19572;19573;19574;19575;19576;19577;19578;19579;19580;19581	2042;8462;19323;19556;19581	556;557			189;260
G3U8A3	G3U8A3	4	4	4		1	4	4	4	4	4	4	23.1	23.1	23.1	21.904	199	199	0	68.43	23.1	1126000000	1126000000	140750000	140750000	40				114	16;111;844;1015	True;True;True;True	26;203;1756;1757;2102;2103;2104	171;172;1537;1538;11525;11526;11527;11528;11529;13361;13362;13363;13364;13365;13366;13367;13368;13369;13370;13371;13372;13373;13374;13375;13376;13377;13378;13379;13380;13381;13382;13383;13384;13385;13386;13387;13388;13389;13390	182;183;2024;2025;15614;15615;15616;15617;15618;17719;17720;17721;17722;17723;17724;17725;17726;17727;17728;17729;17730;17731;17732;17733;17734;17735;17736;17737;17738;17739;17740;17741;17742;17743;17744;17745;17746;17747;17748;17749	183;2025;15614;17725	558;559		89	50;56		43
G3U8J5	G3U8J5	8	8	7		1	8	8	7	8	8	7	22.8	22.8	19.5	44.417	400	400	0	76.677	22.8	1201000000	1201000000	75061000	75061000	32				115	78;138;145;424;647;1143;1173;1196	True;True;True;True;True;True;True;True	123;247;248;255;877;878;1451;2325;2371;2410;2411	821;822;823;824;825;826;1756;1757;1758;1793;1794;1795;6105;6106;6107;6108;6109;6110;6111;6112;6113;6114;6115;6116;6117;6118;6119;6120;6121;6122;6123;6124;10052;14522;14523;14758;14759;14760;14987;14988;14989;14990;14991;14992;14993;14994;14995;14996;14997;14998;14999	984;985;986;987;988;989;990;991;992;2273;2274;2275;2316;2317;2318;8452;8453;8454;8455;8456;8457;8458;8459;8460;8461;8462;8463;8464;8465;8466;8467;8468;8469;8470;8471;8472;8473;8474;8475;13941;19124;19125;19374;19375;19376;19649;19650;19651;19652;19653;19654;19655;19656;19657;19658;19659;19660;19661	989;2273;2317;8462;13941;19124;19375;19658	270;271;556;560;561			206;207;264;302;303
G3U9G5	G3U9G5	3	3	3		1	3	3	3	3	3	3	15.4	15.4	15.4	29.711	267	267	0	24.65	15.4	189110000	189110000	10506000	10506000	20				116	60;71;1139	True;True;True	99;112;113;114;2317	731;732;733;734;774;775;776;777;778;779;780;781;782;783;784;785;786;787;14466;14467	893;894;895;896;936;937;938;939;940;941;942;943;944;945;946;947;948;949;19061;19062	894;937;19062	562		90	107		102
G3UAR2	G3UAR2	2	2	2		1	2	2	2	2	2	2	8.8	8.8	8.8	25.447	227	227	0	16.563	8.8	126500000	126500000	9730900	9730900	8				117	133;1112	True;True	239;240;2274	1719;1720;1721;1722;1723;1724;1725;1726;1727;14179;14180	2236;2237;2238;2239;2240;2241;2242;2243;2244;18673;18674	2244;18674	272			78
G3UB83;G3TAG1	G3UB83;G3TAG1	2;1	2;1	2;1	;	2	2	2	2	2	2	2	1.8	1.8	1.8	189.8	1768	1768;1769	0	20.676	1.8	3118600	3118600	38983	38983	1				118	532;1223	True;True	1158;2449	8216;15201	11323;19884	11323;19884		524			1687
G3UDX4	G3UDX4	2	2	2		1	2	2	2	2	2	2	4.4	4.4	4.4	57.386	524	524	0	13.063	4.4	16860000	16860000	702520	702520	2				119	402;758	True;True	810;1615	5619;10844	7656;14795	7656;14795
G3UE48;G3SSE0;CON__Q862S4	G3UE48;G3SSE0	144;143;1	144;143;1	139;138;1	;	3	144	144	139	144	144	139	73.3	73.3	72.7	138.15	1455	1455;1450;114	0	323.31	73.3	5961900000000	5961900000000	81670000000	81670000000	5945				120	43;91;92;96;103;104;117;136;150;169;170;171;281;284;285;289;290;291;295;296;301;302;310;311;312;313;314;315;316;317;323;324;331;333;336;337;351;352;360;361;362;363;364;365;366;369;375;376;377;383;384;385;388;389;390;391;392;394;405;406;407;408;409;410;411;416;417;418;419;420;421;427;428;463;466;471;472;479;480;481;489;490;491;496;500;501;502;503;504;505;529;530;531;534;536;539;550;551;552;561;572…	True;True;True;True;True;True;True;True;True;True;True;True;True;True;True;True;True;True;True;True;True;True;True;True;True;True;True;True;True;True;True;True;True;True;True;True;True;True;True;True;True;True;True;True;True;True;True;True;True;True;True;True;True;True;True;True;True;True;True;True;True;True;True;True;True;True;True;True;True;True;True;True;True;True;True;True;True;True;True;True…	66;67;68;143;144;145;146;147;148;152;153;154;155;156;157;158;159;160;161;162;187;188;189;190;191;192;193;212;244;262;289;290;291;292;293;294;295;296;297;465;468;469;470;471;472;477;478;479;480;481;482;490;491;492;493;494;495;496;497;506;507;521;522;523;524;525;526;527;528;529;530;531;532;533;534;535;536;537;538;539;540;541;542;543;544;545;546;547;548;549;550;551;552;553;554;555;556;557;558;559;56…	385;386;387;388;389;390;391;392;393;394;395;396;397;398;399;400;401;402;403;404;405;406;407;408;409;410;411;412;413;414;415;888;889;890;891;892;893;894;895;896;897;898;899;900;901;902;903;904;905;906;907;908;909;910;911;912;913;914;915;916;917;918;919;920;921;922;923;924;925;926;927;928;929;930;931;932;933;934;935;936;937;938;939;940;941;942;943;944;945;946;947;948;949;950;951;952;953;954;955;956…	423;424;425;426;427;428;429;430;431;432;433;434;435;436;437;438;439;440;441;442;443;444;445;446;447;448;449;450;451;452;453;454;455;456;457;458;459;460;461;462;463;1059;1060;1061;1062;1063;1064;1065;1066;1067;1068;1069;1070;1071;1072;1073;1074;1075;1076;1077;1078;1079;1080;1081;1082;1083;1084;1085;1086;1087;1088;1089;1090;1091;1092;1093;1094;1095;1096;1097;1098;1099;1100;1101;1102;1103;1104;1105;…
G3UNP6;G3ULD6	G3UNP6;G3ULD6	5;5	3;3	3;3	;	2	5	3	3	5	3	3	15.6	13.1	13.1	42.764	390	390;430	0	29.735	15.6	73207000	73207000	4880500	4880500	5				121	77;114;423;1031;1163	True;False;True;True;False	122;209;876;2138;2359	819;820;1552;1553;1554;6103;6104;13505;14703;14704;14705;14706;14707;14708;14709;14710;14711;14712	982;983;2040;2041;2042;8450;8451;17883;19317;19318;19319;19320;19321;19322;19323;19324;19325;19326	982;2042;8451;17883;19323
G3UN06	G3UN06	2	2	2		1	2	2	2	2	2	2	9.6	9.6	9.6	37.505	332	332	0	12.696	9.6	10669000	10669000	762090	762090	2				122	202;216	True;True	348;373	2317;2458	3046;3225	3046;3225			97			22
G5E7B3	G5E7B3	2	2	2		1	2	2	2	2	2	2	23.5	23.5	23.5	12.147	102	102	0	22.83	23.5	3939000000	3939000000	984760000	984760000	38				123	1200;1201	True;True	2415;2416;2417;2418;2419;2420;2421;2422	15009;15010;15011;15012;15013;15014;15015;15016;15017;15018;15019;15020;15021;15022;15023;15024;15025;15026;15027;15028;15029;15030;15031;15032;15033;15034;15035;15036;15037;15038;15039;15040;15041;15042;15043;15044;15045;15046;15047;15048;15049;15050;15051;15052;15053;15054	19671;19672;19673;19674;19675;19676;19677;19678;19679;19680;19681;19682;19683;19684;19685;19686;19687;19688;19689;19690;19691;19692;19693;19694;19695;19696;19697;19698;19699;19700;19701;19702;19703;19704;19705;19706;19707;19708;19709;19710;19711;19712;19713;19714;19715;19716	19676;19716	285;286;287;596		98	41;47;89;93		84

## Sheet: Mammoth_ProAlanase_+_trypsin
Protein IDs	Majority protein IDs	Peptide counts (all)	Peptide counts (razor+unique)	Peptide counts (unique)	Fasta headers	Number of proteins	Peptides	Razor + unique peptides	Unique peptides	Peptides All fractions merged Trypsin vs ProAla	Razor + unique peptides All fractions merged Trypsin vs ProAla	Unique peptides All fractions merged Trypsin vs ProAla	Sequence coverage [%]	Unique + razor sequence coverage [%]	Unique sequence coverage [%]	Mol. weight [kDa]	Sequence length	Sequence lengths	Q-value	Score	Sequence coverage All fractions merged Trypsin vs ProAla [%]	Intensity	Intensity All fractions merged Trypsin vs ProAla	iBAQ	iBAQ All fractions merged Trypsin vs ProAla	MS/MS count	Only identified by site	Reverse	Potential contaminant	id	Peptide IDs	Peptide is razor	Mod. peptide IDs	Evidence IDs	MS/MS IDs	Best MS/MS	Deamidation (NQ) site IDs	Hydroxyproline site IDs	Oxidation (M) site IDs	Deamidation (NQ) site positions	Hydroxyproline site positions	Oxidation (M) site positions
G3SLQ8	G3SLQ8	6	3	3		1	6	3	3	6	3	3	15.8	14.9	14.9	36.2	355	355	1	-2	15.8	1810500000	1810500000	NaN	NaN	4	+			8	1214;1218;1222;2588;2601;2602	False;False;False;True;True;True	2245;2249;2254;2255;4672;4692;4693;4694	12291;12295;12300;12301;23479;23569;23570;23571	16355;16359;16364;16365;30439;30558;30559;30560	16355;16359;16365;30439;30558;30560	7			280
G3SLZ9;G3UC13;G3TYZ6	G3SLZ9	3;1;1	3;1;1	3;1;1		3	3	3	3	3	3	3	2.1	2.1	2.1	186.52	1747	1747;812;1298	1	-2	2.1	80786000	80786000	NaN	NaN	5	+			9	2121;2156;2662	True;True;True	3841;3927;4789	19704;19705;19706;20285;24086	25648;25649;25650;26505;31116	25649;26505;31116			4;5			457;1523
G3SMX8;CON__P02769	G3SMX8	64;3	64;3	62;1		2	64	64	62	64	64	62	71.6	71.6	71.6	68.892	609	609;607	0	323.31	71.6	92329000000	92329000000	NaN	NaN	939				10	13;14;15;18;242;243;246;247;248;256;298;299;314;357;366;376;445;463;464;483;498;499;917;1548;1554;1556;1567;1666;1668;1670;1705;1709;1714;1719;1720;1721;1738;1740;1741;1794;1875;1906;1927;1953;2118;2155;2161;2229;2230;2242;2244;2276;2277;2336;2505;2619;2620;2643;2654;2673;2698;2732;2736;2737	True;True;True;True;True;True;True;True;True;True;True;True;True;True;True;True;True;True;True;True;True;True;True;True;True;True;True;True;True;True;True;True;True;True;True;True;True;True;True;True;True;True;True;True;True;True;True;True;True;True;True;True;True;True;True;True;True;True;True;True;True;True;True;True	21;22;23;24;29;380;381;382;383;386;387;388;389;398;489;490;524;589;590;591;604;617;618;619;727;751;752;778;798;799;1673;1674;1675;2914;2921;2924;2945;3093;3098;3100;3166;3170;3171;3177;3178;3185;3186;3187;3188;3189;3215;3217;3218;3219;3293;3419;3420;3480;3481;3482;3483;3532;3533;3593;3594;3834;3923;3924;3925;3926;3939;3940;3941;4075;4076;4092;4093;4094;4095;4096;4098;4099;4145;4146;4147;4261;4262…	153;154;155;156;157;158;159;160;161;162;163;164;165;166;167;168;169;170;171;172;173;174;175;176;177;178;179;180;181;182;183;184;185;186;187;188;189;190;191;192;193;194;200;1769;1770;1771;1772;1773;1774;1775;1776;1777;1778;1779;1780;1781;1782;1783;1784;1785;1786;1787;1788;1789;1790;1791;1792;1793;1794;1795;1799;1800;1801;1802;1803;1804;1805;1806;1807;1808;1809;1810;1811;1831;2520;2521;2522;2523;25…	166;167;168;169;170;171;172;173;174;175;176;177;178;179;180;181;182;183;184;185;186;187;188;189;190;191;192;193;194;195;196;197;198;199;200;201;202;203;204;205;206;207;213;2212;2213;2214;2215;2216;2217;2218;2219;2220;2221;2222;2223;2224;2225;2226;2227;2228;2229;2230;2231;2232;2233;2234;2235;2236;2237;2238;2239;2243;2244;2245;2246;2247;2248;2249;2250;2251;2252;2253;2254;2255;2278;3190;3191;3192;31…	180;189;194;213;2221;2237;2251;2253;2255;2278;3218;3363;3486;4001;4058;4110;4822;4935;4941;5022;5158;5160;12622;21057;21097;21118;21273;22013;22031;22036;22319;22343;22377;22430;22448;22469;22565;22573;22586;22960;23636;23973;24401;24723;25588;26500;26556;27280;27312;27380;27388;27631;27667;28397;29702;30677;30679;30990;31068;31178;31436;31671;31700;31701	8;9;10;11;12;13;14;364;365;366;367;368;369;370;371;372;373;374;375;376		6;7	53;56;155;227;246;343;345;410;415;416;422;430;442;483;517;528;545;551;575;605		471;579
G3T386;G3UL57;G3SNA3;G3TAI8	G3T386;G3UL57;G3SNA3	9;9;9;4	9;9;9;4	3;3;3;1	;;	4	9	9	3	9	9	3	29.3	29.3	15.5	41.792	375	375;379;381;376	0	56.359	29.3	738190000	738190000	NaN	NaN	16				11	232;233;324;1537;1658;1746;2400;2493;2512	True;True;True;True;True;True;True;True;True	366;367;540;541;2897;3078;3225;4367;4505;4506;4536;4537	1707;1708;1709;1710;1711;1712;1713;1714;1715;1716;1717;1718;1719;2824;2825;2826;15599;15600;15601;15602;16431;17086;22202;22818;22819;22820;22821;22822;22948;22949;22950;22951;22952;22953;22954	2145;2146;2147;2148;2149;2150;2151;2152;2153;2154;2155;2156;2157;3635;3636;3637;20952;20953;20954;20955;21869;22598;28826;29626;29627;29628;29629;29630;29761;29762;29763;29764;29765;29766;29767	2146;2155;3637;20953;21869;22598;28826;29627;29762	15;16		8;9	111;252		153;190
G3SNI0	G3SNI0	9	9	9		1	9	9	9	9	9	9	23.6	23.6	23.6	57.396	509	509	0	156.23	23.6	625500000	625500000	NaN	NaN	36				12	360;438;1623;1706;1793;2095;2440;2464;2754	True;True;True;True;True;True;True;True;True	595;719;720;3024;3167;3292;3778;4422;4460;4926;4927	3139;3738;3739;3740;3741;3742;16164;16165;16166;16823;17393;17394;17395;19369;22428;22429;22430;22431;22432;22581;22582;22583;22584;22585;22586;22587;22588;22589;22590;24739;24740;24741;24742;24743;24744	4029;4807;4808;4809;4810;4811;21556;21557;21558;22323;22955;22956;22957;25220;29161;29162;29163;29164;29165;29359;29360;29361;29362;29363;29364;29365;29366;29367;29368;31850;31851;31852;31853;31854;31855;31856	4029;4808;21557;22323;22955;25220;29163;29365;31851	17;377			198;228
G3SNU6	G3SNU6	2	2	2		1	2	2	2	2	2	2	1.6	1.6	1.6	140.55	1307	1307	1	-2	1.6	7022400	7022400	NaN	NaN	1	+			13	1159;2083	True;True	2160;3754	11942;19294	15887;25144	15887;25144	18		10	533		537
G3SPA5	G3SPA5	6	4	3		1	6	4	3	6	4	3	2.9	2.9	1.6	158.34	1645	1645	1	-2	2.9	0	0	NaN	NaN	3	+			14	1214;1218;1228;1229;2002;2032	False;False;True;True;True;True	2245;2249;2263;2264;3659;3694	12291;12295;12336;12337;19099;19161	16355;16359;16400;16401;24927;24992	16355;16359;16400;16401;24927;24992	19			405
G3SPL5	G3SPL5	7	6	4		1	7	6	4	7	6	4	12.6	11.9	9.2	114.25	1139	1139	0.0077519	1.9844	12.6	78598000	78598000	NaN	NaN	3				15	694;1185;1214;1270;1502;2022;2572	True;True;False;True;True;True;True	1156;2201;2245;2329;2821;3683;4637	6110;12130;12291;12687;15194;19140;23335	7914;16116;16355;16869;20378;24969;30181	7914;16116;16355;16869;20378;24969;30181	20;21;22		11	357;833;984		822
G3SPQ7	G3SPQ7	10	10	10		1	10	10	10	10	10	10	3.9	3.9	3.9	389.59	3636	3636	0	144.53	3.9	251520000	251520000	NaN	NaN	27				16	272;396;501;700;922;1555;1630;2316;2380;2718	True;True;True;True;True;True;True;True;True;True	422;656;657;802;1165;1684;2922;2923;3031;4232;4335;4878	1914;3413;3414;3415;3416;3417;3418;3419;4069;4070;4071;6135;6136;9552;9553;9554;9555;15737;15738;15739;16184;16185;16186;21678;22086;24517;24518;24519	2367;4434;4435;4436;4437;4438;4439;4440;5169;5170;5171;7941;7942;12706;12707;12708;12709;21106;21107;21108;21576;21577;21578;28263;28688;31613;31614;31615	2367;4437;5171;7942;12706;21107;21577;28263;28688;31615	378		12	3003		1457
G3SPS7	G3SPS7	2	2	2		1	2	2	2	2	2	2	6.9	6.9	6.9	37.834	375	375	1	-2	6.9	765280000	765280000	NaN	NaN	3	+			17	1504;2322	True;True	2823;4240	15196;21698;21699	20380;28286;28287	20380;28287	23			128
G3SQ00	G3SQ00	10	10	10		1	10	10	10	10	10	10	28.9	28.9	28.9	34.008	298	298	0	323.31	28.9	2031500000	2031500000	NaN	NaN	93				18	268;433;1611;1708;1742;1754;1823;1847;1863;2235	True;True;True;True;True;True;True;True;True;True	414;415;714;3004;3169;3220;3221;3239;3240;3338;3375;3376;3377;3400;3401;4081;4082	1881;1882;1883;1884;1885;1886;1887;1888;1889;1890;1891;1892;1893;1894;1895;1896;3720;3721;3722;3723;16113;16833;16834;16835;16836;16837;16838;16839;16840;16841;17077;17078;17079;17166;17167;17168;17169;17170;17588;17589;17741;17742;17743;17744;17745;17746;17747;17748;17749;17750;17751;17752;17753;17754;17755;17756;17757;17758;17759;17760;17761;17762;17763;17764;17765;17766;17767;17768;17769;17770…	2332;2333;2334;2335;2336;2337;2338;2339;2340;2341;2342;2343;2344;2345;2346;2347;4788;4789;4790;4791;21505;22333;22334;22335;22336;22337;22338;22339;22340;22341;22589;22590;22591;22680;22681;22682;22683;22684;23171;23172;23376;23377;23378;23379;23380;23381;23382;23383;23384;23385;23386;23387;23388;23389;23390;23391;23392;23393;23394;23395;23396;23397;23398;23399;23400;23401;23402;23403;23404;23405…	2338;4791;21505;22335;22589;22680;23171;23381;23548;27334	24;25;26;27;28;29;379			144;153;177;178;193;275;284
G3SQ01	G3SQ01	14	14	14		1	14	14	14	14	14	14	47.1	47.1	47.1	40.558	342	342	0	228.17	47.1	31358000000	31358000000	NaN	NaN	259				19	302;303;398;411;522;523;1577;1807;1815;1835;2085;2333;2334;2468	True;True;True;True;True;True;True;True;True;True;True;True;True;True	493;494;495;496;497;498;499;500;501;502;503;504;505;506;659;672;831;832;833;834;835;836;837;2958;3309;3310;3324;3325;3326;3354;3355;3356;3756;3757;3758;4258;4259;4465;4466;4467;4468;4469;4470;4471	2602;2603;2604;2605;2606;2607;2608;2609;2610;2611;2612;2613;2614;2615;2616;2617;2618;2619;2620;2621;2622;2623;2624;2625;2626;2627;2628;2629;2630;2631;2632;2633;2634;2635;2636;2637;2638;2639;2640;2641;2642;2643;2644;2645;2646;2647;2648;2649;2650;2651;2652;2653;2654;2655;2656;2657;3421;3512;4238;4239;4240;4241;4242;4243;4244;4245;4246;4247;4248;4249;4250;4251;4252;4253;4254;4255;4256;4257;4258;4259…	3377;3378;3379;3380;3381;3382;3383;3384;3385;3386;3387;3388;3389;3390;3391;3392;3393;3394;3395;3396;3397;3398;3399;3400;3401;3402;3403;3404;3405;3406;3407;3408;3409;3410;3411;3412;3413;3414;3415;3416;3417;3418;3419;3420;3421;3422;3423;3424;3425;3426;3427;3428;3429;3430;3431;3432;3433;3434;4442;4542;5349;5350;5351;5352;5353;5354;5355;5356;5357;5358;5359;5360;5361;5362;5363;5364;5365;5366;5367;5368…	3388;3426;4442;4542;5363;5459;21347;23045;23128;23290;25147;28385;28386;29397	30;31;32;33;34;35;36;37;38;39;40;41;42;43;44;380;381;382;383;384	12;13	13	76;77;81;83;95;124;127;133;134;154;198;200;204;233;257;260;263;272;312;322	69;72	73
G3SQ03	G3SQ03	10	10	10		1	10	10	10	10	10	10	20.3	20.3	20.3	76.4	671	671	0	67.07	20.3	983270000	983270000	NaN	NaN	57				20	399;402;1569;1631;1756;1878;1900;2342;2483;2658	True;True;True;True;True;True;True;True;True;True	660;663;2947;3032;3033;3242;3424;3467;3468;3469;3470;4275;4276;4277;4490;4491;4782	3422;3423;3452;15899;16187;16188;16189;16190;16191;16192;16193;16194;17173;17989;17990;18193;18194;18195;18196;18197;18198;18199;18200;18201;18202;18203;18204;18205;18206;18207;21888;21889;21890;21891;21892;21893;21894;21895;21896;21897;21898;21899;21900;21901;21902;21903;21904;21905;22700;22701;22702;22703;22704;22705;22706;24067;24068	4443;4444;4445;4475;21280;21579;21580;21581;21582;21583;21584;21585;21586;22687;23654;23655;23889;23890;23891;23892;23893;23894;23895;23896;23897;23898;23899;23900;23901;23902;23903;28485;28486;28487;28488;28489;28490;28491;28492;28493;28494;28495;28496;28497;28498;28499;28500;28501;28502;29488;29489;29490;29491;29492;29493;29494;31097;31098	4445;4475;21280;21581;22687;23655;23897;28495;29489;31098	45;46;47;48;49;385;386		14;15	275;325;484;538;539;563;590		482;551
G3SQ12	G3SQ12	34	34	34		1	34	34	34	34	34	34	63.3	63.3	63.3	41.301	368	368	0	323.31	63.3	59115000000	59115000000	NaN	NaN	751				21	259;318;319;349;403;404;413;414;447;475;565;566;951;952;1475;1633;1634;1665;1669;1733;1778;1811;1852;1869;1879;1899;1924;2374;2477;2501;2606;2607;2634;2686	True;True;True;True;True;True;True;True;True;True;True;True;True;True;True;True;True;True;True;True;True;True;True;True;True;True;True;True;True;True;True;True;True;True	401;402;403;528;529;530;531;532;533;534;575;576;577;578;664;665;675;676;677;678;679;680;681;682;729;730;770;896;897;898;899;1751;1752;1753;1754;1755;2757;3035;3036;3037;3092;3099;3207;3268;3269;3270;3317;3384;3408;3425;3426;3465;3466;3527;3528;3529;4321;4483;4484;4518;4700;4701;4702;4703;4744;4824;4825	1836;1837;1838;1839;1840;1841;1842;1843;1844;2717;2718;2719;2720;2721;2722;2723;2724;2725;2726;2727;2728;2729;2730;2731;2732;2733;2734;2735;2736;2737;2738;2739;2740;2741;2742;2743;2744;2745;2746;2747;2748;2749;2750;2751;2752;2753;2754;2755;2756;2757;2758;2759;2760;2761;2762;2763;2764;2765;2766;2767;2768;2769;2770;2771;2772;2773;2774;2775;2776;2777;2778;2779;2780;2781;2782;2783;2784;2785;2786;2787…	2283;2284;2285;2286;2287;2288;2289;2290;2291;3499;3500;3501;3502;3503;3504;3505;3506;3507;3508;3509;3510;3511;3512;3513;3514;3515;3516;3517;3518;3519;3520;3521;3522;3523;3524;3525;3526;3527;3528;3529;3530;3531;3532;3533;3534;3535;3536;3537;3538;3539;3540;3541;3542;3543;3544;3545;3546;3547;3548;3549;3550;3551;3552;3553;3554;3555;3556;3557;3558;3559;3560;3561;3562;3563;3564;3565;3566;3567;3568;3569…	2290;3513;3585;3795;4477;4486;4556;4565;4837;5013;5881;5942;13328;13416;19964;21591;21676;22005;22034;22537;22799;23084;23467;23567;23658;23844;24349;28650;29466;29679;30609;30615;30939;31359	50;51;52;53;54;55;56;57;58;59;60;61;62;63;64;65;66;67;387;388;389;390;391		16	76;99;100;101;115;124;125;149;157;170;212;233;240;243;264;265;271;287;288;311;312;319;365		268
G3SQA9	G3SQA9	3	3	3		1	3	3	3	3	3	3	9.6	9.6	9.6	47.802	415	415	0	69.251	9.6	35736000	35736000	NaN	NaN	5				22	21;1586;1862	True;True;True	33;2969;3399	205;206;15996;15997;17890	218;219;21381;21382;23545	218;21381;23545
G3SQJ4	G3SQJ4	3	3	3		1	3	3	3	3	3	3	8.7	8.7	8.7	53.705	462	462	0	34.943	8.7	119190000	119190000	NaN	NaN	14				23	311;1876;2744	True;True;True	520;3421;3422;4908;4909	2696;2697;2698;17980;17981;17982;17983;17984;17985;17986;17987;24664;24665;24666;24667	3474;3475;3476;23645;23646;23647;23648;23649;23650;23651;23652;31774;31775;31776;31777	3476;23647;31775	392;393;394			56;159;322
G3SR13	G3SR13	4	4	4		1	4	4	4	4	4	4	1.4	1.4	1.4	370.87	3387	3387	0	15.892	1.4	295000000	295000000	NaN	NaN	12				25	1739;2664;2717;2760	True;True;True;True	3216;4792;4877;4933	17054;17055;17056;17057;24095;24096;24097;24098;24099;24100;24516;24757;24758	22566;22567;22568;22569;31126;31127;31128;31129;31130;31131;31612;31869;31870	22567;31131;31612;31870	75			3309
G3SR15	G3SR15	10	10	10		1	10	10	10	10	10	10	22.7	22.7	22.7	51.518	454	454	0	32.299	22.7	1064900000	1064900000	NaN	NaN	45				26	467;527;1649;1951;2096;2352;2475;2476;2486;2720	True;True;True;True;True;True;True;True;True;True	756;841;3060;3581;3582;3779;3780;4294;4480;4481;4482;4495;4880;4881	3884;3885;3886;3887;3888;3889;4354;4355;4356;4357;4358;4359;16339;18865;18866;18867;18868;18869;18870;18871;18872;19370;19371;19372;19373;19374;19375;21950;22661;22662;22663;22664;22665;22666;22667;22668;22669;22670;22671;22672;22711;24523;24524;24525;24526;24527;24528;24529;24530;24531	4959;4960;4961;4962;4963;4964;5498;5499;5500;5501;5502;5503;21771;24663;24664;24665;24666;24667;24668;24669;24670;25221;25222;25223;25224;25225;25226;25227;28547;29442;29443;29444;29445;29446;29447;29448;29449;29450;29451;29452;29453;29499;31619;31620;31621;31622;31623;31624;31625;31626;31627	4961;5499;21771;24668;25224;28547;29442;29451;29499;31625	76;77;405			155;331;357
G3SRF7	G3SRF7	9	9	9		1	9	9	9	9	9	9	21.8	21.8	21.8	52.566	473	473	0	46.953	21.8	375800000	375800000	NaN	NaN	27				27	184;342;1547;1627;1632;1806;1839;2403;2750	True;True;True;True;True;True;True;True;True	291;567;2912;2913;3028;3034;3308;3365;4370;4919;4920	1202;1203;1204;2913;2914;2915;2916;2917;15680;15681;15682;15683;15684;15685;15686;15687;16177;16178;16179;16180;16181;16195;17462;17463;17464;17684;22205;22206;22207;24709;24710;24711	1491;1492;1493;3725;3726;3727;3728;3729;21045;21046;21047;21048;21049;21050;21051;21052;21569;21570;21571;21572;21573;21587;23024;23025;23026;23310;28829;28830;28831;31820;31821;31822	1493;3726;21050;21571;21587;23026;23310;28829;31822	78		18;19	439		385;445
G3SS41	G3SS41	3	3	3		1	3	3	3	3	3	3	6.3	6.3	6.3	61.168	541	541	0	90.732	6.3	153940000	153940000	NaN	NaN	26				28	2351;2496;2749	True;True;True	4293;4513;4917;4918	21949;22849;22850;22851;24689;24690;24691;24692;24693;24694;24695;24696;24697;24698;24699;24700;24701;24702;24703;24704;24705;24706;24707;24708	28546;29658;29659;29660;29661;31799;31800;31801;31802;31803;31804;31805;31806;31807;31808;31809;31810;31811;31812;31813;31814;31815;31816;31817;31818;31819	28546;29659;31805	406			468
G3SS44	G3SS44	6	6	6		1	6	6	6	6	6	6	14.5	14.5	14.5	63.743	560	560	0	170.66	14.5	377620000	377620000	NaN	NaN	37				29	25;1618;1826;1934;2506;2763	True;True;True;True;True;True	38;39;3017;3341;3546;4527;4528;4936	218;219;220;221;222;223;224;225;226;227;16141;16142;17593;17594;17595;17596;17597;18663;18664;18665;22911;22912;22913;22914;22915;22916;22917;22918;22919;22920;22921;22922;22923;22924;24761;24762	231;232;233;234;235;236;237;238;239;240;21533;21534;23176;23177;23178;23179;23180;23181;24442;24443;24444;29723;29724;29725;29726;29727;29728;29729;29730;29731;29732;29733;29734;29735;29736;31873;31874	234;21534;23178;24443;29731;31873	79;80		20	391;448		282
G3SSA8	G3SSA8	2	2	2		1	2	2	2	2	2	2	6.7	6.7	6.7	66.997	600	600	1	-2	6.7	189050000	189050000	NaN	NaN	2	+			30	1445;1928	True;True	2706;3534	14621;18631	19524;24410	19524;24410	81			423
G3SSE0;CON__Q862S4;REV__G3TP85;REV__G3SPS7	G3SSE0	636;2;1;1	636;2;1;1	10;0;0;0		4	636	636	10	636	636	10	81.6	81.6	4.6	137.52	1450	1450;114;289;375	0	323.31	81.6	8031200000	8031200000	NaN	NaN	44				31	35;36;44;45;46;47;61;62;63;64;66;67;68;69;70;71;72;73;74;75;80;81;82;83;84;88;89;90;91;92;93;102;103;104;105;106;107;108;109;110;111;112;117;118;119;120;121;125;129;130;131;141;142;149;150;151;152;157;158;164;165;177;178;195;274;275;279;291;292;296;312;334;336;354;379;380;381;473;536;540;541;542;549;553;555;556;557;558;559;560;561;562;563;564;570;571;572;573;574;575;576;577;578;579;580;583;584;58…	True;True;True;True;True;True;True;True;True;True;True;True;True;True;True;True;True;True;True;True;True;True;True;True;True;True;True;True;True;True;True;True;True;True;True;True;True;True;True;True;True;True;True;True;True;True;True;True;True;True;True;True;True;True;True;True;True;True;True;True;True;True;True;True;True;True;True;True;True;True;True;True;True;True;True;True;True;True;True;True…	59;60;61;62;63;64;90;91;92;93;94;95;96;97;115;116;117;118;119;120;121;123;124;125;126;127;128;129;130;131;132;133;134;135;136;137;138;144;145;146;147;148;149;150;154;155;156;157;158;159;169;170;171;172;173;174;175;176;177;178;179;180;181;182;189;190;191;192;193;194;201;207;208;209;210;211;212;213;224;225;226;234;235;236;237;243;244;251;252;253;254;255;256;278;279;280;303;304;305;424;425;426;427;4…	330;331;332;333;334;335;336;337;338;339;340;341;342;343;344;345;346;347;348;349;350;351;352;353;354;355;356;357;358;359;360;361;362;478;479;480;481;482;483;484;485;486;487;488;489;490;491;492;493;494;495;496;497;498;499;500;501;502;503;504;505;506;507;508;509;510;511;591;592;593;594;595;596;597;598;599;600;601;602;603;604;605;606;607;608;609;610;611;612;613;614;615;616;617;618;619;620;621;622;623…
G3SSG6;G3UL78	G3SSG6	8;2	8;2	8;2		2	8	8	8	8	8	8	12.8	12.8	12.8	84.802	751	751;280	0	55.224	12.8	456950000	456950000	NaN	NaN	24				32	252;1562;1735;2257;2350;2463;2527;2711	True;True;True;True;True;True;True;True	393;2934;3209;3210;3211;4116;4292;4459;4562;4864	1822;15781;17034;17035;17036;17037;17038;17039;17040;17041;17042;17043;17044;21051;21052;21947;21948;22579;22580;23067;24446;24447;24448;24449	2269;21151;22544;22545;22546;22547;22548;22549;22550;22551;22552;22553;22554;22555;22556;27467;27468;28544;28545;29357;29358;29895;31535;31536;31537;31538	2269;21151;22546;27467;28544;29358;29895;31537	97;98;99;100;439		28	429;447;456;462;473		445
G3SSP6	G3SSP6	2	2	2		1	2	2	2	2	2	2	5.3	5.3	5.3	42.93	376	376	0	8.9847	5.3	117070000	117070000	NaN	NaN	6				33	1737;2340	True;True	3214;4271;4272;4273	17049;17050;21877;21878;21879;21880;21881;21882;21883;21884;21885;21886	22561;22562;28474;28475;28476;28477;28478;28479;28480;28481;28482;28483	22561;28474	101		29	233		230
G3ST22	G3ST22	7	7	7		1	7	7	7	7	7	7	24.1	24.1	24.1	46.751	419	419	0	30.414	24.1	206430000	206430000	NaN	NaN	17				34	239;261;333;348;1766;1838;1853	True;True;True;True;True;True;True	375;406;555;573;574;3254;3363;3364;3385	1749;1851;1852;1853;2889;2958;2959;2960;17225;17226;17680;17681;17682;17683;17823;17824;17825;17826	2192;2298;2299;2300;3701;3776;3777;3778;22741;22742;23306;23307;23308;23309;23470;23471;23472;23473	2192;2299;3701;3777;22742;23308;23473	440			397
G3STD5	G3STD5	2	2	2		1	2	2	2	2	2	2	3.2	3.2	3.2	74.451	682	682	0.0082645	2.5373	3.2	33198000	33198000	NaN	NaN	2				35	1864;2659	True;True	3402;4783	17894;24069	23549;31099	23549;31099	102			416
G3STE1	G3STE1	9	9	9		1	9	9	9	9	9	9	15.5	15.5	15.5	74.108	665	665	0	66.616	15.5	947470000	947470000	NaN	NaN	41				36	32;308;474;508;690;1607;2090;2168;2507	True;True;True;True;True;True;True;True;True	52;53;515;516;517;769;811;1145;2998;2999;3766;3767;3950;4529	280;281;282;283;284;285;286;287;288;289;290;2678;2679;2680;2681;2682;2683;2684;2685;2686;2687;3937;4089;4090;4091;4092;6041;16098;16099;16100;19334;19335;19336;19337;20353;20354;20355;20356;20357;22925;22926	299;300;301;302;303;304;305;306;307;308;309;3455;3456;3457;3458;3459;3460;3461;3462;3463;3464;3465;5012;5189;5190;5191;5192;7833;21490;21491;21492;25185;25186;25187;25188;26576;26577;26578;26579;26580;26581;29737;29738	307;3459;5012;5190;7833;21491;25186;26580;29738	441	241	30;31	154	511	175;509
G3STP4;G3UE98;G3TJ16;G3UKQ7;G3TVM7	G3STP4	11;1;1;1;1	10;1;1;1;1	9;0;0;0;0		5	11	10	9	11	10	9	12.8	12.3	12.3	140.81	1446	1446;225;238;261;287	0	4.9544	12.8	692100000	692100000	NaN	NaN	17				37	939;1080;1130;1247;1462;1968;1998;2024;2046;2137;2575	True;True;True;True;True;True;True;True;True;True;False	1722;1723;1996;2099;2100;2289;2735;3612;3655;3685;3715;3889;4641	9747;9748;9749;9750;11174;11704;11705;11706;12504;14818;14819;14820;18962;18963;19095;19142;19222;19919;23340	12986;12987;12988;12989;14900;15587;15588;15589;16605;19889;19890;19891;19892;19893;19894;24770;24771;24923;24971;25070;25921;30186	12986;14900;15587;16605;19894;24771;24923;24971;25070;25921;30186	103	242;243;244;245;246;247;248;249;250;251;252		192	187;193;199;832;833;838;839;1135;1138;1141;1143
G3SU45;CON__P41361	G3SU45	31;10	31;10	31;10		2	31	31	31	31	31	31	61.7	61.7	61.7	51.229	452	452;465	0	279.81	61.7	11365000000	11365000000	NaN	NaN	208				38	27;187;188;203;231;304;369;415;427;459;469;470;496;502;514;650;1646;1817;1818;1821;1822;1840;1960;2142;2143;2255;2260;2372;2487;2508;2509	True;True;True;True;True;True;True;True;True;True;True;True;True;True;True;True;True;True;True;True;True;True;True;True;True;True;True;True;True;True;True	41;42;295;296;316;317;365;507;508;607;683;684;704;743;744;745;746;758;759;760;761;796;803;820;1080;1081;3055;3056;3328;3329;3330;3331;3332;3333;3336;3337;3366;3367;3603;3900;3901;3902;4114;4120;4319;4496;4497;4530;4531;4532;4533	230;231;232;233;234;235;236;237;238;239;1218;1219;1220;1221;1222;1223;1397;1398;1399;1400;1401;1402;1403;1404;1405;1406;1407;1408;1409;1410;1411;1412;1413;1414;1415;1416;1417;1418;1419;1706;2658;2659;2660;2661;3176;3177;3178;3179;3180;3181;3182;3183;3184;3185;3552;3553;3675;3816;3817;3818;3819;3820;3821;3822;3823;3824;3825;3826;3827;3828;3829;3830;3831;3832;3833;3834;3835;3836;3837;3838;3839;3840…	243;244;245;246;247;248;249;250;251;252;1509;1510;1511;1512;1513;1514;1731;1732;1733;1734;1735;1736;1737;1738;1739;1740;1741;1742;1743;1744;1745;1746;1747;1748;1749;1750;1751;1752;1753;1754;1755;2144;3435;3436;3437;3438;4066;4067;4068;4069;4070;4071;4072;4073;4074;4075;4585;4586;4743;4889;4890;4891;4892;4893;4894;4895;4896;4897;4898;4899;4900;4901;4902;4903;4904;4905;4906;4907;4908;4909;4910;4911…	248;1510;1512;1740;2144;3437;4073;4586;4743;4920;4970;4972;5155;5174;5235;7260;21766;23138;23150;23167;23170;23311;24746;25987;25991;27451;27486;28648;29504;29739;29753	104;105;106;107;108;109;110;111;442;443;444	253;254	32;33;34;35;36;37;38	84;91;93;95;138;228;237;288;396;425;438	321;341	40;109;123;301;355;358;443
G3SU62	G3SU62	2	2	2		1	2	2	2	2	2	2	4.9	4.9	4.9	76.274	674	674	1	-2	4.9	12330000	12330000	NaN	NaN	1	+			39	19;1925	True;True	30;3530	201;18620	214;24398	214;24398	112			375
G3SU79	G3SU79	7	7	7		1	7	7	7	7	7	7	28.8	28.8	28.8	42.54	372	372	0	52.144	28.8	184770000	184770000	NaN	NaN	20				40	412;567;1644;1880;2683;2745;2764	True;True;True;True;True;True;True	673;674;900;3053;3427;3428;3429;4820;4910;4937;4938	3513;3514;3515;3516;4693;4694;4695;16331;16332;18002;18003;18004;18005;18006;24273;24668;24669;24670;24671;24763;24764;24765	4543;4544;4545;4546;5945;5946;5947;21763;21764;23674;23675;23676;23677;23678;31347;31778;31779;31780;31781;31875;31876;31877	4544;5945;21764;23677;31347;31779;31877	113;114;115;116;445;446			152;153;243;274;314;352
G3SUJ6;G3TR33	G3SUJ6;G3TR33	5;3	4;3	4;3	;	2	5	4	4	5	4	4	8.1	7.8	7.8	62.706	664	664;686	1	-2	8.1	86482000	86482000	NaN	NaN	3	+			41	1206;1214;1239;2030;2210	True;False;True;True;True	2234;2245;2278;3692;4034	12263;12291;12429;19155;20700	16325;16355;16512;24986;27010	16325;16355;16512;24986;27010			39			214
G3SV86	G3SV86	2	2	2		1	2	2	2	2	2	2	8.8	8.8	8.8	29.761	261	261	0	22.49	8.8	71185000	71185000	NaN	NaN	7				42	1587;1932	True;True	2970;3543	15998;15999;18656;18657;18658;18659;18660	21383;21384;24435;24436;24437;24438;24439	21383;24437
G3SVA4	G3SVA4	2	2	2		1	2	2	2	2	2	2	3.3	3.3	3.3	54.744	489	489	1	-2	3.3	0	0	NaN	NaN	2	+			43	2010;2011	True;True	3670;3671	19116;19117	24944;24945	24944;24945	117			124
G3SVA8	G3SVA8	2	2	2		1	2	2	2	2	2	2	2.4	2.4	2.4	116.08	1006	1006	0.0074074	1.7819	2.4	6429600	6429600	NaN	NaN	2				44	480;1592	True;True	775;2978	3944;16038;16039	5019;21423;21424	5019;21424
G3SVT6	G3SVT6	6	6	6		1	6	6	6	6	6	6	11.7	11.7	11.7	71.371	652	652	0	158.82	11.7	119200000	119200000	NaN	NaN	11				45	297;435;436;1591;1816;2610	True;True;True;True;True;True	488;716;717;2976;2977;3327;4709	2516;2517;2518;2519;3726;3727;3728;16036;16037;17556;17557;23646;23647	3186;3187;3188;3189;4794;4795;4796;21421;21422;23136;23137;30644;30645	3189;4794;4796;21421;23137;30645
G3SW86	G3SW86	2	2	2		1	2	2	2	2	2	2	4.6	4.6	4.6	32.309	303	303	1	-2	4.6	2030000000	2030000000	NaN	NaN	1	+			46	2148;2149	True;True	3915;3916	20250;20251;20252;20253;20254	26470;26471;26472;26473;26474	26470;26474	118			122
G3SWV1;G3UMD4;CON__Q3SX14	G3SWV1;G3UMD4	10;10;4	10;10;4	10;10;4	;	3	10	10	10	10	10	10	17.8	17.8	17.8	85.241	777	777;782;781	0	29.537	17.8	189880000	189880000	NaN	NaN	24				47	174;339;364;423;460;478;953;2163;2262;2746	True;True;True;True;True;True;True;True;True;True	272;564;600;699;747;773;1756;3944;4122;4123;4911;4912	1120;1121;1122;2908;3150;3649;3650;3651;3848;3849;3941;3942;10034;20344;21073;21074;21075;21076;21077;21078;21079;24672;24673;24674	1379;1380;1381;3720;4040;4709;4710;4711;4923;4924;5016;5017;13417;26567;27489;27490;27491;27492;27493;27494;27495;31782;31783;31784	1381;3720;4040;4709;4924;5017;13417;26567;27491;31783	447			614
G3TV86;G3SX39	G3TV86;G3SX39	16;16	16;16	16;16	;	2	16	16	16	16	16	16	32.4	32.4	32.4	50.03	445	445;462	0	212.08	32.4	17958000000	17958000000	NaN	NaN	100				48	255;465;489;1418;1574;1613;1614;1652;1653;1865;2266;2332;2665;2681;2710;2748	True;True;True;True;True;True;True;True;True;True;True;True;True;True;True;True	397;753;754;787;2634;2955;3008;3009;3010;3011;3063;3064;3065;3066;3403;4131;4132;4256;4257;4793;4816;4863;4915;4916	1830;3874;3875;3876;3877;3878;3879;3880;3881;3882;4010;4011;4012;4013;4014;4015;14102;14103;14104;14105;15939;15940;15941;15942;16118;16119;16120;16121;16122;16123;16124;16125;16126;16127;16128;16344;16345;16346;16347;16348;16349;16350;16351;16352;16353;17895;21144;21145;21146;21147;21148;21149;21150;21151;21152;21153;21154;21155;21156;21157;21158;21159;21160;21161;21778;21779;21780;21781;21782;2…	2277;4949;4950;4951;4952;4953;4954;4955;4956;4957;5108;5109;5110;5111;5112;5113;18819;18820;18821;18822;21321;21322;21323;21324;21510;21511;21512;21513;21514;21515;21516;21517;21518;21519;21520;21776;21777;21778;21779;21780;21781;21782;21783;21784;21785;23550;27575;27576;27577;27578;27579;27580;27581;27582;27583;27584;27585;27586;27587;27588;27589;27590;27591;27592;27593;27594;27595;28373;28374;2…	2277;4955;5110;18819;21322;21513;21518;21777;21785;23550;27578;28380;31135;31215;31533;31794	119;120;121;122;123;124;125;126;448;449;450			210;218;219;231;256;265;286;301;316;334;343
G3SX87	G3SX87	5	5	5		1	5	5	5	5	5	5	12.9	12.9	12.9	50.635	448	448	0	66.31	12.9	278520000	278520000	NaN	NaN	17				49	518;524;620;1570;2733	True;True;True;True;True	825;826;838;993;994;2948;4895	4203;4204;4205;4206;4207;4208;4323;4324;5102;5103;5104;5105;15900;24576;24577	5310;5311;5312;5313;5314;5315;5461;5462;5463;6589;6590;6591;6592;6593;21281;31672;31673	5311;5462;6591;21281;31673	451		40	314		341
G3SXB4	G3SXB4	2	2	2		1	2	2	2	2	2	2	4	4	4	54.008	471	471	0	4.0287	4	39347000	39347000	NaN	NaN	3				50	315;1789	True;True	525;3288	2711;17386;17387	3493;22948;22949	3493;22949
G3SXJ5	G3SXJ5	2	2	2		1	2	2	2	2	2	2	6.6	6.6	6.6	26.314	244	244	0.0081967	2.4663	6.6	350910000	350910000	NaN	NaN	5				51	1609;2623	True;True	3001;4724	16102;16103;16104;23726;23727	21494;21495;21496;30730;30731	21494;30731
G3TQN7;G3SXX7;G3T9R8;G3SMK8	G3TQN7;G3SXX7;G3T9R8;G3SMK8	8;8;6;6	2;2;1;1	2;2;1;1	;;;	4	8	2	2	8	2	2	18.8	8	8	42.019	377	377;377;376;377	0	13.024	18.8	26156000	26156000	NaN	NaN	6				52	232;233;324;1583;1658;1746;2400;2753	False;False;False;True;False;False;False;True	366;367;540;541;2965;2966;3078;3225;4367;4925	1707;1708;1709;1710;1711;1712;1713;1714;1715;1716;1717;1718;1719;2824;2825;2826;15988;15989;15990;15991;15992;16431;17086;22202;24738	2145;2146;2147;2148;2149;2150;2151;2152;2153;2154;2155;2156;2157;3635;3636;3637;21373;21374;21375;21376;21377;21869;22598;28826;31849	2146;2155;3637;21374;21869;22598;28826;31849	15;127		8	94;254		192
G3SYB7	G3SYB7	5	5	5		1	5	5	5	5	5	5	14.5	14.5	14.5	35.136	310	310	0	60.151	14.5	1374800000	1374800000	NaN	NaN	48				53	350;352;666;1552;2392	True;True;True;True;True	579;581;582;1105;1106;2919;4354;4355	2979;2980;2981;2982;2983;2984;2988;2989;2990;5740;5741;5742;5743;5744;5745;5746;5747;5748;5749;15713;15714;15715;15716;15717;15718;15719;15720;15721;15722;15723;15724;22142;22143;22144;22145;22146;22147;22148;22149;22150;22151;22152;22153;22154;22155	3798;3799;3800;3801;3802;3803;3807;3808;3809;7423;7424;7425;7426;7427;7428;7429;7430;7431;7432;21079;21080;21081;21082;21083;21084;21085;21086;21087;21088;21089;21090;21091;21092;28760;28761;28762;28763;28764;28765;28766;28767;28768;28769;28770;28771;28772;28773;28774;28775;28776	3802;3809;7425;21090;28766	128;452			163;181
G3SYR5;CON__Q05443	G3SYR5	22;6	22;6	22;6		2	22	22	22	22	22	22	47.9	47.9	47.9	38.749	340	340;342	0	323.31	47.9	15578000000	15578000000	NaN	NaN	298				54	33;266;267;371;520;916;1624;1625;1639;1642;1743;1828;1829;1830;1861;1937;2175;2338;2339;2396;2500;2660	True;True;True;True;True;True;True;True;True;True;True;True;True;True;True;True;True;True;True;True;True;True	54;55;56;411;412;413;609;828;829;1672;3025;3026;3045;3046;3047;3050;3051;3222;3343;3344;3345;3346;3347;3348;3398;3554;3972;4265;4266;4267;4268;4269;4270;4361;4517;4784;4785;4786;4787	291;292;293;294;295;296;297;298;299;300;301;302;303;304;305;306;307;308;309;310;311;312;313;314;315;316;317;318;319;1861;1862;1863;1864;1865;1866;1867;1868;1869;1870;1871;1872;1873;1874;1875;1876;1877;1878;1879;1880;3187;3188;3189;3190;4215;4216;4217;4218;4219;4220;4221;4222;4223;4224;4225;4226;4227;4228;4229;4230;4231;4232;4233;4234;9433;16167;16168;16169;16170;16171;16172;16173;16174;16175;1628…	310;311;312;313;314;315;316;317;318;319;320;321;322;323;324;325;326;327;328;329;330;331;332;333;334;335;336;337;338;339;340;2308;2309;2310;2311;2312;2313;2314;2315;2316;2317;2318;2319;2320;2321;2322;2323;2324;2325;2326;2327;2328;2329;2330;2331;4077;4078;4079;4080;5322;5323;5324;5325;5326;5327;5328;5329;5330;5331;5332;5333;5334;5335;5336;5337;5338;5339;5340;5341;5342;5343;5344;5345;12581;21559;215…	336;2312;2322;4079;5334;12581;21559;21567;21726;21746;22592;23216;23263;23272;23541;24531;26624;28412;28452;28812;29677;31101	129;130;131;132;133;134;135;136;137;138;139;453;454;455			145;149;196;197;216;217;221;234;241;275;277;280;286;316
G3SYR8;REV__G3SLN5	G3SYR8	18;1	18;1	18;1		2	18	18	18	18	18	18	50.6	50.6	50.6	39.839	360	360;843	0	323.31	50.6	4118200000	4118200000	NaN	NaN	105				55	215;216;221;320;911;1550;1643;1664;1718;1780;1931;2373;2379;2402;2495;2649;2684;2685	True;True;True;True;True;True;True;True;True;True;True;True;True;True;True;True;True;True	341;342;343;348;349;535;1667;2916;3052;3090;3091;3183;3184;3272;3273;3274;3539;3540;3541;3542;4320;4334;4369;4510;4511;4512;4765;4821;4822;4823	1625;1626;1627;1628;1629;1637;1638;2815;9426;15696;16326;16327;16328;16329;16330;16548;16549;16918;16919;16920;16921;16922;16923;16924;16925;16926;17295;17296;17297;17298;17299;17300;17301;17302;17303;17304;17305;17306;17307;17308;17309;17310;17311;17312;17313;17314;17315;18637;18638;18639;18640;18641;18642;18643;18644;18645;18646;18647;18648;18649;18650;18651;18652;18653;18654;18655;22048;22082;…	2058;2059;2060;2061;2062;2070;2071;3626;12574;21062;21756;21757;21758;21759;21760;21761;21762;22003;22004;22421;22422;22423;22424;22425;22426;22427;22428;22429;22822;22823;22824;22825;22826;22827;22828;22829;22830;22831;22832;22833;22834;22835;22836;22837;22838;22839;22840;22841;22842;22843;22844;22845;22846;22847;22848;22849;22850;22851;24416;24417;24418;24419;24420;24421;24422;24423;24424;24425…	2058;2061;2070;3626;12574;21062;21756;22003;22426;22836;24416;28649;28686;28828;29645;31024;31349;31352	140;141;142;143;144;145;146;147;148;149;150;151;152;153;456;457;458		41	90;107;115;116;117;119;172;175;176;194;232;256;263;268;279;280;336		177
G3TZP7;G3SZC2	G3TZP7;G3SZC2	2;2	2;2	2;2	;	2	2	2	2	2	2	2	0.9	0.9	0.9	260.6	2358	2358;2380	0.0070922	1.2303	0.9	976740	976740	NaN	NaN	2				56	2008;2357	True;True	3668;4300	19114;21957	24942;28554	24942;28554
G3T019	G3T019	56	56	54		1	56	56	54	56	56	54	75.4	75.4	75.4	38.212	357	357	0	323.31	75.4	154420000000	154420000000	NaN	NaN	1190				57	11;12;28;29;30;207;208;210;211;222;230;253;254;332;441;457;461;462;503;504;505;506;525;526;1316;1563;1564;1565;1655;1660;1723;1724;1725;1799;1800;1801;1805;2078;2110;2122;2146;2147;2150;2151;2152;2167;2258;2292;2358;2406;2478;2516;2520;2669;2682;2691	True;True;True;True;True;True;True;True;True;True;True;True;True;True;True;True;True;True;True;True;True;True;True;True;True;True;True;True;True;True;True;True;True;True;True;True;True;True;True;True;True;True;True;True;True;True;True;True;True;True;True;True;True;True;True;True	15;16;17;18;19;20;43;44;45;46;47;48;49;50;322;323;324;331;332;333;334;335;350;362;363;364;394;395;396;553;554;723;741;748;749;750;804;805;806;807;808;809;839;840;2416;2935;2936;2937;2938;2939;2940;2941;2942;3075;3080;3081;3082;3083;3084;3085;3086;3191;3192;3193;3194;3195;3196;3300;3301;3302;3307;3749;3815;3816;3817;3818;3819;3842;3843;3844;3906;3907;3908;3909;3910;3911;3912;3913;3914;3917;3918;39…	50;51;52;53;54;55;56;57;58;59;60;61;62;63;64;65;66;67;68;69;70;71;72;73;74;75;76;77;78;79;80;81;82;83;84;85;86;87;88;89;90;91;92;93;94;95;96;97;98;99;100;101;102;103;104;105;106;107;108;109;110;111;112;113;114;115;116;117;118;119;120;121;122;123;124;125;126;127;128;129;130;131;132;133;134;135;136;137;138;139;140;141;142;143;144;145;146;147;148;149;150;151;152;240;241;242;243;244;245;246;247;248;2…	56;57;58;59;60;61;62;63;64;65;66;67;68;69;70;71;72;73;74;75;76;77;78;79;80;81;82;83;84;85;86;87;88;89;90;91;92;93;94;95;96;97;98;99;100;101;102;103;104;105;106;107;108;109;110;111;112;113;114;115;116;117;118;119;120;121;122;123;124;125;126;127;128;129;130;131;132;133;134;135;136;137;138;139;140;141;142;143;144;145;146;147;148;149;150;151;152;153;154;155;156;157;158;159;160;161;162;163;164;165;253…	140;154;255;278;290;1813;1824;1878;2037;2072;2120;2274;2276;3698;4814;4883;4930;4931;5179;5182;5183;5187;5464;5470;17387;21153;21161;21247;21864;21963;22490;22498;22499;22979;22983;22986;23023;25133;25422;25686;26441;26465;26475;26478;26481;26575;27470;27862;28556;28836;29470;29801;29852;31154;31333;31407	154;155;156;157;158;159;160;459;460;461;462;463;464;465;466;467	255;256;257	42	49;61;62;99;104;117;121;124;156;172;174;176;189;220;226;301	71;194;195	248
G3T0A5	G3T0A5	6	6	6		1	6	6	6	6	6	6	17	17	17	51.693	483	483	0	23.555	17	434210000	434210000	NaN	NaN	19				58	1568;1578;1832;2371;2667;2747	True;True;True;True;True;True	2946;2959;3351;4318;4795;4913;4914	15894;15895;15896;15897;15898;15969;17658;17659;17660;17661;22046;24117;24118;24119;24675;24676;24677;24678;24679	21275;21276;21277;21278;21279;21351;23284;23285;23286;23287;28647;31149;31150;31151;31785;31786;31787;31788;31789	21279;21351;23285;28647;31149;31785	161;468			173;262
G3T147	G3T147	22	22	22		1	22	22	22	22	22	22	40.9	40.9	40.9	46.334	411	411	0	194.8	40.9	5866200000	5866200000	NaN	NaN	117				59	6;100;191;273;363;487;1726;1804;1833;1842;1903;1904;2153;2174;2232;2238;2248;2637;2702;2725;2726;2728	True;True;True;True;True;True;True;True;True;True;True;True;True;True;True;True;True;True;True;True;True;True	8;167;299;423;599;784;3197;3306;3352;3370;3475;3476;3477;3478;3920;3968;3969;3970;3971;4078;4086;4105;4106;4748;4749;4845;4846;4887;4888;4890	35;36;37;38;39;40;856;1234;1235;1236;1915;1916;1917;3145;3146;3147;3148;3149;4003;4004;4005;4006;4007;16991;16992;16993;17458;17459;17662;17727;17728;17729;17730;18224;18225;18226;18227;18228;18229;18230;18231;18232;18233;18234;18235;18236;18237;20264;20265;20266;20267;20268;20269;20270;20271;20391;20392;20393;20394;20395;20396;20397;20398;20922;20923;20945;21002;21003;21004;21005;21006;21007;210…	37;38;39;40;41;42;43;44;45;46;1076;1525;1526;1527;2368;2369;2370;4035;4036;4037;4038;4039;5099;5100;5101;5102;5103;5104;5105;22500;22501;22502;23020;23021;23288;23362;23363;23364;23365;23922;23923;23924;23925;23926;23927;23928;23929;23930;23931;23932;23933;23934;23935;23936;23937;26484;26485;26486;26487;26488;26489;26490;26491;26616;26617;26618;26619;26620;26621;26622;26623;27324;27325;27347;2740…	42;1076;1527;2369;4035;5102;22501;23020;23288;23364;23924;23933;26488;26621;27324;27347;27424;30963;31445;31642;31645;31648	162;469;470	258;259	43;44	84;218;245	210;212	68;404
G3T204	G3T204	2	2	2		1	2	2	2	2	2	2	11.3	11.3	11.3	44.484	425	425	1	-2	11.3	88725000	88725000	NaN	NaN	5	+			60	1930;2054	True;True	3536;3537;3538;3723	18633;18634;18635;18636;19241	24412;24413;24414;24415;25090	24415;25090	163;164			101;106
G3UEU7;G3T2N3	G3UEU7;G3T2N3	2;2	2;2	2;2	;	2	2	2	2	2	2	2	2.2	2.2	2.2	103.7	914	914;965	0	5.2474	2.2	16981000	16981000	NaN	NaN	5				61	1808;2390	True;True	3311;4352	17489;22124;22125;22126;22127	23062;28740;28741;28742;28743	23062;28742
G3T3F2	G3T3F2	2	2	2		1	2	2	2	2	2	2	2	2	2	179.27	1612	1612	0.0078125	2.0228	2	12589000	12589000	NaN	NaN	2				62	1414;2370	True;True	2626;4317	14059;22045	18764;28646	18764;28646		260;261	45		1607;1609	1070
G3T3G4	G3T3G4	5	5	5		1	5	5	5	5	5	5	10.8	10.8	10.8	63.13	648	648	1	-2	10.8	109020000	109020000	NaN	NaN	2	+			63	65;701;932;1898;2044	True;True;True;True;True	122;1166;1709;3464;3713	628;629;6137;9694;18147;19220	772;773;7943;12889;23835;25068	772;7943;12889;23835;25068	165;166		46	127;128		512
G3T3V1	G3T3V1	29	29	29		1	29	29	29	29	29	29	70.5	70.5	70.5	40.396	359	359	0	323.31	70.5	12821000000	12821000000	NaN	NaN	407				64	43;202;454;472;490;517;568;915;919;920;1389;1667;1809;1844;1845;1851;1870;1871;1935;1942;2141;2261;2490;2617;2618;2624;2625;2705;2738	True;True;True;True;True;True;True;True;True;True;True;True;True;True;True;True;True;True;True;True;True;True;True;True;True;True;True;True;True	89;313;314;315;738;765;766;788;789;824;901;902;1671;1677;1678;1679;1680;1681;1682;2572;2573;3094;3095;3096;3097;3312;3313;3314;3315;3372;3373;3382;3383;3409;3410;3411;3412;3547;3548;3549;3550;3563;3564;3565;3895;3896;3897;3898;3899;4121;4500;4716;4717;4725;4726;4727;4728;4850;4851;4852;4853;4900;4901;4902	477;1385;1386;1387;1388;1389;1390;1391;1392;1393;1394;1395;1396;3797;3798;3799;3800;3904;3905;3906;4016;4017;4018;4019;4020;4021;4022;4023;4024;4025;4026;4027;4028;4171;4172;4173;4174;4175;4176;4177;4178;4179;4180;4181;4182;4183;4184;4185;4186;4187;4188;4189;4190;4191;4192;4193;4194;4195;4196;4197;4198;4199;4200;4201;4202;4696;4697;4698;9431;9432;9532;9533;9534;9535;9536;9537;9538;9539;9540;9541;…	562;1719;1720;1721;1722;1723;1724;1725;1726;1727;1728;1729;1730;4870;4871;4872;4873;4979;4980;4981;5114;5115;5116;5117;5118;5119;5120;5121;5122;5123;5124;5125;5126;5275;5276;5277;5278;5279;5280;5281;5282;5283;5284;5285;5286;5287;5288;5289;5290;5291;5292;5293;5294;5295;5296;5297;5298;5299;5300;5301;5302;5303;5304;5305;5306;5307;5308;5309;5948;5949;5950;12579;12580;12684;12685;12686;12687;12688;126…	562;1727;4871;4980;5117;5289;5948;12579;12689;12702;18478;22024;23075;23368;23369;23464;23579;23583;24455;24578;25947;27488;29562;30669;30674;30752;30790;31461;31734	167;168;169;170;171;172;173;174;175;176;177;178;179;180;181;182;183;184;471;472;473;474;475;476;477;478;479			57;59;61;62;69;76;83;86;100;109;133;148;153;155;156;157;168;181;184;187;205;206;253;255;286;299;335
G3T3Y7	G3T3Y7	17	10	9		1	17	10	9	16	9	9	11.5	9.4	8.4	168.35	1707	1707	0	11.29	10.4	2208800000	2208800000	NaN	NaN	9				65	99;116;282;764;1058;1069;1139;1207;1208;1271;1289;1460;1991;2006;2233;2265;2420	False;True;False;True;True;True;False;False;False;True;True;True;True;False;False;True;True	166;188;446;447;1965;1978;2123;2235;2236;2237;2330;2376;2377;2733;3648;3666;4079;4130;4389	854;855;912;913;2180;2181;2182;2183;2184;11081;11122;11800;11801;12264;12265;12266;12267;12268;12269;12270;12271;12272;12273;12274;12275;12276;12688;12946;12947;12948;14813;19085;19111;20924;21142;21143;22281;22282;22283	1074;1075;1142;1143;2768;2769;2770;2771;2772;14794;14836;15705;15706;16326;16327;16328;16329;16330;16331;16332;16333;16334;16335;16336;16337;16338;16870;17245;17246;17247;19884;24913;24939;27326;27573;27574;28946;28947;28948	1074;1142;2771;14794;14836;15706;16328;16334;16870;17246;19884;24913;24939;27326;27573;28946		262;263;264;265;266;267;268;269;270;271	47		656;659;668;671;872;874;875;881;884;1304	661
G3T402	G3T402	8	8	8		1	8	8	8	8	8	8	3.8	3.8	3.8	295.08	2941	2941	0.0075188	1.8451	3.8	366470000	366470000	NaN	NaN	8				66	1311;1312;1704;1770;1963;1978;2048;2064	True;True;True;True;True;True;True;True	2411;2412;3165;3259;3606;3627;3717;3733	13061;13062;13063;13064;16818;17232;18944;19000;19234;19255	17377;17378;17379;17380;22318;22748;24752;24811;25083;25104	17377;17380;22318;22748;24752;24811;25083;25104	480			2755
G3T4S5	G3T4S5	2	2	2		1	2	2	2	2	2	2	0.5	0.5	0.5	530.2	4936	4936	0.006993	1.1951	0.5	161890000	161890000	NaN	NaN	2				68	735;913	True;True	1289;1669	7066;9428	9292;12576	9292;12576	484	272;273;274;275;276		2322	2314;2317;2318;2320;2325
G3T4V3	G3T4V3	3	3	3		1	3	3	3	3	3	3	5	5	5	156.69	1592	1592	1	-2	5	20600000	20600000	NaN	NaN	3	+			69	1237;2043;2131	True;True;True	2276;3712;3873	12427;19219;19854;19855	16510;25067;25841;25842	16510;25067;25841	189;190		48	932;933		1536
G3T4W3	G3T4W3	3	3	3		1	3	3	3	3	3	3	6.9	6.9	6.9	72.349	655	655	0	6.1594	6.9	43982000	43982000	NaN	NaN	5				70	1615;1650;2411	True;True;True	3012;3061;4379	16129;16340;16341;22230;22231	21521;21772;21773;28854;28855	21521;21772;28854
G3T4X7;G3U4I1	G3T4X7;G3U4I1	39;37	15;13	15;13	;	2	39	15	15	39	15	15	26.9	18.8	18.8	141.84	1486	1486;1490	0	38.384	26.9	6742500000	6742500000	NaN	NaN	41				71	72;73;74;135;354;600;832;836;866;958;1003;1004;1009;1106;1200;1207;1214;1218;1219;1222;1223;1224;1243;1249;1250;1351;1357;1400;1401;1402;1482;1969;2040;2068;2100;2101;2102;2116;2587	False;False;False;True;False;True;False;True;False;True;False;False;False;True;True;False;False;False;True;False;False;False;False;False;True;True;True;False;False;False;False;True;True;True;False;False;False;True;True	131;132;133;134;135;136;137;217;585;953;1482;1483;1484;1485;1486;1499;1588;1763;1854;1855;1856;1863;2035;2224;2235;2245;2249;2250;2254;2255;2256;2257;2284;2285;2293;2294;2482;2488;2594;2595;2596;2597;2598;2599;2600;2601;2602;2603;2769;2770;3613;3709;3737;3791;3792;3793;3794;3795;3831;3832;4670;4671	675;676;677;678;679;680;681;682;683;684;685;686;687;688;689;690;691;692;693;694;695;696;697;698;699;700;701;702;703;704;705;706;707;983;3098;4928;4929;4930;8216;8217;8218;8219;8220;8221;8222;8223;8224;8225;8226;8227;8228;8229;8230;8231;8232;8233;8234;8235;8236;8237;8238;8239;8240;8241;8242;8243;8244;8245;8246;8247;8248;8249;8250;8251;8252;8253;8254;8255;8256;8257;8258;8259;8260;8261;8262;8263;826…	838;839;840;841;842;843;844;845;846;847;848;849;850;851;852;853;854;855;856;857;858;859;860;861;862;863;864;865;866;867;868;869;870;871;872;873;874;875;876;877;878;879;880;881;882;883;884;885;886;1226;3988;6338;6339;6340;10829;10830;10831;10832;10833;10834;10835;10836;10837;10838;10839;10840;10841;10842;10843;10844;10845;10846;10847;10848;10849;10850;10851;10852;10853;10854;10855;10856;10857;1085…	838;839;845;1226;3988;6338;10875;11062;12164;13441;14192;14194;14217;15131;16292;16328;16355;16359;16360;16365;16366;16367;16581;16615;16620;18003;18025;18595;18639;18657;20029;24772;25063;25111;25264;25270;25293;25580;30438	191;192;193;194;485;486;487	277;278;279;280;281;282;283;284;285;286;287;288;289;290;291;292;293;294;295;296;297;298;299;300;301;302;303	2	178;272;799;843;910;912;987	245;248;269;278;281;284;530;535;541;793;838;907;916;919;994;997;999;1003;1018;1164;1165;1167;1170;1180;1185;1186;1188	602
G3T503;G3UA80;G3TVS2;G3TSM2	G3T503;G3UA80;G3TVS2;G3TSM2	25;25;19;17	24;24;18;16	24;24;18;16	;;;	4	25	24	24	25	24	24	12.4	12.1	12.1	333.12	3063	3063;3122;1871;1736	0	160.35	12.4	485350000	485350000	NaN	NaN	47				72	26;347;442;444;468;850;1214;1561;1617;1647;1843;1856;1926;1955;2165;2270;2274;2459;2531;2596;2629;2645;2647;2666;2761	True;True;True;True;True;True;False;True;True;True;True;True;True;True;True;True;True;True;True;True;True;True;True;True;True	40;572;724;726;757;1544;2245;2933;3016;3057;3371;3389;3531;3596;3946;4138;4142;4454;4569;4682;4683;4734;4759;4763;4794;4934	228;229;2954;2955;2956;2957;3746;3749;3890;8681;12291;15777;15778;15779;15780;16137;16138;16139;16140;16336;17731;17732;17835;18621;18622;18918;20346;21168;21169;21170;21174;22565;23114;23498;23499;23500;23501;23502;23503;23504;23505;23506;23820;23978;23979;23980;23981;23992;24115;24116;24759	241;242;3772;3773;3774;3775;4815;4818;4965;11593;16355;21147;21148;21149;21150;21529;21530;21531;21532;21768;23366;23367;23485;24399;24400;24726;26569;27602;27603;27604;27608;29343;29942;30458;30459;30460;30461;30462;30463;30464;30465;30466;30831;31007;31008;31009;31010;31021;31147;31148;31871	241;3772;4815;4818;4965;11593;16355;21149;21529;21768;23367;23485;24400;24726;26569;27604;27608;29343;29942;30460;30831;31009;31021;31147;31871	195;196;488;489			566;1270;1526;1541
G3T5I1;CON__P00735	G3T5I1	44;9	44;9	44;9		2	44	44	44	44	44	44	51.5	51.5	51.5	69.831	619	619;625	0	323.31	51.5	40905000000	40905000000	NaN	NaN	468				73	197;257;330;372;400;410;451;452;651;1535;1566;1645;1654;1712;1716;1761;1762;1795;1810;1846;1868;2254;2297;2341;2360;2386;2394;2395;2414;2415;2492;2503;2615;2671;2672;2703;2709;2712;2729;2742;2751;2752;2758;2759	True;True;True;True;True;True;True;True;True;True;True;True;True;True;True;True;True;True;True;True;True;True;True;True;True;True;True;True;True;True;True;True;True;True;True;True;True;True;True;True;True;True;True;True	308;399;550;551;610;611;612;661;671;734;735;736;1082;2889;2890;2943;2944;3054;3067;3068;3069;3070;3071;3072;3073;3074;3174;3180;3181;3248;3249;3250;3294;3295;3316;3374;3407;4113;4188;4189;4274;4303;4304;4344;4345;4357;4358;4359;4360;4382;4383;4503;4504;4521;4714;4803;4804;4805;4847;4861;4862;4865;4891;4906;4921;4922;4923;4924;4931;4932	1300;1301;1302;1303;1304;1305;1832;1833;2862;2863;2864;2865;2866;2867;2868;2869;2870;2871;2872;2873;2874;2875;2876;2877;3191;3192;3193;3194;3195;3196;3197;3198;3199;3200;3424;3425;3426;3427;3428;3429;3430;3431;3432;3433;3434;3435;3436;3437;3438;3439;3440;3441;3442;3443;3444;3445;3446;3489;3490;3491;3492;3493;3494;3495;3496;3497;3498;3499;3500;3501;3502;3503;3504;3505;3506;3507;3508;3509;3510;3511…	1606;1607;1608;1609;1610;1611;2279;2280;3673;3674;3675;3676;3677;3678;3679;3680;3681;3682;3683;3684;3685;3686;3687;3688;4081;4082;4083;4084;4085;4086;4087;4088;4089;4090;4446;4447;4448;4449;4450;4451;4452;4453;4454;4455;4456;4457;4458;4459;4460;4461;4462;4463;4464;4465;4466;4467;4468;4513;4514;4515;4516;4517;4518;4519;4520;4521;4522;4523;4524;4525;4526;4527;4528;4529;4530;4531;4532;4533;4534;4535…	1607;2279;3679;4089;4456;4527;4847;4859;7269;20854;21262;21765;21794;22353;22398;22714;22723;22963;23081;23371;23566;27448;27988;28484;28570;28707;28793;28800;28878;28891;29579;29692;30667;31174;31177;31449;31528;31539;31652;31772;31823;31831;31866;31868	197;198;199;200;201;202;203;490;491;492;493;494;495;496;497		49	131;261;322;326;373;379;388;455;459;477;507;520;525;557;560		381
G3T5N8;CON__Q2UVX4	G3T5N8	18;1	18;1	18;1		2	18	18	18	18	18	18	16.4	16.4	16.4	184.89	1649	1649;1662	0	104.32	16.4	1039100000	1039100000	NaN	NaN	68				74	317;351;466;484;531;1559;1640;1656;1757;1779;1866;1909;2158;2250;2298;2473;2498;2630	True;True;True;True;True;True;True;True;True;True;True;True;True;True;True;True;True;True	527;580;755;779;780;845;846;2929;2930;3048;3076;3243;3271;3404;3487;3930;3931;4108;4190;4191;4477;4515;4735;4736	2715;2716;2985;2986;2987;3883;3989;3990;4384;4385;4386;4387;4388;15765;15766;15767;15768;15769;15770;15771;16309;16310;16427;16428;16429;17174;17175;17176;17177;17178;17179;17180;17181;17291;17292;17293;17294;17896;17897;17898;18282;20289;20290;20291;20292;21029;21030;21031;21032;21033;21481;21482;21483;21484;21485;21486;22655;22656;22657;22855;22856;22857;22858;22859;22860;22861;23821;23822;2382…	3497;3498;3804;3805;3806;4958;5085;5086;5530;5531;5532;5533;5534;21135;21136;21137;21138;21139;21140;21141;21735;21736;21865;21866;21867;22688;22689;22690;22691;22692;22693;22694;22695;22696;22818;22819;22820;22821;23551;23552;23553;23982;26509;26510;26511;26512;27436;27437;27438;27439;27440;27995;27996;27997;27998;27999;28000;29436;29437;29438;29665;29666;29667;29668;29669;29670;29671;30832;3083…	3498;3806;4958;5086;5532;21135;21735;21865;22693;22821;23552;23982;26512;27438;27995;29438;29669;30835	204;205;498;499;500;501		50;51	308;353;506;878;879;1115		372;822
G3T5X1	G3T5X1	8	8	8		1	8	8	8	8	8	8	13.9	13.9	13.9	70.256	631	631	0	25.755	13.9	559810000	559810000	NaN	NaN	25				75	397;419;495;519;1671;1715;2621;2700	True;True;True;True;True;True;True;True	658;693;694;795;827;3101;3179;4721;4843	3420;3631;3632;3633;4051;4209;4210;4211;4212;4213;4214;16593;16594;16595;16596;16597;16598;16599;16600;16601;16602;16888;16889;23712;23713;23714;23715;24360	4441;4691;4692;4693;5151;5316;5317;5318;5319;5320;5321;22052;22053;22054;22055;22056;22057;22058;22059;22060;22061;22389;22390;30716;30717;30718;30719;31438	4441;4691;5151;5316;22052;22390;30718;31438	206;207			209;282
G3T646;G3TXK3;G3U8H3	G3T646;G3TXK3;G3U8H3	3;3;2	3;3;2	3;3;2	;;	3	3	3	3	3	3	3	3.8	3.8	3.8	123.88	1131	1131;1197;1093	0.0072464	1.5138	3.8	229060000	229060000	NaN	NaN	11				76	1273;1983;2680	True;True;True	2333;3636;4815	12748;12749;19041;24174;24175;24176;24177;24178	16943;16944;24867;31207;31208;31209;31210;31211;31212;31213;31214	16943;24867;31211		304;305;306	52		912;921;925	915
G3T7C9	G3T7C9	2	2	2		1	2	2	2	2	2	2	6.4	6.4	6.4	46.264	439	439	1	-2	6.4	0	0	NaN	NaN	2	+			77	1404;2077	True;True	2608;3748	13988;19282	18692;25132	18692;25132			53			331
G3T7J1	G3T7J1	2	2	2		1	2	2	2	2	2	2	8.1	8.1	8.1	48.571	418	418	0	7.5644	8.1	10541000	10541000	NaN	NaN	1				78	1886;1945	True;True	3440;3570	18051;18822	23724;24605	23724;24605	208			195
G3T7P8	G3T7P8	4	4	4		1	4	4	4	4	4	4	14.6	14.6	14.6	35.91	316	316	0	9.9832	14.6	71840000	71840000	NaN	NaN	12				79	2;1582;1590;2413	True;True;True;True	2;2964;2974;2975;4381	7;8;9;10;11;15987;16031;16032;16033;16034;16035;22239;22240	7;8;9;10;11;21372;21416;21417;21418;21419;21420;28863;28864	10;21372;21418;28863	209;210			115;219
G3T7S2	G3T7S2	12	11	11		1	12	11	11	12	11	11	12.3	11.9	11.9	162.16	1672	1672	0.007874	2.0334	12.3	1662400000	1662400000	NaN	NaN	16				80	569;1212;1300;1397;1982;1993;1995;2014;2021;2065;2066;2575	True;True;True;True;True;True;True;True;True;True;True;False	903;2242;2243;2397;2591;3635;3650;3652;3675;3682;3734;3735;4641	4699;12282;12283;12284;12285;13008;13919;19040;19087;19088;19090;19091;19131;19132;19139;19256;19257;23340	5951;16345;16346;16347;16348;16349;17316;18571;24866;24915;24916;24918;24919;24960;24961;24968;25105;25106;30186	5951;16347;17316;18571;24866;24915;24919;24960;24968;25105;25106;30186	211;212;213;214		54	410;411;783;1249		207
G3T7Y2;G3U5Z4;G3UK98	G3T7Y2;G3U5Z4;G3UK98	6;5;4	6;5;4	6;5;4	;;	3	6	6	6	6	6	6	9.1	9.1	9.1	101.5	865	865;830;764	0	44.76	9.1	226960000	226960000	NaN	NaN	27				81	361;375;1560;1606;1657;2136	True;True;True;True;True;True	596;597;616;2931;2932;2996;2997;3077;3886;3887;3888	3140;3141;3142;3143;3211;3212;3213;15772;15773;15774;15775;15776;16091;16092;16093;16094;16095;16096;16097;16430;19911;19912;19913;19914;19915;19916;19917;19918	4030;4031;4032;4033;4101;4102;4103;21142;21143;21144;21145;21146;21483;21484;21485;21486;21487;21488;21489;21868;25913;25914;25915;25916;25917;25918;25919;25920	4033;4102;21142;21489;21868;25917	215;502;503		55	31;148;589		101
G3T834	G3T834	5	5	5		1	5	5	5	5	5	5	22.9	22.9	22.9	23.95	201	201	0	19.786	22.9	1588600000	1588600000	NaN	NaN	17				82	550;551;2109;2721;2722	True;True;True;True;True	872;873;3813;3814;4882;4883	4530;4531;4532;4533;4534;4535;4536;19475;19476;19477;19478;19479;19480;24532;24533;24534;24535;24536;24537;24538;24539	5755;5756;5757;5758;5759;5760;5761;25368;25369;25370;25371;25372;25373;31628;31629;31630;31631;31632;31633;31634;31635	5757;5761;25370;31630;31635	504			44
G3T841	G3T841	2	2	2		1	2	2	2	2	2	2	2.2	2.2	2.2	145.94	1336	1336	1	-2	2.2	18036000	18036000	NaN	NaN	1	+			83	1158;2045	True;True	2159;3714	11941;19221	15886;25069	15886;25069	216			964
G3T8E4;G3TCM7	G3T8E4;G3TCM7	2;2	2;2	2;2	;	2	2	2	2	2	2	2	3.5	3.5	3.5	155.66	1412	1412;1413	1	-2	3.5	35290000	35290000	NaN	NaN	2	+			84	205;2699	True;True	319;4842	1426;24359	1762;31437	1762;31437			56;57			119;131
G3ULK4;G3T955	G3ULK4;G3T955	5;5	5;5	5;5	;	2	5	5	5	5	5	5	5.9	5.9	5.9	257.26	2353	2353;2420	1	-2	5.9	5946500000	5946500000	NaN	NaN	16	+			85	226;227;1301;1398;1943	True;True;True;True;True	355;356;357;358;359;2398;2592;3566	1658;1659;1660;1661;1662;1663;1664;1665;1666;1667;13009;13010;13011;13920;18805;18806	2092;2093;2094;2095;2096;2097;2098;2099;2100;2101;2102;17317;17318;17319;18572;24588;24589	2095;2102;17318;18572;24589	217;218		58;59;60	174;179		1885;2089;2101
G3T9F6	G3T9F6	66	64	53		1	66	64	53	66	64	53	37.8	37.4	35.4	181.24	1803	1803	0	323.31	37.8	15021000000	15021000000	NaN	NaN	217				86	95;99;185;282;401;486;552;652;684;798;815;818;864;926;941;971;972;1018;1139;1170;1181;1201;1207;1208;1214;1217;1290;1293;1294;1297;1298;1309;1310;1314;1354;1427;1510;1511;1512;1595;1621;1694;1765;1786;1813;1891;1892;1956;1988;1989;1997;1999;2000;2001;2007;2020;2140;2209;2363;2364;2452;2456;2461;2462;2497;2511	True;True;True;True;True;True;True;True;True;True;True;True;True;True;True;True;True;True;True;True;True;True;False;True;False;True;True;True;True;True;True;True;True;True;True;True;True;True;True;True;True;True;True;True;True;True;True;True;True;True;True;True;True;True;True;True;True;True;True;True;True;True;True;True;True;True	161;166;292;293;446;447;662;783;874;875;876;877;1083;1138;1403;1451;1452;1455;1584;1585;1689;1729;1790;1791;1875;2123;2171;2195;2225;2226;2235;2236;2237;2245;2248;2378;2384;2385;2386;2387;2388;2391;2392;2393;2394;2395;2409;2410;2414;2485;2650;2843;2844;2845;2846;2847;2848;2981;3020;3021;3143;3253;3284;3322;3447;3448;3449;3597;3644;3645;3646;3654;3656;3657;3658;3667;3681;3893;3894;4033;4307;4308;4…	842;854;855;1205;1206;1207;1208;1209;1210;1211;1212;1213;1214;1215;2180;2181;2182;2183;2184;3447;3448;3449;3450;3451;3996;3997;3998;3999;4000;4001;4002;4537;4538;4539;4540;4541;4542;5632;5633;6027;6028;6029;6030;7568;7569;7570;8007;8008;8009;8010;8011;8012;8013;8014;8021;8022;8023;8024;8025;9097;9098;9099;9100;9101;9102;9103;9104;9105;9106;9107;9108;9569;9570;9571;9572;9573;9574;9772;9773;9774;97…	1060;1074;1075;1494;1495;1496;1497;1498;1499;1500;1501;1502;1503;1504;1505;1506;2768;2769;2770;2771;2772;4469;4470;4471;4472;4473;4474;5092;5093;5094;5095;5096;5097;5098;5762;5763;5764;5765;5766;5767;7270;7271;7819;7820;7821;7822;9918;9919;9920;10557;10558;10559;10560;10561;10562;10563;10564;10571;10572;10573;10574;10575;12121;12122;12123;12124;12125;12126;12127;12128;12129;12130;12131;12132;1213…	1060;1074;1495;2771;4470;5093;5762;7270;7820;9918;10560;10573;12126;12733;13026;13815;13816;14260;15706;15927;16097;16295;16328;16334;16355;16358;17248;17293;17294;17307;17311;17374;17376;17385;18011;18906;20633;20638;20644;21431;21547;22239;22740;22921;23125;23761;23765;24727;24901;24906;24922;24924;24925;24926;24941;24967;25933;27004;28578;28585;29247;29309;29348;29355;29663;29760	219;220;221;505;506;507;508;509;510;511;512	262;263;265;266;267;307;308;309;310;311;312;313;314;315;316;317;318;319;320;321;322;323;324;325;326;327;328;329;330;331;332;333;334;335;336	61;62;63;64;65;66	88;120;201;221;621;918;921;969;993;1209;1395	444;474;477;480;486;489;530;531;570;576;606;609;624;627;717;729;732;837;840;843;927;929;933;935;936;942;945;960;984;987;990;996;1071;1362;1401	438;453;492;494;534;632
G3T9G3	G3T9G3	2	2	2		1	2	2	2	2	2	2	3.1	3.1	3.1	108.3	983	983	0.0084746	3.7181	3.1	13757000	13757000	NaN	NaN	2				87	2264;2644	True;True	4129;4758	21141;23977	27572;31006	27572;31006
G3T9K5;CON__P07224	G3T9K5	19;2	19;2	19;2		2	19	19	19	19	19	19	29	29	29	75.782	677	677;675	0	211.36	29	4102400000	4102400000	NaN	NaN	148				88	94;219;344;365;481;510;516;1432;1540;1612;1622;1920;1936;1946;2381;2481;2694;2695;2739	True;True;True;True;True;True;True;True;True;True;True;True;True;True;True;True;True;True;True	160;346;569;601;602;603;776;813;814;815;823;2668;2901;3005;3006;3007;3022;3023;3522;3551;3552;3553;3571;3572;3573;4336;4337;4488;4835;4836;4837;4838;4903	838;839;840;841;1632;2945;3151;3152;3153;3154;3155;3156;3157;3158;3159;3160;3161;3162;3163;3164;3165;3166;3167;3945;4094;4095;4096;4097;4098;4099;4100;4101;4102;4103;4104;4105;4106;4107;4108;4109;4110;4111;4112;4113;4114;4115;4116;4117;4118;4119;4120;4158;4159;4160;4161;4162;4163;4164;4165;4166;4167;4168;4169;4170;14317;14318;14319;14320;15608;15609;16114;16115;16116;16117;16160;16161;16162;16163…	1056;1057;1058;1059;2065;3763;4041;4042;4043;4044;4045;4046;4047;4048;4049;4050;4051;4052;4053;4054;4055;4056;4057;5020;5194;5195;5196;5197;5198;5199;5200;5201;5202;5203;5204;5205;5206;5207;5208;5209;5210;5211;5212;5213;5214;5215;5216;5217;5218;5219;5220;5259;5260;5261;5262;5263;5264;5265;5266;5267;5268;5269;5270;5271;5272;5273;5274;19134;19135;19136;19137;20962;20963;21506;21507;21508;21509;2155…	1057;2065;3763;4052;5020;5198;5260;19136;20962;21509;21552;24302;24512;24621;28691;29479;31422;31428;31762	222;223;224;225;226;227;228;229;230;231;232;513;514		67;68;69	190;197;386;408;410;420;435;438;549;557;583;584;602		387;407;612
G3TBD6;G3U3T4	G3TBD6;G3U3T4	3;2	3;2	3;2	;	2	3	3	3	3	3	3	1.6	1.6	1.6	283.56	2624	2624;1704	0	10.22	1.6	17153000	17153000	NaN	NaN	5				89	1581;1641;2642	True;True;True	2963;3049;4755	15984;15985;15986;16311;23956	21369;21370;21371;21737;30985	21370;21737;30985
G3TC07	G3TC07	2	2	2		1	2	2	2	2	2	2	4.6	4.6	4.6	58.332	527	527	1	-2	4.6	203310000	203310000	NaN	NaN	2	+			90	7;201	True;True	9;312	41;1384	47;1718	47;1718	233		70	86		84
G3TCM5	G3TCM5	3	3	3		1	3	3	3	3	3	3	7.1	7.1	7.1	32.216	296	296	0	3.882	7.1	310970000	310970000	NaN	NaN	12				91	500;734;2076	True;True;True	800;801;1287;1288;3747	4061;4062;4063;4064;4065;4066;4067;4068;7063;7064;7065;19280;19281	5161;5162;5163;5164;5165;5166;5167;5168;9289;9290;9291;25130;25131	5165;9291;25130	234			233
G3TD13	G3TD13	12	12	12		1	12	12	12	12	12	12	36	36	36	35.711	314	314	0	155	36	716330000	716330000	NaN	NaN	50				92	10;48;432;479;1476;1767;1797;2132;2166;2271;2275;2398	True;True;True;True;True;True;True;True;True;True;True;True	13;14;98;712;713;774;2758;3255;3256;3297;3298;3874;3875;3876;3947;3948;4139;4143;4144;4363;4364;4365	45;46;47;48;49;512;3712;3713;3714;3715;3716;3717;3718;3719;3943;14887;14888;14889;14890;17227;17228;17229;17412;17413;19856;19857;19858;19859;19860;19861;19862;20347;20348;20349;20350;20351;21171;21175;21176;22190;22191;22192;22193;22194;22195;22196;22197;22198;22199;22200	51;52;53;54;55;601;4780;4781;4782;4783;4784;4785;4786;4787;5018;19968;19969;19970;19971;22743;22744;22745;22974;22975;25843;25844;25845;25846;25847;25848;25849;26570;26571;26572;26573;26574;27605;27609;27610;28814;28815;28816;28817;28818;28819;28820;28821;28822;28823;28824	52;601;4785;5018;19971;22743;22975;25848;26571;27605;27609;28824	515;516;517;518;519;520;521;522		71;72	36;39;96;195;216;219;281;288		123;197
G3TD88	G3TD88	4	4	4		1	4	4	4	4	4	4	4.6	4.6	4.6	125.48	1114	1114	0	28.068	4.6	55516000	55516000	NaN	NaN	6				93	183;362;2668;2704	True;True;True;True	290;598;4796;4848;4849	1201;3144;24120;24121;24372;24373;24374	1490;4034;31152;31153;31450;31451;31452	1490;4034;31153;31452			73			819
G3TDQ7	G3TDQ7	2	2	2		1	2	2	2	2	2	2	3.5	3.5	3.5	138.74	1325	1325	1	-2	3.5	42250000	42250000	NaN	NaN	2	+			94	228;1072	True;True	360;1982	1668;11137	2103;14853	2103;14853	235			1022
G3TDW3	G3TDW3	2	2	2		1	2	2	2	2	2	2	6.2	6.2	6.2	46.396	419	419	0	46.286	6.2	12409000	12409000	NaN	NaN	3				95	409;1745	True;True	670;3224	3487;3488;17085	4511;4512;22597	4512;22597
G3TDX2	G3TDX2	3	3	3		1	3	3	3	3	3	3	25.9	25.9	25.9	15.992	147	147	0	52.913	25.9	278270000	278270000	NaN	NaN	8				96	1;1435;2488	True;True;True	1;2672;4498	4;5;6;14329;22741;22742;22743;22744	4;5;6;19146;29530;29531;29532;29533	5;19146;29531
G3TE98	G3TE98	2	2	2		1	2	2	2	2	2	2	4	4	4	49.875	475	475	1	-2	4	0	0	NaN	NaN	2	+			97	1240;1241	True;True	2279;2280	12430;12431	16513;16514	16513;16514			74;75;76			204;205;209
G3TEC1	G3TEC1	6	5	5		1	6	5	5	6	5	5	12	10.9	10.9	91.797	924	924	0	17.739	12	15719000000	15719000000	NaN	NaN	10				98	699;1177;1214;1248;2252;2432	True;True;False;True;True;True	1164;2190;2191;2245;2290;2291;2292;4111;4413	6134;12087;12088;12089;12291;12505;12506;12507;12508;21037;22395	7940;16066;16067;16068;16355;16606;16607;16608;16609;16610;27444;29109	7940;16067;16355;16606;27444;29109	523;524;525;526	337;338		738;740;741;750	732;734
G3TER5	G3TER5	12	12	12		1	12	12	12	12	12	12	47.3	47.3	47.3	23.362	203	203	0	134.63	47.3	10356000000	10356000000	NaN	NaN	127				99	327;340;449;458;2173;2378;2383;2387;2631;2633;2652;2693	True;True;True;True;True;True;True;True;True;True;True;True	544;565;732;742;3967;4333;4339;4346;4347;4348;4737;4738;4739;4741;4742;4743;4773;4774;4775;4834	2840;2841;2842;2843;2909;3776;3812;3813;3814;3815;20390;22080;22081;22093;22109;22110;22111;22112;22113;22114;23825;23826;23827;23828;23829;23830;23831;23832;23833;23834;23835;23836;23837;23838;23839;23840;23841;23842;23843;23844;23845;23846;23847;23848;23849;23850;23851;23852;23853;23854;23855;23856;23857;23858;23859;23860;23861;23862;23863;23864;23867;23868;23869;23870;23871;23872;23873;23874;2…	3651;3652;3653;3654;3721;4845;4885;4886;4887;4888;26615;28682;28683;28695;28712;28713;28714;28715;28716;28717;30836;30837;30838;30839;30840;30841;30842;30843;30844;30845;30846;30847;30848;30849;30850;30851;30852;30853;30854;30855;30856;30857;30858;30859;30860;30861;30862;30863;30864;30865;30866;30867;30868;30869;30870;30871;30872;30873;30874;30875;30876;30877;30878;30879;30880;30881;30884;30885;3…	3654;3721;4845;4886;26615;28683;28695;28715;30866;30914;31055;31419	236;237;527;528;529;530		77	45;47;65;118;119;121		74
G3TER7	G3TER7	3	3	3		1	3	3	3	3	3	3	6.5	6.5	6.5	35.808	322	322	0	29.085	6.5	4437000000	4437000000	NaN	NaN	26				100	515;1539;2727	True;True;True	821;822;2899;2900;4889	4137;4138;4139;4140;4141;4142;4143;4144;4145;4146;4147;4148;4149;4150;4151;4152;4153;4154;4155;4156;4157;15604;15605;15606;15607;24550	5238;5239;5240;5241;5242;5243;5244;5245;5246;5247;5248;5249;5250;5251;5252;5253;5254;5255;5256;5257;5258;20957;20958;20959;20960;20961;31646	5244;20959;31646
G3TEW9	G3TEW9	8	8	8		1	8	8	8	8	8	8	20.5	20.5	20.5	47.157	415	415	0	29.351	20.5	405120000	405120000	NaN	NaN	20				101	983;1534;1882;1940;2253;2614;2663;2755	True;True;True;True;True;True;True;True	1813;2888;3431;3561;4112;4713;4790;4791;4928	10380;10381;15523;18008;18788;18789;18790;21038;21039;23667;24087;24088;24089;24090;24091;24092;24093;24094;24745;24746;24747;24748	13911;13912;20851;23680;24571;24572;24573;27445;27446;30666;31117;31118;31119;31120;31121;31122;31123;31124;31125;31857;31858;31859;31860	13911;20851;23680;24571;27445;30666;31120;31860	238;239			270;392
G3TEY6	G3TEY6	53	53	45		1	53	53	45	53	53	45	74.8	74.8	65	46.264	417	417	0	323.31	74.8	28343000000	28343000000	NaN	NaN	549				102	8;9;198;199;200;229;271;300;301;343;405;406;407;408;418;429;430;431;491;492;1571;1619;1648;1717;1747;1748;1796;1803;1841;1855;1857;1858;1859;1860;1881;1910;2236;2239;2345;2375;2376;2384;2401;2489;2502;2504;2626;2640;2651;2675;2723;2724;2730	True;True;True;True;True;True;True;True;True;True;True;True;True;True;True;True;True;True;True;True;True;True;True;True;True;True;True;True;True;True;True;True;True;True;True;True;True;True;True;True;True;True;True;True;True;True;True;True;True;True;True;True;True	10;11;12;309;310;311;361;421;491;492;568;666;667;668;669;687;688;689;690;691;692;706;707;708;709;710;711;790;791;2949;2950;2951;3018;3058;3059;3182;3226;3227;3228;3229;3230;3231;3232;3233;3296;3305;3368;3369;3388;3390;3391;3392;3393;3394;3395;3396;3397;3430;3488;3489;4083;4084;4087;4088;4280;4281;4282;4322;4323;4324;4325;4326;4327;4328;4329;4330;4331;4340;4341;4342;4368;4499;4519;4520;4522;4729;4…	42;43;44;1306;1307;1308;1309;1310;1311;1312;1313;1314;1315;1316;1317;1318;1319;1320;1321;1322;1323;1324;1325;1326;1327;1328;1329;1330;1331;1332;1333;1334;1335;1336;1337;1338;1339;1340;1341;1342;1343;1344;1345;1346;1347;1348;1349;1350;1351;1352;1353;1354;1355;1356;1357;1358;1359;1360;1361;1362;1363;1364;1365;1366;1367;1368;1369;1370;1371;1372;1373;1374;1375;1376;1377;1378;1379;1380;1381;1382;1383;…	48;49;50;1612;1613;1614;1615;1616;1617;1618;1619;1620;1621;1622;1623;1624;1625;1626;1627;1628;1629;1630;1631;1632;1633;1634;1635;1636;1637;1638;1639;1640;1641;1642;1643;1644;1645;1646;1647;1648;1649;1650;1651;1652;1653;1654;1655;1656;1657;1658;1659;1660;1661;1662;1663;1664;1665;1666;1667;1668;1669;1670;1671;1672;1673;1674;1675;1676;1677;1678;1679;1680;1681;1682;1683;1684;1685;1686;1687;1688;1689;…	48;49;1618;1699;1716;2105;2362;3373;3375;3742;4492;4493;4504;4510;4601;4746;4769;4779;5129;5137;21302;21536;21770;22414;22631;22637;22973;23019;23322;23483;23486;23487;23497;23531;23679;23984;27338;27349;28508;28662;28676;28699;28827;29553;29690;29694;30813;30975;31042;31187;31636;31640;31661	240;241;242;243;244;245;246;247;531;532;533;534;535;536;537;538;539;540;541;542	339;340;341	78;79;80;81;82;83;84	76;97;134;171;177;180;181;184;200;215;264;279;283;284;308;329;334;354;390;391	73;199;384	71;187;198;242;243;287;331
G3TF27;G3T298	G3TF27	4;1	4;1	4;1		2	4	4	4	4	4	4	4.8	4.8	4.8	85.214	750	750;776	0	12.295	4.8	61478000	61478000	NaN	NaN	11				103	263;323;493;2757	True;True;True;True	408;539;792;793;4930	1855;1856;1857;2823;4045;4046;4047;4048;4049;24751;24752	2302;2303;2304;3634;5145;5146;5147;5148;5149;31863;31864	2303;3634;5149;31863			85			377
G3TF35	G3TF35	3	3	3		1	3	3	3	3	3	3	10.4	10.4	10.4	35.803	318	318	0.0071942	1.4003	10.4	11976000	11976000	NaN	NaN	4				104	494;914;2273	True;True;True	794;1670;4141	4050;9429;9430;21173	5150;12577;12578;27607	5150;12578;27607
G3TFH9;G3U8M9	G3TFH9;G3U8M9	6;6	6;6	6;6	;	2	6	6	6	6	6	6	6.2	6.2	6.2	130.17	1170	1170;1173	0	24.88	6.2	260930000	260930000	NaN	NaN	14				105	244;383;918;1078;1467;2701	True;True;True;True;True;True	384;632;1676;1994;2747;2748;4844	1796;3285;3286;3287;3288;3289;9531;11169;14857;14858;14859;14860;24361;24362	2240;4194;4195;4196;4197;4198;12683;14894;19938;19939;19940;19941;31439;31440	2240;4196;12683;14894;19939;31440	248;543			110;215
G3TFU8	G3TFU8	2	2	2		1	2	2	2	2	2	2	4.5	4.5	4.5	131.51	1176	1176	1	-2	4.5	459710000	459710000	NaN	NaN	5	+			106	1378;2079	True;True	2527;3750	13634;13635;13636;19284;19285	18168;18169;18170;25134;25135	18170;25134	249;250			445;586
G3U649;G3TG13	G3U649;G3TG13	2;2	2;2	2;2	;	2	2	2	2	2	2	2	5.4	5.4	5.4	68.396	632	632;704	1	-2	5.4	67743000	67743000	NaN	NaN	0	+			107	225;1505	True;True	354;2824	1657;15197	2091;20381	2091;20381			86			149
G3TG73	G3TG73	11	11	11		1	11	11	11	11	11	11	11.5	11.5	11.5	131.8	1135	1135	0	58.386	11.5	337090000	337090000	NaN	NaN	31				108	359;476;790;1608;1659;1752;1764;1911;2328;2393;2740	True;True;True;True;True;True;True;True;True;True;True	594;771;1384;3000;3079;3237;3252;3490;3491;4249;4250;4356;4904	3137;3138;3939;7469;16101;16432;16433;16434;17161;17162;17163;17221;17222;17223;18293;18294;18295;21715;21716;21717;21718;22156;22157;22158;22159;22160;24654;24655;24656;24657;24658	4027;4028;5014;9793;21493;21870;21871;21872;22675;22676;22677;22737;22738;22739;23993;23994;23995;28306;28307;28308;28309;28777;28778;28779;28780;28781;31764;31765;31766;31767;31768	4027;5014;9793;21493;21872;22677;22737;23993;28306;28779;31767	251;252			204;668
G3TG79	G3TG79	7	7	7		1	7	7	7	7	7	7	4.6	4.6	4.6	272.22	2478	2478	0	56.897	4.6	285000000	285000000	NaN	NaN	21				109	313;322;622;2169;2519;2639;2678	True;True;True;True;True;True;True	522;523;538;996;3951;4547;4548;4751;4813	2702;2703;2704;2822;5107;5108;5109;20358;23006;23007;23008;23009;23944;23945;24164;24165;24166;24167;24168;24169;24170	3480;3481;3482;3633;6595;6596;6597;26582;29833;29834;29835;29836;30971;30972;31197;31198;31199;31200;31201;31202;31203	3481;3633;6595;26582;29833;30971;31201	544			1561
G3TGB4;CON__Q0VCM5	G3TGB4	3;1	3;1	3;1		2	3	3	3	3	3	3	4	4	4	100.76	907	907;906	0	4.1668	4	9278700	9278700	NaN	NaN	4				110	455;1877;2404	True;True;True	739;3423;4371	3801;3802;17988;22208	4874;4875;23653;28832	4875;23653;28832
G3TGG0	G3TGG0	2	2	2		1	2	2	2	2	2	2	3.9	3.9	3.9	47.826	414	414	0.0076336	1.9127	3.9	98124000	98124000	NaN	NaN	4				111	533;2479	True;True	848;4486	4414;4415;22688;22689	5563;5564;29476;29477	5564;29476
G3TGL3	G3TGL3	2	2	2		1	2	2	2	2	2	2	3.5	3.5	3.5	92.497	832	832	0	17.134	3.5	31164000	31164000	NaN	NaN	3				112	377;1471	True;True	620;2753	3222;3223;14871	4114;4115;19952	4115;19952
G3TGR9	G3TGR9	9	9	9		1	9	9	9	9	9	9	23.1	23.1	23.1	53.196	476	476	0	120.7	23.1	1254600000	1254600000	NaN	NaN	72				113	209;223;224;416;1551;1573;1883;2094;2347	True;True;True;True;True;True;True;True;True	325;326;327;328;329;330;351;352;353;685;2917;2918;2954;3432;3777;4284	1474;1475;1476;1477;1478;1479;1480;1481;1482;1483;1484;1485;1486;1487;1488;1489;1490;1491;1492;1493;1494;1495;1496;1497;1498;1499;1500;1501;1502;1503;1504;1505;1643;1644;1645;1646;1647;1648;1649;1650;1651;1652;1653;1654;1655;1656;3554;3555;3556;15697;15698;15699;15700;15701;15702;15703;15704;15705;15706;15707;15708;15709;15710;15711;15712;15938;18009;19367;19368;21919;21920;21921;21922;21923	1826;1827;1828;1829;1830;1831;1832;1833;1834;1835;1836;1837;1838;1839;1840;1841;1842;1843;1844;1845;1846;1847;1848;1849;1850;1851;1852;1853;1854;1855;1856;1857;2077;2078;2079;2080;2081;2082;2083;2084;2085;2086;2087;2088;2089;2090;4587;4588;4589;21063;21064;21065;21066;21067;21068;21069;21070;21071;21072;21073;21074;21075;21076;21077;21078;21320;23681;25218;25219;28516;28517;28518;28519;28520	1842;2087;2090;4587;21075;21320;23681;25219;28516	253;254;255;545;546	342	87;88;89	164;167;215;258;343	242	246;304;313
G3TH25	G3TH25	36	28	23		1	36	28	23	36	28	23	28	26.9	23.7	139.2	1470	1470	0	103.35	28	183560000000	183560000000	NaN	NaN	87				114	87;295;707;835;851;898;991;1033;1150;1163;1164;1214;1236;1245;1252;1342;1364;1365;1366;1375;1376;1416;1441;1482;1677;1686;2034;2036;2037;2074;2228;2289;2407;2562;2563;2564	True;True;True;True;True;True;True;True;True;False;True;False;True;True;True;True;False;False;True;True;True;True;True;False;True;True;True;True;True;True;True;True;True;False;False;False	153;486;1183;1498;1545;1632;1633;1835;1900;2136;2164;2165;2245;2275;2287;2296;2297;2472;2507;2508;2509;2521;2522;2523;2629;2699;2769;2770;3111;3124;3696;3698;3699;3700;3701;3702;3703;3704;3705;3745;4074;4172;4374;4627;4628;4629	805;806;2502;2503;2504;2505;2506;6220;6221;8311;8312;8682;8683;8684;9300;9301;9302;9303;9304;10465;10753;11846;11847;11949;11950;12291;12425;12426;12502;12522;12523;12524;12525;12526;12527;12528;13447;13448;13587;13588;13589;13590;13591;13592;13593;13594;13595;13596;13626;13627;13628;13629;14085;14086;14583;14584;14585;14946;14947;14948;14949;14950;14951;16659;16660;16661;16700;19163;19165;19166;…	1014;1015;3172;3173;3174;3175;3176;8051;8052;11056;11057;11594;11595;11596;12439;12440;12441;12442;12443;14008;14381;15761;15762;15894;15895;16355;16508;16509;16603;16624;16625;16626;16627;16628;16629;16630;17939;17940;18115;18116;18117;18118;18119;18120;18121;18122;18123;18124;18160;18161;18162;18163;18801;18802;19471;19472;19473;20028;20029;20030;20031;20032;20033;20034;20035;20036;22142;22143;…	1014;3176;8051;11057;11596;12439;14008;14381;15761;15894;15895;16355;16508;16603;16624;17940;18115;18120;18124;18160;18163;18802;19472;20029;22143;22187;24994;25032;25048;25128;27273;27791;28837;30140;30143;30146	256;257;258;547;548	1;2;343;344;345;346;347;348;349;350;351;352;353;354;355;356;357;358;359;360;361;362;363;364;365;366;367;368;369;370;371;372	1;2;90	427;442;562;693;985	421;423;430;558;559;568;570;571;604;607;691;696;697;871;874;880;967;970;1045;1048;1051;1054;1117;1120;1123;1126;1138;1153;1162;1167;1168;1170	304;583;969
G3TI02;G3TVF3	G3TI02;G3TVF3	19;19	19;19	19;19	;	2	19	19	19	19	19	19	48.8	48.8	48.8	49.476	465	465;484	0	285.48	48.8	2274400000	2274400000	NaN	NaN	84				115	213;262;335;367;471;477;535;619;689;825;1087;1377;1663;1957;2408;2439;2529;2638;2715	True;True;True;True;True;True;True;True;True;True;True;True;True;True;True;True;True;True;True	337;338;407;558;605;762;763;764;772;850;991;992;1144;1472;2004;2524;2525;2526;3089;3598;3599;3600;4375;4420;4421;4564;4750;4874;4875	1612;1613;1614;1615;1616;1617;1618;1619;1854;2893;2894;3169;3170;3171;3900;3901;3902;3903;3940;4421;5098;5099;5100;5101;6040;8170;8171;8172;8173;8174;8175;8176;11194;11195;11196;11197;11198;11199;11200;11201;11202;13630;13631;13632;13633;16545;16546;16547;18921;18922;18923;18924;18925;18926;18927;18928;18929;18930;18931;22214;22421;22422;22423;22424;22425;22426;22427;23069;23070;23071;23072;23939…	2045;2046;2047;2048;2049;2050;2051;2052;2301;3705;3706;4059;4060;4061;4975;4976;4977;4978;5015;5570;6585;6586;6587;6588;7832;10736;10737;10738;10739;10740;10741;10742;10743;14924;14925;14926;14927;14928;14929;14930;14931;14932;18164;18165;18166;18167;22000;22001;22002;24729;24730;24731;24732;24733;24734;24735;24736;24737;24738;24739;28838;29154;29155;29156;29157;29158;29159;29160;29897;29898;2989…	2046;2301;3705;4059;4975;5015;5570;6586;7832;10740;14924;18166;22002;24735;28838;29155;29897;30967;31587	259;260;261;262;263;264;549;550;551;552;553			73;106;125;126;388;427;444;445;446;447;451
G3TIC0;REV__CON__Q2KIU3;REV__G3T7E6;REV__G3U090;REV__G5E6Z5;REV__G3UKU5	G3TIC0	532;2;2;2;2;2	526;0;0;0;0;0	521;0;0;0;0;0		6	532	526	521	532	526	521	83.1	83.1	82.7	128.69	1366	1366;215;308;407;834;839	0	323.31	83.1	4738800000000	4738800000000	NaN	NaN	8351				116	38;39;40;41;42;49;50;51;52;53;54;55;56;57;58;59;60;76;77;78;79;85;86;96;97;98;114;115;122;123;124;126;127;128;132;133;136;137;138;139;140;143;144;145;146;147;148;154;155;159;160;163;166;167;168;169;170;171;175;176;179;180;280;281;283;284;285;286;287;290;328;356;386;387;390;391;392;528;537;538;539;543;544;545;546;547;548;554;581;582;591;593;594;595;598;599;603;604;605;607;608;609;615;616;617;632;6…	True;True;True;True;True;True;True;True;True;True;True;True;True;True;True;True;True;True;True;True;True;True;True;True;True;True;True;True;True;True;True;True;True;True;True;True;True;True;True;True;True;True;True;True;True;True;True;True;True;True;True;True;True;True;True;True;True;True;True;True;True;True;True;True;True;True;True;True;True;True;True;True;True;True;True;True;True;True;True;True…	66;67;68;69;70;71;72;73;74;75;76;77;78;79;80;81;82;83;84;85;86;87;88;99;100;101;102;103;104;105;106;107;108;109;110;111;112;113;114;139;140;141;142;143;151;152;162;163;164;165;185;186;187;195;196;197;198;199;200;202;203;204;205;206;214;215;218;219;220;221;222;223;227;228;229;230;231;232;233;239;240;245;246;250;257;258;259;260;261;262;263;264;265;266;267;268;273;274;275;276;277;281;282;283;284;285…	365;366;367;368;369;370;371;372;373;374;375;376;377;378;379;380;381;382;383;384;385;386;387;388;389;390;391;392;393;394;395;396;397;398;399;400;401;402;403;404;405;406;407;408;409;410;411;412;413;414;415;416;417;418;419;420;421;422;423;424;425;426;427;428;429;430;431;432;433;434;435;436;437;438;439;440;441;442;443;444;445;446;447;448;449;450;451;452;453;454;455;456;457;458;459;460;461;462;463;464…
G3TII6;G3U5Q0;G3T3I0;G3TE54;G3TYH4	G3TII6;G3U5Q0	7;7;3;3;2	7;7;3;3;2	7;7;3;3;2	;	5	7	7	7	7	7	7	10.1	10.1	10.1	67.594	576	576;578;587;600;430	0	35.871	10.1	569650000	569650000	NaN	NaN	25				117	186;204;368;534;970;1593;1763	True;True;True;True;True;True;True	294;318;606;849;1789;2979;3251	1216;1217;1420;1421;1422;1423;1424;1425;3172;3173;3174;3175;4416;4417;4418;4419;4420;10292;16040;16041;16042;16043;16044;17217;17218;17219;17220	1507;1508;1756;1757;1758;1759;1760;1761;4062;4063;4064;4065;5565;5566;5567;5568;5569;13814;21425;21426;21427;21428;21429;22733;22734;22735;22736	1508;1759;4064;5567;13814;21425;22735			97			181
G3UA73;G3TIR6	G3UA73;G3TIR6	2;2	2;2	2;2	;	2	2	2	2	2	2	2	4.8	4.8	4.8	53.384	503	503;527	0	5.4384	4.8	9026300	9026300	NaN	NaN	2				118	450;1933	True;True	733;3544;3545	3777;18661;18662	4846;24440;24441	4846;24440	288			172
G3TIV6	G3TIV6	15	4	4		1	15	4	4	15	4	4	7.9	4.6	4.6	178.98	1753	1753	0.0075758	1.8654	7.9	499450000	499450000	NaN	NaN	10				119	1128;1214;1218;1222;1246;1371;1372;1373;2278;2575;2576;2577;2578;2579;2692	True;False;False;False;True;False;False;False;True;False;False;False;False;False;True	2097;2245;2249;2254;2255;2288;2515;2516;2517;2518;2519;4148;4641;4642;4643;4644;4645;4646;4647;4648;4649;4650;4651;4833	11699;11700;12291;12295;12300;12301;12503;13612;13613;13614;13615;13616;13617;13618;13619;13620;13621;13622;13623;21230;21231;23340;23341;23342;23343;23344;23345;23346;23347;23348;23349;23350;23351;23352;23353;23354;23355;23356;23357;23358;23359;23360;23361;23362;23363;23364;23365;23366;23367;23368;23369;23370;23371;24337;24338;24339	15582;15583;16355;16359;16364;16365;16604;18140;18141;18142;18143;18144;18145;18146;18147;18148;18149;18150;18151;18152;18153;18154;18155;18156;18157;27669;27670;27671;30186;30187;30188;30189;30190;30191;30192;30193;30194;30195;30196;30197;30198;30199;30200;30201;30202;30203;30204;30205;30206;30207;30208;30209;30210;30211;30212;30213;30214;30215;30216;30217;30218;30219;30220;30221;30222;30223;302…	15583;16355;16359;16365;16604;18143;18149;18154;27670;30186;30193;30199;30205;30230;31414		545;546;547;548;549;550;551;552;553;554;555;556;557			993;996;997;999;1000;1002;1003;1005;1006;1008;1421;1424;1427
G3TJ59	G3TJ59	11	11	11		1	11	11	11	11	11	11	12.6	12.6	12.6	161.83	1691	1691	0.0076923	1.9831	12.6	1285100000	1285100000	NaN	NaN	18				120	910;1189;1211;1265;1330;1352;1374;1509;1519;2005;2061	True;True;True;True;True;True;True;True;True;True;True	1666;2206;2241;2323;2451;2483;2520;2842;2861;3662;3663;3664;3665;3730	9425;12136;12281;12681;13295;13493;13494;13624;13625;15341;15395;19102;19103;19104;19105;19106;19107;19108;19109;19110;19250	12573;16122;16344;16863;17707;18004;18005;18158;18159;20632;20697;24930;24931;24932;24933;24934;24935;24936;24937;24938;25099	12573;16122;16344;16863;17707;18004;18158;20632;20697;24932;25099	289;576	558	98	1253;1453	1458	898
G3TJD5;G3TZQ1	G3TJD5;G3TZQ1	2;2	2;2	2;2	;	2	2	2	2	2	2	2	2.9	2.9	2.9	97.642	852	852;892	0.0080645	2.3978	2.9	41221000	41221000	NaN	NaN	2				121	172;1790	True;True	269;3289	1096;1097;17388	1347;1348;22950	1348;22950
G3TJT8	G3TJT8	28	28	28		1	28	28	28	28	28	28	62	62	62	34.626	303	303	0	323.31	62	25916000000	25916000000	NaN	NaN	294				122	206;264;265;270;355;426;482;633;1575;1576;1749;1750;1787;1820;1884;1948;1949;1952;2170;2171;2172;2237;2412;2524;2525;2648;2731;2734	True;True;True;True;True;True;True;True;True;True;True;True;True;True;True;True;True;True;True;True;True;True;True;True;True;True;True;True	320;321;409;410;417;418;419;420;586;587;702;703;777;1019;1020;2956;2957;3234;3235;3285;3335;3433;3575;3576;3577;3578;3579;3583;3584;3585;3586;3587;3588;3589;3590;3591;3592;3952;3953;3954;3955;3956;3957;3958;3959;3960;3961;3962;3963;3964;3965;3966;4085;4380;4557;4558;4764;4893;4896	1427;1428;1429;1430;1431;1432;1433;1434;1435;1436;1437;1438;1439;1440;1441;1442;1858;1859;1860;1900;1901;1902;1903;1904;1905;1906;1907;1908;3099;3100;3101;3102;3103;3659;3660;3661;3662;3663;3664;3665;3666;3667;3668;3669;3670;3671;3672;3673;3674;3946;5181;5182;5183;5184;5185;5186;5187;5188;5189;5190;15943;15944;15945;15946;15947;15948;15949;15950;15951;15952;15953;15954;15955;15956;15957;15958;159…	1763;1764;1765;1766;1767;1768;1769;1770;1771;1772;1773;1774;1775;1776;1777;1778;2305;2306;2307;2351;2352;2353;2354;2355;2356;2357;2358;2359;2360;2361;3989;3990;3991;3992;3993;4721;4722;4723;4724;4725;4726;4727;4728;4729;4730;4731;4732;4733;4734;4735;4736;4737;4738;4739;4740;4741;4742;5021;6674;6675;6676;6677;6678;6679;6680;6681;6682;6683;21325;21326;21327;21328;21329;21330;21331;21332;21333;21334…	1775;2305;2307;2356;3989;4733;5021;6677;21325;21344;22653;22668;22942;23157;23682;24630;24649;24676;26583;26604;26611;27344;28859;29879;29881;31022;31664;31695	290;291;292;293;294;295;296;577;578;579;580;581	559	99;100	49;173;184;185;186;223;225;234;237;240;277;295	230	226;262
G3TJV3	G3TJV3	10	10	10		1	10	10	10	10	10	10	24	24	24	52.746	475	475	0	53.288	24	1124600000	1124600000	NaN	NaN	48				123	1407;1727;1728;1736;1772;1788;2218;2240;2385;2653	True;True;True;True;True;True;True;True;True;True	2612;2613;3198;3199;3212;3213;3261;3286;3287;4056;4089;4090;4343;4776;4777	13996;13997;13998;13999;14000;14001;14002;14003;14004;14005;16994;16995;16996;16997;16998;17045;17046;17047;17048;17235;17236;17237;17238;17381;17382;17383;17384;17385;20825;20826;20827;20948;20949;20950;20951;20952;20953;20954;20955;20956;22101;22102;24033;24034;24035;24036;24037	18700;18701;18702;18703;18704;18705;18706;18707;18708;18709;22503;22504;22505;22506;22507;22508;22557;22558;22559;22560;22751;22752;22753;22754;22943;22944;22945;22946;22947;27210;27211;27212;27350;27351;27352;27353;27354;27355;27356;27357;27358;28703;28704;28705;31063;31064;31065;31066;31067	18707;22506;22508;22559;22751;22944;27210;27352;28705;31064	297;298;299;300;301;302;582;583			247;255;259;331;340;356;454;466
G3TKE5	G3TKE5	2	2	2		1	2	2	2	2	2	2	2.8	2.8	2.8	92.76	831	831	0	5.21	2.8	16749000	16749000	NaN	NaN	3				124	1598;2528	True;True	2987;4563	16067;16068;16069;23068	21454;21455;21456;29896	21455;29896
G3TKQ2	G3TKQ2	2	2	2		1	2	2	2	2	2	2	2.8	2.8	2.8	75.971	673	673	0.0072993	1.5972	2.8	8953000	8953000	NaN	NaN	2				125	194;1905	True;True	302;3479	1246;1247;18238	1537;1538;23938	1537;23938
G3TKR2;G3U5K1	G3TKR2;G3U5K1	2;2	2;2	2;2	;	2	2	2	2	2	2	2	4.7	4.7	4.7	84.22	744	744;751	0	13.67	4.7	5119000	5119000	NaN	NaN	2				126	277;370	True;True	431;608	2021;3186	2531;4076	2531;4076
G3TLG4	G3TLG4	32	32	32		1	32	32	32	32	32	32	76	76	76	30.451	263	263	0	286.87	76	10359000000	10359000000	NaN	NaN	261				127	189;190;192;325;326;341;358;395;1731;1751;1802;1836;1837;1849;1850;2084;2159;2160;2368;2369;2530;2570;2571;2611;2612;2613;2622;2646;2656;2657;2706;2756	True;True;True;True;True;True;True;True;True;True;True;True;True;True;True;True;True;True;True;True;True;True;True;True;True;True;True;True;True;True;True;True	297;298;300;542;543;566;592;593;655;3204;3236;3303;3304;3357;3358;3359;3360;3361;3362;3380;3381;3755;3932;3933;3934;3935;3936;3937;3938;4314;4315;4316;4565;4566;4567;4568;4635;4636;4710;4711;4712;4722;4723;4760;4761;4762;4780;4781;4854;4855;4929	1224;1225;1226;1227;1228;1229;1230;1231;1232;1233;1237;1238;1239;1240;1241;1242;1243;1244;2827;2828;2829;2830;2831;2832;2833;2834;2835;2836;2837;2838;2839;2910;2911;2912;3117;3118;3119;3120;3121;3122;3123;3124;3125;3126;3127;3128;3129;3130;3131;3132;3133;3134;3135;3136;3411;3412;17008;17158;17159;17160;17427;17428;17429;17430;17431;17432;17433;17434;17435;17436;17437;17438;17439;17440;17441;17442…	1515;1516;1517;1518;1519;1520;1521;1522;1523;1524;1528;1529;1530;1531;1532;1533;1534;1535;3638;3639;3640;3641;3642;3643;3644;3645;3646;3647;3648;3649;3650;3722;3723;3724;4007;4008;4009;4010;4011;4012;4013;4014;4015;4016;4017;4018;4019;4020;4021;4022;4023;4024;4025;4026;4432;4433;22518;22672;22673;22674;22989;22990;22991;22992;22993;22994;22995;22996;22997;22998;22999;23000;23001;23002;23003;23004…	1515;1523;1530;3644;3648;3722;4020;4432;22518;22674;22989;23297;23300;23439;23441;25146;26529;26535;28634;28645;29923;30169;30179;30647;30649;30664;30729;31014;31091;31093;31470;31861	303;304;305;306;584;585;586;587;588;589;590;591			55;72;92;93;97;132;185;195;236;244;261;263
G3TLK8	G3TLK8	2	2	2		1	2	2	2	2	2	2	2.2	2.2	2.2	107.47	981	981	1	-2	2.2	728110000	728110000	NaN	NaN	4	+			128	1317;1318	True;True	2417;2418;2419	13091;13092;13093;13094;13095	17407;17408;17409;17410;17411	17407;17410	307;308			903;907
G3TLR9;G3TTL8	G3TLR9;G3TTL8	2;2	2;2	2;2	;	2	2	2	2	2	2	2	9.1	9.1	9.1	25.351	243	243;247	0	4.0177	9.1	91595000	91595000	NaN	NaN	12				129	214;2641	True;True	339;340;4754	1620;1621;1622;1623;1624;23951;23952;23953;23954;23955	2053;2054;2055;2056;2057;30978;30979;30980;30981;30982;30983;30984	2057;30981
G3TMA0	G3TMA0	5	5	5		1	5	5	5	5	5	5	10.7	10.7	10.7	46.184	402	402	0	27.082	10.7	453360000	453360000	NaN	NaN	15				130	245;456;513;1791;2696	True;True;True;True;True	385;740;819;3290;4839	1797;1798;3803;3804;3805;3806;3807;4130;4131;17389;17390;24353;24354;24355;24356	2241;2242;4876;4877;4878;4879;4880;5231;5232;22951;22952;31431;31432;31433;31434	2241;4879;5231;22952;31433
G3TMG2	G3TMG2	3	3	3		1	3	3	3	3	3	3	6.2	6.2	6.2	25.916	243	243	0	10.028	6.2	461540000	461540000	NaN	NaN	14				131	2157;2259;2670	True;True;True	3928;3929;4118;4119;4802	20286;20287;20288;21063;21064;21065;21066;21067;21068;24130;24131;24132;24133;24134;24135	26506;26507;26508;27479;27480;27481;27482;27483;27484;31162;31163;31164;31165;31166;31167	26506;27482;31163	592			89
G3TMK8;CON__ENSEMBL:ENSBTAP00000013050	G3TMK8	37;1	37;1	37;1		2	37	37	37	37	37	37	68.7	68.7	68.7	48.831	434	434;452	0	323.31	68.7	12740000000	12740000000	NaN	NaN	304				132	3;4;161;162;193;196;218;236;443;446;448;532;921;975;1410;1411;1541;1588;1589;1610;1710;1753;1760;1887;1889;1890;1902;1938;1939;2092;2243;2353;2410;2517;2697;2719;2735	True;True;True;True;True;True;True;True;True;True;True;True;True;True;True;True;True;True;True;True;True;True;True;True;True;True;True;True;True;True;True;True;True;True;True;True;True	3;4;5;247;248;249;301;306;307;345;372;725;728;731;847;1683;1795;1796;2619;2620;2621;2622;2902;2971;2972;2973;3002;3003;3172;3238;3246;3247;3441;3444;3445;3446;3473;3474;3555;3556;3557;3558;3559;3560;3771;3772;3773;4097;4295;4378;4544;4545;4840;4879;4897	12;13;14;15;16;17;18;19;20;21;22;23;24;25;1044;1045;1046;1047;1048;1049;1050;1051;1052;1053;1245;1278;1279;1280;1281;1282;1283;1284;1285;1286;1287;1288;1289;1290;1291;1292;1293;1294;1295;1296;1297;1298;1299;1631;1728;3747;3748;3755;3756;3757;3758;3759;3760;3775;4389;4390;4391;4392;4393;4394;4395;4396;4397;4398;4399;4400;4401;4402;4403;4404;4405;4406;4407;4408;4409;4410;4411;4412;4413;9551;10314;1…	12;13;14;15;16;17;18;19;20;21;22;23;24;25;26;27;1289;1290;1291;1292;1293;1294;1295;1296;1297;1298;1536;1579;1580;1581;1582;1583;1584;1585;1586;1587;1588;1589;1590;1591;1592;1593;1594;1595;1596;1597;1598;1599;1600;1601;1602;1603;1604;1605;2064;2167;4816;4817;4824;4825;4826;4827;4828;4829;4844;5535;5536;5537;5538;5539;5540;5541;5542;5543;5544;5545;5546;5547;5548;5549;5550;5551;5552;5553;5554;5555;5…	12;16;1289;1298;1536;1589;2064;2167;4816;4828;4844;5535;12705;13848;18746;18752;20973;21402;21411;21504;22346;22678;22707;23725;23754;23758;23919;24548;24568;25205;27382;28548;28853;29809;31435;31617;31699	309;310;311;312;313;314;315;316;593;594;595;596;597;598		101;102;103;104;105	63;67;124;127;145;146;152;170;215;231;272;285;317;366		296;318;323;413;421
G3TMQ3	G3TMQ3	5	4	4		1	5	4	4	5	4	4	17.2	17.2	17.2	66.286	680	680	0	5.6028	17.2	129920000	129920000	NaN	NaN	3				133	803;1214;1230;1527;1893	True;False;True;True;True	1413;1414;2245;2265;2875;3450	7631;7632;12291;12338;15460;18091	10004;10005;16355;16402;20767;23766	10005;16355;16402;20767;23766		560;561;562	106		373;381;382	521
G3TMX5;CON__Q3ZBS7	G3TMX5	21;6	21;6	21;6		2	21	21	21	21	21	21	37.7	37.7	37.7	47.508	424	424;484	0	198.52	37.7	15426000000	15426000000	NaN	NaN	310				134	240;316;353;884;1412;1572;1637;1638;1707;1792;1923;1959;2164;2245;2256;2388;2389;2518;2521;2522;2716	True;True;True;True;True;True;True;True;True;True;True;True;True;True;True;True;True;True;True;True;True	376;526;583;584;1614;2623;2624;2952;2953;3042;3043;3044;3168;3291;3526;3602;3945;4100;4115;4349;4350;4351;4546;4553;4554;4876	1750;1751;1752;1753;2712;2713;2714;2991;2992;2993;2994;2995;2996;2997;2998;2999;3000;3001;3002;3003;3004;3005;3006;3007;3008;3009;3010;3011;3012;3013;3014;3015;3016;3017;3018;3019;3020;3021;3022;3023;3024;3025;3026;3027;3028;3029;3030;3031;3032;3033;3034;3035;3036;3037;3038;3039;3040;3041;3042;3043;3044;3045;3046;3047;3048;3049;3050;3051;3052;3053;3054;3055;3056;3057;3058;3059;3060;3061;3062;3063…	2193;2194;2195;2196;3494;3495;3496;3810;3811;3812;3813;3814;3815;3816;3817;3818;3819;3820;3821;3822;3823;3824;3825;3826;3827;3828;3829;3830;3831;3832;3833;3834;3835;3836;3837;3838;3839;3840;3841;3842;3843;3844;3845;3846;3847;3848;3849;3850;3851;3852;3853;3854;3855;3856;3857;3858;3859;3860;3861;3862;3863;3864;3865;3866;3867;3868;3869;3870;3871;3872;3873;3874;3875;3876;3877;3878;3879;3880;3881;3882…	2195;3495;3840;12385;18757;21318;21691;21710;22328;22954;24320;24742;26568;27398;27463;28718;28739;29832;29870;29873;31604	317;318;599;600	563		109;166;175;395	202
G3TNL4;G3TS62	G3TNL4;G3TS62	5;5	5;5	5;5	;	2	5	5	5	5	5	5	10.4	10.4	10.4	130.39	1351	1351;1626	0.0074627	1.8067	10.4	767160000	767160000	NaN	NaN	19				135	1381;2053;2059;2072;2133	True;True;True;True;True	2532;3722;3728;3741;3742;3743;3877	13647;19239;19240;19247;19248;19266;19267;19268;19269;19270;19271;19272;19273;19274;19275;19276;19863;19864	18181;25088;25089;25096;25097;25115;25116;25117;25118;25119;25120;25121;25122;25123;25124;25125;25126;25850;25851	18181;25088;25096;25123;25850	319		107;108	307		625;628
G3TQ58;CON__Q3MHN2;G3TH05;G3TTP8	G3TQ58	13;1;1;1	13;1;1;1	13;1;1;1		4	13	13	13	13	13	13	30.9	30.9	30.9	58.317	512	512;548;2042;2044	0	94.947	30.9	1365900000	1365900000	NaN	NaN	71				136	181;182;1500;1542;1722;1848;2249;2409;2467;2491;2494;2650;2679	True;True;True;True;True;True;True;True;True;True;True;True;True	286;287;288;289;2818;2819;2903;2904;3190;3378;3379;4107;4376;4377;4463;4464;4501;4502;4507;4508;4509;4766;4814	1187;1188;1189;1190;1191;1192;1193;1194;1195;1196;1197;1198;1199;1200;15186;15187;15188;15189;15190;15191;15192;15619;15620;16966;17790;17791;17792;17793;17794;17795;17796;17797;17798;17799;21022;21023;21024;21025;21026;21027;21028;22215;22216;22217;22218;22219;22220;22221;22222;22597;22598;22599;22600;22601;22602;22603;22604;22773;22774;22775;22776;22777;22823;22824;22825;22826;22827;22828;23996…	1476;1477;1478;1479;1480;1481;1482;1483;1484;1485;1486;1487;1488;1489;20370;20371;20372;20373;20374;20375;20376;20975;20976;22471;23426;23427;23428;23429;23430;23431;23432;23433;23434;23435;27429;27430;27431;27432;27433;27434;27435;28839;28840;28841;28842;28843;28844;28845;28846;29375;29376;29377;29378;29379;29380;29381;29382;29383;29563;29564;29565;29566;29567;29631;29632;29633;29634;29635;29636…	1479;1489;20375;20975;22471;23427;27434;28844;29377;29566;29633;31025;31206	320;321;322;323;324;325;326;601;602;603;604		109	35;37;39;151;192;199;247;423;429;444;469		280
G3TQI0;G3UBK1;G3ULD2;G3U0A3	G3TQI0;G3UBK1;G3ULD2;G3U0A3	2;2;2;1	2;2;2;1	2;2;2;1	;;;	4	2	2	2	2	2	2	10.8	10.8	10.8	26.689	232	232;305;381;144	0	9.0883	10.8	83087000	83087000	NaN	NaN	6				137	440;2470	True;True	722;4473	3744;22625;22626;22627;22628;22629	4813;29406;29407;29408;29409;29410	4813;29410
G3TQR3	G3TQR3	2	2	2		1	2	2	2	2	2	2	11.1	11.1	11.1	23.206	207	207	0.0083333	2.9276	11.1	15720000	15720000	NaN	NaN	2				138	817;2272	True;True	1454;4140	8020;21172	10570;27606	10570;27606
G3TRD3;G3TQS0	G3TRD3;G3TQS0	2;1	2;1	2;1	;	2	2	2	2	2	2	2	2	2	2	218.29	1932	1932;2036	1	-2	2	414850000	414850000	NaN	NaN	2	+			139	2354;2362	True;True	4296;4306	21953;21977	28550;28577	28550;28577	327			1509
G3TS89;G3SY10	G3TS89;G3SY10	77;75	76;74	73;71	;	2	77	76	73	77	76	73	56.7	56.1	56.1	145.22	1500	1500;1458	0	323.31	56.7	43606000000	43606000000	NaN	NaN	438				140	101;276;385;389;393;394;602;667;668;671;673;675;704;719;720;759;765;807;845;855;856;872;888;935;957;965;974;1030;1068;1081;1082;1085;1086;1099;1147;1205;1214;1249;1251;1264;1266;1288;1353;1417;1446;1470;1599;1651;1768;1769;1777;1784;1785;1824;1922;1944;1972;1974;2055;2063;2195;2293;2299;2321;2349;2430;2544;2545;2550;2584;2585;2586;2591;2592;2594;2595;2690	True;True;True;True;True;True;True;True;True;True;True;True;True;True;True;True;True;True;True;True;True;True;True;True;True;True;True;True;True;True;True;True;True;True;True;True;False;True;True;True;True;True;True;True;True;True;True;True;True;True;True;True;True;True;True;True;True;True;True;True;True;True;True;True;True;True;True;True;True;True;True;True;True;True;True;True;True	168;430;634;640;641;642;653;654;956;1107;1108;1111;1114;1117;1171;1222;1223;1224;1334;1335;1341;1342;1343;1344;1427;1428;1534;1535;1536;1537;1538;1549;1550;1595;1619;1620;1621;1622;1712;1760;1761;1762;1783;1793;1794;1897;1977;1997;1998;1999;2002;2003;2019;2131;2233;2245;2293;2295;2322;2324;2374;2375;2484;2630;2631;2632;2633;2707;2708;2751;2752;2988;3062;3257;3258;3267;3282;3283;3339;3524;3525;356…	857;2011;2012;2013;2014;2015;2016;2017;2018;2019;2020;3291;3292;3304;3305;3306;3307;3308;3309;3310;3311;3312;3313;3314;3315;3316;3317;3318;3319;3320;3321;3322;3408;3409;3410;4934;4935;4936;4937;4938;4939;4940;4941;5750;5751;5752;5753;5762;5763;5764;5765;5766;5767;5779;5791;5792;6146;6480;6481;6482;6483;6484;6485;6486;6487;6488;6489;7281;7282;7283;7284;7285;7286;7287;7288;7289;7290;7291;7292;7293;…	1077;2519;2520;2521;2522;2523;2524;2525;2526;2527;2528;2529;2530;4200;4201;4213;4214;4215;4216;4217;4218;4219;4220;4221;4222;4223;4224;4225;4226;4227;4228;4229;4230;4231;4232;4233;4234;4235;4236;4237;4238;4239;4240;4241;4429;4430;4431;6344;6345;6346;6347;6348;6349;6350;6351;7433;7434;7435;7436;7449;7450;7451;7452;7453;7454;7455;7456;7468;7480;7481;7952;8402;8403;8404;8405;8406;8407;8408;8409;8410…	1077;2526;4200;4225;4430;4431;6344;7434;7436;7454;7468;7480;7952;8404;8409;9581;9628;10159;11534;11616;11619;12185;12420;12892;13431;13798;13836;14376;14831;14904;14913;14916;14923;15010;15737;16324;16355;16615;16622;16861;16864;17239;18008;18806;19528;19949;21461;21775;22746;22747;22782;22900;22914;23173;24315;24598;24783;24786;25091;25101;26819;27872;28006;28285;28542;29104;30025;30026;30076;30…	328;329;330;331;332;333;334;605;606;607;608;609;610;611;612;613;614;615;616;617;618;619;620	564;565;566;567;568;569;570;571;572;573;574;575;576;577;578;579;580;581;582;583;584;585;586;587;588;589;590;591;592;593;594;595;596;597;598;599;600;601;602;603;604;605;606;607;608;609;610;611;612;613;614;615;616;617;618;619;620;621;622;623;624;625;626;627;628;629;630;631;632;633;634;635;636;637;638;639;640;641;642;643;644;645;646;647;648;649;650;651;652;653;654;655;656;657;658;659	110;111;112;113;114;115;116	208;225;228;230;231;273;275;402;417;492;558;578;582;611;635;669;903;1001;1152;1161;1164;1190;1382	132;134;138;213;240;243;246;261;276;285;354;410;411;420;429;438;444;450;453;461;462;486;488;498;510;516;561;564;567;570;579;594;600;602;603;612;645;660;672;699;702;717;801;807;812;819;821;828;854;858;906;912;920;921;927;936;941;942;948;962;963;966;972;984;999;1008;1011;1013;1017;1022;1026;1031;1032;1034;1047;1059;1074;1076;1080;1086;1089;1095;1104;1109;1112;1113;1122;1155;1157;1158;1160;1170;1172…	212;362;615;998;1007;1283;1388
G3TSB6	G3TSB6	2	2	2		1	2	2	2	2	2	2	22.2	22.2	22.2	14.858	135	135	0	15.693	22.2	115130000	115130000	NaN	NaN	3				141	1661;2510	True;True	3087;4534	16540;22944;22945;22946	21995;29757;29758;29759	21995;29758
G3TSP3	G3TSP3	8	4	4		1	8	4	4	8	4	4	30	17.4	17.4	33.121	293	293	0	42.58	30	500200000	500200000	NaN	NaN	28				142	34;294;337;1585;2269;2331;2687;2707	False;False;True;True;False;False;True;True	57;58;485;560;561;2968;4136;4137;4255;4826;4827;4856;4857;4858	320;321;322;323;324;325;326;327;328;329;2498;2499;2500;2501;2901;2902;2903;2904;15994;15995;21166;21167;21747;21748;21749;21750;21751;21752;21753;21754;21755;21756;21757;21758;21759;21760;21761;21762;21763;21764;21765;21766;21767;21768;21769;21770;21771;21772;21773;21774;21775;21776;21777;24290;24291;24292;24293;24294;24295;24296;24297;24298;24299;24300;24301;24400;24401;24402;24403;24404;24405;2…	341;342;343;344;345;346;347;348;349;350;3168;3169;3170;3171;3713;3714;3715;3716;21379;21380;27600;27601;28340;28341;28342;28343;28344;28345;28346;28347;28348;28349;28350;28351;28352;28353;28354;28355;28356;28357;28358;28359;28360;28361;28362;28363;28364;28365;28366;28367;28368;28369;28370;28371;28372;31364;31365;31366;31367;31368;31369;31370;31371;31372;31373;31374;31375;31480;31481;31482;31483;3…	344;3171;3713;21380;27601;28348;31368;31482	335;336;621;622;623;624			86;157;159;195;196;211
G3U8Y9;G3TTN4	G3U8Y9;G3TTN4	3;3	3;3	3;3	;	2	3	3	3	3	3	3	9.1	9.1	9.1	41.589	362	362;383	0	5.1529	9.1	74819000	74819000	NaN	NaN	8				143	31;1759;1831	True;True;True	51;3245;3349;3350	277;278;279;17183;17654;17655;17656;17657	296;297;298;22698;23280;23281;23282;23283	297;22698;23282	337		117	186		138
G3TUP1	G3TUP1	4	4	4		1	4	4	4	4	4	4	16.3	16.3	16.3	53.331	485	485	0	75.16	16.3	144660000	144660000	NaN	NaN	19				144	1620;2154;2267;2365	True;True;True;True	3019;3921;3922;4133;4309	16146;16147;16148;16149;16150;16151;20272;20273;20274;20275;20276;21162;21163;21995;21996;21997;21998;21999;22000;22001	21538;21539;21540;21541;21542;21543;26492;26493;26494;26495;26496;27596;27597;28595;28596;28597;28598;28599;28600;28601	21540;26492;27596;28596	338;625			89;202
G3TVM2	G3TVM2	4	2	2		1	4	2	2	4	2	2	4.4	3	3	159.26	1651	1651	1	-2	4.4	2779600000	2779600000	NaN	NaN	2	+			145	873;1214;1215;2002	True;False;True;False	1596;2245;2246;3659	9138;9139;12291;12292;19099	12186;12187;16355;16356;24927	12187;16355;16356;24927	339			387
G3TW48;G3U8I3;G3STG0;G3TYE9;G3SZ37	G3TW48;G3U8I3;G3STG0;G3TYE9;G3SZ37	2;1;1;1;1	2;1;1;1;1	2;1;1;1;1	;;;;	5	2	2	2	2	2	2	6	6	6	50.588	463	463;389;427;445;445	1	-2	6	24886000	24886000	NaN	NaN	1	+			146	1594;1994	True;True	2980;3651	16045;19089	21430;24917	21430;24917			118			276
G3TWP5	G3TWP5	12	8	6		1	12	8	6	12	8	6	27	20.6	15.9	44.802	403	403	0	14.974	27	1311000000	1311000000	NaN	NaN	39				147	34;293;346;424;1557;1662;1730;1874;2139;2269;2331;2676	True;True;True;False;True;True;True;True;True;False;False;False	57;58;484;571;700;2925;2926;3088;3202;3203;3417;3418;3891;3892;4136;4137;4255;4811	320;321;322;323;324;325;326;327;328;329;2497;2949;2950;2951;2952;2953;3652;15755;15756;15757;15758;16541;16542;16543;16544;17004;17005;17006;17007;17945;17946;17947;17948;17949;17950;17951;17952;17953;17954;17955;17956;17957;17958;17959;17960;17961;19921;19922;19923;19924;19925;19926;19927;21166;21167;21747;21748;21749;21750;21751;21752;21753;21754;21755;21756;21757;21758;21759;21760;21761;21762;…	341;342;343;344;345;346;347;348;349;350;3167;3767;3768;3769;3770;3771;4712;21124;21125;21126;21127;21996;21997;21998;21999;22514;22515;22516;22517;23601;23602;23603;23604;23605;23606;23607;23608;23609;23610;23611;23612;23613;23614;23615;23616;23617;23618;23619;23620;25923;25924;25925;25926;25927;25928;25929;27600;27601;28340;28341;28342;28343;28344;28345;28346;28347;28348;28349;28350;28351;28352;…	344;3167;3768;4712;21126;21996;22514;23612;25926;27601;28348;31191	336;340;341;621;626;627		119	31;42;196;240;267;269		299
G3TXA1	G3TXA1	5	5	5		1	5	5	5	5	5	5	8.8	8.8	8.8	53.161	477	477	0	26.664	8.8	826280000	826280000	NaN	NaN	23				148	453;1798;1901;2382;2431	True;True;True;True;True	737;3299;3471;3472;4338;4412	3790;3791;3792;3793;3794;3795;3796;17414;17415;18208;18209;18210;18211;18212;18213;22091;22092;22391;22392;22393;22394	4860;4861;4862;4863;4864;4865;4866;4867;4868;4869;22976;22977;23904;23905;23906;23907;23908;23909;23910;23911;28693;28694;29105;29106;29107;29108	4869;22977;23910;28694;29106			120			379
G3TZT8	G3TZT8	5	5	5		1	5	5	5	5	5	5	32.3	32.3	32.3	22.471	201	201	0	23.752	32.3	314190000	314190000	NaN	NaN	18				149	20;623;816;1872;2247	True;True;True;True;True	31;32;997;1453;3413;3414;4104	202;203;204;5110;8015;8016;8017;8018;8019;17928;17929;17930;17931;17932;17933;17934;17935;17936;17937;21001	215;216;217;6598;10565;10566;10567;10568;10569;23584;23585;23586;23587;23588;23589;23590;23591;23592;23593;27407	215;6598;10567;23591;27407	628			166
G3U090	G3U090	4	2	2		1	4	2	2	4	2	2	8.8	6.6	6.6	39.406	407	407	1	-2	8.8	0	0	NaN	NaN	3	+			150	1214;1218;1220;1221	False;False;True;True	2245;2249;2251;2252;2253	12291;12295;12297;12298;12299	16355;16359;16361;16362;16363	16355;16359;16362;16363			121			286
G3U0Y7;CON__P00978	G3U0Y7	6;1	6;1	6;1		2	6	6	6	6	6	6	21	21	21	39.389	352	352;352	0	32.563	21	1102200000	1102200000	NaN	NaN	26				151	374;437;1545;1907;2231;2469	True;True;True;True;True;True	614;615;718;2910;3484;4077;4472	3202;3203;3204;3205;3206;3207;3208;3209;3210;3729;3730;3731;3732;3733;3734;3735;3736;3737;15674;15675;15676;18278;20921;22623;22624	4092;4093;4094;4095;4096;4097;4098;4099;4100;4797;4798;4799;4800;4801;4802;4803;4804;4805;4806;21039;21040;21041;23978;27323;29404;29405	4095;4800;21041;23978;27323;29405			122			181
G3U3Y6;G3U7D7	G3U3Y6;G3U7D7	2;2	2;2	2;2	;	2	2	2	2	2	2	2	2	2	2	172.29	1728	1728;1737	0.0073529	1.7382	2	1312500000	1312500000	NaN	NaN	3				152	288;1216	True;True	472;2247	2361;2362;12293	2975;2976;16357	2975;16357		660;661;662			915;917;920
G3U6S3	G3U6S3	8	8	8		1	8	8	8	8	8	8	26.8	26.8	26.8	35.724	321	321	0	83.953	26.8	1709300000	1709300000	NaN	NaN	53				153	5;22;258;269;388;1732;2241;2655	True;True;True;True;True;True;True;True	6;7;34;35;400;416;638;639;3205;3206;4091;4779	26;27;28;29;30;31;32;33;34;207;208;209;210;211;212;1834;1835;1897;1898;1899;3299;3300;3301;3302;3303;17009;17010;17011;17012;17013;17014;17015;17016;17017;17018;17019;17020;17021;17022;17023;17024;20957;20958;20959;24041;24042;24043;24044;24045;24046;24047;24048;24049;24050;24051	28;29;30;31;32;33;34;35;36;220;221;222;223;224;225;2281;2282;2348;2349;2350;4208;4209;4210;4211;4212;22519;22520;22521;22522;22523;22524;22525;22526;22527;22528;22529;22530;22531;22532;22533;22534;27359;27360;27361;31071;31072;31073;31074;31075;31076;31077;31078;31079;31080;31081	29;223;2282;2348;4209;22523;27361;31072	342;343;629;630			126;237;257;259
G3U7X8;G3T4M5	G3U7X8;G3T4M5	59;56	48;46	46;44	;	2	59	48	46	59	48	46	36.2	34.3	34.3	130.48	1341	1341;1354	0	323.31	36.2	21686000000	21686000000	NaN	NaN	299				154	37;282;420;421;485;552;648;649;669;670;691;798;865;927;986;1010;1025;1139;1146;1155;1156;1157;1194;1207;1208;1260;1274;1309;1461;1510;1513;1514;1626;1755;1812;1867;1891;1892;1908;1973;1989;1990;2003;2006;2075;2086;2093;2211;2233;2234;2246;2366;2447;2448;2457;2499;2526;2608;2609	True;False;True;True;True;False;True;True;True;True;True;False;True;True;True;True;True;False;True;True;True;True;True;False;False;True;True;False;True;False;True;True;True;True;True;True;False;False;True;True;False;True;True;True;True;True;True;True;True;True;True;True;True;True;True;True;True;True;True	65;446;447;695;696;697;781;782;874;875;876;877;1078;1079;1109;1110;1146;1403;1586;1587;1690;1816;1864;1884;1885;1886;1887;2123;2130;2152;2153;2154;2155;2156;2157;2158;2213;2235;2236;2237;2307;2334;2409;2734;2843;2844;2849;2850;2851;2852;3027;3241;3318;3319;3320;3321;3405;3406;3447;3448;3449;3485;3486;3618;3645;3646;3647;3660;3666;3746;3759;3774;3775;3776;4035;4079;4080;4101;4102;4103;4310;4435;44…	363;364;2180;2181;2182;2183;2184;3634;3635;3636;3637;3638;3639;3640;3641;3642;3643;3644;3645;3646;3991;3992;3993;3994;3995;4537;4538;4539;4540;4541;4542;5608;5609;5610;5611;5612;5754;5755;5756;5757;5758;5759;5760;5761;6042;6043;6044;6045;6046;7568;7569;7570;9109;9110;9111;9112;9113;9114;9115;9116;9117;9118;9119;9120;9575;9576;9577;9578;9579;10386;10387;10388;10389;10644;10700;10701;10702;10703;10…	419;420;2768;2769;2770;2771;2772;4694;4695;4696;4697;4698;4699;4700;4701;4702;4703;4704;4705;4706;5087;5088;5089;5090;5091;5762;5763;5764;5765;5766;5767;7246;7247;7248;7249;7250;7437;7438;7439;7440;7441;7442;7443;7444;7445;7446;7447;7448;7834;7835;7836;7837;7838;7839;7840;9918;9919;9920;12139;12140;12141;12142;12143;12144;12145;12146;12147;12148;12149;12150;12151;12152;12153;12154;12155;12156;121…	420;2771;4702;4706;5087;5762;7246;7249;7442;7445;7836;9918;12140;12738;13918;14218;14288;15706;15735;15867;15874;15882;16133;16328;16334;16679;16945;17374;19888;20633;20648;20662;21568;22686;23115;23562;23761;23765;23980;24785;24906;24912;24928;24939;25129;25168;25217;27013;27326;27328;27404;28602;29217;29225;29330;29674;29893;30623;30643	344;345;346;631;632;633;634;635;636;637;638;639	262;263;663;664;665;666;667;668;669;670;671;672;673;674;675;676;677;678;679;680;681;682;683;684;685;686;687;688;689;690;691;692;693;694;695;696;697;698;699;700;701;702;703;704;705	61;62;123;124;125;126;127;128	49;454;457;505;529;931;1135;1136;1202;1230;1312;1321	2;3;6;9;15;17;18;62;102;108;150;156;158;159;252;255;258;264;267;337;463;465;468;469;471;472;478;481;496;499;520;523;526;532;550;556;562;607;874;880;886;892;898;934;937	21;23;40;66;514;1231;1319;1340
G3U800;CON__ENSEMBL:ENSBTAP00000024466;CON__ENSEMBL:ENSBTAP00000024462	G3U800	11;1;1	3;0;0	2;0;0		3	11	3	2	11	3	2	21	10.1	4	43.675	396	396;401;419	0	10.929	21	1763400000	1763400000	NaN	NaN	27				155	251;294;309;847;1729;1827;2269;2391;2661;2688;2689	False;False;False;False;False;True;False;False;False;True;True	392;485;518;1540;1541;3200;3201;3342;4136;4137;4353;4788;4828;4829;4830	1820;1821;2498;2499;2500;2501;2688;2689;2690;8657;8658;8659;8660;8661;8662;8663;8664;8665;8666;8667;8668;8669;8670;8671;8672;8673;8674;8675;8676;8677;16999;17000;17001;17002;17003;17598;17599;17600;17601;17602;17603;17604;17605;17606;21166;21167;22128;22129;22130;22131;22132;22133;22134;22135;22136;22137;22138;22139;22140;22141;24076;24077;24078;24079;24080;24081;24082;24083;24084;24085;24302;243…	2267;2268;3168;3169;3170;3171;3466;3467;3468;11565;11566;11567;11568;11569;11570;11571;11572;11573;11574;11575;11576;11577;11578;11579;11580;11581;11582;11583;11584;11585;11586;11587;11588;11589;22509;22510;22511;22512;22513;23182;23183;23184;23185;23186;23187;23188;23189;23190;23191;23192;23193;23194;23195;23196;23197;27600;27601;28744;28745;28746;28747;28748;28749;28750;28751;28752;28753;28754;…	2267;3171;3468;11576;22510;23190;27601;28758;31112;31379;31404	336;347;640;641			30;189;260;262
G3U8A3	G3U8A3	7	7	7		1	7	7	7	7	7	7	34.2	34.2	34.2	21.904	199	199	0	130.36	34.2	1179500000	1179500000	NaN	NaN	48				156	24;306;1711;1834;1888;2162;2367	True;True;True;True;True;True;True	37;512;3173;3353;3442;3443;3942;3943;4311;4312;4313	216;217;2673;2674;16850;16851;16852;17663;18053;18054;18055;18056;18057;20340;20341;20342;20343;22003;22004;22005;22006;22007;22008;22009;22010;22011;22012;22013;22014;22015;22016;22017;22018;22019;22020;22021;22022;22023;22024;22025;22026;22027;22028;22029;22030;22031;22032	229;230;3450;3451;22350;22351;22352;23289;23726;23727;23728;23729;23730;26563;26564;26565;26566;28603;28604;28605;28606;28607;28608;28609;28610;28611;28612;28613;28614;28615;28616;28617;28618;28619;28620;28621;28622;28623;28624;28625;28626;28627;28628;28629;28630;28631;28632;28633	229;3451;22351;23289;23726;26563;28609	642;643		129	50;56		43
G3U8J5	G3U8J5	23	23	15		1	23	23	15	23	23	15	48.5	48.5	41	44.417	400	400	0	83.311	48.5	1715700000	1715700000	NaN	NaN	83				157	217;238;250;251;338;345;424;425;847;1549;1553;1713;1729;2269;2331;2484;2523;2632;2674;2676;2677;2708;2762	True;True;True;True;True;True;True;True;True;True;True;True;True;True;True;True;True;True;True;True;True;True;True	344;374;391;392;562;563;570;700;701;1540;1541;2915;2920;3175;3176;3200;3201;4136;4137;4255;4492;4493;4555;4556;4740;4808;4811;4812;4859;4860;4935	1630;1734;1735;1736;1737;1738;1739;1740;1741;1742;1743;1744;1745;1746;1747;1748;1814;1815;1816;1817;1818;1819;1820;1821;2905;2906;2907;2946;2947;2948;3652;3653;3654;3655;3656;3657;3658;8657;8658;8659;8660;8661;8662;8663;8664;8665;8666;8667;8668;8669;8670;8671;8672;8673;8674;8675;8676;8677;15693;15694;15695;15725;16856;16857;16858;16859;16860;16861;16862;16863;16864;16865;16866;16867;16868;16869;1…	2063;2173;2174;2175;2176;2177;2178;2179;2180;2181;2182;2183;2184;2185;2186;2187;2188;2189;2190;2191;2258;2259;2260;2261;2262;2263;2264;2265;2266;2267;2268;3717;3718;3719;3764;3765;3766;4712;4713;4714;4715;4716;4717;4718;4719;4720;11565;11566;11567;11568;11569;11570;11571;11572;11573;11574;11575;11576;11577;11578;11579;11580;11581;11582;11583;11584;11585;11586;11587;11588;11589;21059;21060;21061;2…	2063;2181;2263;2267;3717;3765;4712;4716;11576;21060;21093;22360;22510;27601;28348;29495;29876;30882;31184;31191;31195;31500;31872	336;347;348;349;350;351;640;644;645		130	31;42;206;207;264;266;285;302;303		134
G3U8P6;G3ULI2	G3U8P6;G3ULI2	2;2	2;2	2;2	;	2	2	2	2	2	2	2	3.8	3.8	3.8	84.552	792	792;966	1	-2	3.8	553210000	553210000	NaN	NaN	1	+			158	973;2329	True;True	1792;4251	10295;21719	13817;28310	13817;28310			131			489
G3UFK0;G3U9E2;G3U946	G3UFK0;G3U9E2;G3U946	8;8;8	5;5;5	5;5;5	;;	3	8	5	5	8	5	5	10.5	9.2	9.2	63.735	676	676;676;682	0.0071429	1.3972	10.5	165210000	165210000	NaN	NaN	6				159	1129;1214;1218;1222;1331;1332;2029;2056	True;False;False;False;True;True;True;True	2098;2245;2249;2254;2255;2452;2453;3691;3725	11701;11702;11703;12291;12295;12300;12301;13296;13297;19154;19243	15584;15585;15586;16355;16359;16364;16365;17708;17709;24985;25092	15585;16355;16359;16365;17708;17709;24985;25092
G3U9G5	G3U9G5	4	4	4		1	4	4	4	4	4	4	16.5	16.5	16.5	29.711	267	267	0	11.879	16.5	191820000	191820000	NaN	NaN	22				160	220;241;966;2627	True;True;True;True	347;377;378;379;1784;4731	1633;1634;1635;1636;1754;1755;1756;1757;1758;1759;1760;1761;1762;1763;1764;1765;1766;1767;1768;10278;23808;23809	2066;2067;2068;2069;2197;2198;2199;2200;2201;2202;2203;2204;2205;2206;2207;2208;2209;2210;2211;13800;30818;30819	2067;2198;13800;30819	646		132	107		102
G3UAR2	G3UAR2	4	4	4		1	4	4	4	4	4	4	21.1	21.1	21.1	25.447	227	227	0	6.5315	21.1	292960000	292960000	NaN	NaN	16				161	329;978;1873;2551	True;True;True;True	548;549;1800;3415;3416;4608	2855;2856;2857;2858;2859;2860;2861;10327;17938;17939;17940;17941;17942;17943;17944;23238;23239	3666;3667;3668;3669;3670;3671;3672;13854;23594;23595;23596;23597;23598;23599;23600;30077;30078	3671;13854;23599;30078	352			78
G3UB83;G3TAG1	G3UB83	3;1	3;1	3;1		2	3	3	3	3	3	3	2.5	2.5	2.5	189.8	1768	1768;1769	0	19.094	2.5	3118600	3118600	NaN	NaN	2				162	1198;1199;2741	True;True;True	2222;2223;4905	12237;12238;24659	16290;16291;31769	16290;16291;31769		706;707;708;709;710			1687;1689;1701;1703;1704
G3UC98;G3TQN8	G3UC98;G3TQN8	7;4	4;4	4;4	;	2	7	4	4	7	4	4	11.3	9.6	9.6	72.162	736	736;597	0.008	2.3699	11.3	102590000	102590000	NaN	NaN	9				163	1191;1214;1218;1222;1295;1985;2023	True;False;False;False;True;True;True	2209;2210;2245;2249;2254;2255;2389;3639;3640;3684	12140;12141;12291;12295;12300;12301;12991;12992;19062;19063;19064;19065;19066;19141	16126;16127;16355;16359;16364;16365;17299;17300;24889;24890;24891;24892;24893;24970	16126;16355;16359;16365;17300;24890;24970			133;134;135			239;251;393
G3UDX4	G3UDX4	4	4	4		1	4	4	4	4	4	4	6.7	6.7	6.7	57.386	524	524	0	5.2694	6.7	56198000	56198000	NaN	NaN	8				164	509;820;1538;1758	True;True;True;True	812;1457;2898;3244	4093;8028;8029;8030;8031;8032;15603;17182	5193;10578;10579;10580;10581;10582;20956;22697	5193;10580;20956;22697
G3UE48	G3UE48	628	2	2		1	628	2	2	628	2	2	80.9	2.4	2.4	138.15	1455	1455	0	4.1545	80.9	42647000	42647000	NaN	NaN	2				165	35;36;44;45;46;47;61;62;63;64;66;67;68;69;70;71;72;73;74;75;80;81;82;83;84;88;89;90;91;92;93;102;103;104;105;106;107;108;109;110;111;112;117;118;119;120;121;125;129;130;131;141;142;149;150;151;152;157;158;164;165;177;178;195;274;275;279;291;292;296;312;334;336;354;379;380;381;473;536;540;541;542;549;553;555;556;557;558;559;560;561;562;563;564;570;571;572;573;574;575;576;577;578;579;580;583;584;58…	False;False;False;False;False;False;False;False;False;False;False;False;False;False;False;False;False;False;False;False;False;False;False;False;False;False;False;False;False;False;False;False;False;False;False;False;False;False;False;False;False;False;False;False;False;False;False;False;False;False;False;False;False;False;False;False;False;False;False;False;False;False;False;False;False;False;Fal…	59;60;61;62;63;64;90;91;92;93;94;95;96;97;115;116;117;118;119;120;121;123;124;125;126;127;128;129;130;131;132;133;134;135;136;137;138;144;145;146;147;148;149;150;154;155;156;157;158;159;169;170;171;172;173;174;175;176;177;178;179;180;181;182;189;190;191;192;193;194;201;207;208;209;210;211;212;213;224;225;226;234;235;236;237;243;244;251;252;253;254;255;256;278;279;280;303;304;305;424;425;426;427;4…	330;331;332;333;334;335;336;337;338;339;340;341;342;343;344;345;346;347;348;349;350;351;352;353;354;355;356;357;358;359;360;361;362;478;479;480;481;482;483;484;485;486;487;488;489;490;491;492;493;494;495;496;497;498;499;500;501;502;503;504;505;506;507;508;509;510;511;591;592;593;594;595;596;597;598;599;600;601;602;603;604;605;606;607;608;609;610;611;612;613;614;615;616;617;618;619;620;621;622;623…
G3UFG4	G3UFG4	5	5	5		1	5	5	5	5	5	5	4.5	4.5	4.5	106.43	1011	1011	0.0081301	2.4118	4.5	170520000	170520000	NaN	NaN	4				166	134;1209;1238;2073;2743	True;True;True;True;True	216;2238;2277;3744;4907	982;12277;12428;19277;24663	1225;16339;16511;25127;31773	1225;16339;16511;25127;31773
G5E6Z5;G3UKU5	G5E6Z5;G3UKU5	5;5	2;2	2;2	;	2	5	2	2	5	2	2	3.5	3.5	3.5	89.519	834	834;839	1	-2	3.5	0	0	NaN	NaN	2	+			167	1214;1218;1222;1226;1231	False;False;False;True;True	2245;2249;2254;2255;2260;2266	12291;12295;12300;12301;12307;12339	16355;16359;16364;16365;16371;16403	16355;16359;16365;16371;16403	353;354			375;381
G3UNP6;G3ULD6	G3UNP6;G3ULD6	17;17	15;15	11;11	;	2	17	15	11	17	15	11	30.8	28.2	27.2	42.764	390	390;430	0	37.969	30.8	310370000	310370000	NaN	NaN	24				168	234;235;237;249;251;294;309;846;1558;1729;2082;2268;2355;2356;2391;2399;2661	True;True;True;True;False;True;True;True;True;False;True;True;True;True;True;True;True	368;369;370;371;373;390;392;485;518;1539;2927;2928;3200;3201;3753;4134;4135;4297;4298;4299;4353;4366;4788	1720;1721;1722;1723;1724;1725;1726;1727;1729;1730;1731;1732;1733;1812;1813;1820;1821;2498;2499;2500;2501;2688;2689;2690;8656;15759;15760;15761;15762;15763;15764;16999;17000;17001;17002;17003;19288;19289;19290;19291;19292;19293;21164;21165;21954;21955;21956;22128;22129;22130;22131;22132;22133;22134;22135;22136;22137;22138;22139;22140;22141;22201;24076;24077;24078;24079;24080;24081;24082;24083;2408…	2158;2159;2160;2161;2162;2163;2164;2165;2166;2168;2169;2170;2171;2172;2256;2257;2267;2268;3168;3169;3170;3171;3466;3467;3468;11564;21128;21129;21130;21131;21132;21133;21134;22509;22510;22511;22512;22513;25138;25139;25140;25141;25142;25143;27598;27599;28551;28552;28553;28744;28745;28746;28747;28748;28749;28750;28751;28752;28753;28754;28755;28756;28757;28758;28759;28825;31106;31107;31108;31109;3111…	2162;2166;2171;2256;2267;3171;3468;11564;21134;22510;25143;27598;28552;28553;28758;28825;31112	347;648			31;231
G3UN06	G3UN06	2	2	2		1	2	2	2	2	2	2	9.6	9.6	9.6	37.505	332	332	0.0084034	3.3417	9.6	10669000	10669000	NaN	NaN	2				169	417;439	True;True	686;721	3557;3743	4590;4812	4590;4812			136			22
G5E7B3	G5E7B3	2	2	2		1	2	2	2	2	2	2	23.5	23.5	23.5	12.147	102	102	0	48.257	23.5	3937200000	3937200000	NaN	NaN	34				170	2713;2714	True;True	4866;4867;4868;4869;4870;4871;4872;4873	24451;24452;24453;24454;24455;24456;24457;24458;24459;24460;24461;24462;24463;24464;24465;24466;24467;24468;24469;24470;24471;24472;24473;24474;24475;24476;24477;24478;24479;24480;24481;24482;24483;24484;24485;24486;24487;24488;24489;24490;24491;24492;24493;24494;24495;24496	31540;31541;31542;31543;31544;31545;31546;31547;31548;31549;31550;31551;31552;31553;31554;31555;31556;31557;31558;31559;31560;31561;31562;31563;31564;31565;31566;31567;31568;31569;31570;31571;31572;31573;31574;31575;31576;31577;31578;31579;31580;31581;31582;31583;31584;31585	31545;31585	355;356;357;649		137	41;47;89;93		84
