# Supplementary material for: ProAlanase is an Effective Alternative to Trypsin for Proteomics Applications and Disulfide Bond Mapping
Source: Mol Cell Proteomics. 2020 Oct 5;19(12):2139–56. doi: 10.1074/mcp.TIR120.002129 (PMC7710147; doi:10.1074/mcp.TIR120.002129)
Supplement: Supplementary Data 4B [file 160893_2_supp_604543_qhf5tq.xlsx]

## Sheet: Description
Supplemental material 4B
Protein groups identified in N3ICD immunoprecipitate.
The protein lists are extracted from the MaxQuant proteinGroups.txt output files and contain
the information on protein accession numbers, unique peptide count assigned to each protein and protein sequence coverage in %.
The data were searched with MaxQuant version 1.6.5.0.
The reverse hits and potential contaminants were removed from all of the sheets.
The raw MS files were searched both separately and as a single experiment for the two biological replicates merged both
by protease (ProAlanase/trypsin) and for ProAlanase+trypsin together.
The data were filtered on "Protein IDs" column to display only N3ICD (Q61982) protein features.

## Sheet: N3ICD_ProAlanase
Protein IDs	Majority protein IDs	Peptide counts (all)	Peptide counts (razor+unique)	Peptide counts (unique)	Protein names	Gene names	Fasta headers	Number of proteins	Peptides	Razor + unique peptides	Unique peptides	Peptides 1	Peptides 2	Razor + unique peptides 1	Razor + unique peptides 2	Unique peptides 1	Unique peptides 2	Sequence coverage [%]	Unique + razor sequence coverage [%]	Unique sequence coverage [%]	Mol. weight [kDa]	Sequence length	Sequence lengths	Q-value	Score	Sequence coverage 1 [%]	Sequence coverage 2 [%]	Intensity	Intensity 1	Intensity 2	iBAQ	iBAQ 1	iBAQ 2	LFQ intensity 1	LFQ intensity 2	MS/MS count 1	MS/MS count 2	MS/MS count	Only identified by site	Reverse	Potential contaminant	id	Peptide IDs	Peptide is razor	Mod. peptide IDs	Evidence IDs	MS/MS IDs	Best MS/MS	Deamidation (NQ) site IDs
A0A0B4J2F2;P57059	A0A0B4J2F2;P57059	1;1	1;1	1;1	Serine/threonine-protein kinase SIK1	LOC102724428;SIK1	sp|A0A0B4J2F2|SIK1B_HUMAN Probable serine/threonine-protein kinase SIK1B OS=Homo sapiens OX=9606 GN=SIK1B PE=3 SV=1;sp|P57059|SIK1_HUMAN Serine/threonine-protein kinase SIK1 OS=Homo sapiens OX=9606 GN=SIK1 PE=1 SV=2	2	1	1	1	0	1	0	1	0	1	1.4	1.4	1.4	84.929	783	783;783	0.0088496	-0.033156	0	1.4	0	0	0	0	0	0	0	0	0	0	0				0	309	TRUE	396	1045	1448	1448
A0A0U1RRK4	A0A0U1RRK4	1	1	1			sp|A0A0U1RRK4|LBHD2_HUMAN LBH domain-containing protein 2 OS=Homo sapiens OX=9606 GN=LBHD2 PE=4 SV=1	1	1	1	1	1	0	1	0	1	0	21.3	21.3	21.3	10.701	108	108	0.010753	-0.015357	21.3	0	0	0	0	0	0	0	0	0	0	0	0				1	469	TRUE	606	1547	2213	2213
A0A1B0GUS0	A0A1B0GUS0	1	1	1			sp|A0A1B0GUS0|CS085_HUMAN Uncharacterized protein C19orf85 OS=Homo sapiens OX=9606 GN=C19orf85 PE=2 SV=1	1	1	1	1	0	1	0	1	0	1	7.2	7.2	7.2	23.875	222	222	0.0086957	0.073388	0	7.2	0	0	0	0	0	0	0	0	0	0	0				2	2	TRUE	3	19	58	58
A1A5C7	A1A5C7	1	1	1	Solute carrier family 22 member 23	SLC22A23	sp|A1A5C7|S22AN_HUMAN Solute carrier family 22 member 23 OS=Homo sapiens OX=9606 GN=SLC22A23 PE=1 SV=2	1	1	1	1	0	1	0	1	0	1	1.3	1.3	1.3	73.747	686	686	0.0085837	-0.036396	0	1.3	0	0	0	0	0	0	0	0	0	0	0				4	266	TRUE	350	969	1365	1365	0
A1L167	A1L167	1	1	1	Ubiquitin-conjugating enzyme E2Q-like protein 1	UBE2QL1	sp|A1L167|U2QL1_HUMAN Ubiquitin-conjugating enzyme E2Q-like protein 1 OS=Homo sapiens OX=9606 GN=UBE2QL1 PE=1 SV=2	1	1	1	1	1	0	1	0	1	0	4.3	4.3	4.3	18.338	161	161	0	0.74411	4.3	0	0	0	0	0	0	0	0	0	0	0	0				5	92	TRUE	114	267	390	390
A5D8V6	A5D8V6	1	1	1	Vacuolar protein sorting-associated protein 37C	VPS37C	sp|A5D8V6|VP37C_HUMAN Vacuolar protein sorting-associated protein 37C OS=Homo sapiens OX=9606 GN=VPS37C PE=1 SV=2	1	1	1	1	0	1	0	1	0	1	6.2	6.2	6.2	38.658	355	355	0.011628	-0.0031211	0	6.2	0	0	0	0	0	0	0	0	0	0	0				6	376	TRUE	492	1312	1892	1892
A5X5Y0	A5X5Y0	1	1	1	5-hydroxytryptamine receptor 3E	HTR3E	sp|A5X5Y0|5HT3E_HUMAN 5-hydroxytryptamine receptor 3E OS=Homo sapiens OX=9606 GN=HTR3E PE=1 SV=1	1	1	1	1	1	1	1	1	1	1	5.9	5.9	5.9	51.437	456	456	0	0.23129	5.9	5.9	0	0	0	0	0	0	0	0	0	0	0				7	228	TRUE	308	895;896	1276;1277	1276	1;52
A7KAX9	A7KAX9	1	1	1	Rho GTPase-activating protein 32	ARHGAP32	sp|A7KAX9|RHG32_HUMAN Rho GTPase-activating protein 32 OS=Homo sapiens OX=9606 GN=ARHGAP32 PE=1 SV=1	1	1	1	1	1	0	1	0	1	0	0.8	0.8	0.8	230.53	2087	2087	0.0083333	0.062322	0.8	0	0	0	0	0	0	0	0	0	0	0	0				8	8	TRUE	10	30;31	70;71	71
A8MVW0	A8MVW0	1	1	1	Protein FAM171A2	FAM171A2	sp|A8MVW0|F1712_HUMAN Protein FAM171A2 OS=Homo sapiens OX=9606 GN=FAM171A2 PE=1 SV=1	1	1	1	1	0	1	0	1	0	1	2.3	2.3	2.3	87.434	826	826	0.0095238	-0.028551	0	2.3	0	0	0	0	0	0	0	0	0	1	1				9	113	TRUE	141	321	463	463
A8MYP8	A8MYP8	1	1	1	Outer dense fiber protein 3B	ODF3B	sp|A8MYP8|ODF3B_HUMAN Outer dense fiber protein 3B OS=Homo sapiens OX=9606 GN=ODF3B PE=2 SV=1	1	1	1	1	1	0	1	0	1	0	7.5	7.5	7.5	27.279	253	253	0.010204	-0.022847	7.5	0	0	0	0	0	0	0	0	0	0	0	0				10	44	TRUE	55	139	224	224
O00230	O00230	1	1	1	Cortistatin;Cortistatin-29;Cortistatin-17	CORT	sp|O00230|CORT_HUMAN Cortistatin OS=Homo sapiens OX=9606 GN=CORT PE=2 SV=1	1	1	1	1	1	0	1	0	1	0	20	20	20	11.532	105	105	0	0.16105	20	0	0	0	0	0	0	0	0	0	0	0	0				14	289	TRUE	374	1002	1399	1399
O00268	O00268	1	1	1	Transcription initiation factor TFIID subunit 4	TAF4	sp|O00268|TAF4_HUMAN Transcription initiation factor TFIID subunit 4 OS=Homo sapiens OX=9606 GN=TAF4 PE=1 SV=2	1	1	1	1	0	1	0	1	0	1	1.8	1.8	1.8	110.11	1085	1085	0.010989	-0.013977	0	1.8	0	0	0	0	0	0	0	0	0	0	0				15	3	TRUE	4;5	20;21	59;60;61	60
O00499	O00499	1	1	1	Myc box-dependent-interacting protein 1	BIN1	sp|O00499|BIN1_HUMAN Myc box-dependent-interacting protein 1 OS=Homo sapiens OX=9606 GN=BIN1 PE=1 SV=1	1	1	1	1	1	0	1	0	1	0	2.7	2.7	2.7	64.699	593	593	0.011765	-0.0025372	2.7	0	0	0	0	0	0	0	0	0	0	0	0				16	383	TRUE	500	1326	1907	1907
O14543	O14543	1	1	1	Suppressor of cytokine signaling 3	SOCS3	sp|O14543|SOCS3_HUMAN Suppressor of cytokine signaling 3 OS=Homo sapiens OX=9606 GN=SOCS3 PE=1 SV=1	1	1	1	1	1	0	1	0	1	0	4	4	4	24.77	225	225	0.0097087	0.099093	4	0	2413200	2413200	0	344740	344740	0	2413200	0	0	0	0				17	276	TRUE	360	980	1377	1377
O14744	O14744	3	3	3	Protein arginine N-methyltransferase 5;Protein arginine N-methyltransferase 5, N-terminally processed	PRMT5	sp|O14744|ANM5_HUMAN Protein arginine N-methyltransferase 5 OS=Homo sapiens OX=9606 GN=PRMT5 PE=1 SV=4	1	3	3	3	1	3	1	3	1	3	6	6	6	72.683	637	637	0	0.41863	2.2	6	23596000	5347100	18249000	761150	172490	588660	6404000	17931000	2	3	5				18	72;460;519	True;True;True	91;595;676	213;1531;1834;1835;1836;1837	317;2195;2564;2565;2566;2567	317;2195;2566
O15021	O15021	1	1	1	Microtubule-associated serine/threonine-protein kinase 4	MAST4	sp|O15021|MAST4_HUMAN Microtubule-associated serine/threonine-protein kinase 4 OS=Homo sapiens OX=9606 GN=MAST4 PE=1 SV=4	1	1	1	1	0	1	0	1	0	1	0.3	0.3	0.3	284.09	2623	2623	0.011236	-0.0095734	0	0.3	0	0	0	0	0	0	0	0	0	0	0				19	244	TRUE	327	928	1317	1317
O15204	O15204	1	1	1	ADAM DEC1	ADAMDEC1	sp|O15204|ADEC1_HUMAN ADAM DEC1 OS=Homo sapiens OX=9606 GN=ADAMDEC1 PE=1 SV=2	1	1	1	1	0	1	0	1	0	1	1.9	1.9	1.9	52.775	470	470	0.012195	1.2041e-05	0	1.9	0	0	0	0	0	0	0	0	0	0	0				20	253	TRUE	336	947	1341	1341
O15519	O15519	1	1	1	CASP8 and FADD-like apoptosis regulator;CASP8 and FADD-like apoptosis regulator subunit p43;CASP8 and FADD-like apoptosis regulator subunit p12	CFLAR	sp|O15519|CFLAR_HUMAN CASP8 and FADD-like apoptosis regulator OS=Homo sapiens OX=9606 GN=CFLAR PE=1 SV=1	1	1	1	1	1	0	1	0	1	0	1.9	1.9	1.9	55.343	480	480	0	0.16953	1.9	0	0	0	0	0	0	0	0	0	0	0	0				21	471	TRUE	608	1549	2215	2215	2
O43353	O43353	1	1	1	Receptor-interacting serine/threonine-protein kinase 2	RIPK2	sp|O43353|RIPK2_HUMAN Receptor-interacting serine/threonine-protein kinase 2 OS=Homo sapiens OX=9606 GN=RIPK2 PE=1 SV=2	1	1	1	1	0	1	0	1	0	1	6.7	6.7	6.7	61.194	540	540	0	0.6057	0	6.7	0	0	0	0	0	0	0	0	0	0	0				22	483	TRUE	634	1708	2391	2391	3;4
O60281	O60281	1	1	1	Zinc finger protein 292	ZNF292	sp|O60281|ZN292_HUMAN Zinc finger protein 292 OS=Homo sapiens OX=9606 GN=ZNF292 PE=1 SV=3	1	1	1	1	0	1	0	1	0	1	1.1	1.1	1.1	304.81	2723	2723	0.011364	-0.0073061	0	1.1	0	0	0	0	0	0	0	0	0	0	0				23	232	TRUE	312	901	1282	1282	5
O60479	O60479	1	1	1	Homeobox protein DLX-3	DLX3	sp|O60479|DLX3_HUMAN Homeobox protein DLX-3 OS=Homo sapiens OX=9606 GN=DLX3 PE=1 SV=1	1	1	1	1	0	1	0	1	0	1	3.1	3.1	3.1	31.738	287	287	0.009009	-0.032576	0	3.1	0	0	0	0	0	0	0	0	0	0	0				24	269	TRUE	353	972	1368	1368
O60500	O60500	1	1	1	Nephrin	NPHS1	sp|O60500|NPHN_HUMAN Nephrin OS=Homo sapiens OX=9606 GN=NPHS1 PE=1 SV=1	1	1	1	1	1	1	1	1	1	1	0.8	0.8	0.8	134.74	1241	1241	0	0.26195	0.8	0.8	0	0	0	0	0	0	0	0	0	0	0				25	373	TRUE	489	1307;1308	1885;1886	1886	6
O75064	O75064	1	1	1	DENN domain-containing protein 4B	DENND4B	sp|O75064|DEN4B_HUMAN DENN domain-containing protein 4B OS=Homo sapiens OX=9606 GN=DENND4B PE=1 SV=4	1	1	1	1	1	1	1	1	1	1	0.5	0.5	0.5	163.84	1496	1496	0	0.13887	0.5	0.5	0	0	0	0	0	0	0	0	0	0	0				26	33	TRUE	41	104;105	183;184	183	53
O75445	O75445	1	1	1	Usherin	USH2A	sp|O75445|USH2A_HUMAN Usherin OS=Homo sapiens OX=9606 GN=USH2A PE=1 SV=3	1	1	1	1	0	1	0	1	0	1	0.5	0.5	0.5	575.59	5202	5202	0	0.44712	0	0.5	0	0	0	0	0	0	0	0	0	0	0				27	300	TRUE	386	1030	1433	1433	54
O75829	O75829	1	1	1	Leukocyte cell-derived chemotaxin 1;Chondrosurfactant protein;Chondromodulin-1	LECT1	sp|O75829|CNMD_HUMAN Leukocyte cell-derived chemotaxin 1 OS=Homo sapiens OX=9606 GN=CNMD PE=1 SV=1	1	1	1	1	1	1	1	1	1	1	2.4	2.4	2.4	37.102	334	334	0	4.1732	2.4	2.4	242870000	114480000	128390000	14286000	6733900	7552500	0	124670000	3	3	6				28	441	TRUE	576	1495;1496;1497;1498;1499;1500	2150;2151;2152;2153;2154;2155	2150
O75909	O75909	1	1	1	Cyclin-K	CCNK	sp|O75909|CCNK_HUMAN Cyclin-K OS=Homo sapiens OX=9606 GN=CCNK PE=1 SV=2	1	1	1	1	1	1	1	1	1	1	2.2	2.2	2.2	64.239	580	580	0	0.25851	2.2	2.2	85505000	20334000	65172000	4275300	1016700	3258600	0	25075000	3	6	9				29	291	TRUE	376	1005;1006;1007;1008;1009;1010;1011;1012	1402;1403;1404;1405;1406;1407;1408;1409;1410	1403
O94776	O94776	1	1	1	Metastasis-associated protein MTA2	MTA2	sp|O94776|MTA2_HUMAN Metastasis-associated protein MTA2 OS=Homo sapiens OX=9606 GN=MTA2 PE=1 SV=1	1	1	1	1	0	1	0	1	0	1	2.7	2.7	2.7	75.022	668	668	0.010582	-0.02048	0	2.7	1799700	0	1799700	59990	0	59990	0	1872600	0	1	1				30	504	TRUE	655	1742	2429	2429
O94955	O94955	1	1	1	Rho-related BTB domain-containing protein 3	RHOBTB3	sp|O94955|RHBT3_HUMAN Rho-related BTB domain-containing protein 3 OS=Homo sapiens OX=9606 GN=RHOBTB3 PE=1 SV=2	1	1	1	1	1	0	1	0	1	0	1.6	1.6	1.6	69.413	611	611	0	0.38103	1.6	0	0	0	0	0	0	0	0	0	0	0	0				31	481	TRUE	632	1706	2389	2389	7
O95104	O95104	1	1	1	Splicing factor, arginine/serine-rich 15	SCAF4	sp|O95104|SFR15_HUMAN Splicing factor, arginine/serine-rich 15 OS=Homo sapiens OX=9606 GN=SCAF4 PE=1 SV=3	1	1	1	1	1	1	1	1	1	1	0.7	0.7	0.7	125.87	1147	1147	0	0.10166	0.7	0.7	183720000	77473000	106240000	4834700	2038800	2795900	0	110550000	0	0	0				32	163	TRUE	222	647;648	937;938	937
O95450	O95450	1	1	1	A disintegrin and metalloproteinase with thrombospondin motifs 2	ADAMTS2	sp|O95450|ATS2_HUMAN A disintegrin and metalloproteinase with thrombospondin motifs 2 OS=Homo sapiens OX=9606 GN=ADAMTS2 PE=2 SV=2	1	1	1	1	0	1	0	1	0	1	2.1	2.1	2.1	134.75	1211	1211	0.011429	-0.0055963	0	2.1	0	0	0	0	0	0	0	0	0	0	0				33	444	TRUE	579	1504	2159	2159
O95741	O95741	1	1	1	Copine-6	CPNE6	sp|O95741|CPNE6_HUMAN Copine-6 OS=Homo sapiens OX=9606 GN=CPNE6 PE=1 SV=3	1	1	1	1	0	1	0	1	0	1	2	2	2	61.99	557	557	0	0.11367	0	2	0	0	0	0	0	0	0	0	0	0	0				34	150	TRUE	199	556	781	781	55
O95757	O95757	1	1	1	Heat shock 70 kDa protein 4L	HSPA4L	sp|O95757|HS74L_HUMAN Heat shock 70 kDa protein 4L OS=Homo sapiens OX=9606 GN=HSPA4L PE=1 SV=3	1	1	1	1	1	0	1	0	1	0	1.2	1.2	1.2	94.511	839	839	0	0.396	1.2	0	7582700	7582700	0	161330	161330	0	7582700	0	1	0	1				35	176	TRUE	238	679	971	971
O95817	O95817	5	5	5	BAG family molecular chaperone regulator 3	BAG3	sp|O95817|BAG3_HUMAN BAG family molecular chaperone regulator 3 OS=Homo sapiens OX=9606 GN=BAG3 PE=1 SV=3	1	5	5	5	0	5	0	5	0	5	13.4	13.4	13.4	61.594	575	575	0	7.0709	0	13.4	47799000	0	47799000	1770300	0	1770300	0	49736000	0	5	5				36	169;255;407;411;480	True;True;True;True;True	228;338;537;541;631	655;949;1412;1417;1705	946;1343;2045;2050;2388	946;1343;2045;2050;2388
P02461	P02461	1	1	1	Collagen alpha-1(III) chain	COL3A1	sp|P02461|CO3A1_HUMAN Collagen alpha-1(III) chain OS=Homo sapiens OX=9606 GN=COL3A1 PE=1 SV=4	1	1	1	1	0	1	0	1	0	1	1.1	1.1	1.1	138.56	1466	1466	0.0087336	-0.033965	0	1.1	0	0	0	0	0	0	0	0	0	1	1				37	280	TRUE	365	991	1388	1388
P02545	P02545	1	1	1	Prelamin-A/C;Lamin-A/C	LMNA	sp|P02545|LMNA_HUMAN Prelamin-A/C OS=Homo sapiens OX=9606 GN=LMNA PE=1 SV=1	1	1	1	1	1	1	1	1	1	1	3.8	3.8	3.8	74.139	664	664	0	0.20429	3.8	3.8	0	0	0	0	0	0	0	0	0	0	0				38	151	TRUE	200	557;558	782;783	782	56
P03891	P03891	1	1	1	NADH-ubiquinone oxidoreductase chain 2	MT-ND2	sp|P03891|NU2M_HUMAN NADH-ubiquinone oxidoreductase chain 2 OS=Homo sapiens OX=9606 GN=MT-ND2 PE=1 SV=2	1	1	1	1	1	1	1	1	1	1	4.3	4.3	4.3	38.96	347	347	0	0.79111	4.3	4.3	6472000000	3636700000	2835300000	340630000	191400000	149230000	3653200000	2933600000	4	3	7				39	247	TRUE	330	934;935;936;937	1324;1325;1326;1327;1328;1329;1330	1330
P04062	P04062	1	1	1	Glucosylceramidase	GBA	sp|P04062|GLCM_HUMAN Glucosylceramidase OS=Homo sapiens OX=9606 GN=GBA PE=1 SV=3	1	1	1	1	0	1	0	1	0	1	2.6	2.6	2.6	59.716	536	536	0.010101	-0.024349	0	2.6	0	0	0	0	0	0	0	0	0	0	0				40	236	TRUE	318	909	1291	1291
P0C221	P0C221	1	1	1	Coiled-coil domain-containing protein 175	CCDC175	sp|P0C221|CC175_HUMAN Coiled-coil domain-containing protein 175 OS=Homo sapiens OX=9606 GN=CCDC175 PE=4 SV=2	1	1	1	1	1	1	1	1	1	1	1	1	1	93.625	793	793	0.0091743	0.090675	1	1	508010000	205520000	302490000	16934000	6850700	10083000	0	314750000	0	0	0				41	380	TRUE	497	1322;1323	1903;1904	1904
P0C7M8	P0C7M8	1	1	1	C-type lectin domain family 2 member L	CLEC2L	sp|P0C7M8|CLC2L_HUMAN C-type lectin domain family 2 member L OS=Homo sapiens OX=9606 GN=CLEC2L PE=3 SV=1	1	1	1	1	1	0	1	0	1	0	3.7	3.7	3.7	23.926	214	214	0.011111	-0.013461	3.7	0	5942500	5942500	0	540220	540220	0	5942500	0	0	0	0				42	287	TRUE	372	999	1396	1396
P0C7U0	P0C7U0	1	1	1	Protein ELFN1	ELFN1	sp|P0C7U0|ELFN1_HUMAN Protein ELFN1 OS=Homo sapiens OX=9606 GN=ELFN1 PE=1 SV=2	1	1	1	1	0	1	0	1	0	1	2.5	2.5	2.5	90.476	828	828	0.009009	0.085789	0	2.5	0	0	0	0	0	0	0	0	0	0	0				43	378	TRUE	495	1320	1901	1901
P11021	P11021	2	2	2	78 kDa glucose-regulated protein	HSPA5	sp|P11021|BIP_HUMAN Endoplasmic reticulum chaperone BiP OS=Homo sapiens OX=9606 GN=HSPA5 PE=1 SV=2	1	2	2	2	0	2	0	2	0	2	6.9	6.9	6.9	72.332	654	654	0	7.6381	0	6.9	154570000	0	154570000	4546200	0	4546200	0	160830000	0	4	4				44	167;429	True;True	226;561	653;1455;1456	943;944;2095;2096	943;2095
P11055	P11055	1	1	1	Myosin-3	MYH3	sp|P11055|MYH3_HUMAN Myosin-3 OS=Homo sapiens OX=9606 GN=MYH3 PE=1 SV=3	1	1	1	1	0	1	0	1	0	1	0.9	0.9	0.9	223.9	1940	1940	0.010526	-0.020779	0	0.9	0	0	0	0	0	0	0	0	0	0	0				45	275	TRUE	359	979	1376	1376	8
P11940;Q13310	P11940;Q13310	1;1	1;1	1;1	Polyadenylate-binding protein 1;Polyadenylate-binding protein 4	PABPC1;PABPC4	sp|P11940|PABP1_HUMAN Polyadenylate-binding protein 1 OS=Homo sapiens OX=9606 GN=PABPC1 PE=1 SV=2;sp|Q13310|PABP4_HUMAN Polyadenylate-binding protein 4 OS=Homo sapiens OX=9606 GN=PABPC4 PE=1 SV=1	2	1	1	1	0	1	0	1	0	1	1.4	1.4	1.4	70.67	636	636;644	0	0.14404	0	1.4	7004700	0	7004700	280190	0	280190	0	7288500	0	1	1				46	43	TRUE	54	138	223	223
P13639	P13639	3	3	3	Elongation factor 2	EEF2	sp|P13639|EF2_HUMAN Elongation factor 2 OS=Homo sapiens OX=9606 GN=EEF2 PE=1 SV=4	1	3	3	3	2	2	2	2	2	2	7.8	7.8	7.8	95.337	858	858	0	14.83	3.8	5	127110000	67113000	60001000	2398400	1266300	1132100	0	62432000	2	3	5				47	19;418;464	True;True;True	22;550;599	54;55;1439;1537	98;99;100;2076;2201	100;2076;2201
P15248	P15248	1	1	1	Interleukin-9	IL9	sp|P15248|IL9_HUMAN Interleukin-9 OS=Homo sapiens OX=9606 GN=IL9 PE=2 SV=1	1	1	1	1	1	0	1	0	1	0	15.3	15.3	15.3	15.909	144	144	0.0095694	-0.0283	15.3	0	0	0	0	0	0	0	0	0	0	0	0				48	252	TRUE	335	946	1340	1340
P15289	P15289	1	1	1	Arylsulfatase A;Arylsulfatase A component B;Arylsulfatase A component C	ARSA	sp|P15289|ARSA_HUMAN Arylsulfatase A OS=Homo sapiens OX=9606 GN=ARSA PE=1 SV=3	1	1	1	1	1	1	1	1	1	1	2.4	2.4	2.4	53.588	507	507	0	0.18327	2.4	2.4	0	0	0	0	0	0	0	0	0	0	0				49	48	TRUE	59	149;150;151;152	234;235;236;237;238;239	234	9;57
P16278	P16278	1	1	1	Beta-galactosidase	GLB1	sp|P16278|BGAL_HUMAN Beta-galactosidase OS=Homo sapiens OX=9606 GN=GLB1 PE=1 SV=2	1	1	1	1	0	1	0	1	0	1	1.3	1.3	1.3	76.074	677	677	0.0098039	0.099471	0	1.3	108000000	0	108000000	2571500	0	2571500	0	112380000	0	2	2				50	468	TRUE	605	1546	2211;2212	2211
P21802	P21802	1	1	1	Fibroblast growth factor receptor 2	FGFR2	sp|P21802|FGFR2_HUMAN Fibroblast growth factor receptor 2 OS=Homo sapiens OX=9606 GN=FGFR2 PE=1 SV=1	1	1	1	1	0	1	0	1	0	1	2.6	2.6	2.6	92.024	821	821	0.0084034	0.062595	0	2.6	0	0	0	0	0	0	0	0	0	0	0				51	49	TRUE	60	153	240	240	10
P22079	P22079	1	1	1	Lactoperoxidase	LPO	sp|P22079|PERL_HUMAN Lactoperoxidase OS=Homo sapiens OX=9606 GN=LPO PE=1 SV=2	1	1	1	1	1	0	1	0	1	0	3.5	3.5	3.5	80.287	712	712	0.012739	0.0080088	3.5	0	0	0	0	0	0	0	0	0	1	0	1				52	390	TRUE	512	1359	1951	1951
P22083	P22083	1	1	1	Alpha-(1,3)-fucosyltransferase 4	FUT4	sp|P22083|FUT4_HUMAN Alpha-(1,3)-fucosyltransferase 4 OS=Homo sapiens OX=9606 GN=FUT4 PE=2 SV=3	1	1	1	1	1	0	1	0	1	0	2.5	2.5	2.5	59.083	530	530	0.0098039	-0.026703	2.5	0	2394700	2394700	0	82577	82577	0	2394700	0	1	0	1				53	283	TRUE	368	995	1392	1392
P22570	P22570	1	1	1	NADPH:adrenodoxin oxidoreductase, mitochondrial	FDXR	sp|P22570|ADRO_HUMAN NADPH:adrenodoxin oxidoreductase, mitochondrial OS=Homo sapiens OX=9606 GN=FDXR PE=1 SV=3	1	1	1	1	1	0	1	0	1	0	3.5	3.5	3.5	53.836	491	491	0.013986	0.029741	3.5	0	5043100	5043100	0	162680	162680	0	5043100	0	1	0	1				54	422	TRUE	554	1444	2081	2081
P23141	P23141	1	1	1	Liver carboxylesterase 1	CES1	sp|P23141|EST1_HUMAN Liver carboxylesterase 1 OS=Homo sapiens OX=9606 GN=CES1 PE=1 SV=2	1	1	1	1	1	0	1	0	1	0	4.9	4.9	4.9	62.52	567	567	0	0.13345	4.9	0	0	0	0	0	0	0	0	0	0	0	0				55	265	TRUE	349	968	1364	1364
P23246	P23246	1	1	1	Splicing factor, proline- and glutamine-rich	SFPQ	sp|P23246|SFPQ_HUMAN Splicing factor, proline- and glutamine-rich OS=Homo sapiens OX=9606 GN=SFPQ PE=1 SV=2	1	1	1	1	0	1	0	1	0	1	3.3	3.3	3.3	76.149	707	707	0	1.8904	0	3.3	1988100	0	1988100	86439	0	86439	0	2068700	0	1	1				56	130	TRUE	170	432	600	600
P23588	P23588	17	17	17	Eukaryotic translation initiation factor 4B	EIF4B	sp|P23588|IF4B_HUMAN Eukaryotic translation initiation factor 4B OS=Homo sapiens OX=9606 GN=EIF4B PE=1 SV=2	1	17	17	17	9	17	9	17	9	17	33.1	33.1	33.1	69.15	611	611	0	56.621	17.3	33.1	1030600000	201690000	828870000	46844000	9167900	37676000	256300000	802000000	9	23	32				57	6;35;63;80;85;162;178;182;183;185;259;260;344;365;434;503;510	True;True;True;True;True;True;True;True;True;True;True;True;True;True;True;True;True	8;43;77;101;106;221;240;245;246;248;249;343;344;451;480;567;654;665	24;25;26;27;108;109;180;238;239;257;645;646;681;682;690;691;692;693;695;696;697;957;958;959;960;1203;1204;1293;1465;1466;1741;1799	64;65;66;67;187;188;273;352;353;380;934;935;936;973;974;982;983;984;985;986;988;989;990;1351;1352;1353;1354;1696;1697;1868;2109;2110;2428;2505	66;188;273;353;380;936;973;983;985;989;1351;1353;1697;1868;2109;2428;2505
P28702	P28702	1	1	1	Retinoic acid receptor RXR-beta	RXRB	sp|P28702|RXRB_HUMAN Retinoic acid receptor RXR-beta OS=Homo sapiens OX=9606 GN=RXRB PE=1 SV=2	1	1	1	1	1	1	1	1	1	1	4.9	4.9	4.9	56.921	533	533	0	0.10656	4.9	4.9	19512000	9843600	9668900	750480	378600	371880	0	10061000	1	1	2				58	290	TRUE	375	1003;1004	1400;1401	1401
P32242	P32242	1	1	1	Homeobox protein OTX1	OTX1	sp|P32242|OTX1_HUMAN Homeobox protein OTX1 OS=Homo sapiens OX=9606 GN=OTX1 PE=1 SV=1	1	1	1	1	1	1	1	1	1	1	6.5	6.5	6.5	37.327	354	354	0	0.64194	6.5	6.5	38148000	18572000	19577000	2244000	1092500	1151600	0	20370000	1	1	2				59	7	TRUE	9	28;29	68;69	68
P36896	P36896	1	1	1	Activin receptor type-1B	ACVR1B	sp|P36896|ACV1B_HUMAN Activin receptor type-1B OS=Homo sapiens OX=9606 GN=ACVR1B PE=1 SV=1	1	1	1	1	1	0	1	0	1	0	7.1	7.1	7.1	56.806	505	505	0.014184	0.032421	7.1	0	0	0	0	0	0	0	0	0	0	0	0				60	157	TRUE	207	572	799	799	11
P43004	P43004	1	1	1	Excitatory amino acid transporter 2	SLC1A2	sp|P43004|EAA2_HUMAN Excitatory amino acid transporter 2 OS=Homo sapiens OX=9606 GN=SLC1A2 PE=1 SV=2	1	1	1	1	0	1	0	1	0	1	5.2	5.2	5.2	62.104	574	574	0	0.15428	0	5.2	271270000	0	271270000	9354200	0	9354200	0	282260000	0	1	1				61	249	TRUE	332	940	1333	1333
P43403	P43403	1	1	1	Tyrosine-protein kinase ZAP-70	ZAP70	sp|P43403|ZAP70_HUMAN Tyrosine-protein kinase ZAP-70 OS=Homo sapiens OX=9606 GN=ZAP70 PE=1 SV=1	1	1	1	1	1	1	1	1	1	1	3.2	3.2	3.2	69.872	619	619	0.012821	0.0082587	3.2	3.2	0	0	0	0	0	0	0	0	0	0	0				62	212	TRUE	283	799;800	1161;1162;1163	1163
P49750	P49750	1	1	1	YLP motif-containing protein 1	YLPM1	sp|P49750|YLPM1_HUMAN YLP motif-containing protein 1 OS=Homo sapiens OX=9606 GN=YLPM1 PE=1 SV=4	1	1	1	1	1	1	1	1	1	1	0.5	0.5	0.5	241.64	2146	2146	0	0.44685	0.5	0.5	275020000	127210000	147810000	3274000	1514400	1759700	0	97742000	6	7	13				63	295	TRUE	380	1016;1017;1018;1019;1020;1021;1022;1023	1414;1415;1416;1417;1418;1419;1420;1421;1422;1423;1424;1425;1426	1424
Q86TX2;P49753	Q86TX2;P49753	1;1	1;1	1;1	Acyl-coenzyme A thioesterase 1;Acyl-coenzyme A thioesterase 2, mitochondrial	ACOT1;ACOT2	sp|Q86TX2|ACOT1_HUMAN Acyl-coenzyme A thioesterase 1 OS=Homo sapiens OX=9606 GN=ACOT1 PE=1 SV=1;sp|P49753|ACOT2_HUMAN Acyl-coenzyme A thioesterase 2, mitochondrial OS=Homo sapiens OX=9606 GN=ACOT2 PE=1 SV=6	2	1	1	1	1	0	1	0	1	0	3.3	3.3	3.3	46.277	421	421;483	0.011976	-0.0015649	3.3	0	2054500	2054500	0	93387	93387	0	2054500	0	1	0	1				64	382	TRUE	499	1325	1906	1906
P49915	P49915	1	1	1	GMP synthase [glutamine-hydrolyzing]	GMPS	sp|P49915|GUAA_HUMAN GMP synthase [glutamine-hydrolyzing] OS=Homo sapiens OX=9606 GN=GMPS PE=1 SV=1	1	1	1	1	0	1	0	1	0	1	1.7	1.7	1.7	76.715	693	693	0	0.26781	0	1.7	1484600	0	1484600	42417	0	42417	0	1544700	0	1	1				65	482	TRUE	633	1707	2390	2390
P51114	P51114	2	2	2	Fragile X mental retardation syndrome-related protein 1	FXR1	sp|P51114|FXR1_HUMAN Fragile X mental retardation syndrome-related protein 1 OS=Homo sapiens OX=9606 GN=FXR1 PE=1 SV=3	1	2	2	2	0	2	0	2	0	2	7.4	7.4	7.4	69.72	621	621	0	2.493	0	7.4	11519000	0	11519000	359960	0	359960	0	11986000	0	2	2				66	104;370	True;True	131;486	299;1302	441;1879	441;1879
P51825	P51825	1	1	1	AF4/FMR2 family member 1	AFF1	sp|P51825|AFF1_HUMAN AF4/FMR2 family member 1 OS=Homo sapiens OX=9606 GN=AFF1 PE=1 SV=1	1	1	1	1	0	1	0	1	0	1	0.6	0.6	0.6	131.42	1210	1210	0.0078125	0.056269	0	0.6	0	0	0	0	0	0	0	0	0	0	0				67	420	TRUE	552	1441	2078	2078
P52272	P52272	1	1	1	Heterogeneous nuclear ribonucleoprotein M	HNRNPM	sp|P52272|HNRPM_HUMAN Heterogeneous nuclear ribonucleoprotein M OS=Homo sapiens OX=9606 GN=HNRNPM PE=1 SV=3	1	1	1	1	0	1	0	1	0	1	1.6	1.6	1.6	77.515	730	730	0.0084034	-0.037627	0	1.6	4045600	0	4045600	101140	0	101140	0	4209500	0	1	1				68	16	TRUE	18	42	82	82
P52948	P52948	1	1	1	Nuclear pore complex protein Nup98-Nup96;Nuclear pore complex protein Nup98;Nuclear pore complex protein Nup96	NUP98	sp|P52948|NUP98_HUMAN Nuclear pore complex protein Nup98-Nup96 OS=Homo sapiens OX=9606 GN=NUP98 PE=1 SV=4	1	1	1	1	1	0	1	0	1	0	0.7	0.7	0.7	197.58	1817	1817	0.0093897	-0.029782	0.7	0	28231000	28231000	0	294070	294070	0	28231000	0	1	0	1				69	237	TRUE	319	910	1292	1292
P55072	P55072	2	2	2	Transitional endoplasmic reticulum ATPase	VCP	sp|P55072|TERA_HUMAN Transitional endoplasmic reticulum ATPase OS=Homo sapiens OX=9606 GN=VCP PE=1 SV=4	1	2	2	2	1	1	1	1	1	1	3.6	3.6	3.6	89.321	806	806	0	0.2504	1.2	2.4	3002200	3002200	0	61270	61270	0	3002200	0	2	1	3				70	61;465	True;True	75;600	178;1538	271;2202;2203	271;2202
P55212	P55212	1	1	1	Caspase-6;Caspase-6 subunit p18;Caspase-6 subunit p11	CASP6	sp|P55212|CASP6_HUMAN Caspase-6 OS=Homo sapiens OX=9606 GN=CASP6 PE=1 SV=2	1	1	1	1	1	1	1	1	1	1	2.4	2.4	2.4	33.31	293	293	0.012048	-0.0011943	2.4	2.4	0	0	0	0	0	0	0	0	0	0	0				71	166	TRUE	225	651;652	941;942	941
P55259	P55259	1	1	1	Pancreatic secretory granule membrane major glycoprotein GP2	GP2	sp|P55259|GP2_HUMAN Pancreatic secretory granule membrane major glycoprotein GP2 OS=Homo sapiens OX=9606 GN=GP2 PE=2 SV=3	1	1	1	1	1	0	1	0	1	0	1.3	1.3	1.3	59.48	537	537	0	0.27718	1.3	0	0	0	0	0	0	0	0	0	0	0	0				72	156	TRUE	206	571	798	798	12
P56524	P56524	1	1	1	Histone deacetylase 4	HDAC4	sp|P56524|HDAC4_HUMAN Histone deacetylase 4 OS=Homo sapiens OX=9606 GN=HDAC4 PE=1 SV=3	1	1	1	1	1	1	1	1	1	1	2	2	2	119.04	1084	1084	0	0.30322	2	2	5608600	2419800	3188800	100150	43210	56943	0	3318000	0	1	1				73	288	TRUE	373	1000;1001	1397;1398	1398
P58397	P58397	1	1	1	A disintegrin and metalloproteinase with thrombospondin motifs 12	ADAMTS12	sp|P58397|ATS12_HUMAN A disintegrin and metalloproteinase with thrombospondin motifs 12 OS=Homo sapiens OX=9606 GN=ADAMTS12 PE=1 SV=2	1	1	1	1	1	0	1	0	1	0	1.1	1.1	1.1	177.67	1594	1594	0.01005	-0.025104	1.1	0	0	0	0	0	0	0	0	0	0	0	0				74	321	TRUE	412	1078	1502	1502
P59052	P59052	1	1	1	Putative uncharacterized protein B3GALT5-AS1	B3GALT5-AS1	sp|P59052|B3AS1_HUMAN Putative uncharacterized protein B3GALT5-AS1 OS=Homo sapiens OX=9606 GN=B3GALT5-AS1 PE=5 SV=2	1	1	1	1	1	1	1	1	1	1	4.8	4.8	4.8	15.706	145	145	0	0.54855	4.8	4.8	0	0	0	0	0	0	0	0	0	0	0				75	298	TRUE	383	1026;1027	1429;1430	1429	58
P78424	P78424	1	1	1	POU domain, class 6, transcription factor 2	POU6F2	sp|P78424|PO6F2_HUMAN POU domain, class 6, transcription factor 2 OS=Homo sapiens OX=9606 GN=POU6F2 PE=1 SV=3	1	1	1	1	1	0	1	0	1	0	1.6	1.6	1.6	73.264	691	691	0.013793	0.027948	1.6	0	0	0	0	0	0	0	0	0	0	0	0				76	303	TRUE	390	1038	1441	1441
P98175	P98175	1	1	1	RNA-binding protein 10	RBM10	sp|P98175|RBM10_HUMAN RNA-binding protein 10 OS=Homo sapiens OX=9606 GN=RBM10 PE=1 SV=3	1	1	1	1	1	1	1	1	1	1	2.5	2.5	2.5	103.53	930	930	0	3.1492	2.5	2.5	10425000	5104300	5320900	186160	91148	95016	0	5536500	1	1	2				77	222	TRUE	302	887;888	1268;1269	1269
Q01804	Q01804	3	3	3	OTU domain-containing protein 4	OTUD4	sp|Q01804|OTUD4_HUMAN OTU domain-containing protein 4 OS=Homo sapiens OX=9606 GN=OTUD4 PE=1 SV=4	1	3	3	3	2	3	2	3	2	3	3.9	3.9	3.9	124.04	1114	1114	0	1.9075	1.4	3.9	13566000	4761100	8805300	255970	89832	166140	5933200	7990000	2	3	5				78	11;86;394	True;True;True	13;107;516	36;37;258;1364;1365	76;77;381;1956;1957	76;381;1956
Q02224	Q02224	1	1	1	Centromere-associated protein E	CENPE	sp|Q02224|CENPE_HUMAN Centromere-associated protein E OS=Homo sapiens OX=9606 GN=CENPE PE=1 SV=2	1	1	1	1	1	0	1	0	1	0	0.6	0.6	0.6	316.41	2701	2701	0.0098522	-0.026667	0.6	0	0	0	0	0	0	0	0	0	0	0	0				79	213	TRUE	284	801	1164	1164
Q03001	Q03001	1	1	1	Dystonin	DST	sp|Q03001|DYST_HUMAN Dystonin OS=Homo sapiens OX=9606 GN=DST PE=1 SV=4	1	1	1	1	0	1	0	1	0	1	0.2	0.2	0.2	860.65	7570	7570	0	0.13006	0	0.2	0	0	0	0	0	0	0	0	0	0	0				80	366	TRUE	481	1294	1869	1869	59
Q03164	Q03164	1	1	1	Histone-lysine N-methyltransferase 2A;MLL cleavage product N320;MLL cleavage product C180	KMT2A	sp|Q03164|KMT2A_HUMAN Histone-lysine N-methyltransferase 2A OS=Homo sapiens OX=9606 GN=KMT2A PE=1 SV=5	1	1	1	1	1	1	1	1	1	1	0.3	0.3	0.3	431.76	3969	3969	0.015504	0.054666	0.3	0.3	0	0	0	0	0	0	0	0	0	0	0				81	406	TRUE	536	1410;1411	2043;2044	2043
Q04721	Q04721	2	1	1	Neurogenic locus notch homolog protein 2;Notch 2 extracellular truncation;Notch 2 intracellular domain	NOTCH2	sp|Q04721|NOTC2_HUMAN Neurogenic locus notch homolog protein 2 OS=Homo sapiens OX=9606 GN=NOTCH2 PE=1 SV=3	1	2	1	1	1	1	1	0	1	0	1.1	0.7	0.7	265.4	2471	2471	0.010309	-0.022396	0.7	0.3	0	0	0	0	0	0	0	0	0	0	0				82	223;448	False;True	303;583	889;1510	1270;2167	1270;2167	13
Q04727	Q04727	1	1	1	Transducin-like enhancer protein 4	TLE4	sp|Q04727|TLE4_HUMAN Transducin-like enhancer protein 4 OS=Homo sapiens OX=9606 GN=TLE4 PE=1 SV=3	1	1	1	1	1	0	1	0	1	0	2.1	2.1	2.1	83.754	773	773	0.0088889	-0.032954	2.1	0	0	0	0	0	0	0	0	0	1	0	1				83	426	TRUE	558	1448	2085	2085
Q05519	Q05519	1	1	1	Serine/arginine-rich splicing factor 11	SRSF11	sp|Q05519|SRS11_HUMAN Serine/arginine-rich splicing factor 11 OS=Homo sapiens OX=9606 GN=SRSF11 PE=1 SV=1	1	1	1	1	1	0	1	0	1	0	3.9	3.9	3.9	53.542	484	484	0.0090498	-0.0312	3.9	0	7845200	7845200	0	603470	603470	0	7845200	0	1	0	1				84	20	TRUE	23	56	101	101
Q06190	Q06190	1	1	1	Serine/threonine-protein phosphatase 2A regulatory subunit B subunit alpha	PPP2R3A	sp|Q06190|P2R3A_HUMAN Serine/threonine-protein phosphatase 2A regulatory subunit B subunit alpha OS=Homo sapiens OX=9606 GN=PPP2R3A PE=1 SV=1	1	1	1	1	1	0	1	0	1	0	2.4	2.4	2.4	130.28	1150	1150	0	0.1044	2.4	0	3431000	3431000	0	65982	65982	0	3431000	0	1	0	1				85	449	TRUE	584	1511	2168	2168
Q06330	Q06330	1	1	1	Recombining binding protein suppressor of hairless	RBPJ	sp|Q06330|SUH_HUMAN Recombining binding protein suppressor of hairless OS=Homo sapiens OX=9606 GN=RBPJ PE=1 SV=3	1	1	1	1	0	1	0	1	0	1	1.4	1.4	1.4	55.637	500	500	0.0089286	-0.032885	0	1.4	0	0	0	0	0	0	0	0	0	1	1				86	225	TRUE	305	891	1272	1272
Q06830	Q06830	1	1	1	Peroxiredoxin-1	PRDX1	sp|Q06830|PRDX1_HUMAN Peroxiredoxin-1 OS=Homo sapiens OX=9606 GN=PRDX1 PE=1 SV=1	1	1	1	1	0	1	0	1	0	1	6	6	6	22.11	199	199	0	0.59823	0	6	6398600	0	6398600	581690	0	581690	0	6657900	0	1	1				87	425	TRUE	557	1447	2084	2084
Q07889	Q07889	1	1	1	Son of sevenless homolog 1	SOS1	sp|Q07889|SOS1_HUMAN Son of sevenless homolog 1 OS=Homo sapiens OX=9606 GN=SOS1 PE=1 SV=1	1	1	1	1	1	1	1	1	1	1	2.6	2.6	2.6	152.46	1333	1333	0	0.30248	2.6	2.6	0	0	0	0	0	0	0	0	0	0	0				88	299	TRUE	384;385	1028;1029	1431;1432	1432
Q12882	Q12882	1	1	1	Dihydropyrimidine dehydrogenase [NADP(+)]	DPYD	sp|Q12882|DPYD_HUMAN Dihydropyrimidine dehydrogenase [NADP(+)] OS=Homo sapiens OX=9606 GN=DPYD PE=1 SV=2	1	1	1	1	0	1	0	1	0	1	2	2	2	111.4	1025	1025	0	0.59389	0	2	118400000	0	118400000	2114300	0	2114300	0	123200000	0	1	1				89	258	TRUE	342	956	1350	1350
Q12931	Q12931	1	1	1	Heat shock protein 75 kDa, mitochondrial	TRAP1	sp|Q12931|TRAP1_HUMAN Heat shock protein 75 kDa, mitochondrial OS=Homo sapiens OX=9606 GN=TRAP1 PE=1 SV=3	1	1	1	1	0	1	0	1	0	1	3.7	3.7	3.7	80.109	704	704	0.014599	0.037166	0	3.7	0	0	0	0	0	0	0	0	0	0	0				90	211	TRUE	282	798	1160	1160	14
Q13127	Q13127	1	1	1	RE1-silencing transcription factor	REST	sp|Q13127|REST_HUMAN RE1-silencing transcription factor OS=Homo sapiens OX=9606 GN=REST PE=1 SV=3	1	1	1	1	1	0	1	0	1	0	2.7	2.7	2.7	121.87	1097	1097	0.010695	-0.016207	2.7	0	91432000	91432000	0	2126300	2126300	0	91432000	0	0	0	0				91	165	TRUE	224	650	940	940
Q13136	Q13136	1	1	1	Liprin-alpha-1	PPFIA1	sp|Q13136|LIPA1_HUMAN Liprin-alpha-1 OS=Homo sapiens OX=9606 GN=PPFIA1 PE=1 SV=1	1	1	1	1	1	0	1	0	1	0	1	1	1	135.78	1202	1202	0	0.49122	1	0	0	0	0	0	0	0	0	0	0	0	0				92	306	TRUE	393	1041	1444	1444
Q13191	Q13191	1	1	1	E3 ubiquitin-protein ligase CBL-B	CBLB	sp|Q13191|CBLB_HUMAN E3 ubiquitin-protein ligase CBL-B OS=Homo sapiens OX=9606 GN=CBLB PE=1 SV=2	1	1	1	1	1	0	1	0	1	0	1	1	1	109.45	982	982	0	0.1181	1	0	230190000	230190000	0	4262800	4262800	0	230190000	0	1	0	1				93	293	TRUE	378	1014	1412	1412
Q13485	Q13485	1	1	1	Mothers against decapentaplegic homolog 4	SMAD4	sp|Q13485|SMAD4_HUMAN Mothers against decapentaplegic homolog 4 OS=Homo sapiens OX=9606 GN=SMAD4 PE=1 SV=1	1	1	1	1	1	0	1	0	1	0	5.4	5.4	5.4	60.438	552	552	0	0.15612	5.4	0	4322300	4322300	0	160090	160090	0	4322300	0	1	0	1				94	171	TRUE	230	657	948	948
Q14213	Q14213	1	1	1	Interleukin-27 subunit beta	EBI3	sp|Q14213|IL27B_HUMAN Interleukin-27 subunit beta OS=Homo sapiens OX=9606 GN=EBI3 PE=1 SV=2	1	1	1	1	0	1	0	1	0	1	8.7	8.7	8.7	25.396	229	229	0	0.11427	0	8.7	0	0	0	0	0	0	0	0	0	0	0				95	271	TRUE	355	974	1370	1370	60
Q14444	Q14444	1	1	1	Caprin-1	CAPRIN1	sp|Q14444|CAPR1_HUMAN Caprin-1 OS=Homo sapiens OX=9606 GN=CAPRIN1 PE=1 SV=2	1	1	1	1	1	1	1	1	1	1	4.2	4.2	4.2	78.365	709	709	0	1.3574	4.2	4.2	9214400	2431400	6783000	307150	81047	226100	0	7057900	1	1	2				96	248	TRUE	331	938;939	1331;1332	1331
Q15057	Q15057	1	1	1	Arf-GAP with coiled-coil, ANK repeat and PH domain-containing protein 2	ACAP2	sp|Q15057|ACAP2_HUMAN Arf-GAP with coiled-coil, ANK repeat and PH domain-containing protein 2 OS=Homo sapiens OX=9606 GN=ACAP2 PE=1 SV=3	1	1	1	1	1	1	1	1	1	1	2.4	2.4	2.4	88.028	778	778	0.0092593	0.091756	2.4	2.4	4151800	0	4151800	101260	0	101260	0	4320100	1	1	2				97	194	TRUE	263	743;744	1056;1057	1057
Q15262	Q15262	1	1	1	Receptor-type tyrosine-protein phosphatase kappa	PTPRK	sp|Q15262|PTPRK_HUMAN Receptor-type tyrosine-protein phosphatase kappa OS=Homo sapiens OX=9606 GN=PTPRK PE=1 SV=2	1	1	1	1	0	1	0	1	0	1	1.1	1.1	1.1	162.1	1439	1439	0.0091324	-0.031099	0	1.1	0	0	0	0	0	0	0	0	0	0	0				98	442	TRUE	577	1501	2156	2156
Q15390	Q15390	1	1	1	Mitochondrial fission regulator 1	MTFR1	sp|Q15390|MTFR1_HUMAN Mitochondrial fission regulator 1 OS=Homo sapiens OX=9606 GN=MTFR1 PE=1 SV=2	1	1	1	1	1	0	1	0	1	0	9.9	9.9	9.9	37	333	333	0.014815	0.03898	9.9	0	0	0	0	0	0	0	0	0	0	0	0				99	21	TRUE	24	57	102	102	15
Q15428	Q15428	1	1	1	Splicing factor 3A subunit 2	SF3A2	sp|Q15428|SF3A2_HUMAN Splicing factor 3A subunit 2 OS=Homo sapiens OX=9606 GN=SF3A2 PE=1 SV=2	1	1	1	1	1	0	1	0	1	0	1.9	1.9	1.9	49.255	464	464	0.0094787	-0.029157	1.9	0	7077000	7077000	0	544380	544380	0	7077000	0	0	0	0				100	268	TRUE	352	971	1367	1367
Q15811	Q15811	1	1	1	Intersectin-1	ITSN1	sp|Q15811|ITSN1_HUMAN Intersectin-1 OS=Homo sapiens OX=9606 GN=ITSN1 PE=1 SV=3	1	1	1	1	1	0	1	0	1	0	1.3	1.3	1.3	195.42	1721	1721	0.011173	-0.011747	1.3	0	0	0	0	0	0	0	0	0	1	0	1				101	180	TRUE	243	687	979	979
Q15911	Q15911	1	1	1	Zinc finger homeobox protein 3	ZFHX3	sp|Q15911|ZFHX3_HUMAN Zinc finger homeobox protein 3 OS=Homo sapiens OX=9606 GN=ZFHX3 PE=1 SV=2	1	1	1	1	1	0	1	0	1	0	0.5	0.5	0.5	404.41	3703	3703	0.0091743	-0.030679	0.5	0	0	0	0	0	0	0	0	0	1	0	1				102	60	TRUE	74	177	270	270
Q15942	Q15942	4	4	4	Zyxin	ZYX	sp|Q15942|ZYX_HUMAN Zyxin OS=Homo sapiens OX=9606 GN=ZYX PE=1 SV=1	1	4	4	4	0	4	0	4	0	4	11.5	11.5	11.5	61.277	572	572	0	8.9157	0	11.5	15734000	0	15734000	582730	0	582730	0	16371000	0	4	4				103	24;186;342;343	True;True;True;True	27;250;449;450	60;698;1201;1202	105;991;1694;1695	105;991;1694;1695
Q16655	Q16655	1	1	1	Melanoma antigen recognized by T-cells 1	MLANA	sp|Q16655|MAR1_HUMAN Melanoma antigen recognized by T-cells 1 OS=Homo sapiens OX=9606 GN=MLANA PE=1 SV=1	1	1	1	1	1	1	1	1	1	1	22	22	22	13.157	118	118	0.010417	-0.021675	22	22	0	0	0	0	0	0	0	0	0	0	0				104	308	TRUE	395	1043;1044	1446;1447	1446	16;17
Q1XH10	Q1XH10	1	1	1	SKI/DACH domain-containing protein 1	SKIDA1	sp|Q1XH10|SKDA1_HUMAN SKI/DACH domain-containing protein 1 OS=Homo sapiens OX=9606 GN=SKIDA1 PE=1 SV=2	1	1	1	1	0	1	0	1	0	1	1.9	1.9	1.9	98.147	908	908	0.010929	-0.014958	0	1.9	0	0	0	0	0	0	0	0	0	0	0				105	103	TRUE	130	298	440	440	18
Q2VPK5	Q2VPK5	1	1	1	Cytoplasmic tRNA 2-thiolation protein 2	CTU2	sp|Q2VPK5|CTU2_HUMAN Cytoplasmic tRNA 2-thiolation protein 2 OS=Homo sapiens OX=9606 GN=CTU2 PE=1 SV=1	1	1	1	1	1	0	1	0	1	0	1.9	1.9	1.9	56.107	515	515	0.013889	0.028162	1.9	0	0	0	0	0	0	0	0	0	0	0	0				106	200	TRUE	270	756	1075	1075	19
Q3LI81	Q3LI81	1	1	1	Keratin-associated protein 27-1	KRTAP27-1	sp|Q3LI81|KR271_HUMAN Keratin-associated protein 27-1 OS=Homo sapiens OX=9606 GN=KRTAP27-1 PE=2 SV=1	1	1	1	1	1	0	1	0	1	0	5.8	5.8	5.8	22.345	207	207	0.0089686	-0.032592	5.8	0	0	0	0	0	0	0	0	0	0	0	0				107	292	TRUE	377	1013	1411	1411
Q5KSL6	Q5KSL6	1	1	1	Diacylglycerol kinase kappa	DGKK	sp|Q5KSL6|DGKK_HUMAN Diacylglycerol kinase kappa OS=Homo sapiens OX=9606 GN=DGKK PE=1 SV=1	1	1	1	1	0	1	0	1	0	1	0.8	0.8	0.8	141.83	1271	1271	0.0084746	0.069312	0	0.8	22017000	0	22017000	400310	0	400310	0	22909000	0	1	1				108	296	TRUE	381	1024	1427	1427
Q5SSJ5	Q5SSJ5	1	1	1	Heterochromatin protein 1-binding protein 3	HP1BP3	sp|Q5SSJ5|HP1B3_HUMAN Heterochromatin protein 1-binding protein 3 OS=Homo sapiens OX=9606 GN=HP1BP3 PE=1 SV=1	1	1	1	1	0	1	0	1	0	1	2.9	2.9	2.9	61.206	553	553	0	0.78106	0	2.9	1977500	0	1977500	73239	0	73239	0	2057600	0	1	1				109	42	TRUE	53	137	222	222
Q5SV97	Q5SV97	1	1	1	PGC-1 and ERR-induced regulator in muscle protein 1	PERM1	sp|Q5SV97|PERM1_HUMAN PGC-1 and ERR-induced regulator in muscle protein 1 OS=Homo sapiens OX=9606 GN=PERM1 PE=2 SV=4	1	1	1	1	1	0	1	0	1	0	1.1	1.1	1.1	81.35	790	790	0.0088496	0.078355	1.1	0	0	0	0	0	0	0	0	0	0	0	0				110	405	TRUE	535	1409	2042	2042
Q5SYE7	Q5SYE7	1	1	1	NHS-like protein 1	NHSL1	sp|Q5SYE7|NHSL1_HUMAN NHS-like protein 1 OS=Homo sapiens OX=9606 GN=NHSL1 PE=1 SV=2	1	1	1	1	1	1	1	1	1	1	0.4	0.4	0.4	170.67	1610	1610	0	0.27293	0.4	0.4	0	0	0	0	0	0	0	0	0	0	0				111	328	TRUE	427	1120;1121	1587;1588	1588	61
Q5T036	Q5T036	1	1	1	Putative FAM120A opposite strand protein	FAM120AOS	sp|Q5T036|F120S_HUMAN Uncharacterized protein FAM120AOS OS=Homo sapiens OX=9606 GN=FAM120AOS PE=2 SV=1	1	1	1	1	0	1	0	1	0	1	8.6	8.6	8.6	27.929	256	256	0.0086207	-0.035505	0	8.6	5799900	0	5799900	414280	0	414280	0	6034900	0	1	1				112	242	TRUE	325	926	1315	1315
Q5VT25	Q5VT25	1	1	1	Serine/threonine-protein kinase MRCK alpha	CDC42BPA	sp|Q5VT25|MRCKA_HUMAN Serine/threonine-protein kinase MRCK alpha OS=Homo sapiens OX=9606 GN=CDC42BPA PE=1 SV=1	1	1	1	1	1	0	1	0	1	0	0.7	0.7	0.7	197.3	1732	1732	0	0.39738	0.7	0	0	0	0	0	0	0	0	0	0	0	0				113	392	TRUE	514	1362	1954	1954
Q5W0B1	Q5W0B1	1	1	1	RING finger protein 219	RNF219	sp|Q5W0B1|RN219_HUMAN RING finger protein 219 OS=Homo sapiens OX=9606 GN=RNF219 PE=1 SV=1	1	1	1	1	0	1	0	1	0	1	3.3	3.3	3.3	81.116	726	726	0.011299	-0.0094522	0	3.3	0	0	0	0	0	0	0	0	0	0	0				114	50	TRUE	61	154	241	241
Q61982;Q9Y2W2;P46531	Q61982	234;1;1	234;1;1	186;0;0	Neurogenic locus notch homolog protein 3;Notch 3 extracellular truncation;Notch 3 intracellular domain	Notch3	sp|Q61982|1663-2318	3	234	234	186	217	211	217	211	172	169	89.9	89.9	75.6	68.758	656	656;641;2555	0	323.31	89.9	86.7	88544000000	43319000000	45225000000	3279400000	1604400000	1675000000	43766000000	44831000000	244	236	480				115	1;9;10;15;18;25;26;27;28;31;32;34;36;37;38;39;40;41;45;46;47;51;52;53;55;56;59;64;65;66;67;68;69;70;71;73;74;75;76;77;78;81;82;89;91;94;95;98;100;101;102;106;107;108;109;110;111;112;115;116;117;118;119;120;121;122;123;124;125;126;127;128;129;132;133;135;136;137;138;140;141;142;143;144;145;146;147;148;154;158;159;160;161;173;174;179;181;187;188;190;191;192;193;195;196;197;198;202;203;204;205;206;2…	True;True;True;True;True;True;True;True;True;True;True;True;True;True;True;True;True;True;True;True;True;True;True;True;True;True;True;True;True;True;True;True;True;True;True;True;True;True;True;True;True;True;True;True;True;True;True;True;True;True;True;True;True;True;True;True;True;True;True;True;True;True;True;True;True;True;True;True;True;True;True;True;True;True;True;True;True;True;True;True…	1;2;11;12;17;20;21;28;29;30;31;32;35;36;37;38;39;40;42;44;45;46;47;48;49;50;51;52;56;57;58;62;63;64;66;67;70;71;72;73;78;79;80;81;82;83;84;85;86;87;88;89;90;92;93;94;95;96;97;98;99;102;103;110;111;113;116;117;118;121;123;124;125;126;127;128;129;133;134;135;136;137;138;139;140;143;144;145;146;147;148;149;150;151;152;153;154;155;156;157;158;159;160;161;162;163;164;165;166;167;168;169;172;173;174;17…	1;2;3;4;5;6;7;8;9;10;11;12;13;14;15;16;17;18;32;33;34;35;41;45;46;47;48;49;50;51;52;53;61;62;63;64;65;66;67;68;69;70;71;72;73;74;75;76;77;78;79;80;81;82;83;84;85;86;87;93;94;95;96;97;98;99;100;101;102;103;106;107;110;111;112;113;114;115;116;117;118;119;120;121;122;123;124;125;126;127;128;129;130;131;132;133;134;135;136;140;141;142;143;144;145;146;147;148;155;156;157;158;159;161;162;163;164;167;16…	1;2;3;4;5;6;7;8;9;10;11;12;13;14;15;16;17;18;19;20;21;22;23;24;25;26;27;28;29;30;31;32;33;34;35;36;37;38;39;40;41;42;43;44;45;46;47;48;49;50;51;52;53;54;55;56;57;72;73;74;75;81;86;87;88;89;90;91;92;93;94;95;96;97;106;107;108;109;110;111;112;113;114;115;116;117;118;119;120;121;122;123;124;125;126;127;128;129;130;131;132;133;134;135;136;137;138;139;140;141;142;143;144;145;146;147;148;149;150;151;15…	48;72;75;81;96;111;148;159;164;170;176;186;189;192;205;215;217;221;225;229;231;243;245;246;249;254;265;274;277;281;295;297;298;303;313;318;330;342;346;349;350;355;373;385;389;392;395;406;420;428;435;448;451;452;454;456;457;460;472;495;498;504;511;519;523;529;534;535;538;565;583;592;599;607;641;648;672;703;713;723;725;728;731;741;759;773;777;779;790;820;822;823;862;955;961;976;980;993;1015;1018;10…	20;21;22;23;24;25;62;63;64;65;66;67;68;69;70;71;72;73;74;75;76;77;78;79
Q63HN8	Q63HN8	1	1	1	E3 ubiquitin-protein ligase RNF213	RNF213	sp|Q63HN8|RN213_HUMAN E3 ubiquitin-protein ligase RNF213 OS=Homo sapiens OX=9606 GN=RNF213 PE=1 SV=3	1	1	1	1	0	1	0	1	0	1	0.4	0.4	0.4	591.4	5207	5207	0.014085	0.031254	0	0.4	0	0	0	0	0	0	0	0	0	0	0				116	374	TRUE	490	1309	1887;1888	1888
Q6IQ32	Q6IQ32	1	1	1	ADNP homeobox protein 2	ADNP2	sp|Q6IQ32|ADNP2_HUMAN Activity-dependent neuroprotector homeobox protein 2 OS=Homo sapiens OX=9606 GN=ADNP2 PE=1 SV=1	1	1	1	1	1	0	1	0	1	0	1.4	1.4	1.4	122.83	1131	1131	0	0.21059	1.4	0	0	0	0	0	0	0	0	0	0	0	0				117	455	TRUE	590	1525	2187	2187	80;81
Q6N021	Q6N021	1	1	1	Methylcytosine dioxygenase TET2	TET2	sp|Q6N021|TET2_HUMAN Methylcytosine dioxygenase TET2 OS=Homo sapiens OX=9606 GN=TET2 PE=1 SV=3	1	1	1	1	0	1	0	1	0	1	1.2	1.2	1.2	223.81	2002	2002	0	0.90706	0	1.2	3524500	0	3524500	31190	0	31190	0	3667300	0	1	1				118	424	TRUE	556	1446	2083	2083
Q6NUQ4	Q6NUQ4	1	1	1	Transmembrane protein 214	TMEM214	sp|Q6NUQ4|TM214_HUMAN Transmembrane protein 214 OS=Homo sapiens OX=9606 GN=TMEM214 PE=1 SV=2	1	1	1	1	1	1	1	1	1	1	2.6	2.6	2.6	77.15	689	689	0.0082645	0.062143	2.6	2.6	0	0	0	0	0	0	0	0	0	0	0				119	105	TRUE	132	300;301;302	442;443;444	444	26
Q6NV74	Q6NV74	1	1	1	Uncharacterized protein KIAA1211-like	KIAA1211L	sp|Q6NV74|K121L_HUMAN Uncharacterized protein KIAA1211-like OS=Homo sapiens OX=9606 GN=KIAA1211L PE=1 SV=3	1	1	1	1	1	0	1	0	1	0	0.7	0.7	0.7	102.16	962	962	0.0087719	0.075929	0.7	0	0	0	0	0	0	0	0	0	0	0	0				120	301	TRUE	387	1031	1434	1434	27
Q6NXP6	Q6NXP6	1	1	1	NADP-dependent oxidoreductase domain-containing protein 1	NOXRED1	sp|Q6NXP6|NXRD1_HUMAN NADP-dependent oxidoreductase domain-containing protein 1 OS=Homo sapiens OX=9606 GN=NOXRED1 PE=2 SV=2	1	1	1	1	0	1	0	1	0	1	6.4	6.4	6.4	39.88	359	359	0.013158	0.017257	0	6.4	0	0	0	0	0	0	0	0	0	0	0				121	184	TRUE	247	694	987	987
Q6P0Q8	Q6P0Q8	1	1	1	Microtubule-associated serine/threonine-protein kinase 2	MAST2	sp|Q6P0Q8|MAST2_HUMAN Microtubule-associated serine/threonine-protein kinase 2 OS=Homo sapiens OX=9606 GN=MAST2 PE=1 SV=2	1	1	1	1	0	1	0	1	0	1	1	1	1	196.43	1798	1798	0.008658	-0.034982	0	1	0	0	0	0	0	0	0	0	0	0	0				122	93	TRUE	115	268	391	391
Q6P2P2	Q6P2P2	1	1	1	Putative protein arginine N-methyltransferase 9	PRMT9	sp|Q6P2P2|ANM9_HUMAN Protein arginine N-methyltransferase 9 OS=Homo sapiens OX=9606 GN=PRMT9 PE=1 SV=1	1	1	1	1	0	1	0	1	0	1	2.2	2.2	2.2	94.5	845	845	0.014388	0.035616	0	2.2	0	0	0	0	0	0	0	0	0	0	0				123	79	TRUE	100	237	351	351
Q6P3X8	Q6P3X8	1	1	1	PiggyBac transposable element-derived protein 2	PGBD2	sp|Q6P3X8|PGBD2_HUMAN PiggyBac transposable element-derived protein 2 OS=Homo sapiens OX=9606 GN=PGBD2 PE=2 SV=1	1	1	1	1	0	1	0	1	0	1	1.4	1.4	1.4	68.011	592	592	0.013699	0.025867	0	1.4	0	0	0	0	0	0	0	0	0	0	0				124	235	TRUE	317	908	1290	1290
Q6W2J9	Q6W2J9	1	1	1	BCL-6 corepressor	BCOR	sp|Q6W2J9|BCOR_HUMAN BCL-6 corepressor OS=Homo sapiens OX=9606 GN=BCOR PE=1 SV=1	1	1	1	1	1	0	1	0	1	0	0.8	0.8	0.8	192.19	1755	1755	1	-2	0.8	0	0	0	0	0	0	0	0	0	0	0	0	+			125	461	TRUE	596	1532	2196	2196	28
Q6ZN92	Q6ZN92	1	1	1	Putative inactive deoxyuridine 5-triphosphate nucleotidohydrolase-like protein FLJ16323		sp|Q6ZN92|DUTL_HUMAN Putative inactive deoxyuridine 5-triphosphate nucleotidohydrolase-like protein FLJ16323 OS=Homo sapiens OX=9606 PE=5 SV=1	1	1	1	1	0	1	0	1	0	1	6.4	6.4	6.4	15.492	141	141	0.0097561	-0.027106	0	6.4	0	0	0	0	0	0	0	0	0	0	0				126	229	TRUE	309	897	1278	1278	29
Q6ZNC4	Q6ZNC4	1	1	1	Zinc finger protein 704	ZNF704	sp|Q6ZNC4|ZN704_HUMAN Zinc finger protein 704 OS=Homo sapiens OX=9606 GN=ZNF704 PE=1 SV=1	1	1	1	1	0	1	0	1	0	1	6.1	6.1	6.1	45.276	412	412	0	0.11592	0	6.1	0	0	0	0	0	0	0	0	0	0	0				127	355	TRUE	467	1268	1797	1797
Q6ZU35	Q6ZU35	1	1	1	Uncharacterized protein KIAA1211	KIAA1211	sp|Q6ZU35|K1211_HUMAN Uncharacterized protein KIAA1211 OS=Homo sapiens OX=9606 GN=KIAA1211 PE=1 SV=3	1	1	1	1	1	0	1	0	1	0	1.7	1.7	1.7	136.76	1233	1233	0.010256	-0.022782	1.7	0	0	0	0	0	0	0	0	0	1	0	1				128	267	TRUE	351	970	1366	1366
Q6ZU65	Q6ZU65	1	1	1	Ubinuclein-2	UBN2	sp|Q6ZU65|UBN2_HUMAN Ubinuclein-2 OS=Homo sapiens OX=9606 GN=UBN2 PE=1 SV=2	1	1	1	1	0	1	0	1	0	1	1.2	1.2	1.2	146.09	1347	1347	0	0.8635	0	1.2	0	0	0	0	0	0	0	0	0	1	1				129	358	TRUE	471	1275	1805	1805
Q6ZUT3	Q6ZUT3	1	1	1	FERM domain-containing protein 7	FRMD7	sp|Q6ZUT3|FRMD7_HUMAN FERM domain-containing protein 7 OS=Homo sapiens OX=9606 GN=FRMD7 PE=1 SV=1	1	1	1	1	1	1	1	1	1	1	1	1	1	81.613	714	714	0	0.13523	1	1	0	0	0	0	0	0	0	0	1	1	2				130	341	TRUE	448	1199;1200	1692;1693	1692
Q7Z353	Q7Z353	2	2	2	Highly divergent homeobox	HDX	sp|Q7Z353|HDX_HUMAN Highly divergent homeobox OS=Homo sapiens OX=9606 GN=HDX PE=1 SV=1	1	2	2	2	0	2	0	2	0	2	3.5	3.5	3.5	77.205	690	690	0	0.22848	0	3.5	8993200	0	8993200	290100	0	290100	0	9357600	0	2	2				131	22;473	True;True	25;610	58;1551	103;2217	103;2217
Q7Z402	Q7Z402	1	1	1	Transmembrane channel-like protein 7	TMC7	sp|Q7Z402|TMC7_HUMAN Transmembrane channel-like protein 7 OS=Homo sapiens OX=9606 GN=TMC7 PE=1 SV=1	1	1	1	1	0	1	0	1	0	1	1.2	1.2	1.2	83.501	723	723	0	0.13122	0	1.2	0	0	0	0	0	0	0	0	0	0	0				132	245	TRUE	328	929	1318	1318
Q86UU0	Q86UU0	2	2	2	B-cell CLL/lymphoma 9-like protein	BCL9L	sp|Q86UU0|BCL9L_HUMAN B-cell CLL/lymphoma 9-like protein OS=Homo sapiens OX=9606 GN=BCL9L PE=1 SV=1	1	2	2	2	1	1	1	1	1	1	2.1	2.1	2.1	157.13	1499	1499	0.0081967	0.062021	0.5	1.7	0	0	0	0	0	0	0	0	0	0	0				133	277;412	True;True	361;542	981;1418	1378;2051	1378;2051
Q86YD7	Q86YD7	1	1	1	Protein FAM90A1	FAM90A1	sp|Q86YD7|F90A1_HUMAN Protein FAM90A1 OS=Homo sapiens OX=9606 GN=FAM90A1 PE=1 SV=3	1	1	1	1	0	1	0	1	0	1	3.4	3.4	3.4	49.793	464	464	0.0081301	0.061393	0	3.4	4758700	0	4758700	216300	0	216300	0	4951500	0	1	1				134	500	TRUE	651	1738	2425	2425
Q86YV0	Q86YV0	1	1	1	RAS protein activator like-3	RASAL3	sp|Q86YV0|RASL3_HUMAN RAS protein activator like-3 OS=Homo sapiens OX=9606 GN=RASAL3 PE=1 SV=2	1	1	1	1	1	1	1	1	1	1	3.6	3.6	3.6	111.9	1011	1011	0	1.9487	3.6	3.6	0	0	0	0	0	0	0	0	0	0	0				135	231	TRUE	311	899;900	1280;1281	1280	82;83
Q8IUM7	Q8IUM7	1	1	1	Neuronal PAS domain-containing protein 4	NPAS4	sp|Q8IUM7|NPAS4_HUMAN Neuronal PAS domain-containing protein 4 OS=Homo sapiens OX=9606 GN=NPAS4 PE=1 SV=1	1	1	1	1	1	0	1	0	1	0	2.1	2.1	2.1	87.116	802	802	0.013072	0.017022	2.1	0	0	0	0	0	0	0	0	0	0	0	0				136	149	TRUE	198	555	780	780
Q8IV63	Q8IV63	1	1	1	Inactive serine/threonine-protein kinase VRK3	VRK3	sp|Q8IV63|VRK3_HUMAN Inactive serine/threonine-protein kinase VRK3 OS=Homo sapiens OX=9606 GN=VRK3 PE=1 SV=2	1	1	1	1	1	1	1	1	1	1	3.4	3.4	3.4	52.881	474	474	0.0089286	0.079667	3.4	3.4	0	0	0	0	0	0	0	0	0	0	0				137	340	TRUE	447	1196;1197;1198	1689;1690;1691	1691
Q8IVF7	Q8IVF7	1	1	1	Formin-like protein 3	FMNL3	sp|Q8IVF7|FMNL3_HUMAN Formin-like protein 3 OS=Homo sapiens OX=9606 GN=FMNL3 PE=1 SV=3	1	1	1	1	0	1	0	1	0	1	1.9	1.9	1.9	117.21	1028	1028	0.007874	0.05632	0	1.9	0	0	0	0	0	0	0	0	0	0	0				138	88	TRUE	109	260	383	383
Q8IWI9	Q8IWI9	1	1	1	MAX gene-associated protein	MGA	sp|Q8IWI9|MGAP_HUMAN MAX gene-associated protein OS=Homo sapiens OX=9606 GN=MGA PE=1 SV=3	1	1	1	1	1	0	1	0	1	0	0.5	0.5	0.5	331.83	3026	3026	0.0085106	-0.036681	0.5	0	0	0	0	0	0	0	0	0	0	0	0				139	478	TRUE	629	1703	2386	2386
Q8IXS8	Q8IXS8	1	1	1	Protein FAM126B	FAM126B	sp|Q8IXS8|F126B_HUMAN Protein FAM126B OS=Homo sapiens OX=9606 GN=FAM126B PE=1 SV=1	1	1	1	1	0	1	0	1	0	1	4	4	4	58.646	530	530	0	0.16994	0	4	0	0	0	0	0	0	0	0	0	0	0				140	234	TRUE	315;316	906;907	1287;1288;1289	1288	84
Q8N398	Q8N398	1	1	1	von Willebrand factor A domain-containing protein 5B2	VWA5B2	sp|Q8N398|VW5B2_HUMAN von Willebrand factor A domain-containing protein 5B2 OS=Homo sapiens OX=9606 GN=VWA5B2 PE=2 SV=3	1	1	1	1	1	0	1	0	1	0	0.6	0.6	0.6	131.67	1242	1242	0.0084388	-0.037169	0.6	0	1997200	1997200	0	33851	33851	0	1997200	0	1	0	1				141	472	TRUE	609	1550	2216	2216
Q8N5U0	Q8N5U0	1	1	1	Uncharacterized protein C11orf42	C11orf42	sp|Q8N5U0|CK042_HUMAN Uncharacterized protein C11orf42 OS=Homo sapiens OX=9606 GN=C11orf42 PE=2 SV=2	1	1	1	1	0	1	0	1	0	1	5.4	5.4	5.4	36.367	333	333	0.0087719	-0.033958	0	5.4	0	0	0	0	0	0	0	0	0	1	1				142	318	TRUE	409	1073	1497	1497
Q8N9C0	Q8N9C0	1	1	1	Immunoglobulin superfamily member 22	IGSF22	sp|Q8N9C0|IGS22_HUMAN Immunoglobulin superfamily member 22 OS=Homo sapiens OX=9606 GN=IGSF22 PE=2 SV=2	1	1	1	1	1	1	1	1	1	1	0.9	0.9	0.9	100.4	903	903	0	0.18877	0.9	0.9	8041800	3715300	4326600	201050	92881	108160	0	4501900	1	1	2				143	131	TRUE	171	433;434	601;602	602
Q8NBR9	Q8NBR9	1	1	1	Uncharacterized protein C11orf72	C11orf72	sp|Q8NBR9|CK072_HUMAN Uncharacterized protein C11orf72 OS=Homo sapiens OX=9606 GN=C11orf72 PE=2 SV=1	1	1	1	1	1	0	1	0	1	0	17.5	17.5	17.5	27.886	251	251	0	0.19196	17.5	0	0	0	0	0	0	0	0	0	0	0	0				144	486	TRUE	637	1711	2394	2394
Q8NDV7	Q8NDV7	1	1	1	Trinucleotide repeat-containing gene 6A protein	TNRC6A	sp|Q8NDV7|TNR6A_HUMAN Trinucleotide repeat-containing gene 6A protein OS=Homo sapiens OX=9606 GN=TNRC6A PE=1 SV=2	1	1	1	1	1	1	1	1	1	1	0.5	0.5	0.5	210.29	1962	1962	0	0.55934	0.5	0.5	0	0	0	0	0	0	0	0	0	0	0				145	263	TRUE	347	963;964;965	1357;1358;1359;1360	1357	30;85
Q8NDX5	Q8NDX5	1	1	1	Polyhomeotic-like protein 3	PHC3	sp|Q8NDX5|PHC3_HUMAN Polyhomeotic-like protein 3 OS=Homo sapiens OX=9606 GN=PHC3 PE=1 SV=1	1	1	1	1	1	1	1	1	1	1	1.1	1.1	1.1	106.16	983	983	0.0079365	0.056815	1.1	1.1	0	0	0	0	0	0	0	0	0	0	0				146	400	TRUE	527	1393;1394	1996;1997;1998	1998
Q8NDZ9	Q8NDZ9	1	1	1	Putative uncharacterized protein LOC439951		sp|Q8NDZ9|YJ017_HUMAN Putative uncharacterized protein LOC439951 OS=Homo sapiens OX=9606 PE=5 SV=1	1	1	1	1	1	1	1	1	1	1	3.7	3.7	3.7	22.305	215	215	0	0.27213	3.7	3.7	0	0	0	0	0	0	0	0	0	0	0				147	416	TRUE	547	1429;1430	2066;2067	2066	86
Q8NF64	Q8NF64	1	1	1	Zinc finger MIZ domain-containing protein 2	ZMIZ2	sp|Q8NF64|ZMIZ2_HUMAN Zinc finger MIZ domain-containing protein 2 OS=Homo sapiens OX=9606 GN=ZMIZ2 PE=1 SV=2	1	1	1	1	1	1	1	1	1	1	2.5	2.5	2.5	96.536	920	920	0	0.34894	2.5	2.5	0	0	0	0	0	0	0	0	0	0	0				148	251	TRUE	334	943;944;945	1336;1337;1338;1339	1338	31;87;88;89
Q8NFZ6	Q8NFZ6	1	1	1	Vomeronasal type-1 receptor 2	VN1R2	sp|Q8NFZ6|VN1R2_HUMAN Vomeronasal type-1 receptor 2 OS=Homo sapiens OX=9606 GN=VN1R2 PE=2 SV=2	1	1	1	1	1	1	1	1	1	1	2	2	2	44.476	395	395	0	0.11595	2	2	4644700	2234500	2410200	244460	117600	126850	0	2507900	0	0	0				149	443	TRUE	578	1502;1503	2157;2158	2157
Q8NGN3	Q8NGN3	1	1	1	Olfactory receptor 10G4	OR10G4	sp|Q8NGN3|O10G4_HUMAN Olfactory receptor 10G4 OS=Homo sapiens OX=9606 GN=OR10G4 PE=3 SV=1	1	1	1	1	1	1	1	1	1	1	5.8	5.8	5.8	34.569	311	311	0.012346	0.0034831	5.8	5.8	6575200	3344300	3230800	410950	209020	201930	0	3361800	1	1	2				150	250	TRUE	333	941;942	1334;1335	1335
Q8NHM5	Q8NHM5	1	1	1	Lysine-specific demethylase 2B	KDM2B	sp|Q8NHM5|KDM2B_HUMAN Lysine-specific demethylase 2B OS=Homo sapiens OX=9606 GN=KDM2B PE=1 SV=1	1	1	1	1	0	1	0	1	0	1	1.8	1.8	1.8	152.61	1336	1336	0.014925	0.041781	0	1.8	0	0	0	0	0	0	0	0	0	0	0				151	177	TRUE	239	680	972	972
Q8TBY9	Q8TBY9	1	1	1	WD repeat-containing protein 66	WDR66	sp|Q8TBY9|CF251_HUMAN Cilia- and flagella-associated protein 251 OS=Homo sapiens OX=9606 GN=WDR66 PE=2 SV=2	1	1	1	1	1	0	1	0	1	0	0.6	0.6	0.6	129.95	1149	1149	0	0.3917	0.6	0	15606000	15606000	0	294460	294460	0	15606000	0	0	0	0				152	381	TRUE	498	1324	1905	1905
Q8TC41	Q8TC41	1	1	1	Probable E3 ubiquitin-protein ligase RNF217	RNF217	sp|Q8TC41|RN217_HUMAN Probable E3 ubiquitin-protein ligase RNF217 OS=Homo sapiens OX=9606 GN=RNF217 PE=2 SV=4	1	1	1	1	1	0	1	0	1	0	3.9	3.9	3.9	59.371	542	542	0	0.30914	3.9	0	10131000	10131000	0	440500	440500	0	6584600	0	3	0	3				153	273	TRUE	357	976;977	1372;1373;1374	1373
Q8TD84	Q8TD84	1	1	1	Down syndrome cell adhesion molecule-like protein 1	DSCAML1	sp|Q8TD84|DSCL1_HUMAN Down syndrome cell adhesion molecule-like protein 1 OS=Homo sapiens OX=9606 GN=DSCAML1 PE=1 SV=2	1	1	1	1	1	0	1	0	1	0	0.7	0.7	0.7	224.46	2053	2053	0.011696	-0.0027008	0.7	0	0	0	0	0	0	0	0	0	0	0	0				154	286	TRUE	371	998	1395	1395	32
Q8TDW7	Q8TDW7	1	1	1	Protocadherin Fat 3	FAT3	sp|Q8TDW7|FAT3_HUMAN Protocadherin Fat 3 OS=Homo sapiens OX=9606 GN=FAT3 PE=2 SV=3	1	1	1	1	1	0	1	0	1	0	0.4	0.4	0.4	501.97	4557	4557	0.012121	-0.0001309	0.4	0	0	0	0	0	0	0	0	0	0	0	0				155	479	TRUE	630	1704	2387	2387	33
Q8TEA7	Q8TEA7	1	1	1	TBC domain-containing protein kinase-like protein	TBCK	sp|Q8TEA7|TBCK_HUMAN TBC domain-containing protein kinase-like protein OS=Homo sapiens OX=9606 GN=TBCK PE=1 SV=4	1	1	1	1	0	1	0	1	0	1	1.9	1.9	1.9	100.68	893	893	0.0099502	-0.025545	0	1.9	0	0	0	0	0	0	0	0	0	0	0				156	62	TRUE	76	179	272	272
Q8WU58	Q8WU58	1	1	1	Protein FAM222B	FAM222B	sp|Q8WU58|F222B_HUMAN Protein FAM222B OS=Homo sapiens OX=9606 GN=FAM222B PE=2 SV=1	1	1	1	1	1	0	1	0	1	0	1.2	1.2	1.2	59.651	562	562	0	0.36537	1.2	0	8267000	8267000	0	344460	344460	0	8267000	0	1	0	1				157	23	TRUE	26	59	104	104
Q8WWM7	Q8WWM7	1	1	1	Ataxin-2-like protein	ATXN2L	sp|Q8WWM7|ATX2L_HUMAN Ataxin-2-like protein OS=Homo sapiens OX=9606 GN=ATXN2L PE=1 SV=2	1	1	1	1	1	0	1	0	1	0	2	2	2	113.37	1075	1075	0	0.15993	2	0	0	0	0	0	0	0	0	0	1	0	1				158	285	TRUE	370	997	1394	1394
Q8WWZ7	Q8WWZ7	1	1	1	ATP-binding cassette sub-family A member 5	ABCA5	sp|Q8WWZ7|ABCA5_HUMAN ATP-binding cassette sub-family A member 5 OS=Homo sapiens OX=9606 GN=ABCA5 PE=2 SV=2	1	1	1	1	1	0	1	0	1	0	1.1	1.1	1.1	186.51	1642	1642	0.008547	-0.036671	1.1	0	0	0	0	0	0	0	0	0	0	0	0				159	84	TRUE	105	256	379	379	34
Q8WXI7	Q8WXI7	2	2	2	Mucin-16	MUC16	sp|Q8WXI7|MUC16_HUMAN Mucin-16 OS=Homo sapiens OX=9606 GN=MUC16 PE=1 SV=3	1	2	2	2	0	2	0	2	0	2	0.1	0.1	0.1	1519.2	14507	14507	0.0092593	-0.030295	0	0.1	0	0	0	0	0	0	0	0	0	0	0				160	262;427	True;True	346;559	962;1449	1356;2086	1356;2086	35
Q8WXX7	Q8WXX7	1	1	1	Autism susceptibility gene 2 protein	AUTS2	sp|Q8WXX7|AUTS2_HUMAN Autism susceptibility gene 2 protein OS=Homo sapiens OX=9606 GN=AUTS2 PE=1 SV=1	1	1	1	1	0	1	0	1	0	1	0.7	0.7	0.7	138.98	1259	1259	0.013514	0.023818	0	0.7	0	0	0	0	0	0	0	0	0	0	0				161	297	TRUE	382	1025	1428	1428
Q8WZ42	Q8WZ42	2	2	2	Titin	TTN	sp|Q8WZ42|TITIN_HUMAN Titin OS=Homo sapiens OX=9606 GN=TTN PE=1 SV=4	1	2	2	2	1	1	1	1	1	1	0.1	0.1	0.1	3816	34350	34350	0.011905	-0.0021156	0	0	2381300000	2381300000	0	1425900	1425900	0	2381300000	0	1	1	2				162	83;367	True;True	104;482	255;1295	378;1870	378;1870
Q92585	Q92585	2	2	2	Mastermind-like protein 1	MAML1	sp|Q92585|MAML1_HUMAN Mastermind-like protein 1 OS=Homo sapiens OX=9606 GN=MAML1 PE=1 SV=3	1	2	2	2	2	2	2	2	2	2	3.4	3.4	3.4	108.05	1016	1016	0	2.7973	3.4	3.4	103770000	39848000	63923000	2075400	796960	1278500	36410000	66569000	4	3	7				163	29;336	True;True	33;435;436	88;89;90;91;1132;1133;1134	165;166;167;168;1599;1600;1601	168;1600
Q92598	Q92598	1	1	1	Heat shock protein 105 kDa	HSPH1	sp|Q92598|HS105_HUMAN Heat shock protein 105 kDa OS=Homo sapiens OX=9606 GN=HSPH1 PE=1 SV=1	1	1	1	1	1	1	1	1	1	1	1.4	1.4	1.4	96.864	858	858	0	0.20636	1.4	1.4	12140000	5860700	6279700	263920	127410	136510	0	6534100	1	1	2				164	96	TRUE	119	276;277	399;400	399
Q92696	Q92696	1	1	1	Geranylgeranyl transferase type-2 subunit alpha	RABGGTA	sp|Q92696|PGTA_HUMAN Geranylgeranyl transferase type-2 subunit alpha OS=Homo sapiens OX=9606 GN=RABGGTA PE=1 SV=2	1	1	1	1	0	1	0	1	0	1	5.8	5.8	5.8	65.071	567	567	0	0.29084	0	5.8	0	0	0	0	0	0	0	0	0	0	0				165	164	TRUE	223	649	939	939	36;37;90
Q92826	Q92826	1	1	1	Homeobox protein Hox-B13	HOXB13	sp|Q92826|HXB13_HUMAN Homeobox protein Hox-B13 OS=Homo sapiens OX=9606 GN=HOXB13 PE=1 SV=2	1	1	1	1	0	1	0	1	0	1	2.5	2.5	2.5	30.675	284	284	0	0.6696	0	2.5	0	0	0	0	0	0	0	0	0	0	0				166	4	TRUE	6	22	62	62
Q92841	Q92841	2	2	2	Probable ATP-dependent RNA helicase DDX17	DDX17	sp|Q92841|DDX17_HUMAN Probable ATP-dependent RNA helicase DDX17 OS=Homo sapiens OX=9606 GN=DDX17 PE=1 SV=2	1	2	2	2	1	2	1	2	1	2	2.1	2.1	2.1	80.272	729	729	0	5.7223	2.1	2.1	21888000	4813900	17074000	576010	126680	449330	0	17766000	1	3	4				167	431;432	True;True	563;564	1459;1460;1461	2102;2103;2104;2105	2102;2105
Q93052	Q93052	1	1	1	Lipoma-preferred partner	LPP	sp|Q93052|LPP_HUMAN Lipoma-preferred partner OS=Homo sapiens OX=9606 GN=LPP PE=1 SV=1	1	1	1	1	1	0	1	0	1	0	1.6	1.6	1.6	65.746	612	612	0.009434	-0.029514	1.6	0	0	0	0	0	0	0	0	0	0	0	0				168	379	TRUE	496	1321	1902	1902	38
Q969H0	Q969H0	1	1	1	F-box/WD repeat-containing protein 7	FBXW7	sp|Q969H0|FBXW7_HUMAN F-box/WD repeat-containing protein 7 OS=Homo sapiens OX=9606 GN=FBXW7 PE=1 SV=1	1	1	1	1	0	1	0	1	0	1	3.3	3.3	3.3	79.662	707	707	0	0.21054	0	3.3	4480000	0	4480000	203640	0	203640	0	4661500	0	1	1				169	256	TRUE	339	950	1344	1344
Q96EG1	Q96EG1	1	1	1	Arylsulfatase G	ARSG	sp|Q96EG1|ARSG_HUMAN Arylsulfatase G OS=Homo sapiens OX=9606 GN=ARSG PE=1 SV=1	1	1	1	1	0	1	0	1	0	1	5.1	5.1	5.1	57.06	525	525	0.0093023	-0.030172	0	5.1	0	0	0	0	0	0	0	0	0	0	0				170	485	TRUE	636	1710	2393	2393
Q96HA4	Q96HA4	1	1	1	Uncharacterized protein C1orf159	C1orf159	sp|Q96HA4|CA159_HUMAN Uncharacterized protein C1orf159 OS=Homo sapiens OX=9606 GN=C1orf159 PE=2 SV=2	1	1	1	1	0	1	0	1	0	1	4.2	4.2	4.2	40.283	380	380	0.009901	-0.025946	0	4.2	0	0	0	0	0	0	0	0	0	0	0				171	99	TRUE	122	284	410	410
Q96J94	Q96J94	1	1	1	Piwi-like protein 1	PIWIL1	sp|Q96J94|PIWL1_HUMAN Piwi-like protein 1 OS=Homo sapiens OX=9606 GN=PIWIL1 PE=1 SV=1	1	1	1	1	0	1	0	1	0	1	2.3	2.3	2.3	98.602	861	861	0.0096154	-0.027843	0	2.3	0	0	0	0	0	0	0	0	0	0	0				172	330	TRUE	429	1123	1590	1590
Q96JG9	Q96JG9	1	1	1	Zinc finger protein 469	ZNF469	sp|Q96JG9|ZN469_HUMAN Zinc finger protein 469 OS=Homo sapiens OX=9606 GN=ZNF469 PE=2 SV=3	1	1	1	1	1	1	1	1	1	1	0.3	0.3	0.3	410.2	3925	3925	0.0080645	0.059266	0.3	0.3	0	0	0	0	0	0	0	0	0	0	0				173	114	TRUE	142	322;323	464;465	465	39
Q96KQ7	Q96KQ7	1	1	1	Histone-lysine N-methyltransferase EHMT2	EHMT2	sp|Q96KQ7|EHMT2_HUMAN Histone-lysine N-methyltransferase EHMT2 OS=Homo sapiens OX=9606 GN=EHMT2 PE=1 SV=3	1	1	1	1	1	1	1	1	1	1	0.7	0.7	0.7	132.37	1210	1210	0.015267	0.050387	0.7	0.7	45325000	22602000	22723000	768220	383090	385130	0	23643000	2	1	3				174	17	TRUE	19	43;44	83;84;85	83
Q96MM6	Q96MM6	1	1	1	Heat shock 70 kDa protein 12B	HSPA12B	sp|Q96MM6|HS12B_HUMAN Heat shock 70 kDa protein 12B OS=Homo sapiens OX=9606 GN=HSPA12B PE=1 SV=2	1	1	1	1	1	1	1	1	1	1	1.6	1.6	1.6	75.687	686	686	0.010152	-0.023988	1.6	1.6	0	0	0	0	0	0	0	0	0	0	0				175	517	TRUE	674	1831;1832	2561;2562	2562	40
Q96NU1	Q96NU1	1	1	1	Sterile alpha motif domain-containing protein 11	SAMD11	sp|Q96NU1|SAM11_HUMAN Sterile alpha motif domain-containing protein 11 OS=Homo sapiens OX=9606 GN=SAMD11 PE=1 SV=3	1	1	1	1	0	1	0	1	0	1	2.6	2.6	2.6	72.707	681	681	0.0096618	-0.027541	0	2.6	0	0	0	0	0	0	0	0	0	1	1				176	14	TRUE	16	40	80	80
Q96PE2	Q96PE2	1	1	1	Rho guanine nucleotide exchange factor 17	ARHGEF17	sp|Q96PE2|ARHGH_HUMAN Rho guanine nucleotide exchange factor 17 OS=Homo sapiens OX=9606 GN=ARHGEF17 PE=1 SV=1	1	1	1	1	1	0	1	0	1	0	0.9	0.9	0.9	221.67	2063	2063	0.0086957	-0.034925	0.9	0	6230400	6230400	0	63576	63576	0	6230400	0	1	0	1				177	87	TRUE	108	259	382	382
Q96PV0	Q96PV0	1	1	1	Ras/Rap GTPase-activating protein SynGAP	SYNGAP1	sp|Q96PV0|SYGP1_HUMAN Ras/Rap GTPase-activating protein SynGAP OS=Homo sapiens OX=9606 GN=SYNGAP1 PE=1 SV=4	1	1	1	1	0	1	0	1	0	1	1.7	1.7	1.7	148.28	1343	1343	0.0090909	0.086317	0	1.7	0	0	0	0	0	0	0	0	0	0	0				178	261	TRUE	345	961	1355	1355
Q96R48	Q96R48	1	1	1	Olfactory receptor 2A5	OR2A5	sp|Q96R48|OR2A5_HUMAN Olfactory receptor 2A5 OS=Homo sapiens OX=9606 GN=OR2A5 PE=2 SV=2	1	1	1	1	1	0	1	0	1	0	8	8	8	35.207	311	311	0.010811	-0.015259	8	0	852150	852150	0	44850	44850	0	852150	0	0	0	0				179	97	TRUE	120	278	401	401
Q96S59	Q96S59	1	1	1	Ran-binding protein 9	RANBP9	sp|Q96S59|RANB9_HUMAN Ran-binding protein 9 OS=Homo sapiens OX=9606 GN=RANBP9 PE=1 SV=1	1	1	1	1	1	0	1	0	1	0	1	1	1	77.846	729	729	0	0.28222	1	0	0	0	0	0	0	0	0	0	1	0	1				180	456	TRUE	591	1526	2188	2188
Q96T21	Q96T21	1	1	1	Selenocysteine insertion sequence-binding protein 2	SECISBP2	sp|Q96T21|SEBP2_HUMAN Selenocysteine insertion sequence-binding protein 2 OS=Homo sapiens OX=9606 GN=SECISBP2 PE=1 SV=2	1	1	1	1	0	1	0	1	0	1	0.8	0.8	0.8	95.461	854	854	0	0.16499	0	0.8	0	0	0	0	0	0	0	0	0	0	0				181	90	TRUE	112	265	388	388
Q99758	Q99758	1	1	1	ATP-binding cassette sub-family A member 3	ABCA3	sp|Q99758|ABCA3_HUMAN ATP-binding cassette sub-family A member 3 OS=Homo sapiens OX=9606 GN=ABCA3 PE=1 SV=2	1	1	1	1	1	0	1	0	1	0	1.1	1.1	1.1	191.36	1704	1704	0.0088106	-0.033681	1.1	0	0	0	0	0	0	0	0	0	1	0	1				182	54	TRUE	65	160	247	247
Q9BT81	Q9BT81	1	1	1	Transcription factor SOX-7	SOX7	sp|Q9BT81|SOX7_HUMAN Transcription factor SOX-7 OS=Homo sapiens OX=9606 GN=SOX7 PE=1 SV=1	1	1	1	1	1	0	1	0	1	0	3.6	3.6	3.6	42.197	388	388	0.015385	0.052788	3.6	0	0	0	0	0	0	0	0	0	0	0	0				183	219	TRUE	298	874	1251	1251
Q9BUA3	Q9BUA3	1	1	1	Uncharacterized protein C11orf84	C11orf84	sp|Q9BUA3|SPNDC_HUMAN Spindlin interactor and repressor of chromatin-binding protein OS=Homo sapiens OX=9606 GN=SPINDOC PE=1 SV=3	1	1	1	1	0	1	0	1	0	1	6.8	6.8	6.8	41.036	381	381	0	0.15529	0	6.8	1779600	0	1779600	84742	0	84742	0	1851700	0	1	1				184	12	TRUE	14	38	78	78
Q9BV44	Q9BV44	1	1	1	THUMP domain-containing protein 3	THUMPD3	sp|Q9BV44|THUM3_HUMAN THUMP domain-containing protein 3 OS=Homo sapiens OX=9606 GN=THUMPD3 PE=1 SV=1	1	1	1	1	0	1	0	1	0	1	4.1	4.1	4.1	57.002	507	507	0.011494	-0.0052081	0	4.1	0	0	0	0	0	0	0	0	0	0	0				185	384	TRUE	501	1327	1908	1908
Q9BZC7	Q9BZC7	1	1	1	ATP-binding cassette sub-family A member 2	ABCA2	sp|Q9BZC7|ABCA2_HUMAN ATP-binding cassette sub-family A member 2 OS=Homo sapiens OX=9606 GN=ABCA2 PE=1 SV=4	1	1	1	1	0	1	0	1	0	1	0.4	0.4	0.4	269.83	2435	2435	0.0086207	0.072799	0	0.4	13722000	0	13722000	112480	0	112480	0	14278000	0	0	0				186	241	TRUE	324	925	1314	1314
Q9H0J4	Q9H0J4	1	1	1	Glutamine-rich protein 2	QRICH2	sp|Q9H0J4|QRIC2_HUMAN Glutamine-rich protein 2 OS=Homo sapiens OX=9606 GN=QRICH2 PE=1 SV=1	1	1	1	1	1	1	1	1	1	1	0.7	0.7	0.7	180.82	1663	1663	0	0.65546	0.7	0.7	0	0	0	0	0	0	0	0	0	0	0				187	240	TRUE	322;323	914;915;916;917;918;919;920;921;922;923;924	1297;1298;1299;1300;1301;1302;1303;1304;1305;1306;1307;1308;1309;1310;1311;1312;1313	1306	91
Q9H239	Q9H239	1	1	1	Matrix metalloproteinase-28	MMP28	sp|Q9H239|MMP28_HUMAN Matrix metalloproteinase-28 OS=Homo sapiens OX=9606 GN=MMP28 PE=2 SV=2	1	1	1	1	0	1	0	1	0	1	4.2	4.2	4.2	58.938	520	520	0.011561	-0.0038565	0	4.2	0	0	0	0	0	0	0	0	0	1	1				188	57	TRUE	68	165	255	255
Q9H2S5	Q9H2S5	1	1	1	RING finger protein 39	RNF39	sp|Q9H2S5|RNF39_HUMAN RING finger protein 39 OS=Homo sapiens OX=9606 GN=RNF39 PE=2 SV=2	1	1	1	1	1	0	1	0	1	0	3.8	3.8	3.8	45.524	420	420	0.012987	0.012452	3.8	0	86126000	86126000	0	3312500	3312500	0	86126000	0	1	0	1				189	139	TRUE	184	519	721	721
Q9H347	Q9H347	1	1	1	Ubiquilin-3	UBQLN3	sp|Q9H347|UBQL3_HUMAN Ubiquilin-3 OS=Homo sapiens OX=9606 GN=UBQLN3 PE=1 SV=2	1	1	1	1	0	1	0	1	0	1	1.8	1.8	1.8	70.84	655	655	0	0.35016	0	1.8	0	0	0	0	0	0	0	0	0	0	0				190	454	TRUE	589	1524	2186	2186	41;92
Q9H4Q3	Q9H4Q3	1	1	1	PR domain zinc finger protein 13	PRDM13	sp|Q9H4Q3|PRD13_HUMAN PR domain zinc finger protein 13 OS=Homo sapiens OX=9606 GN=PRDM13 PE=2 SV=2	1	1	1	1	1	0	1	0	1	0	2.7	2.7	2.7	73.98	707	707	0.0095238	0.092834	2.7	0	7418500	7418500	0	239310	239310	0	7418500	0	1	0	1				191	0	TRUE	0	0	0	0
Q9H4Z2	Q9H4Z2	1	1	1	Zinc finger protein 335	ZNF335	sp|Q9H4Z2|ZN335_HUMAN Zinc finger protein 335 OS=Homo sapiens OX=9606 GN=ZNF335 PE=1 SV=1	1	1	1	1	0	1	0	1	0	1	1.7	1.7	1.7	144.89	1342	1342	0.010638	-0.020109	0	1.7	0	0	0	0	0	0	0	0	0	0	0				192	410	TRUE	540	1416	2049	2049
Q9H8Y5	Q9H8Y5	1	1	1	Ankyrin repeat and zinc finger domain-containing protein 1	ANKZF1	sp|Q9H8Y5|ANKZ1_HUMAN Ankyrin repeat and zinc finger domain-containing protein 1 OS=Homo sapiens OX=9606 GN=ANKZF1 PE=1 SV=1	1	1	1	1	0	1	0	1	0	1	4.7	4.7	4.7	80.926	726	726	0.014706	0.037774	0	4.7	0	0	0	0	0	0	0	0	0	0	0				193	153	TRUE	202	560	785	785
Q9H9J4	Q9H9J4	1	1	1	Ubiquitin carboxyl-terminal hydrolase 42	USP42	sp|Q9H9J4|UBP42_HUMAN Ubiquitin carboxyl-terminal hydrolase 42 OS=Homo sapiens OX=9606 GN=USP42 PE=1 SV=3	1	1	1	1	1	0	1	0	1	0	1.7	1.7	1.7	145.39	1324	1324	0.01105	-0.013743	1.7	0	2840800	2840800	0	51650	51650	0	2840800	0	1	0	1				194	270	TRUE	354	973	1369	1369
Q9HAA7	Q9HAA7	1	1	1	Putative uncharacterized protein FLJ11871		sp|Q9HAA7|YG046_HUMAN Putative uncharacterized protein FLJ11871 OS=Homo sapiens OX=9606 PE=5 SV=1	1	1	1	1	1	0	1	0	1	0	8.3	8.3	8.3	14.475	133	133	0	0.10481	8.3	0	0	0	0	0	0	0	0	0	1	0	1				195	214	TRUE	285	802	1165	1165
Q9HCE3	Q9HCE3	1	1	1	Zinc finger protein 532	ZNF532	sp|Q9HCE3|ZN532_HUMAN Zinc finger protein 532 OS=Homo sapiens OX=9606 GN=ZNF532 PE=1 SV=2	1	1	1	1	0	1	0	1	0	1	1.3	1.3	1.3	141.69	1301	1301	0	0.28625	0	1.3	0	0	0	0	0	0	0	0	0	0	0				196	494	TRUE	645	1725	2408	2408
Q9HCJ2	Q9HCJ2	1	1	1	Leucine-rich repeat-containing protein 4C	LRRC4C	sp|Q9HCJ2|LRC4C_HUMAN Leucine-rich repeat-containing protein 4C OS=Homo sapiens OX=9606 GN=LRRC4C PE=1 SV=1	1	1	1	1	1	0	1	0	1	0	2.5	2.5	2.5	71.949	640	640	0.0093458	0.091883	2.5	0	0	0	0	0	0	0	0	0	0	0	0				197	335	TRUE	434	1131	1598	1598
Q9NP71	Q9NP71	1	1	1	Carbohydrate-responsive element-binding protein	MLXIPL	sp|Q9NP71|MLXPL_HUMAN Carbohydrate-responsive element-binding protein OS=Homo sapiens OX=9606 GN=MLXIPL PE=1 SV=1	1	1	1	1	1	0	1	0	1	0	2	2	2	93.071	852	852	0.0097087	-0.027193	2	0	0	0	0	0	0	0	0	0	1	0	1				198	230	TRUE	310	898	1279	1279
Q9NPI6	Q9NPI6	1	1	1	mRNA-decapping enzyme 1A	DCP1A	sp|Q9NPI6|DCP1A_HUMAN mRNA-decapping enzyme 1A OS=Homo sapiens OX=9606 GN=DCP1A PE=1 SV=3	1	1	1	1	0	1	0	1	0	1	3.3	3.3	3.3	63.278	582	582	0.010363	-0.021859	0	3.3	0	0	0	0	0	0	0	0	0	0	0				199	389	TRUE	511	1358	1950	1950	42
Q9NQC1	Q9NQC1	1	1	1	Protein Jade-2	JADE2	sp|Q9NQC1|JADE2_HUMAN E3 ubiquitin-protein ligase Jade-2 OS=Homo sapiens OX=9606 GN=JADE2 PE=1 SV=2	1	1	1	1	0	1	0	1	0	1	2	2	2	87.465	790	790	0.0092166	-0.03031	0	2	0	0	0	0	0	0	0	0	0	0	0				200	354	TRUE	466	1267	1796	1796
Q9NQX0	Q9NQX0	1	1	1	Putative histone-lysine N-methyltransferase PRDM6	PRDM6	sp|Q9NQX0|PRDM6_HUMAN Putative histone-lysine N-methyltransferase PRDM6 OS=Homo sapiens OX=9606 GN=PRDM6 PE=1 SV=2	1	1	1	1	0	1	0	1	0	1	1.8	1.8	1.8	64.451	595	595	0.010471	-0.02096	0	1.8	7065900	0	7065900	261700	0	261700	0	7352200	0	1	1				201	272	TRUE	356	975	1371	1371
Q9NW61	Q9NW61	1	1	1	Pleckstrin homology domain-containing family J member 1	PLEKHJ1	sp|Q9NW61|PKHJ1_HUMAN Pleckstrin homology domain-containing family J member 1 OS=Homo sapiens OX=9606 GN=PLEKHJ1 PE=2 SV=1	1	1	1	1	1	0	1	0	1	0	5.4	5.4	5.4	17.551	149	149	0	0.15678	5.4	0	1405000	1405000	0	156110	156110	0	1405000	0	1	0	1				202	13	TRUE	15	39	79	79
Q9NWN3	Q9NWN3	1	1	1	F-box only protein 34	FBXO34	sp|Q9NWN3|FBX34_HUMAN F-box only protein 34 OS=Homo sapiens OX=9606 GN=FBXO34 PE=1 SV=2	1	1	1	1	1	0	1	0	1	0	2.3	2.3	2.3	78.71	711	711	0.0084746	-0.036709	2.3	0	0	0	0	0	0	0	0	0	0	0	0				203	470	TRUE	607	1548	2214	2214	43
Q9NWS1	Q9NWS1	1	1	1	PCNA-interacting partner	PARPBP	sp|Q9NWS1|PARI_HUMAN PCNA-interacting partner OS=Homo sapiens OX=9606 GN=PARPBP PE=1 SV=3	1	1	1	1	1	0	1	0	1	0	5.9	5.9	5.9	65.054	579	579	0.0093458	-0.030079	5.9	0	0	0	0	0	0	0	0	0	0	0	0				204	294	TRUE	379	1015	1413	1413	44;45
Q9NY99	Q9NY99	1	1	1	Gamma-2-syntrophin	SNTG2	sp|Q9NY99|SNTG2_HUMAN Gamma-2-syntrophin OS=Homo sapiens OX=9606 GN=SNTG2 PE=1 SV=2	1	1	1	1	0	1	0	1	0	1	4.3	4.3	4.3	60.216	539	539	0.009434	0.092036	0	4.3	0	0	0	0	0	0	0	0	0	0	0				205	502	TRUE	653	1740	2427	2427
Q9NYJ8	Q9NYJ8	1	1	1	TGF-beta-activated kinase 1 and MAP3K7-binding protein 2	TAB2	sp|Q9NYJ8|TAB2_HUMAN TGF-beta-activated kinase 1 and MAP3K7-binding protein 2 OS=Homo sapiens OX=9606 GN=TAB2 PE=1 SV=1	1	1	1	1	1	0	1	0	1	0	2.9	2.9	2.9	76.493	693	693	0	4.1143	2.9	0	2793700	2793700	0	93122	93122	0	2793700	0	1	0	1				206	30	TRUE	34	92	169	169
Q9NZJ4	Q9NZJ4	1	1	1	Sacsin	SACS	sp|Q9NZJ4|SACS_HUMAN Sacsin OS=Homo sapiens OX=9606 GN=SACS PE=1 SV=2	1	1	1	1	0	1	0	1	0	1	0.4	0.4	0.4	521.12	4579	4579	0	0.16528	0	0.4	0	0	0	0	0	0	0	0	0	0	0				207	168	TRUE	227	654	945	945	46
Q9NZM4	Q9NZM4	1	1	1	Glioma tumor suppressor candidate region gene 1 protein	GLTSCR1	sp|Q9NZM4|BICRA_HUMAN BRD4-interacting chromatin-remodeling complex-associated protein OS=Homo sapiens OX=9606 GN=BICRA PE=1 SV=2	1	1	1	1	1	1	1	1	1	1	0.6	0.6	0.6	158.49	1560	1560	0	0.27162	0.6	0.6	289060000	175960000	113100000	4983800	3033800	1950100	0	74717000	2	2	4				208	201	TRUE	271	757;758;759;760	1076;1077;1078;1079;1080	1080
Q9P0L1	Q9P0L1	1	1	1	Zinc finger protein with KRAB and SCAN domains 7	ZKSCAN7	sp|Q9P0L1|ZKSC7_HUMAN Zinc finger protein with KRAB and SCAN domains 7 OS=Homo sapiens OX=9606 GN=ZKSCAN7 PE=1 SV=2	1	1	1	1	0	1	0	1	0	1	2.4	2.4	2.4	85.032	754	754	0.01227	0.0023687	0	2.4	0	0	0	0	0	0	0	0	0	0	0				209	364	TRUE	479	1292	1867	1867
Q9P1Y5	Q9P1Y5	1	1	1	Calmodulin-regulated spectrin-associated protein 3	CAMSAP3	sp|Q9P1Y5|CAMP3_HUMAN Calmodulin-regulated spectrin-associated protein 3 OS=Homo sapiens OX=9606 GN=CAMSAP3 PE=1 SV=2	1	1	1	1	1	0	1	0	1	0	1.1	1.1	1.1	134.75	1249	1249	0.0083682	-0.038078	1.1	0	3229000	3229000	0	54729	54729	0	3229000	0	0	0	0				210	393	TRUE	515	1363	1955	1955
Q9P1Z3	Q9P1Z3	1	1	1	Potassium/sodium hyperpolarization-activated cyclic nucleotide-gated channel 3	HCN3	sp|Q9P1Z3|HCN3_HUMAN Potassium/sodium hyperpolarization-activated cyclic nucleotide-gated channel 3 OS=Homo sapiens OX=9606 GN=HCN3 PE=1 SV=2	1	1	1	1	1	0	1	0	1	0	2.6	2.6	2.6	86.031	774	774	0.0090909	-0.031161	2.6	0	0	0	0	0	0	0	0	0	0	0	0				211	501	TRUE	652	1739	2426	2426	47
Q9P206	Q9P206	1	1	1	Uncharacterized protein KIAA1522	KIAA1522	sp|Q9P206|K1522_HUMAN Uncharacterized protein KIAA1522 OS=Homo sapiens OX=9606 GN=KIAA1522 PE=1 SV=2	1	1	1	1	1	1	1	1	1	1	1.3	1.3	1.3	107.09	1035	1035	0	0.27365	1.3	1.3	0	0	0	0	0	0	0	0	0	0	0				212	428	TRUE	560	1450;1451;1452;1453;1454	2087;2088;2089;2090;2091;2092;2093;2094	2093
Q9P270	Q9P270	2	2	2	SLAIN motif-containing protein 2	SLAIN2	sp|Q9P270|SLAI2_HUMAN SLAIN motif-containing protein 2 OS=Homo sapiens OX=9606 GN=SLAIN2 PE=1 SV=2	1	2	2	2	0	2	0	2	0	2	4	4	4	62.543	581	581	0	3.6134	0	4	10368000	0	10368000	383990	0	383990	0	10788000	0	2	2				213	413;489	True;True	543;640	1419;1716	2052;2399	2052;2399
Q9P2N5	Q9P2N5	1	1	1	RNA-binding protein 27	RBM27	sp|Q9P2N5|RBM27_HUMAN RNA-binding protein 27 OS=Homo sapiens OX=9606 GN=RBM27 PE=1 SV=2	1	1	1	1	1	1	1	1	1	1	1.2	1.2	1.2	118.72	1060	1060	0.012903	0.012151	1.2	1.2	0	0	0	0	0	0	0	0	0	0	0				214	175	TRUE	237	676;677;678	968;969;970	969
Q9UBG0	Q9UBG0	1	1	1	C-type mannose receptor 2	MRC2	sp|Q9UBG0|MRC2_HUMAN C-type mannose receptor 2 OS=Homo sapiens OX=9606 GN=MRC2 PE=1 SV=2	1	1	1	1	1	0	1	0	1	0	1.3	1.3	1.3	166.67	1479	1479	0.008547	0.072332	1.3	0	0	0	0	0	0	0	0	0	0	0	0				215	331	TRUE	430	1124;1125	1591;1592	1592
Q9UBL0	Q9UBL0	1	1	1	cAMP-regulated phosphoprotein 21	ARPP21	sp|Q9UBL0|ARP21_HUMAN cAMP-regulated phosphoprotein 21 OS=Homo sapiens OX=9606 GN=ARPP21 PE=1 SV=2	1	1	1	1	1	1	1	1	1	1	1.2	1.2	1.2	89.195	812	812	0	0.1203	1.2	1.2	0	0	0	0	0	0	0	0	0	0	0				216	172	TRUE	231	658;659;660;661;662	949;950;951;952;953;954	953	93;94;95
Q9UEW3	Q9UEW3	1	1	1	Macrophage receptor MARCO	MARCO	sp|Q9UEW3|MARCO_HUMAN Macrophage receptor MARCO OS=Homo sapiens OX=9606 GN=MARCO PE=1 SV=1	1	1	1	1	1	0	1	0	1	0	4.4	4.4	4.4	52.657	520	520	0.0125	0.0057071	4.4	0	0	0	0	0	0	0	0	0	0	0	0				217	329	TRUE	428	1122	1589	1589
Q9UHK6	Q9UHK6	1	1	1	Alpha-methylacyl-CoA racemase	AMACR	sp|Q9UHK6|AMACR_HUMAN Alpha-methylacyl-CoA racemase OS=Homo sapiens OX=9606 GN=AMACR PE=1 SV=2	1	1	1	1	1	0	1	0	1	0	6	6	6	42.386	382	382	0.015152	0.048845	6	0	0	0	0	0	0	0	0	0	0	0	0				218	239	TRUE	321	913	1296	1296
Q9UHY1	Q9UHY1	1	1	1	Nuclear receptor-binding protein	NRBP1	sp|Q9UHY1|NRBP_HUMAN Nuclear receptor-binding protein OS=Homo sapiens OX=9606 GN=NRBP1 PE=1 SV=1	1	1	1	1	1	0	1	0	1	0	4.5	4.5	4.5	59.844	535	535	0	0.1876	4.5	0	0	0	0	0	0	0	0	0	0	0	0				219	243	TRUE	326	927	1316	1316	96;97;98
Q9UJ55	Q9UJ55	1	1	1	MAGE-like protein 2	MAGEL2	sp|Q9UJ55|MAGL2_HUMAN MAGE-like protein 2 OS=Homo sapiens OX=9606 GN=MAGEL2 PE=1 SV=2	1	1	1	1	1	0	1	0	1	0	1.6	1.6	1.6	132.82	1249	1249	0.01	-0.025305	1.6	0	13630000	13630000	0	425930	425930	0	13630000	0	1	0	1				220	304	TRUE	391	1039	1442	1442
Q9UJF2	Q9UJF2	1	1	1	Ras GTPase-activating protein nGAP	RASAL2	sp|Q9UJF2|NGAP_HUMAN Ras GTPase-activating protein nGAP OS=Homo sapiens OX=9606 GN=RASAL2 PE=1 SV=2	1	1	1	1	1	0	1	0	1	0	3.1	3.1	3.1	128.56	1139	1139	0.015038	0.042666	3.1	0	0	0	0	0	0	0	0	0	0	0	0				221	170	TRUE	229	656	947	947
Q9UKN7	Q9UKN7	1	1	1	Unconventional myosin-XV	MYO15A	sp|Q9UKN7|MYO15_HUMAN Unconventional myosin-XV OS=Homo sapiens OX=9606 GN=MYO15A PE=1 SV=2	1	1	1	1	1	0	1	0	1	0	0.5	0.5	0.5	395.29	3530	3530	0.012658	0.0065655	0.5	0	0	0	0	0	0	0	0	0	0	0	0				222	399	TRUE	526	1392	1995	1995	48
Q9ULL0	Q9ULL0	1	1	1	Uncharacterized protein KIAA1210	KIAA1210	sp|Q9ULL0|K1210_HUMAN Acrosomal protein KIAA1210 OS=Homo sapiens OX=9606 GN=KIAA1210 PE=2 SV=3	1	1	1	1	0	1	0	1	0	1	1.3	1.3	1.3	187.02	1709	1709	0.013605	0.024413	0	1.3	0	0	0	0	0	0	0	0	0	0	0				223	363	TRUE	478	1291	1866	1866
Q9ULM0	Q9ULM0	1	1	1	Pleckstrin homology domain-containing family H member 1	PLEKHH1	sp|Q9ULM0|PKHH1_HUMAN Pleckstrin homology domain-containing family H member 1 OS=Homo sapiens OX=9606 GN=PLEKHH1 PE=2 SV=2	1	1	1	1	1	1	1	1	1	1	2.1	2.1	2.1	151.23	1364	1364	0.0096154	0.094847	2.1	2.1	0	0	0	0	0	0	0	0	0	0	0				224	391	TRUE	513	1360;1361	1952;1953	1952
Q9UM47	Q9UM47	54	6	6	Neurogenic locus notch homolog protein 3;Notch 3 extracellular truncation;Notch 3 intracellular domain	NOTCH3	sp|Q9UM47|NOTC3_HUMAN Neurogenic locus notch homolog protein 3 OS=Homo sapiens OX=9606 GN=NOTCH3 PE=1 SV=2	1	54	6	6	49	45	4	3	4	3	14.1	5.5	5.5	243.63	2321	2321	0	14.583	12.5	11.5	146200000	72530000	73674000	1293800	641860	651980	69439000	0	5	5	10				225	9;27;28;36;45;51;52;55;58;64;65;68;132;133;134;146;147;187;188;189;202;203;204;205;206;223;224;227;264;282;311;315;317;345;346;347;356;357;368;369;371;372;401;402;403;457;458;459;466;467;474;487;488;518	False;False;False;False;False;False;False;False;True;False;False;False;False;False;True;False;False;False;False;True;False;False;False;False;False;False;True;False;False;False;False;True;True;False;False;False;False;False;False;False;False;False;False;False;False;False;False;False;False;False;False;False;False;False	11;31;32;44;56;62;63;66;69;78;79;80;84;172;173;174;175;176;195;196;251;252;253;254;255;272;273;274;275;276;303;304;307;348;367;399;400;406;408;452;453;454;455;456;468;469;470;483;484;485;487;488;528;529;530;531;532;592;593;594;601;602;603;604;611;612;638;639;675	32;33;82;83;84;85;86;87;110;111;140;141;155;156;157;158;161;162;166;181;182;183;184;185;186;196;197;435;436;437;438;439;440;441;442;443;444;445;446;447;448;449;450;451;452;453;454;455;456;457;458;459;460;461;462;463;464;465;466;467;468;469;546;547;548;549;550;551;552;699;700;701;702;703;704;705;706;707;708;709;710;711;712;713;714;715;716;717;761;762;763;764;765;766;767;768;769;770;771;772;773;774…	72;73;157;158;159;160;161;162;163;164;189;190;225;226;242;243;244;245;248;249;250;251;252;256;274;275;276;277;278;279;296;297;603;604;605;606;607;608;609;610;611;612;613;614;615;616;617;618;619;620;621;622;623;624;625;626;627;628;629;630;631;632;633;634;635;636;637;638;639;640;641;642;643;644;645;646;647;769;770;771;772;773;774;775;776;777;992;993;994;995;996;997;998;999;1000;1001;1002;1003;1004;…	72;159;164;189;225;243;245;249;256;274;277;297;607;641;647;773;777;993;1015;1017;1081;1094;1104;1119;1127;1270;1271;1275;1363;1391;1455;1488;1496;1698;1702;1704;1800;1804;1874;1877;1880;1883;2002;2026;2034;2190;2193;2194;2208;2210;2221;2395;2397;2563	99;100
Q9UMZ2	Q9UMZ2	1	1	1	Synergin gamma	SYNRG	sp|Q9UMZ2|SYNRG_HUMAN Synergin gamma OS=Homo sapiens OX=9606 GN=SYNRG PE=1 SV=2	1	1	1	1	0	1	0	1	0	1	1.8	1.8	1.8	140.65	1314	1314	0	1.4492	0	1.8	0	0	0	0	0	0	0	0	0	0	0				226	152	TRUE	201	559	784	784	49
Q9UPN6	Q9UPN6	1	1	1	Protein SCAF8	SCAF8	sp|Q9UPN6|SCAF8_HUMAN Protein SCAF8 OS=Homo sapiens OX=9606 GN=SCAF8 PE=1 SV=1	1	1	1	1	1	1	1	1	1	1	0.9	0.9	0.9	140.52	1271	1271	0	0.17557	0.9	0.9	27299000	16425000	10874000	524970	315860	209110	0	11315000	1	1	2				227	226	TRUE	306	892;893	1273;1274	1273
Q9UPP2	Q9UPP2	1	1	1	IQ motif and SEC7 domain-containing protein 3	IQSEC3	sp|Q9UPP2|IQEC3_HUMAN IQ motif and SEC7 domain-containing protein 3 OS=Homo sapiens OX=9606 GN=IQSEC3 PE=2 SV=3	1	1	1	1	0	1	0	1	0	1	0.8	0.8	0.8	127.62	1182	1182	0.012422	0.0046106	0	0.8	1976400	0	1976400	42052	0	42052	0	2056500	0	0	0				228	284	TRUE	369	996	1393	1393
Q9UPT8	Q9UPT8	1	1	1	Zinc finger CCCH domain-containing protein 4	ZC3H4	sp|Q9UPT8|ZC3H4_HUMAN Zinc finger CCCH domain-containing protein 4 OS=Homo sapiens OX=9606 GN=ZC3H4 PE=1 SV=3	1	1	1	1	1	1	1	1	1	1	0.8	0.8	0.8	140.26	1303	1303	0.013245	0.018525	0.8	0.8	0	0	0	0	0	0	0	0	0	0	0				229	302	TRUE	388;389	1032;1033;1034;1035;1036;1037	1435;1436;1437;1438;1439;1440	1435
Q9UPU5	Q9UPU5	1	1	1	Ubiquitin carboxyl-terminal hydrolase 24	USP24	sp|Q9UPU5|UBP24_HUMAN Ubiquitin carboxyl-terminal hydrolase 24 OS=Homo sapiens OX=9606 GN=USP24 PE=1 SV=3	1	1	1	1	0	1	0	1	0	1	0.7	0.7	0.7	294.36	2620	2620	0.014286	0.032835	0	0.7	0	0	0	0	0	0	0	0	0	1	1				230	445	TRUE	580	1505	2160	2160
Q9Y2B5	Q9Y2B5	1	1	1	VPS9 domain-containing protein 1	VPS9D1	sp|Q9Y2B5|VP9D1_HUMAN VPS9 domain-containing protein 1 OS=Homo sapiens OX=9606 GN=VPS9D1 PE=1 SV=2	1	1	1	1	0	1	0	1	0	1	2.7	2.7	2.7	68.955	631	631	0	0.53759	0	2.7	0	0	0	0	0	0	0	0	0	0	0				231	307	TRUE	394	1042	1445	1445	101
Q9Y3S1	Q9Y3S1	1	1	1	Serine/threonine-protein kinase WNK2	WNK2	sp|Q9Y3S1|WNK2_HUMAN Serine/threonine-protein kinase WNK2 OS=Homo sapiens OX=9606 GN=WNK2 PE=1 SV=4	1	1	1	1	1	0	1	0	1	0	1.1	1.1	1.1	242.67	2297	2297	0.011834	-0.0021678	1.1	0	0	0	0	0	0	0	0	0	1	0	1				232	155	TRUE	205	570	797	797
Q9Y442	Q9Y442	1	1	1	Uncharacterized protein C22orf24	C22orf24	sp|Q9Y442|CV024_HUMAN Uncharacterized protein C22orf24 OS=Homo sapiens OX=9606 GN=C22orf24 PE=2 SV=1	1	1	1	1	1	1	1	1	1	1	5	5	5	17.735	160	160	0	1.1258	5	5	0	0	0	0	0	0	0	0	0	0	0				233	417	TRUE	548;549	1431;1432;1433;1434;1435;1436;1437;1438	2068;2069;2070;2071;2072;2073;2074;2075	2075	102
Q9Y4D7	Q9Y4D7	1	1	1	Plexin-D1	PLXND1	sp|Q9Y4D7|PLXD1_HUMAN Plexin-D1 OS=Homo sapiens OX=9606 GN=PLXND1 PE=1 SV=3	1	1	1	1	1	1	1	1	1	1	0.6	0.6	0.6	212	1925	1925	0.014493	0.036077	0.6	0.6	78701000	50368000	28333000	855450	547480	307970	0	29481000	2	1	3				234	238	TRUE	320	911;912	1293;1294;1295	1293
Q9Y5H5	Q9Y5H5	1	1	1	Protocadherin alpha-9	PCDHA9	sp|Q9Y5H5|PCDA9_HUMAN Protocadherin alpha-9 OS=Homo sapiens OX=9606 GN=PCDHA9 PE=2 SV=1	1	1	1	1	0	1	0	1	0	1	0.9	0.9	0.9	102.4	950	950	0.01087	-0.015202	0	0.9	62611000	0	62611000	1252200	0	1252200	0	65148000	0	1	1				235	254	TRUE	337	948	1342	1342
Q9Y5Q5	Q9Y5Q5	1	1	1	Atrial natriuretic peptide-converting enzyme;Atrial natriuretic peptide-converting enzyme, N-terminal propeptide;Atrial natriuretic peptide-converting enzyme, activated protease fragment;Atrial natriuretic peptide-converting enzyme, 180 kDa soluble fragment;Atrial natriuretic peptide-converting enzyme, 160 kDa soluble fragment;Atrial natriuretic peptide-converting enzyme, 100 kDa soluble fragment	CORIN	sp|Q9Y5Q5|CORIN_HUMAN Atrial natriuretic peptide-converting enzyme OS=Homo sapiens OX=9606 GN=CORIN PE=1 SV=2	1	1	1	1	0	1	0	1	0	1	1.5	1.5	1.5	116.49	1042	1042	0.008	0.057125	0	1.5	0	0	0	0	0	0	0	0	0	0	0				236	5	TRUE	7	23	63	63
Q9Y653	Q9Y653	1	1	1	G-protein coupled receptor 56;GPR56 N-terminal fragment;GPR56 C-terminal fragment	GPR56	sp|Q9Y653|AGRG1_HUMAN Adhesion G-protein coupled receptor G1 OS=Homo sapiens OX=9606 GN=ADGRG1 PE=1 SV=2	1	1	1	1	0	1	0	1	0	1	1.2	1.2	1.2	77.737	693	693	0.013333	0.021186	0	1.2	0	0	0	0	0	0	0	0	0	0	0				237	423	TRUE	555	1445	2082	2082
Q9Y666	Q9Y666	1	1	1	Solute carrier family 12 member 7	SLC12A7	sp|Q9Y666|S12A7_HUMAN Solute carrier family 12 member 7 OS=Homo sapiens OX=9606 GN=SLC12A7 PE=1 SV=3	1	1	1	1	1	1	1	1	1	1	1.1	1.1	1.1	119.1	1083	1083	0	0.5786	1.1	1.1	0	0	0	0	0	0	0	0	0	0	0				238	408	TRUE	538	1413;1414	2046;2047	2046	50
Q9Y6X9	Q9Y6X9	1	1	1	MORC family CW-type zinc finger protein 2	MORC2	sp|Q9Y6X9|MORC2_HUMAN MORC family CW-type zinc finger protein 2 OS=Homo sapiens OX=9606 GN=MORC2 PE=1 SV=2	1	1	1	1	1	0	1	0	1	0	3.2	3.2	3.2	117.82	1032	1032	0.013423	0.02161	3.2	0	0	0	0	0	0	0	0	0	0	0	0				239	352	TRUE	464	1264	1791	1791	51
[truncated: 5 more columns]

## Sheet: N3ICD_trypsin
Protein IDs	Majority protein IDs	Peptide counts (all)	Peptide counts (razor+unique)	Peptide counts (unique)	Protein names	Gene names	Fasta headers	Number of proteins	Peptides	Razor + unique peptides	Unique peptides	Peptides 0	Peptides 1	Razor + unique peptides 0	Razor + unique peptides 1	Unique peptides 0	Unique peptides 1	Sequence coverage [%]	Unique + razor sequence coverage [%]	Unique sequence coverage [%]	Mol. weight [kDa]	Sequence length	Sequence lengths	Q-value	Score	Sequence coverage 0 [%]	Sequence coverage 1 [%]	Intensity	Intensity 0	Intensity 1	iBAQ	iBAQ 0	iBAQ 1	LFQ intensity 0	LFQ intensity 1	MS/MS count 0	MS/MS count 1	MS/MS count	Only identified by site	Reverse	Potential contaminant	id	Peptide IDs	Peptide is razor	Mod. peptide IDs	Evidence IDs	MS/MS IDs	Best MS/MS	Deamidation (NQ) site IDs
A2NJV5;A0A0A0MRZ7;A0A075B6S2;A0A075B6S6;A0A075B6P5;A0A087WW87;P06310;P01615;P01614;A0A0C4DH68	A2NJV5;A0A0A0MRZ7;A0A075B6S2;A0A075B6S6;A0A075B6P5;A0A087WW87;P06310;P01615;P01614	4;4;4;2;2;2;2;2;2;1	4;4;4;2;2;2;2;2;2;1	4;4;4;2;2;2;2;2;2;1	Ig kappa chain V-II region RPMI 6410;Ig kappa chain V-II region FR;Ig kappa chain V-II region Cum	IGKV A18;IGKV2D-26;IGKV2D-29;IGKV2D-30;IGKV2D-28;IGKV2-40	sp|A2NJV5|KV229_HUMAN Immunoglobulin kappa variable 2-29 OS=Homo sapiens OX=9606 GN=IGKV2-29 PE=3 SV=2;sp|A0A0A0MRZ7|KVD26_HUMAN Immunoglobulin kappa variable 2D-26 OS=Homo sapiens OX=9606 GN=IGKV2D-26 PE=3 SV=1;sp|A0A075B6S2|KVD29_HUMAN Immunoglobulin kap	10	4	4	4	3	4	3	4	3	4	19.2	19.2	19.2	13.085	120	120;120;120;120;120;121;120;120;121;120	0	125.08	19.2	19.2	111040000000	29025000000	82014000000	18506000000	4837500000	13669000000	39359000000	48786000000	18	27	45				0	891;892;893;894	True;True;True;True	998;999;1000;1001	2008;2009;2010;2011;2012;2013;2014;2015;2016;2017;2018;2019;2020;2021;2022;2023;2024;2025;2026;2027;2028;2029;2030;2031;2032;2033;2034	2340;2341;2342;2343;2344;2345;2346;2347;2348;2349;2350;2351;2352;2353;2354;2355;2356;2357;2358;2359;2360;2361;2362;2363;2364;2365;2366;2367;2368;2369;2370;2371;2372;2373;2374;2375;2376;2377;2378;2379;2380;2381;2382;2383;2384;2385;2386;2387;2388;2389;2390	2363;2365;2366;2374
A0A0A0MS14	A0A0A0MS14	1	1	1		IGHV1-45	sp|A0A0A0MS14|HV145_HUMAN Immunoglobulin heavy variable 1-45 OS=Homo sapiens OX=9606 GN=IGHV1-45 PE=3 SV=1	1	1	1	1	0	1	0	1	0	1	9.4	9.4	9.4	13.508	117	117	1	-2	0	9.4	20320000	0	20320000	4064000	0	4064000	0	14841000	0	1	1	+			1	2643	TRUE	3014	7458	9037	9037
A0A0C4DH42;P0DP02;A0A0B4J1X5;P01767;P01772	A0A0C4DH42;P0DP02;A0A0B4J1X5;P01767;P01772	1;1;1;1;1	1;1;1;1;1	1;1;1;1;1	Ig heavy chain V-III region BUT;Ig heavy chain V-III region KOL	IGHV3-66;IGHV3-74	sp|A0A0C4DH42|HV366_HUMAN Immunoglobulin heavy variable 3-66 OS=Homo sapiens OX=9606 GN=IGHV3-66 PE=3 SV=1;sp|P0DP02|HVC33_HUMAN Immunoglobulin heavy variable 3-30-3 OS=Homo sapiens OX=9606 GN=IGHV3-30-3 PE=3 SV=1;sp|A0A0B4J1X5|HV374_HUMAN Immunoglobulin h	5	1	1	1	0	1	0	1	0	1	19	19	19	12.698	116	116;117;117;116;117	1	-2	0	19	0	0	0	0	0	0	0	0	0	0	0	+			2	2329	TRUE	2656	6549	7955	7955
A0A1B0GVH7	A0A1B0GVH7	1	1	1			sp|A0A1B0GVH7|IQCM_HUMAN IQ domain-containing protein M OS=Homo sapiens OX=9606 GN=IQCM PE=4 SV=1	1	1	1	1	0	1	0	1	0	1	2	2	2	59.586	501	501	0.0067873	1.1534	0	2	159640000	0	159640000	6385500	0	6385500	0	116590000	0	1	1				3	1346	TRUE	1498	3397	4082	4082
A1XBS5	A1XBS5	1	1	1	Protein FAM92A1	FAM92A1	sp|A1XBS5|FA92A_HUMAN Protein FAM92A OS=Homo sapiens OX=9606 GN=FAM92A PE=1 SV=2	1	1	1	1	1	0	1	0	1	0	4.2	4.2	4.2	33.43	289	289	1	-2	4.2	0	0	0	0	0	0	0	0	0	0	0	0	+			4	535	TRUE	595	1122	1290	1290
A2A3K4	A2A3K4	1	1	1	Protein tyrosine phosphatase domain-containing protein 1	PTPDC1	sp|A2A3K4|PTPC1_HUMAN Protein tyrosine phosphatase domain-containing protein 1 OS=Homo sapiens OX=9606 GN=PTPDC1 PE=1 SV=1	1	1	1	1	0	1	0	1	0	1	1.9	1.9	1.9	84.456	754	754	1	-2	0	1.9	0	0	0	0	0	0	0	0	0	0	0	+			5	2584	TRUE	2946	7265	8790	8790
A6NC57	A6NC57	2	2	2	Ankyrin repeat domain-containing protein 62	ANKRD62	sp|A6NC57|ANR62_HUMAN Ankyrin repeat domain-containing protein 62 OS=Homo sapiens OX=9606 GN=ANKRD62 PE=2 SV=4	1	2	2	2	2	1	2	1	2	1	2.2	2.2	2.2	106.45	917	917	0	2.4699	2.2	0.9	174810000	93571000	81236000	3361700	1799400	1562200	0	59330000	1	1	2				6	1207;2908	True;True	1346;3293	3103;7982;7983	3762;9600;9601	3762;9600
A6NC98	A6NC98	1	1	1	Coiled-coil domain-containing protein 88B	CCDC88B	sp|A6NC98|CC88B_HUMAN Coiled-coil domain-containing protein 88B OS=Homo sapiens OX=9606 GN=CCDC88B PE=1 SV=1	1	1	1	1	1	0	1	0	1	0	0.8	0.8	0.8	164.81	1476	1476	1	-2	0.8	0	0	0	0	0	0	0	0	0	0	0	0	+			7	1720	TRUE	1904	4329	5237	5237
A6NEK1	A6NEK1	1	1	1	Arrestin domain-containing protein 5	ARRDC5	sp|A6NEK1|ARRD5_HUMAN Arrestin domain-containing protein 5 OS=Homo sapiens OX=9606 GN=ARRDC5 PE=3 SV=2	1	1	1	1	0	1	0	1	0	1	5.8	5.8	5.8	38.382	342	342	1	-2	0	5.8	0	0	0	0	0	0	0	0	0	0	0	+			8	2434	TRUE	2773	6759	8187	8187
A6NFF2	A6NFF2	1	1	1	Putative nucleosome assembly protein 1-like 6	NAP1L6	sp|A6NFF2|NP1L6_HUMAN Putative nucleosome assembly protein 1-like 6 OS=Homo sapiens OX=9606 GN=NAP1L6 PE=5 SV=1	1	1	1	1	0	1	0	1	0	1	10.3	10.3	10.3	12.045	107	107	1	-2	0	10.3	0	0	0	0	0	0	0	0	0	0	0	+			9	782	TRUE	876	1784	2094	2094
A6NMZ7	A6NMZ7	2	2	2	Collagen alpha-6(VI) chain	COL6A6	sp|A6NMZ7|CO6A6_HUMAN Collagen alpha-6(VI) chain OS=Homo sapiens OX=9606 GN=COL6A6 PE=1 SV=2	1	2	2	2	1	1	1	1	1	1	1.4	1.4	1.4	247.17	2263	2263	0.005291	1.5672	0.8	0.6	0	0	0	0	0	0	0	0	0	0	0				10	973;2814	True;True	1090;1091;3196	2577;2578;7806	3158;3159;9413;9414	3158;9414
A8K8P3	A8K8P3	1	1	1	Protein SFI1 homolog	SFI1	sp|A8K8P3|SFI1_HUMAN Protein SFI1 homolog OS=Homo sapiens OX=9606 GN=SFI1 PE=1 SV=2	1	1	1	1	1	0	1	0	1	0	0.7	0.7	0.7	147.66	1242	1242	1	-2	0.7	0	0	0	0	0	0	0	0	0	0	0	0	+			11	2528	TRUE	2871	6941	8383	8383	141;142;143
B7Z1M9	B7Z1M9	1	1	1	C2 calcium-dependent domain-containing protein 4D	C2CD4D	sp|B7Z1M9|C2D4D_HUMAN C2 calcium-dependent domain-containing protein 4D OS=Homo sapiens OX=9606 GN=C2CD4D PE=2 SV=2	1	1	1	1	1	0	1	0	1	0	3.7	3.7	3.7	37.583	353	353	1	-2	3.7	0	0	0	0	0	0	0	0	0	0	0	0	+			12	1980	TRUE	2204	5240	6356	6356
O00139	O00139	6	6	6	Kinesin-like protein KIF2A	KIF2A	sp|O00139|KIF2A_HUMAN Kinesin-like protein KIF2A OS=Homo sapiens OX=9606 GN=KIF2A PE=1 SV=3	1	6	6	6	5	5	5	5	5	5	9.9	9.9	9.9	79.954	706	706	0	24.686	8.4	8.1	208920000	84416000	124500000	5969100	2411900	3557300	84927000	90419000	6	5	11				44	11;897;909;1264;3297;3525	True;True;True;True;True;True	12;1004;1016;1409;3720;3975	26;2038;2039;2056;3231;3232;9001;9002;9461;9462	28;2394;2395;2412;3901;3902;10921;10922;10923;11414;11415	28;2395;2412;3901;10923;11415
O00178	O00178	3	3	3	GTP-binding protein 1	GTPBP1	sp|O00178|GTPB1_HUMAN GTP-binding protein 1 OS=Homo sapiens OX=9606 GN=GTPBP1 PE=1 SV=3	1	3	3	3	2	2	2	2	2	2	5.5	5.5	5.5	72.453	669	669	0	4.0453	4.2	3.7	69987000	45306000	24681000	2332900	1510200	822700	45306000	0	2	1	3				45	2016;2027;3278	True;True;True	2243;2256;3701	5366;5389;5390;8970	6499;6522;6523;10890	6499;6523;10890
O00308	O00308	12	12	12	NEDD4-like E3 ubiquitin-protein ligase WWP2	WWP2	sp|O00308|WWP2_HUMAN NEDD4-like E3 ubiquitin-protein ligase WWP2 OS=Homo sapiens OX=9606 GN=WWP2 PE=1 SV=2	1	12	12	12	8	11	8	11	8	11	18.3	18.3	18.3	98.911	870	870	0	43.006	13.2	16.2	490740000	150460000	340280000	10668000	3270800	7397500	205790000	193190000	9	11	20				46	831;834;835;867;1401;1920;2289;2345;3119;3127;3394;3445	True;True;True;True;True;True;True;True;True;True;True;True	931;934;935;970;1555;2144;2600;2673;3522;3530;3830;3888	1877;1878;1882;1883;1884;1885;1962;1963;3489;5137;5138;6417;6576;8559;8576;8577;9210;9211;9309	2195;2196;2200;2201;2202;2203;2291;2292;4176;6250;6251;7814;7983;10382;10402;10403;11148;11149;11150;11256	2196;2201;2203;2291;4176;6250;7814;7983;10382;10403;11148;11256
O00327	O00327	1	1	1	Aryl hydrocarbon receptor nuclear translocator-like protein 1	ARNTL	sp|O00327|BMAL1_HUMAN Aryl hydrocarbon receptor nuclear translocator-like protein 1 OS=Homo sapiens OX=9606 GN=ARNTL PE=1 SV=2	1	1	1	1	0	1	0	1	0	1	2.4	2.4	2.4	68.761	626	626	1	-2	0	2.4	0	0	0	0	0	0	0	0	0	0	0	+			47	1644	TRUE	1824	4155	5041	5041
O00459	O00459	2	2	2	Phosphatidylinositol 3-kinase regulatory subunit beta	PIK3R2	sp|O00459|P85B_HUMAN Phosphatidylinositol 3-kinase regulatory subunit beta OS=Homo sapiens OX=9606 GN=PIK3R2 PE=1 SV=2	1	2	2	2	2	1	2	1	2	1	4.1	4.1	4.1	81.544	728	728	0	2.9967	4.1	2.5	40858000	25652000	15206000	950190	596570	353620	25652000	0	2	1	3				48	140;699	True;True	155;790	267;1630;1631	294;1933;1934	294;1934
O00472	O00472	1	1	1	RNA polymerase II elongation factor ELL2	ELL2	sp|O00472|ELL2_HUMAN RNA polymerase II elongation factor ELL2 OS=Homo sapiens OX=9606 GN=ELL2 PE=1 SV=2	1	1	1	1	0	1	0	1	0	1	2	2	2	72.324	640	640	1	-2	0	2	0	0	0	0	0	0	0	0	0	0	0	+			49	1804	TRUE	2009	4769;4770	5821;5822	5822
O00499	O00499	1	1	1	Myc box-dependent-interacting protein 1	BIN1	sp|O00499|BIN1_HUMAN Myc box-dependent-interacting protein 1 OS=Homo sapiens OX=9606 GN=BIN1 PE=1 SV=1	1	1	1	1	0	1	0	1	0	1	4	4	4	64.699	593	593	1	-2	0	4	0	0	0	0	0	0	0	0	0	0	0	+			50	3239	TRUE	3661	8902	10821	10821	8
O00505	O00505	5	4	4	Importin subunit alpha-4	KPNA3	sp|O00505|IMA4_HUMAN Importin subunit alpha-4 OS=Homo sapiens OX=9606 GN=KPNA3 PE=1 SV=2	1	5	4	4	1	4	1	3	1	3	11.9	8.8	8.8	57.81	521	521	0	4.3652	1.7	10.2	98689000	22874000	75815000	5805200	1345500	4459700	0	55371000	1	2	3				51	67;492;1281;1562;2674	True;True;True;False;True	74;550;1426;1726;3047	134;1055;3264;3777;7520	150;1221;3937;4466;9106	150;1221;3937;4466;9106
O00571;O15523	O00571;O15523	12;8	11;7	11;7	ATP-dependent RNA helicase DDX3X;ATP-dependent RNA helicase DDX3Y	DDX3X;DDX3Y	sp|O00571|DDX3X_HUMAN ATP-dependent RNA helicase DDX3X OS=Homo sapiens OX=9606 GN=DDX3X PE=1 SV=3;sp|O15523|DDX3Y_HUMAN ATP-dependent RNA helicase DDX3Y OS=Homo sapiens OX=9606 GN=DDX3Y PE=1 SV=2	2	12	11	11	12	2	11	1	11	1	24.3	22.7	22.7	73.243	662	662;660	0	33.247	24.3	3.8	385600000	356580000	29015000	9887200	9143200	743990	356580000	0	12	1	13				52	432;474;948;1033;1150;1237;1534;2117;2902;3243;3379;3428	True;True;True;True;True;True;True;False;True;True;True;True	474;532;1056;1154;1286;1378;1697;2379;3287;3665;3814;3869	872;1018;2119;2686;2966;3165;3166;3726;5868;5869;7973;8909;8910;9186;9276	1005;1183;2476;3271;3599;3824;3825;4415;7167;7168;9591;10828;10829;11123;11219	1005;1183;2476;3271;3599;3824;4415;7167;9591;10828;11123;11219
O00629	O00629	5	5	4	Importin subunit alpha-3	KPNA4	sp|O00629|IMA3_HUMAN Importin subunit alpha-3 OS=Homo sapiens OX=9606 GN=KPNA4 PE=1 SV=1	1	5	5	4	2	5	2	5	2	4	16.3	16.3	13.2	57.886	521	521	0	65.158	6	16.3	369900000	84217000	285680000	23119000	5263600	17855000	120900000	171960000	3	5	8				53	44;354;1280;1562;1822	True;True;True;True;True	48;393;1425;1726;2029	89;729;730;731;732;3262;3263;3777;4810	102;854;855;856;857;3935;3936;4466;5865	102;857;3936;4466;5865
O14654	O14654	3	3	3	Insulin receptor substrate 4	IRS4	sp|O14654|IRS4_HUMAN Insulin receptor substrate 4 OS=Homo sapiens OX=9606 GN=IRS4 PE=1 SV=1	1	3	3	3	0	3	0	3	0	3	3.5	3.5	3.5	133.77	1257	1257	0	6.286	0	3.5	108600000	0	108600000	1840700	0	1840700	0	79316000	0	3	3				54	26;942;1854	True;True;True	28;1049;2068	61;2108;4989	71;2465;6075	71;2465;6075
O14744	O14744	44	44	44	Protein arginine N-methyltransferase 5;Protein arginine N-methyltransferase 5, N-terminally processed	PRMT5	sp|O14744|ANM5_HUMAN Protein arginine N-methyltransferase 5 OS=Homo sapiens OX=9606 GN=PRMT5 PE=1 SV=4	1	44	44	44	43	40	43	40	43	40	76.1	76.1	76.1	72.683	637	637	0	323.31	73.2	73.6	39643000000	18531000000	21112000000	1238800000	579080000	659760000	16388000000	12818000000	79	69	148				55	6;7;13;37;320;365;367;436;465;473;514;568;571;584;609;756;1075;1140;1141;1256;1257;1538;1602;1724;1725;1828;1970;1971;2310;2426;2538;2558;2582;2631;2632;3018;3156;3321;3346;3350;3351;3352;3436;3558	True;True;True;True;True;True;True;True;True;True;True;True;True;True;True;True;True;True;True;True;True;True;True;True;True;True;True;True;True;True;True;True;True;True;True;True;True;True;True;True;True;True;True;True	6;7;8;14;15;39;357;358;405;408;480;521;522;531;572;631;635;651;681;682;849;1203;1204;1273;1274;1275;1276;1400;1401;1402;1701;1775;1909;1910;1911;1912;2035;2194;2195;2632;2763;2764;2882;2915;2944;3002;3003;3410;3562;3563;3746;3747;3748;3776;3777;3781;3782;3783;3784;3878;4011;4012	9;10;11;12;13;14;15;16;17;18;19;29;30;31;32;33;75;76;638;639;640;641;642;756;757;760;761;762;882;883;884;1000;1001;1002;1015;1016;1017;1086;1087;1190;1191;1192;1202;1203;1235;1402;1403;1404;1405;1406;1407;1408;1731;1732;2806;2807;2808;2936;2937;2938;2939;2940;2941;2942;2943;2944;2945;3216;3217;3218;3219;3220;3221;3222;3732;3958;3959;3960;3961;4341;4342;4343;4344;4345;4346;4347;4348;4349;4817;4818…	11;12;13;14;15;16;17;18;19;20;21;31;32;33;34;35;85;86;87;703;704;705;706;707;882;883;886;887;888;1015;1016;1017;1018;1165;1166;1167;1180;1181;1182;1252;1253;1254;1360;1361;1362;1372;1373;1407;1408;1671;1672;1673;1674;1675;1676;1677;1678;1679;1680;1681;2039;2040;3413;3414;3415;3567;3568;3569;3570;3571;3572;3573;3574;3575;3576;3577;3578;3882;3883;3884;3885;3886;3887;3888;3889;3890;3891;4421;4711;47…	11;15;34;85;706;882;887;1017;1165;1182;1252;1360;1373;1408;1673;2040;3413;3570;3574;3888;3891;4421;4715;5256;5258;5872;6339;6343;7912;8173;8442;8713;8787;9011;9017;9988;10473;10976;11042;11047;11048;11058;11237;11471	9;10;150
O14827	O14827	1	1	1	Ras-specific guanine nucleotide-releasing factor 2	RASGRF2	sp|O14827|RGRF2_HUMAN Ras-specific guanine nucleotide-releasing factor 2 OS=Homo sapiens OX=9606 GN=RASGRF2 PE=1 SV=2	1	1	1	1	1	1	1	1	1	1	2.3	2.3	2.3	140.76	1237	1237	0.005618	1.7333	2.3	2.3	0	0	0	0	0	0	0	0	0	0	0				56	1582	TRUE	1752;1753	3899;3900;3901;3902	4629;4630;4631;4632	4632	11
O14983;P16615;Q93084	O14983;P16615;Q93084	2;2;1	2;2;1	2;2;1	Sarcoplasmic/endoplasmic reticulum calcium ATPase 1;Sarcoplasmic/endoplasmic reticulum calcium ATPase 2;Sarcoplasmic/endoplasmic reticulum calcium ATPase 3	ATP2A1;ATP2A2;ATP2A3	sp|O14983|AT2A1_HUMAN Sarcoplasmic/endoplasmic reticulum calcium ATPase 1 OS=Homo sapiens OX=9606 GN=ATP2A1 PE=1 SV=1;sp|P16615|AT2A2_HUMAN Sarcoplasmic/endoplasmic reticulum calcium ATPase 2 OS=Homo sapiens OX=9606 GN=ATP2A2 PE=1 SV=1;sp|Q93084|AT2A3_HUMA	3	2	2	2	2	1	2	1	2	1	3.1	3.1	3.1	110.25	1001	1001;1042;1043	0	3.0612	3.1	1.5	60756000	28067000	32689000	1412900	652710	760220	28067000	0	2	1	3				57	1499;3205	True;True	1659;3619	3654;8784;8785	4343;10678;10679	4343;10679
O14994	O14994	1	1	1	Synapsin-3	SYN3	sp|O14994|SYN3_HUMAN Synapsin-3 OS=Homo sapiens OX=9606 GN=SYN3 PE=1 SV=2	1	1	1	1	1	1	1	1	1	1	5.5	5.5	5.5	63.302	580	580	1	-2	5.5	5.5	0	0	0	0	0	0	0	0	0	0	0	+			58	1353	TRUE	1505	3407;3408	4093;4094	4093
O15042	O15042	3	3	3	U2 snRNP-associated SURP motif-containing protein	U2SURP	sp|O15042|SR140_HUMAN U2 snRNP-associated SURP motif-containing protein OS=Homo sapiens OX=9606 GN=U2SURP PE=1 SV=2	1	3	3	3	0	3	0	3	0	3	3.2	3.2	3.2	118.29	1029	1029	0	5.1105	0	3.2	144890000	0	144890000	3715200	0	3715200	0	105820000	0	3	3				59	850;2999;3415	True;True;True	953;3390;3855	1939;8237;9252	2266;9944;11195	2266;9944;11195
O15047	O15047	1	1	1	Histone-lysine N-methyltransferase SETD1A	SETD1A	sp|O15047|SET1A_HUMAN Histone-lysine N-methyltransferase SETD1A OS=Homo sapiens OX=9606 GN=SETD1A PE=1 SV=3	1	1	1	1	1	0	1	0	1	0	1.2	1.2	1.2	186.03	1707	1707	1	-2	1.2	0	0	0	0	0	0	0	0	0	0	0	0	+			60	162	TRUE	178	301	328	328
O15060	O15060	2	2	2	Zinc finger and BTB domain-containing protein 39	ZBTB39	sp|O15060|ZBT39_HUMAN Zinc finger and BTB domain-containing protein 39 OS=Homo sapiens OX=9606 GN=ZBTB39 PE=1 SV=1	1	2	2	2	0	2	0	2	0	2	3.4	3.4	3.4	79	712	712	0	2.7555	0	3.4	18402000	0	18402000	575060	0	575060	0	13440000	0	2	2				61	997;3168	True;True	1115;3578	2618;8674	3200;10506	3200;10506
O15111;O14920	O15111	7;1	7;1	7;1	Inhibitor of nuclear factor kappa-B kinase subunit alpha	CHUK	sp|O15111|IKKA_HUMAN Inhibitor of nuclear factor kappa-B kinase subunit alpha OS=Homo sapiens OX=9606 GN=CHUK PE=1 SV=2	2	7	7	7	7	4	7	4	7	4	10.9	10.9	10.9	84.639	745	745;756	0	11.64	10.9	5	361360000	229710000	131640000	9265600	5890100	3375500	194970000	130890000	7	4	11				62	15;430;991;1321;1338;1423;2327	True;True;True;True;True;True;True	17;472;1109;1468;1487;1577;2654	35;36;870;2611;2612;3330;3331;3378;3524;3525;6546	37;38;1003;3193;3194;4008;4009;4063;4211;4212;7952	37;1003;3193;4008;4063;4211;7952
O15162	O15162	1	1	1	Phospholipid scramblase 1	PLSCR1	sp|O15162|PLS1_HUMAN Phospholipid scramblase 1 OS=Homo sapiens OX=9606 GN=PLSCR1 PE=1 SV=1	1	1	1	1	1	0	1	0	1	0	4.4	4.4	4.4	35.049	318	318	1	-2	4.4	0	0	0	0	0	0	0	0	0	0	0	0	+			63	1323	TRUE	1470	3333	4011	4011	12;151
O15197	O15197	1	1	1	Ephrin type-B receptor 6	EPHB6	sp|O15197|EPHB6_HUMAN Ephrin type-B receptor 6 OS=Homo sapiens OX=9606 GN=EPHB6 PE=1 SV=4	1	1	1	1	1	0	1	0	1	0	1.9	1.9	1.9	110.7	1021	1021	1	-2	1.9	0	0	0	0	0	0	0	0	0	0	0	0	+			64	2362	TRUE	2695	6654	8080	8080
O15226	O15226	5	5	5	NF-kappa-B-repressing factor	NKRF	sp|O15226|NKRF_HUMAN NF-kappa-B-repressing factor OS=Homo sapiens OX=9606 GN=NKRF PE=1 SV=2	1	5	5	5	2	4	2	4	2	4	11.3	11.3	11.3	77.672	690	690	0	9.4278	5.5	7.7	153630000	58814000	94815000	3840700	1470300	2370400	0	69248000	2	4	6				65	356;748;804;1862;3265	True;True;True;True;True	395;841;902;2076;3688	734;1720;1721;1828;5002;8944	859;2028;2029;2142;6088;10864	859;2029;2142;6088;10864
O15294	O15294	11	11	11	UDP-N-acetylglucosamine--peptide N-acetylglucosaminyltransferase 110 kDa subunit	OGT	sp|O15294|OGT1_HUMAN UDP-N-acetylglucosamine--peptide N-acetylglucosaminyltransferase 110 kDa subunit OS=Homo sapiens OX=9606 GN=OGT PE=1 SV=3	1	11	11	11	1	11	1	11	1	11	14.4	14.4	14.4	116.92	1046	1046	0	56	1.5	14.4	351390000	12728000	338660000	7027800	254560	6773300	0	247340000	1	11	12				66	138;236;287;487;1450;1478;1503;1636;1926;2039;3353	True;True;True;True;True;True;True;True;True;True;True	153;266;323;545;1606;1638;1663;1816;2150;2270;3785	265;477;478;589;1043;3572;3623;3660;4136;5145;5449;9130	292;527;528;653;1209;4259;4312;4349;5021;6258;6591;11059	292;528;653;1209;4259;4312;4349;5021;6258;6591;11059
O15371	O15371	7	7	7	Eukaryotic translation initiation factor 3 subunit D	EIF3D	sp|O15371|EIF3D_HUMAN Eukaryotic translation initiation factor 3 subunit D OS=Homo sapiens OX=9606 GN=EIF3D PE=1 SV=1	1	7	7	7	2	6	2	6	2	6	17.2	17.2	17.2	63.972	548	548	0	8.0876	4	14.8	270370000	49429000	220940000	10815000	1977200	8837700	0	161360000	2	7	9				67	945;1288;1696;2271;2892;3173;3541	True;True;True;True;True;True;True	1052;1433;1878;2580;3277;3583;3993	2112;2113;3279;4243;6388;7956;8682;9493	2469;2470;3953;5132;7785;9573;9574;10514;11448	2469;3953;5132;7785;9573;10514;11448
O15391	O15391	1	1	1	Transcription factor YY2	YY2	sp|O15391|TYY2_HUMAN Transcription factor YY2 OS=Homo sapiens OX=9606 GN=YY2 PE=2 SV=1	1	1	1	1	1	0	1	0	1	0	3.5	3.5	3.5	41.347	372	372	1	-2	3.5	0	0	0	0	0	0	0	0	0	0	0	0	+			68	2976	TRUE	3366	8197	9898	9898
O15397	O15397	19	19	19	Importin-8	IPO8	sp|O15397|IPO8_HUMAN Importin-8 OS=Homo sapiens OX=9606 GN=IPO8 PE=1 SV=2	1	19	19	19	11	19	11	19	11	19	23.5	23.5	23.5	119.94	1037	1037	0	52.353	12.5	23.5	2514000000	634790000	1879200000	51306000	12955000	38351000	725050000	1282200000	11	20	31				69	55;385;386;456;719;761;763;829;1243;1322;1334;1342;2100;2177;2275;2910;2911;3159;3320	True;True;True;True;True;True;True;True;True;True;True;True;True;True;True;True;True;True;True	61;427;428;507;810;854;856;857;929;1387;1469;1483;1492;2355;2462;2585;3295;3296;3567;3745	110;794;795;796;797;798;973;974;1667;1668;1739;1740;1742;1743;1875;3197;3198;3332;3366;3367;3385;3386;5811;6040;6398;7986;7987;7988;8655;8656;9044;9045	123;923;924;925;926;927;1137;1138;1973;1974;2047;2048;2050;2051;2193;3863;3864;4010;4051;4052;4070;4071;7107;7346;7795;9604;9605;9606;10486;10487;10967;10968	123;924;926;1137;1974;2047;2051;2193;3863;4010;4052;4070;7107;7346;7795;9604;9605;10486;10968
O94900;O15405;O94842	O94900;O15405;O94842	1;1;1	1;1;1	1;1;1	Thymocyte selection-associated high mobility group box protein TOX;TOX high mobility group box family member 3;TOX high mobility group box family member 4	TOX;TOX3;TOX4	sp|O94900|TOX_HUMAN Thymocyte selection-associated high mobility group box protein TOX OS=Homo sapiens OX=9606 GN=TOX PE=2 SV=3;sp|O15405|TOX3_HUMAN TOX high mobility group box family member 3 OS=Homo sapiens OX=9606 GN=TOX3 PE=1 SV=2;sp|O94842|TOX4_HUMAN	3	1	1	1	0	1	0	1	0	1	2.5	2.5	2.5	57.512	526	526;576;621	0.0068966	1.1868	0	2.5	0	0	0	0	0	0	0	0	0	1	1				70	1090	TRUE	1219	2830	3438	3438
O15457	O15457	1	1	1	MutS protein homolog 4	MSH4	sp|O15457|MSH4_HUMAN MutS protein homolog 4 OS=Homo sapiens OX=9606 GN=MSH4 PE=1 SV=2	1	1	1	1	1	0	1	0	1	0	0.9	0.9	0.9	104.75	936	936	1	-2	0.9	0	0	0	0	0	0	0	0	0	0	0	0	+			71	608	TRUE	680	1401	1670	1670
O15511	O15511	1	1	1	Actin-related protein 2/3 complex subunit 5	ARPC5	sp|O15511|ARPC5_HUMAN Actin-related protein 2/3 complex subunit 5 OS=Homo sapiens OX=9606 GN=ARPC5 PE=1 SV=3	1	1	1	1	0	1	0	1	0	1	7.3	7.3	7.3	16.32	151	151	1	-2	0	7.3	0	0	0	0	0	0	0	0	0	0	0	+			72	2728	TRUE	3106	7638	9229	9229	13
O43143;O60231;Q14562	O43143	40;1;1	40;1;1	40;1;1	Pre-mRNA-splicing factor ATP-dependent RNA helicase DHX15	DHX15	sp|O43143|DHX15_HUMAN Pre-mRNA-splicing factor ATP-dependent RNA helicase DHX15 OS=Homo sapiens OX=9606 GN=DHX15 PE=1 SV=2	3	40	40	40	29	39	29	39	29	39	51.8	51.8	51.8	90.932	795	795;1041;1220	0	108.45	40.3	51.8	11577000000	3511000000	8066200000	296850000	90027000	206830000	3701700000	4909000000	44	66	110				73	136;170;237;298;460;476;519;522;523;541;734;773;913;1209;1213;1252;1335;1387;1437;1505;1559;1646;1707;1931;2553;2575;2602;2757;2774;2775;2916;2937;2963;2980;3015;3172;3220;3281;3502;3539	True;True;True;True;True;True;True;True;True;True;True;True;True;True;True;True;True;True;True;True;True;True;True;True;True;True;True;True;True;True;True;True;True;True;True;True;True;True;True;True	151;186;187;267;268;334;335;513;534;577;581;582;602;603;827;867;1020;1348;1352;1396;1484;1539;1540;1592;1665;1722;1723;1826;1890;1891;2155;2909;2936;2964;3135;3136;3153;3154;3301;3322;3323;3351;3370;3406;3407;3582;3640;3704;3948;3991	262;314;315;316;317;318;319;479;480;603;604;982;983;984;1022;1023;1095;1100;1101;1102;1132;1133;1134;1698;1699;1755;1756;1757;1758;1759;1760;1761;1762;2060;2061;3108;3109;3110;3111;3115;3116;3117;3211;3368;3369;3370;3371;3372;3373;3464;3465;3466;3467;3547;3548;3549;3550;3551;3552;3553;3662;3663;3664;3665;3772;3773;4162;4304;4305;4306;5154;7106;7107;7252;7290;7291;7686;7687;7688;7717;7718;7719;772…	289;341;342;343;344;345;346;529;530;531;667;668;1147;1148;1149;1187;1188;1262;1267;1268;1269;1301;1302;1303;2006;2007;2064;2065;2066;2067;2068;2069;2070;2071;2416;2417;3767;3768;3769;3770;3774;3775;3776;3877;4053;4054;4055;4056;4057;4058;4151;4152;4153;4154;4234;4235;4236;4237;4238;4239;4240;4351;4352;4353;4354;4461;4462;5048;5212;5213;5214;6268;8594;8595;8777;8815;8816;9278;9279;9280;9309;9310;9…	289;346;530;667;1148;1187;1262;1268;1269;1302;2006;2070;2417;3770;3776;3877;4056;4153;4237;4354;4461;5048;5214;6268;8595;8777;8815;9279;9310;9313;9613;9759;9869;9908;9981;10512;10792;10895;11360;11446
O43167	O43167	3	3	3	Zinc finger and BTB domain-containing protein 24	ZBTB24	sp|O43167|ZBT24_HUMAN Zinc finger and BTB domain-containing protein 24 OS=Homo sapiens OX=9606 GN=ZBTB24 PE=1 SV=2	1	3	3	3	1	3	1	3	1	3	8.8	8.8	8.8	78.281	697	697	0	61.092	2.6	8.8	170800000	17096000	153700000	6099900	610560	5489300	0	112250000	1	4	5				74	301;962;1152	True;True;True	338;1072;1288	609;2143;2969;2970;2971	673;2500;3602;3603;3604	673;2500;3604
O43264	O43264	3	3	3	Centromere/kinetochore protein zw10 homolog	ZW10	sp|O43264|ZW10_HUMAN Centromere/kinetochore protein zw10 homolog OS=Homo sapiens OX=9606 GN=ZW10 PE=1 SV=3	1	3	3	3	2	3	2	3	2	3	4	4	4	88.828	779	779	0	2.367	2.7	4	90740000	46872000	43868000	2213200	1143200	1070000	46353000	32558000	2	2	4				75	498;1780;2256	True;True;True	556;1975;2554	1063;1064;4490;6301;6302	1229;1230;5411;7672;7673	1230;5411;7672
O43290	O43290	1	1	1	U4/U6.U5 tri-snRNP-associated protein 1	SART1	sp|O43290|SNUT1_HUMAN U4/U6.U5 tri-snRNP-associated protein 1 OS=Homo sapiens OX=9606 GN=SART1 PE=1 SV=1	1	1	1	1	0	1	0	1	0	1	2	2	2	90.254	800	800	1	-2	0	2	0	0	0	0	0	0	0	0	0	0	0	+			76	121	TRUE	135	235	262	262
O43318	O43318	7	7	7	Mitogen-activated protein kinase kinase kinase 7	MAP3K7	sp|O43318|M3K7_HUMAN Mitogen-activated protein kinase kinase kinase 7 OS=Homo sapiens OX=9606 GN=MAP3K7 PE=1 SV=1	1	7	7	7	3	7	3	7	3	7	14.7	14.7	14.7	67.195	606	606	0	11.408	5.4	14.7	279460000	77930000	201530000	9315300	2597700	6717700	88959000	136160000	3	6	9				77	467;1500;2107;2140;2263;2593;3369	True;True;True;True;True;True;True	525;1660;2363;2409;2563;2955;3802	1006;3655;3656;5823;5824;5923;5924;6318;7279;9163	1171;4344;4345;7121;7122;7225;7226;7690;8804;11096	1171;4345;7121;7226;7690;8804;11096
O43390	O43390	13	13	10	Heterogeneous nuclear ribonucleoprotein R	HNRNPR	sp|O43390|HNRPR_HUMAN Heterogeneous nuclear ribonucleoprotein R OS=Homo sapiens OX=9606 GN=HNRNPR PE=1 SV=1	1	13	13	10	12	12	12	12	9	10	23.7	23.7	18.8	70.942	633	633	0	79.993	22	22.4	1336300000	440750000	895580000	39304000	12963000	26341000	438790000	656030000	12	12	24				78	443;705;971;1139;1637;1690;1878;2244;2665;2855;2974;3007;3395	True;True;True;True;True;True;True;True;True;True;True;True;True	487;796;1088;1272;1817;1872;2093;2542;3037;3239;3364;3398;3831	896;897;1645;1646;1647;2571;2572;2934;2935;4137;4138;4236;5027;6282;6283;7494;7495;7887;7888;8194;8195;8252;8253;9212;9213	1030;1031;1949;1950;1951;3152;3153;3565;3566;5022;5023;5125;6114;7653;7654;9073;9074;9502;9503;9895;9896;9963;9964;11151;11152	1030;1951;3152;3566;5022;5125;6114;7654;9074;9503;9896;9963;11152
O43395	O43395	6	6	6	U4/U6 small nuclear ribonucleoprotein Prp3	PRPF3	sp|O43395|PRPF3_HUMAN U4/U6 small nuclear ribonucleoprotein Prp3 OS=Homo sapiens OX=9606 GN=PRPF3 PE=1 SV=2	1	6	6	6	3	6	3	6	3	6	14.6	14.6	14.6	77.528	683	683	0	11.261	6.6	14.6	356690000	135580000	221110000	10809000	4108500	6700300	153730000	143330000	4	7	11				79	470;512;741;802;3130;3309	True;True;True;True;True;True	528;570;834;900;3533;3732	1009;1010;1083;1084;1710;1826;8582;9023;9024;9025;9026	1174;1175;1249;1250;2018;2140;10408;10946;10947;10948;10949	1174;1250;2018;2140;10408;10949
O43451	O43451	1	1	1	Maltase-glucoamylase, intestinal;Maltase;Glucoamylase	MGAM	sp|O43451|MGA_HUMAN Maltase-glucoamylase, intestinal OS=Homo sapiens OX=9606 GN=MGAM PE=1 SV=5	1	1	1	1	0	1	0	1	0	1	0.8	0.8	0.8	209.85	1857	1857	0	2.1968	0	0.8	0	0	0	0	0	0	0	0	0	0	0				80	1654	TRUE	1834	4178	5064	5064
O43493	O43493	1	1	1	Trans-Golgi network integral membrane protein 2	TGOLN2	sp|O43493|TGON2_HUMAN Trans-Golgi network integral membrane protein 2 OS=Homo sapiens OX=9606 GN=TGOLN2 PE=1 SV=3	1	1	1	1	1	0	1	0	1	0	6.1	6.1	6.1	51.018	479	479	1	-2	6.1	0	0	0	0	0	0	0	0	0	0	0	0	+			81	3565	TRUE	4020	9528	11483	11483
O43719	O43719	3	3	3	HIV Tat-specific factor 1	HTATSF1	sp|O43719|HTSF1_HUMAN HIV Tat-specific factor 1 OS=Homo sapiens OX=9606 GN=HTATSF1 PE=1 SV=1	1	3	3	3	0	3	0	3	0	3	3.4	3.4	3.4	85.852	755	755	0	2.5103	0	3.4	64689000	0	64689000	1268400	0	1268400	0	47245000	0	3	3				82	1798;1799;1948	True;True;True	2001;2002;2172	4728;4729;5185	5758;5759;6301	5758;5759;6301
O43805	O43805	1	1	1	Sjoegren syndrome nuclear autoantigen 1	SSNA1	sp|O43805|SSNA1_HUMAN Sjoegren syndrome nuclear autoantigen 1 OS=Homo sapiens OX=9606 GN=SSNA1 PE=1 SV=2	1	1	1	1	1	1	1	1	1	1	12.6	12.6	12.6	13.596	119	119	1	-2	12.6	12.6	0	0	0	0	0	0	0	0	0	0	0	+			83	2476	TRUE	2816	6829;6830	8258;8259	8258
O43815	O43815	1	1	1	Striatin	STRN	sp|O43815|STRN_HUMAN Striatin OS=Homo sapiens OX=9606 GN=STRN PE=1 SV=4	1	1	1	1	0	1	0	1	0	1	2.7	2.7	2.7	86.131	780	780	0.0051282	1.5104	0	2.7	13313000	0	13313000	350330	0	350330	0	9722800	0	1	1				84	126	TRUE	140	243	270	270
O43818	O43818	1	1	1	U3 small nucleolar RNA-interacting protein 2	RRP9	sp|O43818|U3IP2_HUMAN U3 small nucleolar RNA-interacting protein 2 OS=Homo sapiens OX=9606 GN=RRP9 PE=1 SV=1	1	1	1	1	0	1	0	1	0	1	2.3	2.3	2.3	51.84	475	475	0.0050251	1.4034	0	2.3	0	0	0	0	0	0	0	0	0	0	0				85	48	TRUE	54	100	113	113
O60244	O60244	1	1	1	Mediator of RNA polymerase II transcription subunit 14	MED14	sp|O60244|MED14_HUMAN Mediator of RNA polymerase II transcription subunit 14 OS=Homo sapiens OX=9606 GN=MED14 PE=1 SV=2	1	1	1	1	1	0	1	0	1	0	0.8	0.8	0.8	160.6	1454	1454	1	-2	0.8	0	0	0	0	0	0	0	0	0	0	0	0	+			86	2392	TRUE	2726	6697;6698	8124;8125	8125
O60258	O60258	1	1	1	Fibroblast growth factor 17	FGF17	sp|O60258|FGF17_HUMAN Fibroblast growth factor 17 OS=Homo sapiens OX=9606 GN=FGF17 PE=1 SV=1	1	1	1	1	1	0	1	0	1	0	6	6	6	24.891	216	216	1	-2	6	0	0	0	0	0	0	0	0	0	0	0	0	+			87	2451	TRUE	2790	6789	8217	8217
O60281	O60281	1	1	1	Zinc finger protein 292	ZNF292	sp|O60281|ZN292_HUMAN Zinc finger protein 292 OS=Homo sapiens OX=9606 GN=ZNF292 PE=1 SV=3	1	1	1	1	1	0	1	0	1	0	0.4	0.4	0.4	304.81	2723	2723	1	-2	0.4	0	0	0	0	0	0	0	0	0	0	0	0	+			88	2577	TRUE	2938	7254	8779	8779	14;152
O60293	O60293	1	1	1	Zinc finger C3H1 domain-containing protein	ZFC3H1	sp|O60293|ZC3H1_HUMAN Zinc finger C3H1 domain-containing protein OS=Homo sapiens OX=9606 GN=ZFC3H1 PE=1 SV=3	1	1	1	1	0	1	0	1	0	1	0.9	0.9	0.9	226.35	1989	1989	0	2.593	0	0.9	0	0	0	0	0	0	0	0	0	0	0				89	49	TRUE	55	101	114	114
O60313	O60313	1	1	1	Dynamin-like 120 kDa protein, mitochondrial;Dynamin-like 120 kDa protein, form S1	OPA1	sp|O60313|OPA1_HUMAN Dynamin-like 120 kDa protein, mitochondrial OS=Homo sapiens OX=9606 GN=OPA1 PE=1 SV=3	1	1	1	1	1	1	1	1	1	1	1.1	1.1	1.1	111.63	960	960	0.0056657	1.737	1.1	1.1	67554000	21722000	45832000	1251000	402260	848750	0	33473000	1	1	2				90	3427	TRUE	3868	9274;9275	11217;11218	11218
O60346	O60346	1	1	1	PH domain leucine-rich repeat-containing protein phosphatase 1	PHLPP1	sp|O60346|PHLP1_HUMAN PH domain leucine-rich repeat-containing protein phosphatase 1 OS=Homo sapiens OX=9606 GN=PHLPP1 PE=1 SV=3	1	1	1	1	1	0	1	0	1	0	1.1	1.1	1.1	184.67	1717	1717	1	-2	1.1	0	0	0	0	0	0	0	0	0	0	0	0	+			91	2512	TRUE	2854	6911;6912	8349;8350	8349
O60423	O60423	2	2	2	Phospholipid-transporting ATPase IK	ATP8B3	sp|O60423|AT8B3_HUMAN Phospholipid-transporting ATPase IK OS=Homo sapiens OX=9606 GN=ATP8B3 PE=2 SV=4	1	2	2	2	1	1	1	1	1	1	2.8	2.8	2.8	146.75	1300	1300	0.0069284	1.1934	1.3	1.5	43534000	43534000	0	750580	750580	0	43534000	0	1	0	1				92	1787;2307	True;True	1987;2629	4592;6504	5569;7908	5569;7908
O60447	O60447	2	2	2	Ecotropic viral integration site 5 protein homolog	EVI5	sp|O60447|EVI5_HUMAN Ecotropic viral integration site 5 protein homolog OS=Homo sapiens OX=9606 GN=EVI5 PE=1 SV=3	1	2	2	2	2	1	2	1	2	1	3.2	3.2	3.2	92.948	810	810	0.006993	1.2073	3.2	2.1	21022000	21022000	0	539040	539040	0	21022000	0	1	0	1				93	1480;1571	True;True	1640;1738	3625;3841;3842	4314;4557;4558	4314;4557
O60469	O60469	1	1	1	Down syndrome cell adhesion molecule	DSCAM	sp|O60469|DSCAM_HUMAN Down syndrome cell adhesion molecule OS=Homo sapiens OX=9606 GN=DSCAM PE=1 SV=2	1	1	1	1	1	0	1	0	1	0	2.2	2.2	2.2	222.26	2012	2012	1	-2	2.2	0	0	0	0	0	0	0	0	0	0	0	0	+			94	1452	TRUE	1608	3575	4262	4262
O60506	O60506	4	1	1	Heterogeneous nuclear ribonucleoprotein Q	SYNCRIP	sp|O60506|HNRPQ_HUMAN Heterogeneous nuclear ribonucleoprotein Q OS=Homo sapiens OX=9606 GN=SYNCRIP PE=1 SV=2	1	4	1	1	3	3	0	1	0	1	7.1	2.1	2.1	69.602	623	623	0	2.3959	5	5.8	20030000	0	20030000	625930	0	625930	0	14629000	0	2	2				95	971;1690;2243;2974	False;False;True;False	1088;1872;2541;3364	2571;2572;4236;6281;8194;8195	3152;3153;5125;7651;7652;9895;9896	3152;5125;7652;9896
O60563	O60563	1	1	1	Cyclin-T1	CCNT1	sp|O60563|CCNT1_HUMAN Cyclin-T1 OS=Homo sapiens OX=9606 GN=CCNT1 PE=1 SV=1	1	1	1	1	0	1	0	1	0	1	3.6	3.6	3.6	80.684	726	726	0	2.053	0	3.6	25401000	0	25401000	976980	0	976980	0	18552000	0	1	1				96	3096	TRUE	3494	8513	10333	10333
O60583	O60583	2	2	2	Cyclin-T2	CCNT2	sp|O60583|CCNT2_HUMAN Cyclin-T2 OS=Homo sapiens OX=9606 GN=CCNT2 PE=1 SV=2	1	2	2	2	0	2	0	2	0	2	6.2	6.2	6.2	81.028	730	730	0.005102	1.4524	0	6.2	19893000	0	19893000	663120	0	663120	0	14529000	0	1	1				97	1432;2531	True;True	1587;2875	3540;6971	4227;8429	4227;8429
O60701	O60701	1	1	1	UDP-glucose 6-dehydrogenase	UGDH	sp|O60701|UGDH_HUMAN UDP-glucose 6-dehydrogenase OS=Homo sapiens OX=9606 GN=UGDH PE=1 SV=1	1	1	1	1	0	1	0	1	0	1	3	3	3	55.023	494	494	1	-2	0	3	0	0	0	0	0	0	0	0	0	0	0	+			98	1027	TRUE	1148	2678	3263	3263
O60716	O60716	4	4	4	Catenin delta-1	CTNND1	sp|O60716|CTND1_HUMAN Catenin delta-1 OS=Homo sapiens OX=9606 GN=CTNND1 PE=1 SV=1	1	4	4	4	1	4	1	4	1	4	6.5	6.5	6.5	108.17	968	968	0	5.3212	1.2	6.5	59847000	11935000	47912000	1246800	248650	998180	0	34992000	1	4	5				99	193;830;1142;3552	True;True;True;True	215;930;1277;4005	364;1876;2946;2947;9508	393;2194;3579;3580;11463	393;2194;3580;11463
O60840	O60840	1	1	1	Voltage-dependent L-type calcium channel subunit alpha-1F	CACNA1F	sp|O60840|CAC1F_HUMAN Voltage-dependent L-type calcium channel subunit alpha-1F OS=Homo sapiens OX=9606 GN=CACNA1F PE=1 SV=2	1	1	1	1	1	0	1	0	1	0	0.5	0.5	0.5	220.68	1977	1977	1	-2	0.5	0	0	0	0	0	0	0	0	0	0	0	0	+			100	209	TRUE	234	400	432	432
O60879	O60879	1	1	1	Protein diaphanous homolog 2	DIAPH2	sp|O60879|DIAP2_HUMAN Protein diaphanous homolog 2 OS=Homo sapiens OX=9606 GN=DIAPH2 PE=1 SV=1	1	1	1	1	0	1	0	1	0	1	1.1	1.1	1.1	125.57	1101	1101	1	-2	0	1.1	0	0	0	0	0	0	0	0	0	0	0	+			101	16	TRUE	18	37	39	39
O75037	O75037	1	1	1	Kinesin-like protein KIF21B	KIF21B	sp|O75037|KI21B_HUMAN Kinesin-like protein KIF21B OS=Homo sapiens OX=9606 GN=KIF21B PE=1 SV=2	1	1	1	1	1	0	1	0	1	0	0.7	0.7	0.7	182.66	1637	1637	1	-2	0.7	0	0	0	0	0	0	0	0	0	0	0	0	+			102	1734	TRUE	1921	4372	5289	5289	15;153
O75094	O75094	1	1	1	Slit homolog 3 protein	SLIT3	sp|O75094|SLIT3_HUMAN Slit homolog 3 protein OS=Homo sapiens OX=9606 GN=SLIT3 PE=2 SV=3	1	1	1	1	1	1	1	1	1	1	1.4	1.4	1.4	167.71	1523	1523	1	-2	1.4	1.4	0	0	0	0	0	0	0	0	0	0	0	+			103	1888	TRUE	2105	5044;5045	6134;6135	6135
O75132	O75132	1	1	1	Zinc finger BED domain-containing protein 4	ZBED4	sp|O75132|ZBED4_HUMAN Zinc finger BED domain-containing protein 4 OS=Homo sapiens OX=9606 GN=ZBED4 PE=1 SV=2	1	1	1	1	1	0	1	0	1	0	1.8	1.8	1.8	130.32	1171	1171	1	-2	1.8	0	0	0	0	0	0	0	0	0	0	0	0	+			104	666	TRUE	745	1511	1788	1788
O75325	O75325	2	2	2	Leucine-rich repeat neuronal protein 2	LRRN2	sp|O75325|LRRN2_HUMAN Leucine-rich repeat neuronal protein 2 OS=Homo sapiens OX=9606 GN=LRRN2 PE=2 SV=2	1	2	2	2	1	2	1	2	1	2	3.5	3.5	3.5	78.858	713	713	0	3.3086	2.2	3.5	0	0	0	0	0	0	0	0	0	0	0				105	1084;3198	True;True	1213;3612	2822;8771;8772;8773;8774;8775;8776	3429;10665;10666;10667;10668;10669;10670	3429;10668	16;17;154
O75380	O75380	1	1	1	NADH dehydrogenase [ubiquinone] iron-sulfur protein 6, mitochondrial	NDUFS6	sp|O75380|NDUS6_HUMAN NADH dehydrogenase [ubiquinone] iron-sulfur protein 6, mitochondrial OS=Homo sapiens OX=9606 GN=NDUFS6 PE=1 SV=1	1	1	1	1	0	1	0	1	0	1	12.1	12.1	12.1	13.711	124	124	1	-2	0	12.1	0	0	0	0	0	0	0	0	0	0	0	+			106	3399	TRUE	3837;3838	9224;9225	11167;11168	11168
O75385	O75385	1	1	1	Serine/threonine-protein kinase ULK1	ULK1	sp|O75385|ULK1_HUMAN Serine/threonine-protein kinase ULK1 OS=Homo sapiens OX=9606 GN=ULK1 PE=1 SV=2	1	1	1	1	1	0	1	0	1	0	2.2	2.2	2.2	112.63	1050	1050	1	-2	2.2	0	0	0	0	0	0	0	0	0	0	0	0	+			107	2305	TRUE	2627	6502	7906	7906
O75533	O75533	2	2	2	Splicing factor 3B subunit 1	SF3B1	sp|O75533|SF3B1_HUMAN Splicing factor 3B subunit 1 OS=Homo sapiens OX=9606 GN=SF3B1 PE=1 SV=3	1	2	2	2	0	2	0	2	0	2	3	3	3	145.83	1304	1304	0	4.1296	0	3	57996000	0	57996000	935420	0	935420	0	42357000	0	2	2				108	2765;2883	True;True	3144;3268	7706;7943	9298;9560	9298;9560
O75534	O75534	10	10	10	Cold shock domain-containing protein E1	CSDE1	sp|O75534|CSDE1_HUMAN Cold shock domain-containing protein E1 OS=Homo sapiens OX=9606 GN=CSDE1 PE=1 SV=2	1	10	10	10	4	8	4	8	4	8	15.3	15.3	15.3	88.884	798	798	0	32.825	5.8	11.9	365830000	108000000	257830000	7952800	2347800	5605000	127290000	169010000	4	7	11				109	252;531;851;1068;1348;1820;1865;2225;2735;3235	True;True;True;True;True;True;True;True;True;True	285;591;954;1193;1500;2025;2079;2522;3113;3657	516;1117;1940;2787;3399;3400;4801;4802;5005;6248;7649;8898	574;1284;2267;3393;4084;4085;5856;5857;6091;7618;9240;10817	574;1284;2267;3393;4084;5857;6091;7618;9240;10817
O75821	O75821	1	1	1	Eukaryotic translation initiation factor 3 subunit G	EIF3G	sp|O75821|EIF3G_HUMAN Eukaryotic translation initiation factor 3 subunit G OS=Homo sapiens OX=9606 GN=EIF3G PE=1 SV=2	1	1	1	1	0	1	0	1	0	1	7.8	7.8	7.8	35.611	320	320	0.0056022	1.7277	0	7.8	9847000	0	9847000	518260	0	518260	0	7191700	0	1	1				110	3406	TRUE	3846	9237	11180	11180
O75954	O75954	1	1	1	Tetraspanin-9	TSPAN9	sp|O75954|TSN9_HUMAN Tetraspanin-9 OS=Homo sapiens OX=9606 GN=TSPAN9 PE=1 SV=1	1	1	1	1	1	0	1	0	1	0	3.3	3.3	3.3	26.779	239	239	1	-2	3.3	0	0	0	0	0	0	0	0	0	0	0	0	+			111	2172	TRUE	2456	6030	7336	7336
O76061	O76061	1	1	1	Stanniocalcin-2	STC2	sp|O76061|STC2_HUMAN Stanniocalcin-2 OS=Homo sapiens OX=9606 GN=STC2 PE=1 SV=1	1	1	1	1	0	1	0	1	0	1	5.3	5.3	5.3	33.248	302	302	1	-2	0	5.3	0	0	0	0	0	0	0	0	0	0	0	+			112	2368	TRUE	2701	6662	8089	8089	155;156
O94776	O94776	6	4	4	Metastasis-associated protein MTA2	MTA2	sp|O94776|MTA2_HUMAN Metastasis-associated protein MTA2 OS=Homo sapiens OX=9606 GN=MTA2 PE=1 SV=1	1	6	4	4	6	3	4	2	4	2	10.9	7.5	7.5	75.022	668	668	0	6.1031	10.9	4.9	271570000	219200000	52372000	6034900	4871100	1163800	199450000	58001000	4	2	6				113	409;569;2415;2443;2488;3027	True;True;True;False;False;True	451;632;2752;2782;2829;3419	832;833;1193;6732;6776;6777;6863;8291;8292	963;964;1363;8160;8204;8205;8292;10003;10004	964;1363;8160;8204;8292;10004
O94830	O94830	1	1	1	Phospholipase DDHD2	DDHD2	sp|O94830|DDHD2_HUMAN Phospholipase DDHD2 OS=Homo sapiens OX=9606 GN=DDHD2 PE=1 SV=2	1	1	1	1	1	0	1	0	1	0	1.1	1.1	1.1	81.031	711	711	1	-2	1.1	0	0	0	0	0	0	0	0	0	0	0	0	+			114	1373	TRUE	1525	3443	4130	4130	18
O94967	O94967	20	20	20	WD repeat-containing protein 47	WDR47	sp|O94967|WDR47_HUMAN WD repeat-containing protein 47 OS=Homo sapiens OX=9606 GN=WDR47 PE=1 SV=1	1	20	20	20	19	9	19	9	19	9	30.7	30.7	30.7	101.95	919	919	0	37.189	30.1	13.1	1528200000	1062100000	466140000	35540000	24700000	10840000	828700000	549740000	20	9	29				115	27;259;900;1638;1683;1742;1743;1794;1991;2158;2192;2282;2591;2760;3108;3193;3194;3393;3452;3556	True;True;True;True;True;True;True;True;True;True;True;True;True;True;True;True;True;True;True;True	29;293;1007;1818;1865;1929;1930;1994;2216;2437;2438;2478;2593;2953;3139;3507;3607;3608;3829;3896;4009	62;63;532;533;2043;4139;4224;4225;4389;4390;4391;4392;4607;4608;5256;5257;5999;6000;6069;6409;7277;7694;7695;7696;8536;8765;8766;9209;9320;9513	72;73;591;592;2399;5024;5112;5113;5306;5307;5308;5309;5584;5585;6372;6373;7305;7306;7379;7806;8802;9286;9287;9288;10357;10657;10658;11147;11267;11468	72;591;2399;5024;5113;5306;5308;5584;6372;7306;7379;7806;8802;9286;10357;10657;10658;11147;11267;11468
O95163	O95163	1	1	1	Elongator complex protein 1	IKBKAP	sp|O95163|ELP1_HUMAN Elongator complex protein 1 OS=Homo sapiens OX=9606 GN=ELP1 PE=1 SV=3	1	1	1	1	1	0	1	0	1	0	1.3	1.3	1.3	150.25	1332	1332	0.0055402	1.6974	1.3	0	0	0	0	0	0	0	0	0	0	0	0				116	2768	TRUE	3147	7711	9303	9303	19;20;157
O95235	O95235	1	1	1	Kinesin-like protein KIF20A	KIF20A	sp|O95235|KI20A_HUMAN Kinesin-like protein KIF20A OS=Homo sapiens OX=9606 GN=KIF20A PE=1 SV=1	1	1	1	1	0	1	0	1	0	1	2	2	2	100.28	890	890	1	-2	0	2	0	0	0	0	0	0	0	0	0	0	0	+			117	1963	TRUE	2187	5211	6327	6327
O95394	O95394	1	1	1	Phosphoacetylglucosamine mutase	PGM3	sp|O95394|AGM1_HUMAN Phosphoacetylglucosamine mutase OS=Homo sapiens OX=9606 GN=PGM3 PE=1 SV=1	1	1	1	1	0	1	0	1	0	1	2.2	2.2	2.2	59.851	542	542	1	-2	0	2.2	0	0	0	0	0	0	0	0	0	0	0	+			118	1349	TRUE	1501	3401;3402	4086;4087	4086	158;159
O95757	O95757	25	23	23	Heat shock 70 kDa protein 4L	HSPA4L	sp|O95757|HS74L_HUMAN Heat shock 70 kDa protein 4L OS=Homo sapiens OX=9606 GN=HSPA4L PE=1 SV=3	1	25	23	23	19	23	17	22	17	22	35.4	32.7	32.7	94.511	839	839	0	233.99	27.9	32.4	2493800000	746080000	1747700000	47957000	14348000	33610000	899280000	1087400000	17	23	40				119	281;406;553;572;671;839;1309;1431;1524;1881;1965;2105;2173;2174;2216;2401;2465;2527;2658;2672;2811;3097;3290;3524;3538	True;False;True;True;True;True;True;True;True;True;True;False;True;True;True;True;True;True;True;True;True;True;True;True;True	316;317;448;615;636;750;940;1456;1586;1686;2097;2189;2361;2457;2458;2513;2737;2804;2870;3029;3045;3193;3495;3713;3973;3974;3990	578;579;580;827;828;1155;1156;1204;1517;1518;1892;1893;3315;3538;3539;3707;5032;5033;5213;5214;5821;6031;6032;6033;6034;6232;6713;6714;6812;6940;7483;7484;7516;7517;7800;8514;8515;8988;8989;9457;9458;9459;9460;9488;9489	639;640;641;957;958;959;1324;1325;1374;1794;1795;2210;2211;3992;4225;4226;4396;6120;6121;6122;6329;6330;7119;7337;7338;7339;7340;7602;8141;8142;8241;8382;9062;9063;9102;9103;9407;10334;10335;10908;10909;11410;11411;11412;11413;11443;11444	639;957;1325;1374;1794;2210;3992;4226;4396;6122;6330;7119;7337;7340;7602;8141;8241;8382;9063;9103;9407;10335;10909;11412;11443
O95817	O95817	4	4	4	BAG family molecular chaperone regulator 3	BAG3	sp|O95817|BAG3_HUMAN BAG family molecular chaperone regulator 3 OS=Homo sapiens OX=9606 GN=BAG3 PE=1 SV=3	1	4	4	4	4	0	4	0	4	0	11.5	11.5	11.5	61.594	575	575	0	10.944	11.5	0	135600000	135600000	0	3988300	3988300	0	135600000	0	5	0	5				120	580;644;886;3364	True;True;True;True	646;721;992;3797	1224;1476;1999;2000;9154	1395;1752;2330;2331;11087	1395;1752;2330;11087
O95886	O95886	1	1	1	Disks large-associated protein 3	DLGAP3	sp|O95886|DLGP3_HUMAN Disks large-associated protein 3 OS=Homo sapiens OX=9606 GN=DLGAP3 PE=1 SV=3	1	1	1	1	1	0	1	0	1	0	3.7	3.7	3.7	106.04	979	979	1	-2	3.7	0	0	0	0	0	0	0	0	0	0	0	0	+			121	2163	TRUE	2444	6012	7318	7318
P00488	P00488	1	1	1	Coagulation factor XIII A chain	F13A1	sp|P00488|F13A_HUMAN Coagulation factor XIII A chain OS=Homo sapiens OX=9606 GN=F13A1 PE=1 SV=4	1	1	1	1	1	1	1	1	1	1	4.2	4.2	4.2	83.266	732	732	1	-2	4.2	4.2	0	0	0	0	0	0	0	0	0	0	0	+			122	1959	TRUE	2183	5205;5206	6321;6322	6321
P00533	P00533	1	1	1	Epidermal growth factor receptor	EGFR	sp|P00533|EGFR_HUMAN Epidermal growth factor receptor OS=Homo sapiens OX=9606 GN=EGFR PE=1 SV=2	1	1	1	1	0	1	0	1	0	1	1.2	1.2	1.2	134.28	1210	1210	1	-2	0	1.2	0	0	0	0	0	0	0	0	0	0	0	+			123	1675	TRUE	1855	4209	5097	5097
P01859	P01859	1	1	1	Ig gamma-2 chain C region	IGHG2	sp|P01859|IGHG2_HUMAN Immunoglobulin heavy constant gamma 2 OS=Homo sapiens OX=9606 GN=IGHG2 PE=1 SV=2	1	1	1	1	1	1	1	1	1	1	2.8	2.8	2.8	35.9	326	326	0	7.0562	2.8	2.8	0	0	0	0	0	0	0	0	0	0	0				124	563	TRUE	625;626	1177;1178;1179;1180	1346;1347;1348;1349	1348	21
P02656	P02656	1	1	1	Apolipoprotein C-III	APOC3	sp|P02656|APOC3_HUMAN Apolipoprotein C-III OS=Homo sapiens OX=9606 GN=APOC3 PE=1 SV=1	1	1	1	1	1	1	1	1	1	1	16.2	16.2	16.2	10.852	99	99	0	65.516	16.2	16.2	195850000	70638000	125210000	27979000	10091000	17888000	0	91449000	1	2	3				125	350	TRUE	389	723;724;725	848;849;850	848
P04406	P04406	4	4	4	Glyceraldehyde-3-phosphate dehydrogenase	GAPDH	sp|P04406|G3P_HUMAN Glyceraldehyde-3-phosphate dehydrogenase OS=Homo sapiens OX=9606 GN=GAPDH PE=1 SV=3	1	4	4	4	4	0	4	0	4	0	26	26	26	36.053	335	335	0	6.0501	26	0	101220000	101220000	0	5954100	5954100	0	101220000	0	2	0	2				126	1018;1354;2024;3252	True;True;True;True	1139;1506;2253;3675	2662;3409;5384;8923	3247;4095;6517;10842	3247;4095;6517;10842	22
P05023;P13637;Q13733;P20648;P54707	P05023;P13637	12;6;2;1;1	12;6;2;1;1	7;1;0;0;0	Sodium/potassium-transporting ATPase subunit alpha-1;Sodium/potassium-transporting ATPase subunit alpha-3	ATP1A1;ATP1A3	sp|P05023|AT1A1_HUMAN Sodium/potassium-transporting ATPase subunit alpha-1 OS=Homo sapiens OX=9606 GN=ATP1A1 PE=1 SV=1;sp|P13637|AT1A3_HUMAN Sodium/potassium-transporting ATPase subunit alpha-3 OS=Homo sapiens OX=9606 GN=ATP1A3 PE=1 SV=3	5	12	12	7	8	11	8	11	5	7	15.2	15.2	9.1	112.89	1023	1023;1013;1029;1035;1039	0	24.585	9.4	13.7	684280000	253770000	430510000	15206000	5639300	9566800	304590000	263590000	8	10	18				127	25;260;273;687;1024;1126;1472;1741;1893;2274;3094;3204	True;True;True;True;True;True;True;True;True;True;True;True	27;294;308;776;1145;1259;1632;1928;2110;2584;3492;3618	60;534;535;563;1605;2673;2674;2915;2916;3615;3616;4387;4388;5055;5056;6397;8509;8510;8783	70;593;594;624;1907;3258;3259;3543;3544;4304;4305;5304;5305;6145;6146;7794;10329;10330;10677	70;593;624;1907;3259;3544;4304;5304;6146;7794;10330;10677
P05109	P05109	1	1	1	Protein S100-A8;Protein S100-A8, N-terminally processed	S100A8	sp|P05109|S10A8_HUMAN Protein S100-A8 OS=Homo sapiens OX=9606 GN=S100A8 PE=1 SV=1	1	1	1	1	1	1	1	1	1	1	11.8	11.8	11.8	10.834	93	93	0.0028736	1.8287	11.8	11.8	137500000	106390000	31114000	17188000	13299000	3889200	0	22724000	1	1	2				128	157	TRUE	173	295;296	322;323	322
P05141;Q9H0C2	P05141	10;3	10;3	4;0	ADP/ATP translocase 2;ADP/ATP translocase 2, N-terminally processed	SLC25A5	sp|P05141|ADT2_HUMAN ADP/ATP translocase 2 OS=Homo sapiens OX=9606 GN=SLC25A5 PE=1 SV=7	2	10	10	4	8	8	8	8	3	2	30.9	30.9	14.4	32.852	298	298;315	0	14.272	24.5	23.5	1200300000	536530000	663770000	63174000	28239000	34935000	531720000	489600000	8	9	17				129	28;382;680;947;1063;1835;2444;2919;3488;3489	True;True;True;True;True;True;True;True;True;True	30;424;769;1055;1186;2045;2783;3304;3934;3935	64;790;1595;1596;2117;2118;2747;4937;4938;4939;6778;6779;8002;9383;9384;9385;9386	74;919;1894;1895;1896;2474;2475;3338;6021;6022;6023;8206;8207;9620;11334;11335;11336;11337	74;919;1896;2474;3338;6022;8206;9620;11335;11336
P06396	P06396	9	9	4	Gelsolin	GSN	sp|P06396|GELS_HUMAN Gelsolin OS=Homo sapiens OX=9606 GN=GSN PE=1 SV=1	1	9	9	4	6	7	6	7	3	3	16.6	16.6	10.9	85.696	782	782	0	16.719	12.4	14.6	419300000	122480000	296820000	12332000	3602500	8730000	154100000	185160000	6	9	15				130	210;491;1238;1273;2344;2600;2958;3509;3510	True;True;True;True;True;True;True;True;True	235;549;1379;1418;2672;2962;3346;3957;3958	401;1052;1053;1054;3167;3168;3169;3247;3248;6574;6575;7288;8138;9429;9430	433;1218;1219;1220;3826;3827;3828;3918;3919;7981;7982;8813;9807;11381;11382	433;1220;3827;3919;7982;8813;9807;11381;11382
P06702	P06702	3	3	3	Protein S100-A9	S100A9	sp|P06702|S10A9_HUMAN Protein S100-A9 OS=Homo sapiens OX=9606 GN=S100A9 PE=1 SV=1	1	3	3	3	2	2	2	2	2	2	31.6	31.6	31.6	13.242	114	114	0	16.114	20.2	24.6	227450000	149380000	78065000	28431000	18673000	9758100	149380000	0	3	2	5				131	1514;1706;2220	True;True;True	1676;1889;2517	3692;4303;6236;6237;6238	4381;5211;7606;7607;7608	4381;5211;7607
P06703	P06703	1	1	1	Protein S100-A6	S100A6	sp|P06703|S10A6_HUMAN Protein S100-A6 OS=Homo sapiens OX=9606 GN=S100A6 PE=1 SV=1	1	1	1	1	1	0	1	0	1	0	18.9	18.9	18.9	10.18	90	90	0	4.1589	18.9	0	14054000	14054000	0	2810700	2810700	0	14054000	0	1	0	1				132	31	TRUE	33	67	77	77
P06737;P11217;P11216	P06737	9;3;3	9;3;3	9;3;3	Glycogen phosphorylase, liver form	PYGL	sp|P06737|PYGL_HUMAN Glycogen phosphorylase, liver form OS=Homo sapiens OX=9606 GN=PYGL PE=1 SV=4	3	9	9	9	0	9	0	9	0	9	12.2	12.2	12.2	97.147	847	847;842;843	0	14.675	0	12.2	287240000	0	287240000	5632100	0	5632100	0	209780000	0	7	7				133	192;1023;1294;1728;2023;2242;2943;3261;3327	True;True;True;True;True;True;True;True;True	214;1144;1439;1915;2252;2540;3330;3684;3754	363;2672;3288;4364;5383;6280;8114;8938;9065	392;3257;3962;5281;6516;7650;9782;10858;10989	392;3257;3962;5281;6516;7650;9782;10858;10989
P06748	P06748	3	3	3	Nucleophosmin	NPM1	sp|P06748|NPM_HUMAN Nucleophosmin OS=Homo sapiens OX=9606 GN=NPM1 PE=1 SV=2	1	3	3	3	2	2	2	2	2	2	20.4	20.4	20.4	32.575	294	294	0	13.501	13.3	10.9	152820000	49078000	103740000	12735000	4089800	8645000	0	75766000	2	3	5				134	38;1081;3150	True;True;True	40;1210;3555	77;2817;2818;8618	88;89;3424;3425;10444	88;3425;10444
P07437;Q9BUF5	P07437	18;5	18;5	4;0	Tubulin beta chain	TUBB	sp|P07437|TBB5_HUMAN Tubulin beta chain OS=Homo sapiens OX=9606 GN=TUBB PE=1 SV=2	2	18	18	4	17	16	17	16	3	4	51.4	51.4	16.2	49.67	444	444;446	0	111.63	48.6	47.7	3774800000	1760000000	2014800000	188740000	88002000	100740000	1580200000	1379700000	25	24	49				135	105;167;735;872;931;1001;1002;1393;1443;1455;1556;1634;1722;2068;2143;2321;2679;3532	True;True;True;True;True;True;True;True;True;True;True;True;True;True;True;True;True;True	116;117;183;828;976;1038;1120;1121;1547;1598;1599;1611;1719;1814;1906;1907;2308;2309;2413;2647;3052;3982	202;203;204;308;309;310;311;1700;1971;1972;2089;2090;2628;2629;2630;2631;2632;2633;3475;3476;3562;3563;3564;3579;3767;3768;4133;4134;4334;4335;4336;4337;4338;4339;5732;5733;5734;5735;5930;6534;6535;7531;7532;9471;9472	226;227;228;335;336;337;338;2008;2300;2301;2302;2303;2446;2447;3211;3212;3213;3214;3215;3216;4162;4163;4249;4250;4251;4266;4456;4457;5018;5019;5242;5243;5244;5245;5246;5247;5248;7024;7025;7026;7027;7028;7232;7940;7941;9117;9118;9119;11424;11425	227;337;2008;2303;2447;3212;3213;4162;4250;4266;4456;5019;5245;7027;7232;7940;9119;11424
P07900;Q58FG0;Q14568;Q58FG1	P07900	42;4;4;1	27;3;1;0	27;3;1;0	Heat shock protein HSP 90-alpha	HSP90AA1	sp|P07900|HS90A_HUMAN Heat shock protein HSP 90-alpha OS=Homo sapiens OX=9606 GN=HSP90AA1 PE=1 SV=5	4	42	27	27	35	38	22	25	22	25	49.6	35.1	35.1	84.659	732	732;334;343;418	0	190.34	45.6	44.9	7964500000	2076500000	5888000000	241350000	62925000	178420000	2947700000	3302700000	27	38	65				136	41;151;188;461;471;556;557;583;633;639;640;665;933;1133;1156;1163;1164;1175;1182;1218;1219;1392;1438;1439;1542;1544;1545;1565;1651;1708;2043;2280;2534;2764;2926;3228;3266;3267;3481;3482;3507;3573	False;True;True;True;True;False;False;False;True;True;True;False;True;False;False;True;True;True;True;True;True;True;False;False;True;True;True;True;True;True;True;True;True;False;True;True;False;False;False;False;False;True	44;45;167;210;514;515;529;618;619;650;710;716;717;744;1040;1266;1292;1299;1300;1311;1318;1357;1358;1546;1593;1594;1705;1707;1708;1729;1831;1892;2275;2591;2878;3143;3311;3649;3650;3689;3690;3927;3928;3955;4028	83;84;85;86;287;288;357;358;985;986;987;988;989;1011;1012;1165;1166;1167;1168;1232;1233;1234;1456;1457;1458;1469;1470;1509;1510;2093;2094;2925;2976;2977;2978;2979;2990;2991;2992;2993;3012;3013;3026;3027;3028;3029;3125;3126;3127;3128;3129;3130;3131;3474;3554;3555;3556;3557;3738;3739;3745;3746;3747;3748;3782;3783;4171;4172;4307;4308;5458;5459;5460;5461;6405;6406;6976;6977;6978;6979;7702;7703;7704;7…	95;96;97;98;99;314;315;386;387;1150;1151;1152;1153;1154;1176;1177;1334;1335;1336;1337;1404;1405;1406;1731;1732;1733;1744;1745;1786;1787;2450;2451;3555;3609;3610;3611;3612;3623;3624;3625;3626;3627;3646;3647;3662;3663;3664;3665;3666;3784;3785;3786;3787;3788;3789;3790;4161;4241;4242;4243;4244;4427;4428;4434;4435;4436;4437;4471;4472;5057;5058;5215;5216;6602;6603;6604;6605;6606;7802;7803;8434;8435;843…	97;315;386;1154;1177;1334;1335;1406;1732;1744;1745;1786;2450;3555;3609;3624;3626;3647;3662;3786;3789;4161;4241;4243;4428;4436;4437;4471;5058;5216;6606;7803;8437;9297;9738;10804;10865;10870;11319;11323;11376;11492	23
P08195	P08195	6	6	6	4F2 cell-surface antigen heavy chain	SLC3A2	sp|P08195|4F2_HUMAN 4F2 cell-surface antigen heavy chain OS=Homo sapiens OX=9606 GN=SLC3A2 PE=1 SV=3	1	6	6	6	6	1	6	1	6	1	17.8	17.8	17.8	67.993	630	630	0	13.243	17.8	1.7	195480000	167610000	27868000	6740500	5779600	960960	167610000	0	7	1	8				137	42;914;1352;1864;2287;2753	True;True;True;True;True;True	46;1021;1504;2078;2598;3131	87;2062;2063;3406;5004;6415;7681	100;2418;2419;4091;4092;6090;7812;9273	100;2419;4092;6090;7812;9273
P08238;Q58FF7;P14625	P08238	42;20;2	42;20;2	25;8;2	Heat shock protein HSP 90-beta	HSP90AB1	sp|P08238|HS90B_HUMAN Heat shock protein HSP 90-beta OS=Homo sapiens OX=9606 GN=HSP90AB1 PE=1 SV=4	3	42	42	25	36	40	36	40	21	25	48.9	48.9	34.8	83.263	724	724;597;803	0	305.5	44.3	47	18379000000	7074200000	11305000000	556940000	214370000	342570000	7155100000	7491400000	46	59	105				138	41;150;186;187;278;462;556;557;583;636;637;638;642;665;691;972;1133;1156;1181;1263;1438;1439;1543;1581;1709;2041;2281;2532;2533;2603;2714;2715;2764;3044;3229;3266;3267;3481;3482;3483;3504;3507	True;True;True;True;True;True;True;True;True;True;True;True;True;True;True;True;True;True;True;True;True;True;True;True;True;True;True;True;True;True;True;True;True;True;True;True;True;True;True;True;True;True	44;45;166;208;209;313;516;517;618;619;650;713;714;715;719;744;781;782;1089;1266;1292;1317;1408;1593;1594;1706;1751;1893;2273;2592;2876;2877;2965;2966;3092;3093;3143;3437;3651;3689;3690;3927;3928;3929;3950;3951;3955	83;84;85;86;285;286;353;354;355;356;574;990;991;992;993;994;1165;1166;1167;1168;1232;1233;1234;1461;1462;1463;1464;1465;1466;1467;1468;1473;1474;1509;1510;1614;1615;1616;1617;2573;2574;2575;2576;2925;2976;2977;2978;2979;3023;3024;3025;3229;3230;3554;3555;3556;3557;3740;3741;3742;3743;3744;3898;4309;4310;4311;5453;5454;6407;6408;6972;6973;6974;6975;7292;7293;7614;7615;7616;7617;7702;7703;7704;7705…	95;96;97;98;99;312;313;382;383;384;385;635;1155;1156;1157;1158;1159;1334;1335;1336;1337;1404;1405;1406;1736;1737;1738;1739;1740;1741;1742;1743;1749;1750;1786;1787;1917;1918;1919;1920;3154;3155;3156;3157;3555;3609;3610;3611;3612;3659;3660;3661;3898;3899;3900;4241;4242;4243;4244;4429;4430;4431;4432;4433;4628;5217;5218;5219;6595;6596;7804;7805;8430;8431;8432;8433;8817;8818;9204;9205;9206;9207;9294;9…	97;312;383;384;635;1159;1334;1335;1406;1736;1741;1743;1750;1786;1917;3156;3555;3609;3660;3899;4241;4243;4433;4628;5218;6596;7805;8430;8433;8818;9205;9207;9297;10030;10808;10865;10870;11319;11323;11326;11368;11376	23;24
P08621	P08621	1	1	1	U1 small nuclear ribonucleoprotein 70 kDa	SNRNP70	sp|P08621|RU17_HUMAN U1 small nuclear ribonucleoprotein 70 kDa OS=Homo sapiens OX=9606 GN=SNRNP70 PE=1 SV=2	1	1	1	1	1	0	1	0	1	0	4.1	4.1	4.1	51.556	437	437	1	-2	4.1	0	0	0	0	0	0	0	0	0	0	0	0	+			139	1704	TRUE	1887	4301	5209	5209
P08865	P08865	4	4	4	40S ribosomal protein SA	RPSA	sp|P08865|RSSA_HUMAN 40S ribosomal protein SA OS=Homo sapiens OX=9606 GN=RPSA PE=1 SV=4	1	4	4	4	1	4	1	4	1	4	25.4	25.4	25.4	32.854	295	295	0	14.024	4.4	25.4	196130000	21536000	174590000	15087000	1656600	13430000	0	127510000	0	4	4				140	36;113;766;916	True;True;True;True	38;125;860;1023	74;217;1747;1748;2066	84;241;2055;2056;2422	84;241;2056;2422
P09874	P09874	1	1	1	Poly [ADP-ribose] polymerase 1	PARP1	sp|P09874|PARP1_HUMAN Poly [ADP-ribose] polymerase 1 OS=Homo sapiens OX=9606 GN=PARP1 PE=1 SV=4	1	1	1	1	0	1	0	1	0	1	1.5	1.5	1.5	113.08	1014	1014	0.0054201	1.6255	0	1.5	18372000	0	18372000	360240	0	360240	0	13418000	0	1	1				141	3422	TRUE	3863	9265	11208	11208
P0CB38	P0CB38	2	1	1	Polyadenylate-binding protein 4-like	PABPC4L	sp|P0CB38|PAB4L_HUMAN Polyadenylate-binding protein 4-like OS=Homo sapiens OX=9606 GN=PABPC4L PE=2 SV=1	1	2	1	1	1	1	1	0	1	0	6.2	3	3	41.853	370	370	1	-2	3	3.2	0	0	0	0	0	0	0	0	0	0	0	+			142	903;2246	True;False	1010;2544	2046;6286	2402;7657	2402;7657
P62987;P62979;P0CG47;P0CG48	P62987;P62979;P0CG47;P0CG48	4;4;4;4	4;4;4;4	4;4;4;4	Ubiquitin-60S ribosomal protein L40;Ubiquitin;60S ribosomal protein L40;Ubiquitin-40S ribosomal protein S27a;Ubiquitin;40S ribosomal protein S27a;Polyubiquitin-B;Ubiquitin;Polyubiquitin-C;Ubiquitin	UBA52;RPS27A;UBB;UBC	sp|P62987|RL40_HUMAN Ubiquitin-60S ribosomal protein L40 OS=Homo sapiens OX=9606 GN=UBA52 PE=1 SV=2;sp|P62979|RS27A_HUMAN Ubiquitin-40S ribosomal protein S27a OS=Homo sapiens OX=9606 GN=RPS27A PE=1 SV=2;sp|P0CG47|UBB_HUMAN Polyubiquitin-B OS=Homo sapiens O	4	4	4	4	3	3	3	3	3	3	36.7	36.7	36.7	14.728	128	128;156;229;685	0	25.905	29.7	36.7	2318200000	1364600000	953640000	386370000	227430000	158940000	823650000	1192200000	5	8	13				143	1414;3004;3038;3039	True;True;True;True	1568;3395;3430;3431	3508;3509;3510;3511;8246;8247;8248;8307;8308	4195;4196;4197;4198;9953;9954;9955;9956;9957;9958;9959;10019;10020	4198;9955;10019;10020
P0DMV9;P0DMV8	P0DMV9;P0DMV8	45;45	42;42	28;28	Heat shock 70 kDa protein 1B;Heat shock 70 kDa protein 1A	HSPA1B;HSPA1A	sp|P0DMV9|HS71B_HUMAN Heat shock 70 kDa protein 1B OS=Homo sapiens OX=9606 GN=HSPA1B PE=1 SV=1;sp|P0DMV8|HS71A_HUMAN Heat shock 70 kDa protein 1A OS=Homo sapiens OX=9606 GN=HSPA1A PE=1 SV=1	2	45	42	28	43	40	40	37	26	24	66.6	63.2	41.5	70.051	641	641;641	0	323.31	65.2	58.7	54775000000	27109000000	27665000000	1711700000	847170000	864540000	26012000000	19038000000	71	58	129				144	0;80;179;204;217;240;241;242;343;348;459;596;630;797;813;814;992;1240;1333;1458;1529;1643;1849;1850;1961;2031;2032;2033;2110;2155;2157;2169;2297;2298;2515;2564;2621;2707;2865;3122;3293;3365;3374;3515;3516	True;True;True;True;True;True;True;True;True;True;True;True;True;True;True;True;True;True;True;False;True;True;True;True;True;True;True;True;True;False;True;True;True;True;True;True;True;True;True;False;True;True;True;True;True	0;88;89;201;228;243;271;272;273;274;382;387;511;512;666;667;705;706;894;911;912;913;914;1110;1383;1384;1482;1616;1617;1691;1692;1823;2061;2062;2063;2064;2185;2261;2262;2263;2264;2367;2368;2369;2431;2432;2435;2436;2451;2452;2453;2609;2610;2611;2612;2857;2922;2991;3084;3085;3249;3525;3716;3798;3808;3809;3963;3964	0;1;2;154;155;156;157;158;159;160;161;162;163;164;165;342;343;344;386;387;388;389;390;391;416;417;418;419;484;485;486;487;488;489;490;491;492;493;494;495;496;497;498;499;500;501;705;706;718;719;979;980;981;1343;1344;1445;1446;1447;1448;1449;1816;1817;1840;1841;1842;1843;1844;1845;1846;1847;1848;1849;1850;2613;3183;3184;3185;3186;3187;3188;3189;3190;3191;3192;3193;3361;3362;3363;3364;3365;3589;359…	0;1;2;3;4;170;171;172;173;174;175;176;177;178;179;180;181;182;183;184;185;370;371;372;417;418;419;420;421;422;448;449;450;451;536;537;538;539;540;541;542;543;544;545;546;547;548;549;550;551;552;553;554;555;829;830;843;844;1143;1144;1145;1146;1587;1588;1718;1719;1720;1721;1722;1723;1724;2129;2130;2131;2155;2156;2157;2158;2159;2160;2161;2162;2163;2164;2165;2166;2167;2168;3195;3846;3847;3848;3849;38…	0;170;372;421;449;543;548;555;830;843;1145;1587;1723;2129;2155;2165;3195;3856;4047;4277;4407;5040;6055;6060;6324;6574;6576;6582;7139;7285;7304;7328;7840;7852;8358;8721;8992;9193;9520;10395;10914;11088;11111;11391;11394	25;26;27;28;29;30;31;32;160;161;162;163
P0DPK2;P0DPK5	P0DPK2;P0DPK5	1;1	1;1	1;1			sp|P0DPK2|H3Y_HUMAN Histone H3.Y OS=Homo sapiens OX=9606 PE=1 SV=1;sp|P0DPK5|H3X_HUMAN Putative histone H3.X OS=Homo sapiens OX=9606 PE=5 SV=1	2	1	1	1	1	0	1	0	1	0	8.1	8.1	8.1	15.423	136	136;147	1	-2	8.1	0	0	0	0	0	0	0	0	0	0	0	0	+			145	1608	TRUE	1782	3971	4725	4725
P10515	P10515	4	4	4	Dihydrolipoyllysine-residue acetyltransferase component of pyruvate dehydrogenase complex, mitochondrial	DLAT	sp|P10515|ODP2_HUMAN Dihydrolipoyllysine-residue acetyltransferase component of pyruvate dehydrogenase complex, mitochondrial OS=Homo sapiens OX=9606 GN=DLAT PE=1 SV=3	1	4	4	4	0	4	0	4	0	4	7	7	7	68.996	647	647	0	9.0944	0	7	115650000	0	115650000	3401500	0	3401500	0	84466000	0	4	4				146	513;1008;1125;1384	True;True;True;True	571;1127;1258;1536	1085;2645;2914;3459	1251;3228;3542;4146	1251;3228;3542;4146
P11021	P11021	43	42	42	78 kDa glucose-regulated protein	HSPA5	sp|P11021|BIP_HUMAN Endoplasmic reticulum chaperone BiP OS=Homo sapiens OX=9606 GN=HSPA5 PE=1 SV=2	1	43	42	42	43	35	42	34	42	34	59	59	59	72.332	654	654	0	323.31	59	51.5	38885000000	31673000000	7212100000	1296200000	1055800000	240400000	28093000000	5870900000	90	48	138				147	120;267;268;342;453;570;627;770;799;1268;1274;1284;1285;1330;1332;1459;1460;1461;1462;1554;1583;1585;1590;1977;2049;2111;2112;2150;2151;2191;2211;2234;2290;2291;2332;2627;2809;2942;3011;3157;3298;3398;3437	True;True;True;True;True;True;True;True;True;True;True;True;True;False;True;True;True;True;True;True;True;True;True;True;True;True;True;True;True;True;True;True;True;True;True;True;True;True;True;True;True;True;True	133;134;302;303;380;381;504;633;634;701;702;864;896;897;1413;1419;1429;1430;1477;1480;1481;1618;1619;1620;1621;1622;1717;1754;1756;1761;2201;2281;2370;2371;2372;2373;2421;2422;2423;2424;2425;2477;2507;2532;2601;2602;2603;2659;2997;3189;3190;3328;3329;3402;3564;3565;3721;3835;3836;3879	228;229;230;231;232;233;234;549;550;551;552;553;554;555;556;557;558;701;702;703;704;966;967;968;1194;1195;1196;1197;1198;1199;1200;1201;1439;1440;1441;1752;1820;1821;1822;3236;3237;3238;3239;3249;3250;3251;3252;3253;3254;3269;3270;3271;3272;3273;3274;3275;3345;3346;3347;3348;3356;3357;3358;3359;3360;3592;3593;3594;3595;3596;3597;3598;3599;3760;3761;3762;3763;3764;3765;3903;3904;3905;3906;3909;391…	252;253;254;255;256;257;258;259;260;261;609;610;611;612;613;614;615;616;617;618;619;825;826;827;828;1121;1122;1123;1124;1125;1126;1127;1128;1129;1130;1131;1132;1364;1365;1366;1367;1368;1369;1370;1371;1712;1713;1714;2061;2134;2135;2136;3906;3907;3908;3909;3920;3921;3922;3923;3924;3925;3926;3927;3942;3943;3944;3945;3946;3947;3948;3949;4023;4024;4025;4026;4040;4041;4042;4043;4044;4279;4280;4281;4282…	257;612;613;828;1130;1370;1713;2061;2135;3907;3921;3942;3947;4023;4041;4280;4283;4284;4287;4450;4636;4640;4650;6352;6620;7150;7152;7246;7251;7378;7589;7631;7818;7828;7958;9001;9390;9781;9973;10480;10926;11162;11240	33;34;35;36;37;38;39;40;41;42;164;165;166;167;168;169
P11142;P54652	P11142	47;14	46;13	40;8	Heat shock cognate 71 kDa protein	HSPA8	sp|P11142|HSP7C_HUMAN Heat shock cognate 71 kDa protein OS=Homo sapiens OX=9606 GN=HSPA8 PE=1 SV=1	2	47	46	40	46	39	46	38	40	32	66.4	66.4	61.3	70.897	646	646;639	0	323.31	66.4	61.9	108290000000	70349000000	37941000000	3281500000	2131800000	1149700000	56098000000	25781000000	91	56	147				148	178;218;341;349;415;458;629;791;792;798;1065;1066;1096;1239;1330;1331;1458;1645;1847;1848;1960;2053;2109;2152;2153;2155;2156;2295;2296;2299;2300;2317;2330;2391;2516;2544;2583;2667;2725;2810;2851;2852;3041;3122;3153;3196;3372	True;True;True;True;True;True;True;True;True;True;True;True;True;True;True;True;True;True;True;True;True;True;True;True;True;True;True;True;True;True;True;True;False;True;True;True;True;True;True;True;True;True;True;True;True;True;True	199;200;244;245;379;388;457;510;704;885;886;887;888;889;895;1188;1189;1225;1380;1381;1382;1477;1478;1479;1616;1617;1825;2057;2058;2059;2060;2184;2285;2286;2287;2365;2366;2426;2427;2428;2429;2431;2432;2433;2434;2607;2608;2613;2614;2615;2616;2617;2618;2619;2620;2640;2641;2642;2643;2657;2725;2858;2859;2897;2898;2899;2945;3039;3040;3103;3191;3192;3234;3235;3236;3433;3434;3525;3558;3559;3610;3805;3806	337;338;339;340;341;420;421;422;423;424;425;426;697;698;699;700;720;721;722;841;977;978;1443;1444;1797;1798;1799;1800;1801;1802;1803;1804;1805;1806;1807;1808;1809;1818;1819;2749;2750;2751;2752;2753;2837;3170;3171;3172;3173;3174;3175;3176;3177;3178;3179;3180;3181;3182;3345;3346;3347;3348;3349;3350;3351;3352;3353;3354;3355;3589;3590;3591;4156;4157;4158;4159;4160;4161;4956;4957;4958;4959;4960;4961;4…	365;366;367;368;369;452;453;454;455;456;457;458;818;819;820;821;822;823;824;845;846;847;972;1141;1142;1716;1717;2108;2109;2110;2111;2112;2113;2114;2115;2116;2117;2118;2119;2120;2121;2132;2133;3340;3341;3342;3343;3344;3345;3346;3445;3829;3830;3831;3832;3833;3834;3835;3836;3837;3838;3839;3840;3841;3842;3843;3844;3845;4023;4024;4025;4026;4027;4028;4029;4030;4031;4032;4033;4034;4035;4036;4037;4038;40…	368;455;818;847;972;1141;1716;2109;2113;2133;3340;3346;3445;3829;4023;4035;4277;5047;6041;6049;6323;6633;7130;7272;7282;7285;7288;7835;7837;7855;7879;7925;7956;8123;8360;8570;8789;9090;9225;9403;9482;9495;10025;10395;10460;10663;11100	28;43;44;45;46;47;48;49;50;51;52;53;54;55;170;171;172;173;174;175;176
P11277	P11277	1	1	1	Spectrin beta chain, erythrocytic	SPTB	sp|P11277|SPTB1_HUMAN Spectrin beta chain, erythrocytic OS=Homo sapiens OX=9606 GN=SPTB PE=1 SV=5	1	1	1	1	0	1	0	1	0	1	0.6	0.6	0.6	246.47	2137	2137	0.0074257	1.3323	0	0.6	0	0	0	0	0	0	0	0	0	0	0				149	421	TRUE	463	850	981	981
P11387;Q969P6	P11387;Q969P6	3;2	3;2	3;2	DNA topoisomerase 1;DNA topoisomerase I, mitochondrial	TOP1;TOP1MT	sp|P11387|TOP1_HUMAN DNA topoisomerase 1 OS=Homo sapiens OX=9606 GN=TOP1 PE=1 SV=2;sp|Q969P6|TOP1M_HUMAN DNA topoisomerase I, mitochondrial OS=Homo sapiens OX=9606 GN=TOP1MT PE=1 SV=1	2	3	3	3	0	3	0	3	0	3	3.5	3.5	3.5	90.725	765	765;601	0	2.3884	0	3.5	112820000	0	112820000	2969100	0	2969100	0	82401000	0	3	3				150	56;261;1278	True;True;True	62;295;1423	111;536;3260	124;595;3933	124;595;3933
P11532	P11532	1	1	1	Dystrophin	DMD	sp|P11532|DMD_HUMAN Dystrophin OS=Homo sapiens OX=9606 GN=DMD PE=1 SV=3	1	1	1	1	0	1	0	1	0	1	0.3	0.3	0.3	426.74	3685	3685	1	-2	0	0.3	0	0	0	0	0	0	0	0	0	0	0	+			151	1548	TRUE	1711	3753	4442	4442
P11586	P11586	3	3	3	C-1-tetrahydrofolate synthase, cytoplasmic;Methylenetetrahydrofolate dehydrogenase;Methenyltetrahydrofolate cyclohydrolase;Formyltetrahydrofolate synthetase;C-1-tetrahydrofolate synthase, cytoplasmic, N-terminally processed	MTHFD1	sp|P11586|C1TC_HUMAN C-1-tetrahydrofolate synthase, cytoplasmic OS=Homo sapiens OX=9606 GN=MTHFD1 PE=1 SV=3	1	3	3	3	1	3	1	3	1	3	4	4	4	101.56	935	935	0	4.2512	1.1	4	20223000	0	20223000	388900	0	388900	0	14770000	0	2	2				152	2035;3077;3569	True;True;True	2266;3475;4024	5443;5444;8482;9533	6585;6586;10302;11488	6586;10302;11488	56
P11940;Q9H361;Q4VXU2;Q96DU9	P11940	21;9;4;1	14;7;3;1	13;6;2;1	Polyadenylate-binding protein 1	PABPC1	sp|P11940|PABP1_HUMAN Polyadenylate-binding protein 1 OS=Homo sapiens OX=9606 GN=PABPC1 PE=1 SV=2	4	21	14	13	15	18	9	13	9	12	40.1	25.2	23.4	70.67	636	636;631;614;382	0	23.37	29.9	35.2	1160900000	622970000	537890000	32246000	17305000	14941000	691070000	307470000	10	11	21				153	118;132;171;575;898;974;976;1145;1457;1470;1522;1681;2196;2245;2385;2682;2683;2724;2733;2750;3554	False;False;False;True;True;False;True;True;False;True;True;True;True;True;True;True;True;False;True;False;True	131;146;147;188;639;1005;1092;1094;1280;1613;1614;1615;1630;1684;1861;1862;2482;2543;2719;3055;3056;3102;3111;3128;4007	224;253;254;255;256;320;1209;1210;2040;2579;2582;2583;2951;3582;3583;3584;3585;3586;3587;3588;3611;3612;3704;3705;4219;4220;6073;6074;6284;6285;6686;7536;7537;7538;7632;7633;7646;7647;7673;7674;7675;9511	248;280;281;282;283;347;1379;1380;2396;3160;3163;3164;3584;4269;4270;4271;4272;4273;4274;4275;4300;4301;4393;4394;5107;5108;7383;7384;7655;7656;8113;9123;9124;9125;9223;9224;9237;9238;9264;9265;9266;11466	248;282;347;1379;2396;3160;3163;3584;4273;4300;4393;5108;7384;7655;8113;9123;9125;9223;9237;9265;11466
P12236;P12235	P12236;P12235	9;6	3;1	3;1	ADP/ATP translocase 3;ADP/ATP translocase 3, N-terminally processed;ADP/ATP translocase 1	SLC25A6;SLC25A4	sp|P12236|ADT3_HUMAN ADP/ATP translocase 3 OS=Homo sapiens OX=9606 GN=SLC25A6 PE=1 SV=4;sp|P12235|ADT1_HUMAN ADP/ATP translocase 1 OS=Homo sapiens OX=9606 GN=SLC25A4 PE=1 SV=4	2	9	3	3	6	8	1	2	1	2	27.5	11.1	11.1	32.866	298	298;298	0	3.4734	16.8	24.5	51243000	0	51243000	2562100	0	2562100	0	37425000	1	2	3				154	29;381;680;947;1063;1835;2938;3488;3489	True;True;False;False;False;False;True;False;False	31;423;769;1055;1186;2045;3324;3934;3935	65;789;1595;1596;2117;2118;2747;4937;4938;4939;8096;9383;9384;9385;9386	75;918;1894;1895;1896;2474;2475;3338;6021;6022;6023;9762;11334;11335;11336;11337	75;918;1896;2474;3338;6022;9762;11335;11336
P12273	P12273	1	1	1	Prolactin-inducible protein	PIP	sp|P12273|PIP_HUMAN Prolactin-inducible protein OS=Homo sapiens OX=9606 GN=PIP PE=1 SV=1	1	1	1	1	1	0	1	0	1	0	8.2	8.2	8.2	16.572	146	146	0.0056818	1.7557	8.2	0	14632000	14632000	0	1625800	1625800	0	14632000	0	1	0	1				155	3148	TRUE	3553	8615	10441	10441
P13010	P13010	34	34	34	X-ray repair cross-complementing protein 5	XRCC5	sp|P13010|XRCC5_HUMAN X-ray repair cross-complementing protein 5 OS=Homo sapiens OX=9606 GN=XRCC5 PE=1 SV=3	1	34	34	34	27	31	27	31	27	31	63.7	63.7	63.7	82.704	732	732	0	322.03	50.4	60.2	7129100000	2379300000	4749800000	187610000	62613000	124990000	2484600000	3176300000	36	43	79				156	77;158;184;228;310;364;558;672;729;809;1021;1172;1186;1351;1425;1426;1511;1553;1597;1603;1705;1992;2473;2520;2812;2813;2927;2939;3022;3158;3279;3467;3500;3501	True;True;True;True;True;True;True;True;True;True;True;True;True;True;True;True;True;True;True;True;True;True;True;True;True;True;True;True;True;True;True;True;True;True	85;174;206;256;347;404;620;751;752;821;907;1142;1308;1322;1503;1579;1580;1581;1672;1716;1768;1769;1776;1777;1888;2217;2813;2863;3194;3195;3312;3325;3414;3566;3702;3912;3946;3947	149;150;151;297;350;351;457;458;459;460;622;623;753;754;755;1169;1170;1171;1172;1519;1520;1521;1686;1687;1688;1833;2666;2667;2668;2669;3005;3006;3034;3035;3036;3405;3527;3528;3529;3530;3531;3532;3682;3759;3933;3934;3962;3963;3964;3965;4302;5258;5259;6826;6931;7801;7802;7803;7804;7805;8073;8074;8097;8098;8283;8284;8654;8971;8972;9341;9342;9343;9344;9403;9404;9405;9406	165;166;167;324;379;380;507;508;509;510;687;688;879;880;881;1338;1339;1340;1341;1796;1797;1798;1799;1800;1993;1994;1995;2148;3251;3252;3253;3254;3639;3640;3671;3672;3673;4090;4214;4215;4216;4217;4218;4219;4371;4448;4665;4666;4716;4717;4718;4719;5210;6374;6375;8255;8373;9408;9409;9410;9411;9412;9739;9740;9763;9764;9994;9995;10485;10891;10892;11290;11291;11292;11293;11294;11354;11355;11356;11357;11…	166;324;379;509;687;880;1341;1798;1995;2148;3254;3640;3672;4090;4217;4219;4371;4448;4665;4718;5210;6375;8255;8373;9408;9411;9740;9764;9995;10485;10891;11294;11355;11358
P13569	P13569	1	1	1	Cystic fibrosis transmembrane conductance regulator	CFTR	sp|P13569|CFTR_HUMAN Cystic fibrosis transmembrane conductance regulator OS=Homo sapiens OX=9606 GN=CFTR PE=1 SV=3	1	1	1	1	0	1	0	1	0	1	1.1	1.1	1.1	168.14	1480	1480	1	-2	0	1.1	0	0	0	0	0	0	0	0	0	0	0	+			157	155	TRUE	171	293	320	320
P13639	P13639	40	40	40	Elongation factor 2	EEF2	sp|P13639|EF2_HUMAN Elongation factor 2 OS=Homo sapiens OX=9606 GN=EEF2 PE=1 SV=4	1	40	40	40	33	36	33	36	33	36	54.7	54.7	54.7	95.337	858	858	0	323.31	50	48.6	13959000000	4863200000	9096200000	310210000	108070000	202140000	5209100000	5446600000	42	53	95				158	149;221;300;305;321;422;555;577;582;727;905;963;1000;1043;1074;1130;1518;1551;1876;2273;2278;2412;2537;2635;2854;2866;2944;2971;2995;3190;3223;3224;3234;3336;3453;3484;3485;3486;3519;3563	True;True;True;True;True;True;True;True;True;True;True;True;True;True;True;True;True;True;True;True;True;True;True;True;True;True;True;True;True;True;True;True;True;True;True;True;True;True;True;True	164;165;248;337;342;359;464;617;641;642;649;819;1012;1073;1118;1119;1164;1200;1201;1202;1263;1680;1714;2090;2091;2582;2583;2589;2748;2749;2881;3006;3238;3250;3331;3360;3361;3385;3386;3604;3644;3645;3656;3766;3897;3930;3931;3932;3967;4017;4018	281;282;283;284;443;444;445;446;607;608;615;643;644;851;852;1161;1162;1163;1164;1213;1214;1215;1216;1230;1231;1683;1684;2050;2051;2144;2145;2622;2623;2624;2625;2626;2627;2703;2704;2803;2804;2805;2920;2921;2922;3699;3700;3756;3757;5022;5023;5024;5025;6391;6392;6393;6394;6395;6396;6403;6728;6729;6982;6983;7445;7884;7885;7886;7906;8115;8116;8187;8188;8189;8230;8231;8232;8762;8878;8879;8880;8896;8897…	308;309;310;311;490;491;492;493;494;495;496;671;672;680;708;709;982;983;1330;1331;1332;1333;1384;1385;1386;1387;1401;1402;1403;1990;1991;2406;2407;2501;2502;3204;3205;3206;3207;3208;3209;3210;3289;3290;3410;3411;3412;3549;3550;3551;3552;4388;4389;4445;4446;6108;6109;6110;6111;6112;7788;7789;7790;7791;7792;7793;7800;8156;8157;8440;8441;9024;9499;9500;9501;9521;9783;9784;9887;9888;9889;9890;9936;99…	309;496;672;680;708;983;1332;1386;1402;1990;2406;2502;3210;3290;3410;3552;4388;4446;6110;7791;7800;8157;8441;9024;9499;9521;9783;9887;9937;10654;10797;10799;10816;11016;11268;11328;11329;11331;11403;11481	57;177
P13667	P13667	1	1	1	Protein disulfide-isomerase A4	PDIA4	sp|P13667|PDIA4_HUMAN Protein disulfide-isomerase A4 OS=Homo sapiens OX=9606 GN=PDIA4 PE=1 SV=2	1	1	1	1	1	1	1	1	1	1	1.9	1.9	1.9	72.932	645	645	0.0068337	1.1724	1.9	1.9	23127000	15967000	7160500	608610	420180	188430	0	5229600	0	0	0				159	1259	TRUE	1404	3224;3225	3893;3894	3893
P13807	P13807	5	5	5	Glycogen [starch] synthase, muscle	GYS1	sp|P13807|GYS1_HUMAN Glycogen [starch] synthase, muscle OS=Homo sapiens OX=9606 GN=GYS1 PE=1 SV=2	1	5	5	5	5	4	5	4	5	4	12.5	12.5	12.5	83.785	737	737	0	10.727	12.5	9.1	364810000	133140000	231670000	10730000	3916000	6813800	137310000	165030000	3	4	7				160	2574;3091;3240;3260;3521	True;True;True;True;True	2935;3489;3662;3683;3970	7250;7251;8503;8504;8903;8904;8936;8937;9453	8775;8776;10323;10324;10822;10823;10856;10857;11406	8776;10324;10823;10857;11406	58
P14618	P14618	3	3	3	Pyruvate kinase PKM	PKM	sp|P14618|KPYM_HUMAN Pyruvate kinase PKM OS=Homo sapiens OX=9606 GN=PKM PE=1 SV=4	1	3	3	3	3	0	3	0	3	0	9.4	9.4	9.4	57.936	531	531	0	7.083	9.4	0	48951000	48951000	0	1483300	1483300	0	48951000	0	2	0	2				161	529;824;2545	True;True;True	589;924;2900	1114;1865;7091	1281;2183;8576	1281;2183;8576
P63162;P14678	P63162;P14678	3;3	3;3	3;3	Small nuclear ribonucleoprotein-associated protein N;Small nuclear ribonucleoprotein-associated proteins B and B	SNRPN;SNRPB	sp|P63162|RSMN_HUMAN Small nuclear ribonucleoprotein-associated protein N OS=Homo sapiens OX=9606 GN=SNRPN PE=1 SV=1;sp|P14678|RSMB_HUMAN Small nuclear ribonucleoprotein-associated proteins B and B OS=Homo sapiens OX=9606 GN=SNRPB PE=1 SV=2	2	3	3	3	1	3	1	3	1	3	6.7	6.7	6.7	24.614	240	240;240	0	3.5737	2.9	6.7	160740000	17091000	143650000	10046000	1068200	8977900	0	104910000	1	3	4				162	1289;2604;3306	True;True;True	1434;2967;3729	3280;3281;7294;9018	3954;3955;8819;10941	3955;8819;10941
P14866	P14866	3	3	3	Heterogeneous nuclear ribonucleoprotein L	HNRNPL	sp|P14866|HNRPL_HUMAN Heterogeneous nuclear ribonucleoprotein L OS=Homo sapiens OX=9606 GN=HNRNPL PE=1 SV=2	1	3	3	3	2	3	2	3	2	3	6.5	6.5	6.5	64.132	589	589	0	4.8411	4.1	6.5	212800000	46472000	166330000	10640000	2323600	8316300	65662000	102280000	2	3	5				163	112;1453;3231	True;True;True	124;1609;3653	216;3576;3577;8891;8892	240;4263;4264;10810;10811	240;4263;10811
P15170;Q8IYD1	P15170;Q8IYD1	6;4	6;4	6;4	Eukaryotic peptide chain release factor GTP-binding subunit ERF3A;Eukaryotic peptide chain release factor GTP-binding subunit ERF3B	GSPT1;GSPT2	sp|P15170|ERF3A_HUMAN Eukaryotic peptide chain release factor GTP-binding subunit ERF3A OS=Homo sapiens OX=9606 GN=GSPT1 PE=1 SV=1;sp|Q8IYD1|ERF3B_HUMAN Eukaryotic peptide chain release factor GTP-binding subunit ERF3B OS=Homo sapiens OX=9606 GN=GSPT2 PE=1	2	6	6	6	6	3	6	3	6	3	14.2	14.2	14.2	55.755	499	499;628	0	9.3771	14.2	8	203080000	159680000	43395000	7810700	6141600	1669000	110320000	81054000	6	3	9				164	922;1091;1158;1536;2863;2945	True;True;True;True;True;True	1029;1220;1294;1699;3247;3332	2077;2831;2981;2982;3729;7902;7903;8117;8118	2434;3439;3614;3615;4418;9517;9518;9785;9786	2434;3439;3614;4418;9517;9786
P15880	P15880	3	3	3	40S ribosomal protein S2	RPS2	sp|P15880|RS2_HUMAN 40S ribosomal protein S2 OS=Homo sapiens OX=9606 GN=RPS2 PE=1 SV=2	1	3	3	3	0	3	0	3	0	3	11.6	11.6	11.6	31.324	293	293	0	5.6113	0	11.6	85409000	0	85409000	4744900	0	4744900	0	62378000	0	3	3				165	53;2801;3163	True;True;True	59;3181;3573	107;7776;8664	120;9382;10495	120;9382;10495
P17066;P48741	P17066;P48741	12;6	1;1	1;1	Heat shock 70 kDa protein 6;Putative heat shock 70 kDa protein 7	HSPA6;HSPA7	sp|P17066|HSP76_HUMAN Heat shock 70 kDa protein 6 OS=Homo sapiens OX=9606 GN=HSPA6 PE=1 SV=2;sp|P48741|HSP77_HUMAN Putative heat shock 70 kDa protein 7 OS=Homo sapiens OX=9606 GN=HSPA7 PE=5 SV=2	2	12	1	1	12	11	1	1	1	1	17	1.7	1.7	71.027	643	643;367	0	33.146	17	15.7	7908500000	3805100000	4103400000	213740000	102840000	110900000	0	2982600000	5	3	8				166	179;217;240;459;797;1333;1458;1847;1848;2865;3122;3218	False;False;False;False;False;False;False;False;False;False;False;True	201;243;271;511;512;894;1482;1616;1617;2057;2058;2059;2060;3249;3525;3638	342;343;344;416;417;418;419;484;485;486;487;488;489;490;491;979;980;981;1816;1817;3361;3362;3363;3364;3365;3589;3590;3591;4956;4957;4958;4959;4960;4961;4962;4963;4964;4965;4966;4967;4968;4969;7905;8566;8567;8568;8569;8570;8864;8865;8866;8867	370;371;372;448;449;450;451;536;537;538;539;540;541;542;543;544;545;1143;1144;1145;1146;2129;2130;2131;4045;4046;4047;4048;4049;4050;4276;4277;4278;6040;6041;6042;6043;6044;6045;6046;6047;6048;6049;6050;6051;6052;6053;6054;9520;10389;10390;10391;10392;10393;10394;10395;10396;10779;10780;10781;10782;10783;10784;10785;10786	372;449;543;1145;2129;4047;4277;6041;6049;9520;10395;10780	28;47;48;170
P17812	P17812	6	6	6	CTP synthase 1	CTPS1	sp|P17812|PYRG1_HUMAN CTP synthase 1 OS=Homo sapiens OX=9606 GN=CTPS1 PE=1 SV=2	1	6	6	6	6	0	6	0	6	0	13.2	13.2	13.2	66.69	591	591	0	7.3726	13.2	0	143920000	143920000	0	4797500	4797500	0	143920000	0	4	0	4				167	1015;1039;1494;1811;2359;3348	True;True;True;True;True;True	1135;1160;1654;2016;2692;3779	2656;2697;3647;4783;6651;9117	3240;3282;4336;5835;8077;11044	3240;3282;4336;5835;8077;11044
P18074	P18074	2	2	2	TFIIH basal transcription factor complex helicase XPD subunit	ERCC2	sp|P18074|ERCC2_HUMAN General transcription and DNA repair factor IIH helicase subunit XPD OS=Homo sapiens OX=9606 GN=ERCC2 PE=1 SV=1	1	2	2	2	2	1	2	1	2	1	5.3	5.3	5.3	86.908	760	760	0	4.96	5.3	3.3	55757000	33869000	21887000	1429700	868440	561210	33869000	0	2	2	4				168	718;749	True;True	809;842	1665;1666;1722	1970;1971;1972;2030	1970;2030
P18124	P18124	2	2	2	60S ribosomal protein L7	RPL7	sp|P18124|RL7_HUMAN 60S ribosomal protein L7 OS=Homo sapiens OX=9606 GN=RPL7 PE=1 SV=1	1	2	2	2	0	2	0	2	0	2	13.3	13.3	13.3	29.225	248	248	0	1.9968	0	13.3	39731000	0	39731000	3310900	0	3310900	0	29017000	0	2	2				169	1473;3116	True;True	1633;3519	3617;8555	4306;10378	4306;10378
P18507	P18507	1	1	1	Gamma-aminobutyric acid receptor subunit gamma-2	GABRG2	sp|P18507|GBRG2_HUMAN Gamma-aminobutyric acid receptor subunit gamma-2 OS=Homo sapiens OX=9606 GN=GABRG2 PE=1 SV=2	1	1	1	1	1	0	1	0	1	0	2.4	2.4	2.4	54.162	467	467	1	-2	2.4	0	0	0	0	0	0	0	0	0	0	0	0	+			170	2279	TRUE	2590	6404	7801	7801
P18621	P18621	1	1	1	60S ribosomal protein L17	RPL17	sp|P18621|RL17_HUMAN 60S ribosomal protein L17 OS=Homo sapiens OX=9606 GN=RPL17 PE=1 SV=3	1	1	1	1	0	1	0	1	0	1	8.7	8.7	8.7	21.397	184	184	0.0067568	1.1467	0	8.7	15279000	0	15279000	1697700	0	1697700	0	11159000	0	1	1				171	1034	TRUE	1155	2687	3272	3272
P19338	P19338	31	31	31	Nucleolin	NCL	sp|P19338|NUCL_HUMAN Nucleolin OS=Homo sapiens OX=9606 GN=NCL PE=1 SV=3	1	31	31	31	16	30	16	30	16	30	39.9	39.9	39.9	76.613	710	710	0	323.31	27.6	39.9	7434100000	1131500000	6302700000	212400000	32327000	180080000	1734400000	4000200000	15	36	51				172	110;137;168;169;246;539;540;827;828;975;1004;1005;1050;1051;1137;1138;1484;1530;1576;1660;2183;2452;2712;2726;2929;2930;3048;3189;3217;3227;3407	True;True;True;True;True;True;True;True;True;True;True;True;True;True;True;True;True;True;True;True;True;True;True;True;True;True;True;True;True;True;True	122;152;184;185;278;279;600;601;927;928;1093;1123;1124;1171;1172;1270;1271;1644;1693;1743;1744;1840;2469;2791;3090;3104;3314;3315;3441;3603;3637;3648;3847	214;263;264;312;313;506;507;1130;1131;1872;1873;1874;2580;2581;2635;2636;2637;2638;2718;2719;2720;2721;2931;2932;2933;3630;3631;3632;3721;3847;3848;3849;4185;4186;6053;6054;6790;6791;7612;7636;8077;8078;8079;8080;8081;8082;8083;8329;8761;8862;8863;8883;9238;9239;9240	238;290;291;339;340;560;561;1299;1300;2190;2191;2192;3161;3162;3218;3219;3220;3221;3308;3309;3310;3311;3312;3562;3563;3564;4319;4320;4321;4410;4563;4564;4565;4566;4567;5071;5072;7362;7363;8218;8219;9202;9227;9743;9744;9745;9746;9747;9748;9749;10043;10044;10652;10653;10777;10778;10802;11181;11182;11183	238;290;339;340;561;1299;1300;2191;2192;3162;3218;3221;3308;3312;3562;3563;4321;4410;4566;5071;7363;8219;9202;9227;9746;9749;10043;10653;10778;10802;11183	59;178
P41970;P19419	P41970;P19419	1;1	1;1	1;1	ETS domain-containing protein Elk-3;ETS domain-containing protein Elk-1	ELK3;ELK1	sp|P41970|ELK3_HUMAN ETS domain-containing protein Elk-3 OS=Homo sapiens OX=9606 GN=ELK3 PE=1 SV=2;sp|P19419|ELK1_HUMAN ETS domain-containing protein Elk-1 OS=Homo sapiens OX=9606 GN=ELK1 PE=1 SV=2	2	1	1	1	0	1	0	1	0	1	3.2	3.2	3.2	44.239	407	407;428	1	-2	0	3.2	0	0	0	0	0	0	0	0	0	0	0	+			173	3055	TRUE	3448	8344	10059	10059
P19447	P19447	4	4	4	TFIIH basal transcription factor complex helicase XPB subunit	ERCC3	sp|P19447|ERCC3_HUMAN General transcription and DNA repair factor IIH helicase subunit XPB OS=Homo sapiens OX=9606 GN=ERCC3 PE=1 SV=1	1	4	4	4	2	2	2	2	2	2	7	7	7	89.277	782	782	0	4.4146	4.6	2.4	67426000	23029000	44397000	1568000	535560	1032500	23029000	0	2	2	4				174	552;865;1714;3490	True;True;True;True	614;968;1898;3936	1154;1958;4319;9387	1323;2287;5227;11338	1323;2287;5227;11338
P19474	P19474	2	2	2	E3 ubiquitin-protein ligase TRIM21	TRIM21	sp|P19474|RO52_HUMAN E3 ubiquitin-protein ligase TRIM21 OS=Homo sapiens OX=9606 GN=TRIM21 PE=1 SV=1	1	2	2	2	1	2	1	2	1	2	3.8	3.8	3.8	54.169	475	475	0	3.5596	1.9	3.8	65099000	13663000	51436000	2411100	506030	1905000	0	37566000	1	2	3				175	1942;2201	True;True	2166;2487	5175;6082;6083	6290;7393;7394	6290;7394
Q9UQ88;P21127	Q9UQ88;P21127	1;1	1;1	1;1	Cyclin-dependent kinase 11A;Cyclin-dependent kinase 11B	CDK11A;CDK11B	sp|Q9UQ88|CD11A_HUMAN Cyclin-dependent kinase 11A OS=Homo sapiens OX=9606 GN=CDK11A PE=1 SV=4;sp|P21127|CD11B_HUMAN Cyclin-dependent kinase 11B OS=Homo sapiens OX=9606 GN=CDK11B PE=1 SV=4	2	1	1	1	1	0	1	0	1	0	1.5	1.5	1.5	91.361	783	783;795	1	-2	1.5	0	0	0	0	0	0	0	0	0	0	0	0	+			176	2145	TRUE	2415	5932	7234	7234
P21333	P21333	39	39	34	Filamin-A	FLNA	sp|P21333|FLNA_HUMAN Filamin-A OS=Homo sapiens OX=9606 GN=FLNA PE=1 SV=4	1	39	39	34	13	38	13	38	10	33	20.7	20.7	19.3	280.74	2647	2647	0	134.43	6.6	19.8	2490700000	376290000	2114500000	18588000	2808100	15780000	592160000	1313400000	12	39	51				177	52;75;88;139;244;296;351;352;391;532;668;768;868;869;1227;1250;1271;1427;1730;1731;1819;1916;1968;2038;2056;2071;2208;2782;2783;2803;2952;2972;2975;3373;3392;3408;3495;3540;3570	True;True;True;True;True;True;True;True;True;True;True;True;True;True;True;True;True;True;True;True;True;True;True;True;True;True;True;True;True;True;True;True;True;True;True;True;True;True;True	58;83;98;154;276;332;390;391;433;592;747;862;971;972;1368;1394;1416;1582;1917;1918;2024;2140;2192;2269;2291;2312;2503;3161;3162;3183;3339;3362;3365;3807;3828;3848;3941;3992;4025	106;146;176;266;503;601;726;727;803;1118;1514;1750;1964;1965;3151;3208;3209;3244;3245;3533;4366;4367;4368;4799;4800;5127;5128;5129;5218;5447;5448;5497;5738;6210;6211;7734;7735;7778;8128;8129;8190;8191;8192;8196;9172;9207;9208;9241;9242;9394;9395;9492;9534	119;162;198;293;557;665;851;852;932;1285;1791;2058;2059;2293;2294;3810;3874;3875;3915;3916;4220;5283;5284;5285;5854;5855;6234;6235;6236;6334;6589;6590;6649;7031;7580;7581;9326;9327;9384;9796;9797;9891;9892;9893;9897;11109;11145;11146;11184;11185;11345;11346;11447;11489	119;162;198;293;557;665;851;852;932;1285;1791;2059;2293;2294;3810;3875;3916;4220;5283;5285;5854;6236;6334;6589;6649;7031;7581;9326;9327;9384;9796;9893;9897;11109;11146;11185;11346;11447;11489
P23246	P23246	25	25	24	Splicing factor, proline- and glutamine-rich	SFPQ	sp|P23246|SFPQ_HUMAN Splicing factor, proline- and glutamine-rich OS=Homo sapiens OX=9606 GN=SFPQ PE=1 SV=2	1	25	25	24	9	25	9	25	9	24	42.6	42.6	41.4	76.149	707	707	0	124.7	17.1	42.6	7816500000	651950000	7164500000	260550000	21732000	238820000	844130000	4698400000	9	33	42				178	63;125;183;288;347;414;777;781;820;1022;1441;1688;1689;2093;2133;2265;2376;2437;2499;2579;2644;2738;2739;2789;3491	True;True;True;True;True;True;True;True;True;True;True;True;True;True;True;True;True;True;True;True;True;True;True;True;True	69;70;139;205;324;386;456;871;875;920;1143;1596;1870;1871;2342;2402;2565;2709;2776;2840;2940;2941;3015;3116;3117;3168;3937	129;130;241;242;348;349;590;716;717;840;1773;1774;1775;1781;1782;1783;1859;1860;2670;2671;3559;4232;4233;4234;4235;5790;5913;6320;6673;6763;6764;6765;6878;7256;7257;7459;7653;7654;7744;7745;9388;9389	145;146;268;269;377;378;654;841;842;971;2083;2084;2085;2091;2092;2093;2177;2178;3255;3256;4246;5120;5121;5122;5123;5124;7085;7214;7692;8100;8191;8192;8193;8307;8781;8782;9038;9244;9245;9336;9337;11339;11340	146;268;378;654;841;971;2085;2093;2178;3256;4246;5120;5124;7085;7214;7692;8100;8193;8307;8782;9038;9244;9245;9336;11340
P23396	P23396	7	7	7	40S ribosomal protein S3	RPS3	sp|P23396|RS3_HUMAN 40S ribosomal protein S3 OS=Homo sapiens OX=9606 GN=RPS3 PE=1 SV=2	1	7	7	7	1	7	1	7	1	7	34.2	34.2	34.2	26.688	243	243	0	10.384	5.3	34.2	231390000	29164000	202230000	12179000	1534900	10644000	0	147700000	0	7	7				179	64;618;816;919;920;1817;2936	True;True;True;True;True;True;True	71;692;916;1026;1027;2022;3321	131;1425;1426;1853;2073;2074;4794;8092	147;1698;1699;2171;2430;2431;5847;9758	147;1699;2171;2430;2431;5847;9758
P23458	P23458	3	3	3	Tyrosine-protein kinase JAK1	JAK1	sp|P23458|JAK1_HUMAN Tyrosine-protein kinase JAK1 OS=Homo sapiens OX=9606 GN=JAK1 PE=1 SV=2	1	3	3	3	0	3	0	3	0	3	3.6	3.6	3.6	133.28	1154	1154	0	2.2807	0	3.6	176310000	0	176310000	2843700	0	2843700	0	128770000	0	3	3				180	2203;2977;2986	True;True;True	2489;3367;3376	6086;8198;8215	7397;9899;9920	7397;9899;9920
P23588;REV__P23588	P23588	60;1	60;1	60;1	Eukaryotic translation initiation factor 4B	EIF4B	sp|P23588|IF4B_HUMAN Eukaryotic translation initiation factor 4B OS=Homo sapiens OX=9606 GN=EIF4B PE=1 SV=2	2	60	60	60	47	56	47	56	47	56	74.8	74.8	74.8	69.15	611	611;611	0	323.31	61	74.6	286920000000	94182000000	192730000000	10627000000	3488200000	7138300000	84741000000	146960000000	110	130	240				181	19;20;219;220;363;371;375;376;377;483;484;516;559;696;697;951;952;979;980;987;1046;1070;1435;1436;1512;1771;1772;1910;1917;1929;2301;2354;2378;2379;2459;2549;2705;2745;2746;2747;2790;2791;2819;2826;2869;2895;2896;3000;3001;3002;3182;3183;3184;3207;3208;3209;3333;3334;3465;3475	True;True;True;True;True;True;True;True;True;True;True;True;True;True;True;True;True;True;True;True;True;True;True;True;True;True;True;True;True;True;True;True;True;True;True;True;True;True;True;True;True;True;True;True;True;True;True;True;True;True;True;True;True;True;True;True;True;True;True;True	21;22;246;247;403;412;416;417;418;419;541;542;574;621;787;788;1059;1060;1097;1098;1105;1167;1195;1590;1591;1673;1674;1963;1964;2128;2141;2153;2621;2684;2711;2712;2798;2904;3082;3123;3124;3125;3169;3170;3201;3208;3209;3254;3280;3281;3391;3392;3393;3592;3593;3594;3621;3622;3623;3760;3761;3762;3763;3764;3910;3921	44;45;46;47;48;49;50;51;52;427;428;429;430;431;432;433;434;435;436;437;438;439;440;441;442;747;748;749;750;751;752;768;769;770;771;776;777;778;779;780;781;782;783;784;785;1033;1034;1035;1036;1037;1038;1039;1040;1089;1090;1091;1092;1173;1624;1625;1626;1627;1628;2122;2123;2124;2125;2126;2588;2589;2590;2591;2592;2593;2602;2603;2604;2605;2711;2712;2713;2714;2790;2791;2792;2793;3543;3544;3545;3546;368…	47;48;49;50;51;52;53;54;55;56;57;58;59;60;61;62;459;460;461;462;463;464;465;466;467;468;469;470;471;472;473;474;475;476;477;478;479;480;481;482;483;484;485;486;487;488;489;872;873;874;875;876;877;878;894;895;896;897;898;903;904;905;906;907;908;909;910;911;912;913;1199;1200;1201;1202;1203;1204;1205;1206;1256;1257;1258;1259;1342;1927;1928;1929;1930;1931;2479;2480;2481;2482;2483;3170;3171;3172;3173;…	47;57;461;486;878;895;905;908;911;1202;1204;1259;1342;1927;1931;2480;2483;3171;3172;3185;3304;3399;4230;4233;4377;5381;5385;6185;6246;6266;7894;8008;8102;8103;8231;8582;9188;9255;9256;9257;9341;9350;9421;9437;9537;9579;9583;9948;9949;9951;10527;10535;10537;10681;10683;10690;10998;11009;11287;11309	60;179
P23921	P23921	2	2	2	Ribonucleoside-diphosphate reductase large subunit	RRM1	sp|P23921|RIR1_HUMAN Ribonucleoside-diphosphate reductase large subunit OS=Homo sapiens OX=9606 GN=RRM1 PE=1 SV=1	1	2	2	2	1	1	1	1	1	1	4.7	4.7	4.7	90.069	792	792	0.0056338	1.7339	2.3	2.4	31741000	18297000	13443000	721380	415850	305530	0	9818300	1	0	1				182	1318;1900	True;True	1465;2117	3327;5070	4005;6160	4005;6160
P24928	P24928	1	1	1	DNA-directed RNA polymerase II subunit RPB1	POLR2A	sp|P24928|RPB1_HUMAN DNA-directed RNA polymerase II subunit RPB1 OS=Homo sapiens OX=9606 GN=POLR2A PE=1 SV=2	1	1	1	1	1	0	1	0	1	0	0.8	0.8	0.8	217.17	1970	1970	1	-2	0.8	0	0	0	0	0	0	0	0	0	0	0	0	+			183	1371	TRUE	1523	3436	4123	4123
P25205	P25205	15	15	15	DNA replication licensing factor MCM3	MCM3	sp|P25205|MCM3_HUMAN DNA replication licensing factor MCM3 OS=Homo sapiens OX=9606 GN=MCM3 PE=1 SV=3	1	15	15	15	7	14	7	14	7	14	23.4	23.4	23.4	90.98	808	808	0	31.278	10.5	22.4	814360000	193680000	620670000	15968000	3797700	12170000	256590000	390400000	7	14	21				184	92;146;545;635;956;1326;1759;1841;2718;2877;3020;3131;3132;3178;3564	True;True;True;True;True;True;True;True;True;True;True;True;True;True;True	102;161;607;712;1064;1473;1946;2051;3096;3262;3412;3534;3535;3588;4019	181;182;277;278;1141;1460;2131;2132;3338;3339;4417;4946;7624;7933;8280;8281;8583;8584;8688;8689;9527	204;205;304;305;1310;1735;2488;2489;4016;4017;5335;6030;9214;9549;9991;9992;10409;10410;10520;10521;11482	205;304;1310;1735;2489;4017;5335;6030;9214;9549;9991;10409;10410;10521;11482
P25311	P25311	2	2	2	Zinc-alpha-2-glycoprotein	AZGP1	sp|P25311|ZA2G_HUMAN Zinc-alpha-2-glycoprotein OS=Homo sapiens OX=9606 GN=AZGP1 PE=1 SV=2	1	2	2	2	1	1	1	1	1	1	12.4	12.4	12.4	34.258	298	298	0.0050125	1.377	4.4	8.1	17108000	17108000	0	950440	950440	0	17108000	0	1	0	1				185	2818;3575	True;True	3200;4030	7811;9539	9419;11494	9419;11494
P26373	P26373	2	2	2	60S ribosomal protein L13	RPL13	sp|P26373|RL13_HUMAN 60S ribosomal protein L13 OS=Homo sapiens OX=9606 GN=RPL13 PE=1 SV=4	1	2	2	2	2	0	2	0	2	0	10	10	10	24.261	211	211	0.0028902	1.8413	10	0	25451000	25451000	0	2827900	2827900	0	25451000	0	2	0	2				186	2860;3277	True;True	3244;3700	7898;8969	9513;10889	9513;10889
P26439	P26439	1	1	1	3 beta-hydroxysteroid dehydrogenase/Delta 5-->4-isomerase type 2;3-beta-hydroxy-Delta(5)-steroid dehydrogenase;Steroid Delta-isomerase	HSD3B2	sp|P26439|3BHS2_HUMAN 3 beta-hydroxysteroid dehydrogenase/Delta 5-->4-isomerase type 2 OS=Homo sapiens OX=9606 GN=HSD3B2 PE=1 SV=2	1	1	1	1	1	0	1	0	1	0	4	4	4	42.052	372	372	1	-2	4	0	0	0	0	0	0	0	0	0	0	0	0	+			187	1233	TRUE	1374	3158	3817	3817
P26639;A2RTX5	P26639;A2RTX5	2;1	2;1	2;1	Threonine--tRNA ligase, cytoplasmic;Probable threonine--tRNA ligase 2, cytoplasmic	TARS;TARSL2	sp|P26639|SYTC_HUMAN Threonine--tRNA ligase, cytoplasmic OS=Homo sapiens OX=9606 GN=TARS PE=1 SV=3;sp|A2RTX5|SYTC2_HUMAN Probable threonine--tRNA ligase 2, cytoplasmic OS=Homo sapiens OX=9606 GN=TARSL2 PE=1 SV=1	2	2	2	2	1	1	1	1	1	1	2.8	2.8	2.8	83.434	723	723;802	0.0028818	1.8366	1.1	1.7	64934000	40733000	24200000	1546000	969840	576200	0	17675000	1	0	1				188	103;2194	True;True	114;2480	200;6071	224;7381	224;7381
P27448;Q9P0L2	P27448;Q9P0L2	2;2	2;2	2;2	MAP/microtubule affinity-regulating kinase 3;Serine/threonine-protein kinase MARK1	MARK3;MARK1	sp|P27448|MARK3_HUMAN MAP/microtubule affinity-regulating kinase 3 OS=Homo sapiens OX=9606 GN=MARK3 PE=1 SV=5;sp|Q9P0L2|MARK1_HUMAN Serine/threonine-protein kinase MARK1 OS=Homo sapiens OX=9606 GN=MARK1 PE=1 SV=2	2	2	2	2	0	2	0	2	0	2	2.3	2.3	2.3	84.428	753	753;795	0.0055556	1.6992	0	2.3	14841000	0	14841000	361970	0	361970	0	10839000	0	1	1				189	1319;1320	True;True	1466;1467	3328;3329	4006;4007	4006;4007
Q96L21;P27635	Q96L21;P27635	1;1	1;1	1;1	60S ribosomal protein L10-like;60S ribosomal protein L10	RPL10L;RPL10	sp|Q96L21|RL10L_HUMAN 60S ribosomal protein L10-like OS=Homo sapiens OX=9606 GN=RPL10L PE=1 SV=3;sp|P27635|RL10_HUMAN 60S ribosomal protein L10 OS=Homo sapiens OX=9606 GN=RPL10 PE=1 SV=4	2	1	1	1	1	1	1	1	1	1	5.6	5.6	5.6	24.519	214	214;214	1	-2	5.6	5.6	0	0	0	0	0	0	0	0	0	0	0	+			190	938	TRUE	1045	2100;2101	2457;2458	2458	180
P27708	P27708	4	4	4	CAD protein;Glutamine-dependent carbamoyl-phosphate synthase;Aspartate carbamoyltransferase;Dihydroorotase	CAD	sp|P27708|PYR1_HUMAN CAD protein OS=Homo sapiens OX=9606 GN=CAD PE=1 SV=3	1	4	4	4	1	4	1	4	1	4	1.8	1.8	1.8	242.98	2225	2225	0	6.3944	0.5	1.8	94066000	17605000	76462000	913270	170920	742350	0	55843000	1	4	5				191	12;1621;1962;2660	True;True;True;True	13;1796;2186;3031	27;28;3994;5210;7486	29;30;4750;6326;9065	30;4750;6326;9065
P27824	P27824	4	4	4	Calnexin	CANX	sp|P27824|CALX_HUMAN Calnexin OS=Homo sapiens OX=9606 GN=CANX PE=1 SV=2	1	4	4	4	4	4	4	4	4	4	10.1	10.1	10.1	67.567	592	592	0	8.7467	10.1	10.1	325650000	157900000	167750000	10176000	4934300	5242100	152200000	128210000	4	4	8				192	194;1056;1471;3057	True;True;True;True	216;1178;1631;3450	365;366;2732;2733;3613;3614;8346;8347	394;395;3323;3324;4302;4303;10061;10062	394;3324;4303;10061
P28331	P28331	5	5	5	NADH-ubiquinone oxidoreductase 75 kDa subunit, mitochondrial	NDUFS1	sp|P28331|NDUS1_HUMAN NADH-ubiquinone oxidoreductase 75 kDa subunit, mitochondrial OS=Homo sapiens OX=9606 GN=NDUFS1 PE=1 SV=3	1	5	5	5	5	0	5	0	5	0	10.6	10.6	10.6	79.467	727	727	0	6.321	10.6	0	51245000	51245000	0	1249900	1249900	0	51245000	0	4	0	4				193	1374;2181;2303;3177;3192	True;True;True;True;True	1526;2467;2623;3587;3606	3444;6051;6498;8687;8764	4131;7359;7902;10519;10656	4131;7359;7902;10519;10656
P29692	P29692	3	3	3	Elongation factor 1-delta	EEF1D	sp|P29692|EF1D_HUMAN Elongation factor 1-delta OS=Homo sapiens OX=9606 GN=EEF1D PE=1 SV=5	1	3	3	3	1	3	1	3	1	3	16	16	16	31.121	281	281	0	7.2478	4.3	16	117850000	17547000	100310000	7365900	1096700	6269200	0	73258000	0	3	3				194	1255;2036;2736	True;True;True	1399;2267;3114	3214;3215;5445;7650	3880;3881;6587;9241	3881;6587;9241
P30040	P30040	1	1	1	Endoplasmic reticulum resident protein 29	ERP29	sp|P30040|ERP29_HUMAN Endoplasmic reticulum resident protein 29 OS=Homo sapiens OX=9606 GN=ERP29 PE=1 SV=4	1	1	1	1	0	1	0	1	0	1	5.7	5.7	5.7	28.993	261	261	0.0067265	1.1413	0	5.7	130490000	0	130490000	9320800	0	9320800	0	95303000	0	1	1				195	1358	TRUE	1510	3414	4100	4100
P30153	P30153	3	3	3	Serine/threonine-protein phosphatase 2A 65 kDa regulatory subunit A alpha isoform	PPP2R1A	sp|P30153|2AAA_HUMAN Serine/threonine-protein phosphatase 2A 65 kDa regulatory subunit A alpha isoform OS=Homo sapiens OX=9606 GN=PPP2R1A PE=1 SV=4	1	3	3	3	3	2	3	2	3	2	6.6	6.6	6.6	65.308	589	589	0	5.5346	6.6	4.8	144130000	72761000	71366000	4504000	2273800	2230200	67541000	57342000	3	3	6				196	658;1308;3301	True;True;True	735;1455;3724	1498;3313;3314;9011;9012	1774;3989;3990;3991;10933;10934	1774;3991;10933
P30622	P30622	1	1	1	CAP-Gly domain-containing linker protein 1	CLIP1	sp|P30622|CLIP1_HUMAN CAP-Gly domain-containing linker protein 1 OS=Homo sapiens OX=9606 GN=CLIP1 PE=1 SV=2	1	1	1	1	0	1	0	1	0	1	0.8	0.8	0.8	162.24	1438	1438	0.0069124	1.1925	0	0.8	0	0	0	0	0	0	0	0	0	0	0				197	2882	TRUE	3267	7941;7942	9558;9559	9558	61;181
Q5VSP4;P31025	Q5VSP4;P31025	1;1	1;1	1;1	Putative lipocalin 1-like protein 1;Lipocalin-1	LCN1P1;LCN1	sp|Q5VSP4|LC1L1_HUMAN Putative lipocalin 1-like protein 1 OS=Homo sapiens OX=9606 GN=LCN1P1 PE=5 SV=1;sp|P31025|LCN1_HUMAN Lipocalin-1 OS=Homo sapiens OX=9606 GN=LCN1 PE=1 SV=1	2	1	1	1	1	1	1	1	1	1	6.8	6.8	6.8	17.918	162	162;176	0.0049751	1.3374	6.8	6.8	47933000	32329000	15604000	6847500	4618400	2229200	0	11396000	1	1	2				198	1053	TRUE	1174	2723;2724	3314;3315	3314
P31040	P31040	3	3	3	Succinate dehydrogenase [ubiquinone] flavoprotein subunit, mitochondrial	SDHA	sp|P31040|SDHA_HUMAN Succinate dehydrogenase [ubiquinone] flavoprotein subunit, mitochondrial OS=Homo sapiens OX=9606 GN=SDHA PE=1 SV=2	1	3	3	3	2	3	2	3	2	3	6	6	6	72.691	664	664	0	16.475	3.8	6	134560000	47532000	87026000	4340600	1533300	2807300	64315000	46775000	2	3	5				199	1262;1695;3401	True;True;True	1407;1877;3840	3228;4241;4242;9227;9228	3897;5130;5131;11170;11171	3897;5130;11171
P31943;P55795;P52597	P31943;P55795;P52597	2;2;1	2;2;1	2;2;1	Heterogeneous nuclear ribonucleoprotein H;Heterogeneous nuclear ribonucleoprotein H, N-terminally processed;Heterogeneous nuclear ribonucleoprotein H2;Heterogeneous nuclear ribonucleoprotein F;Heterogeneous nuclear ribonucleoprotein F, N-terminally processed	HNRNPH1;HNRNPH2;HNRNPF	sp|P31943|HNRH1_HUMAN Heterogeneous nuclear ribonucleoprotein H OS=Homo sapiens OX=9606 GN=HNRNPH1 PE=1 SV=4;sp|P55795|HNRH2_HUMAN Heterogeneous nuclear ribonucleoprotein H2 OS=Homo sapiens OX=9606 GN=HNRNPH2 PE=1 SV=1;sp|P52597|HNRPF_HUMAN Heterogeneous n	3	2	2	2	1	2	1	2	1	2	6	6	6	49.229	449	449;449;415	0	17.361	3.8	6	134040000	30944000	103090000	7446500	1719100	5727400	0	75293000	1	2	3				200	2862;3257	True;True	3246;3680	7900;7901;8930	9515;9516;10849	9516;10849
P33991	P33991	3	3	3	DNA replication licensing factor MCM4	MCM4	sp|P33991|MCM4_HUMAN DNA replication licensing factor MCM4 OS=Homo sapiens OX=9606 GN=MCM4 PE=1 SV=5	1	3	3	3	1	2	1	2	1	2	4.3	4.3	4.3	96.557	863	863	0	3.4194	1.7	2.5	153060000	14931000	138130000	3401200	331800	3069400	0	100880000	1	2	3				201	123;1247;1967	True;True;True	137;1391;2191	239;3204;5217	266;3870;6333	266;3870;6333
P33992	P33992	27	27	27	DNA replication licensing factor MCM5	MCM5	sp|P33992|MCM5_HUMAN DNA replication licensing factor MCM5 OS=Homo sapiens OX=9606 GN=MCM5 PE=1 SV=5	1	27	27	27	20	23	20	23	20	23	47.3	47.3	47.3	82.285	734	734	0	67.957	39.4	41.4	3121700000	1520100000	1601600000	74327000	36194000	38133000	1430900000	1027800000	26	25	51				202	98;323;328;330;731;775;796;819;1104;1196;1405;1927;1936;2115;2137;2328;2454;2461;2484;2550;2573;2656;2695;2696;3305;3318;3447	True;True;True;True;True;True;True;True;True;True;True;True;True;True;True;True;True;True;True;True;True;True;True;True;True;True;True	109;361;366;368;823;869;893;919;1236;1334;1559;2151;2160;2377;2406;2655;2793;2800;2824;2905;2906;2934;3027;3070;3071;3072;3728;3743;3890;3891	193;646;647;653;654;656;657;1691;1692;1767;1768;1769;1770;1814;1815;1858;2873;2874;3078;3495;5146;5147;5164;5165;5866;5919;6547;6548;6793;6805;6840;7101;7102;7103;7249;7478;7479;7480;7577;7578;7579;7580;7581;9016;9017;9041;9042;9312;9313;9314	217;711;712;719;720;721;722;724;725;726;1998;1999;2077;2078;2079;2080;2127;2128;2176;3501;3502;3731;4182;6259;6260;6279;6280;7165;7221;7953;7954;8221;8233;8269;8588;8589;8590;8774;9057;9058;9059;9166;9167;9168;9169;9170;10939;10940;10964;10965;11259;11260;11261	217;711;722;725;1999;2080;2128;2176;3502;3731;4182;6259;6279;7165;7221;7954;8221;8233;8269;8589;8774;9058;9166;9169;10940;10964;11260
P33993	P33993	23	23	23	DNA replication licensing factor MCM7	MCM7	sp|P33993|MCM7_HUMAN DNA replication licensing factor MCM7 OS=Homo sapiens OX=9606 GN=MCM7 PE=1 SV=4	1	23	23	23	13	21	13	21	13	21	40.6	40.6	40.6	81.307	719	719	0	47.065	23.8	36.3	1525700000	558200000	967470000	40149000	14690000	25460000	663290000	601490000	14	21	35				203	147;148;152;489;751;862;1105;1253;1670;2134;2149;2441;2487;2524;2547;2641;2748;2792;2815;2905;3028;3090;3498	True;True;True;True;True;True;True;True;True;True;True;True;True;True;True;True;True;True;True;True;True;True;True	162;163;168;547;844;965;1237;1397;1850;2403;2420;2780;2828;2867;2902;3012;3126;3171;3197;3290;3420;3488;3944	279;280;289;1045;1724;1955;2875;2876;3212;4202;4203;5914;5915;5940;5941;6773;6774;6862;6936;6937;7094;7095;7456;7667;7668;7669;7670;7756;7807;7977;8293;8294;8501;8502;9400;9401	306;307;316;1211;2032;2284;3503;3504;3878;5089;5090;5091;7215;7216;7243;7244;8201;8202;8291;8378;8379;8579;8580;9035;9258;9259;9260;9261;9352;9415;9595;10005;10006;10321;10322;11351;11352	306;307;316;1211;2032;2284;3503;3878;5089;7215;7244;8201;8291;8378;8580;9035;9258;9352;9415;9595;10006;10321;11352
P34932	P34932	22	20	20	Heat shock 70 kDa protein 4	HSPA4	sp|P34932|HSP74_HUMAN Heat shock 70 kDa protein 4 OS=Homo sapiens OX=9606 GN=HSPA4 PE=1 SV=4	1	22	20	20	10	19	8	18	8	18	33.8	31.8	31.8	94.33	840	840	0	51.905	15.6	31.2	1520100000	313400000	1206700000	30402000	6268000	24134000	472060000	682820000	8	24	32				204	78;84;573;655;664;877;928;1525;1526;1527;1774;1880;2105;2176;2213;2231;2400;2526;2867;3289;3376;3457	True;True;True;True;True;True;True;True;True;True;True;True;False;True;False;True;True;True;True;True;True;True	86;94;637;732;743;981;1035;1687;1688;1689;1967;2095;2096;2361;2460;2461;2510;2528;2529;2736;2869;3251;3712;3811;3902	152;172;1205;1206;1494;1495;1508;1982;1983;2085;3708;3709;3710;4475;5030;5031;5821;6037;6038;6039;6226;6227;6255;6256;6257;6258;6712;6939;7907;8987;9180;9181;9327	168;193;194;1375;1376;1770;1771;1785;2313;2314;2442;4397;4398;4399;5396;6117;6118;6119;7119;7343;7344;7345;7596;7597;7625;7626;7627;7628;8140;8381;9522;10907;11117;11118;11274	168;193;1375;1771;1785;2314;2442;4397;4398;4399;5396;6118;7119;7343;7596;7626;8140;8381;9522;10907;11117;11274
P36402;Q9UJU2;Q9HCS4;Q9NQB0	P36402;Q9UJU2;Q9HCS4;Q9NQB0	1;1;1;1	1;1;1;1	1;1;1;1	Transcription factor 7;Lymphoid enhancer-binding factor 1;Transcription factor 7-like 1;Transcription factor 7-like 2	TCF7;LEF1;TCF7L1;TCF7L2	sp|P36402|TCF7_HUMAN Transcription factor 7 OS=Homo sapiens OX=9606 GN=TCF7 PE=1 SV=3;sp|Q9UJU2|LEF1_HUMAN Lymphoid enhancer-binding factor 1 OS=Homo sapiens OX=9606 GN=LEF1 PE=1 SV=1;sp|Q9HCS4|TF7L1_HUMAN Transcription factor 7-like 1 OS=Homo sapiens OX=9	4	1	1	1	1	0	1	0	1	0	2.9	2.9	2.9	41.641	384	384;399;588;619	1	-2	2.9	0	0	0	0	0	0	0	0	0	0	0	0	+			205	562	TRUE	624	1176	1345	1345
P36578	P36578	3	3	3	60S ribosomal protein L4	RPL4	sp|P36578|RL4_HUMAN 60S ribosomal protein L4 OS=Homo sapiens OX=9606 GN=RPL4 PE=1 SV=5	1	3	3	3	2	1	2	1	2	1	8.4	8.4	8.4	47.697	427	427	0	2.4331	6.6	1.9	63590000	36382000	27207000	3974400	2273900	1700500	36382000	0	2	1	3				206	190;2106;2223	True;True;True	212;2362;2520	361;5822;6245	390;7120;7615	390;7120;7615
P38646	P38646	52	52	51	Stress-70 protein, mitochondrial	HSPA9	sp|P38646|GRP75_HUMAN Stress-70 protein, mitochondrial OS=Homo sapiens OX=9606 GN=HSPA9 PE=1 SV=2	1	52	52	51	50	33	50	33	50	32	69.8	69.8	69.8	73.68	679	679	0	323.31	68.8	53.3	34922000000	25650000000	9271700000	918990000	675000000	243990000	23050000000	6357800000	83	41	124				207	117;175;176;198;199;234;306;340;366;457;660;689;690;700;717;721;722;946;1129;1515;1586;1673;1818;2018;2055;2080;2113;2167;2168;2178;2330;2331;2381;2394;2395;2592;2607;2608;2628;2821;2868;2982;3121;3197;3210;3211;3269;3270;3271;3302;3368;3471	True;True;True;True;True;True;True;True;True;True;True;True;True;True;True;True;True;True;True;True;True;True;True;True;True;True;True;True;True;True;True;True;True;True;True;True;True;True;True;True;True;True;True;True;True;True;True;True;True;True;True;True	129;130;193;194;195;196;197;220;221;222;263;264;343;378;406;407;508;509;738;739;778;779;780;791;808;812;813;814;1053;1054;1262;1677;1757;1853;2023;2245;2289;2290;2322;2323;2374;2375;2449;2450;2463;2464;2657;2658;2714;2715;2728;2729;2730;2731;2954;2970;2971;2972;2998;2999;3203;3252;3253;3372;3524;3611;3624;3625;3626;3692;3693;3694;3725;3801;3917	222;223;327;328;329;330;331;332;333;334;335;371;372;373;374;375;376;377;378;470;471;472;473;474;475;616;695;696;758;759;975;976;1503;1504;1607;1608;1609;1610;1611;1612;1613;1632;1633;1634;1635;1662;1663;1664;1670;1671;1672;1673;1674;1675;1676;1677;2114;2115;2116;2919;3693;3912;3913;3914;4206;4207;4795;4796;4797;4798;5368;5369;5490;5491;5492;5493;5494;5495;5496;5755;5756;5757;5857;5858;5859;5860;5…	246;247;354;355;356;357;358;359;360;361;362;363;400;401;402;403;404;405;406;407;408;409;520;521;522;523;524;525;681;816;817;884;885;1139;1140;1779;1780;1781;1909;1910;1911;1912;1913;1914;1915;1916;1935;1936;1937;1938;1939;1967;1968;1969;1976;1977;1978;1979;1980;1981;1982;1983;1984;2471;2472;2473;3548;4382;4642;4643;4644;5094;5095;5848;5849;5850;5851;5852;5853;6501;6502;6640;6641;6642;6643;6644;66…	246;354;362;401;407;521;681;816;885;1140;1780;1909;1915;1938;1969;1976;1982;2472;3548;4382;4642;5094;5849;6501;6646;7050;7160;7324;7325;7349;7956;7957;8105;8128;8130;8803;8822;8825;9005;9424;9532;9914;10385;10664;10694;10697;10876;10879;10881;10935;11094;11300	62;63;64;65;66;182;183;184;185
P40763	P40763	4	4	4	Signal transducer and activator of transcription 3	STAT3	sp|P40763|STAT3_HUMAN Signal transducer and activator of transcription 3 OS=Homo sapiens OX=9606 GN=STAT3 PE=1 SV=2	1	4	4	4	3	2	3	2	3	2	9.6	9.6	9.6	88.067	770	770	0	8.4522	7.8	5.2	104260000	53329000	50933000	2673400	1367400	1306000	53329000	0	3	2	5				208	104;709;1052;1856	True;True;True;True	115;800;1173;2070	201;1652;2722;4992;4993	225;1957;3313;6078;6079	225;1957;3313;6079
P40939	P40939	20	20	20	Trifunctional enzyme subunit alpha, mitochondrial;Long-chain enoyl-CoA hydratase;Long chain 3-hydroxyacyl-CoA dehydrogenase	HADHA	sp|P40939|ECHA_HUMAN Trifunctional enzyme subunit alpha, mitochondrial OS=Homo sapiens OX=9606 GN=HADHA PE=1 SV=2	1	20	20	20	16	14	16	14	16	14	34.9	34.9	34.9	82.999	763	763	0	85.041	30.9	26.6	1125200000	534430000	590780000	27444000	13035000	14409000	520960000	435720000	17	13	30				209	164;358;438;502;740;815;817;985;1235;1557;1985;2096;2136;2655;2964;3035;3104;3143;3263;3312	True;True;True;True;True;True;True;True;True;True;True;True;True;True;True;True;True;True;True;True	180;397;482;560;833;915;917;1103;1376;1720;2209;2346;2347;2405;3026;3352;3427;3502;3547;3686;3735	303;736;886;1069;1070;1709;1851;1852;1854;1855;2600;3160;3161;3769;3770;5245;5246;5795;5796;5917;5918;7477;8171;8172;8304;8526;8601;8602;8941;8942;9029	330;861;1020;1235;1236;2017;2169;2170;2172;2173;3182;3819;3820;4458;4459;6361;6362;7090;7091;7219;7220;9056;9870;9871;10016;10346;10427;10428;10861;10862;10952	330;861;1020;1236;2017;2169;2173;3182;3819;4459;6362;7090;7220;9056;9871;10016;10346;10428;10861;10952	67
P41217	P41217	1	1	1	OX-2 membrane glycoprotein	CD200	sp|P41217|OX2G_HUMAN OX-2 membrane glycoprotein OS=Homo sapiens OX=9606 GN=CD200 PE=1 SV=4	1	1	1	1	1	0	1	0	1	0	5.8	5.8	5.8	31.264	278	278	1	-2	5.8	0	0	0	0	0	0	0	0	0	0	0	0	+			210	327	TRUE	365	652	718	718
P41219	P41219	2	2	2	Peripherin	PRPH	sp|P41219|PERI_HUMAN Peripherin OS=Homo sapiens OX=9606 GN=PRPH PE=1 SV=2	1	2	2	2	1	1	1	1	1	1	6.6	6.6	6.6	53.65	470	470	0.0073171	1.322	2.8	3.8	0	0	0	0	0	0	0	0	0	0	0				211	2770;2989	True;True	3149;3379	7713;8221	9305;9926	9305;9926
P41250	P41250	4	4	4	Glycine--tRNA ligase	GARS	sp|P41250|GARS_HUMAN Glycine--tRNA ligase OS=Homo sapiens OX=9606 GN=GARS PE=1 SV=3	1	4	4	4	2	3	2	3	2	3	6.6	6.6	6.6	83.165	739	739	0	4.9836	2.8	4.9	94599000	38503000	56096000	2365000	962570	1402400	0	40969000	2	3	5				212	881;1808;1909;3349	True;True;True;True	985;2013;2127;3780	1989;4777;4778;5092;9118	2320;5829;5830;6183;11045	2320;5830;6183;11045
P41252	P41252	4	4	4	Isoleucine--tRNA ligase, cytoplasmic	IARS	sp|P41252|SYIC_HUMAN Isoleucine--tRNA ligase, cytoplasmic OS=Homo sapiens OX=9606 GN=IARS PE=1 SV=2	1	4	4	4	0	4	0	4	0	4	2.9	2.9	2.9	144.5	1262	1262	0	2.7728	0	2.9	65404000	0	65404000	1127700	0	1127700	0	47767000	0	4	4				213	716;856;2057;2890	True;True;True;True	807;959;2292;3275	1661;1946;5498;7953	1966;2273;6650;9570	1966;2273;6650;9570
P42285	P42285	1	1	1	Superkiller viralicidic activity 2-like 2	SKIV2L2	sp|P42285|MTREX_HUMAN Exosome RNA helicase MTR4 OS=Homo sapiens OX=9606 GN=MTREX PE=1 SV=3	1	1	1	1	0	1	0	1	0	1	1.8	1.8	1.8	117.8	1042	1042	0	2.688	0	1.8	0	0	0	0	0	0	0	0	0	0	0				214	3284	TRUE	3707	8978	10898	10898	68;69
P42694	P42694	1	1	1	Probable helicase with zinc finger domain	HELZ	sp|P42694|HELZ_HUMAN Probable helicase with zinc finger domain OS=Homo sapiens OX=9606 GN=HELZ PE=1 SV=2	1	1	1	1	1	0	1	0	1	0	0.6	0.6	0.6	218.97	1942	1942	1	-2	0.6	0	0	0	0	0	0	0	0	0	0	0	0	+			215	384	TRUE	426	793	922	922
P45973	P45973	1	1	1	Chromobox protein homolog 5	CBX5	sp|P45973|CBX5_HUMAN Chromobox protein homolog 5 OS=Homo sapiens OX=9606 GN=CBX5 PE=1 SV=1	1	1	1	1	1	1	1	1	1	1	4.7	4.7	4.7	22.225	191	191	0.0073892	1.327	4.7	4.7	0	0	0	0	0	0	0	0	0	0	0				216	2543	TRUE	2896	7076;7077	8561;8562	8562	70
P46459	P46459	1	1	1	Vesicle-fusing ATPase	NSF	sp|P46459|NSF_HUMAN Vesicle-fusing ATPase OS=Homo sapiens OX=9606 GN=NSF PE=1 SV=3	1	1	1	1	1	1	1	1	1	1	1.3	1.3	1.3	82.593	744	744	0.0087719	1.1066	1.3	1.3	29112000	13897000	15215000	619400	295670	323730	0	11112000	1	1	2				217	1807	TRUE	2012	4775;4776	5827;5828	5828
P46531	P46531	4	2	2	Neurogenic locus notch homolog protein 1;Notch 1 extracellular truncation;Notch 1 intracellular domain	NOTCH1	sp|P46531|NOTC1_HUMAN Neurogenic locus notch homolog protein 1 OS=Homo sapiens OX=9606 GN=NOTCH1 PE=1 SV=4	1	4	2	2	4	4	2	2	2	2	2.4	1.6	1.6	272.5	2555	2555	0	2.6154	2.4	2.4	47593000	27724000	19869000	580400	338090	242310	0	14511000	2	1	3				218	565;2612;2960;3066	False;True;False;True	628;2977;3348;3460;3461	1183;1184;1185;7312;7313;7314;8140;8141;8142;8143;8144;8145;8146;8147;8148;8149;8150;8151;8152;8153;8154;8155;8156;8157;8158;8159;8160;8161;8162;8163;8164;8165;8166;8167;8361;8362	1352;1353;1354;1355;8837;8838;8839;9809;9810;9811;9812;9813;9814;9815;9816;9817;9818;9819;9820;9821;9822;9823;9824;9825;9826;9827;9828;9829;9830;9831;9832;9833;9834;9835;9836;9837;9838;9839;9840;9841;9842;9843;9844;9845;9846;9847;9848;9849;9850;9851;9852;9853;9854;9855;9856;9857;9858;9859;9860;9861;9862;9863;9864;9865;9866;10076;10077	1352;8839;9819;10077
P46781	P46781	4	4	4	40S ribosomal protein S9	RPS9	sp|P46781|RS9_HUMAN 40S ribosomal protein S9 OS=Homo sapiens OX=9606 GN=RPS9 PE=1 SV=3	1	4	4	4	0	4	0	4	0	4	18	18	18	22.591	194	194	0	3.4726	0	18	106970000	0	106970000	9724900	0	9724900	0	78128000	0	4	4				219	1272;1311;1672;2523	True;True;True;True	1417;1458;1852;2866	3246;3317;4205;6935	3917;3994;5093;8377	3917;3994;5093;8377
P46821;P78559	P46821;P78559	2;1	2;1	2;1	Microtubule-associated protein 1B;MAP1B heavy chain;MAP1 light chain LC1;Microtubule-associated protein 1A;MAP1A heavy chain;MAP1 light chain LC2	MAP1B;MAP1A	sp|P46821|MAP1B_HUMAN Microtubule-associated protein 1B OS=Homo sapiens OX=9606 GN=MAP1B PE=1 SV=2;sp|P78559|MAP1A_HUMAN Microtubule-associated protein 1A OS=Homo sapiens OX=9606 GN=MAP1A PE=1 SV=6	2	2	2	2	0	2	0	2	0	2	1	1	1	270.63	2468	2468;2803	0	6.6102	0	1	40431000	0	40431000	400310	0	400310	0	29528000	0	2	2				220	279;3056	True;True	314;3449	575;8345	636;10060	636;10060
P47870	P47870	1	1	1	Gamma-aminobutyric acid receptor subunit beta-2	GABRB2	sp|P47870|GBRB2_HUMAN Gamma-aminobutyric acid receptor subunit beta-2 OS=Homo sapiens OX=9606 GN=GABRB2 PE=1 SV=2	1	1	1	1	1	1	1	1	1	1	2.3	2.3	2.3	59.15	512	512	1	-2	2.3	2.3	0	0	0	0	0	0	0	0	0	0	0	+			221	1653	TRUE	1833	4176;4177	5062;5063	5063
P47897	P47897	23	23	23	Glutamine--tRNA ligase	QARS	sp|P47897|SYQ_HUMAN Glutamine--tRNA ligase OS=Homo sapiens OX=9606 GN=QARS PE=1 SV=1	1	23	23	23	15	20	15	20	15	20	36.1	36.1	36.1	87.798	775	775	0	130.9	24.8	31.5	1843400000	591470000	1252000000	40966000	13144000	27822000	714600000	770120000	16	22	38				222	8;106;173;480;508;525;526;794;889;1080;1214;1229;1376;1687;1894;2028;2103;2309;2576;2740;2921;3062;3264	True;True;True;True;True;True;True;True;True;True;True;True;True;True;True;True;True;True;True;True;True;True;True	9;118;190;538;566;584;585;891;996;1209;1353;1370;1528;1869;2111;2257;2358;2631;2937;3118;3306;3455;3456;3687	20;21;205;206;322;323;1029;1030;1078;1104;1105;1106;1107;1811;2005;2815;2816;3118;3119;3154;3447;4231;5057;5058;5391;5815;5816;6506;7253;7655;7656;8005;8006;8007;8008;8355;8356;8357;8943	22;23;229;230;349;350;1194;1195;1244;1271;1272;1273;1274;2123;2337;3422;3423;3777;3778;3813;4134;5119;6147;6148;6524;7112;7113;7910;8778;9246;9247;9624;9625;9626;9627;9628;10070;10071;10072;10863	23;230;349;1194;1244;1271;1273;2123;2337;3423;3778;3813;4134;5119;6147;6524;7113;7910;8778;9247;9627;10071;10863
P48751	P48751	1	1	1	Anion exchange protein 3	SLC4A3	sp|P48751|B3A3_HUMAN Anion exchange protein 3 OS=Homo sapiens OX=9606 GN=SLC4A3 PE=2 SV=2	1	1	1	1	0	1	0	1	0	1	1.1	1.1	1.1	135.79	1232	1232	1	-2	0	1.1	0	0	0	0	0	0	0	0	0	0	0	+			223	2970	TRUE	3359	8186	9886	9886
P49368	P49368	1	1	1	T-complex protein 1 subunit gamma	CCT3	sp|P49368|TCPG_HUMAN T-complex protein 1 subunit gamma OS=Homo sapiens OX=9606 GN=CCT3 PE=1 SV=4	1	1	1	1	0	1	0	1	0	1	2	2	2	60.533	545	545	0.005305	1.5674	0	2	17851000	0	17851000	575850	0	575850	0	13038000	0	1	1				224	1477	TRUE	1637	3622	4311	4311
P49589	P49589	1	1	1	Cysteine--tRNA ligase, cytoplasmic	CARS	sp|P49589|SYCC_HUMAN Cysteine--tRNA ligase, cytoplasmic OS=Homo sapiens OX=9606 GN=CARS PE=1 SV=3	1	1	1	1	1	0	1	0	1	0	1.9	1.9	1.9	85.472	748	748	0.0051414	1.5268	1.9	0	13313000	13313000	0	324700	324700	0	13313000	0	1	0	1				225	1420	TRUE	1574	3521	4208	4208
P49754	P49754	1	1	1	Vacuolar protein sorting-associated protein 41 homolog	VPS41	sp|P49754|VPS41_HUMAN Vacuolar protein sorting-associated protein 41 homolog OS=Homo sapiens OX=9606 GN=VPS41 PE=1 SV=3	1	1	1	1	1	1	1	1	1	1	2	2	2	98.565	854	854	1	-2	2	2	0	0	0	0	0	0	0	0	0	0	0	+			226	490	TRUE	548	1046;1047;1048;1049;1050;1051	1212;1213;1214;1215;1216;1217	1215
P49756	P49756	1	1	1	RNA-binding protein 25	RBM25	sp|P49756|RBM25_HUMAN RNA-binding protein 25 OS=Homo sapiens OX=9606 GN=RBM25 PE=1 SV=3	1	1	1	1	0	1	0	1	0	1	1.8	1.8	1.8	100.18	843	843	0.0088496	1.12	0	1.8	20264000	0	20264000	614070	0	614070	0	14800000	0	1	1				227	1785	TRUE	1985	4589	5566	5566
P49792	P49792	1	1	1	E3 SUMO-protein ligase RanBP2	RANBP2	sp|P49792|RBP2_HUMAN E3 SUMO-protein ligase RanBP2 OS=Homo sapiens OX=9606 GN=RANBP2 PE=1 SV=2	1	1	1	1	1	0	1	0	1	0	0.2	0.2	0.2	358.2	3224	3224	1	-2	0.2	0	0	0	0	0	0	0	0	0	0	0	0	+			228	2187	TRUE	2473	6060	7369	7369
P49796	P49796	1	1	1	Regulator of G-protein signaling 3	RGS3	sp|P49796|RGS3_HUMAN Regulator of G-protein signaling 3 OS=Homo sapiens OX=9606 GN=RGS3 PE=1 SV=2	1	1	1	1	0	1	0	1	0	1	1.2	1.2	1.2	132.33	1198	1198	0.0086393	1.0972	0	1.2	0	0	0	0	0	0	0	0	0	0	0				229	2563	TRUE	2921	7206	8719	8719	186;187
P49915	P49915	3	3	3	GMP synthase [glutamine-hydrolyzing]	GMPS	sp|P49915|GUAA_HUMAN GMP synthase [glutamine-hydrolyzing] OS=Homo sapiens OX=9606 GN=GMPS PE=1 SV=1	1	3	3	3	3	0	3	0	3	0	6.6	6.6	6.6	76.715	693	693	0	4.4402	6.6	0	93133000	93133000	0	2217500	2217500	0	93133000	0	3	0	3				230	632;1048;2382	True;True;True	709;1169;2716	1455;2716;6682	1730;3306;8109	1730;3306;8109
P49959	P49959	2	2	2	Double-strand break repair protein MRE11A	MRE11A	sp|P49959|MRE11_HUMAN Double-strand break repair protein MRE11 OS=Homo sapiens OX=9606 GN=MRE11 PE=1 SV=3	1	2	2	2	0	2	0	2	0	2	3.5	3.5	3.5	80.592	708	708	0	2.1357	0	3.5	61443000	0	61443000	1807100	0	1807100	0	44874000	0	2	2				231	1169;1265	True;True	1305;1410	3001;3233	3635;3903	3635;3903
P50416	P50416	1	1	1	Carnitine O-palmitoyltransferase 1, liver isoform	CPT1A	sp|P50416|CPT1A_HUMAN Carnitine O-palmitoyltransferase 1, liver isoform OS=Homo sapiens OX=9606 GN=CPT1A PE=1 SV=2	1	1	1	1	1	0	1	0	1	0	1.8	1.8	1.8	88.367	773	773	0.0087527	1.1066	1.8	0	0	0	0	0	0	0	0	0	1	0	1				232	1357	TRUE	1509	3413	4099	4099
P50990	P50990	3	3	3	T-complex protein 1 subunit theta	CCT8	sp|P50990|TCPQ_HUMAN T-complex protein 1 subunit theta OS=Homo sapiens OX=9606 GN=CCT8 PE=1 SV=4	1	3	3	3	0	3	0	3	0	3	6.8	6.8	6.8	59.62	548	548	0	5.6561	0	6.8	64157000	0	64157000	1734000	0	1734000	0	46857000	0	3	3				233	99;769;1691	True;True;True	110;863;1873	194;1751;4237	218;2060;5126	218;2060;5126
P50991	P50991	1	1	1	T-complex protein 1 subunit delta	CCT4	sp|P50991|TCPD_HUMAN T-complex protein 1 subunit delta OS=Homo sapiens OX=9606 GN=CCT4 PE=1 SV=4	1	1	1	1	0	1	0	1	0	1	3	3	3	57.924	539	539	0.0028986	1.8467	0	3	28371000	0	28371000	859710	0	859710	0	20720000	0	1	1				234	142	TRUE	157	269	296	296
P51114	P51114	8	6	6	Fragile X mental retardation syndrome-related protein 1	FXR1	sp|P51114|FXR1_HUMAN Fragile X mental retardation syndrome-related protein 1 OS=Homo sapiens OX=9606 GN=FXR1 PE=1 SV=3	1	8	6	6	8	5	6	3	6	3	16.3	12.9	12.9	69.72	621	621	0	11.468	16.3	10.5	256550000	190760000	65788000	9162400	6812800	2349600	171040000	67764000	8	3	11				235	107;604;1489;1598;1928;3275;3338;3377	True;True;True;True;False;False;True;True	119;676;1649;1770;2152;3698;3768;3812	207;208;1356;3639;3640;3935;3936;5148;5149;8965;8966;9094;9182;9183	231;232;1600;4328;4329;4667;4668;4669;6261;6262;6263;10885;10886;11019;11119;11120	231;1600;4328;4668;6263;10886;11019;11120
P51116	P51116	9	9	7	Fragile X mental retardation syndrome-related protein 2	FXR2	sp|P51116|FXR2_HUMAN Fragile X mental retardation syndrome-related protein 2 OS=Homo sapiens OX=9606 GN=FXR2 PE=1 SV=2	1	9	9	7	5	9	5	9	3	7	18.4	18.4	15.3	74.222	673	673	0	27.965	8	18.4	768550000	176310000	592240000	21958000	5037400	16921000	286440000	308180000	5	10	15				236	232;1078;1490;1599;1928;1950;2897;2962;3275	True;True;True;True;True;True;True;True;True	260;261;1207;1650;1771;2152;2174;3282;3350;3698	467;468;2812;2813;3641;3642;3937;5148;5149;5188;5189;7966;8169;8965;8966	517;518;3419;3420;4330;4331;4670;6261;6262;6263;6304;6305;9584;9868;10885;10886	518;3420;4330;4670;6263;6304;9584;9868;10886
P51587	P51587	1	1	1	Breast cancer type 2 susceptibility protein	BRCA2	sp|P51587|BRCA2_HUMAN Breast cancer type 2 susceptibility protein OS=Homo sapiens OX=9606 GN=BRCA2 PE=1 SV=3	1	1	1	1	0	1	0	1	0	1	0.5	0.5	0.5	384.2	3418	3418	1	-2	0	0.5	0	0	0	0	0	0	0	0	0	0	0	+			237	1513	TRUE	1675	3691	4380	4380
P51659	P51659	4	4	4	Peroxisomal multifunctional enzyme type 2;(3R)-hydroxyacyl-CoA dehydrogenase;Enoyl-CoA hydratase 2	HSD17B4	sp|P51659|DHB4_HUMAN Peroxisomal multifunctional enzyme type 2 OS=Homo sapiens OX=9606 GN=HSD17B4 PE=1 SV=3	1	4	4	4	1	3	1	3	1	3	6.7	6.7	6.7	79.685	736	736	0	4.3675	2.2	4.5	92533000	23992000	68541000	2203200	571230	1631900	0	50059000	1	3	4				238	254;295;2907;3310	True;True;True;True	287;331;3292;3733	518;600;7981;9027	576;664;9599;10950	576;664;9599;10950
P51812;Q15349;Q15418;Q9UK32	P51812;Q15349;Q15418;Q9UK32	2;1;1;1	2;1;1;1	2;1;1;1	Ribosomal protein S6 kinase alpha-3;Ribosomal protein S6 kinase alpha-2;Ribosomal protein S6 kinase alpha-1;Ribosomal protein S6 kinase alpha-6	RPS6KA3;RPS6KA2;RPS6KA1;RPS6KA6	sp|P51812|KS6A3_HUMAN Ribosomal protein S6 kinase alpha-3 OS=Homo sapiens OX=9606 GN=RPS6KA3 PE=1 SV=1;sp|Q15349|KS6A2_HUMAN Ribosomal protein S6 kinase alpha-2 OS=Homo sapiens OX=9606 GN=RPS6KA2 PE=1 SV=2;sp|Q15418|KS6A1_HUMAN Ribosomal protein S6 kinase	4	2	2	2	2	0	2	0	2	0	3.2	3.2	3.2	83.735	740	740;733;735;745	0.0051151	1.4782	3.2	0	30583000	30583000	0	695080	695080	0	30583000	0	2	0	2				239	1693;3499	True;True	1875;3945	4239;9402	5128;11353	5128;11353
P52272	P52272	22	22	22	Heterogeneous nuclear ribonucleoprotein M	HNRNPM	sp|P52272|HNRPM_HUMAN Heterogeneous nuclear ribonucleoprotein M OS=Homo sapiens OX=9606 GN=HNRNPM PE=1 SV=3	1	22	22	22	15	21	15	21	15	21	39.9	39.9	39.9	77.515	730	730	0	42.536	28.2	38.2	2355300000	969110000	1386200000	50113000	20619000	29493000	1011400000	811350000	22	26	48				240	76;410;805;821;1013;1014;1062;1396;1703;1770;2067;2088;2089;2090;2095;2097;2098;2154;2262;2427;2551;3249	True;True;True;True;True;True;True;True;True;True;True;True;True;True;True;True;True;True;True;True;True;True	84;452;903;921;1132;1133;1134;1185;1550;1886;1962;2307;2335;2336;2337;2345;2348;2349;2350;2351;2352;2353;2430;2562;2765;2907;3671	147;148;834;835;1829;1861;1862;2652;2653;2654;2655;2745;2746;3479;3480;4300;4457;4458;5730;5731;5777;5778;5779;5780;5781;5794;5797;5798;5799;5800;5801;5802;5803;5804;5805;5806;5807;5808;5977;6316;6317;6748;6749;7104;8919	163;164;965;966;2143;2144;2179;2180;3235;3236;3237;3238;3239;3336;3337;4166;4167;5208;5378;5379;7022;7023;7072;7073;7074;7075;7076;7089;7092;7093;7094;7095;7096;7097;7098;7099;7100;7101;7102;7103;7104;7283;7688;7689;8176;8177;8591;10838	164;965;2144;2180;3235;3238;3336;4166;5208;5378;7022;7073;7074;7076;7089;7092;7103;7283;7688;8176;8591;10838
P52732	P52732	66	66	66	Kinesin-like protein KIF11	KIF11	sp|P52732|KIF11_HUMAN Kinesin-like protein KIF11 OS=Homo sapiens OX=9606 GN=KIF11 PE=1 SV=2	1	66	66	66	43	63	43	63	43	63	57.6	57.6	57.6	119.16	1056	1056	0	323.31	41.8	57.6	27687000000	5799300000	21887000000	419500000	87868000	331630000	6507200000	14903000000	48	86	134				241	122;143;215;222;265;308;325;533;567;592;612;726;765;786;787;1036;1216;1299;1300;1304;1375;1504;1506;1507;1552;1592;1842;1843;1844;1882;1885;1886;1896;1932;1933;1934;1986;2004;2212;2222;2224;2260;2261;2398;2601;2633;2689;2734;2788;2898;2924;2953;2954;3023;3063;3064;3084;3100;3107;3112;3144;3164;3276;3387;3396;3397	True;True;True;True;True;True;True;True;True;True;True;True;True;True;True;True;True;True;True;True;True;True;True;True;True;True;True;True;True;True;True;True;True;True;True;True;True;True;True;True;True;True;True;True;True;True;True;True;True;True;True;True;True;True;True;True;True;True;True;True;True;True;True;True;True;True	136;158;240;249;299;300;345;363;593;630;660;685;686;818;859;880;881;1157;1355;1445;1446;1447;1451;1527;1664;1666;1667;1715;1763;2052;2053;2054;2098;2099;2102;2103;2113;2156;2157;2158;2210;2211;2231;2508;2509;2519;2521;2560;2561;2734;2963;3004;3062;3112;3167;3283;3309;3340;3341;3342;3415;3457;3458;3482;3498;3506;3512;3513;3514;3548;3574;3699;3822;3832;3833;3834	236;237;238;270;271;272;409;447;448;543;544;545;546;547;619;620;649;650;1119;1120;1188;1189;1257;1258;1413;1414;1415;1416;1417;1682;1746;1790;1791;1792;2689;2690;2691;2692;2693;3121;3122;3296;3297;3298;3299;3300;3301;3302;3308;3309;3445;3446;3661;3666;3667;3668;3669;3670;3671;3672;3758;3922;3923;4947;4948;4949;4950;4951;4952;4953;5034;5035;5036;5040;5041;5060;5061;5062;5155;5156;5157;5158;5159;51…	263;264;265;297;298;299;441;497;498;603;604;605;606;607;684;685;714;715;716;1286;1287;1358;1359;1430;1431;1686;1687;1688;1689;1690;1989;2054;2100;2101;2102;2103;3274;3275;3276;3277;3278;3780;3781;3970;3971;3972;3973;3974;3975;3976;3977;3984;3985;4132;4133;4350;4355;4356;4357;4358;4359;4360;4361;4447;4653;4654;6031;6032;6033;6034;6035;6036;6037;6123;6124;6125;6129;6130;6150;6151;6152;6269;6270;627…	265;298;441;498;606;685;715;1287;1359;1431;1690;1989;2054;2100;2103;3278;3780;3970;3974;3985;4132;4350;4357;4360;4447;4653;6032;6035;6037;6125;6129;6130;6150;6271;6274;6277;6363;6479;7593;7614;7616;7684;7685;8138;8814;9021;9143;9239;9334;9585;9632;9798;9800;9997;10073;10074;10312;10339;10356;10369;10429;10496;10887;11138;11158;11159	71;72;73;74;75
P52756	P52756	2	2	2	RNA-binding protein 5	RBM5	sp|P52756|RBM5_HUMAN RNA-binding protein 5 OS=Homo sapiens OX=9606 GN=RBM5 PE=1 SV=2	1	2	2	2	0	2	0	2	0	2	4.8	4.8	4.8	92.153	815	815	0	2.3951	0	4.8	33559000	0	33559000	958830	0	958830	0	24510000	0	2	2				242	1047;2218	True;True	1168;2515	2715;6234	3305;7604	3305;7604
P53985	P53985	1	1	1	Monocarboxylate transporter 1	SLC16A1	sp|P53985|MOT1_HUMAN Monocarboxylate transporter 1 OS=Homo sapiens OX=9606 GN=SLC16A1 PE=1 SV=3	1	1	1	1	1	1	1	1	1	1	2.4	2.4	2.4	53.944	500	500	0.005277	1.5659	2.4	2.4	49726000	24052000	25674000	3551900	1718000	1833800	0	18751000	1	1	2				243	427	TRUE	469	864;865	997;998	997
P54105	P54105	2	2	2	Methylosome subunit pICln	CLNS1A	sp|P54105|ICLN_HUMAN Methylosome subunit pICln OS=Homo sapiens OX=9606 GN=CLNS1A PE=1 SV=1	1	2	2	2	1	2	1	2	1	2	16	16	16	26.215	237	237	0	6.6677	5.5	16	142960000	33006000	109950000	17870000	4125800	13744000	0	80303000	2	1	3				244	1040;1983	True;True	1161;2207	2698;2699;5243	3283;3284;3285;6359	3283;6359
P54578	P54578	1	1	1	Ubiquitin carboxyl-terminal hydrolase 14	USP14	sp|P54578|UBP14_HUMAN Ubiquitin carboxyl-terminal hydrolase 14 OS=Homo sapiens OX=9606 GN=USP14 PE=1 SV=3	1	1	1	1	0	1	0	1	0	1	3.8	3.8	3.8	56.068	494	494	1	-2	0	3.8	0	0	0	0	0	0	0	0	0	0	0	+			245	205	TRUE	229	392	423	423
P54762	P54762	2	2	2	Ephrin type-B receptor 1	EPHB1	sp|P54762|EPHB1_HUMAN Ephrin type-B receptor 1 OS=Homo sapiens OX=9606 GN=EPHB1 PE=1 SV=1	1	2	2	2	2	1	2	1	2	1	2.5	2.5	2.5	109.88	984	984	0.0069767	1.2067	2.5	1	0	0	0	0	0	0	0	0	0	0	0				246	1496;3520	True;True	1656;3968;3969	3650;3651;9451;9452	4339;4340;11404;11405	4340;11405
P54886	P54886	21	21	21	Delta-1-pyrroline-5-carboxylate synthase;Glutamate 5-kinase;Gamma-glutamyl phosphate reductase	ALDH18A1	sp|P54886|P5CS_HUMAN Delta-1-pyrroline-5-carboxylate synthase OS=Homo sapiens OX=9606 GN=ALDH18A1 PE=1 SV=2	1	21	21	21	17	17	17	17	17	17	36.2	36.2	36.2	87.301	795	795	0	69.471	30.4	29.7	2424200000	1107200000	1317000000	53871000	24605000	29266000	1038700000	1030400000	18	19	37				247	59;488;661;780;953;1025;1082;1364;1629;1736;1901;1949;2101;2116;2257;2386;2440;3065;3250;3384;3528	True;True;True;True;True;True;True;True;True;True;True;True;True;True;True;True;True;True;True;True;True	65;546;740;874;1061;1146;1211;1516;1806;1923;2118;2173;2356;2378;2555;2556;2720;2779;3459;3672;3673;3819;3978	121;122;123;124;1044;1505;1779;1780;2127;2675;2676;2819;2820;3424;3425;3426;3427;4014;4015;4375;4376;4377;4378;5071;5072;5186;5187;5812;5813;5867;6303;6304;6305;6687;6771;6772;8360;8920;8921;9195;9466	137;138;139;140;1210;1782;2089;2090;2484;3260;3261;3426;3427;4110;4111;4112;4113;4770;4771;5292;5293;5294;5295;6161;6162;6302;6303;7108;7109;7166;7674;7675;7676;8114;8199;8200;10075;10839;10840;11133;11419	140;1210;1782;2090;2484;3261;3427;4111;4770;5292;6162;6302;7108;7166;7676;8114;8199;10075;10839;11133;11419
P55072	P55072	26	26	26	Transitional endoplasmic reticulum ATPase	VCP	sp|P55072|TERA_HUMAN Transitional endoplasmic reticulum ATPase OS=Homo sapiens OX=9606 GN=VCP PE=1 SV=4	1	26	26	26	14	25	14	25	14	25	49.4	49.4	49.4	89.321	806	806	0	95.618	25.2	48.4	2644100000	524550000	2119500000	58758000	11657000	47101000	741830000	1330700000	15	36	51				248	100;229;396;506;651;667;728;737;955;990;1127;1317;1535;1606;1614;1618;1649;1697;1757;2073;2170;2337;2380;2597;3272;3446	True;True;True;True;True;True;True;True;True;True;True;True;True;True;True;True;True;True;True;True;True;True;True;True;True;True	111;257;438;564;728;746;820;830;1063;1108;1260;1464;1698;1780;1788;1793;1829;1879;1944;2314;2454;2664;2713;2959;3695;3889	195;196;461;462;463;813;1076;1486;1487;1488;1489;1512;1513;1685;1703;1704;1705;2130;2610;2917;3326;3727;3728;3968;3969;3980;3988;3989;3990;4167;4168;4244;4412;4413;4414;5740;5741;6026;6027;6028;6558;6559;6560;6561;6677;7285;8962;9310;9311	219;220;511;512;513;942;1242;1762;1763;1764;1765;1789;1790;1992;2011;2012;2013;2487;3192;3545;3546;4004;4416;4417;4722;4723;4735;4744;4745;4746;5053;5054;5133;5329;5330;5331;5332;7033;7034;7332;7333;7334;7964;7965;7966;7967;7968;8104;8810;10882;11257;11258	220;512;942;1242;1765;1790;1992;2013;2487;3192;3546;4004;4417;4722;4735;4746;5054;5133;5332;7033;7333;7968;8104;8810;10882;11258
P55884	P55884	20	20	20	Eukaryotic translation initiation factor 3 subunit B	EIF3B	sp|P55884|EIF3B_HUMAN Eukaryotic translation initiation factor 3 subunit B OS=Homo sapiens OX=9606 GN=EIF3B PE=1 SV=3	1	20	20	20	10	20	10	20	10	20	35.5	35.5	35.5	92.48	814	814	0	68.637	17.8	35.5	2823100000	539190000	2283900000	78419000	14978000	63442000	716740000	1396600000	12	25	37				249	481;482;724;784;896;981;1003;1119;1122;1146;2147;2253;2371;2522;3099;3203;3340;3402;3533;3568	True;True;True;True;True;True;True;True;True;True;True;True;True;True;True;True;True;True;True;True	539;540;816;878;1003;1099;1122;1252;1255;1281;2417;2418;2551;2704;2865;3497;3617;3770;3841;3842;3983;3984;4023	1031;1032;1679;1787;1788;2036;2037;2594;2634;2901;2902;2907;2908;2909;2910;2952;2953;2954;5934;5935;5936;5937;5938;6297;6298;6665;6934;8517;8782;9097;9229;9230;9231;9232;9473;9474;9531;9532	1196;1197;1198;1986;2097;2098;2392;2393;3176;3217;3529;3530;3535;3536;3537;3538;3585;3586;3587;7237;7238;7239;7240;7241;7668;7669;8092;8376;10337;10676;11022;11172;11173;11174;11175;11426;11427;11486;11487	1196;1198;1986;2097;2392;3176;3217;3529;3536;3586;7238;7668;8092;8376;10337;10676;11022;11174;11427;11486	188
P56192	P56192	3	3	3	Methionine--tRNA ligase, cytoplasmic	MARS	sp|P56192|SYMC_HUMAN Methionine--tRNA ligase, cytoplasmic OS=Homo sapiens OX=9606 GN=MARS PE=1 SV=2	1	3	3	3	1	3	1	3	1	3	3.8	3.8	3.8	101.11	900	900	0	5.765	1.1	3.8	81667000	12358000	69309000	1991900	301420	1690500	0	50619000	1	3	4				250	1463;1661;2494	True;True;True	1623;1841;2835	3600;4187;4188;6870	4288;5073;5074;8299	4288;5074;8299
P57071	P57071	1	1	1	PR domain zinc finger protein 15	PRDM15	sp|P57071|PRD15_HUMAN PR domain zinc finger protein 15 OS=Homo sapiens OX=9606 GN=PRDM15 PE=1 SV=4	1	1	1	1	0	1	0	1	0	1	0.7	0.7	0.7	169.27	1507	1507	1	-2	0	0.7	0	0	0	0	0	0	0	0	0	0	0	+			251	710	TRUE	801	1653	1958	1958
P57740	P57740	1	1	1	Nuclear pore complex protein Nup107	NUP107	sp|P57740|NU107_HUMAN Nuclear pore complex protein Nup107 OS=Homo sapiens OX=9606 GN=NUP107 PE=1 SV=1	1	1	1	1	0	1	0	1	0	1	1.8	1.8	1.8	106.37	925	925	1	-2	0	1.8	0	0	0	0	0	0	0	0	0	0	0	+			252	566	TRUE	629	1186;1187	1356;1357	1356
P59051	P59051	1	1	1	Putative uncharacterized protein encoded by BRWD1-AS2	BRWD1-AS2	sp|P59051|BRAS2_HUMAN Putative uncharacterized protein encoded by BRWD1-AS2 OS=Homo sapiens OX=9606 GN=BRWD1-AS2 PE=5 SV=1	1	1	1	1	0	1	0	1	0	1	13.8	13.8	13.8	16.131	145	145	1	-2	0	13.8	0	0	0	0	0	0	0	0	0	0	0	+			253	2377	TRUE	2710	6674	8101	8101
P59535	P59535	1	1	1	Taste receptor type 2 member 40	TAS2R40	sp|P59535|T2R40_HUMAN Taste receptor type 2 member 40 OS=Homo sapiens OX=9606 GN=TAS2R40 PE=2 SV=1	1	1	1	1	1	0	1	0	1	0	5.6	5.6	5.6	36.811	323	323	1	-2	5.6	0	0	0	0	0	0	0	0	0	0	0	0	+			254	1834	TRUE	2044	4936	6020	6020
P60709;P63261;Q6S8J3	P60709;P63261	3;3;1	3;3;1	3;3;1	Actin, cytoplasmic 1;Actin, cytoplasmic 1, N-terminally processed;Actin, cytoplasmic 2;Actin, cytoplasmic 2, N-terminally processed	ACTB;ACTG1	sp|P60709|ACTB_HUMAN Actin, cytoplasmic 1 OS=Homo sapiens OX=9606 GN=ACTB PE=1 SV=1;sp|P63261|ACTG_HUMAN Actin, cytoplasmic 2 OS=Homo sapiens OX=9606 GN=ACTG1 PE=1 SV=1	3	3	3	3	3	1	3	1	3	1	22.1	22.1	22.1	41.736	375	375;375;1075	0	18.317	22.1	8	220070000	190090000	29975000	11003000	9504500	1498800	130440000	0	6	1	7				255	884;1639;3115	True;True;True	989;990;1819;3517;3518	1994;1995;1996;4140;8552;8553;8554	2325;2326;2327;5025;10374;10375;10376;10377	2327;5025;10376
P61247	P61247	5	5	5	40S ribosomal protein S3a	RPS3A	sp|P61247|RS3A_HUMAN 40S ribosomal protein S3a OS=Homo sapiens OX=9606 GN=RPS3A PE=1 SV=2	1	5	5	5	1	5	1	5	1	5	22.3	22.3	22.3	29.945	264	264	0	6.6287	4.5	22.3	249430000	18321000	231110000	14672000	1077700	13595000	0	168790000	1	5	6				256	185;750;1747;3114;3226	True;True;True;True;True	207;843;1934;3516;3647	352;1723;4397;4398;8551;8882	381;2031;5314;5315;10373;10801	381;2031;5315;10373;10801
P61313	P61313	1	1	1	60S ribosomal protein L15	RPL15	sp|P61313|RL15_HUMAN 60S ribosomal protein L15 OS=Homo sapiens OX=9606 GN=RPL15 PE=1 SV=2	1	1	1	1	0	1	0	1	0	1	5.9	5.9	5.9	24.146	204	204	0.0053908	1.6083	0	5.9	30537000	0	30537000	2776100	0	2776100	0	22303000	0	1	1				257	806	TRUE	904	1830	2145	2145
P61626	P61626	4	4	4	Lysozyme C	LYZ	sp|P61626|LYSC_HUMAN Lysozyme C OS=Homo sapiens OX=9606 GN=LYZ PE=1 SV=1	1	4	4	4	4	0	4	0	4	0	25	25	25	16.537	148	148	0	6.2905	25	0	326360000	326360000	0	36262000	36262000	0	326360000	0	4	0	4				258	1715;2605;2859;3449	True;True;True;True	1899;2968;3243;3893	4320;7295;7897;9317	5228;8820;9512;11264	5228;8820;9512;11264
P61978	P61978	6	6	6	Heterogeneous nuclear ribonucleoprotein K	HNRNPK	sp|P61978|HNRPK_HUMAN Heterogeneous nuclear ribonucleoprotein K OS=Homo sapiens OX=9606 GN=HNRNPK PE=1 SV=1	1	6	6	6	2	6	2	6	2	6	20.5	20.5	20.5	50.976	463	463	0	14.729	6.3	20.5	289310000	31424000	257890000	12579000	1366300	11213000	65377000	154390000	2	6	8				259	419;1108;1327;1340;1825;2928	True;True;True;True;True;True	461;1241;1474;1490;2032;3313	847;2883;3340;3341;3383;4813;8075;8076	978;3511;4018;4019;4068;5868;9741;9742	978;3511;4018;4068;5868;9741
P62241	P62241	3	3	3	40S ribosomal protein S8	RPS8	sp|P62241|RS8_HUMAN 40S ribosomal protein S8 OS=Homo sapiens OX=9606 GN=RPS8 PE=1 SV=2	1	3	3	3	0	3	0	3	0	3	16.8	16.8	16.8	24.205	208	208	0	10.014	0	16.8	73004000	0	73004000	8111500	0	8111500	0	53318000	0	3	3				260	628;1324;2530	True;True;True	703;1471;2874	1442;3334;6970	1715;4012;8428	1715;4012;8428
P62249	P62249	2	2	2	40S ribosomal protein S16	RPS16	sp|P62249|RS16_HUMAN 40S ribosomal protein S16 OS=Homo sapiens OX=9606 GN=RPS16 PE=1 SV=2	1	2	2	2	1	2	1	2	1	2	11.6	11.6	11.6	16.445	146	146	0	2.111	6.8	11.6	64197000	16290000	47907000	5836100	1481000	4355100	0	34988000	1	2	3				261	772;1810	True;True	866;2015	1754;4781;4782	2063;5833;5834	2063;5834
P62266	P62266	1	1	1	40S ribosomal protein S23	RPS23	sp|P62266|RS23_HUMAN 40S ribosomal protein S23 OS=Homo sapiens OX=9606 GN=RPS23 PE=1 SV=3	1	1	1	1	1	1	1	1	1	1	7.7	7.7	7.7	15.807	143	143	0.0052083	1.5379	7.7	7.7	63634000	16244000	47391000	10606000	2707300	7898400	0	34611000	1	1	2				262	3181	TRUE	3591	8692;8693	10524;10525	10525
P62280	P62280	1	1	1	40S ribosomal protein S11	RPS11	sp|P62280|RS11_HUMAN 40S ribosomal protein S11 OS=Homo sapiens OX=9606 GN=RPS11 PE=1 SV=3	1	1	1	1	1	1	1	1	1	1	5.1	5.1	5.1	18.431	158	158	0.0089485	1.133	5.1	5.1	78156000	17491000	60665000	7815600	1749100	6066500	0	44306000	1	1	2				263	1378	TRUE	1530	3449;3450	4136;4137	4137
P62318	P62318	2	2	2	Small nuclear ribonucleoprotein Sm D3	SNRPD3	sp|P62318|SMD3_HUMAN Small nuclear ribonucleoprotein Sm D3 OS=Homo sapiens OX=9606 GN=SNRPD3 PE=1 SV=1	1	2	2	2	0	2	0	2	0	2	15.1	15.1	15.1	13.916	126	126	0	2.3915	0	15.1	93260000	0	93260000	15543000	0	15543000	0	68112000	0	2	2				264	855;3187	True;True	958;3601	1945;8758	2272;10649	2272;10649
P62753	P62753	3	3	3	40S ribosomal protein S6	RPS6	sp|P62753|RS6_HUMAN 40S ribosomal protein S6 OS=Homo sapiens OX=9606 GN=RPS6 PE=1 SV=1	1	3	3	3	0	3	0	3	0	3	17.7	17.7	17.7	28.68	249	249	0	4.5452	0	17.7	132240000	0	132240000	16530000	0	16530000	0	96580000	0	4	4				265	1537;1738;2066	True;True;True	1700;1925;2306	3730;3731;4381;5729	4419;4420;5298;7021	4419;5298;7021
P62854	P62854	1	1	1	40S ribosomal protein S26	RPS26	sp|P62854|RS26_HUMAN 40S ribosomal protein S26 OS=Homo sapiens OX=9606 GN=RPS26 PE=1 SV=3	1	1	1	1	0	1	0	1	0	1	13	13	13	13.015	115	115	0	1.871	0	13	15907000	0	15907000	3181400	0	3181400	0	11617000	0	2	2				266	403	TRUE	445	823	952;953	953
P62913	P62913	1	1	1	60S ribosomal protein L11	RPL11	sp|P62913|RL11_HUMAN 60S ribosomal protein L11 OS=Homo sapiens OX=9606 GN=RPL11 PE=1 SV=2	1	1	1	1	0	1	0	1	0	1	7.9	7.9	7.9	20.252	178	178	0	2.173	0	7.9	26524000	0	26524000	2652400	0	2652400	0	19371000	0	2	2				267	3304	TRUE	3727	9015	10937;10938	10938
P63244	P63244	4	4	4	Guanine nucleotide-binding protein subunit beta-2-like 1;Guanine nucleotide-binding protein subunit beta-2-like 1, N-terminally processed	GNB2L1	sp|P63244|RACK1_HUMAN Receptor of activated protein C kinase 1 OS=Homo sapiens OX=9606 GN=RACK1 PE=1 SV=3	1	4	4	4	0	4	0	4	0	4	12.9	12.9	12.9	35.076	317	317	0	11.452	0	12.9	69539000	0	69539000	3476900	0	3476900	0	50787000	0	4	4				268	378;1341;2940;3435	True;True;True;True	420;1491;3326;3877	786;3384;8099;9291	914;4069;9765;11236	914;4069;9765;11236
P67936	P67936	1	1	1	Tropomyosin alpha-4 chain	TPM4	sp|P67936|TPM4_HUMAN Tropomyosin alpha-4 chain OS=Homo sapiens OX=9606 GN=TPM4 PE=1 SV=3	1	1	1	1	1	1	1	1	1	1	4.8	4.8	4.8	28.521	248	248	0	2.009	4.8	4.8	0	0	0	0	0	0	0	0	0	0	0				269	2063	TRUE	2301;2302	5698;5699;5700;5701;5702;5703;5704;5705;5706;5707;5708;5709;5710;5711;5712;5713;5714;5715;5716;5717;5718;5719;5720;5721;5722	6969;6970;6971;6972;6973;6974;6975;6976;6977;6978;6979;6980;6981;6982;6983;6984;6985;6986;6987;6988;6989;6990;6991;6992;6993;6994;6995;6996;6997;6998;6999;7000;7001;7002;7003;7004;7005;7006;7007;7008;7009;7010;7011;7012;7013;7014	7005	76
P68104;Q5VTE0;Q05639	P68104;Q5VTE0	3;3;1	3;3;1	3;3;1	Elongation factor 1-alpha 1;Putative elongation factor 1-alpha-like 3	EEF1A1;EEF1A1P5	sp|P68104|EF1A1_HUMAN Elongation factor 1-alpha 1 OS=Homo sapiens OX=9606 GN=EEF1A1 PE=1 SV=1;sp|Q5VTE0|EF1A3_HUMAN Putative elongation factor 1-alpha-like 3 OS=Homo sapiens OX=9606 GN=EEF1A1P5 PE=5 SV=1	3	3	3	3	3	1	3	1	3	1	10.4	10.4	10.4	50.14	462	462;462;463	0	3.4738	10.4	5.2	178010000	113180000	64834000	8476800	5389400	3087300	113180000	0	2	1	3				270	1911;3221;3574	True;True;True	2129;3641;3642;4029	5095;8874;8875;8876;9538	6186;10793;10794;10795;11493	6186;10794;11493
P68363;P68366;Q9H853;A6NHL2	P68363;P68366	14;10;1;1	14;10;1;1	1;1;0;0	Tubulin alpha-1B chain;Tubulin alpha-4A chain	TUBA1B;TUBA4A	sp|P68363|TBA1B_HUMAN Tubulin alpha-1B chain OS=Homo sapiens OX=9606 GN=TUBA1B PE=1 SV=1;sp|P68366|TBA4A_HUMAN Tubulin alpha-4A chain OS=Homo sapiens OX=9606 GN=TUBA4A PE=1 SV=1	4	14	14	1	14	11	14	11	1	1	46.6	46.6	2.9	50.151	451	451;448;241;446	0	61.269	46.6	37.5	2303800000	1103300000	1200500000	109700000	52537000	57168000	1049800000	930240000	18	15	33				271	264;274;297;511;600;1314;1642;1753;1982;2248;2464;2710;2990;3242	True;True;True;True;True;True;True;True;True;True;True;True;True;True	298;309;333;569;671;1461;1822;1940;2206;2546;2803;3088;3380;3664	540;541;542;564;565;566;567;602;1081;1082;1351;3320;3321;4147;4148;4406;4407;5242;6289;6290;6291;6808;6809;6810;6811;7608;7609;8222;8223;8907;8908	599;600;601;602;625;626;627;628;666;1247;1248;1595;3997;3998;3999;5033;5034;5323;5324;6358;7660;7661;7662;8237;8238;8239;8240;9198;9199;9927;9928;9929;10826;10827	600;625;666;1247;1595;3999;5033;5324;6358;7662;8239;9198;9928;10827
P68371;P04350;A6NNZ2;CON__ENSEMBL:ENSBTAP00000025008;Q9H4B7	P68371;P04350	18;12;4;3;3	5;3;0;0;0	2;1;0;0;0	Tubulin beta-4B chain;Tubulin beta-4A chain	TUBB4B;TUBB4A	sp|P68371|TBB4B_HUMAN Tubulin beta-4B chain OS=Homo sapiens OX=9606 GN=TUBB4B PE=1 SV=1;sp|P04350|TBB4A_HUMAN Tubulin beta-4A chain OS=Homo sapiens OX=9606 GN=TUBB4A PE=1 SV=2	5	18	5	2	17	16	4	5	1	2	51.2	19.6	8.8	49.83	445	445;444;444;536;451	0	18.023	48.5	47.6	446050000	152800000	293250000	22303000	7640100	14663000	190180000	176800000	4	4	8				272	166;280;735;872;932;1001;1002;1393;1402;1443;1556;1634;1722;2141;2143;2321;2679;3532	True;True;False;False;True;False;False;False;True;False;False;False;False;True;False;False;False;False	182;315;828;976;1039;1120;1121;1547;1556;1598;1599;1719;1814;1906;1907;2410;2413;2647;3052;3982	306;307;576;577;1700;1971;1972;2091;2092;2628;2629;2630;2631;2632;2633;3475;3476;3490;3562;3563;3564;3767;3768;4133;4134;4334;4335;4336;4337;4338;4339;5925;5926;5930;6534;6535;7531;7532;9471;9472	333;334;637;638;2008;2300;2301;2302;2303;2448;2449;3211;3212;3213;3214;3215;3216;4162;4163;4177;4249;4250;4251;4456;4457;5018;5019;5242;5243;5244;5245;5246;5247;5248;7227;7228;7232;7940;7941;9117;9118;9119;11424;11425	333;637;2008;2303;2449;3212;3213;4162;4177;4250;4456;5019;5245;7228;7232;7940;9119;11424
P68431	P68431	1	1	1	Histone H3.1	HIST1H3A	sp|P68431|H31_HUMAN Histone H3.1 OS=Homo sapiens OX=9606 GN=HIST1H3A PE=1 SV=2	1	1	1	1	1	0	1	0	1	0	23.5	23.5	23.5	15.404	136	136	1	-2	23.5	0	0	0	0	0	0	0	0	0	0	0	0	+			273	882	TRUE	986;987	1990;1991;1992	2321;2322;2323	2321	189
P78362	P78362	3	1	1	SRSF protein kinase 2;SRSF protein kinase 2 N-terminal;SRSF protein kinase 2 C-terminal	SRPK2	sp|P78362|SRPK2_HUMAN SRSF protein kinase 2 OS=Homo sapiens OX=9606 GN=SRPK2 PE=1 SV=3	1	3	1	1	1	3	0	1	0	1	4.8	1.7	1.7	77.526	688	688	0.0050505	1.4293	1.7	4.8	22740000	0	22740000	784120	0	784120	0	16608000	0	1	1				274	1;1157;1245	True;False;False	1;1293;1389	3;2980;3200;3201	5;3613;3866;3867	5;3613;3867
P78371	P78371	3	3	3	T-complex protein 1 subunit beta	CCT2	sp|P78371|TCPB_HUMAN T-complex protein 1 subunit beta OS=Homo sapiens OX=9606 GN=CCT2 PE=1 SV=4	1	3	3	3	1	2	1	2	1	2	8.8	8.8	8.8	57.488	535	535	0	5.0339	2.8	6	16599000	0	16599000	518720	0	518720	0	12123000	0	2	2				275	233;357;1625	True;True;True	262;396;1800	469;735;3999	519;860;4755	519;860;4755
P81605	P81605	1	1	1	Dermcidin;Survival-promoting peptide;DCD-1	DCD	sp|P81605|DCD_HUMAN Dermcidin OS=Homo sapiens OX=9606 GN=DCD PE=1 SV=2	1	1	1	1	1	1	1	1	1	1	12.7	12.7	12.7	11.284	110	110	0	8.0274	12.7	12.7	147620000	114660000	32953000	29523000	22933000	6590600	114660000	0	2	1	3				276	1710	TRUE	1894	4312;4313;4314	5220;5221;5222	5221
P82094	P82094	1	1	1	TATA element modulatory factor	TMF1	sp|P82094|TMF1_HUMAN TATA element modulatory factor OS=Homo sapiens OX=9606 GN=TMF1 PE=1 SV=2	1	1	1	1	0	1	0	1	0	1	1.5	1.5	1.5	122.84	1093	1093	0.0052219	1.5475	0	1.5	0	0	0	0	0	0	0	0	0	0	0				277	626	TRUE	700	1438	1711	1711	190;191
P82914	P82914	1	1	1	28S ribosomal protein S15, mitochondrial	MRPS15	sp|P82914|RT15_HUMAN 28S ribosomal protein S15, mitochondrial OS=Homo sapiens OX=9606 GN=MRPS15 PE=1 SV=1	1	1	1	1	1	0	1	0	1	0	3.9	3.9	3.9	29.842	257	257	1	-2	3.9	0	20711000	20711000	0	1380700	1380700	0	20711000	0	0	0	0	+			278	1859	TRUE	2073	4998	6084	6084
P84090	P84090	2	2	2	Enhancer of rudimentary homolog	ERH	sp|P84090|ERH_HUMAN Enhancer of rudimentary homolog OS=Homo sapiens OX=9606 GN=ERH PE=1 SV=1	1	2	2	2	1	2	1	2	1	2	15.4	15.4	15.4	12.259	104	104	0	46.369	10.6	15.4	169270000	36444000	132820000	33853000	7288800	26564000	0	97005000	1	2	3				279	2690;2691	True;True	3063;3064	7556;7557;7558	9144;9145;9146	9145;9146
P98175	P98175	38	38	38	RNA-binding protein 10	RBM10	sp|P98175|RBM10_HUMAN RNA-binding protein 10 OS=Homo sapiens OX=9606 GN=RBM10 PE=1 SV=3	1	38	38	38	28	35	28	35	28	35	46.9	46.9	46.9	103.53	930	930	0	291.12	39.5	45.2	13417000000	4111300000	9305700000	344030000	105420000	238610000	3489700000	6439600000	37	54	91				280	96;208;235;314;387;388;395;654;703;704;959;970;1071;1087;1106;1212;1394;1555;1575;1650;2122;2123;2124;2259;2312;2313;2314;2429;2639;2823;2996;3165;3166;3167;3388;3455;3492;3493	True;True;True;True;True;True;True;True;True;True;True;True;True;True;True;True;True;True;True;True;True;True;True;True;True;True;True;True;True;True;True;True;True;True;True;True;True;True	107;232;233;265;351;429;430;437;731;794;795;1068;1069;1087;1196;1197;1216;1238;1351;1548;1718;1742;1830;2387;2388;2389;2390;2391;2558;2559;2634;2635;2636;2637;2767;3010;3205;3387;3575;3576;3577;3823;3824;3899;3900;3938;3939	190;395;396;397;398;399;476;629;799;800;811;812;1492;1493;1640;1641;1642;1643;1644;2136;2137;2138;2139;2567;2568;2569;2570;2794;2795;2796;2797;2826;2877;2878;3114;3477;3766;3846;4169;4170;5881;5882;5883;5884;5885;5886;5887;5888;5889;5890;5891;5892;6307;6308;6309;6310;6311;6511;6512;6513;6514;6515;6516;6751;6752;7451;7452;7453;7454;7822;7823;7824;8233;8666;8667;8668;8669;8670;8671;8672;8673;9201;9…	214;426;427;428;429;430;431;526;694;928;929;940;941;1768;1769;1944;1945;1946;1947;1948;2493;2494;2495;2496;3148;3149;3150;3151;3400;3401;3402;3403;3404;3434;3505;3506;3773;4164;4455;4562;5055;5056;7181;7182;7183;7184;7185;7186;7187;7188;7189;7190;7191;7192;7678;7679;7680;7681;7682;7683;7915;7916;7917;7918;7919;7920;7921;8179;8180;9030;9031;9032;9033;9430;9431;9432;9939;10497;10498;10499;10500;105…	214;430;526;694;928;929;940;1769;1945;1947;2495;3149;3401;3434;3506;3773;4164;4455;4562;5055;7181;7184;7192;7681;7917;7919;7921;8180;9032;9431;9939;10498;10502;10505;11140;11271;11342;11343	77
Q00325	Q00325	1	1	1	Phosphate carrier protein, mitochondrial	SLC25A3	sp|Q00325|MPCP_HUMAN Phosphate carrier protein, mitochondrial OS=Homo sapiens OX=9606 GN=SLC25A3 PE=1 SV=2	1	1	1	1	1	0	1	0	1	0	2.2	2.2	2.2	40.094	362	362	0.0055096	1.6907	2.2	0	18180000	18180000	0	1010000	1010000	0	18180000	0	1	0	1				281	1123	TRUE	1256	2911	3539	3539
Q00610;P53675	Q00610	9;3	9;3	9;3	Clathrin heavy chain 1	CLTC	sp|Q00610|CLH1_HUMAN Clathrin heavy chain 1 OS=Homo sapiens OX=9606 GN=CLTC PE=1 SV=5	2	9	9	9	0	9	0	9	0	9	7.6	7.6	7.6	191.61	1675	1675;1640	0	19.947	0	7.6	175190000	0	175190000	1946500	0	1946500	0	127950000	0	9	9				282	1476;1617;1630;1872;2264;2876;2884;3036;3180	True;True;True;True;True;True;True;True;True	1636;1792;1807;2086;2564;3261;3269;3428;3590	3621;3987;4016;5016;6319;7932;7944;8305;8691	4310;4743;4772;6102;7691;9548;9561;10017;10523	4310;4743;4772;6102;7691;9548;9561;10017;10523
Q00839	Q00839	12	12	12	Heterogeneous nuclear ribonucleoprotein U	HNRNPU	sp|Q00839|HNRPU_HUMAN Heterogeneous nuclear ribonucleoprotein U OS=Homo sapiens OX=9606 GN=HNRNPU PE=1 SV=6	1	12	12	12	7	12	7	12	7	12	20.8	20.8	20.8	90.583	825	825	0	36.505	11.5	20.8	930430000	218290000	712130000	25147000	5899800	19247000	285460000	431670000	7	13	20				283	397;615;616;747;1144;1903;1923;2199;2210;2479;2837;3545	True;True;True;True;True;True;True;True;True;True;True;True	439;689;690;840;1279;2121;2147;2485;2505;2506;2819;3220;3997;3998	814;815;1421;1422;1423;1719;2949;2950;5081;5082;5141;5142;6079;6080;6213;6214;6215;6216;6834;7845;7846;7847;9498;9499	943;944;1694;1695;1696;2027;3582;3583;6171;6172;6173;6254;6255;7390;7391;7583;7584;7585;7586;8263;9454;9455;9456;9457;11453;11454	943;1694;1695;2027;3583;6173;6254;7390;7584;8263;9456;11454	78;79
Q01433	Q01433	2	2	2	AMP deaminase 2	AMPD2	sp|Q01433|AMPD2_HUMAN AMP deaminase 2 OS=Homo sapiens OX=9606 GN=AMPD2 PE=1 SV=2	1	2	2	2	1	2	1	2	1	2	2.8	2.8	2.8	100.69	879	879	0.0054054	1.6195	1.5	2.8	85824000	20653000	65171000	2145600	516320	1629300	0	47597000	1	1	2				284	1179;3531	True;True	1315;3981	3017;9469;9470	3651;11422;11423	3651;11423
Q01804	Q01804	28	28	28	OTU domain-containing protein 4	OTUD4	sp|Q01804|OTUD4_HUMAN OTU domain-containing protein 4 OS=Homo sapiens OX=9606 GN=OTUD4 PE=1 SV=4	1	28	28	28	10	27	10	27	10	27	31.6	31.6	31.6	124.04	1114	1114	0	125.46	13.9	31.6	3518500000	579160000	2939400000	67664000	11138000	56527000	771510000	1954400000	11	30	41				285	114;115;258;361;380;551;693;694;701;711;712;807;860;861;964;965;1869;1870;2079;2114;2276;2336;2730;2761;2899;2900;3071;3313	True;True;True;True;True;True;True;True;True;True;True;True;True;True;True;True;True;True;True;True;True;True;True;True;True;True;True;True	126;127;292;401;422;613;784;785;792;802;803;905;963;964;1074;1075;2083;2084;2321;2376;2586;2587;2663;3108;3140;3284;3285;3468;3736;3737	218;219;220;529;530;531;744;788;1153;1619;1620;1621;1636;1654;1655;1656;1831;1951;1952;1953;1954;2146;2147;5010;5011;5012;5013;5754;5865;6399;6400;6556;6557;7641;7697;7698;7968;7969;7970;8473;8474;9030;9031	242;243;244;588;589;590;869;916;917;1322;1922;1923;1924;1940;1959;1960;1961;2146;2279;2280;2281;2282;2283;2503;2504;6096;6097;6098;6099;7047;7164;7796;7797;7962;7963;9232;9289;9290;9586;9587;9588;10293;10294;10953;10954	242;244;590;869;916;1322;1922;1924;1940;1959;1961;2146;2279;2282;2503;2504;6096;6099;7047;7164;7796;7963;9232;9289;9586;9588;10293;10954	80;81
Q01995	Q01995	1	1	1	Transgelin	TAGLN	sp|Q01995|TAGL_HUMAN Transgelin OS=Homo sapiens OX=9606 GN=TAGLN PE=1 SV=4	1	1	1	1	0	1	0	1	0	1	6	6	6	22.611	201	201	1	-2	0	6	0	0	0	0	0	0	0	0	0	0	0	+			286	943	TRUE	1050	2109	2466	2466
Q02297	Q02297	1	1	1	Pro-neuregulin-1, membrane-bound isoform;Neuregulin-1	NRG1	sp|Q02297|NRG1_HUMAN Pro-neuregulin-1, membrane-bound isoform OS=Homo sapiens OX=9606 GN=NRG1 PE=1 SV=3	1	1	1	1	0	1	0	1	0	1	1.7	1.7	1.7	70.391	640	640	1	-2	0	1.7	0	0	0	0	0	0	0	0	0	0	0	+			287	2599	TRUE	2961	7287	8812	8812
Q02809	Q02809	7	7	7	Procollagen-lysine,2-oxoglutarate 5-dioxygenase 1	PLOD1	sp|Q02809|PLOD1_HUMAN Procollagen-lysine,2-oxoglutarate 5-dioxygenase 1 OS=Homo sapiens OX=9606 GN=PLOD1 PE=1 SV=2	1	7	7	7	5	5	5	5	5	5	14.9	14.9	14.9	83.549	727	727	0	12.182	10.9	11.6	280930000	114180000	166740000	6384700	2595100	3789600	136020000	99949000	5	6	11				288	212;858;1230;1419;2490;3117;3251	True;True;True;True;True;True;True	237;961;1371;1573;2831;3520;3674	404;1948;1949;3155;3519;3520;6866;8556;8557;8922	436;2275;2276;2277;3814;4206;4207;8295;10379;10380;10841	436;2276;3814;4207;8295;10379;10841
Q02878	Q02878	3	3	3	60S ribosomal protein L6	RPL6	sp|Q02878|RL6_HUMAN 60S ribosomal protein L6 OS=Homo sapiens OX=9606 GN=RPL6 PE=1 SV=3	1	3	3	3	1	2	1	2	1	2	14.9	14.9	14.9	32.728	288	288	0	6.6185	2.8	12.2	142160000	52983000	89175000	10935000	4075600	6859600	0	65129000	1	3	4				289	231;1191;1204	True;True;True	259;1327;1343	465;466;3046;3096	515;516;3685;3754	515;3685;3754
Q03111	Q03111	1	1	1	Protein ENL	MLLT1	sp|Q03111|ENL_HUMAN Protein ENL OS=Homo sapiens OX=9606 GN=MLLT1 PE=1 SV=2	1	1	1	1	1	0	1	0	1	0	2	2	2	62.055	559	559	1	-2	2	0	0	0	0	0	0	0	0	0	0	0	0	+			290	1989	TRUE	2214	5253	6369	6369
Q03164	Q03164	1	1	1	Histone-lysine N-methyltransferase 2A;MLL cleavage product N320;MLL cleavage product C180	KMT2A	sp|Q03164|KMT2A_HUMAN Histone-lysine N-methyltransferase 2A OS=Homo sapiens OX=9606 GN=KMT2A PE=1 SV=5	1	1	1	1	1	0	1	0	1	0	0.2	0.2	0.2	431.76	3969	3969	1	-2	0.2	0	0	0	0	0	0	0	0	0	0	0	0	+			291	3124	TRUE	3527	8572	10398	10398
Q9HBA9;Q04609	Q9HBA9;Q04609	1;1	1;1	1;1	Putative N-acetylated-alpha-linked acidic dipeptidase;Glutamate carboxypeptidase 2	FOLH1B;FOLH1	sp|Q9HBA9|FOH1B_HUMAN Putative N-acetylated-alpha-linked acidic dipeptidase OS=Homo sapiens OX=9606 GN=FOLH1B PE=2 SV=1;sp|Q04609|FOLH1_HUMAN Glutamate carboxypeptidase 2 OS=Homo sapiens OX=9606 GN=FOLH1 PE=1 SV=1	2	1	1	1	1	1	1	1	1	1	2.3	2.3	2.3	50.044	442	442;750	1	-2	2.3	2.3	0	0	0	0	0	0	0	0	0	0	0	+			292	890	TRUE	997	2006;2007	2338;2339	2339	192
Q04721	Q04721	4	2	2	Neurogenic locus notch homolog protein 2;Notch 2 extracellular truncation;Notch 2 intracellular domain	NOTCH2	sp|Q04721|NOTC2_HUMAN Neurogenic locus notch homolog protein 2 OS=Homo sapiens OX=9606 GN=NOTCH2 PE=1 SV=3	1	4	2	2	4	3	2	1	2	1	1.9	1.6	1.6	265.4	2471	2471	0	8.7285	1.9	1	0	0	0	0	0	0	0	0	0	0	0				293	448;565;586;3070	True;False;False;True	495;628;653;3467	912;913;1183;1184;1185;1237;1238;8472	1047;1048;1352;1353;1354;1355;1410;1411;10292	1047;1352;1410;10292	82
Q04726	Q04726	2	2	2	Transducin-like enhancer protein 3	TLE3	sp|Q04726|TLE3_HUMAN Transducin-like enhancer protein 3 OS=Homo sapiens OX=9606 GN=TLE3 PE=1 SV=2	1	2	2	2	0	2	0	2	0	2	4.1	4.1	4.1	83.416	772	772	0	3.8256	0	4.1	27495000	0	27495000	763740	0	763740	0	20081000	0	1	1				294	692;2180	True;True	783;2466	1618;6050	1921;7358	1921;7358
Q05BV3	Q05BV3	1	1	1	Echinoderm microtubule-associated protein-like 5	EML5	sp|Q05BV3|EMAL5_HUMAN Echinoderm microtubule-associated protein-like 5 OS=Homo sapiens OX=9606 GN=EML5 PE=2 SV=3	1	1	1	1	0	1	0	1	0	1	1.2	1.2	1.2	219.42	1969	1969	0.0089286	1.132	0	1.2	0	0	0	0	0	0	0	0	0	0	0				295	2496	TRUE	2837	6874	8303	8303
Q06278	Q06278	1	1	1	Aldehyde oxidase	AOX1	sp|Q06278|AOXA_HUMAN Aldehyde oxidase OS=Homo sapiens OX=9606 GN=AOX1 PE=1 SV=2	1	1	1	1	1	1	1	1	1	1	0.8	0.8	0.8	147.92	1338	1338	1	-2	0.8	0.8	0	0	0	0	0	0	0	0	0	0	0	+			296	3514	TRUE	3962	9435;9436	11387;11388	11388	193
Q06330;Q9UBG7	Q06330	17;1	17;1	17;1	Recombining binding protein suppressor of hairless	RBPJ	sp|Q06330|SUH_HUMAN Recombining binding protein suppressor of hairless OS=Homo sapiens OX=9606 GN=RBPJ PE=1 SV=3	2	17	17	17	15	14	15	14	15	14	37	37	37	55.637	500	500;517	0	39.207	34.8	28.2	5864300000	2470500000	3393800000	308650000	130030000	178620000	2355400000	2509700000	16	19	35				297	312;394;695;961;1336;1594;2008;2086;2087;2161;2166;2182;2489;2507;3050;3201;3433	True;True;True;True;True;True;True;True;True;True;True;True;True;True;True;True;True	349;436;786;1071;1485;1765;2235;2330;2331;2332;2333;2334;2442;2448;2468;2830;2849;3443;3615;3874;3875	626;627;808;809;810;1622;1623;2141;2142;3374;3375;3926;3927;3928;5353;5768;5769;5770;5771;5772;5773;5774;5775;5776;6008;6009;6017;6052;6864;6865;6895;8331;8332;8333;8334;8779;9286;9287;9288	691;692;937;938;939;1925;1926;2498;2499;4059;4060;4657;4658;4659;4660;6485;7061;7062;7063;7064;7065;7066;7067;7068;7069;7070;7071;7314;7315;7323;7360;7361;8293;8294;8325;10046;10047;10048;10049;10673;11229;11230;11231	691;939;1925;2499;4059;4660;6485;7064;7070;7315;7323;7361;8294;8325;10047;10673;11230	83
Q06787	Q06787	4	3	3	Fragile X mental retardation protein 1	FMR1	sp|Q06787|FMR1_HUMAN Synaptic functional regulator FMR1 OS=Homo sapiens OX=9606 GN=FMR1 PE=1 SV=1	1	4	3	3	4	1	3	0	3	0	5.4	4.1	4.1	71.174	632	632	0	2.7533	5.4	1.3	57072000	57072000	0	1729500	1729500	0	57072000	0	3	0	3				298	739;1749;1928;3245	True;True;False;True	832;1936;2152;3667	1708;4400;5148;5149;8912	2016;5317;6261;6262;6263;10831	2016;5317;6263;10831
Q06830	Q06830	7	7	4	Peroxiredoxin-1	PRDX1	sp|Q06830|PRDX1_HUMAN Peroxiredoxin-1 OS=Homo sapiens OX=9606 GN=PRDX1 PE=1 SV=1	1	7	7	4	6	4	6	4	4	2	35.2	35.2	25.6	22.11	199	199	0	8.5482	35.2	15.1	296130000	189370000	106760000	19742000	12625000	7117200	154320000	113020000	6	4	10				299	34;243;1037;1038;1159;2875;2985	True;True;True;True;True;True;True	36;275;1158;1159;1295;3260;3375	71;72;502;2694;2695;2696;2983;7931;8213;8214	81;82;556;3279;3280;3281;3616;9547;9918;9919	81;556;3279;3280;3616;9547;9919
Q07020	Q07020	2	2	2	60S ribosomal protein L18	RPL18	sp|Q07020|RL18_HUMAN 60S ribosomal protein L18 OS=Homo sapiens OX=9606 GN=RPL18 PE=1 SV=2	1	2	2	2	1	2	1	2	1	2	10.6	10.6	10.6	21.634	188	188	0	20.224	6.9	10.6	82618000	19659000	62959000	11803000	2808400	8994100	0	45981000	1	2	3				300	1381;2804	True;True	1533;3184	3454;3455;7779	4141;4142;9385	4142;9385
Q08170;Q13243	Q08170	3;1	3;1	1;0	Serine/arginine-rich splicing factor 4	SRSF4	sp|Q08170|SRSF4_HUMAN Serine/arginine-rich splicing factor 4 OS=Homo sapiens OX=9606 GN=SRSF4 PE=1 SV=2	2	3	3	1	3	1	3	1	1	0	6.1	6.1	1.8	56.678	494	494;272	0	3.5018	6.1	1.8	148810000	148810000	0	11447000	11447000	0	148810000	0	3	1	4				301	1758;2010;2384	True;True;True	1945;2237;2718	4415;4416;5356;6685	5333;5334;6488;8112	5334;6488;8112
Q08211	Q08211	3	3	3	ATP-dependent RNA helicase A	DHX9	sp|Q08211|DHX9_HUMAN ATP-dependent RNA helicase A OS=Homo sapiens OX=9606 GN=DHX9 PE=1 SV=4	1	3	3	3	0	3	0	3	0	3	3.3	3.3	3.3	140.96	1270	1270	0	5.7219	0	3.3	81214000	0	81214000	1331400	0	1331400	0	59314000	0	3	3				302	2;101;3555	True;True;True	2;112;4008	4;197;9512	6;221;11467	6;221;11467
Q08945	Q08945	13	13	13	FACT complex subunit SSRP1	SSRP1	sp|Q08945|SSRP1_HUMAN FACT complex subunit SSRP1 OS=Homo sapiens OX=9606 GN=SSRP1 PE=1 SV=1	1	13	13	13	7	12	7	12	7	12	21	21	21	81.074	709	709	0	28.828	12.3	19	928370000	268540000	659820000	30946000	8951500	21994000	349860000	400580000	7	13	20				303	50;72;795;982;1135;1350;1468;1493;1549;1671;2659;2946;2981	True;True;True;True;True;True;True;True;True;True;True;True;True	56;80;892;1100;1268;1502;1628;1653;1712;1851;3030;3333;3371	102;103;142;1812;1813;2595;2596;2927;2928;3403;3404;3609;3645;3646;3754;4204;7485;8119;8208	115;116;158;2124;2125;2126;3177;3178;3557;3558;4088;4089;4297;4298;4334;4335;4443;5092;9064;9787;9913	116;158;2126;3178;3557;4088;4297;4334;4443;5092;9064;9787;9913
Q08J23	Q08J23	7	7	7	tRNA (cytosine(34)-C(5))-methyltransferase	NSUN2	sp|Q08J23|NSUN2_HUMAN tRNA (cytosine(34)-C(5))-methyltransferase OS=Homo sapiens OX=9606 GN=NSUN2 PE=1 SV=2	1	7	7	7	1	7	1	7	1	7	14.6	14.6	14.6	86.47	767	767	0	36.222	1.4	14.6	249950000	26822000	223120000	5680600	609600	5071000	0	162960000	1	7	8				304	389;937;1369;1674;2407;2646;3462	True;True;True;True;True;True;True	431;1044;1521;1854;2743;3017;3907	801;2099;3433;3434;4208;6721;7461;9335	930;2456;4120;4121;5096;8149;9040;11283	930;2456;4121;5096;8149;9040;11283
Q09028;Q16576	Q09028;Q16576	2;1	2;1	2;1	Histone-binding protein RBBP4;Histone-binding protein RBBP7	RBBP4;RBBP7	sp|Q09028|RBBP4_HUMAN Histone-binding protein RBBP4 OS=Homo sapiens OX=9606 GN=RBBP4 PE=1 SV=3;sp|Q16576|RBBP7_HUMAN Histone-binding protein RBBP7 OS=Homo sapiens OX=9606 GN=RBBP7 PE=1 SV=1	2	2	2	2	1	2	1	2	1	2	5.2	5.2	5.2	47.655	425	425;425	0	3.2872	3.3	5.2	63944000	16388000	47556000	4567400	1170500	3396900	0	34732000	1	2	3				305	39;3129	True;True	41;3532	78;79;8581	90;91;10407	90;10407
Q09161	Q09161	13	13	13	Nuclear cap-binding protein subunit 1	NCBP1	sp|Q09161|NCBP1_HUMAN Nuclear cap-binding protein subunit 1 OS=Homo sapiens OX=9606 GN=NCBP1 PE=1 SV=1	1	13	13	13	6	12	6	12	6	12	17.8	17.8	17.8	91.838	790	790	0	29.686	7.6	16.5	836110000	230820000	605290000	24592000	6789000	17803000	284020000	375750000	7	14	21				306	837;921;1286;1421;1587;1692;1845;2217;2252;2666;2915;3014;3330	True;True;True;True;True;True;True;True;True;True;True;True;True	937;938;1028;1431;1575;1758;1874;2055;2514;2550;3038;3300;3405;3757	1888;1889;1890;2075;2076;3276;3277;3522;3915;4238;4954;6233;6295;6296;7496;7497;7993;8266;8267;9069;9070	2206;2207;2208;2432;2433;3950;3951;4209;4645;5127;6038;7603;7666;7667;9075;9076;9611;9977;9978;10993;10994	2207;2433;3950;4209;4645;5127;6038;7603;7667;9076;9611;9978;10994
Q0VAK6	Q0VAK6	1	1	1	Leiomodin-3	LMOD3	sp|Q0VAK6|LMOD3_HUMAN Leiomodin-3 OS=Homo sapiens OX=9606 GN=LMOD3 PE=1 SV=1	1	1	1	1	0	1	0	1	0	1	1.8	1.8	1.8	64.914	560	560	1	-2	0	1.8	0	0	0	0	0	0	0	0	0	0	0	+			307	2408	TRUE	2744	6722	8150	8150	194;195
Q12788	Q12788	4	4	4	Transducin beta-like protein 3	TBL3	sp|Q12788|TBL3_HUMAN Transducin beta-like protein 3 OS=Homo sapiens OX=9606 GN=TBL3 PE=1 SV=2	1	4	4	4	1	4	1	4	1	4	7.1	7.1	7.1	89.034	808	808	0	16.634	2	7.1	95036000	17737000	77299000	2111900	394170	1717700	0	56454000	1	4	5				308	1833;1921;2785;3337	True;True;True;True	2043;2145;3164;3767	4935;5139;7737;7738;9093	6019;6252;9329;9330;11018	6019;6252;9330;11018
Q12874	Q12874	1	1	1	Splicing factor 3A subunit 3	SF3A3	sp|Q12874|SF3A3_HUMAN Splicing factor 3A subunit 3 OS=Homo sapiens OX=9606 GN=SF3A3 PE=1 SV=1	1	1	1	1	0	1	0	1	0	1	4	4	4	58.848	501	501	0	1.9856	0	4	16825000	0	16825000	701060	0	701060	0	12288000	0	1	1				309	3459	TRUE	3904	9331	11278	11278
Q12906	Q12906	32	32	29	Interleukin enhancer-binding factor 3	ILF3	sp|Q12906|ILF3_HUMAN Interleukin enhancer-binding factor 3 OS=Homo sapiens OX=9606 GN=ILF3 PE=1 SV=3	1	32	32	29	21	31	21	31	19	28	44.1	44.1	42.2	95.337	894	894	0	127.56	32.1	43.1	9270600000	1810800000	7459700000	250560000	48941000	201610000	2315500000	4497500000	28	44	72				310	69;294;317;494;548;554;674;675;923;924;1044;1136;1161;1223;1295;1611;1679;1680;1899;2040;2325;2326;2497;2588;2703;2704;3286;3296;3307;3317;3355;3480	True;True;True;True;True;True;True;True;True;True;True;True;True;True;True;True;True;True;True;True;True;True;True;True;True;True;True;True;True;True;True;True	76;77;330;354;552;610;616;755;756;1030;1031;1165;1269;1297;1362;1363;1440;1441;1785;1859;1860;2116;2271;2272;2651;2652;2653;2838;2950;3079;3080;3081;3709;3719;3730;3741;3742;3788;3926	137;138;599;633;634;1057;1058;1146;1147;1148;1157;1158;1159;1160;1530;1531;1532;1533;2078;2079;2705;2706;2707;2708;2929;2930;2987;3140;3141;3142;3143;3289;3290;3975;4215;4216;4217;4218;5066;5067;5068;5069;5450;5451;5452;6540;6541;6542;6543;6544;6545;6875;7273;7593;7594;7595;7596;7597;7598;8980;8981;8982;8983;9000;9019;9020;9037;9038;9039;9040;9139;9140;9365;9366	153;154;663;698;699;1223;1224;1315;1316;1317;1326;1327;1328;1329;1809;1810;1811;1812;1813;2435;2436;3291;3292;3293;3294;3559;3560;3561;3620;3799;3800;3801;3802;3963;3964;4730;5103;5104;5105;5106;6156;6157;6158;6159;6592;6593;6594;7946;7947;7948;7949;7950;7951;8304;8798;9182;9183;9184;9185;9186;9187;10900;10901;10902;10903;10920;10942;10943;10960;10961;10962;10963;11072;11073;11316;11317	153;663;698;1224;1317;1327;1809;1811;2435;2436;3293;3561;3620;3800;3964;4730;5103;5106;6157;6592;7947;7951;8304;8798;9183;9186;10900;10920;10943;10962;11073;11316
Q12931	Q12931	1	1	1	Heat shock protein 75 kDa, mitochondrial	TRAP1	sp|Q12931|TRAP1_HUMAN Heat shock protein 75 kDa, mitochondrial OS=Homo sapiens OX=9606 GN=TRAP1 PE=1 SV=3	1	1	1	1	1	0	1	0	1	0	1.8	1.8	1.8	80.109	704	704	0.0071599	1.2671	1.8	0	12920000	12920000	0	323010	323010	0	12920000	0	1	0	1				311	206	TRUE	230	393	424	424
Q12996	Q12996	1	1	1	Cleavage stimulation factor subunit 3	CSTF3	sp|Q12996|CSTF3_HUMAN Cleavage stimulation factor subunit 3 OS=Homo sapiens OX=9606 GN=CSTF3 PE=1 SV=1	1	1	1	1	1	1	1	1	1	1	1.8	1.8	1.8	82.921	717	717	0	6.9475	1.8	1.8	45907000	16656000	29251000	1240700	450160	790560	0	21363000	1	1	2				312	1124	TRUE	1257	2912;2913	3540;3541	3541
Q13033;Q9NRL3	Q13033	3;1	3;1	3;1	Striatin-3	STRN3	sp|Q13033|STRN3_HUMAN Striatin-3 OS=Homo sapiens OX=9606 GN=STRN3 PE=1 SV=3	2	3	3	3	3	1	3	1	3	1	6	6	6	87.208	797	797;753	0	2.7766	6	2.1	148520000	88577000	59942000	5121400	3054400	2067000	88577000	0	3	1	4				313	127;2918;3424	True;True;True	141;3303;3865	244;8001;9268;9269	271;9619;11211;11212	271;9619;11212
Q13057	Q13057	1	1	1	Bifunctional coenzyme A synthase;Phosphopantetheine adenylyltransferase;Dephospho-CoA kinase	COASY	sp|Q13057|COASY_HUMAN Bifunctional coenzyme A synthase OS=Homo sapiens OX=9606 GN=COASY PE=1 SV=4	1	1	1	1	1	0	1	0	1	0	1.6	1.6	1.6	62.328	564	564	1	-2	1.6	0	0	0	0	0	0	0	0	0	0	0	0	+			314	1368	TRUE	1520	3432	4119	4119
Q13123	Q13123	2	2	2	Protein Red	IK	sp|Q13123|RED_HUMAN Protein Red OS=Homo sapiens OX=9606 GN=IK PE=1 SV=3	1	2	2	2	2	0	2	0	2	0	3.2	3.2	3.2	65.601	557	557	0	3.5248	3.2	0	54137000	54137000	0	2460800	2460800	0	54137000	0	2	0	2				315	1029;2001	True;True	1150;2228	2680;5339	3265;6471	3265;6471
Q13144	Q13144	2	2	2	Translation initiation factor eIF-2B subunit epsilon	EIF2B5	sp|Q13144|EI2BE_HUMAN Translation initiation factor eIF-2B subunit epsilon OS=Homo sapiens OX=9606 GN=EIF2B5 PE=1 SV=3	1	2	2	2	1	1	1	1	1	1	6.2	6.2	6.2	80.379	721	721	0.0053763	1.602	3.2	3.1	42773000	33800000	8972100	1474900	1165500	309380	0	6552700	1	1	2				316	936;3463	True;True	1043;3908	2098;9336	2455;11284	2455;11284
Q13162	Q13162	5	2	2	Peroxiredoxin-4	PRDX4	sp|Q13162|PRDX4_HUMAN Peroxiredoxin-4 OS=Homo sapiens OX=9606 GN=PRDX4 PE=1 SV=1	1	5	2	2	2	4	0	2	0	2	16.2	9.2	9.2	30.54	271	271	0	3.0038	7	13.7	59063000	0	59063000	3691400	0	3691400	0	43136000	0	2	2				317	517;1037;1038;2449;2875	True;False;False;True;False	575;1158;1159;2788;3260	1093;2694;2695;2696;6786;7931	1260;3279;3280;3281;8214;9547	1260;3279;3280;8214;9547
Q13200	Q13200	26	26	26	26S proteasome non-ATPase regulatory subunit 2	PSMD2	sp|Q13200|PSMD2_HUMAN 26S proteasome non-ATPase regulatory subunit 2 OS=Homo sapiens OX=9606 GN=PSMD2 PE=1 SV=3	1	26	26	26	15	25	15	25	15	25	39.8	39.8	39.8	100.2	908	908	0	83.152	21	38.9	3105700000	860220000	2245500000	63381000	17556000	45826000	1065900000	1333800000	18	29	47				318	62;283;466;503;754;755;767;818;895;1177;1767;1861;1892;2019;2125;2129;2480;2536;2653;2668;2694;3003;3247;3345;3454;3537	True;True;True;True;True;True;True;True;True;True;True;True;True;True;True;True;True;True;True;True;True;True;True;True;True;True	68;319;523;524;561;847;848;861;918;1002;1313;1959;2075;2109;2246;2392;2393;2397;2820;2880;3024;3041;3069;3394;3669;3775;3898;3989	128;583;1003;1004;1005;1071;1728;1729;1730;1749;1856;1857;2035;3015;4447;4448;4449;4450;5000;5001;5053;5054;5370;5371;5893;5894;5895;5896;5901;6835;6836;6981;7471;7472;7473;7474;7510;7576;8245;8915;8916;9106;9107;9108;9322;9323;9486;9487	144;646;1168;1169;1170;1237;2036;2037;2038;2057;2174;2175;2391;3649;5368;5369;5370;5371;6086;6087;6143;6144;6503;6504;7193;7194;7195;7196;7201;8264;8265;8439;9050;9051;9052;9053;9096;9165;9952;10834;10835;11033;11034;11035;11269;11270;11441;11442	144;646;1168;1237;2036;2038;2057;2174;2391;3649;5371;6087;6143;6504;7194;7201;8265;8439;9053;9096;9165;9952;10835;11035;11270;11442
Q13263	Q13263	5	5	5	Transcription intermediary factor 1-beta	TRIM28	sp|Q13263|TIF1B_HUMAN Transcription intermediary factor 1-beta OS=Homo sapiens OX=9606 GN=TRIM28 PE=1 SV=5	1	5	5	5	2	5	2	5	2	5	9.3	9.3	9.3	88.549	835	835	0	39.715	4.8	9.3	317200000	67255000	249950000	9912600	2101700	7810900	91317000	158490000	2	5	7				319	18;883;1469;1560;2064	True;True;True;True;True	20;988;1629;1724;2303	42;43;1993;3610;3774;3775;5723	45;46;2324;4299;4463;4464;7015	46;2324;4299;4463;7015
Q13310	Q13310	21	21	12	Polyadenylate-binding protein 4	PABPC4	sp|Q13310|PABP4_HUMAN Polyadenylate-binding protein 4 OS=Homo sapiens OX=9606 GN=PABPC4 PE=1 SV=1	1	21	21	12	17	18	17	18	10	11	38.7	38.7	22.5	70.782	644	644	0	118.75	34	33.7	3475000000	1831300000	1643700000	108590000	57227000	51367000	1597500000	1131000000	25	20	45				320	118;132;171;269;574;899;974;977;978;1457;1474;1528;1682;2197;2246;2247;2684;2724;2732;2750;3332	True;True;True;True;True;True;True;True;True;True;True;True;True;True;True;True;True;True;True;True;True	131;146;147;188;304;638;1006;1092;1095;1096;1613;1614;1615;1634;1690;1863;1864;2483;2544;2545;3057;3102;3110;3128;3759	224;253;254;255;256;320;559;1207;1208;2041;2042;2579;2584;2585;2586;2587;3582;3583;3584;3585;3586;3587;3588;3618;3619;3711;3712;4221;4222;4223;6075;6076;6286;6287;6288;7539;7540;7632;7633;7644;7645;7673;7674;7675;9072	248;280;281;282;283;347;620;1377;1378;2397;2398;3160;3165;3166;3167;3168;3169;4269;4270;4271;4272;4273;4274;4275;4307;4308;4400;4401;5109;5110;5111;7385;7386;7387;7657;7658;7659;9126;9127;9223;9224;9235;9236;9264;9265;9266;10996	248;282;347;620;1378;2397;3160;3165;3168;4273;4308;4400;5109;7387;7657;7658;9127;9223;9236;9265;10996	84
Q13330;Q9BTC8	Q13330	18;4	18;4	16;2	Metastasis-associated protein MTA1	MTA1	sp|Q13330|MTA1_HUMAN Metastasis-associated protein MTA1 OS=Homo sapiens OX=9606 GN=MTA1 PE=1 SV=2	2	18	18	16	11	17	11	17	9	16	33.6	33.6	31.7	80.785	715	715;594	0	34.112	21	31.7	1148400000	315490000	832960000	26101000	7170100	18931000	359460000	564370000	9	16	25				321	93;130;404;405;408;602;1203;1573;1667;1908;2443;2488;2889;3186;3237;3496;3526;3551	True;True;True;True;True;True;True;True;True;True;True;True;True;True;True;True;True;True	103;104;144;446;447;450;674;1342;1740;1847;2126;2782;2829;3274;3599;3600;3659;3942;3976;4004	183;184;185;250;824;825;826;830;831;1354;3094;3095;3844;4197;4198;5090;5091;6776;6777;6863;7951;7952;8756;8757;8900;9396;9397;9463;9507	206;207;208;277;954;955;956;961;962;1598;3752;3753;4560;5083;5084;5085;6181;6182;8204;8205;8292;9568;9569;10647;10648;10819;11347;11348;11416;11462	207;277;955;956;961;1598;3752;4560;5085;6181;8204;8292;9568;10648;10819;11348;11416;11462	85
Q13347	Q13347	1	1	1	Eukaryotic translation initiation factor 3 subunit I	EIF3I	sp|Q13347|EIF3I_HUMAN Eukaryotic translation initiation factor 3 subunit I OS=Homo sapiens OX=9606 GN=EIF3I PE=1 SV=1	1	1	1	1	0	1	0	1	0	1	3.7	3.7	3.7	36.501	325	325	0	2.3771	0	3.7	20609000	0	20609000	1084700	0	1084700	0	15052000	0	1	1				322	808	TRUE	906	1832	2147	2147
Q13409	Q13409	2	2	2	Cytoplasmic dynein 1 intermediate chain 2	DYNC1I2	sp|Q13409|DC1I2_HUMAN Cytoplasmic dynein 1 intermediate chain 2 OS=Homo sapiens OX=9606 GN=DYNC1I2 PE=1 SV=3	1	2	2	2	2	0	2	0	2	0	5.3	5.3	5.3	71.456	638	638	0	2.0237	5.3	0	39634000	39634000	0	1981700	1981700	0	39634000	0	2	0	2				323	549;3013	True;True	611;3404	1149;8265	1318;9976	1318;9976
Q13422	Q13422	1	1	1	DNA-binding protein Ikaros	IKZF1	sp|Q13422|IKZF1_HUMAN DNA-binding protein Ikaros OS=Homo sapiens OX=9606 GN=IKZF1 PE=1 SV=1	1	1	1	1	0	1	0	1	0	1	4.6	4.6	4.6	57.528	519	519	1	-2	0	4.6	0	0	0	0	0	0	0	0	0	0	0	+			324	2364	TRUE	2697	6656	8083	8083
Q13435	Q13435	4	4	4	Splicing factor 3B subunit 2	SF3B2	sp|Q13435|SF3B2_HUMAN Splicing factor 3B subunit 2 OS=Homo sapiens OX=9606 GN=SF3B2 PE=1 SV=2	1	4	4	4	0	4	0	4	0	4	7.5	7.5	7.5	100.23	895	895	0	7.3943	0	7.5	129560000	0	129560000	2879200	0	2879200	0	94626000	0	4	4				325	1011;1616;2841;3238	True;True;True;True	1130;1791;3224;3660	2649;3986;7852;8901	3232;4742;9462;10820	3232;4742;9462;10820
Q13439	Q13439	2	2	2	Golgin subfamily A member 4	GOLGA4	sp|Q13439|GOGA4_HUMAN Golgin subfamily A member 4 OS=Homo sapiens OX=9606 GN=GOLGA4 PE=1 SV=1	1	2	2	2	1	1	1	1	1	1	1.2	1.2	1.2	261.14	2230	2230	0	3.8745	0.5	0.7	0	0	0	0	0	0	0	0	0	0	0				326	681;1605	True;True	770;1779	1597;3967	1897;4721	1897;4721	86
Q13464	Q13464	1	1	1	Rho-associated protein kinase 1	ROCK1	sp|Q13464|ROCK1_HUMAN Rho-associated protein kinase 1 OS=Homo sapiens OX=9606 GN=ROCK1 PE=1 SV=1	1	1	1	1	0	1	0	1	0	1	1.3	1.3	1.3	158.17	1354	1354	0.0069444	1.2012	0	1.3	26856000	0	26856000	319720	0	319720	0	19614000	0	1	1				327	2334	TRUE	2661	6554	7960	7960
Q13586	Q13586	1	1	1	Stromal interaction molecule 1	STIM1	sp|Q13586|STIM1_HUMAN Stromal interaction molecule 1 OS=Homo sapiens OX=9606 GN=STIM1 PE=1 SV=3	1	1	1	1	1	1	1	1	1	1	1.6	1.6	1.6	77.422	685	685	0.0070755	1.2424	1.6	1.6	0	0	0	0	0	0	0	0	0	0	0				328	589	TRUE	656	1246;1247;1248;1249	1419;1420;1421;1422	1421	196
Q13616	Q13616	32	32	32	Cullin-1	CUL1	sp|Q13616|CUL1_HUMAN Cullin-1 OS=Homo sapiens OX=9606 GN=CUL1 PE=1 SV=2	1	32	32	32	28	30	28	30	28	30	46.1	46.1	46.1	89.677	776	776	0	99.795	43	43.8	5570500000	2327000000	3243500000	121100000	50587000	70511000	2364700000	2301000000	35	37	72				329	86;311;362;437;708;715;838;908;934;966;1092;1180;1208;1412;1413;1508;1561;1569;1737;1812;1826;1868;2005;2022;2074;2162;2164;2348;2781;3339;3375;3508	True;True;True;True;True;True;True;True;True;True;True;True;True;True;True;True;True;True;True;True;True;True;True;True;True;True;True;True;True;True;True;True	96;348;402;481;799;806;939;1015;1041;1076;1221;1316;1347;1566;1567;1668;1725;1736;1924;2017;2033;2082;2232;2251;2315;2443;2445;2446;2678;3160;3769;3810;3956	174;624;625;745;746;885;1650;1651;1659;1660;1891;2055;2095;2096;2148;2149;2832;2833;3018;3019;3020;3021;3022;3104;3105;3106;3107;3504;3505;3506;3507;3673;3674;3675;3676;3776;3836;3837;3838;3839;4379;4380;4784;4785;4786;4787;4814;4815;5008;5009;5348;5349;5381;5382;5742;5743;5744;5745;6010;6011;6013;6014;6015;6583;6584;7733;9095;9096;9178;9179;9425;9426;9427;9428	196;689;690;870;871;1019;1954;1955;1956;1964;1965;2209;2411;2452;2453;2505;2506;3440;3441;3652;3653;3654;3655;3656;3657;3658;3763;3764;3765;3766;4191;4192;4193;4194;4362;4363;4364;4365;4465;4552;4553;4554;4555;5296;5297;5836;5837;5838;5839;5840;5869;5870;6094;6095;6480;6481;6514;6515;7035;7036;7037;7038;7316;7317;7319;7320;7321;7990;7991;9325;11020;11021;11115;11116;11377;11378;11379;11380	196;690;871;1019;1956;1965;2209;2411;2453;2506;3441;3655;3763;4191;4194;4362;4465;4552;5297;5838;5869;6094;6480;6514;7037;7316;7319;7991;9325;11020;11115;11377	87
Q13617	Q13617	11	11	11	Cullin-2	CUL2	sp|Q13617|CUL2_HUMAN Cullin-2 OS=Homo sapiens OX=9606 GN=CUL2 PE=1 SV=2	1	11	11	11	7	9	7	9	7	9	17.6	17.6	17.6	86.982	745	745	0	13.339	12.3	13.3	495490000	153930000	341560000	11797000	3665100	8132300	224750000	178630000	7	9	16				330	165;253;289;500;1060;1290;1563;2002;2885;3506;3529	True;True;True;True;True;True;True;True;True;True;True	181;286;325;558;1183;1435;1727;2229;3270;3954;3979	304;305;517;591;592;1066;2743;3282;3778;3779;5340;5341;7945;7946;9422;9467	331;332;575;655;656;1232;3334;3956;4467;4468;6472;6473;9562;9563;11374;11420	331;575;656;1232;3334;3956;4468;6472;9563;11374;11420
Q13618	Q13618	4	4	4	Cullin-3	CUL3	sp|Q13618|CUL3_HUMAN Cullin-3 OS=Homo sapiens OX=9606 GN=CUL3 PE=1 SV=2	1	4	4	4	0	4	0	4	0	4	6.2	6.2	6.2	88.929	768	768	0	21.255	0	6.2	111600000	0	111600000	2536300	0	2536300	0	81505000	0	5	5				331	752;857;1054;3005	True;True;True;True	845;960;1175;3396	1725;1726;1947;2725;8249	2033;2034;2274;3316;9960	2034;2274;3316;9960
Q13619;Q13620	Q13619;Q13620	2;2	2;2	2;2	Cullin-4A;Cullin-4B	CUL4A;CUL4B	sp|Q13619|CUL4A_HUMAN Cullin-4A OS=Homo sapiens OX=9606 GN=CUL4A PE=1 SV=3;sp|Q13620|CUL4B_HUMAN Cullin-4B OS=Homo sapiens OX=9606 GN=CUL4B PE=1 SV=4	2	2	2	2	2	2	2	2	2	2	2.8	2.8	2.8	87.679	759	759;913	0.005168	1.5326	2.8	2.8	59801000	27770000	32031000	1245900	578540	667320	27528000	23636000	2	2	4				332	2471;2700	True;True	2811;3076	6822;6823;7587;7588	8251;8252;9176;9177	8252;9176
Q13769	Q13769	4	4	4	THO complex subunit 5 homolog	THOC5	sp|Q13769|THOC5_HUMAN THO complex subunit 5 homolog OS=Homo sapiens OX=9606 GN=THOC5 PE=1 SV=2	1	4	4	4	2	4	2	4	2	4	11.3	11.3	11.3	78.507	683	683	0	8.6797	4.5	11.3	154720000	30155000	124570000	4420600	861580	3559100	45444000	75688000	2	3	5				333	688;1874;2413;3241	True;True;True;True	777;2088;2750;3663	1606;5019;5020;6730;8905;8906	1908;6105;6106;8158;10824;10825	1908;6106;8158;10825
Q13813	Q13813	2	2	2	Spectrin alpha chain, non-erythrocytic 1	SPTAN1	sp|Q13813|SPTN1_HUMAN Spectrin alpha chain, non-erythrocytic 1 OS=Homo sapiens OX=9606 GN=SPTAN1 PE=1 SV=3	1	2	2	2	2	0	2	0	2	0	1.2	1.2	1.2	284.54	2472	2472	0.006772	1.1512	1.2	0	0	0	0	0	0	0	0	0	0	0	0				334	561;1891	True;True	623;2108	1175;5052	1344;6142	1344;6142
Q14031	Q14031	1	1	1	Collagen alpha-6(IV) chain	COL4A6	sp|Q14031|CO4A6_HUMAN Collagen alpha-6(IV) chain OS=Homo sapiens OX=9606 GN=COL4A6 PE=1 SV=3	1	1	1	1	0	1	0	1	0	1	1.7	1.7	1.7	163.8	1691	1691	1	-2	0	1.7	0	0	0	0	0	0	0	0	0	0	0	+			335	1745	TRUE	1932	4394	5311	5311
Q14152	Q14152	3	3	3	Eukaryotic translation initiation factor 3 subunit A	EIF3A	sp|Q14152|EIF3A_HUMAN Eukaryotic translation initiation factor 3 subunit A OS=Homo sapiens OX=9606 GN=EIF3A PE=1 SV=1	1	3	3	3	0	3	0	3	0	3	2.5	2.5	2.5	166.57	1382	1382	0	3.605	0	2.5	38856000	0	38856000	669930	0	669930	0	28378000	0	3	3				336	266;2050;2118	True;True;True	301;2282;2380	548;5478;5870	608;6626;7169	608;6626;7169
Q14203	Q14203	1	1	1	Dynactin subunit 1	DCTN1	sp|Q14203|DCTN1_HUMAN Dynactin subunit 1 OS=Homo sapiens OX=9606 GN=DCTN1 PE=1 SV=3	1	1	1	1	0	1	0	1	0	1	0.9	0.9	0.9	141.69	1278	1278	0.005698	1.7653	0	0.9	26324000	0	26324000	424570	0	424570	0	19225000	0	1	1				337	656	TRUE	733	1496	1772	1772
Q14247	Q14247	15	15	15	Src substrate cortactin	CTTN	sp|Q14247|SRC8_HUMAN Src substrate cortactin OS=Homo sapiens OX=9606 GN=CTTN PE=1 SV=2	1	15	15	15	10	12	10	12	10	12	26.9	26.9	26.9	61.585	550	550	0	19.708	22.4	21.3	1469400000	807310000	662110000	54423000	29900000	24523000	696720000	525730000	11	13	24				338	181;669;822;823;825;826;1918;1946;2075;2171;2403;2622;3147;3497;3503	True;True;True;True;True;True;True;True;True;True;True;True;True;True;True	203;748;922;923;925;926;2142;2170;2316;2455;2739;2992;3552;3943;3949	346;1515;1863;1864;1866;1867;1868;1869;1870;1871;5134;5180;5181;5182;5183;5746;5747;6029;6717;7414;8613;8614;9398;9399;9413;9414	375;1792;2181;2182;2184;2185;2186;2187;2188;2189;6247;6296;6297;6298;6299;7039;7040;7335;8145;8993;10439;10440;11349;11350;11365;11366	375;1792;2181;2182;2184;2187;6247;6297;7040;7335;8145;8993;10440;11349;11366
Q14315;O75369	Q14315;O75369	7;5	2;1	2;1	Filamin-C;Filamin-B	FLNC;FLNB	sp|Q14315|FLNC_HUMAN Filamin-C OS=Homo sapiens OX=9606 GN=FLNC PE=1 SV=3;sp|O75369|FLNB_HUMAN Filamin-B OS=Homo sapiens OX=9606 GN=FLNB PE=1 SV=2	2	7	2	2	4	7	1	2	1	2	2.2	0.8	0.8	291.02	2725	2725;2602	0.0028571	1.7748	1.5	2.2	21539000	6626900	14912000	142640	43887	98755	0	10891000	1	1	2				339	744;1271;1427;1730;1732;1819;2038	True;False;False;False;True;False;False	837;1416;1582;1917;1919;2024;2269	1714;3244;3245;3533;4366;4369;4370;4799;4800;5447;5448	2022;3915;3916;4220;5283;5286;5287;5854;5855;6589;6590	2022;3916;4220;5283;5286;5854;6589
Q14444	Q14444	12	12	12	Caprin-1	CAPRIN1	sp|Q14444|CAPR1_HUMAN Caprin-1 OS=Homo sapiens OX=9606 GN=CAPRIN1 PE=1 SV=2	1	12	12	12	6	12	6	12	6	12	22.6	22.6	22.6	78.365	709	709	0	42.737	10.4	22.6	1420000000	229100000	1190900000	67619000	10910000	56710000	256680000	842190000	7	14	21				340	614;1890;1897;1898;2009;2431;2663;2836;3140;3141;3142;3553	True;True;True;True;True;True;True;True;True;True;True;True	688;2107;2114;2115;2236;2769;2770;3034;3035;3219;3544;3545;3546;4006	1419;1420;5048;5049;5050;5051;5063;5064;5065;5354;5355;6754;6755;7490;7491;7843;7844;8597;8598;8599;8600;9509;9510	1692;1693;6138;6139;6140;6141;6153;6154;6155;6486;6487;8182;8183;9069;9070;9452;9453;10423;10424;10425;10426;11464;11465	1692;6141;6154;6155;6486;8182;9070;9452;10423;10424;10426;11465	88
Q14566	Q14566	8	8	8	DNA replication licensing factor MCM6	MCM6	sp|Q14566|MCM6_HUMAN DNA replication licensing factor MCM6 OS=Homo sapiens OX=9606 GN=MCM6 PE=1 SV=1	1	8	8	8	1	8	1	8	1	8	12.7	12.7	12.7	92.888	821	821	0	9.6726	1.6	12.7	291550000	16370000	275180000	6073900	341030	5732800	0	200970000	1	8	9				341	1417;1449;2076;3101;3386;3443;3530;3561	True;True;True;True;True;True;True;True	1571;1605;2317;3499;3821;3886;3980;4015	3516;3571;5748;8522;9198;9199;9306;9468;9522	4203;4258;7041;10342;11136;11137;11252;11421;11477	4203;4258;7041;10342;11136;11252;11421;11477
Q14684	Q14684	5	5	5	Ribosomal RNA processing protein 1 homolog B	RRP1B	sp|Q14684|RRP1B_HUMAN Ribosomal RNA processing protein 1 homolog B OS=Homo sapiens OX=9606 GN=RRP1B PE=1 SV=3	1	5	5	5	1	5	1	5	1	5	9.6	9.6	9.6	84.427	758	758	0	15.667	1.6	9.6	162770000	33767000	129010000	4932500	1023300	3909300	0	94219000	1	5	6				342	720;3006;3075;3175;3236	True;True;True;True;True	811;3397;3473;3585;3658	1669;8250;8251;8479;8685;8899	1975;9961;9962;10299;10517;10818	1975;9962;10299;10517;10818
Q14692	Q14692	2	2	2	Ribosome biogenesis protein BMS1 homolog	BMS1	sp|Q14692|BMS1_HUMAN Ribosome biogenesis protein BMS1 homolog OS=Homo sapiens OX=9606 GN=BMS1 PE=1 SV=1	1	2	2	2	1	1	1	1	1	1	3.7	3.7	3.7	145.81	1282	1282	0	2.3023	2	1.7	17373000	0	17373000	340650	0	340650	0	12688000	0	1	1				343	1019;3285	True;True	1140;3708	2663;8979	3248;10899	3248;10899
Q14764	Q14764	1	1	1	Major vault protein	MVP	sp|Q14764|MVP_HUMAN Major vault protein OS=Homo sapiens OX=9606 GN=MVP PE=1 SV=4	1	1	1	1	1	0	1	0	1	0	1.2	1.2	1.2	99.326	893	893	1	-2	1.2	0	0	0	0	0	0	0	0	0	0	0	0	+			344	1359	TRUE	1511	3415	4101	4101	197
Q14974	Q14974	12	12	12	Importin subunit beta-1	KPNB1	sp|Q14974|IMB1_HUMAN Importin subunit beta-1 OS=Homo sapiens OX=9606 GN=KPNB1 PE=1 SV=2	1	12	12	12	7	11	7	11	7	11	17.1	17.1	17.1	97.169	876	876	0	35.287	9.9	15.4	968330000	310730000	657600000	24208000	7768200	16440000	426740000	364260000	7	12	19				345	22;940;960;1613;1813;2081;2827;3016;3151;3169;3170;3287	True;True;True;True;True;True;True;True;True;True;True;True	24;1047;1070;1787;2018;2324;3210;3408;3556;3579;3580;3710	55;2104;2105;2140;3978;3979;4788;4789;5758;5759;7830;7831;8272;8619;8675;8676;8677;8984;8985	65;2461;2462;2497;4733;4734;5841;5842;7051;7052;9438;9439;9983;10445;10507;10508;10509;10904;10905	65;2461;2497;4733;5842;7051;9438;9983;10445;10508;10509;10905
Q15003	Q15003	4	4	4	Condensin complex subunit 2	NCAPH	sp|Q15003|CND2_HUMAN Condensin complex subunit 2 OS=Homo sapiens OX=9606 GN=NCAPH PE=1 SV=3	1	4	4	4	1	3	1	3	1	3	5.3	5.3	5.3	82.562	741	741	0	5.0839	1.2	4	274420000	18623000	255800000	7622900	517300	7105600	0	186820000	1	3	4				346	1791;2864;3199;3225	True;True;True;True	1991;3248;3613;3646	4600;7904;8777;8881	5577;9519;10671;10800	5577;9519;10671;10800
Q15057;Q96P50	Q15057	33;2	33;2	33;2	Arf-GAP with coiled-coil, ANK repeat and PH domain-containing protein 2	ACAP2	sp|Q15057|ACAP2_HUMAN Arf-GAP with coiled-coil, ANK repeat and PH domain-containing protein 2 OS=Homo sapiens OX=9606 GN=ACAP2 PE=1 SV=3	2	33	33	33	17	33	17	33	17	33	52.8	52.8	52.8	88.028	778	778;834	0	299.43	30.5	52.8	5218500000	1127200000	4091200000	115970000	25050000	90917000	1416000000	2680800000	19	41	60				347	9;10;73;207;284;383;420;424;707;788;843;888;941;1073;1167;1531;1827;1875;2062;2128;2148;2239;2240;2418;2436;2548;2624;2625;2763;2769;2844;3382;3450	True;True;True;True;True;True;True;True;True;True;True;True;True;True;True;True;True;True;True;True;True;True;True;True;True;True;True;True;True;True;True;True;True	10;11;81;231;320;425;462;466;798;882;945;994;995;1048;1199;1303;1694;2034;2089;2300;2396;2419;2537;2538;2755;2775;2903;2994;2995;3142;3148;3227;3817;3894	22;23;24;25;143;144;394;584;585;791;792;848;849;854;855;1649;1793;1794;1922;1923;1924;2002;2003;2004;2106;2107;2802;2997;2998;3722;4816;5021;5697;5900;5939;6272;6273;6274;6275;6276;6277;6735;6762;7096;7416;7417;7418;7419;7700;7701;7712;7855;7856;9189;9190;9191;9192;9318	24;25;26;27;159;160;425;647;648;649;920;921;979;980;985;986;1953;2104;2105;2248;2249;2250;2251;2333;2334;2335;2336;2463;2464;3409;3631;3632;4411;5871;6107;6968;7200;7242;7642;7643;7644;7645;7646;7647;8163;8190;8581;8995;8996;8997;8998;9292;9293;9304;9465;9466;11126;11127;11128;11129;11265	25;27;160;425;647;921;980;985;1953;2104;2249;2336;2464;3409;3632;4411;5871;6107;6968;7200;7242;7643;7647;8163;8190;8581;8995;8998;9293;9304;9465;11129;11265
Q15208	Q15208	15	15	15	Serine/threonine-protein kinase 38	STK38	sp|Q15208|STK38_HUMAN Serine/threonine-protein kinase 38 OS=Homo sapiens OX=9606 GN=STK38 PE=1 SV=1	1	15	15	15	12	10	12	10	12	10	36.1	36.1	36.1	54.19	465	465	0	65.562	29.2	23	1054400000	390570000	663860000	42177000	15623000	26554000	362310000	513110000	12	11	23				348	177;400;499;803;1297;1298;1497;1516;1712;2258;2546;2776;3093;3329;3400	True;True;True;True;True;True;True;True;True;True;True;True;True;True;True	198;442;557;901;1443;1444;1657;1678;1896;2557;2901;3155;3491;3756;3839	336;818;819;1065;1827;3292;3293;3294;3295;3652;3694;3695;3696;4316;4317;6306;7092;7093;7722;7723;8507;8508;9068;9226	364;947;948;1231;2141;3966;3967;3968;3969;4341;4383;4384;4385;5224;5225;7677;8577;8578;9314;9315;10327;10328;10992;11169	364;947;1231;2141;3967;3968;4341;4384;5225;7677;8577;9315;10328;10992;11169
Q15233	Q15233	2	1	1	Non-POU domain-containing octamer-binding protein	NONO	sp|Q15233|NONO_HUMAN Non-POU domain-containing octamer-binding protein OS=Homo sapiens OX=9606 GN=NONO PE=1 SV=4	1	2	1	1	1	2	1	1	1	1	4.7	3	3	54.231	471	471	0.0055249	1.6974	3	4.7	57693000	22277000	35416000	2747300	1060800	1686500	0	25865000	1	1	2				349	288;778	False;True	324;872	590;1776;1777	654;2086;2087	654;2087
Q15345	Q15345	1	1	1	Leucine-rich repeat-containing protein 41	LRRC41	sp|Q15345|LRC41_HUMAN Leucine-rich repeat-containing protein 41 OS=Homo sapiens OX=9606 GN=LRRC41 PE=1 SV=3	1	1	1	1	1	0	1	0	1	0	1.8	1.8	1.8	88.649	812	812	0.0086207	1.0894	1.8	0	27801000	27801000	0	868780	868780	0	27801000	0	1	0	1				350	2871	TRUE	3256	7923	9539	9539
Q15393	Q15393	15	15	15	Splicing factor 3B subunit 3	SF3B3	sp|Q15393|SF3B3_HUMAN Splicing factor 3B subunit 3 OS=Homo sapiens OX=9606 GN=SF3B3 PE=1 SV=4	1	15	15	15	5	15	5	15	5	15	14.5	14.5	14.5	135.58	1217	1217	0	38.591	5.3	14.5	1061600000	234030000	827560000	20415000	4500600	15915000	308030000	519450000	5	15	20				351	87;428;845;1168;1481;1912;2045;2084;2135;2492;2874;2894;3076;3139;3282	True;True;True;True;True;True;True;True;True;True;True;True;True;True;True	97;470;947;1304;1641;2130;2277;2328;2404;2833;3259;3279;3474;3543;3705	175;866;1926;1927;2999;3000;3626;5096;5097;5469;5470;5765;5916;6868;7930;7958;8480;8481;8595;8596;8976	197;999;2253;2254;3633;3634;4315;6187;6188;6614;6615;7058;7217;7218;8297;9546;9576;10300;10301;10421;10422;10896	197;999;2253;3633;4315;6188;6615;7058;7217;8297;9546;9576;10301;10422;10896	89
Q15435	Q15435	1	1	1	Protein phosphatase 1 regulatory subunit 7	PPP1R7	sp|Q15435|PP1R7_HUMAN Protein phosphatase 1 regulatory subunit 7 OS=Homo sapiens OX=9606 GN=PPP1R7 PE=1 SV=1	1	1	1	1	1	1	1	1	1	1	6.1	6.1	6.1	41.564	360	360	1	-2	6.1	6.1	0	0	0	0	0	0	0	0	0	0	0	+			352	315	TRUE	352	630;631	695;696	696
Q15436	Q15436	7	7	6	Protein transport protein Sec23A	SEC23A	sp|Q15436|SC23A_HUMAN Protein transport protein Sec23A OS=Homo sapiens OX=9606 GN=SEC23A PE=1 SV=2	1	7	7	6	4	7	4	7	3	6	11.5	11.5	10.2	86.16	765	765	0	16.481	6.8	11.5	292830000	62673000	230160000	7914500	1693900	6220600	108140000	122630000	4	8	12				353	71;906;1155;1185;2159;2893;3128	True;True;True;True;True;True;True	79;1013;1291;1321;2439;3278;3531	141;2052;2053;2974;2975;3032;3033;6001;7957;8578;8579;8580	157;2408;2409;3607;3608;3669;3670;7307;9575;10404;10405;10406	157;2408;3608;3670;7307;9575;10406
Q15437	Q15437	5	4	4	Protein transport protein Sec23B	SEC23B	sp|Q15437|SC23B_HUMAN Protein transport protein Sec23B OS=Homo sapiens OX=9606 GN=SEC23B PE=1 SV=2	1	5	4	4	5	3	4	2	4	2	8.2	6.9	6.9	86.478	767	767	0	10.552	8.2	4.4	278700000	147430000	131270000	7334100	3879600	3454500	115930000	127370000	4	2	6				354	70;906;1184;2353;3512	True;False;True;True;True	78;1013;1320;2683;3960	139;140;2052;2053;3031;6591;6592;9432	155;156;2408;2409;3668;7999;8000;11384	156;2408;3668;8000;11384
Q15459	Q15459	2	2	2	Splicing factor 3A subunit 1	SF3A1	sp|Q15459|SF3A1_HUMAN Splicing factor 3A subunit 1 OS=Homo sapiens OX=9606 GN=SF3A1 PE=1 SV=1	1	2	2	2	0	2	0	2	0	2	2.1	2.1	2.1	88.885	793	793	0	2.8622	0	2.1	47008000	0	47008000	1146500	0	1146500	0	34332000	0	2	2				355	1984;2417	True;True	2208;2754	5244;6734	6360;8162	6360;8162
Q15637	Q15637	2	2	2	Splicing factor 1	SF1	sp|Q15637|SF01_HUMAN Splicing factor 1 OS=Homo sapiens OX=9606 GN=SF1 PE=1 SV=4	1	2	2	2	0	2	0	2	0	2	3.9	3.9	3.9	68.329	639	639	0	3.3821	0	3.9	162890000	0	162890000	10181000	0	10181000	0	118970000	0	2	2				356	1377;2428	True;True	1529;2766	3448;6750	4135;8178	4135;8178
Q15652	Q15652	1	1	1	Probable JmjC domain-containing histone demethylation protein 2C	JMJD1C	sp|Q15652|JHD2C_HUMAN Probable JmjC domain-containing histone demethylation protein 2C OS=Homo sapiens OX=9606 GN=JMJD1C PE=1 SV=2	1	1	1	1	1	0	1	0	1	0	0.4	0.4	0.4	284.52	2540	2540	1	-2	0.4	0	0	0	0	0	0	0	0	0	0	0	0	+			357	2727	TRUE	3105	7637	9228	9228
Q15750	Q15750	8	8	8	TGF-beta-activated kinase 1 and MAP3K7-binding protein 1	TAB1	sp|Q15750|TAB1_HUMAN TGF-beta-activated kinase 1 and MAP3K7-binding protein 1 OS=Homo sapiens OX=9606 GN=TAB1 PE=1 SV=1	1	8	8	8	2	8	2	8	2	8	27.6	27.6	27.6	54.643	504	504	0	22.362	8.5	27.6	575340000	48052000	527290000	23014000	1922100	21092000	61800000	371360000	2	9	11				358	134;1316;1953;2517;2729;3315;3405;3442	True;True;True;True;True;True;True;True	149;1463;2177;2860;3107;3739;3845;3885	259;3324;3325;5195;6926;7639;7640;9034;9035;9236;9305	286;4002;4003;6311;8368;9230;9231;10957;10958;11179;11251	286;4002;6311;8368;9231;10958;11179;11251
Q15843	Q15843	3	3	3	NEDD8	NEDD8	sp|Q15843|NEDD8_HUMAN NEDD8 OS=Homo sapiens OX=9606 GN=NEDD8 PE=1 SV=1	1	3	3	3	2	3	2	3	2	3	40.7	40.7	40.7	9.0714	81	81	0	11.623	34.6	40.7	551570000	152510000	399060000	183860000	50837000	133020000	183280000	260680000	2	4	6				359	598;1363;3042	True;True;True	669;1515;3435	1347;1348;3421;3422;3423;8316	1591;1592;4107;4108;4109;10028	1592;4109;10028
Q15942	Q15942	3	3	3	Zyxin	ZYX	sp|Q15942|ZYX_HUMAN Zyxin OS=Homo sapiens OX=9606 GN=ZYX PE=1 SV=1	1	3	3	3	3	2	3	2	3	2	14.3	14.3	14.3	61.277	572	572	0	8.4128	14.3	12.4	182310000	146500000	35808000	7596300	6104300	1492000	132730000	39926000	2	2	4				360	2784;2799;3341	True;True;True	3163;3179;3771	7736;7772;7773;9098;9099	9328;9378;9379;11023;11024	9328;9378;11023
Q16531	Q16531	2	2	2	DNA damage-binding protein 1	DDB1	sp|Q16531|DDB1_HUMAN DNA damage-binding protein 1 OS=Homo sapiens OX=9606 GN=DDB1 PE=1 SV=1	1	2	2	2	0	2	0	2	0	2	1.9	1.9	1.9	126.97	1140	1140	0	3.1103	0	1.9	36938000	0	36938000	671600	0	671600	0	26977000	0	2	2				361	172;2017	True;True	189;2244	321;5367	348;6500	348;6500
Q16659;P31152;P28482;P27361	Q16659	13;3;1;1	13;3;1;1	13;3;1;1	Mitogen-activated protein kinase 6	MAPK6	sp|Q16659|MK06_HUMAN Mitogen-activated protein kinase 6 OS=Homo sapiens OX=9606 GN=MAPK6 PE=1 SV=1	4	13	13	13	5	13	5	13	5	13	24.4	24.4	24.4	82.68	721	721;587;360;379	0	69.936	9.3	24.4	809440000	148040000	661400000	24529000	4486000	20042000	264930000	352690000	5	16	21				362	61;202;429;536;995;998;1479;1520;1678;1740;1836;2463;3511	True;True;True;True;True;True;True;True;True;True;True;True;True	67;225;471;596;597;1113;1116;1639;1682;1858;1927;2046;2802;3959	126;127;382;383;867;868;869;1123;1124;1125;2616;2619;3624;3702;4213;4214;4385;4386;4940;6807;9431	142;143;413;414;1000;1001;1002;1291;1292;1293;1294;3198;3201;4313;4391;5101;5102;5302;5303;6024;8235;8236;11383	143;414;1001;1294;3198;3201;4313;4391;5101;5303;6024;8236;11383
Q16891	Q16891	20	20	20	MICOS complex subunit MIC60	IMMT	sp|Q16891|MIC60_HUMAN MICOS complex subunit MIC60 OS=Homo sapiens OX=9606 GN=IMMT PE=1 SV=1	1	20	20	20	14	19	14	19	14	19	35.4	35.4	35.4	83.677	758	758	0	45.557	25.7	34.2	1721900000	537060000	1184900000	39135000	12206000	26929000	591840000	753720000	16	25	41				363	14;625;926;1012;1058;1059;1134;1501;1627;1726;1947;1957;2438;2510;2743;2997;3110;3179;3363;3425	True;True;True;True;True;True;True;True;True;True;True;True;True;True;True;True;True;True;True;True	16;699;1033;1131;1180;1181;1182;1267;1661;1804;1913;2171;2181;2777;2852;3121;3388;3510;3589;3796;3866	34;1436;1437;2082;2083;2650;2651;2735;2736;2737;2738;2739;2740;2741;2742;2926;3657;3658;4011;4012;4350;4351;5184;5201;5202;6766;6905;6906;7661;7662;8234;8541;8542;8690;9152;9153;9270;9271;9272	36;1709;1710;2439;2440;3233;3234;3326;3327;3328;3329;3330;3331;3332;3333;3556;4346;4347;4767;4768;5261;5262;6300;6317;6318;8194;8343;8344;9252;9253;9940;9941;10362;10363;10364;10522;11085;11086;11213;11214;11215	36;1709;2440;3234;3331;3333;3556;4346;4767;5261;6300;6318;8194;8344;9252;9941;10364;10522;11085;11215
Q2KJY2	Q2KJY2	1	1	1	Kinesin-like protein KIF26B	KIF26B	sp|Q2KJY2|KI26B_HUMAN Kinesin-like protein KIF26B OS=Homo sapiens OX=9606 GN=KIF26B PE=2 SV=1	1	1	1	1	1	0	1	0	1	0	0.6	0.6	0.6	223.88	2108	2108	1	-2	0.6	0	0	0	0	0	0	0	0	0	0	0	0	+			364	1232	TRUE	1373	3157	3816	3816	90
Q2M3G4	Q2M3G4	2	2	2	Protein Shroom1	SHROOM1	sp|Q2M3G4|SHRM1_HUMAN Protein Shroom1 OS=Homo sapiens OX=9606 GN=SHROOM1 PE=1 SV=1	1	2	2	2	1	1	1	1	1	1	5.3	5.3	5.3	90.785	852	852	0.0072993	1.3196	2.5	2.8	0	0	0	0	0	0	0	0	0	0	0				365	527;1851	True;True	586;2065	1108;4985	1275;6071	1275;6071
Q2NL82	Q2NL82	3	3	3	Pre-rRNA-processing protein TSR1 homolog	TSR1	sp|Q2NL82|TSR1_HUMAN Pre-rRNA-processing protein TSR1 homolog OS=Homo sapiens OX=9606 GN=TSR1 PE=1 SV=1	1	3	3	3	0	3	0	3	0	3	5.1	5.1	5.1	91.809	804	804	0	5.212	0	5.1	138180000	0	138180000	4187200	0	4187200	0	100920000	0	3	3				366	1291;2433;2442	True;True;True	1436;2772;2781	3283;6758;6775	3957;8186;8203	3957;8186;8203
Q2WGJ6	Q2WGJ6	1	1	1	Kelch-like protein 38	KLHL38	sp|Q2WGJ6|KLH38_HUMAN Kelch-like protein 38 OS=Homo sapiens OX=9606 GN=KLHL38 PE=1 SV=3	1	1	1	1	1	1	1	1	1	1	2.2	2.2	2.2	65.54	581	581	1	-2	2.2	2.2	0	0	0	0	0	0	0	0	0	0	0	+			367	2322	TRUE	2648	6536;6537	7942;7943	7943
Q32NC0	Q32NC0	1	1	1	UPF0711 protein C18orf21	C18orf21	sp|Q32NC0|CR021_HUMAN UPF0711 protein C18orf21 OS=Homo sapiens OX=9606 GN=C18orf21 PE=1 SV=1	1	1	1	1	1	0	1	0	1	0	5.5	5.5	5.5	24.826	220	220	0.0056497	1.7364	5.5	0	0	0	0	0	0	0	0	0	0	0	0				368	2200	TRUE	2486	6081	7392	7392	91
Q32P28	Q32P28	28	28	28	Prolyl 3-hydroxylase 1	LEPRE1	sp|Q32P28|P3H1_HUMAN Prolyl 3-hydroxylase 1 OS=Homo sapiens OX=9606 GN=P3H1 PE=1 SV=2	1	28	28	28	28	17	28	17	28	17	55	55	55	83.393	736	736	0	129.55	55	35.3	8543500000	5280800000	3262700000	284780000	176030000	108760000	4650900000	2626500000	39	19	58				369	257;275;302;319;423;440;441;528;579;599;1388;1451;1510;1652;1997;1998;2054;2120;2481;2562;2595;2800;2903;2904;3080;3152;3161;3420	True;True;True;True;True;True;True;True;True;True;True;True;True;True;True;True;True;True;True;True;True;True;True;True;True;True;True;True	290;291;310;339;356;465;484;485;587;588;644;645;670;1541;1607;1671;1832;2224;2225;2288;2383;2384;2385;2821;2919;2920;2957;3180;3288;3289;3478;3557;3569;3570;3571;3860;3861	526;527;528;568;569;570;571;610;637;853;888;889;890;891;892;893;1109;1110;1111;1112;1113;1219;1220;1221;1222;1223;1349;1350;3468;3573;3574;3681;4173;4174;4175;5331;5332;5333;5334;5335;5488;5489;5877;5878;5879;6837;7204;7205;7282;7283;7774;7775;7974;7975;7976;8486;8620;8659;8660;8661;8662;9258;9259;9260;9261;9262;9263	585;586;587;629;630;631;632;674;702;984;1022;1023;1024;1025;1026;1027;1276;1277;1278;1279;1280;1390;1391;1392;1393;1394;1593;1594;4155;4260;4261;4370;5059;5060;5061;6462;6463;6464;6465;6466;6467;6637;6638;6639;7176;7177;7178;7179;8266;8717;8718;8807;8808;9380;9381;9592;9593;9594;10306;10446;10490;10491;10492;10493;11201;11202;11203;11204;11205;11206	585;630;674;702;984;1022;1027;1280;1393;1593;4155;4260;4370;5060;6463;6467;6639;7178;8266;8718;8807;9381;9593;9594;10306;10446;10492;11202	198;199;200
Q38SD2	Q38SD2	1	1	1	Leucine-rich repeat serine/threonine-protein kinase 1	LRRK1	sp|Q38SD2|LRRK1_HUMAN Leucine-rich repeat serine/threonine-protein kinase 1 OS=Homo sapiens OX=9606 GN=LRRK1 PE=1 SV=3	1	1	1	1	0	1	0	1	0	1	0.7	0.7	0.7	225.39	2015	2015	1	-2	0	0.7	0	0	0	0	0	0	0	0	0	0	0	+			370	2470	TRUE	2810	6821	8250	8250
Q3L8U1	Q3L8U1	1	1	1	Chromodomain-helicase-DNA-binding protein 9	CHD9	sp|Q3L8U1|CHD9_HUMAN Chromodomain-helicase-DNA-binding protein 9 OS=Homo sapiens OX=9606 GN=CHD9 PE=1 SV=2	1	1	1	1	0	1	0	1	0	1	0.4	0.4	0.4	326.02	2897	2897	1	-2	0	0.4	0	0	0	0	0	0	0	0	0	0	0	+			371	1756	TRUE	1943	4411	5328	5328
Q3SXZ7	Q3SXZ7	1	1	1	Probable tubulin polyglutamylase TTLL9	TTLL9	sp|Q3SXZ7|TTLL9_HUMAN Probable tubulin polyglutamylase TTLL9 OS=Homo sapiens OX=9606 GN=TTLL9 PE=2 SV=3	1	1	1	1	0	1	0	1	0	1	2.7	2.7	2.7	51.471	439	439	1	-2	0	2.7	0	0	0	0	0	0	0	0	0	0	0	+			372	3118	TRUE	3521	8558	10381	10381
Q3T906	Q3T906	1	1	1	N-acetylglucosamine-1-phosphotransferase subunits alpha/beta;N-acetylglucosamine-1-phosphotransferase subunit alpha;N-acetylglucosamine-1-phosphotransferase subunit beta	GNPTAB	sp|Q3T906|GNPTA_HUMAN N-acetylglucosamine-1-phosphotransferase subunits alpha/beta OS=Homo sapiens OX=9606 GN=GNPTAB PE=1 SV=1	1	1	1	1	1	1	1	1	1	1	0.9	0.9	0.9	143.62	1256	1256	1	-2	0.9	0.9	0	0	0	0	0	0	0	0	0	0	0	+			373	1372	TRUE	1524	3437;3438;3439;3440;3441;3442	4124;4125;4126;4127;4128;4129	4124
Q3ZCM7	Q3ZCM7	7	2	2	Tubulin beta-8 chain	TUBB8	sp|Q3ZCM7|TBB8_HUMAN Tubulin beta-8 chain OS=Homo sapiens OX=9606 GN=TUBB8 PE=1 SV=2	1	7	2	2	7	7	2	2	2	2	18.7	7.4	7.4	49.775	444	444	0	6.6175	18.7	18.7	111130000	49146000	61986000	5556600	2457300	3099300	49007000	45410000	2	2	4				374	280;530;872;1517;1556;1634;1722	False;True;False;True;False;False;False	315;590;976;1679;1719;1814;1906;1907	576;577;1115;1116;1971;1972;3697;3698;3767;3768;4133;4134;4334;4335;4336;4337;4338;4339	637;638;1282;1283;2300;2301;2302;2303;4386;4387;4456;4457;5018;5019;5242;5243;5244;5245;5246;5247;5248	637;1282;2303;4387;4456;5019;5245
Q49AS3	Q49AS3	1	1	1	Putative protein LRRC37A5P	LRRC37A5P	sp|Q49AS3|L37A5_HUMAN Putative protein LRRC37A5P OS=Homo sapiens OX=9606 GN=LRRC37A5P PE=5 SV=3	1	1	1	1	1	0	1	0	1	0	14.2	14.2	14.2	12.596	106	106	1	-2	14.2	0	22289000	22289000	0	5572200	5572200	0	22289000	0	1	0	1	+			375	2967	TRUE	3356	8182	9882	9882
Q4G0J3	Q4G0J3	2	2	2	La-related protein 7	LARP7	sp|Q4G0J3|LARP7_HUMAN La-related protein 7 OS=Homo sapiens OX=9606 GN=LARP7 PE=1 SV=1	1	2	2	2	2	0	2	0	2	0	7.9	7.9	7.9	66.898	582	582	0.006865	1.1772	7.9	0	0	0	0	0	0	0	0	0	0	0	0				376	1519;1589	True;True	1681;1760	3701;3918	4390;4649	4390;4649
Q52LW3	Q52LW3	2	2	2	Rho GTPase-activating protein 29	ARHGAP29	sp|Q52LW3|RHG29_HUMAN Rho GTPase-activating protein 29 OS=Homo sapiens OX=9606 GN=ARHGAP29 PE=1 SV=2	1	2	2	2	1	1	1	1	1	1	3.2	3.2	3.2	142.06	1261	1261	0.002907	1.858	2	1.2	32653000	0	32653000	441260	0	441260	0	23848000	0	1	1				377	1287;2361	True;True	1432;2694	3278;6653	3952;8079	3952;8079
Q53EL6	Q53EL6	1	1	1	Programmed cell death protein 4	PDCD4	sp|Q53EL6|PDCD4_HUMAN Programmed cell death protein 4 OS=Homo sapiens OX=9606 GN=PDCD4 PE=1 SV=2	1	1	1	1	0	1	0	1	0	1	4.5	4.5	4.5	51.735	469	469	0	2.1179	0	4.5	29089000	0	29089000	1264700	0	1264700	0	21245000	0	1	1				378	1492	TRUE	1652	3644	4333	4333
Q53GT1	Q53GT1	1	1	1	Kelch-like protein 22	KLHL22	sp|Q53GT1|KLH22_HUMAN Kelch-like protein 22 OS=Homo sapiens OX=9606 GN=KLHL22 PE=1 SV=2	1	1	1	1	1	1	1	1	1	1	1.7	1.7	1.7	71.666	634	634	1	-2	1.7	1.7	0	0	0	0	0	0	0	0	0	0	0	+			379	2923	TRUE	3308	8010;8011	9630;9631	9631
Q53H47	Q53H47	2	2	2	Histone-lysine N-methyltransferase SETMAR;Histone-lysine N-methyltransferase;Transposon Hsmar1 transposase	SETMAR	sp|Q53H47|SETMR_HUMAN Histone-lysine N-methyltransferase SETMAR OS=Homo sapiens OX=9606 GN=SETMAR PE=1 SV=2	1	2	2	2	0	2	0	2	0	2	4.1	4.1	4.1	78.033	684	684	0.0054645	1.6766	0	4.1	43176000	0	43176000	1028000	0	1028000	0	31533000	0	1	1				380	732;2680	True;True	824;3053	1693;7533	2000;9120	2000;9120
Q58FF8	Q58FF8	10	2	2	Putative heat shock protein HSP 90-beta 2	HSP90AB2P	sp|Q58FF8|H90B2_HUMAN Putative heat shock protein HSP 90-beta 2 OS=Homo sapiens OX=9606 GN=HSP90AB2P PE=1 SV=2	1	10	2	2	9	10	2	2	2	2	17.6	4.5	4.5	44.348	381	381	0	15.815	17.6	17.6	620540000	223460000	397080000	31027000	11173000	19854000	250000000	263470000	3	4	7				381	41;1220;1221;1438;1439;2714;3481;3482;3483;3507	False;True;True;False;False;False;False;False;False;False	44;45;1359;1360;1593;1594;3092;3927;3928;3929;3955	83;84;85;86;3132;3133;3134;3135;3136;3137;3138;3554;3555;3556;3557;7614;7615;9367;9368;9369;9370;9371;9372;9373;9374;9375;9376;9423;9424	95;96;97;98;99;3791;3792;3793;3794;3795;3796;3797;4241;4242;4243;4244;9204;9205;11318;11319;11320;11321;11322;11323;11324;11325;11326;11327;11375;11376	97;3794;3795;4241;4243;9205;11319;11323;11326;11376	23
Q5BJE1	Q5BJE1	1	1	1	Coiled-coil domain-containing protein 178	CCDC178	sp|Q5BJE1|CC178_HUMAN Coiled-coil domain-containing protein 178 OS=Homo sapiens OX=9606 GN=CCDC178 PE=2 SV=3	1	1	1	1	1	0	1	0	1	0	1	1	1	102.01	867	867	1	-2	1	0	0	0	0	0	0	0	0	0	0	0	0	+			382	2233	TRUE	2531	6260	7630	7630
Q5JY77	Q5JY77	1	1	1	G-protein coupled receptor-associated sorting protein 1	GPRASP1	sp|Q5JY77|GASP1_HUMAN G-protein coupled receptor-associated sorting protein 1 OS=Homo sapiens OX=9606 GN=GPRASP1 PE=1 SV=3	1	1	1	1	1	0	1	0	1	0	1.6	1.6	1.6	156.86	1395	1395	1	-2	1.6	0	0	0	0	0	0	0	0	0	0	0	0	+			383	3195	TRUE	3609	8767	10659	10659
Q5SY16	Q5SY16	2	2	2	Polynucleotide 5-hydroxyl-kinase NOL9	NOL9	sp|Q5SY16|NOL9_HUMAN Polynucleotide 5-hydroxyl-kinase NOL9 OS=Homo sapiens OX=9606 GN=NOL9 PE=1 SV=1	1	2	2	2	2	1	2	1	2	1	6.6	6.6	6.6	79.322	702	702	0	8.342	6.6	3.6	89241000	53686000	35555000	3432300	2064800	1367500	53686000	0	3	2	5				384	1610;2363	True;True	1784;2696	3973;3974;6655	4727;4728;4729;8081;8082	4729;8082
Q5T197	Q5T197	1	1	1	DC-STAMP domain-containing protein 1	DCST1	sp|Q5T197|DCST1_HUMAN E3 ubiquitin-protein ligase DCST1 OS=Homo sapiens OX=9606 GN=DCST1 PE=1 SV=1	1	1	1	1	0	1	0	1	0	1	3.3	3.3	3.3	80.711	706	706	1	-2	0	3.3	0	0	0	0	0	0	0	0	0	0	0	+			385	585	TRUE	652	1236	1409	1409
Q5T1J6	Q5T1J6	1	1	1	Protein FAM182A	FAM182A	sp|Q5T1J6|F182A_HUMAN Protein FAM182A OS=Homo sapiens OX=9606 GN=FAM182A PE=2 SV=1	1	1	1	1	0	1	0	1	0	1	14.9	14.9	14.9	17.172	154	154	1	-2	0	14.9	0	0	0	0	0	0	0	0	0	0	0	+			386	1244	TRUE	1388	3199	3865	3865
Q5T2N8;Q9NVI7;Q5T9A4	Q5T2N8;Q9NVI7;Q5T9A4	1;1;1	1;1;1	1;1;1	ATPase family AAA domain-containing protein 3C;ATPase family AAA domain-containing protein 3A;ATPase family AAA domain-containing protein 3B	ATAD3C;ATAD3A;ATAD3B	sp|Q5T2N8|ATD3C_HUMAN ATPase family AAA domain-containing protein 3C OS=Homo sapiens OX=9606 GN=ATAD3C PE=2 SV=2;sp|Q9NVI7|ATD3A_HUMAN ATPase family AAA domain-containing protein 3A OS=Homo sapiens OX=9606 GN=ATAD3A PE=1 SV=2;sp|Q5T9A4|ATD3B_HUMAN ATPase f	3	1	1	1	1	0	1	0	1	0	1.9	1.9	1.9	46.379	411	411;634;648	0.0071942	1.2922	1.9	0	16362000	16362000	0	681750	681750	0	16362000	0	1	0	1				387	1467	TRUE	1627	3608	4296	4296
Q5T5X7	Q5T5X7	1	1	1	BEN domain-containing protein 3	BEND3	sp|Q5T5X7|BEND3_HUMAN BEN domain-containing protein 3 OS=Homo sapiens OX=9606 GN=BEND3 PE=1 SV=1	1	1	1	1	1	0	1	0	1	0	1.3	1.3	1.3	94.474	828	828	1	-2	1.3	0	0	0	0	0	0	0	0	0	0	0	0	+			388	2460	TRUE	2799	6804	8232	8232
Q5TZA2	Q5TZA2	2	2	2	Rootletin	CROCC	sp|Q5TZA2|CROCC_HUMAN Rootletin OS=Homo sapiens OX=9606 GN=CROCC PE=1 SV=1	1	2	2	2	2	1	2	1	2	1	0.9	0.9	0.9	228.52	2017	2017	0.0072289	1.3016	0.9	0.9	0	0	0	0	0	0	0	0	0	0	0				389	2387;2388	True;True	2721;2722	6688;6689;6690;6691;6692	8115;8116;8117;8118;8119	8115;8117
Q5UIP0	Q5UIP0	1	1	1	Telomere-associated protein RIF1	RIF1	sp|Q5UIP0|RIF1_HUMAN Telomere-associated protein RIF1 OS=Homo sapiens OX=9606 GN=RIF1 PE=1 SV=2	1	1	1	1	1	0	1	0	1	0	0.8	0.8	0.8	274.46	2472	2472	1	-2	0.8	0	0	0	0	0	0	0	0	0	0	0	0	+			390	1729	TRUE	1916	4365	5282	5282
Q5VU43	Q5VU43	1	1	1	Myomegalin	PDE4DIP	sp|Q5VU43|MYOME_HUMAN Myomegalin OS=Homo sapiens OX=9606 GN=PDE4DIP PE=1 SV=3	1	1	1	1	1	0	1	0	1	0	0.5	0.5	0.5	265.1	2346	2346	1	-2	0.5	0	0	0	0	0	0	0	0	0	0	0	0	+			391	3019	TRUE	3411	8279	9990	9990
Q86XG9;Q96M43;Q5VWK0	Q86XG9;Q96M43;Q5VWK0	1;1;1	1;1;1	1;1;1	Putative neuroblastoma breakpoint family member 5;Neuroblastoma breakpoint family member 4;Neuroblastoma breakpoint family member 6	NBPF5P;NBPF4;NBPF6	sp|Q86XG9|NBPF5_HUMAN Putative neuroblastoma breakpoint family member 5 OS=Homo sapiens OX=9606 GN=NBPF5P PE=5 SV=2;sp|Q96M43|NBPF4_HUMAN Neuroblastoma breakpoint family member 4 OS=Homo sapiens OX=9606 GN=NBPF4 PE=2 SV=2;sp|Q5VWK0|NBPF6_HUMAN Neuroblastom	3	1	1	1	1	0	1	0	1	0	3.7	3.7	3.7	40.546	351	351;638;638	1	-2	3.7	0	0	0	0	0	0	0	0	0	0	0	0	+			392	65	TRUE	72	132	148	148	92
Q5VWN6	Q5VWN6	2	2	2	Protein FAM208B	FAM208B	sp|Q5VWN6|F208B_HUMAN Protein FAM208B OS=Homo sapiens OX=9606 GN=FAM208B PE=1 SV=1	1	2	2	2	1	2	1	2	1	2	1	1	1	268.84	2430	2430	0	2.6776	0.5	1	157880000	15800000	142080000	1435200	143630	1291600	0	103760000	1	2	3				393	785;1442	True;True	879;1597	1789;3560;3561	2099;4247;4248	2099;4247
Q5VWQ0	Q5VWQ0	1	1	1	Round spermatid basic protein 1	RSBN1	sp|Q5VWQ0|RSBN1_HUMAN Lysine-specific demethylase 9 OS=Homo sapiens OX=9606 GN=RSBN1 PE=1 SV=2	1	1	1	1	1	0	1	0	1	0	2	2	2	90.071	802	802	1	-2	2	0	0	0	0	0	0	0	0	0	0	0	0	+			394	603	TRUE	675	1355	1599	1599
Q5VYV7	Q5VYV7	1	1	1	Protein SLX4IP	SLX4IP	sp|Q5VYV7|SLX4I_HUMAN Protein SLX4IP OS=Homo sapiens OX=9606 GN=SLX4IP PE=1 SV=1	1	1	1	1	1	0	1	0	1	0	3.2	3.2	3.2	45.551	408	408	1	-2	3.2	0	0	0	0	0	0	0	0	0	0	0	0	+			395	431	TRUE	473	871	1004	1004
Q5W0B1	Q5W0B1	16	16	16	RING finger protein 219	RNF219	sp|Q5W0B1|RN219_HUMAN RING finger protein 219 OS=Homo sapiens OX=9606 GN=RNF219 PE=1 SV=1	1	16	16	16	7	16	7	16	7	16	30.7	30.7	30.7	81.116	726	726	0	41.04	15.4	30.7	2394100000	370310000	2023800000	59852000	9257700	50594000	540310000	1283900000	6	18	24				396	601;783;1099;1193;1400;1428;1577;1659;1762;2630;2741;2846;2912;2993;3283;3347	True;True;True;True;True;True;True;True;True;True;True;True;True;True;True;True	672;673;877;1231;1330;1554;1583;1745;1839;1949;3001;3119;3229;3297;3383;3706;3778	1352;1353;1785;1786;2866;2867;3072;3488;3534;3850;4184;4421;4422;7429;7430;7431;7657;7658;7863;7864;7865;7989;8227;8228;8977;9116	1596;1597;2095;2096;3494;3495;3725;4175;4221;4568;5070;5339;5340;9008;9009;9010;9248;9249;9473;9474;9475;9607;9933;9934;10897;11043	1597;2096;3494;3725;4175;4221;4568;5070;5340;9010;9248;9474;9607;9934;10897;11043
Q61982	Q61982	73	73	36	Neurogenic locus notch homolog protein 3;Notch 3 extracellular truncation;Notch 3 intracellular domain	Notch3	sp|Q61982|1663-2318	1	73	73	36	71	71	71	71	35	35	84.6	84.6	58.5	68.758	656	656	0	323.31	82.9	84.5	896470000000	471610000000	424860000000	34480000000	18139000000	16341000000	328930000000	231180000000	403	335	738				397	32;89;449;505;565;586;587;588;593;594;605;606;607;678;679;968;969;1067;1097;1567;1568;1579;1633;1727;1782;1783;1795;1796;1797;1800;1802;1803;1830;1831;1832;1913;1914;1915;1994;1995;2060;2061;2206;2269;2270;2304;2357;2367;2486;2529;2539;2541;2542;2570;2571;2572;2589;2613;2614;2615;2795;2796;2797;2857;2925;2960;2966;3067;3068;3069;3185;3214;3215	True;True;True;True;True;True;True;True;True;True;True;True;True;True;True;True;True;True;True;True;True;True;True;True;True;True;True;True;True;True;True;True;True;True;True;True;True;True;True;True;True;True;True;True;True;True;True;True;True;True;True;True;True;True;True;True;True;True;True;True;True;True;True;True;True;True;True;True;True;True;True;True;True	34;99;496;497;498;563;628;653;654;655;661;662;663;677;678;679;759;760;761;762;763;764;765;766;767;768;1079;1080;1081;1082;1083;1084;1085;1086;1190;1191;1192;1226;1227;1228;1229;1731;1732;1733;1734;1735;1748;1749;1810;1811;1812;1813;1914;1977;1978;1979;1980;1981;1982;1983;1995;1996;1997;1998;1999;2000;2003;2004;2006;2007;2008;2037;2038;2039;2040;2041;2042;2131;2132;2133;2134;2135;2136;2137;2138;21…	68;177;914;915;916;917;918;919;920;921;922;923;924;925;926;927;928;929;930;931;932;933;934;935;936;937;938;939;940;941;942;943;944;945;946;947;948;949;950;951;952;953;954;955;956;957;1073;1074;1075;1183;1184;1185;1237;1238;1239;1240;1241;1242;1243;1244;1245;1259;1260;1261;1262;1263;1264;1265;1266;1267;1268;1269;1270;1271;1272;1273;1274;1275;1276;1277;1278;1279;1280;1281;1282;1283;1284;1285;1286;1…	78;199;1049;1050;1051;1052;1053;1054;1055;1056;1057;1058;1059;1060;1061;1062;1063;1064;1065;1066;1067;1068;1069;1070;1071;1072;1073;1074;1075;1076;1077;1078;1079;1080;1081;1082;1083;1084;1085;1086;1087;1088;1089;1090;1091;1092;1093;1094;1095;1096;1097;1098;1099;1100;1101;1102;1103;1104;1105;1106;1107;1108;1109;1110;1239;1240;1241;1352;1353;1354;1355;1410;1411;1412;1413;1414;1415;1416;1417;1418;14…	78;199;1110;1240;1352;1410;1413;1417;1459;1533;1605;1645;1667;1844;1859;2800;2831;3375;3483;4479;4535;4591;4918;5274;5449;5536;5589;5699;5756;5763;5802;5820;5941;5963;5987;6190;6201;6232;6384;6389;6884;6965;7443;7713;7777;7905;8047;8087;8284;8412;8456;8510;8532;8738;8744;8770;8800;8901;8963;8981;9364;9374;9375;9507;9655;9819;9877;10083;10275;10289;10546;10722;10759	93;94;95;96;97;98;99;100;101;102;103;104;201;202;203;204;205;206;207;208;209;210;211;212;213
Q68BL7	Q68BL7	2	2	2	Olfactomedin-like protein 2A	OLFML2A	sp|Q68BL7|OLM2A_HUMAN Olfactomedin-like protein 2A OS=Homo sapiens OX=9606 GN=OLFML2A PE=2 SV=1	1	2	2	2	2	1	2	1	2	1	4.4	4.4	4.4	73.054	652	652	0	1.9688	4.4	1.5	0	0	0	0	0	0	0	0	0	0	0				398	372;1775	True;True	413;1968	772;4476;4477;4478	899;5397;5398;5399	899;5398	214
Q68CJ6	Q68CJ6	1	1	1	Nuclear GTPase SLIP-GC	NUGGC	sp|Q68CJ6|SLIP_HUMAN Nuclear GTPase SLIP-GC OS=Homo sapiens OX=9606 GN=NUGGC PE=2 SV=3	1	1	1	1	0	1	0	1	0	1	2.6	2.6	2.6	91.131	796	796	1	-2	0	2.6	0	0	0	0	0	0	0	0	0	0	0	+			399	1752	TRUE	1939	4405	5322	5322
Q68DN1	Q68DN1	3	3	3	Uncharacterized protein C2orf16	C2orf16	sp|Q68DN1|CB016_HUMAN Uncharacterized protein C2orf16 OS=Homo sapiens OX=9606 GN=C2orf16 PE=2 SV=3	1	3	3	3	1	2	1	2	1	2	1.7	1.7	1.7	224.32	1984	1984	0	4.1593	0.6	1.1	0	0	0	0	0	0	0	0	0	0	0				400	1572;2374;3546	True;True;True	1739;2707;3999	3843;6668;6669;6670;9500	4559;8095;8096;8097;11455	4559;8095;11455
Q6IA86	Q6IA86	1	1	1	Elongator complex protein 2	ELP2	sp|Q6IA86|ELP2_HUMAN Elongator complex protein 2 OS=Homo sapiens OX=9606 GN=ELP2 PE=1 SV=2	1	1	1	1	0	1	0	1	0	1	1.2	1.2	1.2	92.499	826	826	0.007109	1.2595	0	1.2	24108000	0	24108000	669660	0	669660	0	17607000	0	1	1				401	878	TRUE	982	1984	2315	2315
Q6IBW4	Q6IBW4	4	4	4	Condensin-2 complex subunit H2	NCAPH2	sp|Q6IBW4|CNDH2_HUMAN Condensin-2 complex subunit H2 OS=Homo sapiens OX=9606 GN=NCAPH2 PE=1 SV=1	1	4	4	4	4	1	4	1	4	1	8.8	8.8	8.8	68.226	605	605	0	4.6669	8.8	3.6	97330000	89407000	7922500	3743500	3438700	304710	89407000	0	4	1	5				402	725;927;2333;2793	True;True;True;True	817;1034;2660;3172	1680;1681;2084;6553;7757	1987;1988;2441;7959;9353	1987;2441;7959;9353
Q6IEE7	Q6IEE7	1	1	1	Transmembrane protein 132E	TMEM132E	sp|Q6IEE7|T132E_HUMAN Transmembrane protein 132E OS=Homo sapiens OX=9606 GN=TMEM132E PE=1 SV=1	1	1	1	1	1	0	1	0	1	0	1.6	1.6	1.6	107.09	984	984	1	-2	1.6	0	0	0	0	0	0	0	0	0	0	0	0	+			403	2879	TRUE	3264	7936	9552;9553	9552
Q6IPT2	Q6IPT2	1	1	1	Protein FAM71E1	FAM71E1	sp|Q6IPT2|F71E1_HUMAN Protein FAM71E1 OS=Homo sapiens OX=9606 GN=FAM71E1 PE=2 SV=2	1	1	1	1	1	0	1	0	1	0	4.9	4.9	4.9	27.609	247	247	1	-2	4.9	0	0	0	0	0	0	0	0	0	0	0	0	+			404	1904	TRUE	2122	5083	6174	6174
Q6KF10	Q6KF10	1	1	1	Growth/differentiation factor 6	GDF6	sp|Q6KF10|GDF6_HUMAN Growth/differentiation factor 6 OS=Homo sapiens OX=9606 GN=GDF6 PE=1 SV=1	1	1	1	1	1	0	1	0	1	0	4.8	4.8	4.8	50.661	455	455	1	-2	4.8	0	0	0	0	0	0	0	0	0	0	0	0	+			405	2453	TRUE	2792	6792	8220	8220
Q6N021	Q6N021	2	2	2	Methylcytosine dioxygenase TET2	TET2	sp|Q6N021|TET2_HUMAN Methylcytosine dioxygenase TET2 OS=Homo sapiens OX=9606 GN=TET2 PE=1 SV=3	1	2	2	2	0	2	0	2	0	2	1	1	1	223.81	2002	2002	0.0088692	1.126	0	1	14322000	0	14322000	137710	0	137710	0	10460000	0	1	1				406	2396;2457	True;True	2732;2796	6706;6797	8134;8225	8134;8225
Q6P1M9	Q6P1M9	1	1	1	Armadillo repeat-containing X-linked protein 5	ARMCX5	sp|Q6P1M9|ARMX5_HUMAN Armadillo repeat-containing X-linked protein 5 OS=Homo sapiens OX=9606 GN=ARMCX5 PE=1 SV=1	1	1	1	1	1	0	1	0	1	0	2.2	2.2	2.2	62.345	558	558	1	-2	2.2	0	0	0	0	0	0	0	0	0	0	0	0	+			407	2373	TRUE	2706	6667	8094	8094
Q6P3X8	Q6P3X8	1	1	1	PiggyBac transposable element-derived protein 2	PGBD2	sp|Q6P3X8|PGBD2_HUMAN PiggyBac transposable element-derived protein 2 OS=Homo sapiens OX=9606 GN=PGBD2 PE=2 SV=1	1	1	1	1	1	1	1	1	1	1	3.5	3.5	3.5	68.011	592	592	0.0049628	1.3372	3.5	3.5	0	0	0	0	0	0	0	0	0	0	0				408	3092	TRUE	3490	8505;8506	10325;10326	10325
Q6P656	Q6P656	1	1	1	Uncharacterized protein C15orf26	C15orf26	sp|Q6P656|CF161_HUMAN Cilia- and flagella-associated protein 161 OS=Homo sapiens OX=9606 GN=CFAP161 PE=2 SV=1	1	1	1	1	0	1	0	1	0	1	4.3	4.3	4.3	34.294	301	301	1	-2	0	4.3	0	0	0	0	0	0	0	0	0	0	0	+			409	2126	TRUE	2394	5897	7197	7197
Q6PKG0	Q6PKG0	1	1	1	La-related protein 1	LARP1	sp|Q6PKG0|LARP1_HUMAN La-related protein 1 OS=Homo sapiens OX=9606 GN=LARP1 PE=1 SV=2	1	1	1	1	0	1	0	1	0	1	1.7	1.7	1.7	123.51	1096	1096	0	2.6837	0	1.7	19149000	0	19149000	319150	0	319150	0	13985000	0	1	1				410	3358	TRUE	3791	9143	11076	11076
Q6UB35	Q6UB35	1	1	1	Monofunctional C1-tetrahydrofolate synthase, mitochondrial	MTHFD1L	sp|Q6UB35|C1TM_HUMAN Monofunctional C1-tetrahydrofolate synthase, mitochondrial OS=Homo sapiens OX=9606 GN=MTHFD1L PE=1 SV=1	1	1	1	1	0	1	0	1	0	1	1.5	1.5	1.5	105.79	978	978	0.0074074	1.3305	0	1.5	20150000	0	20150000	395100	0	395100	0	14716000	0	1	1				411	1938	TRUE	2162	5168	6283	6283
Q6UB99	Q6UB99	1	1	1	Ankyrin repeat domain-containing protein 11	ANKRD11	sp|Q6UB99|ANR11_HUMAN Ankyrin repeat domain-containing protein 11 OS=Homo sapiens OX=9606 GN=ANKRD11 PE=1 SV=3	1	1	1	1	1	0	1	0	1	0	0.4	0.4	0.4	297.91	2663	2663	0	1.9553	0.4	0	0	0	0	0	0	0	0	0	0	0	0				412	3494	TRUE	3940	9393	11344	11344	105;106;215;216
Q6UW63	Q6UW63	1	1	1	KDEL motif-containing protein 1	KDELC1	sp|Q6UW63|KDEL1_HUMAN KDEL motif-containing protein 1 OS=Homo sapiens OX=9606 GN=KDELC1 PE=1 SV=1	1	1	1	1	1	0	1	0	1	0	5	5	5	58.042	502	502	1	-2	5	0	0	0	0	0	0	0	0	0	0	0	0	+			413	2083	TRUE	2327	5764	7057	7057
Q6UWP7	Q6UWP7	1	1	1	Lysocardiolipin acyltransferase 1	LCLAT1	sp|Q6UWP7|LCLT1_HUMAN Lysocardiolipin acyltransferase 1 OS=Homo sapiens OX=9606 GN=LCLAT1 PE=1 SV=1	1	1	1	1	1	0	1	0	1	0	3.1	3.1	3.1	48.92	414	414	0.00883	1.1155	3.1	0	0	0	0	0	0	0	0	0	0	0	0				414	2404	TRUE	2740	6718	8146	8146
Q6X784	Q6X784	1	1	1	Zona pellucida-binding protein 2	ZPBP2	sp|Q6X784|ZPBP2_HUMAN Zona pellucida-binding protein 2 OS=Homo sapiens OX=9606 GN=ZPBP2 PE=2 SV=1	1	1	1	1	0	1	0	1	0	1	4.4	4.4	4.4	38.652	338	338	1	-2	0	4.4	0	0	0	0	0	0	0	0	0	0	0	+			415	670	TRUE	749	1516	1793	1793
Q6ZNA4	Q6ZNA4	1	1	1	E3 ubiquitin-protein ligase Arkadia	RNF111	sp|Q6ZNA4|RN111_HUMAN E3 ubiquitin-protein ligase Arkadia OS=Homo sapiens OX=9606 GN=RNF111 PE=1 SV=3	1	1	1	1	0	1	0	1	0	1	1.1	1.1	1.1	108.86	994	994	1	-2	0	1.1	0	0	0	0	0	0	0	0	0	0	0	+			416	1601	TRUE	1774	3957	4710	4710	217
Q6ZQQ6	Q6ZQQ6	1	1	1	WD repeat-containing protein 87	WDR87	sp|Q6ZQQ6|WDR87_HUMAN WD repeat-containing protein 87 OS=Homo sapiens OX=9606 GN=WDR87 PE=1 SV=3	1	1	1	1	0	1	0	1	0	1	1	1	1	333.18	2873	2873	1	-2	0	1	0	0	0	0	0	0	0	0	0	0	0	+			417	1658	TRUE	1838	4183	5069	5069
Q6ZUT6	Q6ZUT6	1	1	1	Uncharacterized protein C15orf52	C15orf52	sp|Q6ZUT6|CCD9B_HUMAN Coiled-coil domain-containing protein 9B OS=Homo sapiens OX=9606 GN=CCDC9B PE=1 SV=1	1	1	1	1	1	0	1	0	1	0	1.9	1.9	1.9	57.324	534	534	0.0068493	1.1747	1.9	0	171700000	171700000	0	7465300	7465300	0	171700000	0	1	0	1				418	2372	TRUE	2705	6666	8093	8093
Q6ZUT9	Q6ZUT9	1	1	1	DENN domain-containing protein 5B	DENND5B	sp|Q6ZUT9|DEN5B_HUMAN DENN domain-containing protein 5B OS=Homo sapiens OX=9606 GN=DENND5B PE=1 SV=2	1	1	1	1	1	1	1	1	1	1	1.5	1.5	1.5	145.02	1274	1274	1	-2	1.5	1.5	0	0	0	0	0	0	0	0	0	0	0	+			419	2636	TRUE	3007	7446;7447;7448	9025;9026;9027	9026	218
Q6ZW49	Q6ZW49	1	1	1	PAX-interacting protein 1	PAXIP1	sp|Q6ZW49|PAXI1_HUMAN PAX-interacting protein 1 OS=Homo sapiens OX=9606 GN=PAXIP1 PE=1 SV=2	1	1	1	1	1	0	1	0	1	0	1.2	1.2	1.2	121.34	1069	1069	0	1.9974	1.2	0	0	0	0	0	0	0	0	0	0	0	0				420	2226	TRUE	2523	6249	7619	7619	107;108;109;219;220
Q709C8	Q709C8	2	2	2	Vacuolar protein sorting-associated protein 13C	VPS13C	sp|Q709C8|VP13C_HUMAN Vacuolar protein sorting-associated protein 13C OS=Homo sapiens OX=9606 GN=VPS13C PE=1 SV=1	1	2	2	2	1	1	1	1	1	1	0.6	0.6	0.6	422.39	3753	3753	0.0068182	1.1641	0.3	0.3	0	0	0	0	0	0	0	0	0	0	0				421	374;1877	True;True	415;2092	775;5026	902;6113	902;6113
Q709F0	Q709F0	1	1	1	Acyl-CoA dehydrogenase family member 11	ACAD11	sp|Q709F0|ACD11_HUMAN Acyl-CoA dehydrogenase family member 11 OS=Homo sapiens OX=9606 GN=ACAD11 PE=1 SV=3	1	1	1	1	0	1	0	1	0	1	1.5	1.5	1.5	87.263	780	780	0.0053191	1.5688	0	1.5	22462000	0	22462000	591100	0	591100	0	16405000	0	1	1				422	3343	TRUE	3773	9104	11031	11031
Q70CQ2	Q70CQ2	1	1	1	Ubiquitin carboxyl-terminal hydrolase 34	USP34	sp|Q70CQ2|UBP34_HUMAN Ubiquitin carboxyl-terminal hydrolase 34 OS=Homo sapiens OX=9606 GN=USP34 PE=1 SV=2	1	1	1	1	0	1	0	1	0	1	0.3	0.3	0.3	404.23	3546	3546	1	-2	0	0.3	0	0	0	0	0	0	0	0	0	0	0	+			423	2058	TRUE	2293	5499	6651	6651
Q71RC2	Q71RC2	1	1	1	La-related protein 4	LARP4	sp|Q71RC2|LARP4_HUMAN La-related protein 4 OS=Homo sapiens OX=9606 GN=LARP4 PE=1 SV=3	1	1	1	1	0	1	0	1	0	1	3	3	3	80.595	724	724	0	3.3217	0	3	32823000	0	32823000	1262400	0	1262400	0	23972000	0	1	1				424	2835	TRUE	3218	7842	9451	9451
Q71U36;P0DPH8;P0DPH7;Q6PEY2	Q71U36;P0DPH8;P0DPH7;Q6PEY2	13;11;11;8	1;1;1;1	0;0;0;0	Tubulin alpha-1A chain;Tubulin alpha-3E chain	TUBA1A;TUBA3E	sp|Q71U36|TBA1A_HUMAN Tubulin alpha-1A chain OS=Homo sapiens OX=9606 GN=TUBA1A PE=1 SV=1;sp|P0DPH8|TBA3D_HUMAN Tubulin alpha-3D chain OS=Homo sapiens OX=9606 GN=TUBA3D PE=1 SV=1;sp|P0DPH7|TBA3C_HUMAN Tubulin alpha-3C chain OS=Homo sapiens OX=9606 GN=TUBA3C	4	13	1	0	13	10	1	1	0	0	43.5	2.9	0	50.135	451	451;450;450;450	0	2.1647	43.5	34.4	37122000	15432000	21689000	1767700	734870	1032800	0	15841000	1	1	2				425	264;274;297;511;600;1314;1642;1982;2248;2464;2990;2998;3242	False;False;False;False;False;False;False;False;False;False;False;True;False	298;309;333;569;671;1461;1822;2206;2546;2803;3380;3389;3664	540;541;542;564;565;566;567;602;1081;1082;1351;3320;3321;4147;4148;5242;6289;6290;6291;6808;6809;6810;6811;8222;8223;8235;8236;8907;8908	599;600;601;602;625;626;627;628;666;1247;1248;1595;3997;3998;3999;5033;5034;6358;7660;7661;7662;8237;8238;8239;8240;9927;9928;9929;9942;9943;10826;10827	600;625;666;1247;1595;3999;5033;6358;7662;8239;9928;9942;10827
Q7KZF4	Q7KZF4	2	2	2	Staphylococcal nuclease domain-containing protein 1	SND1	sp|Q7KZF4|SND1_HUMAN Staphylococcal nuclease domain-containing protein 1 OS=Homo sapiens OX=9606 GN=SND1 PE=1 SV=1	1	2	2	2	0	2	0	2	0	2	2.5	2.5	2.5	102	910	910	0	2.4241	0	2.5	49403000	0	49403000	932140	0	932140	0	36081000	0	2	2				426	2755;3335	True;True	3133;3765	7684;9089	9276;11014	9276;11014
Q7L2J0	Q7L2J0	2	2	2	7SK snRNA methylphosphate capping enzyme	MEPCE	sp|Q7L2J0|MEPCE_HUMAN 7SK snRNA methylphosphate capping enzyme OS=Homo sapiens OX=9606 GN=MEPCE PE=1 SV=1	1	2	2	2	0	2	0	2	0	2	8.3	8.3	8.3	74.354	689	689	0	6.6089	0	8.3	44313000	0	44313000	1384800	0	1384800	0	32364000	0	2	2				427	407;1422	True;True	449;1576	829;3523	960;4210	960;4210
Q7LBE3	Q7LBE3	1	1	1	Solute carrier family 26 member 9	SLC26A9	sp|Q7LBE3|S26A9_HUMAN Solute carrier family 26 member 9 OS=Homo sapiens OX=9606 GN=SLC26A9 PE=1 SV=1	1	1	1	1	1	0	1	0	1	0	1.9	1.9	1.9	86.987	791	791	1	-2	1.9	0	0	0	0	0	0	0	0	0	0	0	0	+			428	129	TRUE	143	249	276	276
Q7Z2T5	Q7Z2T5	4	4	4	TRMT1-like protein	TRMT1L	sp|Q7Z2T5|TRM1L_HUMAN TRMT1-like protein OS=Homo sapiens OX=9606 GN=TRMT1L PE=1 SV=2	1	4	4	4	0	4	0	4	0	4	5.7	5.7	5.7	81.746	733	733	0	34.334	0	5.7	171520000	0	171520000	4288100	0	4288100	0	125270000	0	4	4				429	1485;2070;3113;3390	True;True;True;True	1645;2311;3515;3826	3633;5737;8550;9205	4322;7030;10372;11143	4322;7030;10372;11143
Q7Z353	Q7Z353	16	16	16	Highly divergent homeobox	HDX	sp|Q7Z353|HDX_HUMAN Highly divergent homeobox OS=Homo sapiens OX=9606 GN=HDX PE=1 SV=1	1	16	16	16	13	14	13	14	13	14	34.6	34.6	34.6	77.205	690	690	0	220.58	30.6	31.2	2160200000	1226300000	933890000	60005000	34064000	25942000	920580000	928680000	17	17	34				430	68;450;611;743;836;1228;1279;1362;1975;2186;2311;2518;2914;3085;3086;3105	True;True;True;True;True;True;True;True;True;True;True;True;True;True;True;True	75;499;500;684;836;936;1369;1424;1514;2199;2472;2633;2861;3299;3483;3484;3503;3504	135;136;958;959;960;961;1411;1412;1712;1713;1886;1887;3152;3153;3261;3419;3420;5234;6058;6059;6509;6510;6927;6928;7992;8493;8494;8495;8496;8527;8528;8529	151;152;1111;1112;1113;1114;1115;1684;1685;2020;2021;2204;2205;3811;3812;3934;4105;4106;6350;7367;7368;7913;7914;8369;8370;9610;10313;10314;10315;10316;10347;10348;10349;10350	151;1115;1684;2021;2204;3812;3934;4105;6350;7368;7913;8370;9610;10313;10315;10349
Q7Z3B4	Q7Z3B4	1	1	1	Nucleoporin p54	NUP54	sp|Q7Z3B4|NUP54_HUMAN Nucleoporin p54 OS=Homo sapiens OX=9606 GN=NUP54 PE=1 SV=2	1	1	1	1	0	1	0	1	0	1	7.7	7.7	7.7	55.435	507	507	1	-2	0	7.7	0	0	0	0	0	0	0	0	0	0	0	+			431	3344	TRUE	3774	9105	11032	11032
Q7Z7C8	Q7Z7C8	1	1	1	Transcription initiation factor TFIID subunit 8	TAF8	sp|Q7Z7C8|TAF8_HUMAN Transcription initiation factor TFIID subunit 8 OS=Homo sapiens OX=9606 GN=TAF8 PE=1 SV=1	1	1	1	1	1	0	1	0	1	0	6.8	6.8	6.8	34.262	310	310	1	-2	6.8	0	0	0	0	0	0	0	0	0	0	0	0	+			432	2961	TRUE	3349	8168	9867	9867
Q86TD4	Q86TD4	1	1	1	Sarcalumenin	SRL	sp|Q86TD4|SRCA_HUMAN Sarcalumenin OS=Homo sapiens OX=9606 GN=SRL PE=2 SV=2	1	1	1	1	1	1	1	1	1	1	1.2	1.2	1.2	100.79	932	932	0.0070588	1.2369	1.2	1.2	219200000	112610000	106590000	5924300	3043400	2880900	0	77849000	1	1	2				433	45	TRUE	49	90;91	103;104	103
Q86TV6	Q86TV6	7	7	7	Tetratricopeptide repeat protein 7B	TTC7B	sp|Q86TV6|TTC7B_HUMAN Tetratricopeptide repeat protein 7B OS=Homo sapiens OX=9606 GN=TTC7B PE=1 SV=3	1	7	7	7	2	6	2	6	2	6	9	9	9	94.178	843	843	0	9.6522	2.6	7.5	276420000	47087000	229340000	6282300	1070200	5212200	0	167490000	2	6	8				434	83;1057;1622;2456;2645;3268;3464	True;True;True;True;True;True;True	93;1179;1797;2795;3016;3691;3909	171;2734;3995;6796;7460;8952;8953;9337	192;3325;4751;8224;9039;10872;10873;11285	192;3325;4751;8224;9039;10873;11285
Q86UE8	Q86UE8	1	1	1	Serine/threonine-protein kinase tousled-like 2	TLK2	sp|Q86UE8|TLK2_HUMAN Serine/threonine-protein kinase tousled-like 2 OS=Homo sapiens OX=9606 GN=TLK2 PE=1 SV=2	1	1	1	1	1	0	1	0	1	0	1.8	1.8	1.8	87.66	772	772	1	-2	1.8	0	0	0	0	0	0	0	0	0	0	0	0	+			435	643	TRUE	720	1475	1751	1751	110;221
Q86UK5	Q86UK5	1	1	1	Limbin	EVC2	sp|Q86UK5|LBN_HUMAN Limbin OS=Homo sapiens OX=9606 GN=EVC2 PE=1 SV=1	1	1	1	1	0	1	0	1	0	1	0.8	0.8	0.8	147.95	1308	1308	0.008658	1.0998	0	0.8	31394000	0	31394000	475670	0	475670	0	22929000	0	1	1				436	1210	TRUE	1349	3112	3771	3771
Q86UK7	Q86UK7	1	1	1	Zinc finger protein 598	ZNF598	sp|Q86UK7|ZN598_HUMAN E3 ubiquitin-protein ligase ZNF598 OS=Homo sapiens OX=9606 GN=ZNF598 PE=1 SV=1	1	1	1	1	0	1	0	1	0	1	1.7	1.7	1.7	98.636	904	904	1	-2	0	1.7	0	0	0	0	0	0	0	0	0	0	0	+			437	1171	TRUE	1307	3004	3638	3638
Q86YF9	Q86YF9	1	1	1	Zinc finger protein DZIP1	DZIP1	sp|Q86YF9|DZIP1_HUMAN Zinc finger protein DZIP1 OS=Homo sapiens OX=9606 GN=DZIP1 PE=1 SV=1	1	1	1	1	0	1	0	1	0	1	1.5	1.5	1.5	98.663	867	867	0.0050891	1.4522	0	1.5	0	0	0	0	0	0	0	0	0	0	0				438	2308	TRUE	2630	6505	7909	7909
Q8IVF5	Q8IVF5	1	1	1	T-lymphoma invasion and metastasis-inducing protein 2	TIAM2	sp|Q8IVF5|TIAM2_HUMAN T-lymphoma invasion and metastasis-inducing protein 2 OS=Homo sapiens OX=9606 GN=TIAM2 PE=2 SV=4	1	1	1	1	0	1	0	1	0	1	1	1	1	190.1	1701	1701	1	-2	0	1	0	0	0	0	0	0	0	0	0	0	0	+			439	2195	TRUE	2481	6072	7382	7382
Q8IVL6	Q8IVL6	6	6	6	Prolyl 3-hydroxylase 3	LEPREL2	sp|Q8IVL6|P3H3_HUMAN Prolyl 3-hydroxylase 3 OS=Homo sapiens OX=9606 GN=P3H3 PE=1 SV=1	1	6	6	6	6	2	6	2	6	2	11.7	11.7	11.7	81.836	736	736	0	11.848	11.7	4.5	220900000	165290000	55610000	6497100	4861500	1635600	146290000	59612000	6	2	8				440	156;293;2006;2406;2611;2664	True;True;True;True;True;True	172;329;2233;2742;2976;3036	294;598;5350;5351;6720;7311;7492;7493	321;662;6482;6483;8148;8836;9071;9072	321;662;6483;8148;8836;9072
Q8IVT2	Q8IVT2	1	1	1	Mitotic interactor and substrate of PLK1	MISP	sp|Q8IVT2|MISP_HUMAN Mitotic interactor and substrate of PLK1 OS=Homo sapiens OX=9606 GN=MISP PE=1 SV=1	1	1	1	1	0	1	0	1	0	1	2.9	2.9	2.9	75.356	679	679	1	-2	0	2.9	0	0	0	0	0	0	0	0	0	0	0	+			441	2870	TRUE	3255	7922	9538	9538
Q8IWA0	Q8IWA0	5	5	5	WD repeat-containing protein 75	WDR75	sp|Q8IWA0|WDR75_HUMAN WD repeat-containing protein 75 OS=Homo sapiens OX=9606 GN=WDR75 PE=1 SV=1	1	5	5	5	3	2	3	2	3	2	7.7	7.7	7.7	94.498	830	830	0	8.7946	5.3	2.4	89047000	75975000	13072000	2120200	1808900	311230	75975000	0	3	2	5				442	613;653;2702;2807;3360	True;True;True;True;True	687;730;3078;3187;3793	1418;1491;7592;7782;9146	1691;1767;9181;9388;11079	1691;1767;9181;9388;11079
Q8IWI9	Q8IWI9	1	1	1	MAX gene-associated protein	MGA	sp|Q8IWI9|MGAP_HUMAN MAX gene-associated protein OS=Homo sapiens OX=9606 GN=MGA PE=1 SV=3	1	1	1	1	0	1	0	1	0	1	0.6	0.6	0.6	331.83	3026	3026	0	2.7706	0	0.6	26006000	0	26006000	174540	0	174540	0	18994000	0	1	1				443	79	TRUE	87	153	169	169
Q8IX18	Q8IX18	18	18	18	Probable ATP-dependent RNA helicase DHX40	DHX40	sp|Q8IX18|DHX40_HUMAN Probable ATP-dependent RNA helicase DHX40 OS=Homo sapiens OX=9606 GN=DHX40 PE=1 SV=2	1	18	18	18	14	14	14	14	14	14	28	28	28	88.559	779	779	0	37.438	21.3	21.1	1851500000	750110000	1101400000	45159000	18295000	26863000	826300000	728200000	15	17	32				444	318;475;790;904;950;1103;1173;1593;1711;1719;1954;1956;2478;2561;2824;3045;3046;3106	True;True;True;True;True;True;True;True;True;True;True;True;True;True;True;True;True;True	355;533;884;1011;1058;1235;1309;1764;1895;1903;2178;2180;2818;2918;3206;3438;3439;3505	635;636;1019;1020;1021;1796;2047;2048;2049;2121;2872;3007;3008;3924;3925;4315;4325;4326;4327;4328;5196;5198;5199;5200;6832;6833;7203;7825;8321;8322;8323;8530;8531	700;701;1184;1185;1186;2107;2403;2404;2405;2478;3500;3641;3642;4655;4656;5223;5233;5234;5235;5236;6312;6314;6315;6316;8261;8262;8716;9433;10035;10036;10037;10351;10352	701;1186;2107;2404;2478;3500;3642;4656;5223;5233;6312;6314;8261;8716;9433;10035;10037;10352
Q8IXB1	Q8IXB1	7	7	7	DnaJ homolog subfamily C member 10	DNAJC10	sp|Q8IXB1|DJC10_HUMAN DnaJ homolog subfamily C member 10 OS=Homo sapiens OX=9606 GN=DNAJC10 PE=1 SV=2	1	7	7	7	6	7	6	7	6	7	9.7	9.7	9.7	91.079	793	793	0	13.397	7.9	9.7	367160000	134820000	232330000	11126000	4085500	7040400	142820000	161690000	6	7	13				445	97;736;1301;1385;2202;2316;2723	True;True;True;True;True;True;True	108;829;1448;1537;2488;2639;3101	191;192;1701;1702;3303;3304;3460;3461;6084;6085;6518;6519;7631	215;216;2009;2010;3978;3979;4147;4148;7395;7396;7923;7924;9222	216;2010;3979;4148;7396;7924;9222
Q8IXZ2	Q8IXZ2	1	1	1	Zinc finger CCCH domain-containing protein 3	ZC3H3	sp|Q8IXZ2|ZC3H3_HUMAN Zinc finger CCCH domain-containing protein 3 OS=Homo sapiens OX=9606 GN=ZC3H3 PE=1 SV=3	1	1	1	1	0	1	0	1	0	1	1.3	1.3	1.3	101.94	948	948	0.0053476	1.5772	0	1.3	0	0	0	0	0	0	0	0	0	0	0				446	1086	TRUE	1215	2825	3432;3433	3432	222
Q8IYE1	Q8IYE1	1	1	1	Coiled-coil domain-containing protein 13	CCDC13	sp|Q8IYE1|CCD13_HUMAN Coiled-coil domain-containing protein 13 OS=Homo sapiens OX=9606 GN=CCDC13 PE=1 SV=2	1	1	1	1	1	0	1	0	1	0	1.5	1.5	1.5	80.883	715	715	1	-2	1.5	0	0	0	0	0	0	0	0	0	0	0	0	+			447	3012	TRUE	3403	8263;8264	9974;9975	9974
Q8IYM0	Q8IYM0	1	1	1	Protein FAM186B	FAM186B	sp|Q8IYM0|F186B_HUMAN Protein FAM186B OS=Homo sapiens OX=9606 GN=FAM186B PE=2 SV=2	1	1	1	1	0	1	0	1	0	1	2.2	2.2	2.2	103.72	893	893	1	-2	0	2.2	0	0	0	0	0	0	0	0	0	0	0	+			448	1930	TRUE	2154	5153	6267	6267
Q8IYT4	Q8IYT4	1	1	1	Katanin p60 ATPase-containing subunit A-like 2	KATNAL2	sp|Q8IYT4|KATL2_HUMAN Katanin p60 ATPase-containing subunit A-like 2 OS=Homo sapiens OX=9606 GN=KATNAL2 PE=1 SV=3	1	1	1	1	1	1	1	1	1	1	2.2	2.2	2.2	61.252	538	538	0.0055866	1.7124	2.2	2.2	267560000	81796000	185770000	9226300	2820500	6405700	0	135670000	1	1	2				449	1045	TRUE	1166	2709;2710	3295;3296	3295
Q8IZ83	Q8IZ83	1	1	1	Aldehyde dehydrogenase family 16 member A1	ALDH16A1	sp|Q8IZ83|A16A1_HUMAN Aldehyde dehydrogenase family 16 member A1 OS=Homo sapiens OX=9606 GN=ALDH16A1 PE=1 SV=2	1	1	1	1	1	1	1	1	1	1	1.7	1.7	1.7	85.126	802	802	1	-2	1.7	1.7	0	0	0	0	0	0	0	0	0	0	0	+			450	3359	TRUE	3792	9144;9145	11077;11078	11078
Q8N148	Q8N148	1	1	1	Olfactory receptor 6V1	OR6V1	sp|Q8N148|OR6V1_HUMAN Olfactory receptor 6V1 OS=Homo sapiens OX=9606 GN=OR6V1 PE=2 SV=1	1	1	1	1	1	0	1	0	1	0	8.3	8.3	8.3	34.902	313	313	1	-2	8.3	0	0	0	0	0	0	0	0	0	0	0	0	+			451	3412	TRUE	3852	9247	11190	11190
Q8N163	Q8N163	5	5	5	Cell cycle and apoptosis regulator protein 2	CCAR2	sp|Q8N163|CCAR2_HUMAN Cell cycle and apoptosis regulator protein 2 OS=Homo sapiens OX=9606 GN=CCAR2 PE=1 SV=2	1	5	5	5	1	5	1	5	1	5	8.5	8.5	8.5	102.9	923	923	0	10.096	1.5	8.5	168280000	8916500	159360000	3365600	178330	3187300	0	116390000	1	5	6				452	1521;2121;2779;3314;3371	True;True;True;True;True	1683;2386;3158;3738;3804	3703;5880;7728;9032;9033;9165	4392;7180;9320;10955;10956;11098	4392;7180;9320;10956;11098
Q8N1F7	Q8N1F7	11	11	11	Nuclear pore complex protein Nup93	NUP93	sp|Q8N1F7|NUP93_HUMAN Nuclear pore complex protein Nup93 OS=Homo sapiens OX=9606 GN=NUP93 PE=1 SV=2	1	11	11	11	11	5	11	5	11	5	17.7	17.7	17.7	93.487	819	819	0	30.069	17.7	6.8	472370000	307390000	164980000	9262100	6027200	3235000	210310000	217570000	12	5	17				453	74;1032;1666;2034;2165;2190;2838;2839;2948;3026;3259	True;True;True;True;True;True;True;True;True;True;True	82;1153;1846;2265;2447;2476;3221;3222;3335;3418;3682	145;2684;2685;4196;5441;5442;6016;6066;7848;7849;7850;8123;8124;8289;8290;8935	161;3269;3270;5082;6583;6584;7322;7376;9458;9459;9460;9791;9792;10000;10001;10002;10855	161;3270;5082;6583;7322;7376;9458;9460;9791;10001;10855
Q8N1W1	Q8N1W1	1	1	1	Rho guanine nucleotide exchange factor 28	ARHGEF28	sp|Q8N1W1|ARG28_HUMAN Rho guanine nucleotide exchange factor 28 OS=Homo sapiens OX=9606 GN=ARHGEF28 PE=1 SV=3	1	1	1	1	0	1	0	1	0	1	0.6	0.6	0.6	191.89	1705	1705	1	-2	0	0.6	0	0	0	0	0	0	0	0	0	0	0	+			454	1628	TRUE	1805	4013	4769	4769
Q8N2G8	Q8N2G8	1	1	1	GH3 domain-containing protein	GHDC	sp|Q8N2G8|GHDC_HUMAN GH3 domain-containing protein OS=Homo sapiens OX=9606 GN=GHDC PE=1 SV=2	1	1	1	1	1	1	1	1	1	1	3.2	3.2	3.2	57.522	530	530	1	-2	3.2	3.2	0	0	0	0	0	0	0	0	0	0	0	+			455	1663	TRUE	1843	4190;4191;4192	5076;5077;5078	5076	223;224;225;226;227
Q8N319	Q8N319	1	1	1	Uncharacterized protein C6orf223	C6orf223	sp|Q8N319|CF223_HUMAN Uncharacterized protein C6orf223 OS=Homo sapiens OX=9606 GN=C6orf223 PE=2 SV=2	1	1	1	1	1	1	1	1	1	1	5.8	5.8	5.8	26.113	242	242	0.0051813	1.5357	5.8	5.8	0	0	0	0	0	0	0	0	0	0	0				456	442	TRUE	486	894;895	1028;1029	1028
Q8N394	Q8N394	1	1	1	Transmembrane and TPR repeat-containing protein 2	TMTC2	sp|Q8N394|TMTC2_HUMAN Transmembrane and TPR repeat-containing protein 2 OS=Homo sapiens OX=9606 GN=TMTC2 PE=2 SV=1	1	1	1	1	1	1	1	1	1	1	1	1	1	94.129	836	836	1	-2	1	1	0	0	0	0	0	0	0	0	0	0	0	+			457	1789	TRUE	1989	4596;4597;4598	5573;5574;5575	5573
Q8N3U4	Q8N3U4	1	1	1	Cohesin subunit SA-2	STAG2	sp|Q8N3U4|STAG2_HUMAN Cohesin subunit SA-2 OS=Homo sapiens OX=9606 GN=STAG2 PE=1 SV=3	1	1	1	1	0	1	0	1	0	1	1.1	1.1	1.1	141.32	1231	1231	0.0068027	1.1546	0	1.1	0	0	0	0	0	0	0	0	0	0	0				458	2849	TRUE	3232	7869	9479	9479
Q8N5C8	Q8N5C8	25	25	24	TGF-beta-activated kinase 1 and MAP3K7-binding protein 3	TAB3	sp|Q8N5C8|TAB3_HUMAN TGF-beta-activated kinase 1 and MAP3K7-binding protein 3 OS=Homo sapiens OX=9606 GN=TAB3 PE=1 SV=3	1	25	25	24	18	21	18	21	18	20	57.6	57.6	56.5	78.652	712	712	0	155.92	44.4	50	5315000000	1792400000	3522600000	166090000	56012000	110080000	1941900000	2404000000	18	25	43				459	211;255;309;738;1020;1277;1546;1657;1779;1821;2285;2432;2466;2469;2474;2475;2514;2610;2798;2848;3047;3089;3274;3357;3536	True;True;True;True;True;True;True;True;True;True;True;True;True;True;True;True;True;True;True;True;True;True;True;True;True	236;288;346;831;1141;1422;1709;1837;1972;1973;1974;2026;2027;2028;2596;2771;2805;2806;2809;2814;2815;2856;2975;3178;3231;3440;3487;3697;3790;3987;3988	402;403;519;520;521;522;621;1706;1707;2664;2665;3259;3749;3750;3751;4182;4483;4484;4485;4486;4487;4488;4489;4803;4804;4805;4806;4807;4808;4809;6413;6756;6757;6813;6814;6815;6819;6820;6827;6828;6914;7309;7310;7770;7771;7868;8324;8325;8326;8327;8328;8499;8500;8964;9142;9483;9484;9485	434;435;577;578;579;580;686;2014;2015;3249;3250;3932;4438;4439;4440;5068;5404;5405;5406;5407;5408;5409;5410;5858;5859;5860;5861;5862;5863;5864;7810;8184;8185;8242;8243;8244;8248;8249;8256;8257;8352;8834;8835;9376;9377;9478;10038;10039;10040;10041;10042;10319;10320;10884;11075;11438;11439;11440	435;579;686;2015;3249;3932;4440;5068;5410;5859;7810;8184;8244;8249;8256;8257;8352;8835;9376;9478;10042;10320;10884;11075;11439	111;112
Q8N6R0	Q8N6R0	5	5	5	Methyltransferase-like protein 13	METTL13	sp|Q8N6R0|MET13_HUMAN Methyltransferase-like protein 13 OS=Homo sapiens OX=9606 GN=METTL13 PE=1 SV=1	1	5	5	5	3	3	3	3	3	3	10.9	10.9	10.9	78.767	699	699	0	6.1575	6.7	6	137270000	76731000	60535000	3431600	1918300	1513400	0	44211000	3	3	6				460	272;452;1113;2500;3560	True;True;True;True;True	307;503;1246;2841;4014	562;964;965;2892;6879;9521	623;1119;1120;3520;8308;11476	623;1120;3520;8308;11476
Q8N7Z5	Q8N7Z5	1	1	1	Putative ankyrin repeat domain-containing protein 31	ANKRD31	sp|Q8N7Z5|ANR31_HUMAN Putative ankyrin repeat domain-containing protein 31 OS=Homo sapiens OX=9606 GN=ANKRD31 PE=5 SV=2	1	1	1	1	1	0	1	0	1	0	1.2	1.2	1.2	210.81	1873	1873	1	-2	1.2	0	0	0	0	0	0	0	0	0	0	0	0	+			461	1922	TRUE	2146	5140	6253	6253
Q8NBF6	Q8NBF6	1	1	1	Late secretory pathway protein AVL9 homolog	AVL9	sp|Q8NBF6|AVL9_HUMAN Late secretory pathway protein AVL9 homolog OS=Homo sapiens OX=9606 GN=AVL9 PE=1 SV=1	1	1	1	1	0	1	0	1	0	1	2.6	2.6	2.6	71.947	648	648	1	-2	0	2.6	0	0	0	0	0	0	0	0	0	0	0	+			462	1307	TRUE	1454	3312	3988	3988
Q8NCX0	Q8NCX0	1	1	1	Coiled-coil domain-containing protein 150	CCDC150	sp|Q8NCX0|CC150_HUMAN Coiled-coil domain-containing protein 150 OS=Homo sapiens OX=9606 GN=CCDC150 PE=1 SV=2	1	1	1	1	1	0	1	0	1	0	1.3	1.3	1.3	128.76	1101	1101	1	-2	1.3	0	0	0	0	0	0	0	0	0	0	0	0	+			463	2922	TRUE	3307	8009	9629	9629
Q8NEL9	Q8NEL9	2	2	2	Phospholipase DDHD1	DDHD1	sp|Q8NEL9|DDHD1_HUMAN Phospholipase DDHD1 OS=Homo sapiens OX=9606 GN=DDHD1 PE=1 SV=2	1	2	2	2	0	2	0	2	0	2	2.7	2.7	2.7	100.43	900	900	0	3.6167	0	2.7	63858000	0	63858000	1358700	0	1358700	0	46638000	0	2	2				464	1183;1839	True;True	1319;2049	3030;4944	3667;6028	3667;6028
Q8NEM0	Q8NEM0	1	1	1	Microcephalin	MCPH1	sp|Q8NEM0|MCPH1_HUMAN Microcephalin OS=Homo sapiens OX=9606 GN=MCPH1 PE=1 SV=4	1	1	1	1	0	1	0	1	0	1	1.4	1.4	1.4	92.848	835	835	0.0052356	1.5512	0	1.4	0	0	0	0	0	0	0	0	0	0	0				465	2843	TRUE	3226	7854	9464	9464	113;228
Q8NF91	Q8NF91	1	1	1	Nesprin-1	SYNE1	sp|Q8NF91|SYNE1_HUMAN Nesprin-1 OS=Homo sapiens OX=9606 GN=SYNE1 PE=1 SV=4	1	1	1	1	1	1	1	1	1	1	0.2	0.2	0.2	1011.1	8797	8797	1	-2	0.2	0.2	0	0	0	0	0	0	0	0	0	0	0	+			466	1344	TRUE	1494;1495	3390;3391;3392;3393	4075;4076;4077;4078	4075	229
Q8NFM4	Q8NFM4	2	2	2	Adenylate cyclase type 4	ADCY4	sp|Q8NFM4|ADCY4_HUMAN Adenylate cyclase type 4 OS=Homo sapiens OX=9606 GN=ADCY4 PE=1 SV=1	1	2	2	2	1	1	1	1	1	1	3.2	3.2	3.2	119.79	1077	1077	0.0071429	1.2614	0.9	2.2	166440000	166440000	0	3467500	3467500	0	88095000	0	2	0	2				467	538;2370	True;True	599;2703	1128;1129;6664	1297;1298;8091	1298;8091
Q8NGW6	Q8NGW6	1	1	1	Olfactory receptor 6K6	OR6K6	sp|Q8NGW6|OR6K6_HUMAN Olfactory receptor 6K6 OS=Homo sapiens OX=9606 GN=OR6K6 PE=2 SV=2	1	1	1	1	1	1	1	1	1	1	2.3	2.3	2.3	38.361	343	343	1	-2	2.3	2.3	0	0	0	0	0	0	0	0	0	0	0	+			468	3549	TRUE	4002	9504;9505	11459;11460	11460
Q8NI35	Q8NI35	1	1	1	InaD-like protein	INADL	sp|Q8NI35|INADL_HUMAN InaD-like protein OS=Homo sapiens OX=9606 GN=PATJ PE=1 SV=3	1	1	1	1	0	1	0	1	0	1	0.7	0.7	0.7	196.37	1801	1801	1	-2	0	0.7	0	0	0	0	0	0	0	0	0	0	0	+			469	2184	TRUE	2470	6055	7364	7364	114;115;230
Q8NI36	Q8NI36	2	2	2	WD repeat-containing protein 36	WDR36	sp|Q8NI36|WDR36_HUMAN WD repeat-containing protein 36 OS=Homo sapiens OX=9606 GN=WDR36 PE=1 SV=1	1	2	2	2	0	2	0	2	0	2	3	3	3	105.32	951	951	0	2.4509	0	3	85642000	0	85642000	1903200	0	1903200	0	62548000	0	1	1				470	141;2618	True;True	156;2988	268;7409	295;8988	295;8988
Q8TAF3	Q8TAF3	4	4	4	WD repeat-containing protein 48	WDR48	sp|Q8TAF3|WDR48_HUMAN WD repeat-containing protein 48 OS=Homo sapiens OX=9606 GN=WDR48 PE=1 SV=1	1	4	4	4	4	0	4	0	4	0	9.2	9.2	9.2	76.21	677	677	0	6.8185	9.2	0	125620000	125620000	0	3694700	3694700	0	125620000	0	3	0	3				471	392;3025;3256;3311	True;True;True;True	434;3417;3679;3734	804;8288;8929;9028	933;9999;10848;10951	933;9999;10848;10951
Q8TBZ6	Q8TBZ6	1	1	1	tRNA methyltransferase 10 homolog A	TRMT10A	sp|Q8TBZ6|TM10A_HUMAN tRNA methyltransferase 10 homolog A OS=Homo sapiens OX=9606 GN=TRMT10A PE=1 SV=1	1	1	1	1	1	1	1	1	1	1	5	5	5	39.718	339	339	0.0049875	1.345	5	5	325830000	219460000	106380000	17149000	11550000	5598800	219460000	0	2	1	3				472	1739	TRUE	1926	4382;4383;4384	5299;5300;5301	5301
Q8TC76	Q8TC76	1	1	1	Protein FAM110B	FAM110B	sp|Q8TC76|F110B_HUMAN Protein FAM110B OS=Homo sapiens OX=9606 GN=FAM110B PE=1 SV=1	1	1	1	1	1	1	1	1	1	1	2.2	2.2	2.2	40.727	370	370	0.0069606	1.2027	2.2	2.2	0	0	0	0	0	0	0	0	0	0	0				473	2383	TRUE	2717	6683;6684	8110;8111	8110	231
Q8TCG1	Q8TCG1	1	1	1	Protein CIP2A	KIAA1524	sp|Q8TCG1|CIP2A_HUMAN Protein CIP2A OS=Homo sapiens OX=9606 GN=CIP2A PE=1 SV=2	1	1	1	1	1	0	1	0	1	0	1	1	1	102.18	905	905	1	-2	1	0	0	0	0	0	0	0	0	0	0	0	0	+			474	2493	TRUE	2834	6869	8298	8298	232
Q8TE67	Q8TE67	1	1	1	Epidermal growth factor receptor kinase substrate 8-like protein 3	EPS8L3	sp|Q8TE67|ES8L3_HUMAN Epidermal growth factor receptor kinase substrate 8-like protein 3 OS=Homo sapiens OX=9606 GN=EPS8L3 PE=1 SV=2	1	1	1	1	1	1	1	1	1	1	1.3	1.3	1.3	66.86	593	593	1	-2	1.3	1.3	0	0	0	0	0	0	0	0	0	0	0	+			475	195	TRUE	217	367;368	396;397	396
Q8TEB7	Q8TEB7	1	1	1	E3 ubiquitin-protein ligase RNF128	RNF128	sp|Q8TEB7|RN128_HUMAN E3 ubiquitin-protein ligase RNF128 OS=Homo sapiens OX=9606 GN=RNF128 PE=1 SV=1	1	1	1	1	0	1	0	1	0	1	3.5	3.5	3.5	46.52	428	428	1	-2	0	3.5	0	0	0	0	0	0	0	0	0	0	0	+			476	935	TRUE	1042	2097	2454	2454
Q8TEW8	Q8TEW8	1	1	1	Partitioning defective 3 homolog B	PARD3B	sp|Q8TEW8|PAR3L_HUMAN Partitioning defective 3 homolog B OS=Homo sapiens OX=9606 GN=PARD3B PE=1 SV=2	1	1	1	1	1	0	1	0	1	0	0.7	0.7	0.7	132.49	1205	1205	1	-2	0.7	0	0	0	0	0	0	0	0	0	0	0	0	+			477	390	TRUE	432	802	931	931	233
Q8WUA2	Q8WUA2	1	1	1	Peptidyl-prolyl cis-trans isomerase-like 4	PPIL4	sp|Q8WUA2|PPIL4_HUMAN Peptidyl-prolyl cis-trans isomerase-like 4 OS=Homo sapiens OX=9606 GN=PPIL4 PE=1 SV=1	1	1	1	1	0	1	0	1	0	1	2.6	2.6	2.6	57.224	492	492	0.0067416	1.1416	0	2.6	21538000	0	21538000	828370	0	828370	0	15730000	0	1	1				478	1296	TRUE	1442	3291	3965	3965
Q8WWY3	Q8WWY3	7	7	7	U4/U6 small nuclear ribonucleoprotein Prp31	PRPF31	sp|Q8WWY3|PRP31_HUMAN U4/U6 small nuclear ribonucleoprotein Prp31 OS=Homo sapiens OX=9606 GN=PRPF31 PE=1 SV=2	1	7	7	7	4	6	4	6	4	6	22	22	22	55.455	499	499	0	11.812	9.4	19.4	571170000	122220000	448950000	27198000	5820000	21378000	170470000	279630000	4	8	12				479	226;1390;1488;3040;3206;3255;3280	True;True;True;True;True;True;True	253;254;1543;1648;3432;3620;3678;3703	453;454;455;3470;3637;3638;8309;8786;8926;8927;8928;8973	503;504;505;4157;4326;4327;10021;10680;10845;10846;10847;10893	503;4157;4327;10021;10680;10846;10893
Q8WWY8	Q8WWY8	1	1	1	Lipase member H	LIPH	sp|Q8WWY8|LIPH_HUMAN Lipase member H OS=Homo sapiens OX=9606 GN=LIPH PE=1 SV=1	1	1	1	1	0	1	0	1	0	1	4.2	4.2	4.2	50.859	451	451	1	-2	0	4.2	0	0	0	0	0	0	0	0	0	0	0	+			480	1397	TRUE	1551	3481	4168	4168
Q8WX93	Q8WX93	1	1	1	Palladin	PALLD	sp|Q8WX93|PALLD_HUMAN Palladin OS=Homo sapiens OX=9606 GN=PALLD PE=1 SV=3	1	1	1	1	1	0	1	0	1	0	0.7	0.7	0.7	150.56	1383	1383	1	-2	0.7	0	0	0	0	0	0	0	0	0	0	0	0	+			481	2352	TRUE	2682	6590	7998	7998
Q8WXX0	Q8WXX0	1	1	1	Dynein heavy chain 7, axonemal	DNAH7	sp|Q8WXX0|DYH7_HUMAN Dynein heavy chain 7, axonemal OS=Homo sapiens OX=9606 GN=DNAH7 PE=1 SV=2	1	1	1	1	0	1	0	1	0	1	0.8	0.8	0.8	461.15	4024	4024	1	-2	0	0.8	0	0	0	0	0	0	0	0	0	0	0	+			482	2025	TRUE	2254	5385	6518	6518
Q8WYA0	Q8WYA0	1	1	1	Intraflagellar transport protein 81 homolog	IFT81	sp|Q8WYA0|IFT81_HUMAN Intraflagellar transport protein 81 homolog OS=Homo sapiens OX=9606 GN=IFT81 PE=1 SV=1	1	1	1	1	1	0	1	0	1	0	2.2	2.2	2.2	79.745	676	676	0.0072639	1.3162	2.2	0	13047000	13047000	0	318210	318210	0	13047000	0	1	0	1				483	1539	TRUE	1702	3733	4422	4422
Q8WZ42	Q8WZ42	1	1	1	Titin	TTN	sp|Q8WZ42|TITIN_HUMAN Titin OS=Homo sapiens OX=9606 GN=TTN PE=1 SV=4	1	1	1	1	1	0	1	0	1	0	0.1	0.1	0.1	3816	34350	34350	1	-2	0.1	0	0	0	0	0	0	0	0	0	0	0	0	+			484	3154	TRUE	3560	8639	10470	10470
Q92499	Q92499	25	25	25	ATP-dependent RNA helicase DDX1	DDX1	sp|Q92499|DDX1_HUMAN ATP-dependent RNA helicase DDX1 OS=Homo sapiens OX=9606 GN=DDX1 PE=1 SV=2	1	25	25	25	19	23	19	23	19	23	53.4	53.4	53.4	82.431	740	740	0	162.82	38.2	50.5	3266400000	1217800000	2048600000	83754000	31226000	52528000	1286000000	1338800000	22	26	48				485	144;463;469;546;619;646;746;852;866;999;1006;1007;1098;1242;1391;1895;2094;2099;2414;2957;2959;3008;3009;3254;3356	True;True;True;True;True;True;True;True;True;True;True;True;True;True;True;True;True;True;True;True;True;True;True;True;True	159;518;519;527;608;693;723;839;955;969;1117;1125;1126;1230;1386;1544;1545;2112;2343;2344;2354;2751;3345;3347;3399;3400;3677;3789	273;274;995;996;997;998;1008;1142;1143;1427;1428;1478;1717;1718;1941;1959;1960;1961;2620;2621;2639;2640;2641;2642;2643;2644;2864;2865;3195;3196;3471;3472;3473;5059;5791;5792;5793;5809;5810;6731;8136;8137;8139;8254;8255;8256;8257;8258;8925;9141	300;301;1160;1161;1162;1163;1173;1311;1312;1700;1701;1754;2025;2026;2268;2288;2289;2290;3202;3203;3222;3223;3224;3225;3226;3227;3492;3493;3861;3862;4158;4159;4160;6149;7086;7087;7088;7105;7106;8159;9804;9805;9806;9808;9965;9966;9967;9968;9969;10844;11074	300;1161;1173;1311;1700;1754;2025;2268;2290;3202;3223;3225;3493;3862;4158;6149;7088;7105;8159;9806;9808;9966;9969;10844;11074
Q92585	Q92585	20	20	20	Mastermind-like protein 1	MAML1	sp|Q92585|MAML1_HUMAN Mastermind-like protein 1 OS=Homo sapiens OX=9606 GN=MAML1 PE=1 SV=3	1	20	20	20	16	19	16	19	16	19	31.6	31.6	31.6	108.05	1016	1016	0	286.1	29.2	28.6	4366100000	1614800000	2751200000	121280000	44856000	76423000	1768800000	1769600000	19	33	52				486	46;90;128;634;1115;1189;1215;1217;1615;1640;1837;2358;2439;2485;2495;2513;2935;3232;3473;3474	True;True;True;True;True;True;True;True;True;True;True;True;True;True;True;True;True;True;True;True	50;51;100;142;711;1248;1325;1354;1356;1789;1790;1820;2047;2691;2778;2825;2836;2855;3320;3654;3919;3920	92;93;94;95;96;97;178;179;245;246;247;248;1459;2895;3040;3041;3042;3043;3120;3123;3124;3981;3982;3983;3984;3985;4141;4142;4143;4144;4941;4942;6649;6650;6767;6768;6769;6770;6841;6842;6843;6871;6872;6873;6913;8088;8089;8090;8091;8893;8894;9355;9356;9357	105;106;107;108;109;110;200;201;202;272;273;274;275;1734;3523;3677;3678;3679;3680;3681;3682;3779;3782;3783;4736;4737;4738;4739;4740;4741;5026;5027;5028;5029;5030;6025;6026;8075;8076;8195;8196;8197;8198;8270;8271;8272;8300;8301;8302;8351;9754;9755;9756;9757;10812;10813;11305;11306;11307;11308	110;202;272;1734;3523;3677;3779;3782;4738;5030;6025;8076;8196;8271;8302;8351;9755;10813;11305;11307	116
Q92598	Q92598	32	32	29	Heat shock protein 105 kDa	HSPH1	sp|Q92598|HS105_HUMAN Heat shock protein 105 kDa OS=Homo sapiens OX=9606 GN=HSPH1 PE=1 SV=1	1	32	32	29	27	26	27	26	24	24	44.5	44.5	40.9	96.864	858	858	0	82.203	38.2	39	5856200000	2298100000	3558200000	124600000	48895000	75706000	2352700000	2432100000	32	32	64				487	406;433;610;648;832;875;929;930;1069;1282;1343;1574;1584;1595;1768;1863;1879;1884;2082;2105;2175;2213;2230;2293;2294;2397;2402;2552;2806;2880;3212;3308	True;True;True;True;True;True;True;True;True;True;True;True;True;True;True;True;True;True;True;True;True;True;True;True;True;True;True;True;True;True;True;True	448;475;476;683;725;932;979;1036;1037;1194;1427;1493;1741;1755;1766;1960;2077;2094;2101;2325;2326;2361;2459;2510;2527;2605;2606;2733;2738;2908;3186;3265;3627;3731	827;828;873;874;875;876;877;1409;1410;1481;1879;1880;1979;1980;2086;2087;2088;2788;2789;3265;3266;3387;3388;3389;3845;3907;3908;3929;3930;4451;5003;5028;5029;5038;5039;5760;5761;5762;5763;5821;6035;6036;6226;6227;6254;6431;6432;6433;6434;6435;6707;6708;6715;6716;7105;7781;7937;7938;8802;8803;9021;9022	957;958;959;1006;1007;1008;1009;1010;1682;1683;1757;2197;2198;2310;2311;2443;2444;2445;3394;3395;3938;3939;4072;4073;4074;4561;4637;4638;4661;4662;5372;6089;6115;6116;6127;6128;7053;7054;7055;7056;7119;7341;7342;7596;7597;7624;7830;7831;7832;7833;7834;8135;8136;8143;8144;8592;8593;9387;9554;9555;10698;10699;10944;10945	957;1009;1682;1757;2197;2311;2443;2445;3395;3938;4074;4561;4637;4662;5372;6089;6116;6128;7055;7119;7342;7596;7624;7830;7832;8136;8144;8592;9387;9555;10699;10945
Q92615	Q92615	6	6	6	La-related protein 4B	LARP4B	sp|Q92615|LAR4B_HUMAN La-related protein 4B OS=Homo sapiens OX=9606 GN=LARP4B PE=1 SV=3	1	6	6	6	0	6	0	6	0	6	9.3	9.3	9.3	80.551	738	738	0	22.017	0	9.3	187290000	0	187290000	5852700	0	5852700	0	136780000	0	6	6				488	676;1424;1978;2931;3037;3410	True;True;True;True;True;True	757;1578;2202;3316;3429;3850	1534;3526;5237;8084;8306;9244	1814;4213;6353;9750;10018;11187	1814;4213;6353;9750;10018;11187
Q92698	Q92698	1	1	1	DNA repair and recombination protein RAD54-like	RAD54L	sp|Q92698|RAD54_HUMAN DNA repair and recombination protein RAD54-like OS=Homo sapiens OX=9606 GN=RAD54L PE=1 SV=2	1	1	1	1	1	0	1	0	1	0	1.1	1.1	1.1	84.351	747	747	1	-2	1.1	0	0	0	0	0	0	0	0	0	0	0	0	+			489	657	TRUE	734	1497	1773	1773	117
Q92729	Q92729	4	4	4	Receptor-type tyrosine-protein phosphatase U	PTPRU	sp|Q92729|PTPRU_HUMAN Receptor-type tyrosine-protein phosphatase U OS=Homo sapiens OX=9606 GN=PTPRU PE=1 SV=2	1	4	4	4	1	3	1	3	1	3	3.6	3.6	3.6	162.42	1446	1446	0	3.8819	1.4	2.2	49943000	16015000	33928000	792750	254200	538550	0	24779000	1	3	4				490	844;1028;2771;2941	True;True;True;True	946;1149;3150;3327	1925;2679;7714;8100	2252;3264;9306;9766	2252;3264;9306;9766
Q92817	Q92817	1	1	1	Envoplakin	EVPL	sp|Q92817|EVPL_HUMAN Envoplakin OS=Homo sapiens OX=9606 GN=EVPL PE=1 SV=3	1	1	1	1	1	0	1	0	1	0	0.7	0.7	0.7	231.6	2033	2033	0.0072464	1.3042	0.7	0	0	0	0	0	0	0	0	0	0	0	0				491	617	TRUE	691	1424	1697	1697	234;235
Q92841;P17844	Q92841	24;5	24;5	23;4	Probable ATP-dependent RNA helicase DDX17	DDX17	sp|Q92841|DDX17_HUMAN Probable ATP-dependent RNA helicase DDX17 OS=Homo sapiens OX=9606 GN=DDX17 PE=1 SV=2	2	24	24	23	21	21	21	21	20	20	43.6	43.6	42.1	80.272	729	729;614	0	92.408	36.8	39.8	3647700000	1410400000	2237300000	98586000	38118000	60467000	1430800000	1580300000	22	23	45				492	189;191;451;623;702;954;1035;1109;1550;1735;1751;1883;2000;2117;2205;2455;2675;2817;2847;2856;2991;3017;3126;3299	True;True;True;True;True;True;True;True;True;True;True;True;True;True;True;True;True;True;True;True;True;True;True;True	211;213;501;502;697;793;1062;1156;1242;1713;1922;1938;2100;2227;2379;2491;2794;3048;3199;3230;3240;3381;3409;3529;3722	359;360;362;962;963;1433;1434;1637;1638;1639;2128;2129;2688;2884;2885;3755;4373;4374;4403;4404;5037;5337;5338;5868;5869;6089;6090;6794;6795;7521;7522;7809;7810;7866;7867;7889;8224;8225;8273;8274;8275;8276;8574;8575;9008;9009	388;389;391;1116;1117;1118;1706;1707;1941;1942;1943;2485;2486;3273;3512;3513;4444;5290;5291;5320;5321;6126;6469;6470;7167;7168;7400;7401;8222;8223;9107;9108;9417;9418;9476;9477;9504;9930;9931;9984;9985;9986;9987;10400;10401;10930;10931	389;391;1118;1706;1942;2485;3273;3512;4444;5291;5320;6126;6470;7167;7401;8222;9107;9418;9476;9504;9931;9984;10401;10931
Q92887	Q92887	1	1	1	Canalicular multispecific organic anion transporter 1	ABCC2	sp|Q92887|MRP2_HUMAN Canalicular multispecific organic anion transporter 1 OS=Homo sapiens OX=9606 GN=ABCC2 PE=1 SV=3	1	1	1	1	0	1	0	1	0	1	0.7	0.7	0.7	174.21	1545	1545	1	-2	0	0.7	0	0	0	0	0	0	0	0	0	0	0	+			493	3049	TRUE	3442	8330	10045	10045
Q92888	Q92888	1	1	1	Rho guanine nucleotide exchange factor 1	ARHGEF1	sp|Q92888|ARHG1_HUMAN Rho guanine nucleotide exchange factor 1 OS=Homo sapiens OX=9606 GN=ARHGEF1 PE=1 SV=2	1	1	1	1	0	1	0	1	0	1	1.3	1.3	1.3	102.43	912	912	1	-2	0	1.3	0	0	0	0	0	0	0	0	0	0	0	+			494	445	TRUE	490	900	1034	1034
Q92945	Q92945	15	15	14	Far upstream element-binding protein 2	KHSRP	sp|Q92945|FUBP2_HUMAN Far upstream element-binding protein 2 OS=Homo sapiens OX=9606 GN=KHSRP PE=1 SV=4	1	15	15	14	12	14	12	14	11	13	31.5	31.5	29.5	73.114	711	711	0	71.414	24.5	30.5	1852900000	691380000	1161500000	52941000	19754000	33187000	761660000	699010000	13	17	30				495	108;291;313;336;468;989;1226;1302;1303;1329;1418;2104;2127;2389;2887	True;True;True;True;True;True;True;True;True;True;True;True;True;True;True	120;327;350;374;526;1107;1367;1449;1450;1476;1572;2359;2360;2395;2723;3272	209;210;595;596;628;665;666;1007;2608;2609;3149;3150;3305;3306;3307;3343;3344;3517;3518;5817;5818;5819;5820;5898;5899;6693;6694;7949	233;234;659;660;693;734;735;1172;3190;3191;3808;3809;3980;3981;3982;3983;4021;4022;4204;4205;7114;7115;7116;7117;7118;7198;7199;8120;8121;9566	234;659;693;735;1172;3191;3809;3981;3983;4022;4204;7117;7198;8121;9566
Q92973;O14787	Q92973	3;1	3;1	3;1	Transportin-1	TNPO1	sp|Q92973|TNPO1_HUMAN Transportin-1 OS=Homo sapiens OX=9606 GN=TNPO1 PE=1 SV=2	2	3	3	3	3	1	3	1	3	1	3.9	3.9	3.9	102.35	898	898;897	0	5.6458	3.9	1.3	70937000	42080000	28857000	1730200	1026300	703840	42080000	0	3	1	4				496	713;2504;3031	True;True;True	804;2845;3423	1657;6885;8299;8300	1962;8314;10011;10012	1962;8314;10011
Q93008	Q93008	1	1	1	Probable ubiquitin carboxyl-terminal hydrolase FAF-X	USP9X	sp|Q93008|USP9X_HUMAN Probable ubiquitin carboxyl-terminal hydrolase FAF-X OS=Homo sapiens OX=9606 GN=USP9X PE=1 SV=3	1	1	1	1	0	1	0	1	0	1	0.5	0.5	0.5	292.28	2570	2570	0	1.9322	0	0.5	16531000	0	16531000	132250	0	132250	0	12073000	0	1	1				497	3416	TRUE	3856	9253	11196	11196
Q93009	Q93009	2	2	2	Ubiquitin carboxyl-terminal hydrolase 7	USP7	sp|Q93009|UBP7_HUMAN Ubiquitin carboxyl-terminal hydrolase 7 OS=Homo sapiens OX=9606 GN=USP7 PE=1 SV=2	1	2	2	2	2	1	2	1	2	1	3	3	3	128.3	1102	1102	0	3.6336	3	1.8	41990000	23438000	18552000	656090	366220	289870	23438000	0	1	1	2				498	742;1958	True;True	835;2182	1711;5203;5204	2019;6319;6320	2019;6320
Q93034	Q93034	6	6	6	Cullin-5	CUL5	sp|Q93034|CUL5_HUMAN Cullin-5 OS=Homo sapiens OX=9606 GN=CUL5 PE=1 SV=4	1	6	6	6	3	6	3	6	3	6	9.1	9.1	9.1	90.954	780	780	0	8.3988	4.5	9.1	145110000	28166000	116950000	3154600	612300	2542300	49132000	64445000	3	6	9				499	290;299;745;1448;1624;3381	True;True;True;True;True;True	326;336;838;1604;1799;3816	593;594;605;606;1715;1716;3570;3998;9188	657;658;669;670;2023;2024;4257;4754;11125	658;669;2024;4257;4754;11125
Q969G2;Q9UBR4	Q969G2;Q9UBR4	1;1	1;1	1;1	LIM/homeobox protein Lhx4;LIM/homeobox protein Lhx3	LHX4;LHX3	sp|Q969G2|LHX4_HUMAN LIM/homeobox protein Lhx4 OS=Homo sapiens OX=9606 GN=LHX4 PE=1 SV=2;sp|Q9UBR4|LHX3_HUMAN LIM/homeobox protein Lhx3 OS=Homo sapiens OX=9606 GN=LHX3 PE=1 SV=2	2	1	1	1	0	1	0	1	0	1	5.4	5.4	5.4	43.123	390	390;397	1	-2	0	5.4	0	0	0	0	0	0	0	0	0	0	0	+			500	686	TRUE	775	1604	1906	1906
Q969H0	Q969H0	25	25	25	F-box/WD repeat-containing protein 7	FBXW7	sp|Q969H0|FBXW7_HUMAN F-box/WD repeat-containing protein 7 OS=Homo sapiens OX=9606 GN=FBXW7 PE=1 SV=1	1	25	25	25	21	24	21	24	21	24	48.1	48.1	48.1	79.662	707	707	0	102.55	42.9	47.9	3472900000	1126100000	2346700000	86822000	28153000	58668000	1409600000	1413600000	19	26	45				501	434;454;455;620;1195;1356;1464;1482;1483;1788;1867;2007;2085;2130;2204;2207;2267;2606;2968;3383;3414;3423;3429;3432;3434	True;True;True;True;True;True;True;True;True;True;True;True;True;True;True;True;True;True;True;True;True;True;True;True;True	477;505;506;694;1332;1333;1508;1624;1642;1643;1988;2081;2234;2329;2398;2490;2501;2502;2567;2969;3357;3818;3854;3864;3870;3873;3876	878;969;970;971;972;1429;1430;3075;3076;3077;3411;3412;3601;3602;3627;3628;3629;4593;4594;4595;5007;5352;5766;5767;5902;5903;6087;6088;6207;6208;6209;6322;6323;7296;8183;8184;9193;9194;9250;9251;9266;9267;9277;9278;9284;9285;9289;9290	1011;1133;1134;1135;1136;1702;1703;3728;3729;3730;4097;4098;4289;4290;4316;4317;4318;5570;5571;5572;6093;6484;7059;7060;7202;7203;7398;7399;7577;7578;7579;7694;7695;8821;9883;9884;11130;11131;11132;11193;11194;11209;11210;11220;11221;11227;11228;11232;11233;11234;11235	1011;1134;1136;1703;3730;4097;4290;4317;4318;5570;6093;6484;7060;7202;7399;7578;7695;8821;9884;11132;11194;11209;11221;11227;11233	118
Q969R5	Q969R5	4	4	4	Lethal(3)malignant brain tumor-like protein 2	L3MBTL2	sp|Q969R5|LMBL2_HUMAN Lethal(3)malignant brain tumor-like protein 2 OS=Homo sapiens OX=9606 GN=L3MBTL2 PE=1 SV=1	1	4	4	4	1	4	1	4	1	4	6.1	6.1	6.1	79.109	705	705	0	5.3464	1.6	6.1	143690000	27071000	116620000	5526400	1041200	4485200	0	85170000	1	4	5				502	1668;1733;2069;3222	True;True;True;True	1848;1920;2310;3643	4199;4200;4371;5736;8877	5086;5087;5288;7029;10796	5086;5288;7029;10796
Q96AE4	Q96AE4	2	1	1	Far upstream element-binding protein 1	FUBP1	sp|Q96AE4|FUBP1_HUMAN Far upstream element-binding protein 1 OS=Homo sapiens OX=9606 GN=FUBP1 PE=1 SV=3	1	2	1	1	2	1	1	0	1	0	2.6	1.6	1.6	67.56	644	644	0.007371	1.3268	2.6	1.1	24853000	24853000	0	828450	828450	0	24853000	0	1	0	1				503	291;1116	False;True	327;1249	595;596;2896	659;660;3524	659;3524
Q96AP4	Q96AP4	1	1	1	Zinc finger with UFM1-specific peptidase domain protein	ZUFSP	sp|Q96AP4|ZUP1_HUMAN Zinc finger-containing ubiquitin peptidase 1 OS=Homo sapiens OX=9606 GN=ZUP1 PE=1 SV=1	1	1	1	1	1	0	1	0	1	0	1.7	1.7	1.7	65.958	578	578	1	-2	1.7	0	0	0	0	0	0	0	0	0	0	0	0	+			504	3098	TRUE	3496	8516	10336	10336
Q96AV8	Q96AV8	8	8	8	Transcription factor E2F7	E2F7	sp|Q96AV8|E2F7_HUMAN Transcription factor E2F7 OS=Homo sapiens OX=9606 GN=E2F7 PE=1 SV=3	1	8	8	8	1	8	1	8	1	8	11.7	11.7	11.7	99.887	911	911	0	12.54	1.8	11.7	386770000	42954000	343810000	9917200	1101400	8815800	0	251100000	1	8	9				505	230;624;1365;1487;1698;2829;2830;3548	True;True;True;True;True;True;True;True	258;698;1517;1647;1880;3212;3213;4001	464;1435;3428;3635;3636;4245;7833;7834;9503	514;1708;4114;4324;4325;5134;9442;9443;11458	514;1708;4114;4325;5134;9442;9443;11458
Q96BA8	Q96BA8	1	1	1	Cyclic AMP-responsive element-binding protein 3-like protein 1;Processed cyclic AMP-responsive element-binding protein 3-like protein 1	CREB3L1	sp|Q96BA8|CR3L1_HUMAN Cyclic AMP-responsive element-binding protein 3-like protein 1 OS=Homo sapiens OX=9606 GN=CREB3L1 PE=1 SV=1	1	1	1	1	0	1	0	1	0	1	2.1	2.1	2.1	57.005	519	519	0.0070423	1.2284	0	2.1	0	0	0	0	0	0	0	0	0	0	0				506	1941	TRUE	2165	5174	6289	6289	119;236
Q96DL1	Q96DL1	2	2	2	NXPE family member 2	NXPE2	sp|Q96DL1|NXPE2_HUMAN NXPE family member 2 OS=Homo sapiens OX=9606 GN=NXPE2 PE=1 SV=2	1	2	2	2	1	1	1	1	1	1	3.9	3.9	3.9	64.9	559	559	0.0087146	1.1044	1.6	2.3	91779000	63200000	28579000	3059300	2106700	952640	0	20873000	1	1	2				507	1541;2651	True;True	1704;3022	3737;7468	4426;9047	4426;9047
Q96DT5	Q96DT5	1	1	1	Dynein heavy chain 11, axonemal	DNAH11	sp|Q96DT5|DYH11_HUMAN Dynein heavy chain 11, axonemal OS=Homo sapiens OX=9606 GN=DNAH11 PE=1 SV=4	1	1	1	1	1	1	1	1	1	1	0.3	0.3	0.3	520.36	4516	4516	0.0086957	1.1026	0.3	0.3	0	0	0	0	0	0	0	0	0	0	0				508	17	TRUE	19	38;39;40;41	40;41;42;43;44	44	237
Q96EY7	Q96EY7	4	4	4	Pentatricopeptide repeat domain-containing protein 3, mitochondrial	PTCD3	sp|Q96EY7|PTCD3_HUMAN Pentatricopeptide repeat domain-containing protein 3, mitochondrial OS=Homo sapiens OX=9606 GN=PTCD3 PE=1 SV=3	1	4	4	4	4	0	4	0	4	0	6.8	6.8	6.8	78.549	689	689	0	5.1177	6.8	0	63823000	63823000	0	1823500	1823500	0	63823000	0	3	0	3				509	85;2778;3191;3216	True;True;True;True	95;3157;3605;3636	173;7727;8763;8861	195;9319;10655;10776	195;9319;10655;10776
Q96HI0	Q96HI0	1	1	1	Sentrin-specific protease 5	SENP5	sp|Q96HI0|SENP5_HUMAN Sentrin-specific protease 5 OS=Homo sapiens OX=9606 GN=SENP5 PE=1 SV=3	1	1	1	1	0	1	0	1	0	1	1.5	1.5	1.5	86.692	755	755	1	-2	0	1.5	0	0	0	0	0	0	0	0	0	0	0	+			510	1347	TRUE	1499	3398	4083	4083
Q96HS1	Q96HS1	2	2	2	Serine/threonine-protein phosphatase PGAM5, mitochondrial	PGAM5	sp|Q96HS1|PGAM5_HUMAN Serine/threonine-protein phosphatase PGAM5, mitochondrial OS=Homo sapiens OX=9606 GN=PGAM5 PE=1 SV=2	1	2	2	2	0	2	0	2	0	2	9	9	9	32.004	289	289	0	3.2161	0	9	108760000	0	108760000	5438100	0	5438100	0	79433000	0	2	2				511	1222;2335	True;True	1361;2662	3139;6555	3798;7961	3798;7961
Q96J02;Q9H0M0	Q96J02	6;1	6;1	6;1	E3 ubiquitin-protein ligase Itchy homolog	ITCH	sp|Q96J02|ITCH_HUMAN E3 ubiquitin-protein ligase Itchy homolog OS=Homo sapiens OX=9606 GN=ITCH PE=1 SV=2	2	6	6	6	5	4	5	4	5	4	11.5	11.5	11.5	102.8	903	903;922	0	12.182	10.1	7.5	132320000	95229000	37091000	2756700	1983900	772740	95229000	0	3	3	6				512	833;840;918;1919;2687;2816	True;True;True;True;True;True	933;941;1025;2143;3060;3198	1881;1894;1895;2071;2072;5135;5136;7548;7808	2199;2212;2213;2428;2429;6248;6249;9136;9416	2199;2212;2428;6248;9136;9416
Q96L58	Q96L58	1	1	1	Beta-1,3-galactosyltransferase 6	B3GALT6	sp|Q96L58|B3GT6_HUMAN Beta-1,3-galactosyltransferase 6 OS=Homo sapiens OX=9606 GN=B3GALT6 PE=1 SV=2	1	1	1	1	1	0	1	0	1	0	3.3	3.3	3.3	37.137	329	329	0.0050761	1.4489	3.3	0	0	0	0	0	0	0	0	0	0	0	0				513	2596	TRUE	2958	7284	8809	8809
Q96L92	Q96L92	1	1	1	Sorting nexin-27	SNX27	sp|Q96L92|SNX27_HUMAN Sorting nexin-27 OS=Homo sapiens OX=9606 GN=SNX27 PE=1 SV=2	1	1	1	1	1	0	1	0	1	0	2.4	2.4	2.4	61.264	541	541	1	-2	2.4	0	0	0	0	0	0	0	0	0	1	0	1	+			514	1523	TRUE	1685	3706	4395	4395
Q96NJ5	Q96NJ5	1	1	1	Kelch-like protein 32	KLHL32	sp|Q96NJ5|KLH32_HUMAN Kelch-like protein 32 OS=Homo sapiens OX=9606 GN=KLHL32 PE=2 SV=2	1	1	1	1	0	1	0	1	0	1	1.9	1.9	1.9	70.362	620	620	1	-2	0	1.9	0	0	0	0	0	0	0	0	0	0	0	+			515	2193	TRUE	2479	6070	7380	7380
Q96QI5	Q96QI5	1	1	1	Heparan sulfate glucosamine 3-O-sulfotransferase 6	HS3ST6	sp|Q96QI5|HS3S6_HUMAN Heparan sulfate glucosamine 3-O-sulfotransferase 6 OS=Homo sapiens OX=9606 GN=HS3ST6 PE=1 SV=2	1	1	1	1	1	0	1	0	1	0	4.4	4.4	4.4	37.186	342	342	1	-2	4.4	0	51786000	51786000	0	2589300	2589300	0	51786000	0	1	0	1	+			516	2756	TRUE	3134	7685	9277	9277
Q96QK1	Q96QK1	7	7	7	Vacuolar protein sorting-associated protein 35	VPS35	sp|Q96QK1|VPS35_HUMAN Vacuolar protein sorting-associated protein 35 OS=Homo sapiens OX=9606 GN=VPS35 PE=1 SV=2	1	7	7	7	7	5	7	5	7	5	11.1	11.1	11.1	91.706	796	796	0	16.386	11.1	8	219830000	107100000	112730000	5234000	2549900	2684000	108660000	80772000	7	5	12				517	915;1293;1383;1407;1974;2221;2642	True;True;True;True;True;True;True	1022;1438;1535;1561;2198;2518;3013	2064;2065;3286;3287;3458;3497;3498;5232;5233;6239;6240;7457	2420;2421;3960;3961;4145;4184;4185;6348;6349;7609;7610;9036	2421;3960;4145;4185;6349;7610;9036
Q96QT4	Q96QT4	2	2	2	Transient receptor potential cation channel subfamily M member 7	TRPM7	sp|Q96QT4|TRPM7_HUMAN Transient receptor potential cation channel subfamily M member 7 OS=Homo sapiens OX=9606 GN=TRPM7 PE=1 SV=1	1	2	2	2	1	1	1	1	1	1	1.6	1.6	1.6	212.69	1865	1865	0	2.1595	0.8	0.8	0	0	0	0	0	0	0	0	0	0	0				518	1379;1761	True;True	1531;1948	3451;4420	4138;5338	4138;5338	120
Q96S55	Q96S55	2	2	2	ATPase WRNIP1	WRNIP1	sp|Q96S55|WRIP1_HUMAN ATPase WRNIP1 OS=Homo sapiens OX=9606 GN=WRNIP1 PE=1 SV=2	1	2	2	2	0	2	0	2	0	2	2.9	2.9	2.9	72.132	665	665	0	1.9883	0	2.9	39036000	0	39036000	1346100	0	1346100	0	28510000	0	2	2				519	276;2994	True;True	311;3384	572;8229	633;9935	633;9935
Q96S59;Q6VN20	Q96S59	22;2	22;2	22;2	Ran-binding protein 9	RANBP9	sp|Q96S59|RANB9_HUMAN Ran-binding protein 9 OS=Homo sapiens OX=9606 GN=RANBP9 PE=1 SV=1	2	22	22	22	15	20	15	20	15	20	43.9	43.9	43.9	77.846	729	729;620	0	200.33	32	40.2	2702600000	919650000	1783000000	117510000	39985000	77520000	964300000	1157700000	16	25	41				520	248;339;411;578;649;650;677;1094;1107;1153;1410;1411;2092;2160;2283;2416;2458;2578;2673;2805;2858;3380	True;True;True;True;True;True;True;True;True;True;True;True;True;True;True;True;True;True;True;True;True;True	281;377;453;643;726;727;758;1223;1239;1240;1289;1564;1565;2340;2341;2440;2441;2594;2753;2797;2939;3046;3185;3242;3815	511;512;694;836;837;1217;1218;1482;1483;1484;1485;1535;1536;2835;2879;2880;2881;2882;2972;3501;3502;3503;5785;5786;5787;5788;5789;6002;6003;6004;6005;6006;6007;6410;6411;6733;6798;6799;7255;7518;7519;7780;7893;7894;7895;7896;9187	569;570;815;967;968;1388;1389;1758;1759;1760;1761;1815;1816;3443;3507;3508;3509;3510;3605;4188;4189;4190;7080;7081;7082;7083;7084;7308;7309;7310;7311;7312;7313;7807;7808;8161;8226;8227;8780;9104;9105;9386;9508;9509;9510;9511;11124	570;815;968;1389;1759;1761;1816;3443;3507;3605;4188;4189;7084;7312;7807;8161;8227;8780;9104;9386;9510;11124	121
Q96SB4;Q9UPE1	Q96SB4	10;2	10;2	8;0	SRSF protein kinase 1	SRPK1	sp|Q96SB4|SRPK1_HUMAN SRSF protein kinase 1 OS=Homo sapiens OX=9606 GN=SRPK1 PE=1 SV=2	2	10	10	8	5	9	5	9	4	7	20	20	16.8	74.324	655	655;567	0	22.39	12.5	16.9	667050000	140300000	526750000	23823000	5010800	18813000	204100000	320910000	5	11	16				521	60;1157;1245;1325;1337;1547;1609;1656;1777;2853	True;True;True;True;True;True;True;True;True;True	66;1293;1389;1472;1486;1710;1783;1836;1970;3237	125;2980;3200;3201;3335;3336;3337;3376;3377;3752;3972;4181;4480;7882;7883	141;3613;3866;3867;4013;4014;4015;4061;4062;4441;4726;5067;5401;9496;9497;9498	141;3613;3867;4013;4062;4441;4726;5067;5401;9497
Q96SN8	Q96SN8	1	1	1	CDK5 regulatory subunit-associated protein 2	CDK5RAP2	sp|Q96SN8|CK5P2_HUMAN CDK5 regulatory subunit-associated protein 2 OS=Homo sapiens OX=9606 GN=CDK5RAP2 PE=1 SV=5	1	1	1	1	1	1	1	1	1	1	0.9	0.9	0.9	215.04	1893	1893	0.0054348	1.6422	0.9	0.9	0	0	0	0	0	0	0	0	0	0	0				522	3362	TRUE	3795	9149;9150;9151	11082;11083;11084	11083	122;238;239;240;241
Q96T23	Q96T23	1	1	1	Remodeling and spacing factor 1	RSF1	sp|Q96T23|RSF1_HUMAN Remodeling and spacing factor 1 OS=Homo sapiens OX=9606 GN=RSF1 PE=1 SV=2	1	1	1	1	1	1	1	1	1	1	0.6	0.6	0.6	163.82	1441	1441	1	-2	0.6	0.6	0	0	0	0	0	0	0	0	0	0	0	+			523	203	TRUE	226;227	384;385	415;416	416	242
Q99459	Q99459	9	9	9	Cell division cycle 5-like protein	CDC5L	sp|Q99459|CDC5L_HUMAN Cell division cycle 5-like protein OS=Homo sapiens OX=9606 GN=CDC5L PE=1 SV=2	1	9	9	9	1	8	1	8	1	8	13.3	13.3	13.3	92.25	802	802	0	47.244	1.6	12.7	236540000	0	236540000	6224800	0	6224800	0	172760000	0	7	7				524	4;196;439;652;1366;1713;2525;2983;3466	True;True;True;True;True;True;True;True;True	4;218;483;729;1518;1897;2868;3373;3911	7;369;887;1490;3429;4318;6938;8210;9340	9;398;1021;1766;4115;5226;8380;9915;11289	9;398;1021;1766;4115;5226;8380;9915;11289
Q99460	Q99460	3	3	3	26S proteasome non-ATPase regulatory subunit 1	PSMD1	sp|Q99460|PSMD1_HUMAN 26S proteasome non-ATPase regulatory subunit 1 OS=Homo sapiens OX=9606 GN=PSMD1 PE=1 SV=2	1	3	3	3	0	3	0	3	0	3	5	5	5	105.84	953	953	0	8.097	0	5	89669000	0	89669000	1907900	0	1907900	0	65489000	0	3	3				525	910;1823;3059	True;True;True	1017;2030;3452	2057;4811;8350	2413;5866;10065	2413;5866;10065
Q99466	Q99466	1	1	1	Neurogenic locus notch homolog protein 4;Notch 4 extracellular truncation;Notch 4 intracellular domain	NOTCH4	sp|Q99466|NOTC4_HUMAN Neurogenic locus notch homolog protein 4 OS=Homo sapiens OX=9606 GN=NOTCH4 PE=1 SV=2	1	1	1	1	0	1	0	1	0	1	0.8	0.8	0.8	209.62	2003	2003	1	-2	0	0.8	0	0	0	0	0	0	0	0	0	0	0	+			526	353	TRUE	392	728	853	853	123;243;244
Q99523	Q99523	13	13	13	Sortilin	SORT1	sp|Q99523|SORT_HUMAN Sortilin OS=Homo sapiens OX=9606 GN=SORT1 PE=1 SV=3	1	13	13	13	6	13	6	13	6	13	22.7	22.7	22.7	92.067	831	831	0	36.779	11.2	22.7	1987800000	437960000	1549800000	60236000	13272000	46964000	597540000	760720000	9	16	25				527	329;331;464;848;849;902;994;1495;2119;2198;2934;3419;3559	True;True;True;True;True;True;True;True;True;True;True;True;True	367;369;520;950;951;952;1009;1112;1655;2381;2382;2484;3319;3859;4013	655;658;999;1932;1933;1934;1935;1936;1937;1938;2045;2615;3648;3649;5871;5872;5873;5874;5875;5876;6077;6078;8087;9256;9257;9519;9520	723;727;1164;2259;2260;2261;2262;2263;2264;2265;2401;3197;4337;4338;7170;7171;7172;7173;7174;7175;7388;7389;9753;11199;11200;11474;11475	723;727;1164;2262;2264;2401;3197;4338;7174;7389;9753;11199;11475
Q99613;B5ME19	Q99613;B5ME19	22;21	22;21	22;21	Eukaryotic translation initiation factor 3 subunit C;Eukaryotic translation initiation factor 3 subunit C-like protein	EIF3C;EIF3CL	sp|Q99613|EIF3C_HUMAN Eukaryotic translation initiation factor 3 subunit C OS=Homo sapiens OX=9606 GN=EIF3C PE=1 SV=1;sp|B5ME19|EIFCL_HUMAN Eukaryotic translation initiation factor 3 subunit C-like protein OS=Homo sapiens OX=9606 GN=EIF3CL PE=3 SV=1	2	22	22	22	9	21	9	21	9	21	27.7	27.7	27.7	105.34	913	913;914	0	146.17	9.9	26.7	1943800000	299710000	1644100000	46282000	7135900	39146000	446920000	1034900000	9	25	34				528	119;344;379;435;645;800;949;1110;1111;1355;1434;1564;1716;1889;2072;2102;2477;2565;2652;2713;3051;3431	True;True;True;True;True;True;True;True;True;True;True;True;True;True;True;True;True;True;True;True;True;True	132;383;421;478;479;722;898;1057;1243;1244;1507;1589;1728;1900;2106;2313;2357;2817;2923;3023;3091;3444;3872	225;226;227;707;708;787;879;880;881;1477;1823;2120;2886;2887;2888;2889;2890;3410;3542;3780;3781;4321;4322;5046;5047;5739;5814;6831;7209;7469;7470;7613;8335;9283	249;250;251;831;832;915;1012;1013;1014;1753;2137;2477;3514;3515;3516;3517;3518;4096;4229;4469;4470;5229;5230;6136;6137;7032;7110;7111;8260;8723;9048;9049;9203;10050;11226	250;831;915;1014;1753;2137;2477;3516;3517;4096;4229;4470;5230;6137;7032;7111;8260;8723;9048;9203;10050;11226
Q99698	Q99698	3	3	3	Lysosomal-trafficking regulator	LYST	sp|Q99698|LYST_HUMAN Lysosomal-trafficking regulator OS=Homo sapiens OX=9606 GN=LYST PE=1 SV=3	1	3	3	3	2	1	2	1	2	1	1.2	1.2	1.2	429.13	3801	3801	0	2.0785	0.9	0.4	0	0	0	0	0	0	0	0	0	0	0				529	1088;1408;1935	True;True;True	1217;1562;2159	2827;3499;5163	3435;4186;6278	3435;4186;6278
Q99829	Q99829	2	2	2	Copine-1	CPNE1	sp|Q99829|CPNE1_HUMAN Copine-1 OS=Homo sapiens OX=9606 GN=CPNE1 PE=1 SV=1	1	2	2	2	0	2	0	2	0	2	5.6	5.6	5.6	59.058	537	537	0.0051546	1.5276	0	5.6	16815000	0	16815000	934180	0	934180	0	12281000	0	1	1				530	1112;2048	True;True	1245;2280	2891;5473	3519;6618	3519;6618
Q99832	Q99832	2	2	2	T-complex protein 1 subunit eta	CCT7	sp|Q99832|TCPH_HUMAN T-complex protein 1 subunit eta OS=Homo sapiens OX=9606 GN=CCT7 PE=1 SV=2	1	2	2	2	0	2	0	2	0	2	4.4	4.4	4.4	59.366	543	543	0	3.5545	0	4.4	41918000	0	41918000	1352200	0	1352200	0	30615000	0	2	2				531	250;986	True;True	283;1104	514;2601	572;3183	572;3183
Q99873	Q99873	3	3	3	Protein arginine N-methyltransferase 1	PRMT1	sp|Q99873|ANM1_HUMAN Protein arginine N-methyltransferase 1 OS=Homo sapiens OX=9606 GN=PRMT1 PE=1 SV=3	1	3	3	3	0	3	0	3	0	3	10.8	10.8	10.8	42.461	371	371	0	2.7844	0	10.8	47307000	0	47307000	2252700	0	2252700	0	34550000	0	3	3				532	251;416;504	True;True;True	284;458;562	515;842;1072	573;973;1238	573;973;1238
Q99996	Q99996	2	2	2	A-kinase anchor protein 9	AKAP9	sp|Q99996|AKAP9_HUMAN A-kinase anchor protein 9 OS=Homo sapiens OX=9606 GN=AKAP9 PE=1 SV=4	1	2	2	2	1	1	1	1	1	1	0.6	0.6	0.6	452.98	3907	3907	0.0088106	1.114	0.3	0.3	0	0	0	0	0	0	0	0	0	0	0				533	1816;1925	True;True	2021;2149	4793;5144	5846;6257	5846;6257
Q9BQ39	Q9BQ39	11	9	9	ATP-dependent RNA helicase DDX50	DDX50	sp|Q9BQ39|DDX50_HUMAN ATP-dependent RNA helicase DDX50 OS=Homo sapiens OX=9606 GN=DDX50 PE=1 SV=1	1	11	9	9	3	11	2	9	2	9	21.2	17.5	17.5	82.564	737	737	0	16.182	7.6	21.2	584190000	44392000	539790000	14979000	1138300	13841000	61586000	377040000	2	10	12				534	576;944;1031;1132;2209;2737;2828;2951;3253;3323;3324	False;True;True;True;False;True;True;True;True;True;True	640;1051;1152;1265;2504;3115;3211;3338;3676;3750;3751	1211;1212;2110;2111;2683;2924;6212;7651;7652;7832;8127;8924;9058;9059	1381;1382;1383;2467;2468;3268;3554;7582;9242;9243;9440;9441;9795;10843;10981;10982	1382;2467;3268;3554;7582;9243;9440;9795;10843;10981;10982
Q9BQ52	Q9BQ52	2	2	2	Zinc phosphodiesterase ELAC protein 2	ELAC2	sp|Q9BQ52|RNZ2_HUMAN Zinc phosphodiesterase ELAC protein 2 OS=Homo sapiens OX=9606 GN=ELAC2 PE=1 SV=2	1	2	2	2	2	2	2	2	2	2	3.4	3.4	3.4	92.218	826	826	0	2.2264	3.4	3.4	60291000	25436000	34855000	1339800	565250	774560	25825000	25067000	2	2	4				535	33;1754	True;True	35;1941	69;70;4408;4409	79;80;5325;5326	80;5326
Q9BQ70	Q9BQ70	3	3	3	Transcription factor 25	TCF25	sp|Q9BQ70|TCF25_HUMAN Transcription factor 25 OS=Homo sapiens OX=9606 GN=TCF25 PE=1 SV=1	1	3	3	3	3	3	3	3	3	3	7.1	7.1	7.1	76.666	676	676	0	6.4957	7.1	7.1	166530000	77940000	88589000	5742400	2687600	3054800	72798000	69842000	3	3	6				536	1187;1969;2754	True;True;True	1323;2193;3132	3037;3038;5219;5220;7682;7683	3674;3675;6335;6336;9274;9275	3675;6335;9274
Q9BQA1	Q9BQA1	11	11	11	Methylosome protein 50	WDR77	sp|Q9BQA1|MEP50_HUMAN Methylosome protein 50 OS=Homo sapiens OX=9606 GN=WDR77 PE=1 SV=1	1	11	11	11	8	11	8	11	8	11	41.8	41.8	41.8	36.724	342	342	0	63.704	38.9	41.8	1745000000	383440000	1361600000	158640000	34859000	123780000	519800000	858080000	10	14	24				537	94;95;332;359;497;789;1370;2626;3430;3479;3557	True;True;True;True;True;True;True;True;True;True;True	105;106;370;398;555;883;1522;2996;3871;3925;4010	186;187;188;189;659;660;737;738;739;740;1062;1795;3435;7420;7421;9279;9280;9281;9282;9363;9364;9514;9515	209;210;211;212;213;728;729;862;863;864;865;1228;2106;4122;8999;9000;11222;11223;11224;11225;11314;11315;11469;11470	209;212;729;865;1228;2106;4122;8999;11225;11315;11469
Q9BQD1	Q9BQD1	1	1	1	Putative pro-MCH-like protein 2	PMCHL2	sp|Q9BQD1|MCHL2_HUMAN Putative pro-MCH-like protein 2 OS=Homo sapiens OX=9606 GN=PMCHL2 PE=5 SV=1	1	1	1	1	1	0	1	0	1	0	8.1	8.1	8.1	9.8561	86	86	1	-2	8.1	0	0	0	0	0	0	0	0	0	0	0	0	+			538	1973	TRUE	2197	5231	6347	6347
Q9BQG0	Q9BQG0	1	1	1	Myb-binding protein 1A	MYBBP1A	sp|Q9BQG0|MBB1A_HUMAN Myb-binding protein 1A OS=Homo sapiens OX=9606 GN=MYBBP1A PE=1 SV=2	1	1	1	1	1	0	1	0	1	0	1.4	1.4	1.4	148.85	1328	1328	1	-2	1.4	0	0	0	0	0	0	0	0	0	0	0	0	+			539	1718	TRUE	1902	4324	5232	5232	245;246
Q9BRL6	Q9BRL6	1	1	1	Serine/arginine-rich splicing factor 8	SRSF8	sp|Q9BRL6|SRSF8_HUMAN Serine/arginine-rich splicing factor 8 OS=Homo sapiens OX=9606 GN=SRSF8 PE=1 SV=1	1	1	1	1	1	0	1	0	1	0	5	5	5	32.287	282	282	1	-2	5	0	0	0	0	0	0	0	0	0	0	0	0	+			540	2590	TRUE	2952	7276	8801	8801
Q9BRR8	Q9BRR8	1	1	1	G patch domain-containing protein 1	GPATCH1	sp|Q9BRR8|GPTC1_HUMAN G patch domain-containing protein 1 OS=Homo sapiens OX=9606 GN=GPATCH1 PE=1 SV=1	1	1	1	1	1	1	1	1	1	1	0.9	0.9	0.9	103.34	931	931	1	-2	0.9	0.9	0	0	0	0	0	0	0	0	0	0	0	+			541	2511	TRUE	2853	6907;6908;6909;6910	8345;8346;8347;8348	8345	247;248
Q9BRS2	Q9BRS2	35	35	35	Serine/threonine-protein kinase RIO1	RIOK1	sp|Q9BRS2|RIOK1_HUMAN Serine/threonine-protein kinase RIO1 OS=Homo sapiens OX=9606 GN=RIOK1 PE=1 SV=2	1	35	35	35	31	31	31	31	31	31	58.1	58.1	58.1	65.582	568	568	0	323.31	53.2	55.8	30888000000	13280000000	17608000000	1188000000	510760000	677240000	10781000000	10879000000	60	65	125				542	174;216;256;360;417;444;472;542;631;659;1017;1148;1225;1398;1399;1509;1765;1766;1902;1906;1907;2020;2021;2346;2580;2692;2693;2845;3033;3102;3103;3155;3342;3421;3567	True;True;True;True;True;True;True;True;True;True;True;True;True;True;True;True;True;True;True;True;True;True;True;True;True;True;True;True;True;True;True;True;True;True;True	191;192;241;242;289;399;400;459;488;489;530;604;707;708;736;737;1137;1138;1283;1284;1365;1366;1552;1553;1669;1670;1953;1954;1955;1956;1957;1958;2119;2120;2124;2125;2247;2248;2249;2250;2674;2675;2676;2942;3065;3066;3067;3068;3228;3425;3500;3501;3561;3772;3862;4022	324;325;326;410;411;412;413;414;415;523;524;525;741;742;743;843;844;898;899;1013;1014;1135;1136;1137;1138;1450;1451;1452;1453;1454;1499;1500;1501;1502;2658;2659;2660;2661;2957;2958;2959;2960;2961;2962;2963;3145;3146;3147;3148;3482;3483;3484;3485;3486;3487;3677;3678;3679;3680;4428;4429;4430;4431;4432;4433;4434;4435;4436;4437;4438;4439;4440;4441;4442;4443;4444;4445;4446;5073;5074;5075;5076;5077;507…	351;352;353;442;443;444;445;446;447;581;582;583;584;866;867;868;974;975;1032;1033;1178;1179;1304;1305;1306;1307;1725;1726;1727;1728;1729;1775;1776;1777;1778;3242;3243;3244;3245;3246;3590;3591;3592;3593;3594;3595;3596;3804;3805;3806;3807;4169;4170;4171;4172;4173;4174;4366;4367;4368;4369;5347;5348;5349;5350;5351;5352;5353;5354;5355;5356;5357;5358;5359;5360;5361;5362;5363;5364;5365;5366;5367;6163;61…	351;447;584;867;974;1033;1178;1305;1729;1777;3246;3591;3807;4171;4174;4369;5353;5358;6169;6177;6180;6506;6513;7988;8783;9147;9160;9472;10014;10343;10344;10471;11029;11207;11485	124;125
Q9BSJ2	Q9BSJ2	7	7	7	Gamma-tubulin complex component 2	TUBGCP2	sp|Q9BSJ2|GCP2_HUMAN Gamma-tubulin complex component 2 OS=Homo sapiens OX=9606 GN=TUBGCP2 PE=1 SV=2	1	7	7	7	4	6	4	6	4	6	9.8	9.8	9.8	102.53	902	902	0	10.981	6.2	8.2	196110000	65766000	130350000	3845300	1289500	2555800	71071000	89892000	4	5	9				543	1315;1415;1447;1987;2250;3079;3566	True;True;True;True;True;True;True	1462;1569;1603;2212;2548;3477;4021	3322;3323;3512;3513;3569;5250;5251;6293;8485;9529	4000;4001;4199;4200;4256;6366;6367;7664;10305;11484	4001;4200;4256;6366;7664;10305;11484
Q9BTX7	Q9BTX7	1	1	1	Alpha-tocopherol transfer protein-like	TTPAL	sp|Q9BTX7|TTPAL_HUMAN Alpha-tocopherol transfer protein-like OS=Homo sapiens OX=9606 GN=TTPAL PE=1 SV=2	1	1	1	1	0	1	0	1	0	1	7.6	7.6	7.6	38.515	342	342	1	-2	0	7.6	0	0	0	0	0	0	0	0	0	0	0	+			544	1251	TRUE	1395	3210	3876	3876
Q9BUA3	Q9BUA3	6	6	6	Uncharacterized protein C11orf84	C11orf84	sp|Q9BUA3|SPNDC_HUMAN Spindlin interactor and repressor of chromatin-binding protein OS=Homo sapiens OX=9606 GN=SPINDOC PE=1 SV=3	1	6	6	6	4	6	4	6	4	6	26.2	26.2	26.2	41.036	381	381	0	13.186	16.8	26.2	325210000	107230000	217980000	17116000	5643900	11473000	120920000	145510000	3	6	9				545	1049;1114;2131;2688;2772;3378	True;True;True;True;True;True	1170;1247;2399;3061;3151;3813	2717;2893;2894;5904;5905;7549;7550;7551;7715;9184;9185	3307;3521;3522;7204;7205;9137;9138;9139;9307;11121;11122	3307;3521;7205;9139;9307;11121
Q9BUJ2	Q9BUJ2	15	15	15	Heterogeneous nuclear ribonucleoprotein U-like protein 1	HNRNPUL1	sp|Q9BUJ2|HNRL1_HUMAN Heterogeneous nuclear ribonucleoprotein U-like protein 1 OS=Homo sapiens OX=9606 GN=HNRNPUL1 PE=1 SV=2	1	15	15	15	4	13	4	13	4	13	22.2	22.2	22.2	95.737	856	856	0	21.462	4.3	20.4	1199800000	122320000	1077500000	34280000	3494900	30785000	123710000	785540000	4	14	18				546	182;537;1143;1188;1313;1395;1502;1570;1750;2139;2425;2598;2920;3456;3544	True;True;True;True;True;True;True;True;True;True;True;True;True;True;True	204;598;1278;1324;1460;1549;1662;1737;1937;2408;2762;2960;3305;3901;3996	347;1126;1127;2948;3039;3319;3478;3659;3840;4401;4402;5922;6744;7286;8003;8004;9326;9497	376;1295;1296;3581;3676;3996;4165;4348;4556;5318;5319;7224;8172;8811;9621;9622;9623;11273;11452	376;1296;3581;3676;3996;4165;4348;4556;5319;7224;8172;8811;9623;11273;11452
Q9BUQ8	Q9BUQ8	2	2	2	Probable ATP-dependent RNA helicase DDX23	DDX23	sp|Q9BUQ8|DDX23_HUMAN Probable ATP-dependent RNA helicase DDX23 OS=Homo sapiens OX=9606 GN=DDX23 PE=1 SV=3	1	2	2	2	1	2	1	2	1	2	2.3	2.3	2.3	95.581	820	820	0.0054945	1.6854	1.3	2.3	72499000	9523500	62975000	1647700	216440	1431300	0	45994000	0	2	2				547	1211;1292	True;True	1350;1437	3113;3284;3285	3772;3958;3959	3772;3959
Q9BVQ7	Q9BVQ7	1	1	1	Spermatogenesis-associated protein 5-like protein 1	SPATA5L1	sp|Q9BVQ7|SPA5L_HUMAN Spermatogenesis-associated protein 5-like protein 1 OS=Homo sapiens OX=9606 GN=SPATA5L1 PE=1 SV=2	1	1	1	1	0	1	0	1	0	1	2.5	2.5	2.5	80.709	753	753	0	2.1136	0	2.5	36980000	0	36980000	859990	0	859990	0	27008000	0	1	1				548	238	TRUE	269	481	532	532
Q9BW92	Q9BW92	9	9	9	Threonine--tRNA ligase, mitochondrial	TARS2	sp|Q9BW92|SYTM_HUMAN Threonine--tRNA ligase, mitochondrial OS=Homo sapiens OX=9606 GN=TARS2 PE=1 SV=1	1	9	9	9	9	5	9	5	9	5	11.1	11.1	11.1	81.035	718	718	0	11.262	11.1	7.4	582980000	389910000	193070000	13250000	8861600	4388000	336660000	194260000	10	5	15				549	864;1445;1700;2011;2569;2834;3073;3385;3441	True;True;True;True;True;True;True;True;True	967;1601;1882;2238;2927;3217;3470;3820;3884	1957;3566;4248;4249;5357;5358;7216;7840;7841;8476;9196;9197;9303;9304	2286;4253;5137;5138;6489;6490;6491;8731;9449;9450;10296;11134;11135;11249;11250	2286;4253;5137;6490;8731;9450;10296;11134;11250
Q9BWU0	Q9BWU0	5	5	5	Kanadaptin	SLC4A1AP	sp|Q9BWU0|NADAP_HUMAN Kanadaptin OS=Homo sapiens OX=9606 GN=SLC4A1AP PE=1 SV=1	1	5	5	5	2	5	2	5	2	5	9.3	9.3	9.3	88.813	796	796	0	7.2125	4	9.3	261830000	39598000	222230000	6089000	920880	5168100	79419000	122480000	1	5	6				550	1260;1360;1475;1677;3125	True;True;True;True;True	1405;1512;1635;1857;3528	3226;3416;3417;3620;4211;4212;8573	3895;4102;4103;4309;5099;5100;10399	3895;4103;4309;5100;10399
Q9BX63	Q9BX63	1	1	1	Fanconi anemia group J protein	BRIP1	sp|Q9BX63|FANCJ_HUMAN Fanconi anemia group J protein OS=Homo sapiens OX=9606 GN=BRIP1 PE=1 SV=1	1	1	1	1	1	0	1	0	1	0	1.2	1.2	1.2	140.88	1249	1249	1	-2	1.2	0	0	0	0	0	0	0	0	0	0	0	0	+			551	3370	TRUE	3803	9164	11097	11097
Q9H0C5;Q9BX70	Q9H0C5;Q9BX70	1;1	1;1	1;1	BTB/POZ domain-containing protein 1;BTB/POZ domain-containing protein 2	BTBD1;BTBD2	sp|Q9H0C5|BTBD1_HUMAN BTB/POZ domain-containing protein 1 OS=Homo sapiens OX=9606 GN=BTBD1 PE=1 SV=1;sp|Q9BX70|BTBD2_HUMAN BTB/POZ domain-containing protein 2 OS=Homo sapiens OX=9606 GN=BTBD2 PE=1 SV=1	2	1	1	1	1	0	1	0	1	0	2.5	2.5	2.5	52.771	482	482;525	1	-2	2.5	0	0	0	0	0	0	0	0	0	0	0	0	+			552	43	TRUE	47	88	101	101
Q9BY31	Q9BY31	1	1	1	Zinc finger protein 717	ZNF717	sp|Q9BY31|ZN717_HUMAN Zinc finger protein 717 OS=Homo sapiens OX=9606 GN=ZNF717 PE=2 SV=2	1	1	1	1	1	0	1	0	1	0	2.8	2.8	2.8	105.25	904	904	1	-2	2.8	0	0	0	0	0	0	0	0	0	0	0	0	+			553	510	TRUE	568	1080	1246	1246
Q9BYW2	Q9BYW2	1	1	1	Histone-lysine N-methyltransferase SETD2	SETD2	sp|Q9BYW2|SETD2_HUMAN Histone-lysine N-methyltransferase SETD2 OS=Homo sapiens OX=9606 GN=SETD2 PE=1 SV=3	1	1	1	1	0	1	0	1	0	1	0.9	0.9	0.9	287.59	2564	2564	1	-2	0	0.9	0	0	0	0	0	0	0	0	0	0	0	+			554	412	TRUE	454	838	969	969
Q9BZE4	Q9BZE4	1	1	1	Nucleolar GTP-binding protein 1	GTPBP4	sp|Q9BZE4|NOG1_HUMAN Nucleolar GTP-binding protein 1 OS=Homo sapiens OX=9606 GN=GTPBP4 PE=1 SV=3	1	1	1	1	1	0	1	0	1	0	1.9	1.9	1.9	73.964	634	634	0	2.4192	1.9	0	29877000	29877000	0	905380	905380	0	29877000	0	1	0	1				555	1558	TRUE	1721	3771	4460	4460
Q9BZF2	Q9BZF2	2	2	2	Oxysterol-binding protein-related protein 7	OSBPL7	sp|Q9BZF2|OSBL7_HUMAN Oxysterol-binding protein-related protein 7 OS=Homo sapiens OX=9606 GN=OSBPL7 PE=1 SV=1	1	2	2	2	0	2	0	2	0	2	2.7	2.7	2.7	95.43	842	842	0.005	1.3574	0	2.7	0	0	0	0	0	0	0	0	0	1	1				556	1267;1723	True;True	1412;1908	3235;4340	3905;5249	3905;5249
Q9BZJ0	Q9BZJ0	13	13	13	Crooked neck-like protein 1	CRNKL1	sp|Q9BZJ0|CRNL1_HUMAN Crooked neck-like protein 1 OS=Homo sapiens OX=9606 GN=CRNKL1 PE=1 SV=4	1	13	13	13	12	8	12	8	12	8	17.2	17.2	17.2	100.45	848	848	0	22.483	15.7	11.3	850110000	471650000	378460000	17002000	9433100	7569200	394720000	353340000	11	8	19				557	116;133;771;801;846;1010;1456;1647;2013;2014;2229;2661;3469	True;True;True;True;True;True;True;True;True;True;True;True;True	128;148;865;899;948;1129;1612;1827;2240;2241;2526;3032;3915	221;257;258;1753;1824;1825;1928;1929;2648;3580;3581;4163;4164;5361;5362;5363;6253;7487;9347;9348	245;284;285;2062;2138;2139;2255;2256;3231;4267;4268;5049;5050;6494;6495;6496;7623;9066;11297;11298	245;284;2062;2139;2255;3231;4267;5049;6494;6496;7623;9066;11298
Q9BZL4	Q9BZL4	2	2	2	Protein phosphatase 1 regulatory subunit 12C	PPP1R12C	sp|Q9BZL4|PP12C_HUMAN Protein phosphatase 1 regulatory subunit 12C OS=Homo sapiens OX=9606 GN=PPP1R12C PE=1 SV=1	1	2	2	2	1	1	1	1	1	1	4.9	4.9	4.9	84.88	782	782	0.0070258	1.2237	1.7	3.2	167790000	167790000	0	4092500	4092500	0	167790000	0	1	0	1				558	1064;2969	True;True	1187;3358	2748;8185	3339;9885	3339;9885
Q9BZW7	Q9BZW7	1	1	1	Testis-specific gene 10 protein	TSGA10	sp|Q9BZW7|TSG10_HUMAN Testis-specific gene 10 protein OS=Homo sapiens OX=9606 GN=TSGA10 PE=1 SV=1	1	1	1	1	0	1	0	1	0	1	3.3	3.3	3.3	81.42	698	698	1	-2	0	3.3	0	0	0	0	0	0	0	0	0	0	0	+			559	2482	TRUE	2822	6838	8267	8267
Q9GZT3	Q9GZT3	1	1	1	SRA stem-loop-interacting RNA-binding protein, mitochondrial	SLIRP	sp|Q9GZT3|SLIRP_HUMAN SRA stem-loop-interacting RNA-binding protein, mitochondrial OS=Homo sapiens OX=9606 GN=SLIRP PE=1 SV=1	1	1	1	1	1	0	1	0	1	0	10.1	10.1	10.1	12.349	109	109	1	-2	10.1	0	0	0	0	0	0	0	0	0	0	0	0	+			560	1409	TRUE	1563	3500	4187	4187
Q9H098	Q9H098	1	1	1	Protein FAM107B	FAM107B	sp|Q9H098|F107B_HUMAN Protein FAM107B OS=Homo sapiens OX=9606 GN=FAM107B PE=1 SV=1	1	1	1	1	1	1	1	1	1	1	12.2	12.2	12.2	15.558	131	131	1	-2	12.2	12.2	0	0	0	0	0	0	0	0	0	0	0	+			561	1746	TRUE	1933	4395;4396	5312;5313	5312	126;127;249
Q9H0D6	Q9H0D6	2	2	2	5-3 exoribonuclease 2	XRN2	sp|Q9H0D6|XRN2_HUMAN 5-3 exoribonuclease 2 OS=Homo sapiens OX=9606 GN=XRN2 PE=1 SV=1	1	2	2	2	0	2	0	2	0	2	2.6	2.6	2.6	108.58	950	950	0	3.9282	0	2.6	77057000	0	77057000	1639500	0	1639500	0	56278000	0	2	2				562	2232;2320	True;True	2530;2646	6259;6533	7629;7939	7629;7939
Q9H116	Q9H116	1	1	1	GDNF-inducible zinc finger protein 1	GZF1	sp|Q9H116|GZF1_HUMAN GDNF-inducible zinc finger protein 1 OS=Homo sapiens OX=9606 GN=GZF1 PE=1 SV=1	1	1	1	1	0	1	0	1	0	1	1.7	1.7	1.7	80.491	711	711	1	-2	0	1.7	0	0	0	0	0	0	0	0	0	0	0	+			563	2420	TRUE	2757	6737	8165	8165	250
Q9H1D0;Q9NQA5	Q9H1D0;Q9NQA5	2;1	2;1	2;1	Transient receptor potential cation channel subfamily V member 6;Transient receptor potential cation channel subfamily V member 5	TRPV6;TRPV5	sp|Q9H1D0|TRPV6_HUMAN Transient receptor potential cation channel subfamily V member 6 OS=Homo sapiens OX=9606 GN=TRPV6 PE=1 SV=3;sp|Q9NQA5|TRPV5_HUMAN Transient receptor potential cation channel subfamily V member 5 OS=Homo sapiens OX=9606 GN=TRPV5 PE=1 S	2	2	2	2	2	1	2	1	2	1	2.9	2.9	2.9	87.285	765	765;729	0.0054795	1.6817	2.9	1.6	32557000	32557000	0	1085200	1085200	0	32557000	0	1	0	1				564	1824;1829	True;True	2031;2036	4812;4819;4820	5867;5874;5875	5867;5874
Q9H1I8	Q9H1I8	6	6	6	Activating signal cointegrator 1 complex subunit 2	ASCC2	sp|Q9H1I8|ASCC2_HUMAN Activating signal cointegrator 1 complex subunit 2 OS=Homo sapiens OX=9606 GN=ASCC2 PE=1 SV=3	1	6	6	6	2	6	2	6	2	6	9.6	9.6	9.6	86.359	757	757	0	18.681	2.1	9.6	222510000	32924000	189590000	8900400	1317000	7583500	66951000	104440000	2	6	8				565	496;515;1197;1814;2586;2878	True;True;True;True;True;True	554;573;1335;2019;2948;3263	1061;1088;3079;4790;4791;7269;7934;7935	1227;1255;3732;5843;5844;8794;9550;9551	1227;1255;3732;5843;8794;9550
Q9H269	Q9H269	3	3	3	Vacuolar protein sorting-associated protein 16 homolog	VPS16	sp|Q9H269|VPS16_HUMAN Vacuolar protein sorting-associated protein 16 homolog OS=Homo sapiens OX=9606 GN=VPS16 PE=1 SV=2	1	3	3	3	2	3	2	3	2	3	6.3	6.3	6.3	94.693	839	839	0	8.5415	4.6	6.3	139170000	48027000	91145000	3568500	1231500	2337100	54526000	60068000	2	3	5				566	518;1205;3171	True;True;True	576;1344;3581	1094;3097;3098;8678;8679	1261;3755;3756;10510;10511	1261;3756;10510
Q9H2D6	Q9H2D6	1	1	1	TRIO and F-actin-binding protein	TRIOBP	sp|Q9H2D6|TARA_HUMAN TRIO and F-actin-binding protein OS=Homo sapiens OX=9606 GN=TRIOBP PE=1 SV=3	1	1	1	1	1	1	1	1	1	1	0.5	0.5	0.5	261.37	2365	2365	0.0087336	1.1045	0.5	0.5	10641000000	1858500000	8782400000	97623000	17051000	80572000	0	5607200000	3	3	6				567	1626	TRUE	1801;1802;1803	4000;4001;4002;4003;4004;4005;4006;4007;4008;4009;4010	4756;4757;4758;4759;4760;4761;4762;4763;4764;4765;4766	4756
Q9H330	Q9H330	1	1	1	Transmembrane protein 245	TMEM245	sp|Q9H330|TM245_HUMAN Transmembrane protein 245 OS=Homo sapiens OX=9606 GN=TMEM245 PE=1 SV=3	1	1	1	1	1	0	1	0	1	0	1.7	1.7	1.7	97.356	879	879	1	-2	1.7	0	0	0	0	0	0	0	0	0	0	0	0	+			568	2051	TRUE	2283	5479	6627	6627
Q9H3S7	Q9H3S7	1	1	1	Tyrosine-protein phosphatase non-receptor type 23	PTPN23	sp|Q9H3S7|PTN23_HUMAN Tyrosine-protein phosphatase non-receptor type 23 OS=Homo sapiens OX=9606 GN=PTPN23 PE=1 SV=1	1	1	1	1	0	1	0	1	0	1	1.3	1.3	1.3	178.97	1636	1636	1	-2	0	1.3	0	0	0	0	0	0	0	0	0	0	0	+			569	2266	TRUE	2566	6321	7693	7693
Q9H3Z7	Q9H3Z7	1	1	1	Abhydrolase domain-containing protein 16B	ABHD16B	sp|Q9H3Z7|ABHGB_HUMAN Protein ABHD16B OS=Homo sapiens OX=9606 GN=ABHD16B PE=3 SV=1	1	1	1	1	1	0	1	0	1	0	2.3	2.3	2.3	52.554	469	469	1	-2	2.3	0	0	0	0	0	0	0	0	0	0	0	0	+			570	3081	TRUE	3479	8487	10307	10307
Q9H497	Q9H497	1	1	1	Torsin-3A	TOR3A	sp|Q9H497|TOR3A_HUMAN Torsin-3A OS=Homo sapiens OX=9606 GN=TOR3A PE=1 SV=1	1	1	1	1	1	1	1	1	1	1	4	4	4	46.198	397	397	0.0052632	1.563	4	4	0	0	0	0	0	0	0	0	0	0	0				571	564	TRUE	627	1181;1182	1350;1351	1351	251
Q9H4M9;Q9NZN3	Q9H4M9;Q9NZN3	1;1	1;1	1;1	EH domain-containing protein 1;EH domain-containing protein 3	EHD1;EHD3	sp|Q9H4M9|EHD1_HUMAN EH domain-containing protein 1 OS=Homo sapiens OX=9606 GN=EHD1 PE=1 SV=2;sp|Q9NZN3|EHD3_HUMAN EH domain-containing protein 3 OS=Homo sapiens OX=9606 GN=EHD3 PE=1 SV=2	2	1	1	1	1	0	1	0	1	0	2.1	2.1	2.1	60.626	534	534;535	1	-2	2.1	0	0	0	0	0	0	0	0	0	0	0	0	+			572	47	TRUE	52;53	98;99	111;112	112
Q9H4Z3	Q9H4Z3	4	4	4	Phosphorylated CTD-interacting factor 1	PCIF1	sp|Q9H4Z3|PCIF1_HUMAN Phosphorylated CTD-interacting factor 1 OS=Homo sapiens OX=9606 GN=PCIF1 PE=1 SV=1	1	4	4	4	3	2	3	2	3	2	9.8	9.8	9.8	80.669	704	704	0	5.5943	8.4	5	122520000	89389000	33133000	3828800	2793400	1035400	89389000	0	3	1	4				573	277;1275;1491;2037	True;True;True;True	312;1420;1651;2268	573;3255;3256;3643;5446	634;3928;3929;4332;6588	634;3928;4332;6588
Q9H5K3	Q9H5K3	1	1	1	Protein O-mannose kinase	POMK	sp|Q9H5K3|SG196_HUMAN Protein O-mannose kinase OS=Homo sapiens OX=9606 GN=POMK PE=1 SV=1	1	1	1	1	0	1	0	1	0	1	5.4	5.4	5.4	40.05	350	350	1	-2	0	5.4	0	0	0	0	0	0	0	0	0	0	0	+			574	2820	TRUE	3202	7814;7815	9422;9423	9422
Q9H5Z1	Q9H5Z1	4	4	4	Probable ATP-dependent RNA helicase DHX35	DHX35	sp|Q9H5Z1|DHX35_HUMAN Probable ATP-dependent RNA helicase DHX35 OS=Homo sapiens OX=9606 GN=DHX35 PE=1 SV=2	1	4	4	4	4	1	4	1	4	1	6	6	6	78.909	703	703	0	5.5614	6	1.7	73774000	62752000	11022000	2049300	1743100	306170	62752000	0	4	0	4				575	793;1246;1988;2773	True;True;True;True	890;1390;2213;3152	1810;3202;3203;5252;7716	2122;3868;3869;6368;9308	2122;3868;6368;9308
Q9H6S0	Q9H6S0	1	1	1	Probable ATP-dependent RNA helicase YTHDC2	YTHDC2	sp|Q9H6S0|YTDC2_HUMAN 3-5 RNA helicase YTHDC2 OS=Homo sapiens OX=9606 GN=YTHDC2 PE=1 SV=2	1	1	1	1	1	0	1	0	1	0	0.6	0.6	0.6	160.25	1430	1430	1	-2	0.6	0	0	0	0	0	0	0	0	0	0	0	0	+			576	887	TRUE	993	2001	2332	2332
Q9H7D7	Q9H7D7	13	13	13	WD repeat-containing protein 26	WDR26	sp|Q9H7D7|WDR26_HUMAN WD repeat-containing protein 26 OS=Homo sapiens OX=9606 GN=WDR26 PE=1 SV=3	1	13	13	13	11	10	11	10	11	10	23.3	23.3	23.3	72.123	661	661	0	32.355	20.7	17.5	1419000000	692800000	726160000	47299000	23093000	24205000	698080000	525070000	11	10	21				577	307;859;939;1147;1486;1623;1648;1976;2227;2393;2594;2650;3295	True;True;True;True;True;True;True;True;True;True;True;True;True	344;962;1046;1282;1646;1798;1828;2200;2524;2727;2956;3021;3718	617;618;1950;2102;2103;2955;2956;3634;3996;3997;4165;4166;5235;6250;6251;6699;7280;7281;7466;7467;8999	682;683;2278;2459;2460;3588;3589;4323;4752;4753;5051;5052;6351;7620;7621;8126;8805;8806;9045;9046;10919	683;2278;2460;3588;4323;4753;5051;6351;7620;8126;8806;9045;10919
Q9H9A5	Q9H9A5	2	2	2	CCR4-NOT transcription complex subunit 10	CNOT10	sp|Q9H9A5|CNO10_HUMAN CCR4-NOT transcription complex subunit 10 OS=Homo sapiens OX=9606 GN=CNOT10 PE=1 SV=1	1	2	2	2	0	2	0	2	0	2	4.6	4.6	4.6	82.309	744	744	0	3.0292	0	4.6	39519000	0	39519000	1040000	0	1040000	0	28862000	0	2	2				578	159;1328	True;True	175;1475	298;3342	325;4020	325;4020
Q9H9G7	Q9H9G7	5	1	1	Protein argonaute-3	AGO3	sp|Q9H9G7|AGO3_HUMAN Protein argonaute-3 OS=Homo sapiens OX=9606 GN=AGO3 PE=1 SV=2	1	5	1	1	3	5	0	1	0	1	9.2	2.9	2.9	97.359	860	860	0	3.3316	4.4	9.2	22265000	0	22265000	473730	0	473730	0	16261000	0	1	1				579	647;1234;2886;3034;3468	False;False;False;True;False	724;1375;3271;3426;3913;3914	1479;1480;3159;7947;7948;8303;9345;9346	1755;1756;3818;9564;9565;10015;11295;11296	1755;3818;9564;10015;11295
Q9HAU4;Q9HCE7	Q9HAU4	21;4	21;4	21;4	E3 ubiquitin-protein ligase SMURF2	SMURF2	sp|Q9HAU4|SMUF2_HUMAN E3 ubiquitin-protein ligase SMURF2 OS=Homo sapiens OX=9606 GN=SMURF2 PE=1 SV=1	2	21	21	21	17	13	17	13	17	13	33.7	33.7	33.7	86.195	748	748;757	0	34.518	29.8	22.2	1279800000	820890000	458950000	30472000	19545000	10927000	779800000	376280000	17	12	29				580	160;270;271;368;885;983;1009;1085;1283;1310;1389;1429;1686;1855;1860;1955;2410;2709;3123;3426;3439	True;True;True;True;True;True;True;True;True;True;True;True;True;True;True;True;True;True;True;True;True	176;305;306;409;991;1101;1128;1214;1428;1457;1542;1584;1868;2069;2074;2179;2746;3087;3526;3867;3881	299;560;561;763;764;1997;1998;2597;2598;2646;2647;2823;2824;3267;3268;3316;3469;3535;4229;4230;4990;4991;4999;5197;6724;6725;7607;8571;9273;9298	326;621;622;889;890;2328;2329;3179;3180;3229;3230;3430;3431;3940;3941;3993;4156;4222;5117;5118;6076;6077;6085;6313;8152;8153;9197;10397;11216;11244	326;621;622;890;2329;3180;3229;3430;3940;3993;4156;4222;5118;6077;6085;6313;8152;9197;10397;11216;11244
Q9HDB5;Q9Y4C0	Q9HDB5;Q9Y4C0	1;1	1;1	1;1	Neurexin-3-beta;Neurexin-3-beta, soluble form;Neurexin-3-beta, C-terminal fragment;Neurexin-3	NRXN3	sp|Q9HDB5|NRX3B_HUMAN Neurexin-3-beta OS=Homo sapiens OX=9606 GN=NRXN3 PE=1 SV=4;sp|Q9Y4C0|NRX3A_HUMAN Neurexin-3 OS=Homo sapiens OX=9606 GN=NRXN3 PE=1 SV=4	2	1	1	1	0	1	0	1	0	1	2.7	2.7	2.7	69.304	637	637;1643	1	-2	0	2.7	0	0	0	0	0	0	0	0	0	0	0	+			581	2347	TRUE	2677	6582	7989	7989
Q9NP73	Q9NP73	5	5	5	Putative bifunctional UDP-N-acetylglucosamine transferase and deubiquitinase ALG13	ALG13	sp|Q9NP73|ALG13_HUMAN Putative bifunctional UDP-N-acetylglucosamine transferase and deubiquitinase ALG13 OS=Homo sapiens OX=9606 GN=ALG13 PE=1 SV=2	1	5	5	5	1	5	1	5	1	5	4.5	4.5	4.5	126.05	1137	1137	0	7.377	0.7	4.5	196520000	29752000	166770000	4367200	661150	3706000	0	121800000	1	5	6				582	111;131;324;355;2638	True;True;True;True;True	123;145;362;394;3009	215;251;252;648;733;7450	239;278;279;713;858;9029	239;278;713;858;9029
Q9NPE6	Q9NPE6	1	1	1	Sperm-associated antigen 4 protein	SPAG4	sp|Q9NPE6|SPAG4_HUMAN Sperm-associated antigen 4 protein OS=Homo sapiens OX=9606 GN=SPAG4 PE=1 SV=1	1	1	1	1	1	1	1	1	1	1	5.9	5.9	5.9	48.165	437	437	1	-2	5.9	5.9	0	0	0	0	0	0	0	0	0	0	0	+			583	3366	TRUE	3799	9156;9157;9158	11089;11090;11091	11090	252;253
Q9NQ38	Q9NQ38	1	1	1	Serine protease inhibitor Kazal-type 5;Hemofiltrate peptide HF6478;Hemofiltrate peptide HF7665	SPINK5	sp|Q9NQ38|ISK5_HUMAN Serine protease inhibitor Kazal-type 5 OS=Homo sapiens OX=9606 GN=SPINK5 PE=1 SV=2	1	1	1	1	1	1	1	1	1	1	2.2	2.2	2.2	120.71	1064	1064	1	-2	2.2	2.2	0	0	0	0	0	0	0	0	0	0	0	+			584	810	TRUE	908	1834;1835	2149;2150	2150
Q9NQ75	Q9NQ75	1	1	1	Cas scaffolding protein family member 4	CASS4	sp|Q9NQ75|CASS4_HUMAN Cas scaffolding protein family member 4 OS=Homo sapiens OX=9606 GN=CASS4 PE=1 SV=2	1	1	1	1	1	0	1	0	1	0	1	1	1	87.143	786	786	1	-2	1	0	0	0	0	0	0	0	0	0	0	0	0	+			585	2365	TRUE	2698	6657	8084	8084
Q9NQR9	Q9NQR9	1	1	1	Glucose-6-phosphatase 2	G6PC2	sp|Q9NQR9|G6PC2_HUMAN Glucose-6-phosphatase 2 OS=Homo sapiens OX=9606 GN=G6PC2 PE=1 SV=1	1	1	1	1	1	1	1	1	1	1	4.8	4.8	4.8	40.579	355	355	1	-2	4.8	4.8	0	0	0	0	0	0	0	0	0	0	0	+			586	3054	TRUE	3447	8341;8342;8343	10056;10057;10058	10056
Q9NQX3	Q9NQX3	3	3	3	Gephyrin;Molybdopterin adenylyltransferase;Molybdopterin molybdenumtransferase	GPHN	sp|Q9NQX3|GEPH_HUMAN Gephyrin OS=Homo sapiens OX=9606 GN=GPHN PE=1 SV=1	1	3	3	3	1	2	1	2	1	2	8	8	8	79.748	736	736	0	2.104	5.4	2.6	36583000	0	36583000	938020	0	938020	0	26718000	0	2	2				587	316;3024;3288	True;True;True	353;3416;3711	632;8287;8986	697;9998;10906	697;9998;10906
Q9NR30	Q9NR30	27	27	25	Nucleolar RNA helicase 2	DDX21	sp|Q9NR30|DDX21_HUMAN Nucleolar RNA helicase 2 OS=Homo sapiens OX=9606 GN=DDX21 PE=1 SV=5	1	27	27	25	6	26	6	26	5	24	44.1	44.1	40.6	87.343	783	783	0	105.09	11.2	42.9	2449100000	132600000	2316500000	61227000	3315000	57912000	139440000	1663800000	6	33	39				588	24;485;543;544;576;621;622;641;683;1026;1030;1093;1131;1312;1717;1805;1981;2189;2209;2399;2629;2873;2906;2949;2950;2973;3458	True;True;True;True;True;True;True;True;True;True;True;True;True;True;True;True;True;True;True;True;True;True;True;True;True;True;True	26;543;605;606;640;695;696;718;772;1147;1151;1222;1264;1459;1901;2010;2205;2475;2504;2735;3000;3258;3291;3336;3337;3363;3903	59;1041;1139;1140;1211;1212;1431;1432;1471;1472;1600;2677;2681;2682;2834;2923;3318;4323;4771;4772;5241;6064;6065;6212;6711;7428;7928;7929;7978;7979;7980;8125;8126;8193;9328;9329;9330	69;1207;1308;1309;1381;1382;1383;1704;1705;1746;1747;1748;1900;3262;3266;3267;3442;3553;3995;5231;5823;5824;6357;7373;7374;7375;7582;8139;9007;9544;9545;9596;9597;9598;9793;9794;9894;11275;11276;11277	69;1207;1308;1309;1382;1704;1705;1748;1900;3262;3267;3442;3553;3995;5231;5823;6357;7374;7582;8139;9007;9545;9598;9793;9794;9894;11276
Q9NTJ3	Q9NTJ3	1	1	1	Structural maintenance of chromosomes protein 4	SMC4	sp|Q9NTJ3|SMC4_HUMAN Structural maintenance of chromosomes protein 4 OS=Homo sapiens OX=9606 GN=SMC4 PE=1 SV=2	1	1	1	1	1	1	1	1	1	1	0.7	0.7	0.7	147.18	1288	1288	1	-2	0.7	0.7	0	0	0	0	0	0	0	0	0	0	0	+			589	1540	TRUE	1703	3734;3735;3736	4423;4424;4425	4423
Q9NU02	Q9NU02	1	1	1	Ankyrin repeat and EF-hand domain-containing protein 1	ANKEF1	sp|Q9NU02|ANKE1_HUMAN Ankyrin repeat and EF-hand domain-containing protein 1 OS=Homo sapiens OX=9606 GN=ANKEF1 PE=2 SV=2	1	1	1	1	0	1	0	1	0	1	1.2	1.2	1.2	86.663	776	776	0.0072816	1.3171	0	1.2	0	0	0	0	0	0	0	0	0	1	1				590	3200	TRUE	3614	8778	10672	10672
Q9NV72	Q9NV72	1	1	1	Zinc finger protein 701	ZNF701	sp|Q9NV72|ZN701_HUMAN Zinc finger protein 701 OS=Homo sapiens OX=9606 GN=ZNF701 PE=1 SV=3	1	1	1	1	1	0	1	0	1	0	3	3	3	60.902	531	531	1	-2	3	0	0	0	0	0	0	0	0	0	0	0	0	+			591	3088	TRUE	3486	8498	10318	10318
Q9NVD7	Q9NVD7	1	1	1	Alpha-parvin	PARVA	sp|Q9NVD7|PARVA_HUMAN Alpha-parvin OS=Homo sapiens OX=9606 GN=PARVA PE=1 SV=1	1	1	1	1	1	1	1	1	1	1	6.2	6.2	6.2	42.243	372	372	0.0086768	1.1019	6.2	6.2	0	0	0	0	0	0	0	0	0	0	0				592	418	TRUE	460	845;846	976;977	977	254;255
Q9NVE7	Q9NVE7	1	1	1	Pantothenate kinase 4	PANK4	sp|Q9NVE7|PANK4_HUMAN Pantothenate kinase 4 OS=Homo sapiens OX=9606 GN=PANK4 PE=1 SV=1	1	1	1	1	0	1	0	1	0	1	1.8	1.8	1.8	85.99	773	773	0.0070922	1.2458	0	1.8	22987000	0	22987000	499720	0	499720	0	16789000	0	0	0				593	262	TRUE	296	537	596	596
Q9NWT6	Q9NWT6	2	2	2	Hypoxia-inducible factor 1-alpha inhibitor	HIF1AN	sp|Q9NWT6|HIF1N_HUMAN Hypoxia-inducible factor 1-alpha inhibitor OS=Homo sapiens OX=9606 GN=HIF1AN PE=1 SV=2	1	2	2	2	2	2	2	2	2	2	12.9	12.9	12.9	40.285	349	349	0	13.847	12.9	12.9	87543000	40392000	47151000	5836200	2692800	3143400	40396000	34432000	2	2	4				594	21;2503	True;True	23;2844	53;54;6883;6884	63;64;8312;8313	64;8313
Q9NWW0	Q9NWW0	1	1	1	Host cell factor C1 regulator 1	HCFC1R1	sp|Q9NWW0|HPIP_HUMAN Host cell factor C1 regulator 1 OS=Homo sapiens OX=9606 GN=HCFC1R1 PE=1 SV=1	1	1	1	1	1	0	1	0	1	0	8	8	8	15.29	138	138	0.0072115	1.2927	8	0	0	0	0	0	0	0	0	0	0	0	0				595	1079	TRUE	1208	2814	3421	3421	256;257
Q9NWY4	Q9NWY4	1	1	1	UPF0609 protein C4orf27	C4orf27	sp|Q9NWY4|HPF1_HUMAN Histone PARylation factor 1 OS=Homo sapiens OX=9606 GN=HPF1 PE=1 SV=2	1	1	1	1	0	1	0	1	0	1	3.2	3.2	3.2	39.436	346	346	1	-2	0	3.2	0	0	0	0	0	0	0	0	0	0	0	+			596	2219	TRUE	2516	6235	7605	7605
Q9NX95	Q9NX95	2	2	2	Syntabulin	SYBU	sp|Q9NX95|SYBU_HUMAN Syntabulin OS=Homo sapiens OX=9606 GN=SYBU PE=1 SV=2	1	2	2	2	0	2	0	2	0	2	6	6	6	72.387	663	663	0	6.8965	0	6	47912000	0	47912000	1652100	0	1652100	0	34992000	0	2	2				597	993;2284	True;True	1111;2595	2614;6412	3196;7809	3196;7809
Q9NXV2	Q9NXV2	2	2	2	BTB/POZ domain-containing protein KCTD5	KCTD5	sp|Q9NXV2|KCTD5_HUMAN BTB/POZ domain-containing protein KCTD5 OS=Homo sapiens OX=9606 GN=KCTD5 PE=1 SV=1	1	2	2	2	2	1	2	1	2	1	10.3	10.3	10.3	26.092	234	234	0	4.8356	10.3	5.1	51216000	30579000	20637000	4268000	2548200	1719800	30579000	0	2	1	3				598	66;1905	True;True	73;2123	133;5084;5085	149;6175;6176	149;6176
Q9NY46	Q9NY46	1	1	1	Sodium channel protein type 3 subunit alpha	SCN3A	sp|Q9NY46|SCN3A_HUMAN Sodium channel protein type 3 subunit alpha OS=Homo sapiens OX=9606 GN=SCN3A PE=1 SV=2	1	1	1	1	0	1	0	1	0	1	0.6	0.6	0.6	226.29	2000	2000	0.0053619	1.5784	0	0.6	0	0	0	0	0	0	0	0	0	0	0				599	2318	TRUE	2644	6531	7937	7937	128;129;258
Q9NYF8	Q9NYF8	24	24	23	Bcl-2-associated transcription factor 1	BCLAF1	sp|Q9NYF8|BCLF1_HUMAN Bcl-2-associated transcription factor 1 OS=Homo sapiens OX=9606 GN=BCLAF1 PE=1 SV=2	1	24	24	23	15	23	15	23	15	22	23.5	23.5	23.5	106.12	920	920	0	62.778	16.6	22.4	8509400000	2519000000	5990400000	243130000	71971000	171150000	2475200000	4144400000	19	31	50				600	477;478;560;723;764;911;912;1607;1763;1769;1792;1793;2065;2324;2560;2587;2609;2657;2699;2833;2861;2872;2984;3487	True;True;True;True;True;True;True;True;True;True;True;True;True;True;True;True;True;True;True;True;True;True;True;True	535;536;622;815;858;1018;1019;1781;1950;1951;1961;1992;1993;2304;2305;2650;2917;2949;2973;2974;3028;3075;3216;3245;3257;3374;3933	1024;1025;1026;1027;1174;1678;1744;1745;2058;2059;3970;4423;4424;4452;4453;4454;4455;4456;4601;4602;4603;4604;4605;4606;5724;5725;5726;5727;5728;6539;7202;7270;7271;7272;7305;7306;7307;7308;7481;7482;7585;7586;7838;7839;7899;7924;7925;7926;7927;8211;8212;9381;9382	1189;1190;1191;1192;1343;1985;2052;2053;2414;2415;4724;5341;5342;5343;5373;5374;5375;5376;5377;5578;5579;5580;5581;5582;5583;7016;7017;7018;7019;7020;7945;8715;8795;8796;8797;8830;8831;8832;8833;9060;9061;9174;9175;9447;9448;9514;9540;9541;9542;9543;9916;9917;11332;11333	1190;1191;1343;1985;2053;2414;2415;4724;5342;5377;5578;5583;7019;7945;8715;8795;8833;9061;9175;9448;9514;9543;9916;11332
Q9NYJ8	Q9NYJ8	19	18	18	TGF-beta-activated kinase 1 and MAP3K7-binding protein 2	TAB2	sp|Q9NYJ8|TAB2_HUMAN TGF-beta-activated kinase 1 and MAP3K7-binding protein 2 OS=Homo sapiens OX=9606 GN=TAB2 PE=1 SV=1	1	19	18	18	17	18	17	17	17	17	45.9	44.7	44.7	76.493	693	693	0	226.94	42.1	37.1	3011700000	1090100000	1921700000	120470000	43602000	76866000	1110000000	1315200000	19	22	41				601	102;200;309;597;871;1072;1120;1566;1778;1966;2215;2292;2450;2654;2777;3043;3083;3111;3440	True;True;False;True;True;True;True;True;True;True;True;True;True;True;True;True;True;True;True	113;223;346;668;974;975;1198;1253;1730;1971;2190;2512;2604;2789;3025;3156;3436;3481;3511;3882;3883	198;199;379;380;621;1345;1346;1967;1968;1969;1970;2798;2799;2800;2801;2903;2904;3784;3785;3786;4481;4482;5215;5216;6230;6231;6430;6787;6788;7475;7476;7724;7725;7726;8317;8490;8491;8543;8544;9299;9300;9301;9302	222;223;410;411;686;1589;1590;2296;2297;2298;2299;3405;3406;3407;3408;3531;3532;4473;4474;4475;5402;5403;6331;6332;7600;7601;7829;8215;8216;9054;9055;9316;9317;9318;10029;10310;10311;10365;10366;11245;11246;11247;11248	222;411;686;1590;2297;3407;3532;4473;5403;6331;7600;7829;8215;9054;9318;10029;10311;10366;11248	130;259;260
Q9NZB8	Q9NZB8	1	1	1	Molybdenum cofactor biosynthesis protein 1;Cyclic pyranopterin monophosphate synthase;Cyclic pyranopterin monophosphate synthase accessory protein	MOCS1	sp|Q9NZB8|MOCS1_HUMAN Molybdenum cofactor biosynthesis protein 1 OS=Homo sapiens OX=9606 GN=MOCS1 PE=1 SV=3	1	1	1	1	1	0	1	0	1	0	1.7	1.7	1.7	70.104	636	636	1	-2	1.7	0	182970000	182970000	0	5082400	5082400	0	182970000	0	1	0	1	+			602	2059	TRUE	2294	5500	6652	6652
Q9NZJ4	Q9NZJ4	1	1	1	Sacsin	SACS	sp|Q9NZJ4|SACS_HUMAN Sacsin OS=Homo sapiens OX=9606 GN=SACS PE=1 SV=2	1	1	1	1	1	1	1	1	1	1	0.3	0.3	0.3	521.12	4579	4579	1	-2	0.3	0.3	0	0	0	0	0	0	0	0	0	0	0	+			603	3149	TRUE	3554	8616;8617	10442;10443	10443
Q9P015	Q9P015	1	1	1	39S ribosomal protein L15, mitochondrial	MRPL15	sp|Q9P015|RM15_HUMAN 39S ribosomal protein L15, mitochondrial OS=Homo sapiens OX=9606 GN=MRPL15 PE=1 SV=1	1	1	1	1	0	1	0	1	0	1	4.4	4.4	4.4	33.419	296	296	0.0068807	1.1852	0	4.4	12717000	0	12717000	748040	0	748040	0	9287500	0	0	0				604	1702	TRUE	1885	4299	5207	5207
Q9P0T7	Q9P0T7	1	1	1	Transmembrane protein 9	TMEM9	sp|Q9P0T7|TMEM9_HUMAN Transmembrane protein 9 OS=Homo sapiens OX=9606 GN=TMEM9 PE=1 SV=1	1	1	1	1	1	0	1	0	1	0	5.5	5.5	5.5	20.574	183	183	1	-2	5.5	0	0	0	0	0	0	0	0	0	0	0	0	+			605	3478	TRUE	3924	9362	11313	11313
Q9P1Y5	Q9P1Y5	5	5	5	Calmodulin-regulated spectrin-associated protein 3	CAMSAP3	sp|Q9P1Y5|CAMP3_HUMAN Calmodulin-regulated spectrin-associated protein 3 OS=Homo sapiens OX=9606 GN=CAMSAP3 PE=1 SV=2	1	5	5	5	2	5	2	5	2	5	5	5	5	134.75	1249	1249	0	18.34	1.9	5	275780000	46180000	229600000	4116100	689260	3426900	64837000	149030000	2	5	7				606	263;1532;1952;2670;2888	True;True;True;True;True	297;1695;2176;3043;3273	538;539;3723;5193;5194;7513;7950	597;598;4412;6309;6310;9099;9567	598;4412;6310;9099;9567
Q9P270	Q9P270	3	3	3	SLAIN motif-containing protein 2	SLAIN2	sp|Q9P270|SLAI2_HUMAN SLAIN motif-containing protein 2 OS=Homo sapiens OX=9606 GN=SLAIN2 PE=1 SV=2	1	3	3	3	3	2	3	2	3	2	8.8	8.8	8.8	62.543	581	581	0	7.0481	8.8	5.3	174480000	87756000	86726000	6462300	3250200	3212100	69138000	81958000	3	3	6				607	82;1964;2669	True;True;True	92;2188;3042	169;170;5212;7511;7512	189;190;191;6328;9097;9098	189;6328;9098
Q9P2D7	Q9P2D7	1	1	1	Dynein heavy chain 1, axonemal	DNAH1	sp|Q9P2D7|DYH1_HUMAN Dynein heavy chain 1, axonemal OS=Homo sapiens OX=9606 GN=DNAH1 PE=1 SV=5	1	1	1	1	0	1	0	1	0	1	0.4	0.4	0.4	487.47	4265	4265	1	-2	0	0.4	0	0	0	0	0	0	0	0	0	0	0	+			608	698	TRUE	789	1629	1932	1932
Q9P2I0	Q9P2I0	12	12	12	Cleavage and polyadenylation specificity factor subunit 2	CPSF2	sp|Q9P2I0|CPSF2_HUMAN Cleavage and polyadenylation specificity factor subunit 2 OS=Homo sapiens OX=9606 GN=CPSF2 PE=1 SV=2	1	12	12	12	4	12	4	12	4	12	21.2	21.2	21.2	88.486	782	782	0	39.457	8.4	21.2	749610000	147060000	602550000	17433000	3420000	14013000	271640000	315480000	5	14	19				609	853;854;901;996;1190;1236;1721;2315;2467;3120;3300;3417	True;True;True;True;True;True;True;True;True;True;True;True	956;957;1008;1114;1326;1377;1905;2638;2807;3523;3723;3857	1942;1943;1944;2044;2617;3044;3045;3162;3163;3164;4330;4331;4332;4333;6517;6816;8560;9010;9254	2269;2270;2271;2400;3199;3683;3684;3821;3822;3823;5238;5239;5240;5241;7922;8245;10383;10932;11197	2270;2271;2400;3199;3684;3823;5241;7922;8245;10383;10932;11197
Q9P2R3	Q9P2R3	16	16	16	Rabankyrin-5	ANKFY1	sp|Q9P2R3|ANFY1_HUMAN Rabankyrin-5 OS=Homo sapiens OX=9606 GN=ANKFY1 PE=1 SV=2	1	16	16	16	5	15	5	15	5	15	17.9	17.9	17.9	128.4	1169	1169	0	50.735	5.2	17.3	1392000000	257110000	1134900000	26265000	4851200	21414000	288280000	797720000	5	17	22				610	54;180;714;879;957;1101;1128;1162;1999;2255;2288;2568;2637;2685;3082;3451	True;True;True;True;True;True;True;True;True;True;True;True;True;True;True;True	60;202;805;983;1065;1233;1261;1298;2226;2553;2599;2926;3008;3058;3480;3895	108;109;345;1658;1985;2133;2869;2870;2918;2988;2989;5336;6300;6416;7214;7215;7449;7541;8488;8489;9319	121;122;373;374;1963;2316;2490;3497;3498;3547;3621;3622;6468;7671;7813;8729;8730;9028;9128;10308;10309;11266	121;374;1963;2316;2490;3497;3547;3621;6468;7671;7813;8730;9028;9128;10309;11266
Q9UBD5	Q9UBD5	3	3	3	Origin recognition complex subunit 3	ORC3	sp|Q9UBD5|ORC3_HUMAN Origin recognition complex subunit 3 OS=Homo sapiens OX=9606 GN=ORC3 PE=1 SV=1	1	3	3	3	2	3	2	3	2	3	7.6	7.6	7.6	82.253	711	711	0	3.6251	4.2	7.6	87076000	44469000	42607000	2291500	1170200	1121200	49196000	26391000	2	3	5				611	286;762;1249	True;True;True	322;855;1393	587;588;1741;3206;3207	651;652;2049;3872;3873	652;2049;3872
Q9UBF2	Q9UBF2	4	2	2	Coatomer subunit gamma-2	COPG2	sp|Q9UBF2|COPG2_HUMAN Coatomer subunit gamma-2 OS=Homo sapiens OX=9606 GN=COPG2 PE=1 SV=1	1	4	2	2	3	3	1	2	1	2	4.8	2.5	2.5	97.621	871	871	0	2.389	3.8	3.9	68066000	0	68066000	1479700	0	1479700	0	49711000	1	2	3				612	2623;2697;2708;3418	False;False;True;True	2993;3073;3086;3858	7415;7582;7583;7605;7606;9255	8994;9171;9172;9195;9196;11198	8994;9172;9196;11198
Q9UBL0	Q9UBL0	1	1	1	cAMP-regulated phosphoprotein 21	ARPP21	sp|Q9UBL0|ARP21_HUMAN cAMP-regulated phosphoprotein 21 OS=Homo sapiens OX=9606 GN=ARPP21 PE=1 SV=2	1	1	1	1	0	1	0	1	0	1	1	1	1	89.195	812	812	1	-2	0	1	0	0	0	0	0	0	0	0	0	0	0	+			613	2254	TRUE	2552	6299	7670	7670
Q9UBN7	Q9UBN7	14	14	14	Histone deacetylase 6	HDAC6	sp|Q9UBN7|HDAC6_HUMAN Histone deacetylase 6 OS=Homo sapiens OX=9606 GN=HDAC6 PE=1 SV=2	1	14	14	14	7	14	7	14	7	14	22.2	22.2	22.2	131.42	1215	1215	0	70.608	9.8	22.2	2203800000	447310000	1756400000	61216000	12425000	48790000	541090000	1130900000	7	18	25				614	5;124;684;958;967;1151;1655;1744;2026;2091;2355;2619;2752;3472	True;True;True;True;True;True;True;True;True;True;True;True;True;True	5;138;773;1066;1067;1077;1078;1287;1835;1931;2255;2338;2339;2685;2989;3130;3918	8;240;1601;1602;2134;2135;2150;2151;2967;2968;4179;4180;4393;5386;5387;5388;5782;5783;5784;6596;7410;7679;7680;9353;9354	10;267;1901;1902;1903;2491;2492;2507;2508;3600;3601;5065;5066;5310;6519;6520;6521;7077;7078;7079;8010;8989;9271;9272;11303;11304	10;267;1902;2491;2508;3600;5065;5310;6521;7079;8010;8989;9272;11304
Q9UGU0	Q9UGU0	1	1	1	Transcription factor 20	TCF20	sp|Q9UGU0|TCF20_HUMAN Transcription factor 20 OS=Homo sapiens OX=9606 GN=TCF20 PE=1 SV=3	1	1	1	1	1	0	1	0	1	0	1	1	1	211.77	1960	1960	1	-2	1	0	0	0	0	0	0	0	0	0	0	0	0	+			615	2366	TRUE	2699	6658;6659	8085;8086	8085	131;132;261
Q9UH99	Q9UH99	14	14	14	SUN domain-containing protein 2	SUN2	sp|Q9UH99|SUN2_HUMAN SUN domain-containing protein 2 OS=Homo sapiens OX=9606 GN=SUN2 PE=1 SV=3	1	14	14	14	10	12	10	12	10	12	27.5	27.5	27.5	80.31	717	717	0	33.289	19.1	26.1	1179300000	386310000	792950000	36852000	12072000	24780000	368350000	597080000	10	11	21				616	91;495;524;590;1382;1416;1433;2003;2423;2424;2566;2567;2840;2909	True;True;True;True;True;True;True;True;True;True;True;True;True;True	101;553;583;657;1534;1570;1588;2230;2760;2761;2924;2925;3223;3294	180;1059;1060;1103;1250;3456;3457;3514;3515;3541;5342;5343;6741;6742;6743;7210;7211;7212;7213;7851;7984;7985	203;1225;1226;1270;1423;4143;4144;4201;4202;4228;6474;6475;8169;8170;8171;8724;8725;8726;8727;8728;9461;9602;9603	203;1226;1270;1423;4144;4202;4228;6475;8169;8171;8726;8727;9461;9603
Q9UHB6	Q9UHB6	1	1	1	LIM domain and actin-binding protein 1	LIMA1	sp|Q9UHB6|LIMA1_HUMAN LIM domain and actin-binding protein 1 OS=Homo sapiens OX=9606 GN=LIMA1 PE=1 SV=1	1	1	1	1	1	0	1	0	1	0	1.8	1.8	1.8	85.225	759	759	1	-2	1.8	0	0	0	0	0	0	0	0	0	0	0	0	+			617	1790	TRUE	1990	4599	5576	5576	133
Q9UHG0	Q9UHG0	1	1	1	Doublecortin domain-containing protein 2	DCDC2	sp|Q9UHG0|DCDC2_HUMAN Doublecortin domain-containing protein 2 OS=Homo sapiens OX=9606 GN=DCDC2 PE=1 SV=2	1	1	1	1	1	0	1	0	1	0	2.1	2.1	2.1	52.833	476	476	1	-2	2.1	0	0	0	0	0	0	0	0	0	0	0	0	+			618	2228	TRUE	2525	6252	7622	7622
Q9UHI6	Q9UHI6	4	4	4	Probable ATP-dependent RNA helicase DDX20	DDX20	sp|Q9UHI6|DDX20_HUMAN Probable ATP-dependent RNA helicase DDX20 OS=Homo sapiens OX=9606 GN=DDX20 PE=1 SV=2	1	4	4	4	3	4	3	4	3	4	7.2	7.2	7.2	92.239	824	824	0	6.3887	5.8	7.2	476170000	138810000	337360000	11337000	3304900	8032400	161030000	224160000	3	5	8				619	23;201;1403;1940	True;True;True;True	25;224;1557;2164	56;57;58;381;3491;3492;5172;5173	66;67;68;412;4178;4179;6287;6288	67;412;4179;6288
Q9UIA9	Q9UIA9	1	1	1	Exportin-7	XPO7	sp|Q9UIA9|XPO7_HUMAN Exportin-7 OS=Homo sapiens OX=9606 GN=XPO7 PE=1 SV=3	1	1	1	1	1	1	1	1	1	1	1.6	1.6	1.6	123.91	1087	1087	1	-2	1.6	1.6	0	0	0	0	0	0	0	0	0	0	0	+			620	917	TRUE	1024	2067;2068;2069;2070	2423;2424;2425;2426;2427	2423	134;135;262
Q9UJS0	Q9UJS0	1	1	1	Calcium-binding mitochondrial carrier protein Aralar2	SLC25A13	sp|Q9UJS0|CMC2_HUMAN Calcium-binding mitochondrial carrier protein Aralar2 OS=Homo sapiens OX=9606 GN=SLC25A13 PE=1 SV=2	1	1	1	1	1	0	1	0	1	0	1.9	1.9	1.9	74.175	675	675	0.0050378	1.4108	1.9	0	11164000	11164000	0	328340	328340	0	11164000	0	0	0	0				621	3137	TRUE	3541	8593	10419	10419
Q9UJV9	Q9UJV9	7	7	7	Probable ATP-dependent RNA helicase DDX41	DDX41	sp|Q9UJV9|DDX41_HUMAN Probable ATP-dependent RNA helicase DDX41 OS=Homo sapiens OX=9606 GN=DDX41 PE=1 SV=2	1	7	7	7	7	1	7	1	7	1	14.5	14.5	14.5	69.837	622	622	0	9.6324	14.5	3.2	192490000	192490000	0	4583000	4583000	0	192490000	0	6	0	6				622	81;509;1165;1361;1498;1853;2616	True;True;True;True;True;True;True	90;91;567;1301;1513;1658;2067;2986	166;167;168;1079;2994;3418;3653;4988;7407	186;187;188;1245;3628;4104;4342;6074;8986	186;1245;3628;4104;4342;6074;8986
Q9UJX4	Q9UJX4	3	3	3	Anaphase-promoting complex subunit 5	ANAPC5	sp|Q9UJX4|APC5_HUMAN Anaphase-promoting complex subunit 5 OS=Homo sapiens OX=9606 GN=ANAPC5 PE=1 SV=2	1	3	3	3	3	1	3	1	3	1	5.8	5.8	5.8	85.076	755	755	0	4.4842	5.8	2.3	40634000	23495000	17139000	991070	573050	418020	23495000	0	2	1	3				623	163;870;3361	True;True;True	179;973;3794	302;1966;9147;9148	329;2295;11080;11081	329;2295;11080
Q9UKE5	Q9UKE5	1	1	1	TRAF2 and NCK-interacting protein kinase	TNIK	sp|Q9UKE5|TNIK_HUMAN TRAF2 and NCK-interacting protein kinase OS=Homo sapiens OX=9606 GN=TNIK PE=1 SV=1	1	1	1	1	0	1	0	1	0	1	1	1	1	154.94	1360	1360	1	-2	0	1	0	0	0	0	0	0	0	0	0	0	0	+			624	2462	TRUE	2801	6806	8234	8234	263;264;265
Q9UKF6	Q9UKF6	8	8	8	Cleavage and polyadenylation specificity factor subunit 3	CPSF3	sp|Q9UKF6|CPSF3_HUMAN Cleavage and polyadenylation specificity factor subunit 3 OS=Homo sapiens OX=9606 GN=CPSF3 PE=1 SV=1	1	8	8	8	7	4	7	4	7	4	17.5	17.5	17.5	77.485	684	684	0	13.897	13	9.8	373590000	240770000	132820000	10674000	6879200	3795000	229190000	108580000	7	4	11				625	197;760;1042;1873;1990;2046;2323;3331	True;True;True;True;True;True;True;True	219;853;1163;2087;2215;2278;2649;3758	370;1738;2701;2702;5017;5018;5254;5255;5471;6538;9071	399;2046;3287;3288;6103;6104;6370;6371;6616;7944;10995	399;2046;3288;6103;6371;6616;7944;10995
Q9UKN8	Q9UKN8	17	17	17	General transcription factor 3C polypeptide 4	GTF3C4	sp|Q9UKN8|TF3C4_HUMAN General transcription factor 3C polypeptide 4 OS=Homo sapiens OX=9606 GN=GTF3C4 PE=1 SV=2	1	17	17	17	12	15	12	15	12	15	30.8	30.8	30.8	91.981	822	822	0	138.09	19.8	28.7	1273700000	455310000	818370000	23158000	8278400	14879000	499190000	553820000	14	16	30				626	326;662;1198;1270;1809;1944;1993;2047;2142;2350;2468;2519;2698;2721;2947;3230;3244	True;True;True;True;True;True;True;True;True;True;True;True;True;True;True;True;True	364;741;1336;1415;2014;2168;2218;2279;2411;2412;2680;2808;2862;3074;3099;3334;3652;3666	651;1506;3080;3081;3242;3243;4779;4780;5177;5178;5260;5261;5472;5927;5928;5929;6587;6817;6818;6929;6930;7584;7627;7628;8120;8121;8122;8890;8911	717;1783;3733;3734;3913;3914;5831;5832;6292;6293;6294;6376;6377;6617;7229;7230;7231;7994;8246;8247;8371;8372;9173;9217;9218;9788;9789;9790;10809;10830	717;1783;3734;3913;5831;6293;6377;6617;7229;7994;8246;8372;9173;9218;9790;10809;10830
Q9UKV8;Q9HCK5	Q9UKV8	14;2	14;2	9;0	Protein argonaute-2	AGO2	sp|Q9UKV8|AGO2_HUMAN Protein argonaute-2 OS=Homo sapiens OX=9606 GN=AGO2 PE=1 SV=3	2	14	14	9	7	14	7	14	4	9	22.1	22.1	14.7	97.207	859	859;861	0	38.018	11.4	22.1	753350000	98438000	654910000	14772000	1930100	12841000	184800000	391950000	6	15	21				627	285;393;647;753;1234;1266;1924;2268;2409;2620;2662;2886;3319;3468	True;True;True;True;True;True;True;True;True;True;True;True;True;True	321;435;724;846;1375;1411;2148;2568;2745;2990;3033;3271;3744;3913;3914	586;805;806;807;1479;1480;1727;3159;3234;5143;6324;6325;6723;7411;7412;7488;7489;7947;7948;9043;9345;9346	650;934;935;936;1755;1756;2035;3818;3904;6256;7696;7697;8151;8990;8991;9067;9068;9564;9565;10966;11295;11296	650;936;1755;2035;3818;3904;6256;7697;8151;8991;9068;9564;10966;11295
Q9UL18	Q9UL18	5	1	1	Protein argonaute-1	AGO1	sp|Q9UL18|AGO1_HUMAN Protein argonaute-1 OS=Homo sapiens OX=9606 GN=AGO1 PE=1 SV=3	1	5	1	1	2	5	0	1	0	1	6.9	1.4	1.4	97.213	857	857	1	-2	2.5	6.9	17250000	0	17250000	367030	0	367030	0	12599000	0	1	1	+			628	285;647;1234;3316;3468	False;False;False;True;False	321;724;1375;3740;3913;3914	586;1479;1480;3159;9036;9345;9346	650;1755;1756;3818;10959;11295;11296	650;1755;3818;10959;11295
Q9UL63	Q9UL63	23	23	23	Muskelin	MKLN1	sp|Q9UL63|MKLN1_HUMAN Muskelin OS=Homo sapiens OX=9606 GN=MKLN1 PE=1 SV=2	1	23	23	23	14	22	14	22	14	22	41.6	41.6	41.6	84.767	735	735	0	47.557	27.9	40.5	1943400000	611470000	1331900000	45195000	14220000	30975000	753740000	830500000	16	25	41				629	3;249;282;322;486;774;1176;1194;1248;1380;1664;1665;1846;1858;2015;2138;2681;2731;2762;3087;3162;3460;3523	True;True;True;True;True;True;True;True;True;True;True;True;True;True;True;True;True;True;True;True;True;True;True	3;282;318;360;544;868;1312;1331;1392;1532;1844;1845;2056;2072;2242;2407;3054;3109;3141;3485;3572;3905;3972	5;6;513;581;582;645;1042;1763;1764;1765;1766;3014;3073;3074;3205;3452;3453;4193;4194;4195;4955;4996;4997;5364;5365;5920;5921;7534;7535;7642;7643;7699;8497;8663;9332;9333;9455;9456	7;8;571;642;643;644;645;710;1208;2072;2073;2074;2075;2076;3648;3726;3727;3871;4139;4140;5079;5080;5081;6039;6082;6083;6497;6498;7222;7223;9121;9122;9233;9234;9291;10317;10494;11279;11280;11281;11408;11409	7;571;643;710;1208;2073;3648;3727;3871;4140;5080;5081;6039;6083;6498;7223;9122;9234;9291;10317;10494;11281;11408
Q9ULE4	Q9ULE4	1	1	1	Protein FAM184B	FAM184B	sp|Q9ULE4|F184B_HUMAN Protein FAM184B OS=Homo sapiens OX=9606 GN=FAM184B PE=2 SV=3	1	1	1	1	1	0	1	0	1	0	1.7	1.7	1.7	121.04	1060	1060	1	-2	1.7	0	0	0	0	0	0	0	0	0	0	0	0	+			630	479	TRUE	537	1028	1193	1193
Q9ULL4	Q9ULL4	1	1	1	Plexin-B3	PLXNB3	sp|Q9ULL4|PLXB3_HUMAN Plexin-B3 OS=Homo sapiens OX=9606 GN=PLXNB3 PE=1 SV=2	1	1	1	1	0	1	0	1	0	1	1.3	1.3	1.3	206.84	1909	1909	1	-2	0	1.3	0	0	0	0	0	0	0	0	0	0	0	+			631	1669	TRUE	1849	4201	5088	5088
Q9ULM3	Q9ULM3	1	1	1	YEATS domain-containing protein 2	YEATS2	sp|Q9ULM3|YETS2_HUMAN YEATS domain-containing protein 2 OS=Homo sapiens OX=9606 GN=YEATS2 PE=1 SV=2	1	1	1	1	1	0	1	0	1	0	0.7	0.7	0.7	150.78	1422	1422	1	-2	0.7	0	0	0	0	0	0	0	0	0	0	0	0	+			632	3072	TRUE	3469	8475	10295	10295
Q9ULT6	Q9ULT6	1	1	1	E3 ubiquitin-protein ligase ZNRF3	ZNRF3	sp|Q9ULT6|ZNRF3_HUMAN E3 ubiquitin-protein ligase ZNRF3 OS=Homo sapiens OX=9606 GN=ZNRF3 PE=1 SV=3	1	1	1	1	0	1	0	1	0	1	1.3	1.3	1.3	100.57	936	936	1	-2	0	1.3	325100000	0	325100000	10837000	0	10837000	0	237430000	0	1	1	+			633	1635	TRUE	1815	4135	5020	5020
Q9ULX6	Q9ULX6	7	7	7	A-kinase anchor protein 8-like	AKAP8L	sp|Q9ULX6|AKP8L_HUMAN A-kinase anchor protein 8-like OS=Homo sapiens OX=9606 GN=AKAP8L PE=1 SV=4	1	7	7	7	7	5	7	5	7	5	14.6	14.6	14.6	71.639	646	646	0	13.315	14.6	12.2	368290000	210790000	157500000	15345000	8783000	6562300	163030000	126190000	8	6	14				634	1061;1596;2506;2842;2956;3135;3136	True;True;True;True;True;True;True	1184;1767;2848;3225;3344;3538;3539;3540	2744;3931;3932;6893;6894;7853;8134;8135;8588;8589;8590;8591;8592	3335;4663;4664;8322;8323;8324;9463;9802;9803;10414;10415;10416;10417;10418	3335;4664;8323;9463;9803;10415;10417
Q9UM47	Q9UM47	43	6	6	Neurogenic locus notch homolog protein 3;Notch 3 extracellular truncation;Notch 3 intracellular domain	NOTCH3	sp|Q9UM47|NOTC3_HUMAN Neurogenic locus notch homolog protein 3 OS=Homo sapiens OX=9606 GN=NOTCH3 PE=1 SV=2	1	43	6	6	41	41	5	5	5	5	12.9	3.4	3.4	243.63	2321	2321	0	35.05	12.7	12.8	1145500000	555920000	589600000	12451000	6042600	6408700	341180000	273320000	4	5	9				635	32;449;505;565;586;595;605;606;607;678;679;1097;1567;1580;1633;1727;1781;1795;1796;1797;1800;1801;1994;2060;2061;2206;2304;2529;2540;2541;2542;2571;2572;2613;2614;2615;2857;2925;2960;3067;3068;3069;3213	False;False;False;False;False;True;False;False;False;False;False;False;False;True;False;False;True;False;False;False;False;True;False;False;False;False;False;False;True;False;False;False;False;False;False;False;False;False;False;False;False;False;True	34;496;497;498;563;628;653;664;665;677;678;679;759;760;761;762;763;764;765;766;767;768;1226;1227;1228;1229;1731;1750;1810;1811;1812;1813;1914;1976;1995;1996;1997;1998;1999;2000;2003;2004;2005;2219;2295;2296;2297;2298;2299;2492;2493;2494;2495;2496;2497;2498;2499;2500;2624;2625;2626;2872;2873;2885;2886;2887;2888;2889;2890;2891;2892;2893;2894;2895;2930;2931;2932;2933;2978;2979;2980;2981;2982;2983;29…	68;914;915;916;917;918;919;920;921;922;923;924;925;926;927;928;929;930;931;932;933;934;935;936;937;938;939;940;941;942;943;944;945;946;947;948;949;950;951;952;953;954;955;956;957;1073;1074;1075;1183;1184;1185;1237;1238;1306;1307;1308;1309;1310;1311;1312;1313;1314;1315;1316;1317;1318;1319;1320;1321;1322;1323;1324;1325;1326;1327;1328;1329;1330;1331;1332;1333;1334;1335;1336;1337;1338;1339;1340;1341;…	78;1049;1050;1051;1052;1053;1054;1055;1056;1057;1058;1059;1060;1061;1062;1063;1064;1065;1066;1067;1068;1069;1070;1071;1072;1073;1074;1075;1076;1077;1078;1079;1080;1081;1082;1083;1084;1085;1086;1087;1088;1089;1090;1091;1092;1093;1094;1095;1096;1097;1098;1099;1100;1101;1102;1103;1104;1105;1106;1107;1108;1109;1110;1239;1240;1241;1352;1353;1354;1355;1410;1411;1535;1536;1537;1538;1539;1540;1541;1542;1…	78;1110;1240;1352;1410;1557;1605;1645;1667;1844;1859;3483;4479;4627;4918;5274;5412;5589;5699;5756;5763;5792;6384;6884;6965;7443;7905;8412;8464;8510;8532;8744;8770;8901;8963;8981;9507;9655;9819;10083;10275;10289;10700	93;97;100;101;102;103;104;136;201;203;204;208;209;266;267;268
Q9UNE7	Q9UNE7	1	1	1	E3 ubiquitin-protein ligase CHIP	STUB1	sp|Q9UNE7|CHIP_HUMAN E3 ubiquitin-protein ligase CHIP OS=Homo sapiens OX=9606 GN=STUB1 PE=1 SV=2	1	1	1	1	0	1	0	1	0	1	5	5	5	34.856	303	303	0	1.9978	0	5	21468000	0	21468000	1022300	0	1022300	0	15679000	0	0	0				636	2787	TRUE	3166	7741	9333	9333
Q9UPQ0	Q9UPQ0	1	1	1	LIM and calponin homology domains-containing protein 1	LIMCH1	sp|Q9UPQ0|LIMC1_HUMAN LIM and calponin homology domains-containing protein 1 OS=Homo sapiens OX=9606 GN=LIMCH1 PE=1 SV=4	1	1	1	1	0	1	0	1	0	1	1.2	1.2	1.2	121.87	1083	1083	0.0050633	1.4473	0	1.2	0	0	0	0	0	0	0	0	0	0	0				637	2706	TRUE	3083	7601	9191	9191	137
Q9UPV9	Q9UPV9	1	1	1	Trafficking kinesin-binding protein 1	TRAK1	sp|Q9UPV9|TRAK1_HUMAN Trafficking kinesin-binding protein 1 OS=Homo sapiens OX=9606 GN=TRAK1 PE=1 SV=1	1	1	1	1	1	1	1	1	1	1	2	2	2	106.04	953	953	1	-2	2	2	0	0	0	0	0	0	0	0	0	0	0	+			638	1632	TRUE	1809	4019;4020;4021	4775;4776;4777	4775
Q9UPW6;Q01826	Q9UPW6;Q01826	4;2	4;2	4;2	DNA-binding protein SATB2;DNA-binding protein SATB1	SATB2;SATB1	sp|Q9UPW6|SATB2_HUMAN DNA-binding protein SATB2 OS=Homo sapiens OX=9606 GN=SATB2 PE=1 SV=2;sp|Q01826|SATB1_HUMAN DNA-binding protein SATB1 OS=Homo sapiens OX=9606 GN=SATB1 PE=1 SV=1	2	4	4	4	2	4	2	4	2	4	7.2	7.2	7.2	82.554	733	733;763	0	17.952	2.9	7.2	313770000	57017000	256750000	8257100	1500400	6756700	93734000	150800000	2	6	8				639	239;1786;2808;2913	True;True;True;True	270;1986;3188;3298	482;483;4590;4591;7783;7990;7991	533;534;535;5567;5568;9389;9608;9609	535;5568;9389;9609
Q9Y230	Q9Y230	2	2	2	RuvB-like 2	RUVBL2	sp|Q9Y230|RUVB2_HUMAN RuvB-like 2 OS=Homo sapiens OX=9606 GN=RUVBL2 PE=1 SV=3	1	2	2	2	2	0	2	0	2	0	7.6	7.6	7.6	51.156	463	463	0.007335	1.3246	7.6	0	0	0	0	0	0	0	0	0	0	0	0				640	1305;2390	True;True	1452;2724	3310;6695	3986;8122	3986;8122
Q9Y262	Q9Y262	7	7	7	Eukaryotic translation initiation factor 3 subunit L	EIF3L	sp|Q9Y262|EIF3L_HUMAN Eukaryotic translation initiation factor 3 subunit L OS=Homo sapiens OX=9606 GN=EIF3L PE=1 SV=1	1	7	7	7	0	7	0	7	0	7	17.4	17.4	17.4	66.726	564	564	0	46.545	0	17.4	329560000	0	329560000	11364000	0	11364000	0	240690000	0	7	7				641	863;1261;1619;3233;3303;3389;3438	True;True;True;True;True;True;True	966;1406;1794;3655;3726;3825;3880	1956;3227;3991;8895;9014;9204;9297	2285;3896;4747;10814;10936;11142;11243	2285;3896;4747;10814;10936;11142;11243
Q9Y2H1	Q9Y2H1	2	2	2	Serine/threonine-protein kinase 38-like	STK38L	sp|Q9Y2H1|ST38L_HUMAN Serine/threonine-protein kinase 38-like OS=Homo sapiens OX=9606 GN=STK38L PE=1 SV=3	1	2	2	2	0	2	0	2	0	2	6.9	6.9	6.9	54.002	464	464	0	3.2976	0	6.9	54187000	0	54187000	2257800	0	2257800	0	39575000	0	2	2				642	399;1996	True;True	441;2223	817;5330	946;6461	946;6461
Q9Y2I9	Q9Y2I9	1	1	1	TBC1 domain family member 30	TBC1D30	sp|Q9Y2I9|TBC30_HUMAN TBC1 domain family member 30 OS=Homo sapiens OX=9606 GN=TBC1D30 PE=1 SV=2	1	1	1	1	1	0	1	0	1	0	1	1	1	102.74	924	924	1	-2	1	0	0	0	0	0	0	0	0	0	0	0	0	+			643	1694	TRUE	1876	4240	5129	5129	138;269
Q9Y2W1	Q9Y2W1	22	21	21	Thyroid hormone receptor-associated protein 3	THRAP3	sp|Q9Y2W1|TR150_HUMAN Thyroid hormone receptor-associated protein 3 OS=Homo sapiens OX=9606 GN=THRAP3 PE=1 SV=2	1	22	21	21	10	22	10	21	10	21	25.3	25.3	25.3	108.66	955	955	0	156.08	12.7	25.3	5434900000	1568200000	3866700000	129400000	37339000	92063000	1654800000	2370600000	14	28	42				644	223;225;547;560;591;1095;1100;1588;1945;2078;2302;2559;2676;2677;2701;2786;2794;2832;2933;3262;3517;3572	True;True;True;False;True;True;True;True;True;True;True;True;True;True;True;True;True;True;True;True;True;True	250;252;609;622;658;659;1224;1232;1759;2169;2319;2320;2622;2916;3049;3050;3077;3165;3173;3215;3318;3685;3965;4027	449;452;1144;1145;1174;1251;1252;1253;1254;1255;1256;2836;2868;3916;3917;5179;5750;5751;5752;5753;6495;6496;6497;7201;7523;7524;7525;7526;7527;7528;7589;7590;7591;7739;7740;7758;7759;7760;7837;8086;8939;8940;9445;9446;9536	499;502;1313;1314;1343;1424;1425;1426;1427;1428;1429;3444;3496;4646;4647;4648;6295;7043;7044;7045;7046;7899;7900;7901;8714;9109;9110;9111;9112;9113;9114;9178;9179;9180;9331;9332;9354;9355;9356;9446;9752;10859;10860;11397;11398;11491	499;502;1313;1343;1429;3444;3496;4647;6295;7045;7901;8714;9110;9114;9180;9332;9356;9446;9752;10859;11397;11491
Q9Y2W2	Q9Y2W2	1	1	1	WW domain-binding protein 11	WBP11	sp|Q9Y2W2|WBP11_HUMAN WW domain-binding protein 11 OS=Homo sapiens OX=9606 GN=WBP11 PE=1 SV=1	1	1	1	1	1	0	1	0	1	0	1.9	1.9	1.9	69.997	641	641	1	-2	1.9	0	0	0	0	0	0	0	0	0	0	0	0	+			645	2369	TRUE	2702	6663	8090	8090
Q9Y2X7	Q9Y2X7	1	1	1	ARF GTPase-activating protein GIT1	GIT1	sp|Q9Y2X7|GIT1_HUMAN ARF GTPase-activating protein GIT1 OS=Homo sapiens OX=9606 GN=GIT1 PE=1 SV=2	1	1	1	1	0	1	0	1	0	1	1.8	1.8	1.8	84.34	761	761	1	-2	0	1.8	0	0	0	0	0	0	0	0	0	0	0	+			646	1838	TRUE	2048	4943	6027	6027	139
Q9Y3T9	Q9Y3T9	1	1	1	Nucleolar complex protein 2 homolog	NOC2L	sp|Q9Y3T9|NOC2L_HUMAN Nucleolar complex protein 2 homolog OS=Homo sapiens OX=9606 GN=NOC2L PE=1 SV=4	1	1	1	1	0	1	0	1	0	1	1.3	1.3	1.3	84.918	749	749	0.005571	1.7056	0	1.3	25270000	0	25270000	902520	0	902520	0	18456000	0	1	1				647	1676	TRUE	1856	4210	5098	5098
Q9Y450	Q9Y450	10	10	10	HBS1-like protein	HBS1L	sp|Q9Y450|HBS1L_HUMAN HBS1-like protein OS=Homo sapiens OX=9606 GN=HBS1L PE=1 SV=1	1	10	10	10	10	3	10	3	10	3	23	23	23	75.472	684	684	0	28.092	23	6.4	377520000	299260000	78254000	9934600	7875300	2059300	265940000	90471000	12	3	15				648	227;706;876;984;1077;1089;1269;1755;2617;2749	True;True;True;True;True;True;True;True;True;True	255;797;980;1102;1206;1218;1414;1942;2987;3127	456;1648;1981;2599;2810;2811;2828;2829;3240;3241;4410;7408;7671;7672	506;1952;2312;3181;3417;3418;3436;3437;3910;3911;3912;5327;8987;9262;9263	506;1952;2312;3181;3417;3436;3911;5327;8987;9263
Q9Y473	Q9Y473	1	1	1	Zinc finger protein 175	ZNF175	sp|Q9Y473|ZN175_HUMAN Zinc finger protein 175 OS=Homo sapiens OX=9606 GN=ZNF175 PE=1 SV=1	1	1	1	1	1	0	1	0	1	0	2	2	2	81.609	711	711	1	-2	2	0	0	0	0	0	0	0	0	0	0	0	0	+			649	2649	TRUE	3020	7465	9044	9044	270
Q9Y496	Q9Y496	5	5	5	Kinesin-like protein KIF3A	KIF3A	sp|Q9Y496|KIF3A_HUMAN Kinesin-like protein KIF3A OS=Homo sapiens OX=9606 GN=KIF3A PE=1 SV=4	1	5	5	5	5	1	5	1	5	1	9.7	9.7	9.7	80.04	699	699	0	7.856	9.7	1.6	128670000	103390000	25280000	3477600	2794300	683250	103390000	0	5	1	6				650	1016;1852;2955;3391;3562	True;True;True;True;True	1136;2066;3343;3827;4016	2657;4986;4987;8133;9206;9523	3241;6072;6073;9801;11144;11478	3241;6072;9801;11144;11478
Q9Y4E8;Q13107;P51784	Q9Y4E8	18;1;1	18;1;1	18;1;1	Ubiquitin carboxyl-terminal hydrolase 15	USP15	sp|Q9Y4E8|UBP15_HUMAN Ubiquitin carboxyl-terminal hydrolase 15 OS=Homo sapiens OX=9606 GN=USP15 PE=1 SV=3	3	18	18	18	2	18	2	18	2	18	25.1	25.1	25.1	112.42	981	981;963;963	0	36.845	2.9	25.1	687470000	33420000	654050000	13480000	655290	12824000	33420000	477680000	2	18	20				651	30;334;413;907;1224;1306;1454;1685;2077;2108;2185;2277;2319;2405;2581;2932;3021;3409	True;True;True;True;True;True;True;True;True;True;True;True;True;True;True;True;True;True	32;372;455;1014;1364;1453;1610;1867;2318;2364;2471;2588;2645;2741;2943;3317;3413;3849	66;662;839;2054;3144;3311;3578;4228;5749;5825;6056;6057;6401;6402;6532;6719;7259;8085;8282;9243	76;731;970;2410;3803;3987;4265;5116;7042;7123;7365;7366;7798;7799;7938;8147;8784;9751;9993;11186	76;731;970;2410;3803;3987;4265;5116;7042;7123;7366;7799;7938;8147;8784;9751;9993;11186
[truncated: 14 more rows]
[truncated: 5 more columns]

## Sheet: N3ICD_ProAlanase+trypsin
Protein IDs	Majority protein IDs	Peptide counts (all)	Peptide counts (razor+unique)	Peptide counts (unique)	Protein names	Gene names	Fasta headers	Number of proteins	Peptides	Razor + unique peptides	Unique peptides	Peptides 1	Razor + unique peptides 1	Unique peptides 1	Sequence coverage [%]	Unique + razor sequence coverage [%]	Unique sequence coverage [%]	Mol. weight [kDa]	Sequence length	Sequence lengths	Q-value	Score	Sequence coverage 1 [%]	Intensity	Intensity 1	iBAQ	iBAQ 1	MS/MS count	Only identified by site	Reverse	Potential contaminant	id	Peptide IDs	Peptide is razor	Mod. peptide IDs	Evidence IDs	MS/MS IDs	Best MS/MS	Deamidation (NQ) site IDs	Oxidation (M) site IDs	Phospho (STY) site IDs	Deamidation (NQ) site positions	Oxidation (M) site positions	Phospho (STY) site positions
[truncated: 482 more rows]
