# Supplementary material for: ProAlanase is an Effective Alternative to Trypsin for Proteomics Applications and Disulfide Bond Mapping
Source: Mol Cell Proteomics. 2020 Oct 5;19(12):2139–56. doi: 10.1074/mcp.TIR120.002129 (PMC7710147; doi:10.1074/mcp.TIR120.002129)
Supplement: Supplementary Data 5 [file 160893_2_supp_604544_qhf5tq.xlsx]

## Sheet: Description
Supplemental material 5
Unique peptide sequences identified in Pleistocene mammoth bone sample, used to determine the optimal maximum missed cleavage.
The peptide lists are extracted from the MaxQuant peptides.txt output files.
The same MS raw file (ProAla_pellet_01) was searched with 0, 1, 2, 3, 4, 5, 6, 7, 8, 9, 10, 11, 12, 13, 14 and 20 maximum missed cleavages. The optimal
maximum missed cleavage was determined based on the highest unique peptide identifications corresponding to a specific missed cleavage value.
The data were searched with MQ version 1.6.1.1, using unspecific search settings.
The reverse hits and potential contaminants were removed from all datasheets.

## Sheet: 0_missed
Sequence	N-term cleavage window	C-term cleavage window	Amino acid before	First amino acid	Second amino acid	Second last amino acid	Last amino acid	Amino acid after	A Count	R Count	N Count	D Count	C Count	Q Count	E Count	G Count	H Count	I Count	L Count	K Count	M Count	F Count	P Count	S Count	T Count	W Count	Y Count	V Count	U Count	O Count	Length	Missed cleavages	Mass	Proteins	Leading razor protein	Start position	End position	Unique (Groups)	Unique (Proteins)	Charges	PEP	Score	Experiment 20190626_QE7_nLC7_DS_SA_PA_HCl_pH_1_5_2h_mammoth_pel_01.raw	Intensity	Intensity 20190626_QE7_nLC7_DS_SA_PA_HCl_pH_1_5_2h_mammoth_pel_01.raw	Reverse	Potential contaminant	id	Protein group IDs
DEGTGGRGFLLWYSGRA	PVVVPGNQATLRMTADEGTGGRGFLLWYSG	GTGGRGFLLWYSGRATSDTEHQFCGGRMEK	A	D	E	R	A	T	1	2	0	1	0	0	1	5	0	0	2	0	0	1	0	1	1	1	1	0	0	0	17	0	1840.89	G3TI02;G3TVF3	G3TI02	134	150	yes	no	3	2.72e-12	92.211	1	1095000	1095000			0	32
DETEVVEETVA	LAGRALAVPQQEALPDETEVVEETVAEVAE	EALPDETEVVEETVAEVAEVPVGANPVQVE	P	D	E	V	A	E	1	0	0	1	0	0	4	0	0	0	0	0	0	0	0	0	2	0	0	3	0	0	11	0	1219.55	G3TJT8	G3TJT8	26	36	yes	yes	2	7.0551e-20	110.81	1	11605000	11605000			1	34
DFHLDEERTVRVP	GQWVTKFDSRKTSLADFHLDEERTVRVPMM	LADFHLDEERTVRVPMMSDPKAMLRYGLDS	A	D	F	V	P	M	0	2	0	2	0	0	2	0	1	0	1	0	0	1	1	0	1	0	0	2	0	0	13	0	1611.8	G3TEY6	G3TEY6	229	241	yes	yes	3	1.1818e-08	94.728	1	8276100	8276100			3	29
DGTFFLYSKLTMP	EPEKSYENTEPQLEADGTFFLYSKLTMPKD	EADGTFFLYSKLTMPKDRWQHGDIFTCVVL	A	D	G	M	P	K	0	0	0	1	0	0	0	1	0	0	2	1	1	2	1	1	2	0	1	0	0	0	13	0	1518.74	G3TWP5	G3TWP5	288	300	yes	yes	2	0.00037304	85.958	1	1082900	1082900			4	41
DGTFFLYSKLTVP	EPEKSYANTEPQLEADGTFFLYSKLTVPKD	EADGTFFLYSKLTVPKDRWQQGDIFTCVVL	A	D	G	V	P	K	0	0	0	1	0	0	0	1	0	0	2	1	0	2	1	1	2	0	1	1	0	0	13	0	1486.77	G3TSP3;G3UNP6;G3U800;G3ULD6	G3TSP3	178	190	yes	no	2	1.1759e-102	150.08	1	1539900	1539900			5	40
DIHDTYKELLA	STIHRALYYDLISIADIHDTYKELLAAVTA	ISIADIHDTYKELLAAVTAPEKNLKSASRI	A	D	I	L	A	A	1	0	0	2	0	0	1	0	1	1	2	1	0	0	0	0	1	0	1	0	0	0	11	0	1316.66	G3TEY6	G3TEY6	116	126	yes	yes	2;3	1.5865e-08	123.6	3	41803000	41803000			6	29
DQEFGFDIGP	RLPIIDVAPLDVGAPDQEFGFDIGPVCFL_	DVGAPDQEFGFDIGPVCFL___________	P	D	Q	G	P	V	0	0	0	2	0	1	1	2	0	1	0	0	0	2	1	0	0	0	0	0	0	0	10	0	1123.48	G3SSE0;G3UE48	G3SSE0	1437	1446	yes	no	2	0.00020436	94.806	1	4039900	4039900			8	9
DQVISLTFGKFDLEP	YPPGISCSWHIIAPPDQVISLTFGKFDLEP	DQVISLTFGKFDLEPDTYCRYDSVSVFNGA	P	D	Q	E	P	D	0	0	0	2	0	1	1	1	0	1	2	1	0	2	1	1	1	0	0	1	0	0	15	0	1707.87	G3TI02;G3TVF3	G3TI02	195	209	yes	no	2	9.3754e-58	133.04	1	2252500	2252500			9	32
DTTLLDLQNNDISELRKDDFKGLQHLYA	CSDLGLKTVPKELSPDTTLLDLQNNDISEL	ELRKDDFKGLQHLYALVLVNNRISKIHEKA	P	D	T	Y	A	L	1	1	2	5	0	2	1	1	1	1	6	2	0	1	0	1	2	0	1	0	0	0	28	0	3274.65	G3SQ12	G3SQ12	92	119	yes	yes	4;5	6.4926e-51	113.9	5	22443000	22443000			10	6
EEFQSFFNP	LDEDPDASIQGRTTAEEFQSFFNPRTFGAG	QGRTTAEEFQSFFNPRTFGAGEADCGLRPL	A	E	E	N	P	R	0	0	1	0	0	1	2	0	0	0	0	0	0	3	1	1	0	0	0	0	0	0	9	0	1143.49	G3T5I1	G3T5I1	319	327	yes	yes	2	8.6541e-18	116.88	2	70817000	70817000			11	21
EGVTTHP	FVDDGRSPLQVYCEAEGVTTHPVLPTRLPA	PLQVYCEAEGVTTHPVLPTRLPAFPSPSPA	A	E	G	H	P	V	0	0	0	0	0	0	1	1	1	0	0	0	0	0	1	0	2	0	0	1	0	0	7	0	739.35	G3U134	G3U134	656	662	yes	yes	1	0.0081963	66.994	1	54886000	54886000			12	44
ELQEFQNRCRKLP	YEMLWGDVDIEKINAELQEFQNRCRKLPKG	NAELQEFQNRCRKLPKGLKDWQAFLDLKKR	A	E	L	L	P	K	0	2	1	0	1	2	2	0	0	0	2	1	0	1	1	0	0	0	0	0	0	0	13	0	1716.87	G3T5K2	G3T5K2	1465	1477	yes	yes	2	0.0082049	53.756	1	1707700	1707700			13	22
ENYFKELP	LMYLSLENNSIASIPENYFKELPELRTLRM	NSIASIPENYFKELPELRTLRMSHNKLQDI	P	E	N	L	P	E	0	0	1	0	0	0	2	0	0	0	1	1	0	1	1	0	0	0	1	0	0	0	8	0	1038.5	G3SQ01	G3SQ01	232	239	yes	yes	2	2.0112e-55	138.54	1	15143000	15143000			14	5
ESFVVLYRP	LMGQVEENRGPVLPPESFVVLYRPNQNQIL	GPVLPPESFVVLYRPNQNQILTNLSKRRCS	P	E	S	R	P	N	0	1	0	0	0	0	1	0	0	0	1	0	0	1	1	1	0	0	1	2	0	0	9	0	1108.59	G3TI02;G3TVF3	G3TI02	435	443	yes	no	2	1.0567e-88	151.27	1	3097200	3097200			15	32
ETKFVLVDYILFKGQWLTP	ETQGRIPKLFDEINPETKFVLVDYILFKGQ	VLVDYILFKGQWLTPFDPVFTEADTFHLDK	P	E	T	T	P	F	0	0	0	1	0	1	1	1	0	1	3	2	0	2	1	0	2	1	1	2	0	0	19	0	2296.25	G3TMK8	G3TMK8	217	235	yes	yes	3	1.7529e-67	132.13	1	11801000	11801000			16	36
ETLNELHLDHNKIQA	RISEAKLTGIPKDLPETLNELHLDHNKIQA	ETLNELHLDHNKIQAIELEDLLRYSKLYRL	P	E	T	Q	A	I	1	0	2	1	0	1	2	0	2	1	3	1	0	0	0	0	1	0	0	0	0	0	15	0	1773.9	G3SQ12	G3SQ12	230	244	yes	yes	3;4	4.846e-09	92.063	3	11798000	11798000			17	6
EWSSGYYWIDP	KNPARTCRDLRLSHPEWSSGYYWIDPNQGC	LSHPEWSSGYYWIDPNQGCTMDAIKVYCDF	P	E	W	D	P	N	0	0	0	1	0	0	1	1	0	1	0	0	0	0	1	2	0	2	2	0	0	0	11	0	1401.59	G3TIC0	G3TIC0	1172	1182	yes	yes	2	0.0005875	88.942	1	1439100	1439100			18	33
FDFSFLP	GPPGPPGPPGPPSGAFDFSFLPQPPQEKAH	PPGPPSGAFDFSFLPQPPQEKAHDGGRYYR	A	F	D	L	P	Q	0	0	0	1	0	0	0	0	0	0	1	0	0	3	1	1	0	0	0	0	0	0	7	0	871.412	G3SSE0;G3UE48	G3SSE0	1182	1188	yes	no	1;2	2.2219e-17	113.82	8	34638000000	34638000000			19	9
FFDELVP	QASKCTTEEASASSAFFDELVPQDMTPWEI	EEASASSAFFDELVPQDMTPWEIPIREDTD	A	F	F	V	P	Q	0	0	0	1	0	0	1	0	0	0	1	0	0	2	1	0	0	0	0	1	0	0	7	0	865.422	G3THB3	G3THB3	528	534	yes	yes	1	0.005663	81.297	1	2042100	2042100			20	31
FIFVLRDTDTGTLLFIGKILDP	PARLTFPLDYHLNQPFIFVLRDTDTGTLLF	TDTGTLLFIGKILDPRST____________	P	F	I	D	P	R	0	1	0	3	0	0	0	2	0	3	4	1	0	3	1	0	3	0	0	1	0	0	22	0	2493.39	G3TEY6	G3TEY6	393	414	yes	yes	3	3.7883e-124	152.81	2	4404500	4404500			21	29
FLLLRIA	TFLYEYSRRHPEYSAFLLLRIAKEYEATLE	RRHPEYSAFLLLRIAKEYEATLERCCAAAD	A	F	L	I	A	K	1	1	0	0	0	0	0	0	0	1	3	0	0	1	0	0	0	0	0	0	0	0	7	0	844.553	G3SMX8	G3SMX8	369	375	yes	yes	2	0.011446	76.347	1	205130000	205130000			23	2
FNKILNSKNLLP	GGTVISRTQSSLVEAFNKILNSKNLLPAYR	VEAFNKILNSKNLLPAYRPNLSPPAEAGLA	A	F	N	L	P	A	0	0	3	0	0	0	0	0	0	1	3	2	0	1	1	1	0	0	0	0	0	0	12	0	1399.82	G3TZ66	G3TZ66	503	514	yes	yes	2	0.0099841	59.8	2	36734000	36734000			25	42
GCFGIKEQDIDKDLVI	CDLDNDKYIALDEWAGCFGIKEQDIDKDLV	CFGIKEQDIDKDLVI_______________	A	G	C	V	I	-	0	0	0	3	1	1	1	2	0	3	1	2	0	1	0	0	0	0	0	1	0	0	16	0	1848.93	G3TJT8	G3TJT8	288	303	yes	yes	3	0.0095948	65.704	1	2396000	2396000			26	34
GFKGHNGLQGLP	GDKGEAGDKGPRGLPGFKGHNGLQGLPGLA	GLPGFKGHNGLQGLPGLAGQHGDQGSPGSV	P	G	F	L	P	G	0	0	1	0	0	1	0	4	1	0	2	1	0	1	1	0	0	0	0	0	0	0	12	0	1223.64	G3TIC0	G3TIC0	1021	1032	yes	yes	2;3	8.5729e-14	107.01	7	1346000000	1346000000			27	33
GFKGIRGHNGLDGLKGQP	GPQGARGFPGTPGLPGFKGIRGHNGLDGLK	GIRGHNGLDGLKGQPGAPGVKGEPGAPGEN	P	G	F	Q	P	G	0	1	1	1	0	1	0	6	1	1	2	2	0	1	1	0	0	0	0	0	0	0	18	0	1849.99	G3TIC0	G3TIC0	175	192	yes	yes	3;4	2.8611e-96	145.8	19	1499300000	1499300000			28	33
GLVSGWTVNGTELGDSLVKLP	PEKDFAEHVLIPRKAGLVSGWTVNGTELGD	TVNGTELGDSLVKLPVTRLDSEECEEVLNV	A	G	L	L	P	V	0	0	1	1	0	0	1	4	0	0	4	1	0	0	1	2	2	1	0	3	0	0	21	0	2141.14	G3TZX1;G3UCI6	G3TZX1	275	295	yes	no	3	1.1418e-05	72.359	1	1150800	1150800			29	43
GMKGHRGFSGLDGA	GPQGARGLPGTAGLPGMKGHRGFSGLDGAK	PGMKGHRGFSGLDGAKGDAGPAGPKGEPGS	P	G	M	G	A	K	1	1	0	1	0	0	0	5	1	0	1	1	1	1	0	1	0	0	0	0	0	0	14	0	1388.66	G3SSE0;G3UE48	G3SSE0	249	262	yes	no	3	9.8915e-06	88.163	2	181160000	181160000			30	9
GNYILKVSVNP	ADIDCQWIDITDVKPGNYILKVSVNPSYLV	DVKPGNYILKVSVNPSYLVPESDYSNNVVR	P	G	N	N	P	S	0	0	2	0	0	0	0	1	0	1	1	1	0	0	1	1	0	0	1	2	0	0	11	0	1202.67	G3TEW9	G3TEW9	371	381	yes	yes	2	2.337e-20	114.97	1	6230000	6230000			31	28
GQRGERGFP	GPQGIGGQRGVVGLPGQRGERGFPGLPGPS	GVVGLPGQRGERGFPGLPGPSGEPGKQGPS	P	G	Q	F	P	G	0	2	0	0	0	1	1	3	0	0	0	0	0	1	1	0	0	0	0	0	0	0	9	0	1002.5	G3SSE0;G3UE48;G3T4X7;G3U4I1	G3SSE0	951	959	yes	no	2	7.825e-17	115.71	2	174870000	174870000			32	9
GYGTGYFQYGLP	YDTYERPRSGSRYRPGYGTGYFQYGLPDLV	YRPGYGTGYFQYGLPDLVPDPYYIQASTYV	P	G	Y	L	P	D	0	0	0	0	0	1	0	4	0	0	1	0	0	1	1	0	1	0	3	0	0	0	12	0	1321.6	G3TEW9	G3TEW9	198	209	yes	yes	2	4.5416e-65	141.39	1	17309000	17309000			34	28
GYKGRVTGWGNLKETWTA	VCLPDKEPLSKLLQAGYKGRVTGWGNLKET	GRVTGWGNLKETWTASTSEVQPSVLQVVHL	A	G	Y	T	A	S	1	1	1	0	0	0	1	4	0	0	1	2	0	0	0	0	3	2	1	1	0	0	18	0	2023.03	G3T5I1	G3T5I1	497	514	yes	yes	3	0.0032709	67.43	2	9464100	9464100			35	21
HLRELHLDNNKLIKVP	NSISAVDNGSLANTPHLRELHLDNNKLIKV	LRELHLDNNKLIKVPGGLAEHKYIQVVYLH	P	H	L	V	P	G	0	1	2	1	0	0	1	0	2	1	4	2	0	0	1	0	0	0	0	1	0	0	16	0	1938.12	G3SYR8	G3SYR8	271	286	yes	yes	4	2.7048e-55	129.93	1	3849600	3849600			36	14
KDIFLGTFLYEYSRRHP	DYVEDKDVCKNYQEAKDIFLGTFLYEYSRR	IFLGTFLYEYSRRHPEYSAFLLLRIAKEYE	A	K	D	H	P	E	0	2	0	1	0	0	1	1	1	1	2	1	0	2	1	1	1	0	2	0	0	0	17	0	2141.11	G3SMX8	G3SMX8	348	364	yes	yes	3;4	9.5699e-201	179.81	2	32036000	32036000			38	2
KDLRWLYLSENA	NNKIRELRAGAFQGAKDLRWLYLSENALNT	QGAKDLRWLYLSENALNTLQPAALDDVENL	A	K	D	N	A	L	1	1	1	1	0	0	1	0	0	0	3	1	0	0	0	1	0	1	1	0	0	0	12	0	1506.78	G3T3V1	G3T3V1	171	182	yes	yes	3	0.010645	40.066	2	7298000	7298000			39	16
LELVIKEMYP	HTEKRPFKWSEPSEPLELVIKEMYPKPFFK	EPSEPLELVIKEMYPKPFFKTWASPVVTLG	P	L	E	Y	P	K	0	0	0	0	0	0	2	0	0	1	2	1	1	0	1	0	0	0	1	1	0	0	10	0	1233.67	G3TUW7;G3T7G2	G3TUW7	748	757	yes	no	2	0.0016822	89.298	1	853650	853650			42	23
LLGYREP	CLAQLWDCHLASPSPLLGYREPNCDDPETE	CHLASPSPLLGYREPNCDDPETEQVAKAAV	P	L	L	E	P	N	0	1	0	0	0	0	1	1	0	0	2	0	0	0	1	0	0	0	1	0	0	0	7	0	846.46	G3T019	G3T019	24	30	yes	yes	2	0.011403	86.872	1	90027000	90027000			44	15
LLLLLFLRP	______________________________	SRLLPALLLLLFLRPSGPQGQGPGSGGPSG	A	L	L	R	P	S	0	1	0	0	0	0	0	0	0	0	6	0	0	1	1	0	0	0	0	0	0	0	9	0	1096.74	G3UCF5	G3UCF5	9	17	yes	yes	2	0.010062	83.801	1	4636700	4636700			45	47
LNFLDLFRP	SRVVRNTVPFFFHEPLNFLDLFRPFSDLIQ	FFFHEPLNFLDLFRPFSDLIQQAQQAMDIS	P	L	N	R	P	F	0	1	1	1	0	0	0	0	0	0	3	0	0	2	1	0	0	0	0	0	0	0	9	0	1133.62	G3T7J1	G3T7J1	205	213	yes	yes	2	1.9774e-16	113.71	2	11350000	11350000			46	24
LQLRLLLRIP	LIGRIGTKIMPPALALQLRLLLRIPLYSFS	PPALALQLRLLLRIPLYSFSMVLVDKHGTD	A	L	Q	I	P	L	0	2	0	0	0	1	0	0	0	1	5	0	0	0	1	0	0	0	0	0	0	0	10	0	1233.83	G3SRF7	G3SRF7	410	419	yes	yes	3	0.00011711	93.649	1	2368600	2368600			47	7
LSKDLDFSKSVP	QGSPCLAWASSEAKALSKDLDFSKSVPLVE	AKALSKDLDFSKSVPLVENYCRNPDGDAEG	A	L	S	V	P	L	0	0	0	2	0	0	0	0	0	0	2	2	0	1	1	3	0	0	0	1	0	0	12	0	1334.71	G3T5I1	G3T5I1	246	257	yes	yes	2;3	1.4291e-08	123.11	3	77273000	77273000			48	21
LTNVMGFIMNLP	EAVWWDKRRDVSVIALTNVMGFIMNLPSSL	VIALTNVMGFIMNLPSSLCWGPLKLPLKRQ	A	L	T	L	P	S	0	0	2	0	0	0	0	1	0	1	2	0	2	1	1	0	1	0	0	1	0	0	12	0	1348.69	G3TGE1	G3TGE1	114	125	yes	yes	2	0.0067296	57.859	1	528230000	528230000			50	30
LVDIMFNDFGEA	KTVLEIDTPKVEQVPLVDIMFNDFGEASQK	QVPLVDIMFNDFGEASQKFGFEVGPACFMG	P	L	V	E	A	S	1	0	1	2	0	0	1	1	0	1	1	0	1	2	0	0	0	0	0	1	0	0	12	0	1369.62	G3U7X8;G3T4M5	G3U7X8	1315	1326	yes	no	2	0.0083575	66.435	1	4012100	4012100			51	19
LVLVNNRISKIHEKA	ELRKDDFKGLQHLYALVLVNNRISKIHEKA	LVLVNNRISKIHEKAFSPLRKLQKLYISKN	A	L	V	K	A	F	1	1	2	0	0	0	1	0	1	2	2	2	0	0	0	1	0	0	0	2	0	0	15	0	1733.03	G3SQ12	G3SQ12	120	134	yes	yes	4	0.0089752	60.474	1	5907300	5907300			52	6
MQDLKQGLGP	YSLPITVKKTSSQLAMQDLKQGLGPSGMAS	SSQLAMQDLKQGLGPSGMASARKSTSNKYK	A	M	Q	G	P	S	0	0	0	1	0	2	0	2	0	0	2	1	1	0	1	0	0	0	0	0	0	0	10	0	1085.55	G3SRM2	G3SRM2	362	371	yes	yes	2	0.0061449	74.255	2	87464000	87464000			53	8
NEISILLLGVA	AQMKGKIARSTREMPNEISILLLGVAYFKG	REMPNEISILLLGVAYFKGQWVTKFDSRKT	P	N	E	V	A	Y	1	0	1	0	0	0	1	1	0	2	3	0	0	0	0	1	0	0	0	1	0	0	11	0	1140.68	G3TEY6	G3TEY6	200	210	yes	yes	2	1.7914e-95	155.07	2	131550000	131550000			54	29
QEHFSQIGSNIP	TLKSDSNRDALRQEAQEHFSQIGSNIPKKV	QEAQEHFSQIGSNIPKKVFKTAVPVEPKCN	A	Q	E	I	P	K	0	0	1	0	0	2	1	1	1	2	0	0	0	1	1	2	0	0	0	0	0	0	12	0	1355.65	G3TB85	G3TB85	414	425	yes	yes	2	0.010316	67.563	1	1262400000	1262400000			55	26
QGIGGQRGVVGLP	PGADGPAGAPGTPGPQGIGGQRGVVGLPGQ	GPQGIGGQRGVVGLPGQRGERGFPGLPGPS	P	Q	G	L	P	G	0	1	0	0	0	2	0	5	0	1	1	0	0	0	1	0	0	0	0	2	0	0	13	0	1236.69	G3SSE0;G3UE48	G3SSE0	938	950	yes	no	2	3.7203e-188	177.3	1	42135000	42135000			56	9
QGSVVGP	HHVQQGISFASASSPQGSVVGPHMSVNIVN	SFASASSPQGSVVGPHMSVNIVNQQNARKP	P	Q	G	G	P	H	0	0	0	0	0	1	0	2	0	0	0	0	0	0	1	1	0	0	0	2	0	0	7	0	642.334	G3TC38	G3TC38	351	357	yes	yes	1	0.010647	48.761	1	519490000	519490000			57	27
QHVQLFWGLP	QESPYPKTFGDHVHPQHVQLFWGLPSLHSE	DHVHPQHVQLFWGLPSLHSESLASMVVSTG	P	Q	H	L	P	S	0	0	0	0	0	2	0	1	1	0	2	0	0	1	1	0	0	1	0	1	0	0	10	0	1223.65	G3U8N7	G3U8N7	381	390	yes	yes	2	0.010744	54.408	1	38240000	38240000			58	46
QLHQNQYYDTTLP	LHILHNQYVLALKGAQLHQNQYYDTTLPLL	GAQLHQNQYYDTTLPLLLDSLQKMQEEMIK	A	Q	L	L	P	L	0	0	1	1	0	3	0	0	1	0	2	0	0	0	1	0	2	0	2	0	0	0	13	0	1619.76	G3TWV6;G3TAN0	G3TWV6	193	205	yes	no	2	0.011181	58.676	1	16174000	16174000			59	25
QLSYGYDEKSA	PGPPGPPGLGGNFAPQLSYGYDEKSAGGIS	NFAPQLSYGYDEKSAGGISVPGPMGPSGPR	P	Q	L	S	A	G	1	0	0	1	0	1	1	1	0	0	1	1	0	0	0	2	0	0	2	0	0	0	11	0	1259.57	G3SSE0;G3UE48	G3SSE0	148	158	yes	no	2	2.7882e-20	110.88	1	17354000	17354000			60	9
QQHETFLP	GWLSALQLEAITYAAQQHETFLPNGDRAGF	EAITYAAQQHETFLPNGDRAGFLIGDGAGV	A	Q	Q	L	P	N	0	0	0	0	0	2	1	0	1	0	1	0	0	1	1	0	1	0	0	0	0	0	8	0	998.482	G3U3N7;G3SPW6	G3U3N7	302	309	yes	no	2	0.0055582	72.234	1	10720000	10720000			61	4
QQVLDNLTELP	______________________________	______________________________	M	Q	Q	L	P	S	0	0	1	1	0	2	1	0	0	0	3	0	0	0	1	0	1	0	0	1	0	0	11	0	1268.66	G3T4D2	G3T4D2	2	12	yes	yes	2	0.0091815	60.91	1	47200000	47200000			62	17
QTHLVVLP	LLRAQYEGLRQQQRAQTHLVVLPKGGTVPA	LRQQQRAQTHLVVLPKGGTVPAPAPAQPIV	A	Q	T	L	P	K	0	0	0	0	0	1	0	0	1	0	2	0	0	0	1	0	1	0	0	2	0	0	8	0	905.533	G3TQL1	G3TQL1	58	65	yes	yes	2	0.0019815	94.262	1	2546700	2546700			63	39
RLMQNGFGSP	GARAGGVTKEEPVGPRLMQNGFGSPEPSLP	EPVGPRLMQNGFGSPEPSLPGTPHSPAPPS	P	R	L	S	P	E	0	1	1	0	0	1	0	2	0	0	1	0	1	1	1	1	0	0	0	0	0	0	10	0	1105.53	G3TZ66	G3TZ66	121	130	yes	yes	2	0.0096835	54.549	1	54682000	54682000			65	42
SGGGYDFGYDGDFYRA	SGPPGPPGPPGPPGPSGGGYDFGYDGDFYR	GGGYDFGYDGDFYRADQPRSPPSLRPKDYE	P	S	G	R	A	D	1	1	0	3	0	0	0	5	0	0	0	0	0	2	0	1	0	0	3	0	0	0	16	0	1745.7	G3TIC0	G3TIC0	1104	1119	yes	yes	2;3	0	318.84	14	2034600000	2034600000			66	33
SILQYLRIP	YVSGWGKVFNRGRSASILQYLRIPLVDRAM	NRGRSASILQYLRIPLVDRAMCLRSTKFTI	A	S	I	I	P	L	0	1	0	0	0	1	0	0	0	2	2	0	0	0	1	1	0	0	1	0	0	0	9	0	1101.65	G3TV86;G3SX39	G3TV86	340	348	yes	no	2	1.5888e-10	107.01	2	279180000	279180000			67	12
SQKFGFEVGP	QVPLVDIMFNDFGEASQKFGFEVGPACFMG	DFGEASQKFGFEVGPACFMG__________	A	S	Q	G	P	A	0	0	0	0	0	1	1	2	0	0	0	1	0	2	1	1	0	0	0	1	0	0	10	0	1094.54	G3U7X8;G3T4M5	G3U7X8	1327	1336	yes	no	2	1.0766e-16	111.46	1	13165000	13165000			68	19
SVLQVVHLP	NLKETWTASTSEVQPSVLQVVHLPIVERPV	TSEVQPSVLQVVHLPIVERPVCKASTRIRI	P	S	V	L	P	I	0	0	0	0	0	1	0	0	1	0	2	0	0	0	1	1	0	0	0	3	0	0	9	0	990.586	G3T5I1	G3T5I1	522	530	yes	yes	2	3.9929e-07	103.83	2	352070000	352070000			69	21
TGDGDTLMRFLP	GSGAYADDTAGAAAATGDGDTLMRFLPSYQ	AAATGDGDTLMRFLPSYQAVEYMRRGVDPT	A	T	G	L	P	S	0	1	0	2	0	0	0	2	0	0	2	0	1	1	1	0	2	0	0	0	0	0	12	0	1321.63	G3SWT7	G3SWT7	259	270	yes	yes	2	0.0086077	72.547	6	2848000000	2848000000			70	11
TLRELHLDNNKLSRVP	NQIRMIENGSLSFLPTLRELHLDNNKLSRV	LRELHLDNNKLSRVPAGLPDLKLLQVVYLH	P	T	L	V	P	A	0	2	2	1	0	0	1	0	1	0	4	1	0	0	1	1	1	0	0	1	0	0	16	0	1904.06	G3SQ12	G3SQ12	279	294	yes	yes	4	4.7665e-286	195.25	1	29193000	29193000			71	6
TLTEKVGGEDVA	KCNLLAEKQYGFCKATLTEKVGGEDVAVTC	CKATLTEKVGGEDVAVTCMVFQTQPVVPQP	A	T	L	V	A	V	1	0	0	1	0	0	2	2	0	0	1	1	0	0	0	0	2	0	0	2	0	0	12	0	1217.61	G3T019	G3T019	233	244	yes	yes	2	1.1736e-38	124.33	1	298470000	298470000			72	15
VEKLREFIP	DSRDSDDSDVDLGSAVEKLREFIPGIKERA	VDLGSAVEKLREFIPGIKERAATTIKRMYR	A	V	E	I	P	G	0	1	0	0	0	0	2	0	0	1	1	1	0	1	1	0	0	0	0	1	0	0	9	0	1129.65	G3SN02	G3SN02	342	350	yes	yes	2	0.01204	72.234	1	6032300	6032300			73	3
VGEQGLP	PGKPGPDGLRGIPGPVGEQGLPGSPGPDGP	GLRGIPGPVGEQGLPGSPGPDGPPGPMGPP	P	V	G	L	P	G	0	0	0	0	0	1	1	2	0	0	1	0	0	0	1	0	0	0	0	1	0	0	7	0	698.36	G3U7X8;G3T4M5;G3T9F6	G3U7X8	949	955	yes	no	1	0.0094767	74.597	1	4762600	4762600			74	19
VGGQVSP	LQWLVAKRVQDYTAAVGGQVSPEMGDTLFQ	RVQDYTAAVGGQVSPEMGDTLFQLYISLKE	A	V	G	S	P	E	0	0	0	0	0	1	0	2	0	0	0	0	0	0	1	1	0	0	0	2	0	0	7	0	642.334	G3U3P7	G3U3P7	547	553	yes	yes	1	0.011176	52.693	2	215750000	215750000			75	45
VGVVQMTFLRLLSA	KRGKLLSYVDAEGNPVGVVQMTFLRLLSAS	PVGVVQMTFLRLLSASAHQNVTYNCYQSVA	P	V	G	S	A	S	1	1	0	0	0	1	0	1	0	0	3	0	1	1	0	1	1	0	0	3	0	0	14	0	1532.87	G3U7X8;G3T4M5	G3U7X8	1226	1239	yes	no	2	5.6342e-142	163.09	2	45077000	45077000			76	19
VLEDFRQSLLP	KALEHLSALGDKAKPVLEDFRQSLLPVFEN	KAKPVLEDFRQSLLPVFENLKVSFLTAVDE	P	V	L	L	P	V	0	1	0	1	0	1	1	0	0	0	3	0	0	1	1	1	0	0	0	1	0	0	11	0	1315.71	G3TLG4	G3TLG4	230	240	yes	yes	2	0.0006382	88.496	3	32845000	32845000			77	35
VQFEDGEKIVVQGA	LEKWERLTVADALEPVQFEDGEKIVVQGAP	PVQFEDGEKIVVQGAPGDDFYIITEGTASV	P	V	Q	G	A	P	1	0	0	1	0	2	2	2	0	1	0	1	0	1	0	0	0	0	0	3	0	0	14	0	1517.77	G3U963;G3TQ81	G3U963	266	279	yes	no	2	0.00060697	82.749	1	21041000	21041000			78	38
VTCMVFQTQP	CKATLTEKVGGEDVAVTCMVFQTQPVVPQP	GEDVAVTCMVFQTQPVVPQPQPDGTNAAAP	A	V	T	Q	P	V	0	0	0	0	1	2	0	0	0	0	0	0	1	1	1	0	2	0	0	2	0	0	10	0	1209.55	G3T019	G3T019	245	254	yes	yes	2	9.2602e-11	104.21	2	35864000	35864000			80	15
VVSLNIYDVGP	YSEPLKGTEKTLPVPVVSLNIYDVGPTNMR	LPVPVVSLNIYDVGPTNMRVQWQPVGGATG	P	V	V	G	P	T	0	0	1	1	0	0	0	1	0	1	1	0	0	0	1	1	0	0	1	3	0	0	11	0	1174.62	G3TSM2;G3TVS2;G3T503;G3UA80	G3TSM2	410	420	yes	no	2	0.0081812	81.191	1	2878000	2878000			81	20
WQVMLFRKSP	GRIVEGWDAEQGIAPWQVMLFRKSPQELLC	QGIAPWQVMLFRKSPQELLCGASLISDRWI	P	W	Q	S	P	Q	0	1	0	0	0	1	0	0	0	0	1	1	1	1	1	1	0	1	0	1	0	0	10	0	1290.69	G3T5I1;CON__P00735	G3T5I1	378	387	yes	no	2;3	2.1426e-06	100.25	2	51247000	51247000			82	21
YFKGQWVTKFDSRKTSLA	REMPNEISILLLGVAYFKGQWVTKFDSRKT	GQWVTKFDSRKTSLADFHLDEERTVRVPMM	A	Y	F	L	A	D	1	1	0	1	0	1	0	1	0	0	1	3	0	2	0	2	2	1	1	1	0	0	18	0	2161.13	G3TEY6	G3TEY6	211	228	yes	yes	4	0.010195	48.907	1	3273400	3273400			83	29
[truncated: 8 more columns]

## Sheet: 1_missed
Sequence	N-term cleavage window	C-term cleavage window	Amino acid before	First amino acid	Second amino acid	Second last amino acid	Last amino acid	Amino acid after	A Count	R Count	N Count	D Count	C Count	Q Count	E Count	G Count	H Count	I Count	L Count	K Count	M Count	F Count	P Count	S Count	T Count	W Count	Y Count	V Count	U Count	O Count	Length	Missed cleavages	Mass	Proteins	Leading razor protein	Start position	End position	Unique (Groups)	Unique (Proteins)	Charges	PEP	Score	Experiment 20190626_QE7_nLC7_DS_SA_PA_HCl_pH_1_5_2h_mammoth_pel_01.raw	Intensity	Intensity 20190626_QE7_nLC7_DS_SA_PA_HCl_pH_1_5_2h_mammoth_pel_01.raw	Reverse	Potential contaminant	id	Protein group IDs
ASLTELHLDGNKIA	RIADTNITTIPPGLPASLTELHLDGNKIAK	PASLTELHLDGNKIAKVDAASLKGLDNLAK	P	A	S	I	A	K	2	0	1	1	0	0	1	1	1	1	3	1	0	0	0	1	1	0	0	0	0	0	14	1	1480.79	G3SYR8	G3SYR8	222	235	yes	yes	3	0.011567	50.155	1	8890700	8890700			0	29
AVGGDLP	______________________________	QMLSRAKPAVGGDLPHTDKRKKKGRKIPKL	P	A	V	L	P	H	1	0	0	1	0	0	0	2	0	0	1	0	0	0	1	0	0	0	0	1	0	0	7	1	627.323	G3TCC1	G3TCC1	9	15	yes	yes	1	0.0048654	78.002	2	89961000	89961000			1	50
AVIMGNWENHWIYWVGP	NYTGASMNPARSFGPAVIMGNWENHWIYWV	IMGNWENHWIYWVGPIIGAVLAAGLYEYVF	P	A	V	G	P	I	1	0	2	0	0	0	1	2	1	2	0	0	1	0	1	0	0	3	1	2	0	0	17	1	2070.98	G3SXM7	G3SXM7	221	237	yes	yes	2	0.007482	56.043	1	45963000	45963000			2	25
AVLQSSGLYSLTSTVTVP	VSWNSGALSGAHTFPAVLQSSGLYSLTSTV	QSSGLYSLTSTVTVPAPWTRRPYVCNVAHP	P	A	V	V	P	A	1	0	0	0	0	1	0	1	0	0	3	0	0	0	1	4	3	0	1	3	0	0	18	1	1821.97	G3U8J5	G3U8J5	54	71	yes	yes	2;3	2.5796e-05	122.7	2	10260000	10260000			3	86
DEGTGGRGFLLWYSGRA	PVVVPGNQATLRMTADEGTGGRGFLLWYSG	GTGGRGFLLWYSGRATSDTEHQFCGGRMEK	A	D	E	R	A	T	1	2	0	1	0	0	1	5	0	0	2	0	0	1	0	1	1	1	1	0	0	0	17	0	1840.89	G3TI02;G3TVF3	G3TI02	134	150	yes	no	3	1.0389e-05	92.211	1	1095000	1095000			4	61
DETEVVEETVA	LAGRALAVPQQEALPDETEVVEETVAEVAE	EALPDETEVVEETVAEVAEVPVGANPVQVE	P	D	E	V	A	E	1	0	0	1	0	0	4	0	0	0	0	0	0	0	0	0	2	0	0	3	0	0	11	0	1219.55	G3TJT8	G3TJT8	26	36	yes	yes	2	3.64e-06	110.81	1	11605000	11605000			5	64
DEYFKRFSGLQYLRLSHNELA	LLTLYLDNNKISNIPDEYFKRFSGLQYLRL	FSGLQYLRLSHNELADSGIPGNSFNVSSLL	P	D	E	L	A	D	1	2	1	1	0	1	2	1	1	0	4	1	0	2	0	2	0	0	2	0	0	0	21	0	2585.3	G3SYR5	G3SYR5	224	244	yes	yes	4	5.0366e-16	114.99	2	5658700	5658700			6	28
DEYFKRFSGLQYLRLSHNELADSGIP	LLTLYLDNNKISNIPDEYFKRFSGLQYLRL	YLRLSHNELADSGIPGNSFNVSSLLELDLS	P	D	E	I	P	G	1	2	1	2	0	1	2	2	1	1	4	1	0	2	1	3	0	0	2	0	0	0	26	1	3054.52	G3SYR5	G3SYR5	224	249	yes	yes	4	8.953e-05	72.033	1	1528400	1528400			7	28
DFHLDEERTVRVP	GQWVTKFDSRKTSLADFHLDEERTVRVPMM	LADFHLDEERTVRVPMMSDPKAMLRYGLDS	A	D	F	V	P	M	0	2	0	2	0	0	2	0	1	0	1	0	0	1	1	0	1	0	0	2	0	0	13	0	1611.8	G3TEY6	G3TEY6	229	241	yes	yes	3	0.00078494	94.728	1	8276100	8276100			8	57
DGTFFLYSKLTMP	EPEKSYENTEPQLEADGTFFLYSKLTMPKD	EADGTFFLYSKLTMPKDRWQHGDIFTCVVL	A	D	G	M	P	K	0	0	0	1	0	0	0	1	0	0	2	1	1	2	1	1	2	0	1	0	0	0	13	0	1518.74	G3TWP5	G3TWP5	288	300	yes	yes	2	0.0068163	85.958	1	1082900	1082900			9	79
DIHDTYKELLA	STIHRALYYDLISIADIHDTYKELLAAVTA	ISIADIHDTYKELLAAVTAPEKNLKSASRI	A	D	I	L	A	A	1	0	0	2	0	0	1	0	1	1	2	1	0	0	0	0	1	0	1	0	0	0	11	0	1316.66	G3TEY6	G3TEY6	116	126	yes	yes	2;3	0.00089742	123.6	3	41803000	41803000			11	57
DIPMHIQQLYLQFNEIEA	PSSMYCDNRKLKTIPDIPMHIQQLYLQFNE	MHIQQLYLQFNEIEAVTEHPFINATHLKEI	P	D	I	E	A	V	1	0	1	1	0	3	2	0	1	3	2	0	1	1	1	0	0	0	1	0	0	0	18	1	2201.08	G3SQ01	G3SQ01	70	87	yes	yes	2;3	0.00010078	77.527	7	22788000	22788000			12	9
DLGGFKDPA	IANLVILRGKDVQSADLGGFKDPALYTSWL	KDVQSADLGGFKDPALYTSWLQPENAFNVW	A	D	L	P	A	L	1	0	0	2	0	0	0	2	0	0	1	1	0	1	1	0	0	0	0	0	0	0	9	1	918.445	G3TCW2	G3TCW2	360	368	yes	yes	2	0.010094	81.297	1	380940000	380940000			13	51
DPQLMINP	AQNIGLTGMKLENPADPQLMINPFQLDPAT	MKLENPADPQLMINPFQLDPATAAALAPGL	A	D	P	N	P	F	0	0	1	1	0	1	0	0	0	1	1	0	1	0	2	0	0	0	0	0	0	0	8	1	926.453	G3U9Y0;G3TD58	G3U9Y0	841	848	yes	no	2	0.014107	76.833	1	266710000	266710000			15	52
DQEFGFDIGP	RLPIIDVAPLDVGAPDQEFGFDIGPVCFL_	DVGAPDQEFGFDIGPVCFL___________	P	D	Q	G	P	V	0	0	0	2	0	1	1	2	0	1	0	0	0	2	1	0	0	0	0	0	0	0	10	0	1123.48	G3SSE0;G3UE48	G3SSE0	1437	1446	yes	no	2	0.0034114	94.806	1	4039900	4039900			16	14
DQVISLTFGKFDLEP	YPPGISCSWHIIAPPDQVISLTFGKFDLEP	DQVISLTFGKFDLEPDTYCRYDSVSVFNGA	P	D	Q	E	P	D	0	0	0	2	0	1	1	1	0	1	2	1	0	2	1	1	1	0	0	1	0	0	15	0	1707.87	G3TI02;G3TVF3	G3TI02	195	209	yes	no	2	1.0333e-10	133.04	1	2252500	2252500			17	61
DTPYKITVIP	VPGRRNNVILQPLQPDTPYKITVIPVYEDG	QPLQPDTPYKITVIPVYEDGDGGHLTGNGR	P	D	T	I	P	V	0	0	0	1	0	0	0	0	0	2	0	1	0	0	2	0	2	0	1	1	0	0	10	1	1145.63	G3TSM2;G3TVS2;G3T503;G3UA80	G3TSM2	762	771	yes	no	2	5.2925e-06	114.5	1	3487100	3487100			18	36
DTTLLDLQNNDISELRKDDFKGLQHLYA	CSDLGLKTVPKELSPDTTLLDLQNNDISEL	ELRKDDFKGLQHLYALVLVNNRISKIHEKA	P	D	T	Y	A	L	1	1	2	5	0	2	1	1	1	1	6	2	0	1	0	1	2	0	1	0	0	0	28	0	3274.65	G3SQ12	G3SQ12	92	119	yes	yes	4;5	1.274e-22	113.9	4	13339000	13339000			19	10
DTVATWLKP	DSGSSEEKQLHSKHPDTVATWLKPDVSYKQ	LHSKHPDTVATWLKPDVSYKQILLAPQNAV	P	D	T	K	P	D	1	0	0	1	0	0	0	0	0	0	1	1	0	0	1	0	2	1	0	1	0	0	9	1	1029.55	G3SYB7	G3SYB7	39	47	yes	yes	2	0.0017155	130.22	1	22570000	22570000			20	27
DVSYKQILLAP	LHSKHPDTVATWLKPDVSYKQILLAPQNAV	WLKPDVSYKQILLAPQNAVSSEENDKLKQE	P	D	V	A	P	Q	1	0	0	1	0	1	0	0	0	1	2	1	0	0	1	1	0	0	1	1	0	0	11	1	1245.7	G3SYB7	G3SYB7	48	58	yes	yes	2	0.0031718	84.213	1	22592000	22592000			21	27
EEFQSFFNP	LDEDPDASIQGRTTAEEFQSFFNPRTFGAG	QGRTTAEEFQSFFNPRTFGAGEADCGLRPL	A	E	E	N	P	R	0	0	1	0	0	1	2	0	0	0	0	0	0	3	1	1	0	0	0	0	0	0	9	0	1143.49	G3T5I1	G3T5I1	319	327	yes	yes	2	8.2854e-06	116.88	2	70817000	70817000			22	37
EGVKHEEQQREDEHQNKIQP	SSSEESVTQVNKQKPEGVKHEEQQREDEHQ	EEQQREDEHQNKIQPLFQPQPLVYPFAEPI	P	E	G	Q	P	L	0	1	1	1	0	4	5	1	2	1	0	2	0	0	1	0	0	0	0	1	0	0	20	0	2457.16	G3TDS4;G3U197	G3TDS4	38	57	yes	no	3	0.011524	46.663	1	3277900000	3277900000			23	53
EGVLSVQA	PPGVDPAAVTSALSPEGVLSVQAAPAPAQS	VTSALSPEGVLSVQAAPAPAQSSPPPPAAA	P	E	G	Q	A	A	1	0	0	0	0	1	1	1	0	0	1	0	0	0	0	1	0	0	0	2	0	0	8	0	801.423	G3TAD2	G3TAD2	139	146	yes	yes	2	0.010918	58.782	1	0	0			24	43
EGVTTHP	FVDDGRSPLQVYCEAEGVTTHPVLPTRLPA	PLQVYCEAEGVTTHPVLPTRLPAFPSPSPA	A	E	G	H	P	V	0	0	0	0	0	0	1	1	1	0	0	0	0	0	1	0	2	0	0	1	0	0	7	0	739.35	G3U134	G3U134	656	662	yes	yes	1	0.0055975	66.994	1	54886000	54886000			25	82
ENYFKELP	LMYLSLENNSIASIPENYFKELPELRTLRM	NSIASIPENYFKELPELRTLRMSHNKLQDI	P	E	N	L	P	E	0	0	1	0	0	0	2	0	0	0	1	1	0	1	1	0	0	0	1	0	0	0	8	0	1038.5	G3SQ01	G3SQ01	232	239	yes	yes	2	0.006379	138.54	1	15143000	15143000			26	9
EQRTESTIHRALYYDLISIA	PLSVATALSALSLGAEQRTESTIHRALYYD	STIHRALYYDLISIADIHDTYKELLAAVTA	A	E	Q	I	A	D	2	2	0	1	0	1	2	0	1	3	2	0	0	0	0	2	2	0	2	0	0	0	20	1	2378.22	G3TEY6	G3TEY6	96	115	yes	yes	3	0.014334	58.49	1	1387000	1387000			27	57
ESFVVLYRP	LMGQVEENRGPVLPPESFVVLYRPNQNQIL	GPVLPPESFVVLYRPNQNQILTNLSKRRCS	P	E	S	R	P	N	0	1	0	0	0	0	1	0	0	0	1	0	0	1	1	1	0	0	1	2	0	0	9	0	1108.59	G3TI02;G3TVF3	G3TI02	435	443	yes	no	2	3.0373e-07	151.27	1	3097200	3097200			28	61
ETKFVLVDYILFKGQWLTP	ETQGRIPKLFDEINPETKFVLVDYILFKGQ	VLVDYILFKGQWLTPFDPVFTEADTFHLDK	P	E	T	T	P	F	0	0	0	1	0	1	1	1	0	1	3	2	0	2	1	0	2	1	1	2	0	0	19	0	2296.25	G3TMK8	G3TMK8	217	235	yes	yes	3	9.289e-18	132.13	1	11801000	11801000			29	69
ETLNELHLDHNKIQA	RISEAKLTGIPKDLPETLNELHLDHNKIQA	ETLNELHLDHNKIQAIELEDLLRYSKLYRL	P	E	T	Q	A	I	1	0	2	1	0	1	2	0	2	1	3	1	0	0	0	0	1	0	0	0	0	0	15	0	1773.9	G3SQ12	G3SQ12	230	244	yes	yes	3;4	0.00021222	92.063	3	11798000	11798000			30	10
EWSSGYYWIDP	KNPARTCRDLRLSHPEWSSGYYWIDPNQGC	LSHPEWSSGYYWIDPNQGCTMDAIKVYCDF	P	E	W	D	P	N	0	0	0	1	0	0	1	1	0	1	0	0	0	0	1	2	0	2	2	0	0	0	11	0	1401.59	G3TIC0	G3TIC0	1172	1182	yes	yes	2	0.0055057	88.942	1	1439100	1439100			31	62
EYSAFLLLRIA	IFLGTFLYEYSRRHPEYSAFLLLRIAKEYE	RRHPEYSAFLLLRIAKEYEATLERCCAAAD	P	E	Y	I	A	K	2	1	0	0	0	0	1	0	0	1	3	0	0	1	0	1	0	0	1	0	0	0	11	1	1294.73	G3SMX8	G3SMX8	365	375	yes	yes	2	4.0809e-13	152.79	2	25125000	25125000			32	5
FDFSFLP	GPPGPPGPPGPPSGAFDFSFLPQPPQEKAH	PPGPPSGAFDFSFLPQPPQEKAHDGGRYYR	A	F	D	L	P	Q	0	0	0	1	0	0	0	0	0	0	1	0	0	3	1	1	0	0	0	0	0	0	7	0	871.412	G3SSE0;G3UE48	G3SSE0	1182	1188	yes	no	1;2	1.0269e-08	113.82	7	34597000000	34597000000			33	14
FFHAKDGIFRRYRGP	EPGLSGRFFVTTLPAFFHAKDGIFRRYRGP	FFHAKDGIFRRYRGPGIFEDLQNYIVEKKW	A	F	F	G	P	G	1	3	0	1	0	0	0	2	1	1	0	1	0	3	1	0	0	0	1	0	0	0	15	1	1865.98	G3TGL8	G3TGL8	112	126	yes	yes	4	0.0088093	51.939	1	48029000	48029000			34	59
FHPDTGEKMNIIGRMSFQVP	QVEQLLYAKKLYDSAFHPDTGEKMNIIGRM	GEKMNIIGRMSFQVPGGMIITGFMLQFYRT	A	F	H	V	P	G	0	1	1	1	0	1	1	2	1	2	0	1	2	2	2	1	1	0	0	1	0	0	20	1	2303.12	G3SVI0	G3SVI0	78	97	yes	yes	4	0.01066	40.349	1	67974000	67974000			35	20
FIFVLRDTDTGTLLFIGKILDP	PARLTFPLDYHLNQPFIFVLRDTDTGTLLF	TDTGTLLFIGKILDPRST____________	P	F	I	D	P	R	0	1	0	3	0	0	0	2	0	3	4	1	0	3	1	0	3	0	0	1	0	0	22	0	2493.39	G3TEY6	G3TEY6	393	414	yes	yes	3	1.3563e-35	152.81	2	4404500	4404500			36	57
FNKILNSKNLLP	GGTVISRTQSSLVEAFNKILNSKNLLPAYR	VEAFNKILNSKNLLPAYRPNLSPPAEAGLA	A	F	N	L	P	A	0	0	3	0	0	0	0	0	0	1	3	2	0	1	1	1	0	0	0	0	0	0	12	0	1399.82	G3TZ66	G3TZ66	503	514	yes	yes	2	0.012826	59.8	1	33346000	33346000			39	80
FSFQEFVP	VRAMRPEAPPPPPPAFSFQEFVPAAHSSPP	PPPPPPAFSFQEFVPAAHSSPPDTRKKLSA	A	F	S	V	P	A	0	0	0	0	0	1	1	0	0	0	0	0	0	3	1	1	0	0	0	1	0	0	8	0	999.47	G3T1Q6	G3T1Q6	373	380	yes	yes	1	0.012791	59.205	1	448140000	448140000			40	32
GAFDGLKLNYLRISEA	IEMGGNPLENSGFEPGAFDGLKLNYLRISE	AFDGLKLNYLRISEAKLTGIPKDLPETLNE	P	G	A	E	A	K	2	1	1	1	0	0	1	2	0	1	3	1	0	1	0	1	0	0	1	0	0	0	16	1	1765.94	G3SQ12	G3SQ12	204	219	yes	yes	2;3	8.8005e-22	150.12	12	219480000	219480000			41	10
GAFEGVTVFHIRIA	LEMSANPLENNGIEPGAFEGVTVFHIRIAE	PGAFEGVTVFHIRIAEAKLTSVPKELPSTL	P	G	A	I	A	E	2	1	0	0	0	0	1	2	1	2	0	0	0	2	0	0	1	0	0	2	0	0	14	1	1515.82	G3SU79	G3SU79	207	220	yes	yes	3	0.0077299	70.412	1	3245500	3245500			42	17
GCFGIKEQDIDKDLVI	CDLDNDKYIALDEWAGCFGIKEQDIDKDLV	CFGIKEQDIDKDLVI_______________	A	G	C	V	I	-	0	0	0	3	1	1	1	2	0	3	1	2	0	1	0	0	0	0	0	1	0	0	16	0	1848.93	G3TJT8	G3TJT8	288	303	yes	yes	3	0.0054427	65.704	1	2396000	2396000			43	64
GERGGPGSRGFP	GARGEPGPTGLPGPPGERGGPGSRGFPGAD	GPPGERGGPGSRGFPGADGVAGPKGPAGER	P	G	E	F	P	G	0	2	0	0	0	0	1	5	0	0	0	0	0	1	2	1	0	0	0	0	0	0	12	1	1172.57	G3SSE0;G3UE48	G3SSE0	472	483	yes	no	3	0.0003937	99.941	1	18209000	18209000			44	14
GEVPFYYNELQSTFLLP	TWTTFMKARLNCSRPGEVPFYYNELQSTFL	VPFYYNELQSTFLLPELDLLYGIFTTNVNS	P	G	E	L	P	E	0	0	1	0	0	1	2	1	0	0	3	0	0	2	2	1	1	0	2	1	0	0	17	1	2015.99	G3ST50	G3ST50	281	297	yes	yes	3	0.006497	56.599	1	823400000	823400000			45	15
GFKGHNGLQGLP	GDKGEAGDKGPRGLPGFKGHNGLQGLPGLA	GLPGFKGHNGLQGLPGLAGQHGDQGSPGSV	P	G	F	L	P	G	0	0	1	0	0	1	0	4	1	0	2	1	0	1	1	0	0	0	0	0	0	0	12	0	1223.64	G3TIC0	G3TIC0	1021	1032	yes	yes	2;3	5.9982e-05	107.01	7	1252800000	1252800000			46	62
GFKGIRGHNGLDGLKGQP	GPQGARGFPGTPGLPGFKGIRGHNGLDGLK	GIRGHNGLDGLKGQPGAPGVKGEPGAPGEN	P	G	F	Q	P	G	0	1	1	1	0	1	0	6	1	1	2	2	0	1	1	0	0	0	0	0	0	0	18	0	1849.99	G3TIC0	G3TIC0	175	192	yes	yes	3;4	9.0127e-22	145.8	20	1511900000	1511900000			47	62
GIDGRPGP	GNVGPAGKEGPAGLPGIDGRPGPIGPAGAR	EGPAGLPGIDGRPGPIGPAGARGEPGNIGF	P	G	I	G	P	I	0	1	0	1	0	0	0	3	0	1	0	0	0	0	2	0	0	0	0	0	0	0	8	1	767.393	G3TIC0	G3TIC0	472	479	yes	yes	2	0.0026659	84.244	5	0	0			48	62
GILGLPGSRGERGLP	GPPGTPGPQGILGPPGILGLPGSRGERGLP	GILGLPGSRGERGLPGVAGAVGEPGPLGIA	P	G	I	L	P	G	0	2	0	0	0	0	1	5	0	1	3	0	0	0	2	1	0	0	0	0	0	0	15	1	1477.84	G3TIC0	G3TIC0	871	885	yes	yes	2;3	6.4933e-89	208.63	2	5618500	5618500			49	62
GLAGQHGDQGSP	GLPGFKGHNGLQGLPGLAGQHGDQGSPGSV	GLPGLAGQHGDQGSPGSVGPAGPRGPAGPS	P	G	L	S	P	G	1	0	0	1	0	2	0	4	1	0	1	0	0	0	1	1	0	0	0	0	0	0	12	1	1122.51	G3TIC0	G3TIC0	1033	1044	yes	yes	2	0.0011499	98.033	3	86381000	86381000			50	62
GLPGFKGIRGHNGLDGLKGQP	GVVGPQGARGFPGTPGLPGFKGIRGHNGLD	GIRGHNGLDGLKGQPGAPGVKGEPGAPGEN	P	G	L	Q	P	G	0	1	1	1	0	1	0	7	1	1	3	2	0	1	2	0	0	0	0	0	0	0	21	1	2117.15	G3TIC0	G3TIC0	172	192	yes	yes	3;4	0.00016394	73.688	9	437260000	437260000			51	62
GLRGGPGSRGLP	GSSGEAGSAGPAGPPGLRGGPGSRGLPGAD	GPPGLRGGPGSRGLPGADGRAGVMGPPGSR	P	G	L	L	P	G	0	2	0	0	0	0	0	5	0	0	2	0	0	0	2	1	0	0	0	0	0	0	12	1	1122.63	G3TIC0	G3TIC0	397	408	yes	yes	3	0.0078932	73.36	1	30378000	30378000			52	62
GLVSGWTVNGTELGDSLVKLP	PEKDFAEHVLIPRKAGLVSGWTVNGTELGD	TVNGTELGDSLVKLPVTRLDSEECEEVLNV	A	G	L	L	P	V	0	0	1	1	0	0	1	4	0	0	4	1	0	0	1	2	2	1	0	3	0	0	21	0	2141.14	G3TZX1;G3UCI6	G3TZX1	275	295	yes	no	2;3	0.00022361	72.359	2	2401100	2401100			53	81
GMKGHRGFSGLDGA	GPQGARGLPGTAGLPGMKGHRGFSGLDGAK	PGMKGHRGFSGLDGAKGDAGPAGPKGEPGS	P	G	M	G	A	K	1	1	0	1	0	0	0	5	1	0	1	1	1	1	0	1	0	0	0	0	0	0	14	0	1388.66	G3SSE0;G3UE48	G3SSE0	249	262	yes	no	3	0.00078623	88.163	2	181160000	181160000			54	14
GMKGHRGFSGLDGAKGDA	GPQGARGLPGTAGLPGMKGHRGFSGLDGAK	GHRGFSGLDGAKGDAGPAGPKGEPGSPGEN	P	G	M	D	A	G	2	1	0	2	0	0	0	6	1	0	1	2	1	1	0	1	0	0	0	0	0	0	18	1	1759.84	G3SSE0;G3UE48	G3SSE0	249	266	yes	no	3;4	0.0015471	69.935	3	137080000	137080000			55	14
GNIGFPGP	GRPGPIGPAGARGEPGNIGFPGPKGPAGDP	AGARGEPGNIGFPGPKGPAGDPGKNGDKGH	P	G	N	G	P	K	0	0	1	0	0	0	0	3	0	1	0	0	0	1	2	0	0	0	0	0	0	0	8	1	757.376	G3TIC0	G3TIC0	490	497	yes	yes	1	3.501e-14	118.42	1	19573000	19573000			56	62
GNLNFEFQVAKKEGP	EPTGHDNKDICKSDAGNLNFEFQVAKKEGP	GNLNFEFQVAKKEGPWWHCNRCSVKNAATA	A	G	N	G	P	W	1	0	2	0	0	1	2	2	0	0	1	2	0	2	1	0	0	0	0	1	0	0	15	1	1676.85	G3SMA8	G3SMA8	1334	1348	yes	yes	2	0.011876	65.719	1	1531400000	1531400000			57	3
GNYILKVSVNP	ADIDCQWIDITDVKPGNYILKVSVNPSYLV	DVKPGNYILKVSVNPSYLVPESDYSNNVVR	P	G	N	N	P	S	0	0	2	0	0	0	0	1	0	1	1	1	0	0	1	1	0	0	1	2	0	0	11	0	1202.67	G3TEW9	G3TEW9	371	381	yes	yes	2	1.6576e-06	114.97	1	6230000	6230000			58	56
GPEGLRGIP	GKTGPVGPQGPSGKPGPEGLRGIPGPVGEQ	GPSGKPGPEGLRGIPGPVGEQGLPGAAGQD	P	G	P	I	P	G	0	1	0	0	0	0	1	3	0	1	1	0	0	0	2	0	0	0	0	0	0	0	9	1	894.492	G3T9F6	G3T9F6	1402	1410	yes	yes	2	8.3117e-06	117.72	1	42094000	42094000			59	40
GPETSHSDIQSTSKNVQTNIVTNQEIYSSQEFP	ETRQQEETHYKEEIPGPETSHSDIQSTSKN	NIVTNQEIYSSQEFPNRNLMEKSNIAENTF	P	G	P	F	P	N	0	0	3	1	0	4	3	1	1	3	0	1	0	1	2	6	4	0	1	2	0	0	33	1	3664.71	G3UIT9	G3UIT9	4369	4401	yes	yes	4	0.010815	40.837	1	30107000	30107000			60	90
GPMGLMGP	NFAAQYDAKGIGLGPGPMGLMGPRGPPGAT	KGIGLGPGPMGLMGPRGPPGATGPPGSPGF	P	G	P	G	P	R	0	0	0	0	0	0	0	3	0	0	1	0	2	0	2	0	0	0	0	0	0	0	8	1	758.346	G3TIC0	G3TIC0	91	98	yes	yes	2	0.0084308	100.91	1	36144000	36144000			61	62
GPQGFQGP	GPSGPRGLPGPPGAPGPQGFQGPPGEPGEP	PGPPGAPGPQGFQGPPGEPGEPGASGPMGP	P	G	P	G	P	P	0	0	0	0	0	2	0	3	0	0	0	0	0	1	2	0	0	0	0	0	0	0	8	1	786.366	G3SSE0;G3UE48	G3SSE0	183	190	yes	no	1	0.011651	93.593	1	28233000	28233000			62	14
GPQGIGGQRGVVGLP	GSPGADGPAGAPGTPGPQGIGGQRGVVGLP	GPQGIGGQRGVVGLPGQRGERGFPGLPGPS	P	G	P	L	P	G	0	1	0	0	0	2	0	6	0	1	1	0	0	0	2	0	0	0	0	2	0	0	15	1	1390.77	G3SSE0;G3UE48	G3SSE0	936	950	yes	no	2	2.8832e-147	229.17	4	212830000	212830000			63	14
GPSGGGYDFGYDGDFYRA	GPSGPPGPPGPPGPPGPSGGGYDFGYDGDF	GGGYDFGYDGDFYRADQPRSPPSLRPKDYE	P	G	P	R	A	D	1	1	0	3	0	0	0	6	0	0	0	0	0	2	1	1	0	0	3	0	0	0	18	1	1899.77	G3TIC0	G3TIC0	1102	1119	yes	yes	2	0	368.3	3	50792000	50792000			64	62
GQIGARGLP	GVKGEPGAPGENGTPGQIGARGLPGERGRV	GENGTPGQIGARGLPGERGRVGGPGPAGAR	P	G	Q	L	P	G	1	1	0	0	0	1	0	3	0	1	1	0	0	0	1	0	0	0	0	0	0	0	9	1	867.493	G3TIC0	G3TIC0	211	219	yes	yes	2	0.000442	121.52	1	562080000	562080000			65	62
GQRGERGFP	GPQGIGGQRGVVGLPGQRGERGFPGLPGPS	GVVGLPGQRGERGFPGLPGPSGEPGKQGPS	P	G	Q	F	P	G	0	2	0	0	0	1	1	3	0	0	0	0	0	1	1	0	0	0	0	0	0	0	9	0	1002.5	G3SSE0;G3UE48;G3T4X7;G3U4I1	G3SSE0	951	959	yes	no	2	7.5898e-06	115.71	2	174870000	174870000			66	14
GQRGERGFPGLP	GPQGIGGQRGVVGLPGQRGERGFPGLPGPS	GLPGQRGERGFPGLPGPSGEPGKQGPSGSS	P	G	Q	L	P	G	0	2	0	0	0	1	1	4	0	0	1	0	0	1	2	0	0	0	0	0	0	0	12	1	1269.66	G3SSE0;G3UE48;G3T4X7;G3U4I1	G3SSE0	951	962	yes	no	2;3	2.9531e-07	119.6	4	1017300000	1017300000			67	14
GVMGFPGP	GRPGPPGPPGARGQAGVMGFPGPKGAAGEP	PGARGQAGVMGFPGPKGAAGEPGKAGERGV	A	G	V	G	P	K	0	0	0	0	0	0	0	3	0	0	0	0	1	1	2	0	0	0	0	1	0	0	8	1	760.358	G3SSE0;G3UE48;G3T4X7;G3U4I1;CON__P04258;G3TH25	G3SSE0	564	571	yes	no	1	0.0012507	96.041	1	100680000	100680000			69	14
GVNDIQSSSSTSQNMSQISRQLNQSQVAWTGSRP	GHSGKAFSSSVVHVPGVNDIQSSSSTSQNM	RQLNQSQVAWTGSRPPFPGQSSKTQSSPFG	P	G	V	R	P	P	1	2	3	1	0	6	0	2	0	2	1	0	1	0	1	9	2	1	0	2	0	0	34	1	3677.75	G3TPC9;G3U662	G3TPC9	537	570	yes	no	4	0.0069198	47.537	1	43183000	43183000			70	71
GVSPVGP	GCPGKVEKAGEMEAPGVSPVGPSQPHTDVW	KAGEMEAPGVSPVGPSQPHTDVWSVIASPF	P	G	V	G	P	S	0	0	0	0	0	0	0	2	0	0	0	0	0	0	2	1	0	0	0	2	0	0	7	1	611.328	G3TS18	G3TS18	435	441	yes	yes	1	1.6393e-08	115.01	1	280140000	280140000			71	75
GYDYVGWSNHSFP	GLDDFRKSQELRVWPGYDYVGWSNHSFPSG	WPGYDYVGWSNHSFPSGYVEMEFEFDRLRA	P	G	Y	F	P	S	0	0	1	1	0	0	0	2	1	0	0	0	0	1	1	2	0	1	2	1	0	0	13	0	1527.64	G3U2V1;G3TEM1	G3U2V1	253	265	yes	no	2	0.013303	50.123	1	2563600	2563600			72	54
GYGTGYFQYGLP	YDTYERPRSGSRYRPGYGTGYFQYGLPDLV	YRPGYGTGYFQYGLPDLVPDPYYIQASTYV	P	G	Y	L	P	D	0	0	0	0	0	1	0	4	0	0	1	0	0	1	1	0	1	0	3	0	0	0	12	0	1321.6	G3TEW9	G3TEW9	198	209	yes	yes	2	2.7443e-07	141.39	1	17309000	17309000			73	56
GYKGRVTGWGNLKETWTA	VCLPDKEPLSKLLQAGYKGRVTGWGNLKET	GRVTGWGNLKETWTASTSEVQPSVLQVVHL	A	G	Y	T	A	S	1	1	1	0	0	0	1	4	0	0	1	2	0	0	0	0	3	2	1	1	0	0	18	0	2023.03	G3T5I1	G3T5I1	497	514	yes	yes	3	0.0021908	67.43	2	9464100	9464100			74	37
HLRELHLDNNKLIKVP	NSISAVDNGSLANTPHLRELHLDNNKLIKV	LRELHLDNNKLIKVPGGLAEHKYIQVVYLH	P	H	L	V	P	G	0	1	2	1	0	0	1	0	2	1	4	2	0	0	1	0	0	0	0	1	0	0	16	0	1938.12	G3SYR8	G3SYR8	271	286	yes	yes	4	1.4865e-16	129.93	1	3849600	3849600			75	29
IAFSNYIHP	DNLDRDIALLKLKKPIAFSNYIHPVCLPDK	LKLKKPIAFSNYIHPVCLPDKEPLSKLLQA	P	I	A	H	P	V	1	0	1	0	0	0	0	0	1	2	0	0	0	1	1	1	0	0	1	0	0	0	9	1	1060.53	G3T5I1	G3T5I1	473	481	yes	yes	2	3.2615e-06	124.34	3	70731000	70731000			76	37
IDGYLSHTELAP	IFPVHWQFGQLDQHPIDGYLSHTELAPLRA	QHPIDGYLSHTELAPLRAPLIPMEHCTTRF	P	I	D	A	P	L	1	0	0	1	0	0	1	1	1	1	2	0	0	0	1	1	1	0	1	0	0	0	12	1	1314.65	G3TJT8	G3TJT8	243	254	yes	yes	2	1.8087e-05	127.56	1	6488500	6488500			77	64
IGDQMLSYNLGRRLPA	GKLTIPVQRLLERQAIGDQMLSYNLGRRLP	GDQMLSYNLGRRLPADHVSGYLQFRVEVTS	A	I	G	P	A	D	1	2	1	1	0	1	0	2	0	1	3	0	1	0	1	1	0	0	1	0	0	0	16	1	1802.95	G3U5A3	G3U5A3	189	204	yes	yes	3	0.0066782	53.3	1	226030000	226030000			78	84
IGNVGAP	AGPPGPAGPTGAPGPIGNVGAPGPKGARGS	GPTGAPGPIGNVGAPGPKGARGSAGPPGAT	P	I	G	A	P	G	1	0	1	0	0	0	0	2	0	1	0	0	0	0	1	0	0	0	0	1	0	0	7	1	626.339	G3SSE0;G3UE48	G3SSE0	839	845	yes	no	1	0.0048764	79.935	1	167840000	167840000			79	14
IQSVYFFSGDKYYRVNLRTKRVDTVSPP	YDYDMDWLVPASCEPIQSVYFFSGDKYYRV	RVNLRTKRVDTVSPPYPRPIAQYWLGCPAP	P	I	Q	P	P	Y	0	3	1	2	0	1	0	1	0	1	1	2	0	2	2	3	2	0	3	4	0	0	28	1	3334.75	G3TMX5	G3TMX5	380	407	yes	yes	5	2.1113e-16	100.7	3	15294000	15294000			81	70
KDIFLGTFLYEYSRRHP	DYVEDKDVCKNYQEAKDIFLGTFLYEYSRR	IFLGTFLYEYSRRHPEYSAFLLLRIAKEYE	A	K	D	H	P	E	0	2	0	1	0	0	1	1	1	1	2	1	0	2	1	1	1	0	2	0	0	0	17	0	2141.11	G3SMX8	G3SMX8	348	364	yes	yes	3;4	4.104e-54	179.81	2	32036000	32036000			82	5
KDLRWLYLSENALNTLQP	NNKIRELRAGAFQGAKDLRWLYLSENALNT	RWLYLSENALNTLQPAALDDVENLAKFHLD	A	K	D	Q	P	A	1	1	2	1	0	1	1	0	0	0	5	1	0	0	1	1	1	1	1	0	0	0	18	1	2173.15	G3T3V1	G3T3V1	171	188	yes	yes	3	6.6748e-22	123.41	1	2921600	2921600			83	33
KDTYNKKMEEICGGDKP	QATAEANNLAAVATAKDTYNKKMEEICGGD	TYNKKMEEICGGDKPFLAPSDLQTKHLELK	A	K	D	K	P	F	0	0	1	2	1	0	2	2	0	1	0	4	1	0	1	0	1	0	1	0	0	0	17	0	2011.93	G3TXP2;G3TC17	G3TXP2	364	380	yes	no	2	0.011979	45.915	1	7615200	7615200			84	49
KIDALKDTVLA	TECCHADDKAACLKPKIDALKDTVLASAAR	CLKPKIDALKDTVLASAARQRLKCANIHKF	P	K	I	L	A	S	2	0	0	2	0	0	0	0	0	1	2	2	0	0	0	0	1	0	0	1	0	0	11	1	1185.7	G3SMX8	G3SMX8	206	216	yes	yes	2	2.284e-19	160.97	1	3482500	3482500			86	5
KLIRDVWGIEGP	YCYELDEKAVRPGYPKLIRDVWGIEGPIDA	GYPKLIRDVWGIEGPIDAAFTRINCQGKTY	P	K	L	G	P	I	0	1	0	1	0	0	1	2	0	2	1	1	0	0	1	0	0	1	0	1	0	0	12	0	1381.77	G3TMX5;CON__Q3ZBS7	G3TMX5	191	202	yes	no	2;3	1.3756e-27	202.96	2	221830000	221830000			87	70
KQGHLPTILELGEGP	SLPQPFLLSLRKRSPKQGHLPTILELGEGP	KQGHLPTILELGEGPGSGEEAWDGTQEDPG	P	K	Q	G	P	G	0	0	0	0	0	1	2	3	1	1	3	1	0	0	2	0	1	0	0	0	0	0	15	1	1587.86	G3SWW7	G3SWW7	210	224	yes	yes	2	0.0090713	72.006	1	1382400	1382400			88	23
KVLDAFTP	LERCCAAADPHACYAKVLDAFTPLVEEPQG	DPHACYAKVLDAFTPLVEEPQGLVKQNCEH	A	K	V	T	P	L	1	0	0	1	0	0	0	0	0	0	1	1	0	1	1	0	1	0	0	1	0	0	8	1	889.491	G3SMX8	G3SMX8	397	404	yes	yes	2	0.01082	58.782	1	0	0			89	5
LDIGGADQEFGLDIGP	KTNKPSRLPILDIAPLDIGGADQEFGLDIG	DIGGADQEFGLDIGPVCFK___________	P	L	D	G	P	V	1	0	0	3	0	1	1	4	0	2	2	0	0	1	1	0	0	0	0	0	0	0	16	1	1615.77	G3TIC0	G3TIC0	1347	1362	yes	yes	2	2.8659e-62	139.86	1	0	0			90	62
LELFQGEKYDGPP	EFILANEQSTFLYSALELFQGEKYDGPPVD	SALELFQGEKYDGPPVDVWSLGVILYLVVS	A	L	E	P	P	V	0	0	0	1	0	1	2	2	0	0	2	1	0	1	2	0	0	0	1	0	0	0	13	1	1491.72	G3U4A7;G3UNJ6	G3U4A7	159	171	yes	no	2	0.01249	52.255	1	39883000	39883000			91	83
LEVPQHLP	VTERVIQPNEGVLNPLEVPQHLPNAHYVMV	NEGVLNPLEVPQHLPNAHYVMVRERERVLA	P	L	E	L	P	N	0	0	0	0	0	1	1	0	1	0	2	0	0	0	2	0	0	0	0	1	0	0	8	1	931.513	G3UAT3	G3UAT3	1006	1013	yes	yes	2	0.012343	57.559	1	0	0			92	88
LHTFPQLQVEQSGEGSP	KVLKRLSLSPALQDALHTFPQLQVEQSGEG	TFPQLQVEQSGEGSPEDGAVRLRPAGEPYN	A	L	H	S	P	E	0	0	0	0	0	3	2	2	1	0	2	0	0	1	2	2	1	0	0	1	0	0	17	1	1852.9	G3TG88	G3TG88	1699	1715	yes	yes	2	0.0099057	48.004	1	15548000	15548000			93	58
LLGYREP	CLAQLWDCHLASPSPLLGYREPNCDDPETE	CHLASPSPLLGYREPNCDDPETEQVAKAAV	P	L	L	E	P	N	0	1	0	0	0	0	1	1	0	0	2	0	0	0	1	0	0	0	1	0	0	0	7	0	846.46	G3T019	G3T019	24	30	yes	yes	2	0.0051317	85.265	1	90027000	90027000			95	30
LLLLLFLRP	______________________________	SRLLPALLLLLFLRPSGPQGQGPGSGGPSG	A	L	L	R	P	S	0	1	0	0	0	0	0	0	0	0	6	0	0	1	1	0	0	0	0	0	0	0	9	0	1096.74	G3UCF5	G3UCF5	9	17	yes	yes	2	0.0138	83.801	1	4636700	4636700			96	89
LNFLDLFRP	SRVVRNTVPFFFHEPLNFLDLFRPFSDLIQ	FFFHEPLNFLDLFRPFSDLIQQAQQAMDIS	P	L	N	R	P	F	0	1	1	1	0	0	0	0	0	0	3	0	0	2	1	0	0	0	0	0	0	0	9	0	1133.62	G3T7J1	G3T7J1	205	213	yes	yes	2	6.3955e-06	113.71	2	11350000	11350000			97	38
LNYLNIMSPWMCIWLVFGA	LIAMALDRYVAICKPLNYLNIMSPWMCIWL	NIMSPWMCIWLVFGAWVFGIIHSGFQLAFV	P	L	N	G	A	W	1	0	2	0	1	0	0	1	0	2	3	0	2	1	1	1	0	2	1	1	0	0	19	1	2327.13	G3UNQ6	G3UNQ6	130	148	yes	yes	3	0.0070864	50.966	1	110700000	110700000			98	91
LPDETEVVEETVA	LCLAGRALAVPQQEALPDETEVVEETVAEV	EALPDETEVVEETVAEVAEVPVGANPVQVE	A	L	P	V	A	E	1	0	0	1	0	0	4	0	0	0	1	0	0	0	1	0	2	0	0	3	0	0	13	1	1429.68	G3TJT8	G3TJT8	24	36	yes	yes	2	0.0046732	85.676	1	6967700	6967700			99	64
LQLRLLLRIP	LIGRIGTKIMPPALALQLRLLLRIPLYSFS	PPALALQLRLLLRIPLYSFSMVLVDKHGTD	A	L	Q	I	P	L	0	2	0	0	0	1	0	0	0	1	5	0	0	0	1	0	0	0	0	0	0	0	10	0	1233.83	G3SRF7	G3SRF7	410	419	yes	yes	3	0.0016691	93.649	1	2368600	2368600			100	12
LSKDLDFSKSVP	QGSPCLAWASSEAKALSKDLDFSKSVPLVE	AKALSKDLDFSKSVPLVENYCRNPDGDAEG	A	L	S	V	P	L	0	0	0	2	0	0	0	0	0	0	2	2	0	1	1	3	0	0	0	1	0	0	12	0	1334.71	G3T5I1	G3T5I1	246	257	yes	yes	2;3	0.0014199	123.11	2	61324000	61324000			101	37
LTGSTSIIFFLPQKA	YGLDSDLNCKIAQLPLTGSTSIIFFLPQKA	LTGSTSIIFFLPQKATQNLTMIEESLTSEF	P	L	T	K	A	T	1	0	0	0	0	1	0	1	0	2	2	1	0	2	1	2	2	0	0	0	0	0	15	1	1621.91	G3TEY6	G3TEY6	267	281	yes	yes	2	3.6054e-71	194.5	2	14112000	14112000			103	57
LTLNSYVTP	NKYNHDIALLELDKPLTLNSYVTPICVADR	LELDKPLTLNSYVTPICVADREYTNIFLKF	P	L	T	T	P	I	0	0	1	0	0	0	0	0	0	0	2	0	0	0	1	1	2	0	1	1	0	0	9	0	1006.53	G3TV86;G3SX39	G3TV86	298	306	yes	no	2	0.012505	68.312	1	1409200	1409200			104	24
LVDIMFNDFGEA	KTVLEIDTPKVEQVPLVDIMFNDFGEASQK	QVPLVDIMFNDFGEASQKFGFEVGPACFMG	P	L	V	E	A	S	1	0	1	2	0	0	1	1	0	1	1	0	1	2	0	0	0	0	0	1	0	0	12	0	1369.62	G3U7X8;G3T4M5	G3U7X8	1315	1326	yes	no	2	0.011276	66.435	1	4012100	4012100			105	35
LVGEPGP	KCPGPIITYHSVTVPLVGEPGPKEENVDVE	TYHSVTVPLVGEPGPKEENVDVEGLDPAPT	P	L	V	G	P	K	0	0	0	0	0	0	1	2	0	0	1	0	0	0	2	0	0	0	0	1	0	0	7	1	667.354	G3TB95	G3TB95	221	227	yes	yes	1	1.651e-84	166.66	1	370460000	370460000			106	47
LVLVNNRISKIHEKA	ELRKDDFKGLQHLYALVLVNNRISKIHEKA	LVLVNNRISKIHEKAFSPLRKLQKLYISKN	A	L	V	K	A	F	1	1	2	0	0	0	1	0	1	2	2	2	0	0	0	1	0	0	0	2	0	0	15	0	1733.03	G3SQ12	G3SQ12	120	134	yes	yes	4	0.005908	60.474	1	5907300	5907300			107	10
LVNLFILQLNNNKIRELRAGA	DHNKVTELPRGLLSPLVNLFILQLNNNKIR	LQLNNNKIRELRAGAFQGAKDLRWLYLSEN	P	L	V	G	A	F	2	2	4	0	0	1	1	1	0	2	5	1	0	1	0	0	0	0	0	1	0	0	21	1	2408.4	G3T3V1	G3T3V1	146	166	yes	yes	4	2.1976e-21	123.41	4	8184200	8184200			108	33
MLQNYLRLVEQYHNVIFHGP	GCLSSVTYASMIPLPMLQNYLRLVEQYHNV	LRLVEQYHNVIFHGPEGSLQDYIAHQLALC	P	M	L	G	P	E	0	1	2	0	0	2	1	1	2	1	3	0	1	1	1	0	0	0	2	2	0	0	20	0	2470.26	G3SWU9;Q108T9	G3SWU9	1075	1094	yes	no	4	0.013125	40.085	1	63292000	63292000			109	22
NDNIVVNSCQVKFRLRHTPGP	GYYAPGIVSTRNLNPNDNIVVNSCQVKFRL	NSCQVKFRLRHTPGPTHLGPTAFTSTSLEE	P	N	D	G	P	T	0	2	3	1	1	1	0	1	1	1	1	1	0	1	2	1	1	0	0	3	0	0	21	1	2450.26	G3TS31	G3TS31	1657	1677	yes	yes	5	0.012238	48.477	1	28812000	28812000			110	76
NEISILLLGVA	AQMKGKIARSTREMPNEISILLLGVAYFKG	REMPNEISILLLGVAYFKGQWVTKFDSRKT	P	N	E	V	A	Y	1	0	1	0	0	0	1	1	0	2	3	0	0	0	0	1	0	0	0	1	0	0	11	0	1140.68	G3TEY6	G3TEY6	200	210	yes	yes	2	1.9229e-13	155.07	2	131550000	131550000			111	57
NTAITQMTFLRLLSKEA	MNRGSQFVYGDHQSPNTAITQMTFLRLLSK	AITQMTFLRLLSKEASQNITYICKNSVGYM	P	N	T	E	A	S	2	1	1	0	0	1	1	0	0	1	3	1	1	1	0	1	3	0	0	0	0	0	17	1	1936.05	G3SY10;G3TS89	G3SY10	1340	1356	yes	no	3	3.264e-11	113.33	2	11491000	11491000			113	26
NVMVFVAELFWWFENVKP	LTLEDMLYAPLVLKPNVMVFVAELFWWFEN	VFVAELFWWFENVKPDFVQPRDIQELKDAK	P	N	V	K	P	D	1	0	2	0	0	0	2	0	0	0	1	1	1	3	1	0	0	2	0	4	0	0	18	1	2254.13	G3U0N0;G3SRP6	G3U0N0	265	282	yes	no	2	0.011088	43.68	1	14375000	14375000			114	13
PGKDGLNGLP	SGPAGPRGPPGSAGAPGKDGLNGLPGPIGP	GSAGAPGKDGLNGLPGPIGPPGPRGRTGDA	A	P	G	L	P	G	0	0	1	1	0	0	0	3	0	0	2	1	0	0	2	0	0	0	0	0	0	0	10	1	966.513	G3SSE0;G3UE48	G3SSE0	1136	1145	yes	no	2	0.010732	77.732	1	21168000	21168000			115	14
PGQQQRTRRP	YEHTSLGAYGLYSGPPGQQQRTRRPKLQHS	LYSGPPGQQQRTRRPKLQHSTSILRKQAEE	P	P	G	R	P	K	0	3	0	0	0	3	0	1	0	0	0	0	0	0	2	0	1	0	0	0	0	0	10	1	1222.66	G3TJ33;G3UKQ0	G3TJ33	73	82	yes	no	2	7.7296e-05	107.66	1	56246000	56246000			116	63
PGVLSFTQQGWEQVLA	______________________________	GVLSFTQQGWEQVLAKMKRALVYLDAACAE	A	P	G	L	A	K	1	0	0	0	0	3	1	2	0	0	2	0	0	1	1	1	1	1	0	2	0	0	16	1	1758.89	G3TSB3	G3TSB3	4	19	yes	yes	2	0.0026562	73.841	1	88006000	88006000			117	77
PSTQQVKTP	RKSMAPEPTQSSTVAPSTQQVKTPQTSNAP	QSSTVAPSTQQVKTPQTSNAPDLNDAIVKL	A	P	S	T	P	Q	0	0	0	0	0	2	0	0	0	0	0	1	0	0	2	1	2	0	0	1	0	0	9	1	984.524	G3SNG7	G3SNG7	286	294	yes	yes	2	2.2012e-11	105.12	4	121350000	121350000			118	6
QEHFSQIGSNIP	TLKSDSNRDALRQEAQEHFSQIGSNIPKKV	QEAQEHFSQIGSNIPKKVFKTAVPVEPKCN	A	Q	E	I	P	K	0	0	1	0	0	2	1	1	1	2	0	0	0	1	1	2	0	0	0	0	0	0	12	0	1355.65	G3TB85	G3TB85	414	425	yes	yes	2	0.011051	67.563	2	1264900000	1264900000			119	46
QGIGGQRGVVGLP	PGADGPAGAPGTPGPQGIGGQRGVVGLPGQ	GPQGIGGQRGVVGLPGQRGERGFPGLPGPS	P	Q	G	L	P	G	0	1	0	0	0	2	0	5	0	1	1	0	0	0	1	0	0	0	0	2	0	0	13	0	1236.69	G3SSE0;G3UE48	G3SSE0	938	950	yes	no	2	1.2734e-44	177.3	1	42135000	42135000			120	14
QGILGPP	SGEPGTAGPPGTPGPQGILGPPGILGLPGS	GPPGTPGPQGILGPPGILGLPGSRGERGLP	P	Q	G	P	P	G	0	0	0	0	0	1	0	2	0	1	1	0	0	0	2	0	0	0	0	0	0	0	7	1	680.386	G3TIC0	G3TIC0	864	870	yes	yes	1	6.1187e-21	126.25	2	111750000	111750000			121	62
QLEADGTFFLYSKLTMP	NQQPEPEKSYENTEPQLEADGTFFLYSKLT	EADGTFFLYSKLTMPKDRWQHGDIFTCVVL	P	Q	L	M	P	K	1	0	0	1	0	1	1	1	0	0	3	1	1	2	1	1	2	0	1	0	0	0	17	1	1959.97	G3TWP5	G3TWP5	284	300	yes	yes	3	0.0035602	66.965	1	1275300	1275300			122	79
QLHQNQYYDTTLP	LHILHNQYVLALKGAQLHQNQYYDTTLPLL	GAQLHQNQYYDTTLPLLLDSLQKMQEEMIK	A	Q	L	L	P	L	0	0	1	1	0	3	0	0	1	0	2	0	0	0	1	0	2	0	2	0	0	0	13	0	1619.76	G3TWV6;G3TAN0	G3TWV6	193	205	yes	no	2	0.014004	58.676	1	16174000	16174000			123	44
QLLDDQGPEREDSRKNYCHLRDETP	QTKKPTSSKPQLKQPQLLDDQGPEREDSRK	EDSRKNYCHLRDETPERKSGQEKPRSVSTE	P	Q	L	T	P	E	0	3	1	4	1	2	3	1	1	0	3	1	0	0	2	1	1	0	1	0	0	0	25	1	3070.42	G3UNG7;G3SUF2	G3UNG7	1092	1116	yes	no	3	0.0022457	63.726	1	354090000	354090000			124	18
QLSYGYDEKSA	PGPPGPPGLGGNFAPQLSYGYDEKSAGGIS	NFAPQLSYGYDEKSAGGISVPGPMGPSGPR	P	Q	L	S	A	G	1	0	0	1	0	1	1	1	0	0	1	1	0	0	0	2	0	0	2	0	0	0	11	0	1259.57	G3SSE0;G3UE48	G3SSE0	148	158	yes	no	2	1.395e-06	110.88	1	17354000	17354000			125	14
QLSYGYDEKSAGGISVP	PGPPGPPGLGGNFAPQLSYGYDEKSAGGIS	SYGYDEKSAGGISVPGPMGPSGPRGLPGPP	P	Q	L	V	P	G	1	0	0	1	0	1	1	3	0	1	1	1	0	0	1	3	0	0	2	1	0	0	17	1	1769.85	G3SSE0;G3UE48	G3SSE0	148	164	yes	no	2	3.7419e-42	161.94	47	155110000	155110000			126	14
QLVLLPP	QSNGSYYKIVEVSRAQLVLLPPSAYVEFAV	KIVEVSRAQLVLLPPSAYVEFAVAATDCVA	A	Q	L	P	P	S	0	0	0	0	0	1	0	0	0	0	3	0	0	0	2	0	0	0	0	1	0	0	7	1	778.495	G3T019	G3T019	189	195	yes	yes	1	0.0050846	95.378	1	17454000	17454000			127	30
QPQTLGQSVLQVEMDCDLSTSLQP	EGLTGDPFHLPLLCPQPQTLGQSVLQVEMD	LQVEMDCDLSTSLQPLFFSVDANCDGMSHH	P	Q	P	Q	P	L	0	0	0	2	1	5	1	1	0	0	4	0	1	0	2	3	2	0	0	2	0	0	24	1	2673.26	G3SMN9	G3SMN9	393	416	yes	yes	3	0.0033407	61.703	1	993790000	993790000			128	4
QQQTPQEQTP	NTAQTVHIWDPQQQPQQQTPQEQTPPPQQQ	PQQQPQQQTPQEQTPPPQQQQQQLQVTCSA	P	Q	Q	T	P	P	0	0	0	0	0	5	1	0	0	0	0	0	0	0	2	0	2	0	0	0	0	0	10	1	1183.55	G3TA67	G3TA67	424	433	yes	yes	2	0.0013988	94.302	2	1331200000	1331200000			129	42
QVTRGDVFTLP	YYQSCCTDYIAECKPQVTRGDVFTLPEDEY	ECKPQVTRGDVFTLPEDEYGTYDYRAEIKD	P	Q	V	L	P	E	0	1	0	1	0	1	0	1	0	0	1	0	0	1	1	0	2	0	0	2	0	0	11	0	1231.66	G3TMX5	G3TMX5	61	71	yes	yes	2	2.8761e-06	112.41	1	3250000	3250000			130	70
RDFEKNYNMYIFPVHWQFGQLDQHP	EKRLEAGDHPVELLARDFEKNYNMYIFPVH	IFPVHWQFGQLDQHPIDGYLSHTELAPLRA	A	R	D	H	P	I	0	1	2	2	0	3	1	1	2	1	1	1	1	3	2	0	0	1	2	1	0	0	25	1	3208.5	G3TJT8	G3TJT8	218	242	yes	yes	4	9.0071e-15	93.093	1	4525800	4525800			131	64
RGDKGETGEQGDRGLKGHRGFSGLQGPP	AGPAGVRGPAGPQGPRGDKGETGEQGDRGL	GLKGHRGFSGLQGPPGPPGSPGEQGPSGAS	P	R	G	P	P	G	0	3	0	2	0	2	2	9	1	0	2	2	0	1	2	1	1	0	0	0	0	0	28	1	2892.43	G3SSE0;G3UE48	G3SSE0	1079	1106	yes	no	5	4.3996e-12	89.979	2	111570000	111570000			132	14
RGLPGFKGHNGLQGLP	QGARGDKGEAGDKGPRGLPGFKGHNGLQGL	GLPGFKGHNGLQGLPGLAGQHGDQGSPGSV	P	R	G	L	P	G	0	1	1	0	0	1	0	5	1	0	3	1	0	1	2	0	0	0	0	0	0	0	16	1	1646.9	G3TIC0	G3TIC0	1017	1032	yes	yes	3;4	5.2696e-06	94.728	5	119820000	119820000			133	62
RLDLTSNRLQKLPP	DHIAEGTFADLQKLARLDLTSNRLQKLPPD	ARLDLTSNRLQKLPPDPIFARSQASALTAT	A	R	L	P	P	D	0	2	1	1	0	1	0	0	0	0	4	1	0	0	2	1	1	0	0	0	0	0	14	1	1649.96	G5E7B4	G5E7B4	201	214	yes	yes	3	0.013918	44.367	1	22453000	22453000			134	92
RSPVMQEEIFGP	AARYIVPTILVDVDPRSPVMQEEIFGPVLP	VDPRSPVMQEEIFGPVLPIVCVSSLDKAIQ	P	R	S	G	P	V	0	1	0	0	0	1	2	1	0	1	0	0	1	1	2	1	0	0	0	1	0	0	12	1	1388.68	G3SRD0	G3SRD0	337	348	yes	yes	2	0.0091858	67.993	1	44158000	44158000			135	11
RVTGLVLFRQLAP	ACSVQPSASIGAAQPRVTGLVLFRQLAPGA	QPRVTGLVLFRQLAPGAKLEAFLDLEGFTA	P	R	V	A	P	G	1	2	0	0	0	1	0	1	0	0	3	0	0	1	1	0	1	0	0	2	0	0	13	1	1468.89	G3TMG2	G3TMG2	80	92	yes	yes	3	0.0026193	77.527	1	3659900	3659900			136	68
SDVSLYRITWAP	EVTPETFRGTWDHGASDVSLYRITWAPFGS	HGASDVSLYRITWAPFGSSDKMETILNGDE	A	S	D	A	P	F	1	1	0	1	0	0	0	0	0	1	1	0	0	0	1	2	1	1	1	1	0	0	12	1	1406.72	G3TSM2;G3TVS2;G3T503;G3UA80	G3TSM2	613	624	yes	no	2	6.1524e-06	135.86	1	1137500	1137500			137	36
SFEENERKFFGVYLYEVARRHP	ALPPLVRPPADALCASFEENERKFFGVYLY	KFFGVYLYEVARRHPYFYAPELIYYSEKYK	A	S	F	H	P	Y	1	3	1	0	0	0	4	1	1	0	1	1	0	3	1	1	0	0	2	2	0	0	22	1	2772.38	G3SMX8	G3SMX8	151	172	yes	yes	4;5	2.6276e-26	140.64	8	81104000	81104000			138	5
SGAFDFSFLP	GPPGPPGPPGPPGPPSGAFDFSFLPQPPQE	PPGPPSGAFDFSFLPQPPQEKAHDGGRYYR	P	S	G	L	P	Q	1	0	0	1	0	0	0	1	0	0	1	0	0	3	1	2	0	0	0	0	0	0	10	1	1086.5	G3SSE0;G3UE48	G3SSE0	1179	1188	yes	no	1;2	4.199e-23	129.4	7	5609400000	5609400000			139	14
SGARGERGFP	PGEQGVPGDLGAPGPSGARGERGFPGERGV	GAPGPSGARGERGFPGERGVQGPPGPAGPR	P	S	G	F	P	G	1	2	0	0	0	0	1	3	0	0	0	0	0	1	1	1	0	0	0	0	0	0	10	1	1032.51	G3SSE0;G3UE48	G3SSE0	659	668	yes	no	3	0.0050451	82.803	1	263840000	263840000			140	14
SGGGYDFGYDGDFYRA	SGPPGPPGPPGPPGPSGGGYDFGYDGDFYR	GGGYDFGYDGDFYRADQPRSPPSLRPKDYE	P	S	G	R	A	D	1	1	0	3	0	0	0	5	0	0	0	0	0	2	0	1	0	0	3	0	0	0	16	0	1745.7	G3TIC0	G3TIC0	1104	1119	yes	yes	2;3	0	318.84	13	2032300000	2032300000			141	62
SHSLERMDLRSERGHP	KITFKIAVEDGDRIPSHSLERMDLRSERGH	HSLERMDLRSERGHPQHTDSGEEHLEGREA	P	S	H	H	P	Q	0	3	0	1	0	0	2	1	2	0	2	0	1	0	1	3	0	0	0	0	0	0	16	0	1905.92	G3TJX0	G3TJX0	34	49	yes	yes	2	0.012891	55.401	1	898620000	898620000			142	65
SIFIFPP	CPECKCPAPECLGGPSIFIFPPKAKDTLVI	APECLGGPSIFIFPPKAKDTLVITRTPEVT	P	S	I	P	P	K	0	0	0	0	0	0	0	0	0	2	0	0	0	2	2	1	0	0	0	0	0	0	7	1	819.453	G3TWP5;G3TVI8;G3U8J5;G3TSP3	G3TWP5	124	130	no	no	1;2	9.9969e-53	154.44	4	58039000	58039000			143	79;86;78
SILQYLRIP	YVSGWGKVFNRGRSASILQYLRIPLVDRAM	NRGRSASILQYLRIPLVDRAMCLRSTKFTI	A	S	I	I	P	L	0	1	0	0	0	1	0	0	0	2	2	0	0	0	1	1	0	0	1	0	0	0	9	0	1101.65	G3TV86;G3SX39	G3TV86	340	348	yes	no	2	0.00015805	107.01	2	279180000	279180000			144	24
SLGCISRYSAGSVYYYP	AVDLFLLSGQYSDLASLGCISRYSAGSVYY	GCISRYSAGSVYYYPSYHHQHNPVQVQKLQ	A	S	L	Y	P	S	1	1	0	0	1	0	0	2	0	1	1	0	0	0	1	4	0	0	4	1	0	0	17	1	1941.89	G3SVJ3	G3SVJ3	420	436	yes	yes	2	0.001118	76.143	1	30683000	30683000			145	21
SLISDRWLLTAA	WQVGLFFLTHLFCGASLISDRWLLTAAHCR	CGASLISDRWLLTAAHCRKRYLWARLGEHH	A	S	L	A	A	H	2	1	0	1	0	0	0	0	0	1	3	0	0	0	0	2	1	1	0	0	0	0	12	1	1344.74	G3TM32	G3TM32	51	62	yes	yes	2	1.0779e-06	117.52	2	25535000	25535000			146	67
SLIYTLQNNLQYVAISNLP	AVLVQYVDTLKLAVPSLIYTLQNNLQYVAI	TLQNNLQYVAISNLPAATFQVTYQLKILTT	P	S	L	L	P	A	1	0	3	0	0	2	0	0	0	2	4	0	0	0	1	2	1	0	2	1	0	0	19	1	2163.16	G3T071	G3T071	119	137	yes	yes	4	0.010181	42.382	1	45169000	45169000			147	31
SNPWSSSGLSGKSSGTVSVISKINSVGSSSTSSSGLTGNYIP	IRNGILPNPGKDFIPSNPWSSSGLSGKSSG	SSSTSSSGLTGNYIPSFLKKEIGSAMQRVH	P	S	N	I	P	S	0	0	3	0	0	0	0	6	0	3	2	2	0	0	2	16	3	1	1	3	0	0	42	1	4059.99	G3SVD5	G3SVD5	516	557	yes	yes	4	0.0014994	43.271	1	71425000	71425000			148	19
SPLGGQQEHERSGQKA	HMFDHFCKKEPKPEPSPLGGQQEHERSGQK	PLGGQQEHERSGQKAEEPHKELDASRLFGE	P	S	P	K	A	E	1	1	0	0	0	3	2	3	1	0	1	1	0	0	1	2	0	0	0	0	0	0	16	1	1707.83	G3T9B4	G3T9B4	214	229	yes	yes	2	0.00014647	82.417	1	77989000	77989000			149	39
SPLLGYREP	LLCLAQLWDCHLASPSPLLGYREPNCDDPE	CHLASPSPLLGYREPNCDDPETEQVAKAAV	P	S	P	E	P	N	0	1	0	0	0	0	1	1	0	0	2	0	0	0	2	1	0	0	1	0	0	0	9	1	1030.54	G3T019	G3T019	22	30	yes	yes	2	6.0466e-06	107.15	1	57155000	57155000			150	30
SQKFGFEVGP	QVPLVDIMFNDFGEASQKFGFEVGPACFMG	DFGEASQKFGFEVGPACFMG__________	A	S	Q	G	P	A	0	0	0	0	0	1	1	2	0	0	0	1	0	2	1	1	0	0	0	1	0	0	10	0	1094.54	G3U7X8;G3T4M5	G3U7X8	1327	1336	yes	no	2	4.582e-06	111.46	1	13165000	13165000			151	35
SRGLTNHGQTRHMGP	HNGTDGNMKKRLLMPSRGLTNHGQTRHMGP	SRGLTNHGQTRHMGPSRNLLLNGKSYPTKV	P	S	R	G	P	S	0	2	1	0	0	1	0	3	2	0	1	0	1	0	1	1	2	0	0	0	0	0	15	0	1647.8	G3TGR0;G3UMI5	G3TGR0	602	616	yes	no	2	0.0098203	50.292	1	48295000	48295000			152	60
SVLQVVHLP	NLKETWTASTSEVQPSVLQVVHLPIVERPV	TSEVQPSVLQVVHLPIVERPVCKASTRIRI	P	S	V	L	P	I	0	0	0	0	0	1	0	0	1	0	2	0	0	0	1	1	0	0	0	3	0	0	9	0	990.586	G3T5I1	G3T5I1	522	530	yes	yes	2	0.00033765	103.83	2	352070000	352070000			154	37
TGPIGSRGP	RGERGPPGQSGAAGPTGPIGSRGPSGPPGP	SGAAGPTGPIGSRGPSGPPGPDGNKGEPGV	P	T	G	G	P	S	0	1	0	0	0	0	0	3	0	1	0	0	0	0	2	1	1	0	0	0	0	0	9	1	840.445	G3TIC0	G3TIC0	603	611	yes	yes	2	6.8711e-10	158.07	1	96471000	96471000			155	62
TLRELHLDNNKLSRVP	NQIRMIENGSLSFLPTLRELHLDNNKLSRV	LRELHLDNNKLSRVPAGLPDLKLLQVVYLH	P	T	L	V	P	A	0	2	2	1	0	0	1	0	1	0	4	1	0	0	1	1	1	0	0	1	0	0	16	0	1904.06	G3SQ12	G3SQ12	279	294	yes	yes	4	9.0022e-82	195.25	1	29193000	29193000			156	10
TLTEKVGGEDVA	KCNLLAEKQYGFCKATLTEKVGGEDVAVTC	CKATLTEKVGGEDVAVTCMVFQTQPVVPQP	A	T	L	V	A	V	1	0	0	1	0	0	2	2	0	0	1	1	0	0	0	0	2	0	0	2	0	0	12	0	1217.61	G3T019	G3T019	233	244	yes	yes	2	2.858e-06	124.33	1	298470000	298470000			157	30
TNGFLDTKVYFAGLP	EAVMNINKPGSLFKPTNGFLDTKVYFAGLP	TNGFLDTKVYFAGLPRNVENALIRPINPRL	P	T	N	L	P	R	1	0	1	1	0	0	0	2	0	0	2	1	0	2	1	0	2	0	1	1	0	0	15	1	1641.84	G3T9K5	G3T9K5	419	433	yes	yes	2	1.6332e-14	145.55	2	2773900	2773900			158	41
TTLGSYTVQMVKMQRVPGP	LFMMSQQQGQRFKRATTLGSYTVQMVKMQR	SYTVQMVKMQRVPGPKDPAELTYYTLYNGK	A	T	T	G	P	K	0	1	0	0	0	2	0	2	0	0	1	1	2	0	2	1	3	0	1	3	0	0	19	1	2092.08	G3U9R8;G3TQE7	G3U9R8	99	117	yes	no	4	0.011318	41.412	2	182190000	182190000			159	74
VDYINAHVLHGYKHVLNQIDEVKVWSP	PNCDDPETEQVAKAAVDYINAHVLHGYKHV	KHVLNQIDEVKVWSPDPTREVFELELDTLE	A	V	D	S	P	D	1	0	2	2	0	1	1	1	3	2	2	2	0	0	1	1	0	1	2	5	0	0	27	1	3172.65	G3T019	G3T019	45	71	yes	yes	4	3.3562e-05	73.865	2	5711000	5711000			160	30
VGVVQMTFLRLLSA	KRGKLLSYVDAEGNPVGVVQMTFLRLLSAS	PVGVVQMTFLRLLSASAHQNVTYNCYQSVA	P	V	G	S	A	S	1	1	0	0	0	1	0	1	0	0	3	0	1	1	0	1	1	0	0	3	0	0	14	0	1532.87	G3U7X8;G3T4M5	G3U7X8	1226	1239	yes	no	2	6.8623e-26	163.09	2	45077000	45077000			161	35
VLEDFRQSLLP	KALEHLSALGDKAKPVLEDFRQSLLPVFEN	KAKPVLEDFRQSLLPVFENLKVSFLTAVDE	P	V	L	L	P	V	0	1	0	1	0	1	1	0	0	0	3	0	0	1	1	1	0	0	0	1	0	0	11	0	1315.71	G3TLG4	G3TLG4	230	240	yes	yes	2	0.0029392	88.496	3	32845000	32845000			162	66
VNEIYQQFFKSNFP	VKTTVLLADINDFTAVNEIYQQFFKSNFPA	AVNEIYQQFFKSNFPARAAYQVAALPKGSR	A	V	N	F	P	A	0	0	2	0	0	2	1	0	0	1	0	1	0	3	1	1	0	0	1	1	0	0	14	0	1759.86	G3SPS4	G3SPS4	92	105	yes	yes	2	0.011166	49.35	1	8911300	8911300			163	8
VQFEDGEKIVVQGA	LEKWERLTVADALEPVQFEDGEKIVVQGAP	PVQFEDGEKIVVQGAPGDDFYIITEGTASV	P	V	Q	G	A	P	1	0	0	1	0	2	2	2	0	1	0	1	0	1	0	0	0	0	0	3	0	0	14	0	1517.77	G3U963;G3TQ81	G3U963	266	279	yes	no	2	0.0014607	82.749	1	21041000	21041000			164	73
VQQDGFHTLPYQRGP	RLPPTLLDQFEKQLPVQQDGFHTLPYQRGP	VQQDGFHTLPYQRGPAVAGPGPGPGSGSAP	P	V	Q	G	P	A	0	1	0	1	0	3	0	2	1	0	1	0	0	1	2	0	1	0	1	1	0	0	15	1	1741.85	G3UN18;G3TAQ6	G3UN18	131	145	yes	no	2	0.0099	50.284	1	55262000	55262000			165	45
VSLLTLYLDNNKISNIP	DLSFNQIAKLPSGLPVSLLTLYLDNNKISN	LLTLYLDNNKISNIPDEYFKRFSGLQYLRL	P	V	S	I	P	D	0	0	3	1	0	0	0	0	0	2	4	1	0	0	1	2	1	0	1	1	0	0	17	0	1916.06	G3SYR5;CON__Q05443	G3SYR5	207	223	yes	no	2;3	3.0314e-16	124.21	3	6356000	6356000			166	28
VTCMVFQTQP	CKATLTEKVGGEDVAVTCMVFQTQPVVPQP	GEDVAVTCMVFQTQPVVPQPQPDGTNAAAP	A	V	T	Q	P	V	0	0	0	0	1	2	0	0	0	0	0	0	1	1	1	0	2	0	0	2	0	0	10	0	1209.55	G3T019	G3T019	245	254	yes	yes	2	0.00053569	104.21	1	34054000	34054000			167	30
VTVSWNSGALSGA	KVALACLVTNYFPEPVTVSWNSGALSGAQT	EPVTVSWNSGALSGAQTFPAVLQSSGLYSL	P	V	T	G	A	Q	2	0	1	0	0	0	0	2	0	0	1	0	0	0	0	3	1	1	0	2	0	0	13	1	1247.61	G3TWP5;G3U8J5	G3TWP5	37	49	no	no	2	0.00015083	102.07	1	3236300	3236300			168	79;86
VVMSYLQNPQP	DTKQMMSSFMLSISAVVMSYLQNPQPMTPP	SISAVVMSYLQNPQPMTPPW__________	A	V	V	Q	P	M	0	0	1	0	0	2	0	0	0	0	1	0	1	0	2	1	0	0	1	2	0	0	11	1	1274.63	G3UA66	G3UA66	165	175	yes	yes	2	0.014111	52.482	1	1639200000	1639200000			169	87
VVSLNIYDVGP	YSEPLKGTEKTLPVPVVSLNIYDVGPTNMR	LPVPVVSLNIYDVGPTNMRVQWQPVGGATG	P	V	V	G	P	T	0	0	1	1	0	0	0	1	0	1	1	0	0	0	1	1	0	0	1	3	0	0	11	0	1174.62	G3TSM2;G3TVS2;G3T503;G3UA80	G3TSM2	410	420	yes	no	2	0.010904	81.191	1	2878000	2878000			170	36
VYDYDPSTLREVLGA	VFVLGMGSWSCSGFPVYDYDPSTLREVLGA	VYDYDPSTLREVLGASVAKVNSQALSPYLF	P	V	Y	G	A	S	1	1	0	2	0	0	1	1	0	0	2	0	0	0	1	1	1	0	2	2	0	0	15	1	1696.83	G3TER5	G3TER5	25	39	yes	yes	2	0.00047881	96.64	1	925830	925830			171	55
WQVMLFRKSP	GRIVEGWDAEQGIAPWQVMLFRKSPQELLC	QGIAPWQVMLFRKSPQELLCGASLISDRWI	P	W	Q	S	P	Q	0	1	0	0	0	1	0	0	0	0	1	1	1	1	1	1	0	1	0	1	0	0	10	0	1290.69	G3T5I1;CON__P00735	G3T5I1	378	387	yes	no	2;3	0.0010186	100.25	2	51247000	51247000			172	37
WTTRDKMERVHLTDMKLP	YQLIARLFEMSPFEPWTTRDKMERVHLTDM	RDKMERVHLTDMKLPHLPGLEDLGIQATPL	P	W	T	L	P	H	0	2	0	2	0	0	1	0	1	0	2	2	2	0	1	0	3	1	0	1	0	0	18	0	2256.15	G3TPH9	G3TPH9	93	110	yes	yes	2	0.012339	41.684	1	37199000	37199000			173	72
YFKGQWVTKFDSRKTSLA	REMPNEISILLLGVAYFKGQWVTKFDSRKT	GQWVTKFDSRKTSLADFHLDEERTVRVPMM	A	Y	F	L	A	D	1	1	0	1	0	1	0	1	0	0	1	3	0	2	0	2	2	1	1	1	0	0	18	0	2161.13	G3TEY6	G3TEY6	211	228	yes	yes	4	0.0085648	48.907	1	3273400	3273400			174	57
YFLRAKSQLHCKMGP	DKDQDGLISKDEMMAYFLRAKSQLHCKMGP	YFLRAKSQLHCKMGPGFIHNFQEMTYLKPT	A	Y	F	G	P	G	1	1	0	0	1	1	0	1	1	0	2	2	1	1	1	1	0	0	1	0	0	0	15	1	1834.93	G3TBS0	G3TBS0	482	496	yes	yes	4	0.012718	45.115	1	729510000	729510000			175	48
YFTQTPHSFLP	VKAFAHLQVPERVVPYFTQTPHSFLPLPTI	RVVPYFTQTPHSFLPLPTIKDAYRKFEIKI	P	Y	F	L	P	L	0	0	0	0	0	1	0	0	1	0	1	0	0	2	2	1	2	0	1	0	0	0	11	1	1336.65	G3SPQ7	G3SPQ7	2912	2922	yes	yes	2	0.0018954	96.253	7	3264000000	3264000000			176	7
[truncated: 8 more columns]

## Sheet: 2_missed
Sequence	N-term cleavage window	C-term cleavage window	Amino acid before	First amino acid	Second amino acid	Second last amino acid	Last amino acid	Amino acid after	A Count	R Count	N Count	D Count	C Count	Q Count	E Count	G Count	H Count	I Count	L Count	K Count	M Count	F Count	P Count	S Count	T Count	W Count	Y Count	V Count	U Count	O Count	Length	Missed cleavages	Mass	Proteins	Leading razor protein	Start position	End position	Unique (Groups)	Unique (Proteins)	Charges	PEP	Score	Experiment 20190626_QE7_nLC7_DS_SA_PA_HCl_pH_1_5_2h_mammoth_pel_01.raw	Intensity	Intensity 20190626_QE7_nLC7_DS_SA_PA_HCl_pH_1_5_2h_mammoth_pel_01.raw	Reverse	Potential contaminant	id	Protein group IDs
AECQPLLP	LAETATPEQPASEHPAECQPLLPVEGPSAN	QPASEHPAECQPLLPVEGPSANTSAHPVPT	P	A	E	L	P	V	1	0	0	0	1	1	1	0	0	0	2	0	0	0	2	0	0	0	0	0	0	0	8	2	926.453	G3UJI9	G3UJI9	48	55	yes	yes	1	0.012798	54.525	1	5511400	5511400			0	137
AEQVLNSVQENFLWP	VPTGAPLCPDNFSAAAEQVLNSVQENFLWP	AEQVLNSVQENFLWPVLVAEFLVAMTGNSL	A	A	E	W	P	V	1	0	2	0	0	2	2	0	0	0	2	0	0	1	1	1	0	1	0	2	0	0	15	1	1772.87	G3TMH4	G3TMH4	19	33	yes	yes	2	0.0092035	42.001	1	14772000	14772000			1	102
AFNAQSNGSYYKIVEVSRA	FNDTKVVHAVEAALAAFNAQSNGSYYKIVE	QSNGSYYKIVEVSRAQLVLLPPSAYVEFAV	A	A	F	R	A	Q	3	1	2	0	0	1	1	1	0	1	0	1	0	1	0	3	0	0	2	2	0	0	19	2	2103.04	G3T019	G3T019	170	188	yes	yes	3	6.7652e-15	154.12	2	16152000	16152000			2	44
AFQTPTGMP	PLLRMAEEAARKLLPAFQTPTGMPYGTVNL	ARKLLPAFQTPTGMPYGTVNLLHGVNPGET	P	A	F	M	P	Y	1	0	0	0	0	1	0	1	0	0	0	0	1	1	2	0	2	0	0	0	0	0	9	2	948.438	G3SR83	G3SR83	164	172	yes	yes	2	0.010071	70.912	1	63156000	63156000			3	19
AFRGLKSLEYLDLSFNQIAKLP	VQLQHNQLKEEAISAAFRGLKSLEYLDLSF	LEYLDLSFNQIAKLPSGLPVSLLTLYLDNN	A	A	F	L	P	S	2	1	1	1	0	1	1	1	0	1	5	2	0	2	1	2	0	0	1	0	0	0	22	2	2522.39	G3SYR5	G3SYR5	181	202	yes	yes	4	0.00037528	107.45	4	11637000	11637000			4	40
AGKEGGKGPRGETGP	PGPSGNAGPPGPPGPAGKEGGKGPRGETGP	AGKEGGKGPRGETGPAGRPGEVGPPGPPGP	P	A	G	G	P	A	1	1	0	0	0	0	2	6	0	0	0	2	0	0	2	0	1	0	0	0	0	0	15	2	1396.71	G3SSE0;G3UE48	G3SSE0	887	901	yes	no	3	0.004983	110.84	1	9366500	9366500			5	22
AGKIFTQPFRMKQQGP	TLKKNISEEKQRGWPAGKIFTQPFRMKQQG	GKIFTQPFRMKQQGPFSAGSPISRVRFSQP	P	A	G	G	P	F	1	1	0	0	0	3	0	2	0	1	0	2	1	2	2	0	1	0	0	0	0	0	16	2	1832.97	G3TEV7	G3TEV7	213	228	yes	yes	3	0.010306	58.32	1	3527100	3527100			6	82
AGLPGIDGRP	PGSPGNVGPAGKEGPAGLPGIDGRPGPIGP	GKEGPAGLPGIDGRPGPIGPAGARGEPGNI	P	A	G	R	P	G	1	1	0	1	0	0	0	3	0	1	1	0	0	0	2	0	0	0	0	0	0	0	10	2	951.514	G3TIC0	G3TIC0	468	477	yes	yes	2	0.0019053	110.87	2	374560000	374560000			7	94
AGLRGFP	KGDPGPQGVSGKDGPAGLRGFPGERGLPGA	GVSGKDGPAGLRGFPGERGLPGAQGAAGLK	P	A	G	F	P	G	1	1	0	0	0	0	0	2	0	0	1	0	0	1	1	0	0	0	0	0	0	0	7	1	716.397	G3T9F6;G3T3Y7	G3T9F6	1020	1026	yes	no	2	0.0037851	96.119	1	17399000	17399000			8	68
AGSPGFQGLP	PGPAGPAGERGEQGPAGSPGFQGLPGPAGP	GEQGPAGSPGFQGLPGPAGPPGEAGKPGEQ	P	A	G	L	P	G	1	0	0	0	0	1	0	3	0	0	1	0	0	1	2	1	0	0	0	0	0	0	10	2	929.461	G3SSE0;G3UE48	G3SSE0	623	632	yes	no	2	0.0013972	104.75	2	1827700000	1827700000			9	22
AMLNPGQQQSYFP	TSSAAAAAAAAAAAAAMLNPGQQQSYFPSP	AAAMLNPGQQQSYFPSPAPGQAPGPAAAAP	A	A	M	F	P	S	1	0	1	0	0	3	0	1	0	0	1	0	1	1	2	1	0	0	1	0	0	0	13	2	1479.68	G3TC07	G3TC07	83	95	yes	yes	2	0.0048966	80.231	1	156660000	156660000			10	76
AMVDTGASFITGP	VSVRSATLFCEEGCAAMVDTGASFITGPTS	CAAMVDTGASFITGPTSSLKLLMDALGAKE	A	A	M	G	P	T	2	0	0	1	0	0	0	2	0	1	0	0	1	1	1	1	2	0	0	1	0	0	13	2	1265.6	G3TG08	G3TG08	286	298	yes	yes	2	0.014147	49.418	1	7429300	7429300			11	86
ASLTELHLDGNKIA	RIADTNITTIPPGLPASLTELHLDGNKIAK	PASLTELHLDGNKIAKVDAASLKGLDNLAK	P	A	S	I	A	K	2	0	1	1	0	0	1	1	1	1	3	1	0	0	0	1	1	0	0	0	0	0	14	1	1480.79	G3SYR8	G3SYR8	222	235	yes	yes	3	0.012303	50.155	1	8890700	8890700			12	41
ATPGGLP	LRVGKAVPPMPLLTPATPGGLPPAAAVAAA	PPMPLLTPATPGGLPPAAAVAAAAATAKIT	P	A	T	L	P	P	1	0	0	0	0	0	0	2	0	0	1	0	0	0	2	0	1	0	0	0	0	0	7	2	611.328	G3U085;G3TQL4	G3U085	309	315	yes	no	1	0.0072075	80.999	1	22700000	22700000			13	110
AVDYINAHVLHGYKHVLNQIDEVKVWSP	EPNCDDPETEQVAKAAVDYINAHVLHGYKH	KHVLNQIDEVKVWSPDPTREVFELELDTLE	A	A	V	S	P	D	2	0	2	2	0	1	1	1	3	2	2	2	0	0	1	1	0	1	2	5	0	0	28	2	3243.68	G3T019	G3T019	44	71	yes	yes	4	5.3133e-06	96.052	3	10345000	10345000			14	44
AVIMGNWENHWIYWVGP	NYTGASMNPARSFGPAVIMGNWENHWIYWV	IMGNWENHWIYWVGPIIGAVLAAGLYEYVF	P	A	V	G	P	I	1	0	2	0	0	0	1	2	1	2	0	0	1	0	1	0	0	3	1	2	0	0	17	1	2070.98	G3SXM7	G3SXM7	221	237	yes	yes	2	0.013899	56.043	1	45963000	45963000			15	36
AVLQSSGLYSLTSTVTVP	VSWNSGALSGAHTFPAVLQSSGLYSLTSTV	QSSGLYSLTSTVTVPAPWTRRPYVCNVAHP	P	A	V	V	P	A	1	0	0	0	0	1	0	1	0	0	3	0	0	0	1	4	3	0	1	3	0	0	18	1	1821.97	G3U8J5	G3U8J5	54	71	yes	yes	2;3	0.00045837	122.7	2	10260000	10260000			16	127
AVQSMGIP	VTQLPSQVHPQLLQPAVQSMGIPANLGQAA	HPQLLQPAVQSMGIPANLGQAAEVPLPSGD	P	A	V	I	P	A	1	0	0	0	0	1	0	1	0	1	0	0	1	0	1	1	0	0	0	1	0	0	8	1	801.405	G3TGR5	G3TGR5	919	926	yes	yes	2	0.010509	50.855	1	45524000	45524000			17	89
DEGTGGRGFLLWYSGRA	PVVVPGNQATLRMTADEGTGGRGFLLWYSG	GTGGRGFLLWYSGRATSDTEHQFCGGRMEK	A	D	E	R	A	T	1	2	0	1	0	0	1	5	0	0	2	0	0	1	0	1	1	1	1	0	0	0	17	0	1840.89	G3TI02;G3TVF3	G3TI02	134	150	yes	no	3	0.0034379	92.211	1	1095000	1095000			18	92
DETEVVEETVA	LAGRALAVPQQEALPDETEVVEETVAEVAE	EALPDETEVVEETVAEVAEVPVGANPVQVE	P	D	E	V	A	E	1	0	0	1	0	0	4	0	0	0	0	0	0	0	0	0	2	0	0	3	0	0	11	0	1219.55	G3TJT8	G3TJT8	26	36	yes	yes	2	0.001555	110.81	1	11605000	11605000			19	97
DEYFKRFSGLQYLRLSHNELA	LLTLYLDNNKISNIPDEYFKRFSGLQYLRL	FSGLQYLRLSHNELADSGIPGNSFNVSSLL	P	D	E	L	A	D	1	2	1	1	0	1	2	1	1	0	4	1	0	2	0	2	0	0	2	0	0	0	21	0	2585.3	G3SYR5	G3SYR5	224	244	yes	yes	4	0.00027529	114.99	2	5658700	5658700			20	40
DEYFKRFSGLQYLRLSHNELADSGIP	LLTLYLDNNKISNIPDEYFKRFSGLQYLRL	YLRLSHNELADSGIPGNSFNVSSLLELDLS	P	D	E	I	P	G	1	2	1	2	0	1	2	2	1	1	4	1	0	2	1	3	0	0	2	0	0	0	26	1	3054.52	G3SYR5	G3SYR5	224	249	yes	yes	4	0.000315	72.033	1	1528400	1528400			21	40
DFHLDEERTVRVP	GQWVTKFDSRKTSLADFHLDEERTVRVPMM	LADFHLDEERTVRVPMMSDPKAMLRYGLDS	A	D	F	V	P	M	0	2	0	2	0	0	2	0	1	0	1	0	0	1	1	0	1	0	0	2	0	0	13	0	1611.8	G3TEY6	G3TEY6	229	241	yes	yes	3	0.0016904	94.728	1	8276100	8276100			22	84
DGTFFLYSKLTMP	EPEKSYENTEPQLEADGTFFLYSKLTMPKD	EADGTFFLYSKLTMPKDRWQHGDIFTCVVL	A	D	G	M	P	K	0	0	0	1	0	0	0	1	0	0	2	1	1	2	1	1	2	0	1	0	0	0	13	0	1518.74	G3TWP5	G3TWP5	288	300	yes	yes	2	0.0045973	85.958	1	1082900	1082900			23	117
DIHDTYKELLA	STIHRALYYDLISIADIHDTYKELLAAVTA	ISIADIHDTYKELLAAVTAPEKNLKSASRI	A	D	I	L	A	A	1	0	0	2	0	0	1	0	1	1	2	1	0	0	0	0	1	0	1	0	0	0	11	0	1316.66	G3TEY6	G3TEY6	116	126	yes	yes	2;3	0.0012526	123.6	3	41803000	41803000			25	84
DIPMHIQQLYLQFNEIEA	PSSMYCDNRKLKTIPDIPMHIQQLYLQFNE	MHIQQLYLQFNEIEAVTEHPFINATHLKEI	P	D	I	E	A	V	1	0	1	1	0	3	2	0	1	3	2	0	1	1	1	0	0	0	1	0	0	0	18	1	2201.08	G3SQ01	G3SQ01	70	87	yes	yes	2;3	0.0025525	77.527	5	20513000	20513000			26	16
DIPMHIQQLYLQFNEIEAVTEHP	PSSMYCDNRKLKTIPDIPMHIQQLYLQFNE	LYLQFNEIEAVTEHPFINATHLKEINLSHN	P	D	I	H	P	F	1	0	1	1	0	3	3	0	2	3	2	0	1	1	2	0	1	0	1	1	0	0	23	2	2764.35	G3SQ01	G3SQ01	70	92	yes	yes	3	1.3057e-06	125.04	1	7244100	7244100			27	16
DLGGFKDPA	IANLVILRGKDVQSADLGGFKDPALYTSWL	KDVQSADLGGFKDPALYTSWLQPENAFNVW	A	D	L	P	A	L	1	0	0	2	0	0	0	2	0	0	1	1	0	1	1	0	0	0	0	0	0	0	9	1	918.445	G3TCW2	G3TCW2	360	368	yes	yes	2	0.0084025	81.297	1	380940000	380940000			28	77
DLLPHKPLP	SAGGLQHLVSIRTAPDLLPHKPLPASAYVE	SIRTAPDLLPHKPLPASAYVEDGRFTLSMP	P	D	L	L	P	A	0	0	0	1	0	0	0	0	1	0	3	1	0	0	3	0	0	0	0	0	0	0	9	2	1028.6	G3SP12;G3UF93;G3U6B7	G3SP12	658	666	yes	no	2	0.0054812	63.48	1	0	0			30	10
DQEFGFDIGP	RLPIIDVAPLDVGAPDQEFGFDIGPVCFL_	DVGAPDQEFGFDIGPVCFL___________	P	D	Q	G	P	V	0	0	0	2	0	1	1	2	0	1	0	0	0	2	1	0	0	0	0	0	0	0	10	0	1123.48	G3SSE0;G3UE48	G3SSE0	1437	1446	yes	no	2	0.0054178	94.806	1	4039900	4039900			31	22
DQVISLTFGKFDLEP	YPPGISCSWHIIAPPDQVISLTFGKFDLEP	DQVISLTFGKFDLEPDTYCRYDSVSVFNGA	P	D	Q	E	P	D	0	0	0	2	0	1	1	1	0	1	2	1	0	2	1	1	1	0	0	1	0	0	15	0	1707.87	G3TI02;G3TVF3	G3TI02	195	209	yes	no	2	0.00014142	133.04	1	2252500	2252500			32	92
DTPYKITVIP	VPGRRNNVILQPLQPDTPYKITVIPVYEDG	QPLQPDTPYKITVIPVYEDGDGGHLTGNGR	P	D	T	I	P	V	0	0	0	1	0	0	0	0	0	2	0	1	0	0	2	0	2	0	1	1	0	0	10	1	1145.63	G3TSM2;G3TVS2;G3T503;G3UA80	G3TSM2	762	771	yes	no	2	0.0033804	114.5	1	3487100	3487100			33	59
DTTLLDLQNNDISELRKDDFKGLQHLYA	CSDLGLKTVPKELSPDTTLLDLQNNDISEL	ELRKDDFKGLQHLYALVLVNNRISKIHEKA	P	D	T	Y	A	L	1	1	2	5	0	2	1	1	1	1	6	2	0	1	0	1	2	0	1	0	0	0	28	0	3274.65	G3SQ12	G3SQ12	92	119	yes	yes	4;5	4.1527e-07	113.9	4	13339000	13339000			34	17
DTVATWLKP	DSGSSEEKQLHSKHPDTVATWLKPDVSYKQ	LHSKHPDTVATWLKPDVSYKQILLAPQNAV	P	D	T	K	P	D	1	0	0	1	0	0	0	0	0	0	1	1	0	0	1	0	2	1	0	1	0	0	9	1	1029.55	G3SYB7	G3SYB7	39	47	yes	yes	2	0.0072303	130.22	1	22570000	22570000			35	38
DVSYKQILLAP	LHSKHPDTVATWLKPDVSYKQILLAPQNAV	WLKPDVSYKQILLAPQNAVSSEENDKLKQE	P	D	V	A	P	Q	1	0	0	1	0	1	0	0	0	1	2	1	0	0	1	1	0	0	1	1	0	0	11	1	1245.7	G3SYB7	G3SYB7	48	58	yes	yes	2	0.0050054	92.838	2	25896000	25896000			36	38
EEFQSFFNP	LDEDPDASIQGRTTAEEFQSFFNPRTFGAG	QGRTTAEEFQSFFNPRTFGAGEADCGLRPL	A	E	E	N	P	R	0	0	1	0	0	1	2	0	0	0	0	0	0	3	1	1	0	0	0	0	0	0	9	0	1143.49	G3T5I1	G3T5I1	319	327	yes	yes	2	0.0040146	116.88	2	70817000	70817000			37	60
EGLYLFENGQRVSFFAWHRAP	PYNWPVWLGVHDRRAEGLYLFENGQRVSFF	ENGQRVSFFAWHRAPRPQPSAAPHPLSPDQ	A	E	G	A	P	R	2	2	1	0	0	1	2	2	1	0	2	0	0	3	1	1	0	1	1	1	0	0	21	2	2523.24	G3U6S3	G3U6S3	250	270	yes	yes	4	0.00078729	94.856	2	4789900	4789900			38	125
ELEQPLAQETSSVGP	LGETCKSEPGKEEGPELEQPLAQETSSVGP	ELEQPLAQETSSVGPDRKLAEEEDLFDSAH	P	E	L	G	P	D	1	0	0	0	0	2	3	1	0	0	2	0	0	0	2	2	1	0	0	1	0	0	15	2	1583.77	G3ST64;G3ST61	G3ST64	237	251	yes	no	2	0.01275	62.303	1	33271000	33271000			39	24
ELFLTKSFWP	KDRFFWRLHPQQVEAELFLTKSFWPEVPNR	QQVEAELFLTKSFWPEVPNRIDAAYEHPSR	A	E	L	W	P	E	0	0	0	0	0	0	1	0	0	0	2	1	0	2	1	1	1	1	0	0	0	0	10	0	1266.66	G3SXB4	G3SXB4	319	328	yes	yes	2	0.011323	79.474	1	1639200	1639200			40	35
EMDKVKEEAMEILTA	ELHNCIIDKEVSLMAEMDKVKEEAMEILTA	EMDKVKEEAMEILTARQKKAEELKRLTDLA	A	E	M	T	A	R	2	0	0	1	0	0	4	0	0	1	1	2	2	0	0	0	1	0	0	1	0	0	15	1	1735.84	G3SNK1;G3TUC6	G3SNK1	274	288	yes	no	2	0.014294	41.283	1	31245000	31245000			41	8
ENYFKELP	LMYLSLENNSIASIPENYFKELPELRTLRM	NSIASIPENYFKELPELRTLRMSHNKLQDI	P	E	N	L	P	E	0	0	1	0	0	0	2	0	0	0	1	1	0	1	1	0	0	0	1	0	0	0	8	0	1038.5	G3SQ01	G3SQ01	232	239	yes	yes	2	0.0059771	138.54	1	15143000	15143000			42	16
EQRTESTIHRALYYDLISIA	PLSVATALSALSLGAEQRTESTIHRALYYD	STIHRALYYDLISIADIHDTYKELLAAVTA	A	E	Q	I	A	D	2	2	0	1	0	1	2	0	1	3	2	0	0	0	0	2	2	0	2	0	0	0	20	1	2378.22	G3TEY6	G3TEY6	96	115	yes	yes	3	0.012472	58.49	1	1387000	1387000			43	84
EQRTESTIHRALYYDLISIADIHDTYKELLA	PLSVATALSALSLGAEQRTESTIHRALYYD	ISIADIHDTYKELLAAVTAPEKNLKSASRI	A	E	Q	L	A	A	3	2	0	3	0	1	3	0	2	4	4	1	0	0	0	2	3	0	3	0	0	0	31	2	3676.87	G3TEY6	G3TEY6	96	126	yes	yes	4;5	2.086e-16	131.94	3	14299000	14299000			44	84
ESFVVLYRP	LMGQVEENRGPVLPPESFVVLYRPNQNQIL	GPVLPPESFVVLYRPNQNQILTNLSKRRCS	P	E	S	R	P	N	0	1	0	0	0	0	1	0	0	0	1	0	0	1	1	1	0	0	1	2	0	0	9	0	1108.59	G3TI02;G3TVF3	G3TI02	435	443	yes	no	2	3.2896e-06	151.27	1	3097200	3097200			45	92
ESRPSQRSQHRGQSSIHTALP	AKSQLAQAQRLVEAPESRPSQRSQHRGQSS	RSQHRGQSSIHTALPQQLLPKTGVLQNQHG	P	E	S	L	P	Q	1	3	0	0	0	3	1	1	2	1	1	0	0	0	2	5	1	0	0	0	0	0	21	2	2358.19	G3U221	G3U221	884	904	yes	yes	2	0.0086242	40.066	1	0	0			46	122
ETKFVLVDYILFKGQWLTP	ETQGRIPKLFDEINPETKFVLVDYILFKGQ	VLVDYILFKGQWLTPFDPVFTEADTFHLDK	P	E	T	T	P	F	0	0	0	1	0	1	1	1	0	1	3	2	0	2	1	0	2	1	1	2	0	0	19	0	2296.25	G3TMK8	G3TMK8	217	235	yes	yes	3	5.8742e-07	132.13	1	11801000	11801000			47	103
ETLNELHLDHNKIQA	RISEAKLTGIPKDLPETLNELHLDHNKIQA	ETLNELHLDHNKIQAIELEDLLRYSKLYRL	P	E	T	Q	A	I	1	0	2	1	0	1	2	0	2	1	3	1	0	0	0	0	1	0	0	0	0	0	15	0	1773.9	G3SQ12	G3SQ12	230	244	yes	yes	3	0.01359	82.908	1	0	0			48	17
ETVQHLDRHSDSKQGKFLNWDA	RRKEVEKFKHLIRDPETVQHLDRHSDSKQG	RHSDSKQGKFLNWDAVFRFLQKYIQKETEC	P	E	T	D	A	V	1	1	1	3	0	2	1	1	2	0	2	2	0	1	0	2	1	1	0	1	0	0	22	0	2610.26	G3T1D5	G3T1D5	38	59	yes	yes	4	0.012104	48.616	1	433040000	433040000			49	49
EWSSGYYWIDP	KNPARTCRDLRLSHPEWSSGYYWIDPNQGC	LSHPEWSSGYYWIDPNQGCTMDAIKVYCDF	P	E	W	D	P	N	0	0	0	1	0	0	1	1	0	1	0	0	0	0	1	2	0	2	2	0	0	0	11	0	1401.59	G3TIC0	G3TIC0	1172	1182	yes	yes	2	0.0066021	88.942	1	1439100	1439100			50	94
EYSAFLLLRIA	IFLGTFLYEYSRRHPEYSAFLLLRIAKEYE	RRHPEYSAFLLLRIAKEYEATLERCCAAAD	P	E	Y	I	A	K	2	1	0	0	0	0	1	0	0	1	3	0	0	1	0	1	0	0	1	0	0	0	11	1	1294.73	G3SMX8	G3SMX8	365	375	yes	yes	2	1.2108e-07	152.79	2	25125000	25125000			51	6
FDFSFLP	GPPGPPGPPGPPSGAFDFSFLPQPPQEKAH	PPGPPSGAFDFSFLPQPPQEKAHDGGRYYR	A	F	D	L	P	Q	0	0	0	1	0	0	0	0	0	0	1	0	0	3	1	1	0	0	0	0	0	0	7	0	871.412	G3SSE0;G3UE48	G3SSE0	1182	1188	yes	no	1;2	3.6702e-06	113.82	8	34638000000	34638000000			52	22
FFDELVP	QASKCTTEEASASSAFFDELVPQDMTPWEI	EEASASSAFFDELVPQDMTPWEIPIREDTD	A	F	F	V	P	Q	0	0	0	1	0	0	1	0	0	0	1	0	0	2	1	0	0	0	0	1	0	0	7	0	865.422	G3THB3	G3THB3	528	534	yes	yes	1	0.0065598	81.297	1	2042100	2042100			53	90
FFHAKDGIFRRYRGP	EPGLSGRFFVTTLPAFFHAKDGIFRRYRGP	FFHAKDGIFRRYRGPGIFEDLQNYIVEKKW	A	F	F	G	P	G	1	3	0	1	0	0	0	2	1	1	0	1	0	3	1	0	0	0	1	0	0	0	15	1	1865.98	G3TGL8	G3TGL8	112	126	yes	yes	4	0.012264	51.939	1	48029000	48029000			54	88
FIFVLRDTDTGTLLFIGKILDP	PARLTFPLDYHLNQPFIFVLRDTDTGTLLF	TDTGTLLFIGKILDPRST____________	P	F	I	D	P	R	0	1	0	3	0	0	0	2	0	3	4	1	0	3	1	0	3	0	0	1	0	0	22	0	2493.39	G3TEY6	G3TEY6	393	414	yes	yes	3	1.1762e-17	152.81	2	4404500	4404500			55	84
FKPFEQLLAVLP	RNISTLKIHFELGKPFKPFEQLLAVLPAAS	GKPFKPFEQLLAVLPAASKNLLPTCYQHLM	P	F	K	L	P	A	1	0	0	0	0	1	1	0	0	0	3	1	0	2	2	0	0	0	0	1	0	0	12	2	1400.81	G3TR92;G3TF54	G3TR92	588	599	yes	no	2	0.011017	79.906	1	3388100	3388100			57	85
FLLLRIA	TFLYEYSRRHPEYSAFLLLRIAKEYEATLE	RRHPEYSAFLLLRIAKEYEATLERCCAAAD	A	F	L	I	A	K	1	1	0	0	0	0	0	0	0	1	3	0	0	1	0	0	0	0	0	0	0	0	7	0	844.553	G3SMX8	G3SMX8	369	375	yes	yes	2	0.013211	76.347	1	205130000	205130000			58	6
FNLTFGASTGP	PIVQAYFGSQTNFCAFNLTFGASTGPGYWD	NFCAFNLTFGASTGPGYWDQYYLSWSMLLG	A	F	N	G	P	G	1	0	1	0	0	0	0	2	0	0	1	0	0	2	1	1	2	0	0	0	0	0	11	1	1110.53	G3SW49	G3SW49	332	342	yes	yes	2	0.011565	45.68	1	9820700	9820700			60	33
FPLCLMLLSP	SRASRLHSLGQSSDAFPLCLMLLSPHPSPE	QSSDAFPLCLMLLSPHPSPEAAPIVVGHAR	A	F	P	S	P	H	0	0	0	0	1	0	0	0	0	0	4	0	1	1	2	1	0	0	0	0	0	0	10	1	1189.62	G3U6C3	G3U6C3	133	142	yes	yes	2	0.01058	44.692	1	26193000	26193000			61	124
FSEKCDITTAPGP	YSFRLRAANKMGFGPFSEKCDITTAPGPPD	GPFSEKCDITTAPGPPDQCRPPQVTCRSAA	P	F	S	G	P	P	1	0	0	1	1	0	1	1	0	1	0	1	0	1	2	1	2	0	0	0	0	0	13	2	1421.65	G3ULS7;G3THW9	G3ULS7	701	713	yes	no	2	0.012533	54.982	1	12517000	12517000			62	91
FSFQEFVP	VRAMRPEAPPPPPPAFSFQEFVPAAHSSPP	PPPPPPAFSFQEFVPAAHSSPPDTRKKLSA	A	F	S	V	P	A	0	0	0	0	0	1	1	0	0	0	0	0	0	3	1	1	0	0	0	1	0	0	8	0	999.47	G3T1Q6	G3T1Q6	373	380	yes	yes	1	0.0095753	59.205	1	448140000	448140000			63	50
GAFDGLKLNYLRISEA	IEMGGNPLENSGFEPGAFDGLKLNYLRISE	AFDGLKLNYLRISEAKLTGIPKDLPETLNE	P	G	A	E	A	K	2	1	1	1	0	0	1	2	0	1	3	1	0	1	0	1	0	0	1	0	0	0	16	1	1765.94	G3SQ12	G3SQ12	204	219	yes	yes	2;3	4.816e-13	150.12	12	219480000	219480000			64	17
GAFEGVTVFHIRIA	LEMSANPLENNGIEPGAFEGVTVFHIRIAE	PGAFEGVTVFHIRIAEAKLTSVPKELPSTL	P	G	A	I	A	E	2	1	0	0	0	0	1	2	1	2	0	0	0	2	0	0	1	0	0	2	0	0	14	1	1515.82	G3SU79	G3SU79	207	220	yes	yes	3	0.0076687	70.412	1	3245500	3245500			65	26
GAFRGLKQLIYLYLSHNDIRVLHAGA	VSLHLQHCQIREVAAGAFRGLKQLIYLYLS	LYLSHNDIRVLHAGAFDDLTELTYLYLDHN	A	G	A	G	A	F	3	2	1	1	0	1	0	3	2	2	5	1	0	1	0	1	0	0	2	1	0	0	26	2	2924.61	G3T3V1	G3T3V1	93	118	yes	yes	5	1.6403e-05	96.903	1	1796500	1796500			66	54
GCFGIKEQDIDKDLVI	CDLDNDKYIALDEWAGCFGIKEQDIDKDLV	CFGIKEQDIDKDLVI_______________	A	G	C	V	I	-	0	0	0	3	1	1	1	2	0	3	1	2	0	1	0	0	0	0	0	1	0	0	16	0	1848.93	G3TJT8	G3TJT8	288	303	yes	yes	3	0.0089275	65.704	1	2396000	2396000			67	97
GDKGPRGLPGFKGHNGLQGLP	GPSGPQGARGDKGEAGDKGPRGLPGFKGHN	GLPGFKGHNGLQGLPGLAGQHGDQGSPGSV	A	G	D	L	P	G	0	1	1	1	0	1	0	7	1	0	3	2	0	1	3	0	0	0	0	0	0	0	21	2	2101.12	G3TIC0	G3TIC0	1012	1032	yes	yes	4	0.001015	72.568	3	85752000	85752000			68	94
GENGTPGQIGARGLP	GQPGAPGVKGEPGAPGENGTPGQIGARGLP	GENGTPGQIGARGLPGERGRVGGPGPAGAR	P	G	E	L	P	G	1	1	1	0	0	1	1	5	0	1	1	0	0	0	2	0	1	0	0	0	0	0	15	2	1422.72	G3TIC0	G3TIC0	205	219	yes	yes	2	3.8881e-07	144.17	2	270840000	270840000			69	94
GEQGVPGDLGAP	GLPGPAGPPGEAGKPGEQGVPGDLGAPGPS	GKPGEQGVPGDLGAPGPSGARGERGFPGER	P	G	E	A	P	G	1	0	0	1	0	1	1	4	0	0	1	0	0	0	2	0	0	0	0	1	0	0	12	2	1095.52	G3SSE0;G3UE48	G3SSE0	645	656	yes	no	2	0.013395	75.652	1	22867000	22867000			70	22
GERGGPGSRGFP	GARGEPGPTGLPGPPGERGGPGSRGFPGAD	GPPGERGGPGSRGFPGADGVAGPKGPAGER	P	G	E	F	P	G	0	2	0	0	0	0	1	5	0	0	0	0	0	1	2	1	0	0	0	0	0	0	12	1	1172.57	G3SSE0;G3UE48	G3SSE0	472	483	yes	no	3	0.00071292	99.941	1	18209000	18209000			72	22
GERGVQGPPGP	GAPGPSGARGERGFPGERGVQGPPGPAGPR	RGFPGERGVQGPPGPAGPRGSNGAPGNDGA	P	G	E	G	P	A	0	1	0	0	0	1	1	4	0	0	0	0	0	0	3	0	0	0	0	1	0	0	11	2	1049.53	G3SSE0;G3UE48	G3SSE0	669	679	yes	no	2	0.00016369	147.24	3	2727400000	2727400000			73	22
GEVPFYYNELQSTFLLP	TWTTFMKARLNCSRPGEVPFYYNELQSTFL	VPFYYNELQSTFLLPELDLLYGIFTTNVNS	P	G	E	L	P	E	0	0	1	0	0	1	2	1	0	0	3	0	0	2	2	1	1	0	2	1	0	0	17	1	2015.99	G3ST50	G3ST50	281	297	yes	yes	3	0.0090621	56.599	1	823400000	823400000			74	23
GFKGHNGLQGLP	GDKGEAGDKGPRGLPGFKGHNGLQGLPGLA	GLPGFKGHNGLQGLPGLAGQHGDQGSPGSV	P	G	F	L	P	G	0	0	1	0	0	1	0	4	1	0	2	1	0	1	1	0	0	0	0	0	0	0	12	0	1223.64	G3TIC0	G3TIC0	1021	1032	yes	yes	2;3	0.0011765	107.01	8	2123500000	2123500000			75	94
GFKGIRGHNGLDGLKGQP	GPQGARGFPGTPGLPGFKGIRGHNGLDGLK	GIRGHNGLDGLKGQPGAPGVKGEPGAPGEN	P	G	F	Q	P	G	0	1	1	1	0	1	0	6	1	1	2	2	0	1	1	0	0	0	0	0	0	0	18	0	1849.99	G3TIC0	G3TIC0	175	192	yes	yes	3;4	2.1524e-09	145.8	19	1499300000	1499300000			76	94
GFKGIRGHNGLDGLKGQPGAP	GPQGARGFPGTPGLPGFKGIRGHNGLDGLK	GHNGLDGLKGQPGAPGVKGEPGAPGENGTP	P	G	F	A	P	G	1	1	1	1	0	1	0	7	1	1	2	2	0	1	2	0	0	0	0	0	0	0	21	2	2075.1	G3TIC0	G3TIC0	175	195	yes	yes	3;4	2.4791e-17	151.87	10	1134300000	1134300000			77	94
GIDGRPGP	GNVGPAGKEGPAGLPGIDGRPGPIGPAGAR	EGPAGLPGIDGRPGPIGPAGARGEPGNIGF	P	G	I	G	P	I	0	1	0	1	0	0	0	3	0	1	0	0	0	0	2	0	0	0	0	0	0	0	8	1	767.393	G3TIC0	G3TIC0	472	479	yes	yes	2	0.0029369	84.244	5	0	0			78	94
GILGLPGSRGERGLP	GPPGTPGPQGILGPPGILGLPGSRGERGLP	GILGLPGSRGERGLPGVAGAVGEPGPLGIA	P	G	I	L	P	G	0	2	0	0	0	0	1	5	0	1	3	0	0	0	2	1	0	0	0	0	0	0	15	1	1477.84	G3TIC0	G3TIC0	871	885	yes	yes	2;3	5.4454e-71	208.63	2	5618500	5618500			79	94
GKDGPRGLTGP	GDRGDAGPKGADGSPGKDGPRGLTGPIGPP	DGSPGKDGPRGLTGPIGPPGPAGAPGDKGE	P	G	K	G	P	I	0	1	0	1	0	0	0	4	0	0	1	1	0	0	2	0	1	0	0	0	0	0	11	1	1053.56	G3SSE0;G3UE48	G3SSE0	744	754	yes	no	3	0.013558	49.466	1	27305000	27305000			80	22
GLAGQHGDQGSP	GLPGFKGHNGLQGLPGLAGQHGDQGSPGSV	GLPGLAGQHGDQGSPGSVGPAGPRGPAGPS	P	G	L	S	P	G	1	0	0	1	0	2	0	4	1	0	1	0	0	0	1	1	0	0	0	0	0	0	12	1	1122.51	G3TIC0	G3TIC0	1033	1044	yes	yes	2	0.0026858	98.033	4	111560000	111560000			81	94
GLAGQHGDQGSPGSVGP	GLPGFKGHNGLQGLPGLAGQHGDQGSPGSV	AGQHGDQGSPGSVGPAGPRGPAGPSGPVGK	P	G	L	G	P	A	1	0	0	1	0	2	0	6	1	0	1	0	0	0	2	2	0	0	0	1	0	0	17	2	1519.7	G3TIC0	G3TIC0	1033	1049	yes	yes	2	0.0018697	119.55	1	41903000	41903000			82	94
GLPGFKGIRGHNGLDGLKGQP	GVVGPQGARGFPGTPGLPGFKGIRGHNGLD	GIRGHNGLDGLKGQPGAPGVKGEPGAPGEN	P	G	L	Q	P	G	0	1	1	1	0	1	0	7	1	1	3	2	0	1	2	0	0	0	0	0	0	0	21	1	2117.15	G3TIC0	G3TIC0	172	192	yes	yes	3;4	0.00089066	73.688	8	421370000	421370000			83	94
GLRGGPGSRGLP	GSSGEAGSAGPAGPPGLRGGPGSRGLPGAD	GPPGLRGGPGSRGLPGADGRAGVMGPPGSR	P	G	L	L	P	G	0	2	0	0	0	0	0	5	0	0	2	0	0	0	2	1	0	0	0	0	0	0	12	1	1122.63	G3TIC0	G3TIC0	397	408	yes	yes	3	0.0061087	73.36	1	30378000	30378000			84	94
GLVSGWTVNGTELGDSLVKLP	PEKDFAEHVLIPRKAGLVSGWTVNGTELGD	TVNGTELGDSLVKLPVTRLDSEECEEVLNV	A	G	L	L	P	V	0	0	1	1	0	0	1	4	0	0	4	1	0	0	1	2	2	1	0	3	0	0	21	0	2141.14	G3TZX1;G3UCI6	G3TZX1	275	295	yes	no	2;3	0.0010054	72.359	2	2401100	2401100			85	120
GMKGHRGFSGLDGA	GPQGARGLPGTAGLPGMKGHRGFSGLDGAK	PGMKGHRGFSGLDGAKGDAGPAGPKGEPGS	P	G	M	G	A	K	1	1	0	1	0	0	0	5	1	0	1	1	1	1	0	1	0	0	0	0	0	0	14	0	1388.66	G3SSE0;G3UE48	G3SSE0	249	262	yes	no	3	0.0036715	88.163	2	181160000	181160000			86	22
GMKGHRGFSGLDGAKGDA	GPQGARGLPGTAGLPGMKGHRGFSGLDGAK	GHRGFSGLDGAKGDAGPAGPKGEPGSPGEN	P	G	M	D	A	G	2	1	0	2	0	0	0	6	1	0	1	2	1	1	0	1	0	0	0	0	0	0	18	1	1759.84	G3SSE0;G3UE48	G3SSE0	249	266	yes	no	3;4	0.001097	69.935	3	137080000	137080000			87	22
GNIGFPGP	GRPGPIGPAGARGEPGNIGFPGPKGPAGDP	AGARGEPGNIGFPGPKGPAGDPGKNGDKGH	P	G	N	G	P	K	0	0	1	0	0	0	0	3	0	1	0	0	0	1	2	0	0	0	0	0	0	0	8	1	757.376	G3TIC0	G3TIC0	490	497	yes	yes	1	0.00012389	118.42	1	19573000	19573000			88	94
GNYILKVSVNP	ADIDCQWIDITDVKPGNYILKVSVNPSYLV	DVKPGNYILKVSVNPSYLVPESDYSNNVVR	P	G	N	N	P	S	0	0	2	0	0	0	0	1	0	1	1	1	0	0	1	1	0	0	1	2	0	0	11	0	1202.67	G3TEW9	G3TEW9	371	381	yes	yes	2	0.002146	114.97	1	6230000	6230000			89	83
GPAGVRGP	GDRGETGPAGPAGPAGPAGVRGPAGPQGPR	AGPAGPAGPAGVRGPAGPQGPRGDKGETGE	A	G	P	G	P	A	1	1	0	0	0	0	0	3	0	0	0	0	0	0	2	0	0	0	0	1	0	0	8	2	709.387	G3SSE0;G3UE48	G3SSE0	1065	1072	yes	no	2	0.014127	59.641	1	16407000	16407000			90	22
GPEGLRGIP	GKTGPVGPQGPSGKPGPEGLRGIPGPVGEQ	GPSGKPGPEGLRGIPGPVGEQGLPGAAGQD	P	G	P	I	P	G	0	1	0	0	0	0	1	3	0	1	1	0	0	0	2	0	0	0	0	0	0	0	9	1	894.492	G3T9F6	G3T9F6	1402	1410	yes	yes	2	0.0051618	117.72	1	42094000	42094000			91	68
GPETSHSDIQSTSKNVQTNIVTNQEIYSSQEFP	ETRQQEETHYKEEIPGPETSHSDIQSTSKN	NIVTNQEIYSSQEFPNRNLMEKSNIAENTF	P	G	P	F	P	N	0	0	3	1	0	4	3	1	1	3	0	1	0	1	2	6	4	0	1	2	0	0	33	1	3664.71	G3UIT9	G3UIT9	4369	4401	yes	yes	4	0.011837	40.837	1	30107000	30107000			92	135
GPIGNVGAP	GDAGPPGPAGPTGAPGPIGNVGAPGPKGAR	GPTGAPGPIGNVGAPGPKGARGSAGPPGAT	P	G	P	A	P	G	1	0	1	0	0	0	0	3	0	1	0	0	0	0	2	0	0	0	0	1	0	0	9	2	780.413	G3SSE0;G3UE48	G3SSE0	837	845	yes	no	1;2	0.0050255	121.68	3	348670000	348670000			93	22
GPIGPEGP	HCQPQHGSPGIPGPPGPIGPEGPRGFPGLP	PGIPGPPGPIGPEGPRGFPGLPGRDGVPGL	P	G	P	G	P	R	0	0	0	0	0	0	1	3	0	1	0	0	0	0	3	0	0	0	0	0	0	0	8	2	722.36	G3ULL0	G3ULL0	212	219	yes	yes	1;2	7.3624e-05	117.56	2	1899900000	1899900000			94	138
GPKACGLP	LEDTLSELAEGSERPGPKACGLPGTRMTTD	AEGSERPGPKACGLPGTRMTTDISHKASPE	P	G	P	L	P	G	1	0	0	0	1	0	0	2	0	0	1	1	0	0	2	0	0	0	0	0	0	0	8	2	798.406	G3T6I4	G3T6I4	1674	1681	yes	yes	1	0.010599	45.45	1	19211000	19211000			95	63
GPKGEIGP	GPIGSAGPPGFPGAPGPKGEIGPVGNPGPS	PGFPGAPGPKGEIGPVGNPGPSGPAGPRGE	P	G	P	G	P	V	0	0	0	0	0	0	1	3	0	1	0	1	0	0	2	0	0	0	0	0	0	0	8	1	753.402	G3TIC0	G3TIC0	262	269	yes	yes	2	0.0085421	97.602	1	18834000	18834000			96	94
GPKGEIGPVGNP	GPIGSAGPPGFPGAPGPKGEIGPVGNPGPS	GAPGPKGEIGPVGNPGPSGPAGPRGEAGLP	P	G	P	N	P	G	0	0	1	0	0	0	1	4	0	1	0	1	0	0	3	0	0	0	0	1	0	0	12	2	1120.59	G3TIC0	G3TIC0	262	273	yes	yes	2	2.5243e-37	194.06	5	622300000	622300000			97	94
GPLRQQGP	TGGSLGRAPSPRPSPGPLRQQGPPTPFDFL	PSPRPSPGPLRQQGPPTPFDFLGRAGSPRG	P	G	P	G	P	P	0	1	0	0	0	2	0	2	0	0	1	0	0	0	2	0	0	0	0	0	0	0	8	1	851.461	G3U1K3;G3SPB3	G3U1K3	164	171	yes	no	2	0.011267	69.39	1	121360000	121360000			98	12
GPMGLMGP	NFAAQYDAKGIGLGPGPMGLMGPRGPPGAT	KGIGLGPGPMGLMGPRGPPGATGPPGSPGF	P	G	P	G	P	R	0	0	0	0	0	0	0	3	0	0	1	0	2	0	2	0	0	0	0	0	0	0	8	1	758.346	G3TIC0	G3TIC0	91	98	yes	yes	2	0.0042385	100.91	3	56916000	56916000			99	94
GPMGPSGP	SYGYDEKSAGGISVPGPMGPSGPRGLPGPP	AGGISVPGPMGPSGPRGLPGPPGAPGPQGF	P	G	P	G	P	R	0	0	0	0	0	0	0	3	0	0	0	0	1	0	3	1	0	0	0	0	0	0	8	2	698.306	G3SSE0;G3UE48	G3SSE0	165	172	yes	no	1	3.1328e-33	189.46	1	165370000	165370000			100	22
GPPGFQGLP	GLQGVQGGKGEQGPAGPPGFQGLPGPSGTA	GEQGPAGPPGFQGLPGPSGTAGEAGKPGER	A	G	P	L	P	G	0	0	0	0	0	1	0	3	0	0	1	0	0	1	3	0	0	0	0	0	0	0	9	2	868.444	G3TIC0	G3TIC0	550	558	yes	yes	2	0.0022161	106.76	1	28391000	28391000			101	94
GPPGSIGIRGQP	GKLGPLGAPGEDGRPGPPGSIGIRGQPGSM	GRPGPPGSIGIRGQPGSMGLPGPKGSSGDL	P	G	P	Q	P	G	0	1	0	0	0	1	0	4	0	2	0	0	0	0	3	1	0	0	0	0	0	0	12	2	1134.61	G3SY10;G3TS89	G3SY10	559	570	yes	no	2	2.2531e-06	123.35	1	0	0			102	37
GPQGFQGP	GPSGPRGLPGPPGAPGPQGFQGPPGEPGEP	PGPPGAPGPQGFQGPPGEPGEPGASGPMGP	P	G	P	G	P	P	0	0	0	0	0	2	0	3	0	0	0	0	0	1	2	0	0	0	0	0	0	0	8	1	786.366	G3SSE0;G3UE48	G3SSE0	183	190	yes	no	1	0.0038742	93.593	1	28233000	28233000			103	22
GPQGFQGPP	GPSGPRGLPGPPGAPGPQGFQGPPGEPGEP	GPPGAPGPQGFQGPPGEPGEPGASGPMGPR	P	G	P	P	P	G	0	0	0	0	0	2	0	3	0	0	0	0	0	1	3	0	0	0	0	0	0	0	9	2	883.419	G3SSE0;G3UE48	G3SSE0	183	191	yes	no	2	0.0045003	129.96	2	56986000	56986000			104	22
GPQGIGGQRGVVGLP	GSPGADGPAGAPGTPGPQGIGGQRGVVGLP	GPQGIGGQRGVVGLPGQRGERGFPGLPGPS	P	G	P	L	P	G	0	1	0	0	0	2	0	6	0	1	1	0	0	0	2	0	0	0	0	2	0	0	15	1	1390.77	G3SSE0;G3UE48	G3SSE0	936	950	yes	no	2	1.952e-105	229.17	4	212830000	212830000			105	22
GPQGIGGQRGVVGLPGQRGERGFP	GSPGADGPAGAPGTPGPQGIGGQRGVVGLP	GVVGLPGQRGERGFPGLPGPSGEPGKQGPS	P	G	P	F	P	G	0	3	0	0	0	3	1	9	0	1	1	0	0	1	3	0	0	0	0	2	0	0	24	2	2375.26	G3SSE0;G3UE48	G3SSE0	936	959	yes	no	4	1.9525e-30	167.16	5	268970000	268970000			106	22
GPQGILGPP	GSSGEPGTAGPPGTPGPQGILGPPGILGLP	GPPGTPGPQGILGPPGILGLPGSRGERGLP	P	G	P	P	P	G	0	0	0	0	0	1	0	3	0	1	1	0	0	0	3	0	0	0	0	0	0	0	9	2	834.46	G3TIC0	G3TIC0	862	870	yes	yes	1;2	6.5292e-13	170.17	3	4960200000	4960200000			107	94
GPQGPKGDQGIP	SDQGDSGNPGFPGIPGPQGPKGDQGIPGFS	GIPGPQGPKGDQGIPGFSGPPGELGLKGMR	P	G	P	I	P	G	0	0	0	1	0	2	0	4	0	1	0	1	0	0	3	0	0	0	0	0	0	0	12	2	1149.58	G3SPA5;G3TVM2	G3SPA5	1255	1266	yes	no	2	0.0091653	79.906	1	17971000	17971000			108	11
GPQGPRGRQGIP	GQPGEQGYQGELGYPGPQGPRGRQGIPGIS	GYPGPQGPRGRQGIPGISGQKGLLGAQGSP	P	G	P	I	P	G	0	2	0	0	0	2	0	4	0	1	0	0	0	0	3	0	0	0	0	0	0	0	12	2	1218.66	G3TTB4;G3TZ74	G3TTB4	1571	1582	yes	no	2	0.0065885	69.198	1	47200000	47200000			109	116
GPQGRPGP	GIRGRPGQQGRPGHPGPQGRPGPKGSKGEE	QGRPGHPGPQGRPGPKGSKGEEGPKGKQGK	P	G	P	G	P	K	0	1	0	0	0	1	0	3	0	0	0	0	0	0	3	0	0	0	0	0	0	0	8	2	764.393	G3U4U8;G3SZX5;G3UAK9	G3U4U8	1219	1226	yes	no	2	0.013653	61.997	1	9872400	9872400			110	43
GPRGLLGP	GDDGEVGPRGLPGEPGPRGLLGPKGPPGPP	RGLPGEPGPRGLLGPKGPPGPPGPPGVTGM	P	G	P	G	P	K	0	1	0	0	0	0	0	3	0	0	2	0	0	0	2	0	0	0	0	0	0	0	8	1	765.45	G3T9F6;G3U7X8;G3T4M5	G3U7X8	181	188	no	no	2	0.0053482	116	1	264430000	264430000			111	58;68
GPSGARGERGFP	GKPGEQGVPGDLGAPGPSGARGERGFPGER	GAPGPSGARGERGFPGERGVQGPPGPAGPR	P	G	P	F	P	G	1	2	0	0	0	0	1	4	0	0	0	0	0	1	2	1	0	0	0	0	0	0	12	2	1186.58	G3SSE0;G3UE48	G3SSE0	657	668	yes	no	2;3	1.0143e-26	179.51	3	2126300000	2126300000			112	22
GPSGGGYDFGYDGDFYRA	GPSGPPGPPGPPGPPGPSGGGYDFGYDGDF	GGGYDFGYDGDFYRADQPRSPPSLRPKDYE	P	G	P	R	A	D	1	1	0	3	0	0	0	6	0	0	0	0	0	2	1	1	0	0	3	0	0	0	18	1	1899.77	G3TIC0	G3TIC0	1102	1119	yes	yes	2	0	368.3	3	50792000	50792000			113	94
GPTGALLP	ENIRDLVGRNQDPAPGPTGALLPHEKDLIQ	RNQDPAPGPTGALLPHEKDLIQVHHLLLRG	P	G	P	L	P	H	1	0	0	0	0	0	0	2	0	0	2	0	0	0	2	0	1	0	0	0	0	0	8	2	724.412	G3TJI4	G3TJI4	260	267	yes	no	2	0.0091131	94.669	1	199920000	199920000			114	96
GPVGIQGPP	GAPGSKGDAGAKGEPGPVGIQGPPGPAGEE	GAKGEPGPVGIQGPPGPAGEEGKRGARGEP	P	G	P	P	P	G	0	0	0	0	0	1	0	3	0	1	0	0	0	0	3	0	0	0	0	1	0	0	9	2	820.444	G3SSE0;G3UE48	G3SSE0	439	447	yes	no	1;2	0.00036205	144.9	2	67494000	67494000			115	22
GQIGARGLP	GVKGEPGAPGENGTPGQIGARGLPGERGRV	GENGTPGQIGARGLPGERGRVGGPGPAGAR	P	G	Q	L	P	G	1	1	0	0	0	1	0	3	0	1	1	0	0	0	1	0	0	0	0	0	0	0	9	1	867.493	G3TIC0	G3TIC0	211	219	yes	yes	2	0.0064859	121.52	2	796790000	796790000			116	94
GQRGERGFP	GPQGIGGQRGVVGLPGQRGERGFPGLPGPS	GVVGLPGQRGERGFPGLPGPSGEPGKQGPS	P	G	Q	F	P	G	0	2	0	0	0	1	1	3	0	0	0	0	0	1	1	0	0	0	0	0	0	0	9	0	1002.5	G3SSE0;G3UE48	G3SSE0	951	959	no	no	2	0.0012658	115.71	2	174870000	174870000			117	22
GQRGERGFPGLP	GPQGIGGQRGVVGLPGQRGERGFPGLPGPS	GLPGQRGERGFPGLPGPSGEPGKQGPSGSS	P	G	Q	L	P	G	0	2	0	0	0	1	1	4	0	0	1	0	0	1	2	0	0	0	0	0	0	0	12	1	1269.66	G3SSE0;G3UE48	G3SSE0	951	962	no	no	2;3	0.001088	119.6	4	1017300000	1017300000			118	22
GSVGPAGP	GLPGLAGQHGDQGSPGSVGPAGPRGPAGPS	HGDQGSPGSVGPAGPRGPAGPSGPVGKDGR	P	G	S	G	P	R	1	0	0	0	0	0	0	3	0	0	0	0	0	0	2	1	0	0	0	1	0	0	8	2	640.318	G3TIC0	G3TIC0	1045	1052	yes	yes	1	0.0067308	87.582	1	191810000	191810000			119	94
GVQPFGVPLSMP	PSSSPPMKKYSPPPAGVQPFGVPLSMPPVM	PPAGVQPFGVPLSMPPVMAAALSRHGIRSP	A	G	V	M	P	P	0	0	0	0	0	1	0	2	0	0	1	0	1	1	3	1	0	0	0	2	0	0	12	2	1227.63	G3U8Q0	G3U8Q0	113	124	yes	yes	2	0.0062132	83.265	1	161990000	161990000			122	128
GVRGPSGDSGRPGEP	GVMGPPGSRGASGPAGVRGPSGDSGRPGEP	GVRGPSGDSGRPGEPGVMGPRGLPGSPGNV	A	G	V	E	P	G	0	2	0	1	0	0	1	5	0	0	0	0	0	0	3	2	0	0	0	1	0	0	15	2	1423.68	G3TIC0	G3TIC0	430	444	yes	yes	3	0.0049182	88.421	1	15149000	15149000			123	94
GVSPVGP	GCPGKVEKAGEMEAPGVSPVGPSQPHTDVW	KAGEMEAPGVSPVGPSQPHTDVWSVIASPF	P	G	V	G	P	S	0	0	0	0	0	0	0	2	0	0	0	0	0	0	2	1	0	0	0	2	0	0	7	1	611.328	G3TS18	G3TS18	435	441	yes	yes	1	5.309e-06	115.01	1	280140000	280140000			124	112
GYGTGYFQYGLP	YDTYERPRSGSRYRPGYGTGYFQYGLPDLV	YRPGYGTGYFQYGLPDLVPDPYYIQASTYV	P	G	Y	L	P	D	0	0	0	0	0	1	0	4	0	0	1	0	0	1	1	0	1	0	3	0	0	0	12	0	1321.6	G3TEW9	G3TEW9	198	209	yes	yes	2	3.3468e-05	141.39	1	17309000	17309000			125	83
GYKGRVTGWGNLKETWTA	VCLPDKEPLSKLLQAGYKGRVTGWGNLKET	GRVTGWGNLKETWTASTSEVQPSVLQVVHL	A	G	Y	T	A	S	1	1	1	0	0	0	1	4	0	0	1	2	0	0	0	0	3	2	1	1	0	0	18	0	2023.03	G3T5I1	G3T5I1	497	514	yes	yes	3	0.0042498	67.43	2	9464100	9464100			126	60
HENRTSEAMYNKMNISELSAMIP	SVLRLEVKIAEIMIPHENRTSEAMYNKMNI	MYNKMNISELSAMIPQFDWLGYIKKVIDTK	P	H	E	I	P	Q	2	1	3	0	0	0	3	0	1	2	1	1	3	0	1	3	1	0	1	0	0	0	23	2	2665.23	G3UHK0;G3T5V6	G3UHK0	146	168	yes	no	3	0.0027877	65.784	1	27782000	27782000			127	62
HLRELHLDNNKLIKVP	NSISAVDNGSLANTPHLRELHLDNNKLIKV	LRELHLDNNKLIKVPGGLAEHKYIQVVYLH	P	H	L	V	P	G	0	1	2	1	0	0	1	0	2	1	4	2	0	0	1	0	0	0	0	1	0	0	16	0	1938.12	G3SYR8	G3SYR8	271	286	yes	yes	4	3.9181e-05	129.93	1	3849600	3849600			128	41
IAFSNYIHP	DNLDRDIALLKLKKPIAFSNYIHPVCLPDK	LKLKKPIAFSNYIHPVCLPDKEPLSKLLQA	P	I	A	H	P	V	1	0	1	0	0	0	0	0	1	2	0	0	0	1	1	1	0	0	1	0	0	0	9	1	1060.53	G3T5I1	G3T5I1	473	481	yes	yes	2	0.0020575	124.34	3	70731000	70731000			129	60
IDGYLSHTELAP	IFPVHWQFGQLDQHPIDGYLSHTELAPLRA	QHPIDGYLSHTELAPLRAPLIPMEHCTTRF	P	I	D	A	P	L	1	0	0	1	0	0	1	1	1	1	2	0	0	0	1	1	1	0	1	0	0	0	12	1	1314.65	G3TJT8	G3TJT8	243	254	yes	yes	2	0.0025951	127.56	1	6488500	6488500			130	97
IGNVGAP	AGPPGPAGPTGAPGPIGNVGAPGPKGARGS	GPTGAPGPIGNVGAPGPKGARGSAGPPGAT	P	I	G	A	P	G	1	0	1	0	0	0	0	2	0	1	0	0	0	0	1	0	0	0	0	1	0	0	7	1	626.339	G3SSE0;G3UE48	G3SSE0	839	845	yes	no	1	0.0040352	79.935	1	167840000	167840000			131	22
IGNVGAPGP	AGPPGPAGPTGAPGPIGNVGAPGPKGARGS	TGAPGPIGNVGAPGPKGARGSAGPPGATGF	P	I	G	G	P	K	1	0	1	0	0	0	0	3	0	1	0	0	0	0	2	0	0	0	0	1	0	0	9	2	780.413	G3SSE0;G3UE48	G3SSE0	839	847	yes	no	2	0.014323	107.49	1	285000000	285000000			132	22
IGPPGEEGKRGP	AGPKGCSGPHGIQGPIGPPGEEGKRGPRGD	QGPIGPPGEEGKRGPRGDPGTVGPPGTVGE	P	I	G	G	P	R	0	1	0	0	0	0	2	4	0	1	0	1	0	0	3	0	0	0	0	0	0	0	12	2	1192.62	G3SY10;G3TS89	G3SY10	453	464	yes	no	3	0.0031853	85.288	1	24121000	24121000			133	37
IINEKWVVTAA	QVLLNNGVDAFCGGAIINEKWVVTAAHCIE	CGGAIINEKWVVTAAHCIEPGVKITVVAGE	A	I	I	A	A	H	2	0	1	0	0	0	1	0	0	2	0	1	0	0	0	0	1	1	0	2	0	0	11	1	1242.7	G3TV86;G3SX39	G3TV86	229	239	yes	no	2	0.0084588	90.108	1	3415200	3415200			134	34
IQSVYFFSGDKYYRVNLRTKRVDTVSPP	YDYDMDWLVPASCEPIQSVYFFSGDKYYRV	RVNLRTKRVDTVSPPYPRPIAQYWLGCPAP	P	I	Q	P	P	Y	0	3	1	2	0	1	0	1	0	1	1	2	0	2	2	3	2	0	3	4	0	0	28	1	3334.75	G3TMX5	G3TMX5	380	407	yes	yes	5	9.457e-06	100.7	2	13087000	13087000			136	104
ISFLVTQLRP	STLTRSTTSSVWKEPISFLVTQLRPYTTYL	VWKEPISFLVTQLRPYTTYLFEVSAVTTEA	P	I	S	R	P	Y	0	1	0	0	0	1	0	0	0	1	2	0	0	1	1	1	1	0	0	1	0	0	10	0	1172.69	G3T3L7	G3T3L7	268	277	yes	yes	2	0.013491	49.418	1	0	0			137	53
ISQHVWRPPP	SVPLPDTLGHTNPLAISQHVWRPPPSQVRL	TNPLAISQHVWRPPPSQVRLPGSPSHSAQL	A	I	S	P	P	S	0	1	0	0	0	1	0	0	1	1	0	0	0	0	3	1	0	1	0	1	0	0	10	2	1215.65	G3U4L2	G3U4L2	114	123	yes	yes	2	0.011215	40.987	1	654540000	654540000			138	123
ITQEQCEARGCCYIPVRQGP	DVPPNSRFDCAPEAAITQEQCEARGCCYIP	CEARGCCYIPVRQGPQGPPVGQPWCFFPPS	A	I	T	G	P	Q	1	2	0	0	3	3	2	2	0	2	0	0	0	0	2	0	1	0	1	1	0	0	20	2	2421.1	G3TQF9	G3TQF9	88	107	yes	yes	3	0.010396	43.794	1	210100000	210100000			139	108
KDIFLGTFLYEYSRRHP	DYVEDKDVCKNYQEAKDIFLGTFLYEYSRR	IFLGTFLYEYSRRHPEYSAFLLLRIAKEYE	A	K	D	H	P	E	0	2	0	1	0	0	1	1	1	1	2	1	0	2	1	1	1	0	2	0	0	0	17	0	2141.11	G3SMX8	G3SMX8	348	364	yes	yes	3;4	9.4141e-39	179.81	2	32036000	32036000			140	6
KDLRWLYLSENA	NNKIRELRAGAFQGAKDLRWLYLSENALNT	QGAKDLRWLYLSENALNTLQPAALDDVENL	A	K	D	N	A	L	1	1	1	1	0	0	1	0	0	0	3	1	0	0	0	1	0	1	1	0	0	0	12	0	1506.78	G3T3V1	G3T3V1	171	182	yes	yes	3	0.012724	40.066	2	7298000	7298000			141	54
KDLRWLYLSENALNTLQP	NNKIRELRAGAFQGAKDLRWLYLSENALNT	RWLYLSENALNTLQPAALDDVENLAKFHLD	A	K	D	Q	P	A	1	1	2	1	0	1	1	0	0	0	5	1	0	0	1	1	1	1	1	0	0	0	18	1	2173.15	G3T3V1	G3T3V1	171	188	yes	yes	3	1.2645e-09	123.41	1	2921600	2921600			142	54
KGENGPVGPTGP	AGQAGAKGERGTKGPKGENGPVGPTGPVGA	KGPKGENGPVGPTGPVGAAGPAGPNGPPGP	P	K	G	G	P	V	0	0	1	0	0	0	1	4	0	0	0	1	0	0	3	0	1	0	0	1	0	0	12	2	1108.55	G3TIC0	G3TIC0	747	758	yes	yes	2	3.5793e-08	155.57	1	76734000	76734000			143	94
KGTVDEFSGAELVNKLRGEEEFSSGP	VAVIRYLVWLEKNVPKGTVDEFSGAELVNK	LVNKLRGEEEFSSGPSFETISASGLNAALA	P	K	G	G	P	S	1	1	1	1	0	0	5	4	0	0	2	2	0	2	1	3	1	0	0	2	0	0	26	1	2781.35	G3SW10	G3SW10	392	417	yes	yes	3	0.011738	50.271	1	114670000	114670000			145	32
KIDALKDTVLA	TECCHADDKAACLKPKIDALKDTVLASAAR	CLKPKIDALKDTVLASAARQRLKCANIHKF	P	K	I	L	A	S	2	0	0	2	0	0	0	0	0	1	2	2	0	0	0	0	1	0	0	1	0	0	11	1	1185.7	G3SMX8	G3SMX8	206	216	yes	yes	2	2.1125e-12	160.97	1	3482500	3482500			146	6
KLIRDVWGIEGP	YCYELDEKAVRPGYPKLIRDVWGIEGPIDA	GYPKLIRDVWGIEGPIDAAFTRINCQGKTY	P	K	L	G	P	I	0	1	0	1	0	0	1	2	0	2	1	1	0	0	1	0	0	1	0	1	0	0	12	0	1381.77	G3TMX5;CON__Q3ZBS7	G3TMX5	191	202	yes	no	2;3	2.4151e-19	202.96	2	221830000	221830000			147	104
KVLDAFTP	LERCCAAADPHACYAKVLDAFTPLVEEPQG	DPHACYAKVLDAFTPLVEEPQGLVKQNCEH	A	K	V	T	P	L	1	0	0	1	0	0	0	0	0	0	1	1	0	1	1	0	1	0	0	1	0	0	8	1	889.491	G3SMX8	G3SMX8	397	404	yes	yes	2	0.0071182	58.782	1	0	0			148	6
LCASFEENERKFFGVYLYEVARRHP	DNPALPPLVRPPADALCASFEENERKFFGV	KFFGVYLYEVARRHPYFYAPELIYYSEKYK	A	L	C	H	P	Y	2	3	1	0	1	0	4	1	1	0	2	1	0	3	1	1	0	0	2	2	0	0	25	2	3116.53	G3SMX8	G3SMX8	148	172	yes	yes	5	3.3369e-06	111.26	1	3054100	3054100			149	6
LDIGGADQEFGLDIGP	KTNKPSRLPILDIAPLDIGGADQEFGLDIG	DIGGADQEFGLDIGPVCFK___________	P	L	D	G	P	V	1	0	0	3	0	1	1	4	0	2	2	0	0	1	1	0	0	0	0	0	0	0	16	1	1615.77	G3TIC0	G3TIC0	1347	1362	yes	yes	2	4.3128e-20	139.86	1	0	0			150	94
LEIAQLKNLVKSLPGGLDA	LDPECKCTDDRLWEALEIAQLKNLVKSLPG	QLKNLVKSLPGGLDAVVTEGGENFSVGQRQ	A	L	E	D	A	V	2	0	1	1	0	1	1	2	0	1	5	2	0	0	1	1	0	0	0	1	0	0	19	2	1978.15	G3SV30	G3SV30	1421	1439	yes	yes	3	0.009989	48.547	1	40426000	40426000			151	29
LEVPQHLP	VTERVIQPNEGVLNPLEVPQHLPNAHYVMV	NEGVLNPLEVPQHLPNAHYVMVRERERVLA	P	L	E	L	P	N	0	0	0	0	0	1	1	0	1	0	2	0	0	0	2	0	0	0	0	1	0	0	8	1	931.513	G3UAT3	G3UAT3	1006	1013	yes	yes	2	0.0089312	57.559	1	0	0			152	129
LGPAGKHGNRGEP	AGPVGTAGAPGPQGPLGPAGKHGNRGEPGP	GPLGPAGKHGNRGEPGPAGSVGPVGAVGPR	P	L	G	E	P	G	1	1	1	0	0	0	1	4	1	0	1	1	0	0	2	0	0	0	0	0	0	0	13	2	1288.66	G3TIC0	G3TIC0	969	981	yes	yes	3	0.0051059	80.312	2	30385000	30385000			154	94
LGQSSVP	DAQALPATLPAPDEALGQSSVPPATPEAIR	TLPAPDEALGQSSVPPATPEAIRPPSSTPG	A	L	G	V	P	P	0	0	0	0	0	1	0	1	0	0	1	0	0	0	1	2	0	0	0	1	0	0	7	0	686.36	G3UDI4;G3T473	G3UDI4	108	114	yes	no	1	0.0096426	51.572	1	406540000	406540000			155	55
LLGYREP	CLAQLWDCHLASPSPLLGYREPNCDDPETE	CHLASPSPLLGYREPNCDDPETEQVAKAAV	P	L	L	E	P	N	0	1	0	0	0	0	1	1	0	0	2	0	0	0	1	0	0	0	1	0	0	0	7	0	846.46	G3T019	G3T019	24	30	yes	yes	2	0.011308	86.872	1	90027000	90027000			157	44
LLLLLFLRP	______________________________	SRLLPALLLLLFLRPSGPQGQGPGSGGPSG	A	L	L	R	P	S	0	1	0	0	0	0	0	0	0	0	6	0	0	1	1	0	0	0	0	0	0	0	9	0	1096.74	G3UCF5	G3UCF5	9	17	yes	yes	2	0.012629	83.801	1	4636700	4636700			158	131
LLRDQFYAPGP	EILRNAIRYIEGLQALLRDQFYAPGPLPPG	GLQALLRDQFYAPGPLPPGRGGEHYSGDSD	A	L	L	G	P	L	1	1	0	1	0	1	0	1	0	0	2	0	0	1	2	0	0	0	1	0	0	0	11	2	1275.66	G3UB15	G3UB15	163	173	yes	yes	2	0.011015	52.403	1	0	0			159	130
LNFLDLFRP	SRVVRNTVPFFFHEPLNFLDLFRPFSDLIQ	FFFHEPLNFLDLFRPFSDLIQQAQQAMDIS	P	L	N	R	P	F	0	1	1	1	0	0	0	0	0	0	3	0	0	2	1	0	0	0	0	0	0	0	9	0	1133.62	G3T7J1	G3T7J1	205	213	yes	yes	2	0.0029074	113.71	1	6956400	6956400			160	64
LNYLNIMSPWMCIWLVFGA	LIAMALDRYVAICKPLNYLNIMSPWMCIWL	NIMSPWMCIWLVFGAWVFGIIHSGFQLAFV	P	L	N	G	A	W	1	0	2	0	1	0	0	1	0	2	3	0	2	1	1	1	0	2	1	1	0	0	19	1	2327.13	G3UNQ6	G3UNQ6	130	148	yes	yes	3	0.008955	50.966	1	110700000	110700000			161	141
LPDETEVVEETVA	LCLAGRALAVPQQEALPDETEVVEETVAEV	EALPDETEVVEETVAEVAEVPVGANPVQVE	A	L	P	V	A	E	1	0	0	1	0	0	4	0	0	0	1	0	0	0	1	0	2	0	0	3	0	0	13	1	1429.68	G3TJT8	G3TJT8	24	36	yes	yes	2	0.0098367	85.676	1	6967700	6967700			162	97
LQLQQREGNVNRPAGEP	EEADFSPSQHHAGKALQLQQREGNVNRPAG	LQQREGNVNRPAGEPSTRLNKRMLSEGSLD	A	L	Q	E	P	S	1	2	2	0	0	3	2	2	0	0	2	0	0	0	2	0	0	0	0	1	0	0	17	2	1904.98	G3TKM0	G3TKM0	431	447	yes	yes	4	0.013797	44.807	1	249660000	249660000			163	98
LQLRLLLRIP	LIGRIGTKIMPPALALQLRLLLRIPLYSFS	PPALALQLRLLLRIPLYSFSMVLVDKHGTD	A	L	Q	I	P	L	0	2	0	0	0	1	0	0	0	1	5	0	0	0	1	0	0	0	0	0	0	0	10	0	1233.83	G3SRF7	G3SRF7	410	419	yes	yes	3	0.0028251	93.649	1	2368600	2368600			164	20
LQNPSMLSGPP	RRLSNPCIQRSTPPALQNPSMLSGPPVPQQ	TPPALQNPSMLSGPPVPQQPPHIPQPLAAA	A	L	Q	P	P	V	0	0	1	0	0	1	0	1	0	0	2	0	1	0	3	2	0	0	0	0	0	0	11	2	1139.56	G3T0A2	G3T0A2	322	332	yes	yes	2	0.013236	56.729	1	32195000	32195000			165	46
LRVGGEFFFDPQP	ALWIHNQCALDSEVALRVGGEFFFDPQPTD	VALRVGGEFFFDPQPTDASRNLVLIAGGVG	A	L	R	Q	P	T	0	1	0	1	0	1	1	2	0	0	1	0	0	3	2	0	0	0	0	1	0	0	13	1	1507.75	G3T354	G3T354	153	165	yes	yes	2	0.013658	52.579	1	144270000	144270000			166	52
LSKDLDFSKSVP	QGSPCLAWASSEAKALSKDLDFSKSVPLVE	AKALSKDLDFSKSVPLVENYCRNPDGDAEG	A	L	S	V	P	L	0	0	0	2	0	0	0	0	0	0	2	2	0	1	1	3	0	0	0	1	0	0	12	0	1334.71	G3T5I1	G3T5I1	246	257	yes	yes	2;3	0.0023108	123.11	3	77273000	77273000			167	60
LTGSTSIIFFLPQKA	YGLDSDLNCKIAQLPLTGSTSIIFFLPQKA	LTGSTSIIFFLPQKATQNLTMIEESLTSEF	P	L	T	K	A	T	1	0	0	0	0	1	0	1	0	2	2	1	0	2	1	2	2	0	0	0	0	0	15	1	1621.91	G3TEY6	G3TEY6	267	281	yes	yes	2	9.4077e-44	194.5	2	14112000	14112000			169	84
LVDIMFNDFGEA	KTVLEIDTPKVEQVPLVDIMFNDFGEASQK	QVPLVDIMFNDFGEASQKFGFEVGPACFMG	P	L	V	E	A	S	1	0	1	2	0	0	1	1	0	1	1	0	1	2	0	0	0	0	0	1	0	0	12	0	1369.62	G3U7X8;G3T4M5	G3U7X8	1315	1326	yes	no	2	0.009764	66.435	1	4012100	4012100			170	58
LVGEPGP	KCPGPIITYHSVTVPLVGEPGPKEENVDVE	TYHSVTVPLVGEPGPKEENVDVEGLDPAPT	P	L	V	G	P	K	0	0	0	0	0	0	1	2	0	0	1	0	0	0	2	0	0	0	0	1	0	0	7	1	667.354	G3TB95	G3TB95	221	227	yes	yes	1	1.0212e-10	166.66	1	370460000	370460000			171	74
LVLVNNRISKIHEKA	ELRKDDFKGLQHLYALVLVNNRISKIHEKA	LVLVNNRISKIHEKAFSPLRKLQKLYISKN	A	L	V	K	A	F	1	1	2	0	0	0	1	0	1	2	2	2	0	0	0	1	0	0	0	2	0	0	15	0	1733.03	G3SQ12	G3SQ12	120	134	yes	yes	4	0.0088281	60.474	1	5907300	5907300			172	17
LVNLFILQLNNNKIRELRAGA	DHNKVTELPRGLLSPLVNLFILQLNNNKIR	LQLNNNKIRELRAGAFQGAKDLRWLYLSEN	P	L	V	G	A	F	2	2	4	0	0	1	1	1	0	2	5	1	0	1	0	0	0	0	0	1	0	0	21	1	2408.4	G3T3V1	G3T3V1	146	166	yes	yes	4	3.6335e-05	123.41	4	8184200	8184200			173	54
MKAFQDFYP	MVQLYSRTQDVSPEAMKAFQDFYPTVGLPE	DVSPEAMKAFQDFYPTVGLPEDMAVTLPKS	A	M	K	Y	P	T	1	0	0	1	0	1	0	0	0	0	0	1	1	2	1	0	0	0	1	0	0	0	9	1	1145.52	G3TDW5	G3TDW5	150	158	yes	yes	2	0.010785	41.652	1	29893000	29893000			174	79
MQDDLLMDKSKTQPQPQP	______________________________	DLLMDKSKTQPQPQPEPSAAEVPSTPLSSE	-	M	Q	Q	P	E	0	0	0	3	0	4	0	0	0	0	2	2	2	0	3	1	1	0	0	0	0	0	18	2	2099	G3ULM3	G3ULM3	1	18	yes	yes	3	0.01326	44.998	1	223670000	223670000			175	139
NDNIVVNSCQVKFRLRHTPGP	GYYAPGIVSTRNLNPNDNIVVNSCQVKFRL	NSCQVKFRLRHTPGPTHLGPTAFTSTSLEE	P	N	D	G	P	T	0	2	3	1	1	1	0	1	1	1	1	1	0	1	2	1	1	0	0	3	0	0	21	1	2450.26	G3TS31	G3TS31	1657	1677	yes	yes	5	0.012083	48.477	1	28812000	28812000			176	113
NEISILLLGVA	AQMKGKIARSTREMPNEISILLLGVAYFKG	REMPNEISILLLGVAYFKGQWVTKFDSRKT	P	N	E	V	A	Y	1	0	1	0	0	0	1	1	0	2	3	0	0	0	0	1	0	0	0	1	0	0	11	0	1140.68	G3TEY6	G3TEY6	200	210	yes	yes	2	5.2077e-08	155.07	2	131550000	131550000			177	84
NGLQDPQKVSSTPP	LPDPVQGIKEDSPEPNGLQDPQKVSSTPPN	PNGLQDPQKVSSTPPNKKQRKEKEVSYQLQ	P	N	G	P	P	N	0	0	1	1	0	2	0	1	0	0	1	1	0	0	3	2	1	0	0	1	0	0	14	2	1466.74	G3SQ65;G3UKJ6	G3SQ65	236	249	yes	no	3	0.013125	49.12	1	155360000	155360000			178	18
NTAITQMTFLRLLSKEA	MNRGSQFVYGDHQSPNTAITQMTFLRLLSK	AITQMTFLRLLSKEASQNITYICKNSVGYM	P	N	T	E	A	S	2	1	1	0	0	1	1	0	0	1	3	1	1	1	0	1	3	0	0	0	0	0	17	1	1936.05	G3SY10;G3TS89	G3SY10	1340	1356	yes	no	3	0.0026678	113.33	2	11491000	11491000			179	37
PGADKNHFLRP	RKLDFPVKDSEEPSAPGADKNHFLRPRGPG	EPSAPGADKNHFLRPRGPGEGTGKLFPFME	A	P	G	R	P	R	1	1	1	1	0	0	0	1	1	0	1	1	0	1	2	0	0	0	0	0	0	0	11	2	1250.65	G3UC84;G3SLE8;G3TU86	G3UC84	618	628	yes	no	3	0.012503	43.282	1	20796000	20796000			180	3
PGAGGYLNSMHSLVNSVP	LTSSGGQSPSRSPVPPGAGGYLNSMHSLVN	GGYLNSMHSLVNSVPYEPQSPPSFSKPPQG	P	P	G	V	P	Y	1	0	2	0	0	0	0	3	1	0	2	0	1	0	2	3	0	0	1	2	0	0	18	2	1798.87	G3UHW7;G3TPU4	G3UHW7	237	254	yes	no	2	0.0063446	46.844	1	0	0			181	106
PGDPQWMETIGRDLHRQFP	CQENSPGTYQELASAPGDPQWMETIGRDLH	QWMETIGRDLHRQFPLHEMFVSPQGHGQQG	A	P	G	F	P	L	0	2	0	2	0	2	1	2	1	1	1	0	1	1	3	0	1	1	0	0	0	0	19	2	2279.09	G3UJ49	G3UJ49	125	143	yes	yes	2	0.012238	45.077	1	211820000	211820000			182	136
PGERGGPGSRGFP	RGARGEPGPTGLPGPPGERGGPGSRGFPGA	GPPGERGGPGSRGFPGADGVAGPKGPAGER	P	P	G	F	P	G	0	2	0	0	0	0	1	5	0	0	0	0	0	1	3	1	0	0	0	0	0	0	13	2	1269.62	G3SSE0;G3UE48	G3SSE0	471	483	yes	no	2	2.6145e-36	156.01	3	0	0			183	22
PGESNTLRSLPP	LGNLKKETSDGMNKAPGESNTLRSLPPKAP	NKAPGESNTLRSLPPKAPGHDASVDDNPFG	A	P	G	P	P	K	0	1	1	0	0	0	1	1	0	0	2	0	0	0	3	2	1	0	0	0	0	0	12	2	1266.66	G3T5P9;G3UK66	G3T5P9	451	462	yes	no	3	0.011101	46.706	1	69289000	69289000			184	61
PGKDGLNGLP	SGPAGPRGPPGSAGAPGKDGLNGLPGPIGP	GSAGAPGKDGLNGLPGPIGPPGPRGRTGDA	A	P	G	L	P	G	0	0	1	1	0	0	0	3	0	0	2	1	0	0	2	0	0	0	0	0	0	0	10	1	966.513	G3SSE0;G3UE48	G3SSE0	1136	1145	yes	no	2	0.0074405	77.732	1	21168000	21168000			185	22
PGLPGGP	PCKQEPVSSPLVPLAPGLPGGPSSSCPECG	SSPLVPLAPGLPGGPSSSCPECGKTGTKPA	A	P	G	G	P	S	0	0	0	0	0	0	0	3	0	0	1	0	0	0	3	0	0	0	0	0	0	0	7	2	593.317	G3TXC2;G3U4G8	G3TXC2	174	180	yes	no	1	0.014112	71.753	1	191740000	191740000			186	118
PGQQQRTRRP	YEHTSLGAYGLYSGPPGQQQRTRRPKLQHS	LYSGPPGQQQRTRRPKLQHSTSILRKQAEE	P	P	G	R	P	K	0	3	0	0	0	3	0	1	0	0	0	0	0	0	2	0	1	0	0	0	0	0	10	1	1222.66	G3TJ33;G3UKQ0	G3TJ33	73	82	yes	no	2	0.0033429	107.66	1	56246000	56246000			187	95
PGVLSFTQQGWEQVLA	______________________________	GVLSFTQQGWEQVLAKMKRALVYLDAACAE	A	P	G	L	A	K	1	0	0	0	0	3	1	2	0	0	2	0	0	1	1	1	1	1	0	2	0	0	16	1	1758.89	G3TSB3	G3TSB3	4	19	yes	yes	2	0.0061704	73.841	1	88006000	88006000			188	114
PGVQGLPGP	ADLTGPAGEAGPPGPPGVQGLPGPAGPPGP	AGPPGPPGVQGLPGPAGPPGPPGKDGQEGP	P	P	G	G	P	A	0	0	0	0	0	1	0	3	0	0	1	0	0	0	3	0	0	0	0	1	0	0	9	2	820.444	G3UFG4	G3UFG4	820	828	yes	yes	2	0.0037258	114.54	1	80198000	80198000			189	133
PSGAFDFSFLP	VGPPGPPGPPGPPGPPSGAFDFSFLPQPPQ	PPGPPSGAFDFSFLPQPPQEKAHDGGRYYR	P	P	S	L	P	Q	1	0	0	1	0	0	0	1	0	0	1	0	0	3	2	2	0	0	0	0	0	0	11	2	1183.56	G3SSE0;G3UE48	G3SSE0	1178	1188	yes	no	2	0.001081	136.16	2	33044000	33044000			190	22
PSTQQVKTP	RKSMAPEPTQSSTVAPSTQQVKTPQTSNAP	QSSTVAPSTQQVKTPQTSNAPDLNDAIVKL	A	P	S	T	P	Q	0	0	0	0	0	2	0	0	0	0	0	1	0	0	2	1	2	0	0	1	0	0	9	1	984.524	G3SNG7	G3SNG7	286	294	yes	yes	2	0.0021602	105.12	1	0	0			191	7
QEEKWRRGGPGPP	GHRLREFEGRGGPLPQEEKWRRGGPGPPFP	LPQEEKWRRGGPGPPFPPDHRDFSEGDGRG	P	Q	E	P	P	F	0	2	0	0	0	1	2	3	0	0	0	1	0	0	3	0	0	1	0	0	0	0	13	2	1492.75	G3T841	G3T841	1041	1053	yes	yes	2	0.0060944	71.692	1	39883000	39883000			192	65
QEHFSQIGSNIP	TLKSDSNRDALRQEAQEHFSQIGSNIPKKV	QEAQEHFSQIGSNIPKKVFKTAVPVEPKCN	A	Q	E	I	P	K	0	0	1	0	0	2	1	1	1	2	0	0	0	1	1	2	0	0	0	0	0	0	12	0	1355.65	G3TB85	G3TB85	414	425	yes	yes	2	0.011326	57.598	1	2459500	2459500			193	73
QELLGEEGFNALDPFIP	GQTGSLFKPRTAYMPQELLGEEGFNALDPF	LLGEEGFNALDPFIPILVSNYNPKEFQSCI	P	Q	E	I	P	I	1	0	1	1	0	1	3	2	0	1	3	0	0	2	2	0	0	0	0	0	0	0	17	2	1887.93	G3SVR7	G3SVR7	327	343	yes	yes	2	0.0085168	41.283	3	41413000	41413000			194	31
QGARGFP	PGKPGRPGERGVVGPQGARGFPGTPGLPGF	GERGVVGPQGARGFPGTPGLPGFKGIRGHN	P	Q	G	F	P	G	1	1	0	0	0	1	0	2	0	0	0	0	0	1	1	0	0	0	0	0	0	0	7	1	731.371	G3TIC0	G3TIC0	162	168	no	no	2	0.010169	43	1	15294000	15294000			195	94
QGARGFPGTP	PGKPGRPGERGVVGPQGARGFPGTPGLPGF	GVVGPQGARGFPGTPGLPGFKGIRGHNGLD	P	Q	G	T	P	G	1	1	0	0	0	1	0	3	0	0	0	0	0	1	2	0	1	0	0	0	0	0	10	2	986.493	G3TIC0	G3TIC0	162	171	no	no	2	2.386e-06	132.57	3	158630000	158630000			196	94
QGFQGPPGEP	SGPRGLPGPPGAPGPQGFQGPPGEPGEPGA	GAPGPQGFQGPPGEPGEPGASGPMGPRGPP	P	Q	G	E	P	G	0	0	0	0	0	2	1	3	0	0	0	0	0	1	3	0	0	0	0	0	0	0	10	2	1012.46	G3SSE0;G3UE48	G3SSE0	185	194	yes	no	2	0.00696	66.457	1	0	0			197	22
QGIGGQRGVVGLP	PGADGPAGAPGTPGPQGIGGQRGVVGLPGQ	GPQGIGGQRGVVGLPGQRGERGFPGLPGPS	P	Q	G	L	P	G	0	1	0	0	0	2	0	5	0	1	1	0	0	0	1	0	0	0	0	2	0	0	13	0	1236.69	G3SSE0;G3UE48	G3SSE0	938	950	yes	no	2	4.2925e-24	177.3	1	42135000	42135000			198	22
QGIGGQRGVVGLPGQRGERGFPGLP	PGADGPAGAPGTPGPQGIGGQRGVVGLPGQ	GLPGQRGERGFPGLPGPSGEPGKQGPSGSS	P	Q	G	L	P	G	0	3	0	0	0	3	1	9	0	1	2	0	0	1	3	0	0	0	0	2	0	0	25	2	2488.34	G3SSE0;G3UE48	G3SSE0	938	962	yes	no	4	4.5886e-06	103.03	2	32737000	32737000			199	22
QGILGPP	SGEPGTAGPPGTPGPQGILGPPGILGLPGS	GPPGTPGPQGILGPPGILGLPGSRGERGLP	P	Q	G	P	P	G	0	0	0	0	0	1	0	2	0	1	1	0	0	0	2	0	0	0	0	0	0	0	7	1	680.386	G3TIC0	G3TIC0	864	870	yes	yes	1	0.0002696	126.25	2	111750000	111750000			200	94
QKKEDPQLPRKSSP	EKKMEPVVFEKVKMPQKKEDPQLPRKSSPK	PQKKEDPQLPRKSSPKSTAPVMDLLGLDAP	P	Q	K	S	P	K	0	1	0	1	0	2	1	0	0	0	1	3	0	0	3	2	0	0	0	0	0	0	14	2	1636.89	G3T2I1	G3T2I1	165	178	yes	yes	3	0.012529	49.929	1	996200000	996200000			201	51
QLEADGTFFLYSKLTMP	NQQPEPEKSYENTEPQLEADGTFFLYSKLT	EADGTFFLYSKLTMPKDRWQHGDIFTCVVL	P	Q	L	M	P	K	1	0	0	1	0	1	1	1	0	0	3	1	1	2	1	1	2	0	1	0	0	0	17	1	1959.97	G3TWP5	G3TWP5	284	300	yes	yes	3	0.0060095	66.965	1	1275300	1275300			202	117
QLLDDQGPEREDSRKNYCHLRDETP	QTKKPTSSKPQLKQPQLLDDQGPEREDSRK	EDSRKNYCHLRDETPERKSGQEKPRSVSTE	P	Q	L	T	P	E	0	3	1	4	1	2	3	1	1	0	3	1	0	0	2	1	1	0	1	0	0	0	25	1	3070.42	G3UNG7;G3SUF2	G3UNG7	1092	1116	yes	no	3	0.0019838	63.726	1	354090000	354090000			203	27
QLLTGFQMPAGP	MLLDPAEPLARGPSAQLLTGFQMPAGPTEC	PSAQLLTGFQMPAGPTECLSFWYHLHGPQI	A	Q	L	G	P	T	1	0	0	0	0	2	0	2	0	0	2	0	1	1	2	0	1	0	0	0	0	0	12	2	1258.64	G3U1H5	G3U1H5	491	502	yes	yes	2	0.0059007	78.516	1	93312000	93312000			204	121
QLSYGYDEKSA	PGPPGPPGLGGNFAPQLSYGYDEKSAGGIS	NFAPQLSYGYDEKSAGGISVPGPMGPSGPR	P	Q	L	S	A	G	1	0	0	1	0	1	1	1	0	0	1	1	0	0	0	2	0	0	2	0	0	0	11	0	1259.57	G3SSE0;G3UE48	G3SSE0	148	158	yes	no	2	0.0035261	110.88	1	17354000	17354000			205	22
QLSYGYDEKSAGGISVP	PGPPGPPGLGGNFAPQLSYGYDEKSAGGIS	SYGYDEKSAGGISVPGPMGPSGPRGLPGPP	P	Q	L	V	P	G	1	0	0	1	0	1	1	3	0	1	1	1	0	0	1	3	0	0	2	1	0	0	17	1	1769.85	G3SSE0;G3UE48	G3SSE0	148	164	yes	no	2	2.2518e-20	161.94	41	142810000	142810000			206	22
QLVLLPP	QSNGSYYKIVEVSRAQLVLLPPSAYVEFAV	KIVEVSRAQLVLLPPSAYVEFAVAATDCVA	A	Q	L	P	P	S	0	0	0	0	0	1	0	0	0	0	3	0	0	0	2	0	0	0	0	1	0	0	7	1	778.495	G3T019	G3T019	189	195	yes	yes	1	0.0014189	95.378	1	17454000	17454000			207	44
QPQTLGQSVLQVEMDCDLSTSLQP	EGLTGDPFHLPLLCPQPQTLGQSVLQVEMD	LQVEMDCDLSTSLQPLFFSVDANCDGMSHH	P	Q	P	Q	P	L	0	0	0	2	1	5	1	1	0	0	4	0	1	0	2	3	2	0	0	2	0	0	24	1	2673.26	G3SMN9	G3SMN9	393	416	yes	yes	3	0.0048621	61.703	1	993790000	993790000			208	5
QQDGGGLLAFSVQDGSPP	SGPGPEALCFPAPQAQQDGGGLLAFSVQDG	GGGLLAFSVQDGSPPGLDLDSSPVLQDWVT	A	Q	Q	P	P	G	1	0	0	2	0	3	0	4	0	0	2	0	0	1	2	2	0	0	0	1	0	0	18	2	1771.84	G3T9Q6	G3T9Q6	184	201	yes	yes	3	0.0096955	51.265	2	103460000	103460000			209	70
QQLNPRGAGLSP	QKAHLEDYYWMTGYPQQLNPRGAGLSPEDG	GYPQQLNPRGAGLSPEDGGRGNHQKKGIRV	P	Q	Q	S	P	E	1	1	1	0	0	2	0	2	0	0	2	0	0	0	2	1	0	0	0	0	0	0	12	2	1236.66	G3SRX7	G3SRX7	99	110	yes	yes	2	0.013199	64.654	1	227740000	227740000			210	21
QQQAMQQLTFDGKRMRKA	HQAPRQLFYKRPDFAQQQAMQQLTFDGKRM	AMQQLTFDGKRMRKAVNRKTIDYNPSVIKY	A	Q	Q	K	A	V	2	2	0	1	0	5	0	1	0	0	1	2	2	1	0	0	1	0	0	0	0	0	18	1	2164.1	G3T841;G3UE38	G3T841	34	51	yes	no	4	0.013679	40.493	1	168460000	168460000			211	65
QQQTPQEQTP	NTAQTVHIWDPQQQPQQQTPQEQTPPPQQQ	PQQQPQQQTPQEQTPPPQQQQQQLQVTCSA	P	Q	Q	T	P	P	0	0	0	0	0	5	1	0	0	0	0	0	0	0	2	0	2	0	0	0	0	0	10	1	1183.55	G3TA67	G3TA67	424	433	yes	yes	2	0.0026171	94.302	2	1331200000	1331200000			212	72
QRALSGVVLP	PSVNLMPSSAQTQNAQRALSGVVLPSQGTG	QTQNAQRALSGVVLPSQGTGGGTELSSAHQ	A	Q	R	L	P	S	1	1	0	0	0	1	0	1	0	0	2	0	0	0	1	1	0	0	0	2	0	0	10	1	1038.62	G3SLV0;G3TYC7	G3SLV0	372	381	yes	no	2	0.010658	43.246	1	1434500	1434500			213	4
QRVTTRPQAP	CLPETLNTLRYASRAQRVTTRPQAPKTPAT	YASRAQRVTTRPQAPKTPATRQPQRLETEM	A	Q	R	A	P	K	1	2	0	0	0	2	0	0	0	0	0	0	0	0	2	0	2	0	0	1	0	0	10	2	1152.64	G3SZW3	G3SZW3	358	367	yes	yes	2	0.0096177	44.719	1	729600000	729600000			214	42
QSTQYDPYSKASVTP	ICAGRQGEGDVRREAQSTQYDPYSKASVTP	QSTQYDPYSKASVTPGKPPAALPLQMQYPH	A	Q	S	T	P	G	1	0	0	1	0	2	0	0	0	0	0	1	0	0	2	3	2	0	2	1	0	0	15	2	1670.78	G3TYW3	G3TYW3	59	73	yes	yes	2	0.011326	52.79	1	55629000	55629000			215	119
QTHLVVLP	LLRAQYEGLRQQQRAQTHLVVLPKGGTVPA	LRQQQRAQTHLVVLPKGGTVPAPAPAQPIV	A	Q	T	L	P	K	0	0	0	0	0	1	0	0	1	0	2	0	0	0	1	0	1	0	0	2	0	0	8	0	905.533	G3TQL1	G3TQL1	58	65	yes	yes	2	0.0055402	94.262	1	2546700	2546700			216	109
QVTRGDVFTLP	YYQSCCTDYIAECKPQVTRGDVFTLPEDEY	ECKPQVTRGDVFTLPEDEYGTYDYRAEIKD	P	Q	V	L	P	E	0	1	0	1	0	1	0	1	0	0	1	0	0	1	1	0	2	0	0	2	0	0	11	0	1231.66	G3TMX5	G3TMX5	61	71	yes	yes	2	0.0017569	112.41	1	3250000	3250000			217	104
QYNPQTPGTP	QTPGYPDPSSPQVNPQYNPQTPGTPAMYNT	PQVNPQYNPQTPGTPAMYNTDQFSPYAAPS	P	Q	Y	T	P	A	0	0	1	0	0	2	0	1	0	0	0	0	0	0	3	0	2	0	1	0	0	0	10	2	1101.51	G3TQX0;G3UBW0	G3TQX0	872	881	yes	no	2	0.014351	44.447	1	0	0			218	111
QYYLYKHA	KLEDSEENRVFKFRPQYYLYKHAYFYPPQK	RVFKFRPQYYLYKHAYFYPPQKRFPVLSNS	P	Q	Y	H	A	Y	1	0	0	0	0	1	0	0	1	0	1	1	0	0	0	0	0	0	3	0	0	0	8	0	1084.53	G3TER7	G3TER7	42	49	yes	yes	3	0.010703	42.109	1	24578000	24578000			219	81
RDFEKNYNMYIFPVHWQFGQLDQHP	EKRLEAGDHPVELLARDFEKNYNMYIFPVH	IFPVHWQFGQLDQHPIDGYLSHTELAPLRA	A	R	D	H	P	I	0	1	2	2	0	3	1	1	2	1	1	1	1	3	2	0	0	1	2	1	0	0	25	1	3208.5	G3TJT8	G3TJT8	218	242	yes	yes	4	0.00019421	93.093	1	4525800	4525800			220	97
RFATVRYDQGP	SYDPLVIYLYEEGLARFATVRYDQGPKNIR	EGLARFATVRYDQGPKNIRNQFMHLTNYSV	A	R	F	G	P	K	1	2	0	1	0	1	0	1	0	0	0	0	0	1	1	0	1	0	1	1	0	0	11	1	1308.66	G3T0H7	G3T0H7	247	257	yes	yes	3	0.011733	45.829	1	14587000	14587000			221	47
RGDKGEAGDKGPRGLP	VGAVGPRGPSGPQGARGDKGEAGDKGPRGL	GDKGEAGDKGPRGLPGFKGHNGLQGLPGLA	A	R	G	L	P	G	1	2	0	2	0	0	1	5	0	0	1	2	0	0	2	0	0	0	0	0	0	0	16	2	1608.83	G3TIC0	G3TIC0	1005	1020	yes	yes	4	0.0010272	119.99	1	32054000	32054000			222	94
RGDKGETGEQGDRGLKGHRGFSGLQGPP	AGPAGVRGPAGPQGPRGDKGETGEQGDRGL	GLKGHRGFSGLQGPPGPPGSPGEQGPSGAS	P	R	G	P	P	G	0	3	0	2	0	2	2	9	1	0	2	2	0	1	2	1	1	0	0	0	0	0	28	1	2892.43	G3SSE0;G3UE48	G3SSE0	1079	1106	yes	no	5	0.0001966	89.979	2	111570000	111570000			223	22
RGLPGFKGHNGLQGLP	QGARGDKGEAGDKGPRGLPGFKGHNGLQGL	GLPGFKGHNGLQGLPGLAGQHGDQGSPGSV	P	R	G	L	P	G	0	1	1	0	0	1	0	5	1	0	3	1	0	1	2	0	0	0	0	0	0	0	16	1	1646.9	G3TIC0	G3TIC0	1017	1032	yes	yes	3;4	0.0038649	94.728	5	119820000	119820000			224	94
RGLPGSPGNVGP	SGDSGRPGEPGVMGPRGLPGSPGNVGPAGK	MGPRGLPGSPGNVGPAGKEGPAGLPGIDGR	P	R	G	G	P	A	0	1	1	0	0	0	0	4	0	0	1	0	0	0	3	1	0	0	0	1	0	0	12	2	1106.58	G3TIC0	G3TIC0	450	461	yes	yes	2	4.251e-05	140.17	2	7250500000	7250500000			225	94
RLDLTSNRLQKLPP	DHIAEGTFADLQKLARLDLTSNRLQKLPPD	ARLDLTSNRLQKLPPDPIFARSQASALTAT	A	R	L	P	P	D	0	2	1	1	0	1	0	0	0	0	4	1	0	0	2	1	1	0	0	0	0	0	14	1	1649.96	G5E7B4	G5E7B4	201	214	yes	yes	3	0.014147	44.367	1	22453000	22453000			226	142
RNGRDQGRGSGP	TLSFLARSRSAVTLPRNGRDQGRGSGPGRP	TLPRNGRDQGRGSGPGRPPARARARAGLAP	P	R	N	G	P	G	0	3	1	1	0	1	0	4	0	0	0	0	0	0	1	1	0	0	0	0	0	0	12	0	1255.61	G3TZI8;G3T4G9	G3TZI8	305	316	yes	no	2	0.013268	45.368	1	163830000	163830000			227	56
RSFPFQDDIPGP	______________________________	______________________________	-	R	S	G	P	G	0	1	0	2	0	1	0	1	0	1	0	0	0	2	3	1	0	0	0	0	0	0	12	2	1374.66	G3SNW8	G3SNW8	1	12	yes	yes	2	0.013014	59.245	1	370930000	370930000			228	9
RVTGLVLFRQLAP	ACSVQPSASIGAAQPRVTGLVLFRQLAPGA	QPRVTGLVLFRQLAPGAKLEAFLDLEGFTA	P	R	V	A	P	G	1	2	0	0	0	1	0	1	0	0	3	0	0	1	1	0	1	0	0	2	0	0	13	1	1468.89	G3TMG2	G3TMG2	80	92	yes	yes	3	0.0049277	77.527	1	3659900	3659900			229	101
SDVSLYRITWAP	EVTPETFRGTWDHGASDVSLYRITWAPFGS	HGASDVSLYRITWAPFGSSDKMETILNGDE	A	S	D	A	P	F	1	1	0	1	0	0	0	0	0	1	1	0	0	0	1	2	1	1	1	1	0	0	12	1	1406.72	G3TSM2;G3TVS2;G3T503;G3UA80	G3TSM2	613	624	yes	no	2	0.00062641	135.86	1	1137500	1137500			230	59
SEWVQQVSGLMDGKGGGKDVSAQATGKNVGCLQEA	LCQVPQNAANRGLKASEWVQQVSGLMDGKG	SAQATGKNVGCLQEALQLATSFAQLHLGDV	A	S	E	E	A	L	3	0	1	2	1	4	2	7	0	0	2	3	1	0	0	3	1	1	0	4	0	0	35	2	3590.71	G3SYJ8	G3SYJ8	941	975	yes	yes	4	0.011338	48.831	1	77954000	77954000			231	39
SFEENERKFFGVYLYEVARRHP	ALPPLVRPPADALCASFEENERKFFGVYLY	KFFGVYLYEVARRHPYFYAPELIYYSEKYK	A	S	F	H	P	Y	1	3	1	0	0	0	4	1	1	0	1	1	0	3	1	1	0	0	2	2	0	0	22	1	2772.38	G3SMX8	G3SMX8	151	172	yes	yes	4;5	4.2231e-12	140.64	8	81104000	81104000			232	6
SGAFDFSFLP	GPPGPPGPPGPPGPPSGAFDFSFLPQPPQE	PPGPPSGAFDFSFLPQPPQEKAHDGGRYYR	P	S	G	L	P	Q	1	0	0	1	0	0	0	1	0	0	1	0	0	3	1	2	0	0	0	0	0	0	10	1	1086.5	G3SSE0;G3UE48	G3SSE0	1179	1188	yes	no	1;2	0.00032375	129.4	7	5609400000	5609400000			233	22
SGARGERGFP	PGEQGVPGDLGAPGPSGARGERGFPGERGV	GAPGPSGARGERGFPGERGVQGPPGPAGPR	P	S	G	F	P	G	1	2	0	0	0	0	1	3	0	0	0	0	0	1	1	1	0	0	0	0	0	0	10	1	1032.51	G3SSE0;G3UE48	G3SSE0	659	668	yes	no	3	0.0051737	82.803	1	263840000	263840000			234	22
SGGGYDFGYDGDFYRA	SGPPGPPGPPGPPGPSGGGYDFGYDGDFYR	GGGYDFGYDGDFYRADQPRSPPSLRPKDYE	P	S	G	R	A	D	1	1	0	3	0	0	0	5	0	0	0	0	0	2	0	1	0	0	3	0	0	0	16	0	1745.7	G3TIC0	G3TIC0	1104	1119	yes	yes	2;3	0	318.84	13	2032300000	2032300000			235	94
SGSQGNIGPQGKPGP	PGPPGVPGPAGKEGPSGSQGNIGPQGKPGP	SGSQGNIGPQGKPGPKGDAGPKEKQEPKGM	P	S	G	G	P	K	0	0	1	0	0	2	0	5	0	1	0	1	0	0	3	2	0	0	0	0	0	0	15	2	1379.68	G3SPS7	G3SPS7	123	137	yes	yes	2	0.012025	62.303	1	78777000	78777000			237	15
SGSSGERGPPGP	PGLPGPSGEPGKQGPSGSSGERGPPGPAGP	QGPSGSSGERGPPGPAGPPGLAGPPGESGR	P	S	G	G	P	A	0	1	0	0	0	0	1	4	0	0	0	0	0	0	3	3	0	0	0	0	0	0	12	2	1083.49	G3SSE0;G3UE48	G3SSE0	974	985	yes	no	2	0.0012793	133.75	1	14761000	14761000			238	22
SIFIFPP	CPECKCPAPECLGGPSIFIFPPKAKDTLVI	APECLGGPSIFIFPPKAKDTLVITRTPEVT	P	S	I	P	P	K	0	0	0	0	0	0	0	0	0	2	0	0	0	2	2	1	0	0	0	0	0	0	7	1	819.453	G3TWP5;G3TVI8;G3U8J5;G3TSP3	G3TWP5	124	130	no	no	1;2	0.00022937	154.44	6	86013000	86013000			240	117;127;115
SILQYLRIP	YVSGWGKVFNRGRSASILQYLRIPLVDRAM	NRGRSASILQYLRIPLVDRAMCLRSTKFTI	A	S	I	I	P	L	0	1	0	0	0	1	0	0	0	2	2	0	0	0	1	1	0	0	1	0	0	0	9	0	1101.65	G3TV86;G3SX39	G3TV86	340	348	yes	no	2	0.0020077	107.01	2	279180000	279180000			241	34
SINPLHYNHLTYIRADQNKLKEP	EYNEIENINATVMCPSINPLHYNHLTYIRA	HLTYIRADQNKLKEPISSYIFFCFPHMHTI	P	S	I	E	P	I	1	1	3	1	0	1	1	0	2	2	3	2	0	0	2	1	1	0	2	0	0	0	23	2	2763.45	G3SQ01	G3SQ01	305	327	yes	yes	5	0.011563	55.127	1	6572300	6572300			242	16
SLISDRWLLTAA	WQVGLFFLTHLFCGASLISDRWLLTAAHCR	CGASLISDRWLLTAAHCRKRYLWARLGEHH	A	S	L	A	A	H	2	1	0	1	0	0	0	0	0	1	3	0	0	0	0	2	1	1	0	0	0	0	12	1	1344.74	G3TM32	G3TM32	51	62	yes	yes	2	0.0032295	117.52	2	25535000	25535000			243	100
SLIYTLQNNLQYVAISNLP	AVLVQYVDTLKLAVPSLIYTLQNNLQYVAI	TLQNNLQYVAISNLPAATFQVTYQLKILTT	P	S	L	L	P	A	1	0	3	0	0	2	0	0	0	2	4	0	0	0	1	2	1	0	2	1	0	0	19	1	2163.16	G3T071	G3T071	119	137	yes	yes	4	0.0119	42.382	1	45169000	45169000			244	45
SMERSNSSKSKAEAP	STDSKSSATSSPKRPSMERSNSSKSKAEAP	SMERSNSSKSKAEAPKTPSSPLTPTFAPSM	P	S	M	A	P	K	2	1	1	0	0	0	2	0	0	0	0	2	1	0	1	5	0	0	0	0	0	0	15	2	1607.76	G3TA44;G3U1F1	G3TA44	137	151	yes	no	2	0.009082	64.297	1	99252000	99252000			245	71
SNPWSSSGLSGKSSGTVSVISKINSVGSSSTSSSGLTGNYIP	IRNGILPNPGKDFIPSNPWSSSGLSGKSSG	SSSTSSSGLTGNYIPSFLKKEIGSAMQRVH	P	S	N	I	P	S	0	0	3	0	0	0	0	6	0	3	2	2	0	0	2	16	3	1	1	3	0	0	42	1	4059.99	G3SVD5	G3SVD5	516	557	yes	yes	4	0.0047605	43.271	1	71425000	71425000			246	30
SPCSCMSFNP	RDSGQYWPSIYHAMPSPCSCMSFNPETRRL	YHAMPSPCSCMSFNPETRRLSIGLDNGTIS	P	S	P	N	P	E	0	0	1	0	2	0	0	0	0	0	0	0	1	1	2	3	0	0	0	0	0	0	10	1	1185.43	G3TI16	G3TI16	69	78	yes	yes	3	0.012091	42.336	1	32209000	32209000			247	93
SPLGGQQEHERSGQKA	HMFDHFCKKEPKPEPSPLGGQQEHERSGQK	PLGGQQEHERSGQKAEEPHKELDASRLFGE	P	S	P	K	A	E	1	1	0	0	0	3	2	3	1	0	1	1	0	0	1	2	0	0	0	0	0	0	16	1	1707.83	G3T9B4	G3T9B4	214	229	yes	yes	2	0.007907	82.417	1	77989000	77989000			248	67
SPLLGYREP	LLCLAQLWDCHLASPSPLLGYREPNCDDPE	CHLASPSPLLGYREPNCDDPETEQVAKAAV	P	S	P	E	P	N	0	1	0	0	0	0	1	1	0	0	2	0	0	0	2	1	0	0	1	0	0	0	9	1	1030.54	G3T019	G3T019	22	30	yes	yes	2	1.29e-05	107.15	1	57155000	57155000			249	44
SQKFGFEVGP	QVPLVDIMFNDFGEASQKFGFEVGPACFMG	DFGEASQKFGFEVGPACFMG__________	A	S	Q	G	P	A	0	0	0	0	0	1	1	2	0	0	0	1	0	2	1	1	0	0	0	1	0	0	10	0	1094.54	G3U7X8;G3T4M5	G3U7X8	1327	1336	yes	no	2	0.0017657	111.46	1	13165000	13165000			250	58
SSQEGKMIAEQAGEWDVEDGP	SQELQPTAKTEPATASSQEGKMIAEQAGEW	MIAEQAGEWDVEDGPGWEWLLKQNLQ____	A	S	S	G	P	G	2	0	0	2	0	2	4	3	0	1	0	1	1	0	1	2	0	1	0	1	0	0	21	2	2261.97	G3UE39	G3UE39	215	235	yes	yes	2	0.0049393	82.362	1	56483000	56483000			251	132
STKKFFDDLGDELLFAKPNIFCHFTQGIGDP	VDEKDQETLSRVTVASTKKFFDDLGDELLF	KPNIFCHFTQGIGDPKYFPVSDVAHLNKLL	A	S	T	D	P	K	1	0	1	4	1	1	1	3	1	2	3	3	0	5	2	1	2	0	0	0	0	0	31	2	3556.73	G3TNR2	G3TNR2	2700	2730	yes	yes	5	0.010698	49.793	1	408560000	408560000			252	105
SVLQVVHLP	NLKETWTASTSEVQPSVLQVVHLPIVERPV	TSEVQPSVLQVVHLPIVERPVCKASTRIRI	P	S	V	L	P	I	0	0	0	0	0	1	0	0	1	0	2	0	0	0	1	1	0	0	0	3	0	0	9	0	990.586	G3T5I1	G3T5I1	522	530	yes	yes	2	0.0019287	103.83	2	352070000	352070000			254	60
TAPDSQVWP	HSTPSLLEAALTQEATAPDSQVWPTAPDIT	ALTQEATAPDSQVWPTAPDITRETCSSLAE	A	T	A	W	P	T	1	0	0	1	0	1	0	0	0	0	0	0	0	0	2	1	1	1	0	1	0	0	9	2	999.466	G3T9B2	G3T9B2	822	830	yes	yes	1	0.011238	66.993	1	25823000	25823000			255	66
TAPVGINMRSGMQQQITP	LIHQNRQAILNQFAATAPVGINMRSGMQQQ	VGINMRSGMQQQITPQPPLNAQMLAQRQRE	A	T	A	T	P	Q	1	1	1	0	0	3	0	2	0	2	0	0	2	0	2	1	2	0	0	1	0	0	18	2	1927.96	G3TD92	G3TD92	1085	1102	yes	yes	2	0.0096607	47.556	1	30114000	30114000			256	78
TGPIGSRGP	RGERGPPGQSGAAGPTGPIGSRGPSGPPGP	SGAAGPTGPIGSRGPSGPPGPDGNKGEPGV	P	T	G	G	P	S	0	1	0	0	0	0	0	3	0	1	0	0	0	0	2	1	1	0	0	0	0	0	9	1	840.445	G3TIC0	G3TIC0	603	611	yes	yes	2	7.1e-07	158.07	1	96471000	96471000			257	94
TLRELHLDNNKLSRVP	NQIRMIENGSLSFLPTLRELHLDNNKLSRV	LRELHLDNNKLSRVPAGLPDLKLLQVVYLH	P	T	L	V	P	A	0	2	2	1	0	0	1	0	1	0	4	1	0	0	1	1	1	0	0	1	0	0	16	0	1904.06	G3SQ12	G3SQ12	279	294	yes	yes	4	7.8825e-51	195.25	1	29193000	29193000			258	17
TLTEKVGGEDVA	KCNLLAEKQYGFCKATLTEKVGGEDVAVTC	CKATLTEKVGGEDVAVTCMVFQTQPVVPQP	A	T	L	V	A	V	1	0	0	1	0	0	2	2	0	0	1	1	0	0	0	0	2	0	0	2	0	0	12	0	1217.61	G3T019	G3T019	233	244	yes	yes	2	0.0010875	124.33	1	298470000	298470000			259	44
TNGFLDTKVYFAGLP	EAVMNINKPGSLFKPTNGFLDTKVYFAGLP	TNGFLDTKVYFAGLPRNVENALIRPINPRL	P	T	N	L	P	R	1	0	1	1	0	0	0	2	0	0	2	1	0	2	1	0	2	0	1	1	0	0	15	1	1641.84	G3T9K5	G3T9K5	419	433	yes	yes	2	2.5646e-07	145.55	2	2773900	2773900			260	69
VALLGPGP	______________________________	GSCLLLAVALLGPGPSAQAMKGVKCGGVLS	A	V	A	G	P	S	1	0	0	0	0	0	0	2	0	0	2	0	0	0	2	0	0	0	0	1	0	0	8	2	722.433	G3TBZ2	G3TBZ2	13	20	yes	yes	1	0.014397	64.081	1	4271000	4271000			261	75
VDYINAHVLHGYKHVLNQIDEVKVWSP	PNCDDPETEQVAKAAVDYINAHVLHGYKHV	KHVLNQIDEVKVWSPDPTREVFELELDTLE	A	V	D	S	P	D	1	0	2	2	0	1	1	1	3	2	2	2	0	0	1	1	0	1	2	5	0	0	27	1	3172.65	G3T019	G3T019	45	71	yes	yes	4	0.00010674	73.865	2	5711000	5711000			262	44
VEGPGAP	LALHSLAESDGETPPVEGPGAPRQVAVRRL	ESDGETPPVEGPGAPRQVAVRRLGRQESPL	P	V	E	A	P	R	1	0	0	0	0	0	1	2	0	0	0	0	0	0	2	0	0	0	0	1	0	0	7	2	625.307	G3U5H4;G3TGD9	G3U5H4	1315	1321	yes	no	1	0.00091147	101.23	2	738930000	738930000			263	87
VEILEKEDSEPEKLIPGP	SAQGPDLLRSVEQSPVEILEKEDSEPEKLI	LEKEDSEPEKLIPGPEAETPGSGISDPGIS	P	V	E	G	P	E	0	0	0	1	0	0	5	1	0	2	2	2	0	0	3	1	0	0	0	1	0	0	18	2	2021.06	G3TMX5	G3TMX5	112	129	yes	yes	3	0.0035229	92.307	1	3192900	3192900			264	104
VGAVGPRGP	HGNRGEPGPAGSVGPVGAVGPRGPSGPQGA	AGSVGPVGAVGPRGPSGPQGARGDKGEAGD	P	V	G	G	P	S	1	1	0	0	0	0	0	3	0	0	0	0	0	0	2	0	0	0	0	2	0	0	9	2	808.456	G3TIC0	G3TIC0	990	998	yes	yes	2	2.9103e-10	160.77	1	316560000	316560000			265	94
VGIQGPPGP	PGSKGDAGAKGEPGPVGIQGPPGPAGEEGK	KGEPGPVGIQGPPGPAGEEGKRGARGEPGP	P	V	G	G	P	A	0	0	0	0	0	1	0	3	0	1	0	0	0	0	3	0	0	0	0	1	0	0	9	2	820.444	G3SSE0;G3UE48	G3SSE0	441	449	yes	no	1	0.00081448	139.27	1	23203000	23203000			266	22
VGLCSVNGVNFVDDSFPPGP	SASGVPVLHRVSWRPVGLCSVNGVNFVDDS	VNGVNFVDDSFPPGPASVGFPEGDGVQQRV	P	V	G	G	P	A	0	0	2	2	1	0	0	3	0	0	1	0	0	2	3	2	0	0	0	4	0	0	20	2	2075.96	G3UN93	G3UN93	431	450	yes	yes	3	0.01329	45.221	1	975720000	975720000			267	140
VGQPGPQGRQGP	QGIMGQKGDQGERGPVGQPGPQGRQGPKGE	RGPVGQPGPQGRQGPKGEQGSPGIPGPQGL	P	V	G	G	P	K	0	1	0	0	0	3	0	4	0	0	0	0	0	0	3	0	0	0	0	1	0	0	12	2	1176.6	G3SUJ6;G3TR33	G3SUJ6	371	382	yes	no	2	0.00088247	105.57	2	2399200000	2399200000			269	28
VGVVQMTFLRLLSA	KRGKLLSYVDAEGNPVGVVQMTFLRLLSAS	PVGVVQMTFLRLLSASAHQNVTYNCYQSVA	P	V	G	S	A	S	1	1	0	0	0	1	0	1	0	0	3	0	1	1	0	1	1	0	0	3	0	0	14	0	1532.87	G3U7X8;G3T4M5	G3U7X8	1226	1239	yes	no	2	1.4436e-16	163.09	2	45077000	45077000			270	58
VLEDFRQSLLP	KALEHLSALGDKAKPVLEDFRQSLLPVFEN	KAKPVLEDFRQSLLPVFENLKVSFLTAVDE	P	V	L	L	P	V	0	1	0	1	0	1	1	0	0	0	3	0	0	1	1	1	0	0	0	1	0	0	11	0	1315.71	G3TLG4	G3TLG4	230	240	yes	yes	2	0.0043627	88.496	3	32845000	32845000			271	99
VNEIYQQFFKSNFP	VKTTVLLADINDFTAVNEIYQQFFKSNFPA	AVNEIYQQFFKSNFPARAAYQVAALPKGSR	A	V	N	F	P	A	0	0	2	0	0	2	1	0	0	1	0	1	0	3	1	1	0	0	1	1	0	0	14	0	1759.86	G3SPS4	G3SPS4	92	105	yes	yes	2	0.013326	49.35	1	8911300	8911300			272	14
VQFEDGEKIVVQGA	LEKWERLTVADALEPVQFEDGEKIVVQGAP	PVQFEDGEKIVVQGAPGDDFYIITEGTASV	P	V	Q	G	A	P	1	0	0	1	0	2	2	2	0	1	0	1	0	1	0	0	0	0	0	3	0	0	14	0	1517.77	G3U963;G3TQ81	G3U963	266	279	yes	no	2	0.0062533	82.749	1	21041000	21041000			273	107
VSLLTLYLDNNKISNIP	DLSFNQIAKLPSGLPVSLLTLYLDNNKISN	LLTLYLDNNKISNIPDEYFKRFSGLQYLRL	P	V	S	I	P	D	0	0	3	1	0	0	0	0	0	2	4	1	0	0	1	2	1	0	1	1	0	0	17	0	1916.06	G3SYR5;CON__Q05443	G3SYR5	207	223	yes	no	2;3	1.5075e-06	124.21	3	6356000	6356000			274	40
VTCMVFQTQP	CKATLTEKVGGEDVAVTCMVFQTQPVVPQP	GEDVAVTCMVFQTQPVVPQPQPDGTNAAAP	A	V	T	Q	P	V	0	0	0	0	1	2	0	0	0	0	0	0	1	1	1	0	2	0	0	2	0	0	10	0	1209.55	G3T019	G3T019	245	254	yes	yes	2	0.0012216	104.21	2	35864000	35864000			275	44
VTVSWNSGALSGA	KVALACLVTNYFPEPVTVSWNSGALSGAQT	EPVTVSWNSGALSGAQTFPAVLQSSGLYSL	P	V	T	G	A	Q	2	0	1	0	0	0	0	2	0	0	1	0	0	0	0	3	1	1	0	2	0	0	13	1	1247.61	G3TWP5;G3U8J5	G3TWP5	37	49	no	no	2	0.0016722	102.07	1	3236300	3236300			276	117;127
VVGFQCKPVPKEP	EGESRSELFCTDAAPVVGFQCKPVPKEPTL	APVVGFQCKPVPKEPTLVLTWACPPGANTG	P	V	V	E	P	T	0	0	0	0	1	1	1	1	0	0	0	2	0	1	3	0	0	0	0	3	0	0	13	2	1483.79	G3UHR3	G3UHR3	590	602	yes	yes	3	0.012666	52.693	1	51011000	51011000			277	134
VVSLNIYDVGP	YSEPLKGTEKTLPVPVVSLNIYDVGPTNMR	LPVPVVSLNIYDVGPTNMRVQWQPVGGATG	P	V	V	G	P	T	0	0	1	1	0	0	0	1	0	1	1	0	0	0	1	1	0	0	1	3	0	0	11	0	1174.62	G3TSM2;G3TVS2;G3T503;G3UA80	G3TSM2	410	420	yes	no	2	0.009445	81.191	1	2878000	2878000			278	59
VYDYDPSTLREVLGA	VFVLGMGSWSCSGFPVYDYDPSTLREVLGA	VYDYDPSTLREVLGASVAKVNSQALSPYLF	P	V	Y	G	A	S	1	1	0	2	0	0	1	1	0	0	2	0	0	0	1	1	1	0	2	2	0	0	15	1	1696.83	G3TER5	G3TER5	25	39	yes	yes	2	0.01218	96.64	1	925830	925830			279	80
WIGTGQLVYGGFLYYARRPP	STATRKASRVRVPFPWIGTGQLVYGGFLYY	QLVYGGFLYYARRPPGGPGGGGELDTLQLI	P	W	I	P	P	G	1	2	0	0	0	1	0	4	0	1	2	0	0	1	2	0	1	1	3	1	0	0	20	2	2313.21	G3T147	G3T147	213	232	yes	yes	3	0.00089843	103.5	2	21684000	21684000			280	48
WQVMLFRKSP	GRIVEGWDAEQGIAPWQVMLFRKSPQELLC	QGIAPWQVMLFRKSPQELLCGASLISDRWI	P	W	Q	S	P	Q	0	1	0	0	0	1	0	0	0	0	1	1	1	1	1	1	0	1	0	1	0	0	10	0	1290.69	G3T5I1;CON__P00735	G3T5I1	378	387	yes	no	2;3	0.0014844	100.25	2	51247000	51247000			281	60
YFKGQWVTKFDSRKTSLA	REMPNEISILLLGVAYFKGQWVTKFDSRKT	GQWVTKFDSRKTSLADFHLDEERTVRVPMM	A	Y	F	L	A	D	1	1	0	1	0	1	0	1	0	0	1	3	0	2	0	2	2	1	1	1	0	0	18	0	2161.13	G3TEY6	G3TEY6	211	228	yes	yes	4	0.010282	48.907	1	3273400	3273400			282	84
YFTQTPHSFLP	VKAFAHLQVPERVVPYFTQTPHSFLPLPTI	RVVPYFTQTPHSFLPLPTIKDAYRKFEIKI	P	Y	F	L	P	L	0	0	0	0	0	1	0	0	1	0	1	0	0	2	2	1	2	0	1	0	0	0	11	1	1336.65	G3SPQ7	G3SPQ7	2912	2922	yes	yes	2	0.0041343	96.253	10	3553400000	3553400000			283	13
[truncated: 8 more columns]

## Sheet: 3_missed
Sequence	N-term cleavage window	C-term cleavage window	Amino acid before	First amino acid	Second amino acid	Second last amino acid	Last amino acid	Amino acid after	A Count	R Count	N Count	D Count	C Count	Q Count	E Count	G Count	H Count	I Count	L Count	K Count	M Count	F Count	P Count	S Count	T Count	W Count	Y Count	V Count	U Count	O Count	Length	Missed cleavages	Mass	Proteins	Leading razor protein	Start position	End position	Unique (Groups)	Unique (Proteins)	Charges	PEP	Score	Experiment 20190626_QE7_nLC7_DS_SA_PA_HCl_pH_1_5_2h_mammoth_pel_01.raw	Intensity	Intensity 20190626_QE7_nLC7_DS_SA_PA_HCl_pH_1_5_2h_mammoth_pel_01.raw	Reverse	Potential contaminant	id	Protein group IDs
AAGPTRTEILSGFGLRA	SPLSLSFATAALVLAAAGPTRTEILSGFGL	GPTRTEILSGFGLRALNGTQPASLPALFGR	A	A	A	R	A	L	3	2	0	0	0	0	1	3	0	1	2	0	0	1	1	1	2	0	0	0	0	0	17	3	1715.93	G3TMK8	G3TMK8	106	122	yes	yes	3	0.0001848	127.22	1	4678000	4678000			0	129
AATFIQHECFQKSEARKRVNQLRGIP	SMLDAEHVPACRISAAATFIQHECFQKSEA	KSEARKRVNQLRGIPKLLQLLKVQNEDVQR	A	A	A	I	P	K	3	3	1	0	1	3	2	1	1	2	1	2	0	2	1	1	1	0	0	1	0	0	26	3	3083.62	G3TVE4	G3TVE4	354	379	yes	yes	5	0.015402	42.806	1	156110000	156110000			1	142
AFNAQSNGSYYKIVEVSRA	FNDTKVVHAVEAALAAFNAQSNGSYYKIVE	QSNGSYYKIVEVSRAQLVLLPPSAYVEFAV	A	A	F	R	A	Q	3	1	2	0	0	1	1	1	0	1	0	1	0	1	0	3	0	0	2	2	0	0	19	2	2103.04	G3T019	G3T019	170	188	yes	yes	3	1.0479e-05	154.12	2	16152000	16152000			2	52
AFQTPTGMP	PLLRMAEEAARKLLPAFQTPTGMPYGTVNL	ARKLLPAFQTPTGMPYGTVNLLHGVNPGET	P	A	F	M	P	Y	1	0	0	0	0	1	0	1	0	0	0	0	1	1	2	0	2	0	0	0	0	0	9	2	948.438	G3SR83	G3SR83	164	172	yes	yes	2	0.010668	70.912	1	63156000	63156000			3	24
AFRGLKSLEYLDLSFNQIAKLP	VQLQHNQLKEEAISAAFRGLKSLEYLDLSF	LEYLDLSFNQIAKLPSGLPVSLLTLYLDNN	A	A	F	L	P	S	2	1	1	1	0	1	1	1	0	1	5	2	0	2	1	2	0	0	1	0	0	0	22	2	2522.39	G3SYR5	G3SYR5	181	202	yes	yes	4	0.00031171	107.45	4	11637000	11637000			4	49
AGARGSDGSVGPVGP	RGLPGERGRVGGPGPAGARGSDGSVGPVGP	AGARGSDGSVGPVGPAGPIGSAGPPGFPGA	P	A	G	G	P	A	2	1	0	1	0	0	0	5	0	0	0	0	0	0	2	2	0	0	0	2	0	0	15	3	1282.63	G3TIC0	G3TIC0	231	245	yes	yes	2	0.0026096	147.74	1	37074000	37074000			5	116
AGEWMLTQQPKSITAP	SLAVLEDRPKVSKLAAGEWMLTQQPKSITA	GEWMLTQQPKSITAPVEIPSSPLDDTPPED	A	A	G	A	P	V	2	0	0	0	0	2	1	1	0	1	1	1	1	0	2	1	2	1	0	0	0	0	16	3	1756.88	G3SVB8	G3SVB8	26	41	yes	yes	3	0.0064781	55.186	1	0	0			6	36
AGFAGPP	RGAPGDRGEPGPPGPAGFAGPPGADGQPGA	GEPGPPGPAGFAGPPGADGQPGAKGEPGDA	P	A	G	P	P	G	2	0	0	0	0	0	0	2	0	0	0	0	0	1	2	0	0	0	0	0	0	0	7	3	615.302	G3SSE0;G3UE48	G3SSE0	797	803	no	no	1	0.00039116	110.5	1	43371000	43371000			7	26
AGKEGGKGPRGETGP	PGPSGNAGPPGPPGPAGKEGGKGPRGETGP	AGKEGGKGPRGETGPAGRPGEVGPPGPPGP	P	A	G	G	P	A	1	1	0	0	0	0	2	6	0	0	0	2	0	0	2	0	1	0	0	0	0	0	15	2	1396.71	G3SSE0;G3UE48	G3SSE0	887	901	yes	no	3	0.0032464	110.84	1	9366500	9366500			8	26
AGKIFTQPFRMKQQGP	TLKKNISEEKQRGWPAGKIFTQPFRMKQQG	GKIFTQPFRMKQQGPFSAGSPISRVRFSQP	P	A	G	G	P	F	1	1	0	0	0	3	0	2	0	1	0	2	1	2	2	0	1	0	0	0	0	0	16	2	1832.97	G3TEV7	G3TEV7	213	228	yes	yes	3	0.010936	58.32	1	3527100	3527100			9	107
AGLPGIDGRP	PGSPGNVGPAGKEGPAGLPGIDGRPGPIGP	GKEGPAGLPGIDGRPGPIGPAGARGEPGNI	P	A	G	R	P	G	1	1	0	1	0	0	0	3	0	1	1	0	0	0	2	0	0	0	0	0	0	0	10	2	951.514	G3TIC0	G3TIC0	468	477	yes	yes	2	0.0027258	110.87	2	374560000	374560000			10	116
AGLPGIDGRPGP	PGSPGNVGPAGKEGPAGLPGIDGRPGPIGP	EGPAGLPGIDGRPGPIGPAGARGEPGNIGF	P	A	G	G	P	I	1	1	0	1	0	0	0	4	0	1	1	0	0	0	3	0	0	0	0	0	0	0	12	3	1105.59	G3TIC0	G3TIC0	468	479	yes	yes	2	0.0072159	88.496	1	234510000	234510000			11	116
AGLRGFP	KGDPGPQGVSGKDGPAGLRGFPGERGLPGA	GVSGKDGPAGLRGFPGERGLPGAQGAAGLK	P	A	G	F	P	G	1	1	0	0	0	0	0	2	0	0	1	0	0	1	1	0	0	0	0	0	0	0	7	1	716.397	G3T3Y7;G3T9F6	G3T9F6	1020	1026	no	no	2	0.0036209	96.119	1	17399000	17399000			12	66;83
AGPNGFAGP	AGPRGSPGERGEVGPAGPNGFAGPAGAAGQ	RGEVGPAGPNGFAGPAGAAGQAGAKGERGT	P	A	G	G	P	A	2	0	1	0	0	0	0	3	0	0	0	0	0	1	2	0	0	0	0	0	0	0	9	3	786.366	G3TIC0	G3TIC0	720	728	yes	yes	1	0.014607	110.34	1	28233000	28233000			13	116
AGPPGFQGLP	PGLQGVQGGKGEQGPAGPPGFQGLPGPSGT	GEQGPAGPPGFQGLPGPSGTAGEAGKPGER	P	A	G	L	P	G	1	0	0	0	0	1	0	3	0	0	1	0	0	1	3	0	0	0	0	0	0	0	10	3	939.481	G3TIC0	G3TIC0	549	558	yes	yes	2	0.0099049	88.35	1	244050000	244050000			14	116
AGRVGPPGP	RGSAGPPGATGFPGAAGRVGPPGPSGNAGP	TGFPGAAGRVGPPGPSGNAGPPGPPGPAGK	A	A	G	G	P	S	1	1	0	0	0	0	0	3	0	0	0	0	0	0	3	0	0	0	0	1	0	0	9	3	806.44	G3SSE0;G3UE48	G3SSE0	866	874	yes	no	2	0.01005	94.006	1	29719000	29719000			15	26
AGSPGFQGLP	PGPAGPAGERGEQGPAGSPGFQGLPGPAGP	GEQGPAGSPGFQGLPGPAGPPGEAGKPGEQ	P	A	G	L	P	G	1	0	0	0	0	1	0	3	0	0	1	0	0	1	2	1	0	0	0	0	0	0	10	2	929.461	G3SSE0;G3UE48	G3SSE0	623	632	yes	no	2	0.0027488	104.75	2	1827700000	1827700000			16	26
AGVRGPAGP	RGETGPAGPAGPAGPAGVRGPAGPQGPRGD	AGPAGPAGVRGPAGPQGPRGDKGETGEQGD	P	A	G	G	P	Q	2	1	0	0	0	0	0	3	0	0	0	0	0	0	2	0	0	0	0	1	0	0	9	3	780.424	G3SSE0;G3UE48	G3SSE0	1067	1075	yes	no	2	0.0012688	153.38	1	124930000	124930000			17	26
AGVRGPSGDSGRPGEP	AGVMGPPGSRGASGPAGVRGPSGDSGRPGE	GVRGPSGDSGRPGEPGVMGPRGLPGSPGNV	P	A	G	E	P	G	1	2	0	1	0	0	1	5	0	0	0	0	0	0	3	2	0	0	0	1	0	0	16	3	1494.72	G3TIC0	G3TIC0	429	444	yes	yes	3	0.00018265	144.15	1	101180000	101180000			18	116
AMLNPGQQQSYFP	TSSAAAAAAAAAAAAAMLNPGQQQSYFPSP	AAAMLNPGQQQSYFPSPAPGQAPGPAAAAP	A	A	M	F	P	S	1	0	1	0	0	3	0	1	0	0	1	0	1	1	2	1	0	0	1	0	0	0	13	2	1479.68	G3TC07	G3TC07	83	95	yes	yes	2	0.0036917	80.231	1	156660000	156660000			19	96
ANIHPSGSGPTP	MPGQPMSGRMISTIAANIHPSGSGPTPPGM	TIAANIHPSGSGPTPPGMPPMPGSILGPRV	A	A	N	T	P	P	1	0	1	0	0	0	0	2	1	1	0	0	0	0	3	2	1	0	0	0	0	0	12	3	1133.55	G3UET0;G3T479	G3UET0	1022	1033	yes	no	2	0.004763	88.948	1	939310000	939310000			20	68
APGVGPP	GLGPRFSPINPLQQAAPGVGPPFSQPTAPP	PINPLQQAAPGVGPPFSQPTAPPLPPGPPG	A	A	P	P	P	F	1	0	0	0	0	0	0	2	0	0	0	0	0	0	3	0	0	0	0	1	0	0	7	3	593.317	G3TCR8;G3U4N9	G3TCR8	312	318	yes	no	1	0.00039116	110.5	1	22039000	22039000			21	100
APLNGGAFCEGQSVQKIA	CGRGYQKRTRTCTNPAPLNGGAFCEGQSVQ	NGGAFCEGQSVQKIACTTLCPAVDGRWTSW	P	A	P	I	A	C	3	0	1	0	1	2	1	3	0	1	1	1	0	1	1	1	0	0	0	1	0	0	18	3	1845.9	G3UBK0;G3T676	G3UBK0	250	267	yes	no	2	0.014805	57.175	1	70484000	70484000			22	75
APPQSTRVKEEP	PKEQPPPLQAPQQPPAPPQSTRVKEEPYFG	QPPAPPQSTRVKEEPYFGHEGPSGGIPTSQ	P	A	P	E	P	Y	1	1	0	0	0	1	2	0	0	0	0	1	0	0	3	1	1	0	0	1	0	0	12	3	1337.69	G3U163;G3SN86	G3U163	41	52	yes	no	3	0.012781	46.844	1	4689100000	4689100000			23	12
AQRDYFSPGPP	VILNYPSPRDQEERPAQRDYFSPGPPRDQL	EERPAQRDYFSPGPPRDQLYNQIPNRAGAF	P	A	Q	P	P	R	1	1	0	1	0	1	0	1	0	0	0	0	0	1	3	1	0	0	1	0	0	0	11	3	1233.58	G3U7B7;G3SVA2	G3U7B7	317	327	yes	no	2	0.005621	105.94	1	105890000	105890000			24	35
ATDGKAFSISSQNLQEPSVP	PVPDDSVEKVSSPSAATDGKAFSISSQNLQ	AFSISSQNLQEPSVPEVPDVAHLSLEKLGP	A	A	T	V	P	E	2	0	1	1	0	2	1	1	0	1	1	1	0	1	2	4	1	0	0	1	0	0	20	3	2075.02	G3U5W5;G3SXI3	G3U5W5	410	429	yes	no	3	0.013125	48.907	1	3470000	3470000			25	44
ATEKVEHGHGQPVGLPQP	VPISLFTTKRVEVVPATEKVEHGHGQPVGL	KVEHGHGQPVGLPQPSPFPTALPLPAQHAT	P	A	T	Q	P	S	1	0	0	0	0	2	2	3	2	0	1	1	0	0	3	0	1	0	0	2	0	0	18	3	1879.95	G3SV44	G3SV44	1735	1752	yes	yes	4	0.014596	43.791	1	436460000	436460000			26	34
ATPSRPSLSP	ASIFQWRVLGAGLAPATPSRPSLSPASSLD	AGLAPATPSRPSLSPASSLDV_________	P	A	T	S	P	A	1	1	0	0	0	0	0	0	0	0	1	0	0	0	3	3	1	0	0	0	0	0	10	3	1011.53	G3U6A0	G3U6A0	883	892	yes	yes	2	0.0044357	98.523	1	26069000	26069000			27	153
AVDYINAHVLHGYKHVLNQIDEVKVWSP	EPNCDDPETEQVAKAAVDYINAHVLHGYKH	KHVLNQIDEVKVWSPDPTREVFELELDTLE	A	A	V	S	P	D	2	0	2	2	0	1	1	1	3	2	2	2	0	0	1	1	0	1	2	5	0	0	28	2	3243.68	G3T019	G3T019	44	71	yes	yes	4;5	1.2667e-05	96.052	3	10609000	10609000			29	52
AVGGDLP	______________________________	QMLSRAKPAVGGDLPHTDKRKKKGRKIPKL	P	A	V	L	P	H	1	0	0	1	0	0	0	2	0	0	1	0	0	0	1	0	0	0	0	1	0	0	7	1	627.323	G3TCC1	G3TCC1	9	15	yes	yes	1	0.012003	63.581	1	22700000	22700000			30	98
AVLQSSGLYSLTSTVTVP	VSWNSGALSGAHTFPAVLQSSGLYSLTSTV	QSSGLYSLTSTVTVPAPWTRRPYVCNVAHP	P	A	V	V	P	A	1	0	0	0	0	1	0	1	0	0	3	0	0	0	1	4	3	0	1	3	0	0	18	1	1821.97	G3U8J5	G3U8J5	54	71	yes	yes	2;3	0.00096743	122.7	2	10260000	10260000			31	159
DEGTGGRGFLLWYSGRA	PVVVPGNQATLRMTADEGTGGRGFLLWYSG	GTGGRGFLLWYSGRATSDTEHQFCGGRMEK	A	D	E	R	A	T	1	2	0	1	0	0	1	5	0	0	2	0	0	1	0	1	1	1	1	0	0	0	17	0	1840.89	G3TI02;G3TVF3	G3TI02	134	150	yes	no	3	0.0029899	92.211	1	1095000	1095000			32	115
DETEVVEETVA	LAGRALAVPQQEALPDETEVVEETVAEVAE	EALPDETEVVEETVAEVAEVPVGANPVQVE	P	D	E	V	A	E	1	0	0	1	0	0	4	0	0	0	0	0	0	0	0	0	2	0	0	3	0	0	11	0	1219.55	G3TJT8	G3TJT8	26	36	yes	yes	2	0.0016898	110.81	1	11605000	11605000			33	123
DEYFKRFSGLQYLRLSHNELA	LLTLYLDNNKISNIPDEYFKRFSGLQYLRL	FSGLQYLRLSHNELADSGIPGNSFNVSSLL	P	D	E	L	A	D	1	2	1	1	0	1	2	1	1	0	4	1	0	2	0	2	0	0	2	0	0	0	21	0	2585.3	G3SYR5	G3SYR5	224	244	yes	yes	4	0.0002153	114.99	2	5658700	5658700			34	49
DEYFKRFSGLQYLRLSHNELADSGIP	LLTLYLDNNKISNIPDEYFKRFSGLQYLRL	YLRLSHNELADSGIPGNSFNVSSLLELDLS	P	D	E	I	P	G	1	2	1	2	0	1	2	2	1	1	4	1	0	2	1	3	0	0	2	0	0	0	26	1	3054.52	G3SYR5	G3SYR5	224	249	yes	yes	4	0.0015406	72.033	1	1528400	1528400			35	49
DFHLDEERTVRVP	GQWVTKFDSRKTSLADFHLDEERTVRVPMM	LADFHLDEERTVRVPMMSDPKAMLRYGLDS	A	D	F	V	P	M	0	2	0	2	0	0	2	0	1	0	1	0	0	1	1	0	1	0	0	2	0	0	13	0	1611.8	G3TEY6	G3TEY6	229	241	yes	yes	3	0.002013	94.728	1	8276100	8276100			36	109
DGVAPVQP	KTEQEAAQRSSPAPADGVAPVQPSIRYRKD	RSSPAPADGVAPVQPSIRYRKDRAVARRAP	A	D	G	Q	P	S	1	0	0	1	0	1	0	1	0	0	0	0	0	0	2	0	0	0	0	2	0	0	8	2	781.397	G3U7T7	G3U7T7	194	201	yes	yes	1	0.012575	63.306	1	8807100	8807100			38	157
DIHDTYKELLA	STIHRALYYDLISIADIHDTYKELLAAVTA	ISIADIHDTYKELLAAVTAPEKNLKSASRI	A	D	I	L	A	A	1	0	0	2	0	0	1	0	1	1	2	1	0	0	0	0	1	0	1	0	0	0	11	0	1316.66	G3TEY6	G3TEY6	116	126	yes	yes	2;3	0.0026785	123.6	3	41803000	41803000			39	109
DIPMHIQQLYLQFNEIEA	PSSMYCDNRKLKTIPDIPMHIQQLYLQFNE	MHIQQLYLQFNEIEAVTEHPFINATHLKEI	P	D	I	E	A	V	1	0	1	1	0	3	2	0	1	3	2	0	1	1	1	0	0	0	1	0	0	0	18	1	2201.08	G3SQ01	G3SQ01	70	87	yes	yes	2;3	0.011495	59.871	3	15396000	15396000			40	18
DIPMHIQQLYLQFNEIEAVTEHP	PSSMYCDNRKLKTIPDIPMHIQQLYLQFNE	LYLQFNEIEAVTEHPFINATHLKEINLSHN	P	D	I	H	P	F	1	0	1	1	0	3	3	0	2	3	2	0	1	1	2	0	1	0	1	1	0	0	23	2	2764.35	G3SQ01	G3SQ01	70	92	yes	yes	3	1.0247e-06	125.04	1	7244100	7244100			41	18
DPQLMINP	AQNIGLTGMKLENPADPQLMINPFQLDPAT	MKLENPADPQLMINPFQLDPATAAALAPGL	A	D	P	N	P	F	0	0	1	1	0	1	0	0	0	1	1	0	1	0	2	0	0	0	0	0	0	0	8	1	926.453	G3U9Y0;G3TD58	G3U9Y0	841	848	yes	no	2	0.0062329	76.833	1	266710000	266710000			43	101
DQEFGFDIGP	RLPIIDVAPLDVGAPDQEFGFDIGPVCFL_	DVGAPDQEFGFDIGPVCFL___________	P	D	Q	G	P	V	0	0	0	2	0	1	1	2	0	1	0	0	0	2	1	0	0	0	0	0	0	0	10	0	1123.48	G3SSE0;G3UE48	G3SSE0	1437	1446	yes	no	2	0.0060335	94.806	1	4039900	4039900			44	26
DQVISLTFGKFDLEP	YPPGISCSWHIIAPPDQVISLTFGKFDLEP	DQVISLTFGKFDLEPDTYCRYDSVSVFNGA	P	D	Q	E	P	D	0	0	0	2	0	1	1	1	0	1	2	1	0	2	1	1	1	0	0	1	0	0	15	0	1707.87	G3TI02;G3TVF3	G3TI02	195	209	yes	no	2	0.0001836	133.04	1	2252500	2252500			45	115
DTPYKITVIP	VPGRRNNVILQPLQPDTPYKITVIPVYEDG	QPLQPDTPYKITVIPVYEDGDGGHLTGNGR	P	D	T	I	P	V	0	0	0	1	0	0	0	0	0	2	0	1	0	0	2	0	2	0	1	1	0	0	10	1	1145.63	G3TSM2;G3TVS2;G3T503;G3UA80	G3TSM2	762	771	yes	no	2	0.0033471	114.5	1	3487100	3487100			46	72
DTTLLDLQNNDISELRKDDFKGLQHLYA	CSDLGLKTVPKELSPDTTLLDLQNNDISEL	ELRKDDFKGLQHLYALVLVNNRISKIHEKA	P	D	T	Y	A	L	1	1	2	5	0	2	1	1	1	1	6	2	0	1	0	1	2	0	1	0	0	0	28	0	3274.65	G3SQ12	G3SQ12	92	119	yes	yes	4	2.8504e-07	113.9	4	21058000	21058000			47	19
DTVATWLKP	DSGSSEEKQLHSKHPDTVATWLKPDVSYKQ	LHSKHPDTVATWLKPDVSYKQILLAPQNAV	P	D	T	K	P	D	1	0	0	1	0	0	0	0	0	0	1	1	0	0	1	0	2	1	0	1	0	0	9	1	1029.55	G3SYB7	G3SYB7	39	47	yes	yes	2	0.0045878	130.22	1	22570000	22570000			48	48
DVSYKQILLAP	LHSKHPDTVATWLKPDVSYKQILLAPQNAV	WLKPDVSYKQILLAPQNAVSSEENDKLKQE	P	D	V	A	P	Q	1	0	0	1	0	1	0	0	0	1	2	1	0	0	1	1	0	0	1	1	0	0	11	1	1245.7	G3SYB7	G3SYB7	48	58	yes	yes	2	0.0047522	92.838	2	25896000	25896000			49	48
EAGQGGSQGKSWASVWAVETA	RVWLSPWQTHMPRGAEAGQGGSQGKSWASV	SQGKSWASVWAVETARGASGLGTARSWARW	A	E	A	T	A	R	4	0	0	0	0	2	2	4	0	0	0	1	0	0	0	3	1	2	0	2	0	0	21	3	2104.98	G3TC16	G3TC16	195	215	yes	yes	2	0.0066537	72.496	1	63527000	63527000			50	97
EEFQSFFNP	LDEDPDASIQGRTTAEEFQSFFNPRTFGAG	QGRTTAEEFQSFFNPRTFGAGEADCGLRPL	A	E	E	N	P	R	0	0	1	0	0	1	2	0	0	0	0	0	0	3	1	1	0	0	0	0	0	0	9	0	1143.49	G3T5I1	G3T5I1	319	327	yes	yes	2	0.0039046	116.88	2	70817000	70817000			51	73
EGLYLFENGQRVSFFAWHRAP	PYNWPVWLGVHDRRAEGLYLFENGQRVSFF	ENGQRVSFFAWHRAPRPQPSAAPHPLSPDQ	A	E	G	A	P	R	2	2	1	0	0	1	2	2	1	0	2	0	0	3	1	1	0	1	1	1	0	0	21	2	2523.24	G3U6S3	G3U6S3	250	270	yes	yes	4	0.0010925	94.856	2	4789900	4789900			52	155
EGRQGEKGAKGDP	PGPLGKRGPAGTPGPEGRQGEKGAKGDPGA	GPEGRQGEKGAKGDPGAVGAPGKTGAVGPA	P	E	G	D	P	G	1	1	0	1	0	1	2	4	0	0	0	2	0	0	1	0	0	0	0	0	0	0	13	1	1327.65	G3T3Y7	G3T3Y7	1307	1319	yes	yes	2	0.0071545	59.426	1	0	0			53	66
EGVGGVSTTKGQADQTRPPQGTLCP	SAASSASSLTSAGSAEGVGGVSTTKGQADQ	GQADQTRPPQGTLCPRPGPHPFFSFKLNTL	A	E	G	C	P	R	1	1	0	1	1	3	1	5	0	0	1	1	0	0	3	1	4	0	0	2	0	0	25	3	2540.23	G3U7C7	G3U7C7	221	245	yes	yes	4	0.015579	44.052	1	90412000	90412000			54	156
ELEQPLAQETSSVGP	LGETCKSEPGKEEGPELEQPLAQETSSVGP	ELEQPLAQETSSVGPDRKLAEEEDLFDSAH	P	E	L	G	P	D	1	0	0	0	0	2	3	1	0	0	2	0	0	0	2	2	1	0	0	1	0	0	15	2	1583.77	G3ST64;G3ST61	G3ST64	237	251	yes	no	2	0.013309	62.303	1	33271000	33271000			55	29
ELFLTKSFWP	KDRFFWRLHPQQVEAELFLTKSFWPEVPNR	QQVEAELFLTKSFWPEVPNRIDAAYEHPSR	A	E	L	W	P	E	0	0	0	0	0	0	1	0	0	0	2	1	0	2	1	1	1	1	0	0	0	0	10	0	1266.66	G3SXB4	G3SXB4	319	328	yes	yes	2	0.012411	79.474	1	1639200	1639200			56	42
ELQEFQNRCRKLP	YEMLWGDVDIEKINAELQEFQNRCRKLPKG	NAELQEFQNRCRKLPKGLKDWQAFLDLKKR	A	E	L	L	P	K	0	2	1	0	1	2	2	0	0	0	2	1	0	1	1	0	0	0	0	0	0	0	13	0	1716.87	G3T5K2	G3T5K2	1465	1477	yes	yes	2	0.012511	53.756	1	1707700	1707700			57	74
ENYFKELP	LMYLSLENNSIASIPENYFKELPELRTLRM	NSIASIPENYFKELPELRTLRMSHNKLQDI	P	E	N	L	P	E	0	0	1	0	0	0	2	0	0	0	1	1	0	1	1	0	0	0	1	0	0	0	8	0	1038.5	G3SQ01	G3SQ01	232	239	yes	yes	2	0.0022042	138.54	1	15143000	15143000			58	18
EQDVPVATNNP	VLVYWFRQGPNNINPEQDVPVATNNPQRKV	NINPEQDVPVATNNPQRKVKEETKGRFQLL	P	E	Q	N	P	Q	1	0	2	1	0	1	1	0	0	0	0	0	0	0	2	0	1	0	0	2	0	0	11	2	1182.55	G3SN20	G3SN20	71	81	yes	yes	2	0.0069744	64.841	1	0	0			59	11
EQRTESTIHRALYYDLISIADIHDTYKELLA	PLSVATALSALSLGAEQRTESTIHRALYYD	ISIADIHDTYKELLAAVTAPEKNLKSASRI	A	E	Q	L	A	A	3	2	0	3	0	1	3	0	2	4	4	1	0	0	0	2	3	0	3	0	0	0	31	2	3676.87	G3TEY6	G3TEY6	96	126	yes	yes	4;5	2.1853e-13	131.94	3	14299000	14299000			60	109
ESFVVLYRP	LMGQVEENRGPVLPPESFVVLYRPNQNQIL	GPVLPPESFVVLYRPNQNQILTNLSKRRCS	P	E	S	R	P	N	0	1	0	0	0	0	1	0	0	0	1	0	0	1	1	1	0	0	1	2	0	0	9	0	1108.59	G3TI02;G3TVF3	G3TI02	435	443	yes	no	2	0.00011199	151.27	1	3097200	3097200			61	115
ETKFVLVDYILFKGQWLTP	ETQGRIPKLFDEINPETKFVLVDYILFKGQ	VLVDYILFKGQWLTPFDPVFTEADTFHLDK	P	E	T	T	P	F	0	0	0	1	0	1	1	1	0	1	3	2	0	2	1	0	2	1	1	2	0	0	19	0	2296.25	G3TMK8	G3TMK8	217	235	yes	yes	3	7.1649e-06	132.13	1	11801000	11801000			62	129
ETLNELHLDHNKIQA	RISEAKLTGIPKDLPETLNELHLDHNKIQA	ETLNELHLDHNKIQAIELEDLLRYSKLYRL	P	E	T	Q	A	I	1	0	2	1	0	1	2	0	2	1	3	1	0	0	0	0	1	0	0	0	0	0	15	0	1773.9	G3SQ12	G3SQ12	230	244	yes	yes	3	0.00059763	82.908	1	0	0			63	19
ETPRRNSSSSSPSERP	GPPGVLKPAQPPQRAETPRRNSSSSSPSER	TPRRNSSSSSPSERPRQKLSRKAASSANLL	A	E	T	R	P	R	0	3	1	0	0	0	2	0	0	0	0	0	0	0	3	6	1	0	0	0	0	0	16	2	1772.84	G3U6A0;G3T4M3	G3U6A0	149	164	yes	no	4	0.015778	47.532	1	2533700	2533700			64	153
EWSSGYYWIDP	KNPARTCRDLRLSHPEWSSGYYWIDPNQGC	LSHPEWSSGYYWIDPNQGCTMDAIKVYCDF	P	E	W	D	P	N	0	0	0	1	0	0	1	1	0	1	0	0	0	0	1	2	0	2	2	0	0	0	11	0	1401.59	G3TIC0	G3TIC0	1172	1182	yes	yes	2	0.0075836	88.942	1	1439100	1439100			65	116
EYSAFLLLRIA	IFLGTFLYEYSRRHPEYSAFLLLRIAKEYE	RRHPEYSAFLLLRIAKEYEATLERCCAAAD	P	E	Y	I	A	K	2	1	0	0	0	0	1	0	0	1	3	0	0	1	0	1	0	0	1	0	0	0	11	1	1294.73	G3SMX8	G3SMX8	365	375	yes	yes	2	0.00093699	152.79	2	25125000	25125000			66	10
FDFSFLP	GPPGPPGPPGPPSGAFDFSFLPQPPQEKAH	PPGPPSGAFDFSFLPQPPQEKAHDGGRYYR	A	F	D	L	P	Q	0	0	0	1	0	0	0	0	0	0	1	0	0	3	1	1	0	0	0	0	0	0	7	0	871.412	G3SSE0;G3UE48	G3SSE0	1182	1188	yes	no	1;2	0.00051458	113.82	8	34638000000	34638000000			67	26
FFDELVP	QASKCTTEEASASSAFFDELVPQDMTPWEI	EEASASSAFFDELVPQDMTPWEIPIREDTD	A	F	F	V	P	Q	0	0	0	1	0	0	1	0	0	0	1	0	0	2	1	0	0	0	0	1	0	0	7	0	865.422	G3THB3	G3THB3	528	534	yes	yes	1	0.0065941	81.297	1	2042100	2042100			68	113
FFHAKDGIFRRYRGP	EPGLSGRFFVTTLPAFFHAKDGIFRRYRGP	FFHAKDGIFRRYRGPGIFEDLQNYIVEKKW	A	F	F	G	P	G	1	3	0	1	0	0	0	2	1	1	0	1	0	3	1	0	0	0	1	0	0	0	15	1	1865.98	G3TGL8	G3TGL8	112	126	yes	yes	4	0.012529	51.939	1	48029000	48029000			69	112
FIFVLRDTDTGTLLFIGKILDP	PARLTFPLDYHLNQPFIFVLRDTDTGTLLF	TDTGTLLFIGKILDPRST____________	P	F	I	D	P	R	0	1	0	3	0	0	0	2	0	3	4	1	0	3	1	0	3	0	0	1	0	0	22	0	2493.39	G3TEY6	G3TEY6	393	414	yes	yes	3	2.9337e-07	152.81	2	4404500	4404500			70	109
FKGDDITMVLILP	RYRRVAEGTQVLELPFKGDDITMVLILPKP	LPFKGDDITMVLILPKPEKSLAKVERELSP	P	F	K	L	P	K	0	0	0	2	0	0	0	1	0	2	2	1	1	1	1	0	1	0	0	1	0	0	13	0	1460.79	G3SU45;CON__P41361	G3SU45	294	306	yes	no	2	0.0060096	87.298	3	6209500	6209500			71	31
FLLLAIKSLTPHFARRQA	YSLIIDQPDKCAKKPFLLLAIKSLTPHFAR	LAIKSLTPHFARRQAIRESWGRETNAGNQT	P	F	L	Q	A	I	3	2	0	0	0	1	0	0	1	1	4	1	0	2	1	1	1	0	0	0	0	0	18	3	2081.23	G3TQP5	G3TQP5	143	160	yes	yes	4	0.014825	42.813	1	5668200	5668200			72	135
FLLLRIA	TFLYEYSRRHPEYSAFLLLRIAKEYEATLE	RRHPEYSAFLLLRIAKEYEATLERCCAAAD	A	F	L	I	A	K	1	1	0	0	0	0	0	0	0	1	3	0	0	1	0	0	0	0	0	0	0	0	7	0	844.553	G3SMX8	G3SMX8	369	375	yes	yes	2	0.015334	76.347	1	205130000	205130000			73	10
FLQMLQALASTNPQQLQP	PQAWGSTELGLRSTPFLQMLQALASTNPQQ	MLQALASTNPQQLQPETHFRVQLEELRAMG	P	F	L	Q	P	E	2	0	1	0	0	5	0	0	0	0	4	0	1	1	2	1	1	0	0	0	0	0	18	3	2027.05	G3UAR4	G3UAR4	497	514	yes	yes	4	0.014925	41.554	1	66341000	66341000			74	160
FLVLIREVP	RSLNPNRVTFKANRPFLVLIREVPLNALIF	FKANRPFLVLIREVPLNALIFMGRVANPCV	P	F	L	V	P	L	0	1	0	0	0	0	1	0	0	1	2	0	0	1	1	0	0	0	0	2	0	0	9	0	1084.66	G3SU45	G3SU45	428	436	yes	yes	2	0.0027739	104.44	1	34558000	34558000			75	31
FPLCLMLLSP	SRASRLHSLGQSSDAFPLCLMLLSPHPSPE	QSSDAFPLCLMLLSPHPSPEAAPIVVGHAR	A	F	P	S	P	H	0	0	0	0	1	0	0	0	0	0	4	0	1	1	2	1	0	0	0	0	0	0	10	1	1189.62	G3U6C3	G3U6C3	133	142	yes	yes	2	0.013975	44.692	1	26193000	26193000			76	154
FRSPTWFGIP	NPEFLYVEGLPEGIPFRSPTWFGIPRLERI	PEGIPFRSPTWFGIPRLERIVRGSNKIKFV	P	F	R	I	P	R	0	1	0	0	0	0	0	1	0	1	0	0	0	2	2	1	1	1	0	0	0	0	10	1	1206.62	G3UC52;G3SSU2	G3UC52	577	586	yes	no	2	0.013703	60.508	1	11800000	11800000			77	27
FSFQEFVP	VRAMRPEAPPPPPPAFSFQEFVPAAHSSPP	PPPPPPAFSFQEFVPAAHSSPPDTRKKLSA	A	F	S	V	P	A	0	0	0	0	0	1	1	0	0	0	0	0	0	3	1	1	0	0	0	1	0	0	8	0	999.47	G3T1Q6	G3T1Q6	373	380	yes	yes	1	0.01216	59.205	1	448140000	448140000			78	61
GADGVAGPKGP	GPPGERGGPGSRGFPGADGVAGPKGPAGER	RGFPGADGVAGPKGPAGERGSPGPAGPKGS	P	G	A	G	P	A	2	0	0	1	0	0	0	4	0	0	0	1	0	0	2	0	0	0	0	1	0	0	11	3	924.466	G3SSE0;G3UE48	G3SSE0	484	494	yes	no	2	0.0013345	121.85	3	84498000	84498000			79	26
GAFDGLKLNYLRISEA	IEMGGNPLENSGFEPGAFDGLKLNYLRISE	AFDGLKLNYLRISEAKLTGIPKDLPETLNE	P	G	A	E	A	K	2	1	1	1	0	0	1	2	0	1	3	1	0	1	0	1	0	0	1	0	0	0	16	1	1765.94	G3SQ12	G3SQ12	204	219	yes	yes	2;3	5.4171e-05	150.12	12	219480000	219480000			80	19
GAFEGVTVFHIRIA	LEMSANPLENNGIEPGAFEGVTVFHIRIAE	PGAFEGVTVFHIRIAEAKLTSVPKELPSTL	P	G	A	I	A	E	2	1	0	0	0	0	1	2	1	2	0	0	0	2	0	0	1	0	0	2	0	0	14	1	1515.82	G3SU79	G3SU79	207	220	yes	yes	3	0.0086869	70.412	1	3245500	3245500			81	32
GAFRGLKQLIYLYLSHNDIRVLHAGA	VSLHLQHCQIREVAAGAFRGLKQLIYLYLS	LYLSHNDIRVLHAGAFDDLTELTYLYLDHN	A	G	A	G	A	F	3	2	1	1	0	1	0	3	2	2	5	1	0	1	0	1	0	0	2	1	0	0	26	2	2924.61	G3T3V1	G3T3V1	93	118	yes	yes	5	3.1117e-05	96.903	1	1796500	1796500			82	65
GAKGLTGSPGSPGP	GSPGEAGRPGEAGLPGAKGLTGSPGSPGPD	PGAKGLTGSPGSPGPDGKTGPPGPAQDGRP	P	G	A	G	P	D	1	0	0	0	0	0	0	5	0	0	1	1	0	0	3	2	1	0	0	0	0	0	14	3	1181.6	G3SSE0;G3UE48	G3SSE0	523	536	yes	no	2	9.6313e-05	135.99	2	201420000	201420000			83	26
GALPPGQRGP	PRPAYEVFGSVCAAPGALPPGQRGPRSGLA	VCAAPGALPPGQRGPRSGLALGTSDVEAKL	P	G	A	G	P	R	1	1	0	0	0	1	0	3	0	0	1	0	0	0	3	0	0	0	0	0	0	0	10	3	948.514	G3TSN4	G3TSN4	125	134	yes	yes	2	0.015385	58.981	1	731850000	731850000			84	139
GCFGIKEQDIDKDLVI	CDLDNDKYIALDEWAGCFGIKEQDIDKDLV	CFGIKEQDIDKDLVI_______________	A	G	C	V	I	-	0	0	0	3	1	1	1	2	0	3	1	2	0	1	0	0	0	0	0	1	0	0	16	0	1848.93	G3TJT8	G3TJT8	288	303	yes	yes	3	0.010454	65.704	1	2396000	2396000			85	123
GDKGPRGLPGFKGHNGLQGLP	GPSGPQGARGDKGEAGDKGPRGLPGFKGHN	GLPGFKGHNGLQGLPGLAGQHGDQGSPGSV	A	G	D	L	P	G	0	1	1	1	0	1	0	7	1	0	3	2	0	1	3	0	0	0	0	0	0	0	21	2	2101.12	G3TIC0	G3TIC0	1012	1032	yes	yes	4	0.0039637	72.568	3	85752000	85752000			86	116
GDRGEPGPPGP	GPSGPAGPTGARGAPGDRGEPGPPGPAGFA	RGAPGDRGEPGPPGPAGFAGPPGADGQPGA	P	G	D	G	P	A	0	1	0	1	0	0	1	4	0	0	0	0	0	0	4	0	0	0	0	0	0	0	11	3	1034.48	G3SSE0;G3UE48	G3SSE0	786	796	yes	no	2	0.00032541	148.52	1	292620000	292620000			87	26
GENGTPGQIGARGLP	GQPGAPGVKGEPGAPGENGTPGQIGARGLP	GENGTPGQIGARGLPGERGRVGGPGPAGAR	P	G	E	L	P	G	1	1	1	0	0	1	1	5	0	1	1	0	0	0	2	0	1	0	0	0	0	0	15	2	1422.72	G3TIC0	G3TIC0	205	219	yes	yes	2	0.00061198	144.17	2	270840000	270840000			88	116
GEQGVPGDLGAP	GLPGPAGPPGEAGKPGEQGVPGDLGAPGPS	GKPGEQGVPGDLGAPGPSGARGERGFPGER	P	G	E	A	P	G	1	0	0	1	0	1	1	4	0	0	1	0	0	0	2	0	0	0	0	1	0	0	12	2	1095.52	G3SSE0;G3UE48	G3SSE0	645	656	yes	no	2	0.014743	75.652	1	22867000	22867000			89	26
GEQGVPGDLGAPGP	GLPGPAGPPGEAGKPGEQGVPGDLGAPGPS	PGEQGVPGDLGAPGPSGARGERGFPGERGV	P	G	E	G	P	S	1	0	0	1	0	1	1	5	0	0	1	0	0	0	3	0	0	0	0	1	0	0	14	3	1249.59	G3SSE0;G3UE48	G3SSE0	645	658	yes	no	2	0.013702	84.817	1	81788000	81788000			90	26
GERGEQGPAGSPGFQGLP	GEAGAQGPPGPAGPAGERGEQGPAGSPGFQ	GEQGPAGSPGFQGLPGPAGPPGEAGKPGEQ	A	G	E	L	P	G	1	1	0	0	0	2	2	6	0	0	1	0	0	1	3	1	0	0	0	0	0	0	18	3	1739.82	G3SSE0;G3UE48	G3SSE0	615	632	yes	no	2	0.0050542	97.551	1	18579000	18579000			91	26
GERGEQGPPGP	GEVGPSGPVGPPGLAGERGEQGPPGPTGFQ	PGLAGERGEQGPPGPTGFQGLPGPPGPPGE	A	G	E	G	P	T	0	1	0	0	0	1	2	4	0	0	0	0	0	0	3	0	0	0	0	0	0	0	11	2	1079.5	G3SY10;G3TS89	G3SY10	622	632	no	no	2	0.0041175	90.657	14	97759000	97759000			92	46
GERGGPGSRGFP	GARGEPGPTGLPGPPGERGGPGSRGFPGAD	GPPGERGGPGSRGFPGADGVAGPKGPAGER	P	G	E	F	P	G	0	2	0	0	0	0	1	5	0	0	0	0	0	1	2	1	0	0	0	0	0	0	12	1	1172.57	G3SSE0;G3UE48	G3SSE0	472	483	yes	no	3	0.0013789	99.941	6	18209000	18209000			93	26
GERGVPGPPGA	GFPGPKGAAGEPGKAGERGVPGPPGAVGAA	PGKAGERGVPGPPGAVGAAGKDGEAGAQGP	A	G	E	G	A	V	1	1	0	0	0	0	1	4	0	0	0	0	0	0	3	0	0	0	0	1	0	0	11	3	992.504	G3SSE0;G3UE48	G3SSE0	582	592	yes	no	2	0.0021773	105.4	2	555860000	555860000			94	26
GERGVQGPPGP	GAPGPSGARGERGFPGERGVQGPPGPAGPR	RGFPGERGVQGPPGPAGPRGSNGAPGNDGA	P	G	E	G	P	A	0	1	0	0	0	1	1	4	0	0	0	0	0	0	3	0	0	0	0	1	0	0	11	2	1049.53	G3SSE0;G3UE48	G3SSE0	669	679	yes	no	2	0.00068209	147.24	3	2727400000	2727400000			95	26
GERGVQGPPGPA	GAPGPSGARGERGFPGERGVQGPPGPAGPR	GFPGERGVQGPPGPAGPRGSNGAPGNDGAK	P	G	E	P	A	G	1	1	0	0	0	1	1	4	0	0	0	0	0	0	3	0	0	0	0	1	0	0	12	3	1120.56	G3SSE0;G3UE48	G3SSE0	669	680	yes	no	2	0.007206	109.88	1	128230000	128230000			96	26
GEVGPPGPP	GGKGPRGETGPAGRPGEVGPPGPPGPAGEK	GPAGRPGEVGPPGPPGPAGEKGSPGADGPA	P	G	E	P	P	G	0	0	0	0	0	0	1	3	0	0	0	0	0	0	4	0	0	0	0	1	0	0	9	3	805.397	G3SSE0;G3UE48	G3SSE0	906	914	yes	no	2	6.4753e-14	199.4	1	35942000	35942000			97	26
GEVPFYYNELQSTFLLP	TWTTFMKARLNCSRPGEVPFYYNELQSTFL	VPFYYNELQSTFLLPELDLLYGIFTTNVNS	P	G	E	L	P	E	0	0	1	0	0	1	2	1	0	0	3	0	0	2	2	1	1	0	2	1	0	0	17	1	2015.99	G3ST50	G3ST50	281	297	yes	yes	3	0.010994	56.599	1	823400000	823400000			98	28
GFKGHNGLQGLP	GDKGEAGDKGPRGLPGFKGHNGLQGLPGLA	GLPGFKGHNGLQGLPGLAGQHGDQGSPGSV	P	G	F	L	P	G	0	0	1	0	0	1	0	4	1	0	2	1	0	1	1	0	0	0	0	0	0	0	12	0	1223.64	G3TIC0	G3TIC0	1021	1032	yes	yes	2;3	0.0021161	107.01	7	2091900000	2091900000			99	116
GFKGIRGHNGLDGLKGQP	GPQGARGFPGTPGLPGFKGIRGHNGLDGLK	GIRGHNGLDGLKGQPGAPGVKGEPGAPGEN	P	G	F	Q	P	G	0	1	1	1	0	1	0	6	1	1	2	2	0	1	1	0	0	0	0	0	0	0	18	0	1849.99	G3TIC0	G3TIC0	175	192	yes	yes	3;4	3.3515e-05	145.8	16	1338400000	1338400000			100	116
GFKGIRGHNGLDGLKGQPGAP	GPQGARGFPGTPGLPGFKGIRGHNGLDGLK	GHNGLDGLKGQPGAPGVKGEPGAPGENGTP	P	G	F	A	P	G	1	1	1	1	0	1	0	7	1	1	2	2	0	1	2	0	0	0	0	0	0	0	21	2	2075.1	G3TIC0	G3TIC0	175	195	yes	yes	3;4	5.2388e-07	151.87	10	1134300000	1134300000			101	116
GIAGAPGFP	GADGQPGAKGANGAPGIAGAPGFPGARGPA	GANGAPGIAGAPGFPGARGPAGPQGPSGAP	P	G	I	F	P	G	2	0	0	0	0	0	0	3	0	1	0	0	0	1	2	0	0	0	0	0	0	0	9	3	785.407	G3SSE0;G3UE48	G3SSE0	391	399	no	no	1	0.0015107	103.79	1	629090	629090			102	26
GIDGRPGP	GNVGPAGKEGPAGLPGIDGRPGPIGPAGAR	EGPAGLPGIDGRPGPIGPAGARGEPGNIGF	P	G	I	G	P	I	0	1	0	1	0	0	0	3	0	1	0	0	0	0	2	0	0	0	0	0	0	0	8	1	767.393	G3TIC0	G3TIC0	472	479	yes	yes	2	0.0062866	84.244	2	0	0			103	116
GILGLPGSRGERGLP	GPPGTPGPQGILGPPGILGLPGSRGERGLP	GILGLPGSRGERGLPGVAGAVGEPGPLGIA	P	G	I	L	P	G	0	2	0	0	0	0	1	5	0	1	3	0	0	0	2	1	0	0	0	0	0	0	15	1	1477.84	G3TIC0	G3TIC0	871	885	yes	yes	2;3	3.2643e-23	208.63	2	5618500	5618500			104	116
GKDGPRGLTGP	GDRGDAGPKGADGSPGKDGPRGLTGPIGPP	DGSPGKDGPRGLTGPIGPPGPAGAPGDKGE	P	G	K	G	P	I	0	1	0	1	0	0	0	4	0	0	1	1	0	0	2	0	1	0	0	0	0	0	11	1	1053.56	G3SSE0;G3UE48	G3SSE0	744	754	yes	no	3	0.015233	49.466	1	27305000	27305000			105	26
GLAGQHGDQGSP	GLPGFKGHNGLQGLPGLAGQHGDQGSPGSV	GLPGLAGQHGDQGSPGSVGPAGPRGPAGPS	P	G	L	S	P	G	1	0	0	1	0	2	0	4	1	0	1	0	0	0	1	1	0	0	0	0	0	0	12	1	1122.51	G3TIC0	G3TIC0	1033	1044	yes	yes	2	0.002204	98.033	4	86381000	86381000			106	116
GLAGQHGDQGSPGSVGP	GLPGFKGHNGLQGLPGLAGQHGDQGSPGSV	AGQHGDQGSPGSVGPAGPRGPAGPSGPVGK	P	G	L	G	P	A	1	0	0	1	0	2	0	6	1	0	1	0	0	0	2	2	0	0	0	1	0	0	17	2	1519.7	G3TIC0	G3TIC0	1033	1049	yes	yes	2	0.0014588	119.55	1	41903000	41903000			107	116
GLPGFKGIRGHNGLDGLKGQP	GVVGPQGARGFPGTPGLPGFKGIRGHNGLD	GIRGHNGLDGLKGQPGAPGVKGEPGAPGEN	P	G	L	Q	P	G	0	1	1	1	0	1	0	7	1	1	3	2	0	1	2	0	0	0	0	0	0	0	21	1	2117.15	G3TIC0	G3TIC0	172	192	yes	yes	3;4	0.007216	63.578	4	310850000	310850000			108	116
GLPGFKGIRGHNGLDGLKGQPGAP	GVVGPQGARGFPGTPGLPGFKGIRGHNGLD	GHNGLDGLKGQPGAPGVKGEPGAPGENGTP	P	G	L	A	P	G	1	1	1	1	0	1	0	8	1	1	3	2	0	1	3	0	0	0	0	0	0	0	24	3	2342.26	G3TIC0	G3TIC0	172	195	yes	yes	3;4;5	0.00020354	88.515	5	252520000	252520000			109	116
GLRGGPGSRGLP	GSSGEAGSAGPAGPPGLRGGPGSRGLPGAD	GPPGLRGGPGSRGLPGADGRAGVMGPPGSR	P	G	L	L	P	G	0	2	0	0	0	0	0	5	0	0	2	0	0	0	2	1	0	0	0	0	0	0	12	1	1122.63	G3TIC0	G3TIC0	397	408	yes	yes	3	0.0055701	73.36	1	30378000	30378000			110	116
GLVSGWTVNGTELGDSLVKLP	PEKDFAEHVLIPRKAGLVSGWTVNGTELGD	TVNGTELGDSLVKLPVTRLDSEECEEVLNV	A	G	L	L	P	V	0	0	1	1	0	0	1	4	0	0	4	1	0	0	1	2	2	1	0	3	0	0	21	0	2141.14	G3TZX1;G3UCI6	G3TZX1	275	295	yes	no	2;3	0.0039882	72.359	2	2401100	2401100			111	147
GMKGHRGFSGLDGA	GPQGARGLPGTAGLPGMKGHRGFSGLDGAK	PGMKGHRGFSGLDGAKGDAGPAGPKGEPGS	P	G	M	G	A	K	1	1	0	1	0	0	0	5	1	0	1	1	1	1	0	1	0	0	0	0	0	0	14	0	1388.66	G3SSE0;G3UE48	G3SSE0	249	262	yes	no	3	0.0032733	88.163	2	181160000	181160000			112	26
GMKGHRGFSGLDGAKGDA	GPQGARGLPGTAGLPGMKGHRGFSGLDGAK	GHRGFSGLDGAKGDAGPAGPKGEPGSPGEN	P	G	M	D	A	G	2	1	0	2	0	0	0	6	1	0	1	2	1	1	0	1	0	0	0	0	0	0	18	1	1759.84	G3SSE0;G3UE48	G3SSE0	249	266	yes	no	3;4	0.0022483	69.935	3	137080000	137080000			113	26
GNIGFPGP	GRPGPIGPAGARGEPGNIGFPGPKGPAGDP	AGARGEPGNIGFPGPKGPAGDPGKNGDKGH	P	G	N	G	P	K	0	0	1	0	0	0	0	3	0	1	0	0	0	1	2	0	0	0	0	0	0	0	8	1	757.376	G3TIC0	G3TIC0	490	497	yes	yes	1	0.0015086	118.42	1	19573000	19573000			114	116
GNYILKVSVNP	ADIDCQWIDITDVKPGNYILKVSVNPSYLV	DVKPGNYILKVSVNPSYLVPESDYSNNVVR	P	G	N	N	P	S	0	0	2	0	0	0	0	1	0	1	1	1	0	0	1	1	0	0	1	2	0	0	11	0	1202.67	G3TEW9	G3TEW9	371	381	yes	yes	2	0.0015013	114.97	1	6230000	6230000			115	108
GPAGEEGKRGARGEP	GAKGEPGPVGIQGPPGPAGEEGKRGARGEP	GPAGEEGKRGARGEPGPTGLPGPPGERGGP	P	G	P	E	P	G	2	2	0	0	0	0	3	5	0	0	0	1	0	0	2	0	0	0	0	0	0	0	15	3	1466.72	G3SSE0;G3UE48	G3SSE0	448	462	no	no	3	0.016161	54.09	1	938070	938070			116	26
GPAGVRGP	GDRGETGPAGPAGPAGPAGVRGPAGPQGPR	AGPAGPAGPAGVRGPAGPQGPRGDKGETGE	A	G	P	G	P	A	1	1	0	0	0	0	0	3	0	0	0	0	0	0	2	0	0	0	0	1	0	0	8	2	709.387	G3SSE0;G3UE48	G3SSE0	1065	1072	yes	no	2	0.015446	59.641	1	16407000	16407000			117	26
GPEGLRGIP	GKTGPVGPQGPSGKPGPEGLRGIPGPVGEQ	GPSGKPGPEGLRGIPGPVGEQGLPGAAGQD	P	G	P	I	P	G	0	1	0	0	0	0	1	3	0	1	1	0	0	0	2	0	0	0	0	0	0	0	9	1	894.492	G3T9F6	G3T9F6	1402	1410	yes	yes	2	0.0079093	117.72	1	42094000	42094000			118	83
GPGLGSGPGSQPGP	______________________________	AGPGLGSGPGSQPGPQSSPLCPEHGQPLRW	A	G	P	G	P	Q	0	0	0	0	0	1	0	6	0	0	1	0	0	0	4	2	0	0	0	0	0	0	14	3	1163.56	G3T0F2	G3T0F2	3	16	yes	yes	2	0.0063687	76.943	3	0	0			119	55
GPIGNVGAP	GDAGPPGPAGPTGAPGPIGNVGAPGPKGAR	GPTGAPGPIGNVGAPGPKGARGSAGPPGAT	P	G	P	A	P	G	1	0	1	0	0	0	0	3	0	1	0	0	0	0	2	0	0	0	0	1	0	0	9	2	780.413	G3SSE0;G3UE48	G3SSE0	837	845	yes	no	1;2	0.0037304	121.68	3	348670000	348670000			120	26
GPIGNVGAPGP	GDAGPPGPAGPTGAPGPIGNVGAPGPKGAR	TGAPGPIGNVGAPGPKGARGSAGPPGATGF	P	G	P	G	P	K	1	0	1	0	0	0	0	4	0	1	0	0	0	0	3	0	0	0	0	1	0	0	11	3	934.487	G3SSE0;G3UE48	G3SSE0	837	847	yes	no	2	3.7579e-05	173.93	1	1783100000	1783100000			121	26
GPKGEIGP	GPIGSAGPPGFPGAPGPKGEIGPVGNPGPS	PGFPGAPGPKGEIGPVGNPGPSGPAGPRGE	P	G	P	G	P	V	0	0	0	0	0	0	1	3	0	1	0	1	0	0	2	0	0	0	0	0	0	0	8	1	753.402	G3TIC0	G3TIC0	262	269	yes	yes	2	0.0084973	97.602	1	18834000	18834000			122	116
GPKGEIGPVGNP	GPIGSAGPPGFPGAPGPKGEIGPVGNPGPS	GAPGPKGEIGPVGNPGPSGPAGPRGEAGLP	P	G	P	N	P	G	0	0	1	0	0	0	1	4	0	1	0	1	0	0	3	0	0	0	0	1	0	0	12	2	1120.59	G3TIC0	G3TIC0	262	273	yes	yes	2	2.5382e-23	194.06	5	622300000	622300000			123	116
GPKGEIGPVGNPGP	GPIGSAGPPGFPGAPGPKGEIGPVGNPGPS	PGPKGEIGPVGNPGPSGPAGPRGEAGLPGV	P	G	P	G	P	S	0	0	1	0	0	0	1	5	0	1	0	1	0	0	4	0	0	0	0	1	0	0	14	3	1274.66	G3TIC0	G3TIC0	262	275	yes	yes	2	1.7116e-22	208.63	3	322340000	322340000			124	116
GPKGESIRGQPGP	GPPGPPGPPGYPGIPGPKGESIRGQPGPPG	IPGPKGESIRGQPGPPGPQGPPGIGYEGRQ	P	G	P	G	P	P	0	1	0	0	0	1	1	4	0	1	0	1	0	0	3	1	0	0	0	0	0	0	13	2	1278.67	G3TIV6	G3TIV6	1363	1375	yes	yes	3	0.01556	46.378	1	72803000	72803000			125	119
GPLRQQGP	TGGSLGRAPSPRPSPGPLRQQGPPTPFDFL	PSPRPSPGPLRQQGPPTPFDFLGRAGSPRG	P	G	P	G	P	P	0	1	0	0	0	2	0	2	0	0	1	0	0	0	2	0	0	0	0	0	0	0	8	1	851.461	G3U1K3;G3SPB3	G3U1K3	164	171	yes	no	2	0.0081177	69.39	1	121360000	121360000			126	15
GPMGLMGP	NFAAQYDAKGIGLGPGPMGLMGPRGPPGAT	KGIGLGPGPMGLMGPRGPPGATGPPGSPGF	P	G	P	G	P	R	0	0	0	0	0	0	0	3	0	0	1	0	2	0	2	0	0	0	0	0	0	0	8	1	758.346	G3TIC0	G3TIC0	91	98	yes	yes	2	0.0049065	100.91	2	47896000	47896000			127	116
GPMGPSGP	SYGYDEKSAGGISVPGPMGPSGPRGLPGPP	AGGISVPGPMGPSGPRGLPGPPGAPGPQGF	P	G	P	G	P	R	0	0	0	0	0	0	0	3	0	0	0	0	1	0	3	1	0	0	0	0	0	0	8	2	698.306	G3SSE0;G3UE48	G3SSE0	165	172	yes	no	1	1.923e-10	189.46	1	165370000	165370000			128	26
GPMGPSGPRGLP	SYGYDEKSAGGISVPGPMGPSGPRGLPGPP	SVPGPMGPSGPRGLPGPPGAPGPQGFQGPP	P	G	P	L	P	G	0	1	0	0	0	0	0	4	0	0	1	0	1	0	4	1	0	0	0	0	0	0	12	3	1121.57	G3SSE0;G3UE48	G3SSE0	165	176	yes	no	2	6.1378e-05	169.92	3	3088100000	3088100000			129	26
GPMPLGMPP	PVLPLPPVHPSIPPPGPMPLGMPPMSKPPP	PSIPPPGPMPLGMPPMSKPPPVQQTVDYGH	P	G	P	P	P	M	0	0	0	0	0	0	0	2	0	0	1	0	2	0	4	0	0	0	0	0	0	0	9	3	895.43	G3TSF1;G3T9L6	G3TSF1	849	857	yes	no	2	0.010382	71.067	1	26592000	26592000			130	85
GPPGERGGPGSRGFP	GKRGARGEPGPTGLPGPPGERGGPGSRGFP	GPPGERGGPGSRGFPGADGVAGPKGPAGER	P	G	P	F	P	G	0	2	0	0	0	0	1	6	0	0	0	0	0	1	4	1	0	0	0	0	0	0	15	3	1423.7	G3SSE0;G3UE48	G3SSE0	469	483	yes	no	2;3	1.0781e-35	168.83	4	2732800000	2732800000			131	26
GPPGESGREGAP	GERGPPGPAGPPGLAGPPGESGREGAPGAE	GLAGPPGESGREGAPGAEGSPGRDGSPGPK	A	G	P	A	P	G	1	1	0	0	0	0	2	4	0	0	0	0	0	0	3	1	0	0	0	0	0	0	12	3	1109.51	G3SSE0;G3UE48	G3SSE0	993	1004	yes	no	2	0.0059887	116.77	1	43893000	43893000			132	26
GPPGFQGLP	GLQGVQGGKGEQGPAGPPGFQGLPGPSGTA	GEQGPAGPPGFQGLPGPSGTAGEAGKPGER	A	G	P	L	P	G	0	0	0	0	0	1	0	3	0	0	1	0	0	1	3	0	0	0	0	0	0	0	9	2	868.444	G3TIC0	G3TIC0	550	558	yes	yes	2	0.0038817	106.76	1	28391000	28391000			133	116
GPPGFRGDMGDPGFRGETGSSP	GQKGQRGKPGISEIPGPPGFRGDMGDPGFR	DMGDPGFRGETGSSPVGPPGFPSSPGVDGR	P	G	P	S	P	V	0	2	0	2	0	0	1	7	0	0	0	0	1	2	4	2	1	0	0	0	0	0	22	3	2176.96	G3STP4	G3STP4	474	495	yes	yes	3	0.012302	49.34	1	35364000	35364000			134	30
GPPGSIGIRGQP	GKLGPLGAPGEDGRPGPPGSIGIRGQPGSM	GRPGPPGSIGIRGQPGSMGLPGPKGSSGDL	P	G	P	Q	P	G	0	1	0	0	0	1	0	4	0	2	0	0	0	0	3	1	0	0	0	0	0	0	12	2	1134.61	G3SY10;G3TS89	G3SY10	559	570	yes	no	2	2.0305e-05	123.35	1	0	0			135	46
GPPSGAFDFSFLP	GPVGPPGPPGPPGPPGPPSGAFDFSFLPQP	PPGPPSGAFDFSFLPQPPQEKAHDGGRYYR	P	G	P	L	P	Q	1	0	0	1	0	0	0	2	0	0	1	0	0	3	3	2	0	0	0	0	0	0	13	3	1337.63	G3SSE0;G3UE48	G3SSE0	1176	1188	yes	no	2	1.0133e-13	194.2	11	3558300000	3558300000			136	26
GPQGFQGPP	GPSGPRGLPGPPGAPGPQGFQGPPGEPGEP	GPPGAPGPQGFQGPPGEPGEPGASGPMGPR	P	G	P	P	P	G	0	0	0	0	0	2	0	3	0	0	0	0	0	1	3	0	0	0	0	0	0	0	9	2	883.419	G3SSE0;G3UE48	G3SSE0	183	191	yes	no	2	0.0038661	129.96	3	67497000	67497000			137	26
GPQGFQGPPGEP	GPSGPRGLPGPPGAPGPQGFQGPPGEPGEP	GAPGPQGFQGPPGEPGEPGASGPMGPRGPP	P	G	P	E	P	G	0	0	0	0	0	2	1	4	0	0	0	0	0	1	4	0	0	0	0	0	0	0	12	3	1166.54	G3SSE0;G3UE48	G3SSE0	183	194	yes	no	2	5.909e-09	158.07	5	138500000	138500000			138	26
GPQGIGGQRGVVGLP	GSPGADGPAGAPGTPGPQGIGGQRGVVGLP	GPQGIGGQRGVVGLPGQRGERGFPGLPGPS	P	G	P	L	P	G	0	1	0	0	0	2	0	6	0	1	1	0	0	0	2	0	0	0	0	2	0	0	15	1	1390.77	G3SSE0;G3UE48	G3SSE0	936	950	yes	no	2	8.3304e-43	229.17	4	212830000	212830000			139	26
GPQGIGGQRGVVGLPGQRGERGFP	GSPGADGPAGAPGTPGPQGIGGQRGVVGLP	GVVGLPGQRGERGFPGLPGPSGEPGKQGPS	P	G	P	F	P	G	0	3	0	0	0	3	1	9	0	1	1	0	0	1	3	0	0	0	0	2	0	0	24	2	2375.26	G3SSE0;G3UE48	G3SSE0	936	959	yes	no	4	2.0911e-12	167.16	5	268970000	268970000			140	26
GPQGIGGQRGVVGLPGQRGERGFPGLP	GSPGADGPAGAPGTPGPQGIGGQRGVVGLP	GLPGQRGERGFPGLPGPSGEPGKQGPSGSS	P	G	P	L	P	G	0	3	0	0	0	3	1	10	0	1	2	0	0	1	4	0	0	0	0	2	0	0	27	3	2642.42	G3SSE0;G3UE48	G3SSE0	936	962	yes	no	3;4	8.0624e-16	176.77	8	379030000	379030000			141	26
GPQGILGPP	GSSGEPGTAGPPGTPGPQGILGPPGILGLP	GPPGTPGPQGILGPPGILGLPGSRGERGLP	P	G	P	P	P	G	0	0	0	0	0	1	0	3	0	1	1	0	0	0	3	0	0	0	0	0	0	0	9	2	834.46	G3TIC0	G3TIC0	862	870	yes	yes	1;2	1.3585e-09	170.17	4	5281700000	5281700000			142	116
GPQGILGPPGILGLP	GSSGEPGTAGPPGTPGPQGILGPPGILGLP	GPQGILGPPGILGLPGSRGERGLPGVAGAV	P	G	P	L	P	G	0	0	0	0	0	1	0	5	0	2	3	0	0	0	4	0	0	0	0	0	0	0	15	3	1384.81	G3TIC0	G3TIC0	862	876	yes	yes	2	0.00011687	136.99	3	38468000	38468000			143	116
GPQGPKGDQGIP	SDQGDSGNPGFPGIPGPQGPKGDQGIPGFS	GIPGPQGPKGDQGIPGFSGPPGELGLKGMR	P	G	P	I	P	G	0	0	0	1	0	2	0	4	0	1	0	1	0	0	3	0	0	0	0	0	0	0	12	2	1149.58	G3SPA5;G3TVM2	G3SPA5	1255	1266	yes	no	2	0.0087037	79.906	1	17971000	17971000			144	14
GPQNKHKRPGEPNMQGIP	DKKGMMIDEADEFVAGPQNKHKRPGEPNMQ	NKHKRPGEPNMQGIPKRRRCMSPLLRGRQQ	A	G	P	I	P	K	0	1	2	0	0	2	1	3	1	1	0	2	1	0	4	0	0	0	0	0	0	0	18	3	1984.01	G3UG71;G3UJC9;G3U4J0	G3UG71	601	618	yes	no	3	0.015132	40.493	1	59530000	59530000			145	152
GPQRRAQGP	LLFVHYSNGDETTDPGPQRRAQGPRPAPTL	DETTDPGPQRRAQGPRPAPTLGPLTRLEGI	P	G	P	G	P	R	1	2	0	0	0	2	0	2	0	0	0	0	0	0	2	0	0	0	0	0	0	0	9	2	965.516	G3TY74	G3TY74	56	64	yes	yes	2	0.014338	59.205	1	14285000	14285000			146	146
GPQTRADNSGKPQQP	DNPPKLSAESLDKNAGPQTRADNSGKPQQP	GPQTRADNSGKPQQPPGGFAPPTINRSIPC	A	G	P	Q	P	P	1	1	1	1	0	3	0	2	0	0	0	1	0	0	3	1	1	0	0	0	0	0	15	3	1579.77	G3TII4	G3TII4	1397	1411	yes	yes	3	0.012281	55.414	1	153130000	153130000			147	117
GPRGLLGP	GDDGEVGPRGLPGEPGPRGLLGPKGPPGPP	RGLPGEPGPRGLLGPKGPPGPPGPPGVTGM	P	G	P	G	P	K	0	1	0	0	0	0	0	3	0	0	2	0	0	0	2	0	0	0	0	0	0	0	8	1	765.45	G3U7X8;G3T4M5;G3T9F6	G3U7X8	181	188	no	no	2	0.006298	116	1	264430000	264430000			148	71;83
GPSCVGP	LSLTQMAKPKSQTHAGPSCVGPAKLIPHVT	KPKSQTHAGPSCVGPAKLIPHVTSAISTEI	A	G	P	G	P	A	0	0	0	0	1	0	0	2	0	0	0	0	0	0	2	1	0	0	0	1	0	0	7	1	672.29	G3T4L9	G3T4L9	243	249	yes	yes	1	0.016299	71.651	1	11819000	11819000			149	69
GPSDMELLFDIFLETVKEATAGNP	NNLPFFSVQFHPEQAGPSDMELLFDIFLET	DIFLETVKEATAGNPGGQTVRERLIERLCP	A	G	P	N	P	G	2	0	1	2	0	0	3	2	0	1	3	1	1	2	2	1	2	0	0	1	0	0	24	3	2593.26	G3T932	G3T932	342	365	yes	yes	3	0.013992	49.528	1	302500000	302500000			150	79
GPSGARGERGFP	GKPGEQGVPGDLGAPGPSGARGERGFPGER	GAPGPSGARGERGFPGERGVQGPPGPAGPR	P	G	P	F	P	G	1	2	0	0	0	0	1	4	0	0	0	0	0	1	2	1	0	0	0	0	0	0	12	2	1186.58	G3SSE0;G3UE48	G3SSE0	657	668	yes	no	2;3	7.6255e-06	179.51	3	2126300000	2126300000			151	26
GPSGGGYDFGYDGDFYRA	GPSGPPGPPGPPGPPGPSGGGYDFGYDGDF	GGGYDFGYDGDFYRADQPRSPPSLRPKDYE	P	G	P	R	A	D	1	1	0	3	0	0	0	6	0	0	0	0	0	2	1	1	0	0	3	0	0	0	18	1	1899.77	G3TIC0	G3TIC0	1102	1119	yes	yes	2	6.2237e-169	368.3	3	50792000	50792000			152	116
GPSQDDPLHPLNKLQEA	CRQAAAEQYHQVLCAGPSQDDPLHPLNKLQ	SQDDPLHPLNKLQEAWRSVHYPPETASIML	A	G	P	E	A	W	1	0	1	2	0	2	1	1	1	0	3	1	0	0	3	1	0	0	0	0	0	0	17	3	1857.92	G3T3Q9	G3T3Q9	138	154	yes	yes	3	0.013828	53.403	1	347130000	347130000			153	64
GPTGALLP	ENIRDLVGRNQDPAPGPTGALLPHEKDLIQ	RNQDPAPGPTGALLPHEKDLIQVHHLLLRG	P	G	P	L	P	H	1	0	0	0	0	0	0	2	0	0	2	0	0	0	2	0	1	0	0	0	0	0	8	2	724.412	G3TJI4	G3TJI4	260	267	yes	no	2	0.0094662	94.669	1	199920000	199920000			154	121
GPVGIQGPP	GAPGSKGDAGAKGEPGPVGIQGPPGPAGEE	GAKGEPGPVGIQGPPGPAGEEGKRGARGEP	P	G	P	P	P	G	0	0	0	0	0	1	0	3	0	1	0	0	0	0	3	0	0	0	0	1	0	0	9	2	820.444	G3SSE0;G3UE48	G3SSE0	439	447	yes	no	1;2	0.0016968	144.9	2	67494000	67494000			155	26
GPVGIQGPPGP	GAPGSKGDAGAKGEPGPVGIQGPPGPAGEE	KGEPGPVGIQGPPGPAGEEGKRGARGEPGP	P	G	P	G	P	A	0	0	0	0	0	1	0	4	0	1	0	0	0	0	4	0	0	0	0	1	0	0	11	3	974.519	G3SSE0;G3UE48	G3SSE0	439	449	yes	no	1;2	0.00070581	166.17	4	2621700000	2621700000			156	26
GPVGLTGRPGPMGLP	QAVLQHAQLSMKGPPGPVGLTGRPGPMGLP	GPVGLTGRPGPMGLPGYPGLKGEMGEMGLQ	P	G	P	L	P	G	0	1	0	0	0	0	0	5	0	0	2	0	1	0	4	0	1	0	0	1	0	0	15	3	1404.75	G3U3Y6;G3U7D7	G3U3Y6	473	487	yes	no	2	0.01424	53.683	1	20549000	20549000			157	151
GQIGARGLP	GVKGEPGAPGENGTPGQIGARGLPGERGRV	GENGTPGQIGARGLPGERGRVGGPGPAGAR	P	G	Q	L	P	G	1	1	0	0	0	1	0	3	0	1	1	0	0	0	1	0	0	0	0	0	0	0	9	1	867.493	G3TIC0	G3TIC0	211	219	yes	yes	2	0.0083355	121.52	2	796790000	796790000			158	116
GQIGARGLPGERGRVGGPGP	GVKGEPGAPGENGTPGQIGARGLPGERGRV	RGLPGERGRVGGPGPAGARGSDGSVGPVGP	P	G	Q	G	P	A	1	3	0	0	0	1	1	8	0	1	1	0	0	0	3	0	0	0	0	1	0	0	20	3	1887.02	G3TIC0	G3TIC0	211	230	yes	yes	3;4	1.5399e-06	132.51	4	521240000	521240000			159	116
GQRGERGFP	GPQGIGGQRGVVGLPGQRGERGFPGLPGPS	GVVGLPGQRGERGFPGLPGPSGEPGKQGPS	P	G	Q	F	P	G	0	2	0	0	0	1	1	3	0	0	0	0	0	1	1	0	0	0	0	0	0	0	9	0	1002.5	G3SSE0;G3UE48	G3SSE0	951	959	no	no	2	0.0020576	115.71	2	174870000	174870000			160	26
GQRGERGFPGLP	GPQGIGGQRGVVGLPGQRGERGFPGLPGPS	GLPGQRGERGFPGLPGPSGEPGKQGPSGSS	P	G	Q	L	P	G	0	2	0	0	0	1	1	4	0	0	1	0	0	1	2	0	0	0	0	0	0	0	12	1	1269.66	G3SSE0;G3UE48	G3SSE0	951	962	no	no	2;3	0.0007813	119.6	4	1017300000	1017300000			161	26
GRDGLEGLPGPQGSPGLMGQP	GFPGQPGAKGDRGSPGRDGLEGLPGPQGSP	GLPGPQGSPGLMGQPGAKGEPGEIYFDIRL	P	G	R	Q	P	G	0	1	0	1	0	2	1	7	0	0	3	0	1	0	4	1	0	0	0	0	0	0	21	3	2018.98	G3TNL4;G3TS62	G3TNL4	186	206	yes	no	3	0.014359	52.612	1	22066000	22066000			162	131
GSAGAPGKDGLNGLP	GPSGASGPAGPRGPPGSAGAPGKDGLNGLP	GSAGAPGKDGLNGLPGPIGPPGPRGRTGDA	P	G	S	L	P	G	2	0	1	1	0	0	0	5	0	0	2	1	0	0	2	1	0	0	0	0	0	0	15	3	1309.66	G3SSE0;G3UE48	G3SSE0	1131	1145	yes	no	2	0.0061547	100.07	2	108740000	108740000			163	26
GSPGNVGPAGKEGP	GRPGEPGVMGPRGLPGSPGNVGPAGKEGPA	PGSPGNVGPAGKEGPAGLPGIDGRPGPIGP	P	G	S	G	P	A	1	0	1	0	0	0	1	5	0	0	0	1	0	0	3	1	0	0	0	1	0	0	14	3	1222.59	G3TIC0	G3TIC0	454	467	yes	yes	2	0.00039652	145.01	3	336560000	336560000			165	116
GSRGASGPAGVRGP	GLPGADGRAGVMGPPGSRGASGPAGVRGPS	PGSRGASGPAGVRGPSGDSGRPGEPGVMGP	P	G	S	G	P	S	2	2	0	0	0	0	0	5	0	0	0	0	0	0	2	2	0	0	0	1	0	0	14	3	1224.63	G3TIC0	G3TIC0	421	434	yes	yes	3	0.014609	72.321	1	65749000	65749000			166	116
GSRRMLSEPPSAGTTGIVRNGSSP	PKSDTTVTTERAIVPGSRRMLSEPPSAGTT	PSAGTTGIVRNGSSPAPSQTASKNLEQTPS	P	G	S	S	P	A	1	3	1	0	0	0	1	4	0	1	1	0	1	0	3	5	2	0	0	1	0	0	24	3	2413.21	G3TAR3	G3TAR3	120	143	yes	yes	3	0.016093	43.841	1	561350000	561350000			167	91
GSVGPAGP	GLPGLAGQHGDQGSPGSVGPAGPRGPAGPS	HGDQGSPGSVGPAGPRGPAGPSGPVGKDGR	P	G	S	G	P	R	1	0	0	0	0	0	0	3	0	0	0	0	0	0	2	1	0	0	0	1	0	0	8	2	640.318	G3TIC0	G3TIC0	1045	1052	yes	yes	1	0.0053139	87.582	1	191810000	191810000			168	116
GSVGPAGPRGP	GLPGLAGQHGDQGSPGSVGPAGPRGPAGPS	QGSPGSVGPAGPRGPAGPSGPVGKDGRPGH	P	G	S	G	P	A	1	1	0	0	0	0	0	4	0	0	0	0	0	0	3	1	0	0	0	1	0	0	11	3	950.493	G3TIC0	G3TIC0	1045	1055	yes	yes	2	0.0043847	156.51	1	138700000	138700000			169	116
GTAGPSGPGGLP	GPDGNKGEPGVVGAPGTAGPSGPGGLPGER	GAPGTAGPSGPGGLPGERGAAGIPGGKGEK	P	G	T	L	P	G	1	0	0	0	0	0	0	5	0	0	1	0	0	0	3	1	1	0	0	0	0	0	12	3	966.477	G3TIC0	G3TIC0	631	642	yes	yes	2	0.0071261	110.22	1	103780000	103780000			170	116
GVAGAPGLP	GANGLAGAKGAAGLPGVAGAPGLPGPRGIP	GAAGLPGVAGAPGLPGPRGIPGPVGAAGAT	P	G	V	L	P	G	2	0	0	0	0	0	0	3	0	0	1	0	0	0	2	0	0	0	0	1	0	0	9	3	737.407	G3TIC0	G3TIC0	316	324	yes	yes	1	0.010285	84.29	1	2050900000	2050900000			171	116
GVAGAVGEPGP	GILGLPGSRGERGLPGVAGAVGEPGPLGIA	RGLPGVAGAVGEPGPLGIAGPPGARGPPGA	P	G	V	G	P	L	2	0	0	0	0	0	1	4	0	0	0	0	0	0	2	0	0	0	0	2	0	0	11	3	909.456	G3TIC0	G3TIC0	886	896	yes	yes	2	0.00036319	167.82	1	111440000	111440000			172	116
GVKGEPGAPGENGTP	GHNGLDGLKGQPGAPGVKGEPGAPGENGTP	GVKGEPGAPGENGTPGQIGARGLPGERGRV	P	G	V	T	P	G	1	0	1	0	0	0	2	5	0	0	0	1	0	0	3	0	1	0	0	1	0	0	15	3	1365.65	G3TIC0	G3TIC0	196	210	yes	yes	2	0.0008886	103.88	6	100040000	100040000			174	116
GVMGFPGP	GRPGPPGPPGARGQAGVMGFPGPKGAAGEP	PGARGQAGVMGFPGPKGAAGEPGKAGERGV	A	G	V	G	P	K	0	0	0	0	0	0	0	3	0	0	0	0	1	1	2	0	0	0	0	1	0	0	8	1	760.358	G3SSE0;G3UE48;G3TH25	G3SSE0	564	571	no	no	1;2	0.0042987	96.041	2	156980000	156980000			175	26
GVMGPPGSRGASGP	GGPGSRGLPGADGRAGVMGPPGSRGASGPA	AGVMGPPGSRGASGPAGVRGPSGDSGRPGE	A	G	V	G	P	A	1	1	0	0	0	0	0	5	0	0	0	0	1	0	3	2	0	0	0	1	0	0	14	3	1225.59	G3TIC0	G3TIC0	415	428	yes	yes	2	2.7148e-05	172.61	2	1135400000	1135400000			176	116
GVRGPAGPQGP	GETGPAGPAGPAGPAGVRGPAGPQGPRGDK	AGPAGVRGPAGPQGPRGDKGETGEQGDRGL	A	G	V	G	P	R	1	1	0	0	0	1	0	4	0	0	0	0	0	0	3	0	0	0	0	1	0	0	11	3	991.52	G3SSE0;G3UE48	G3SSE0	1068	1078	yes	no	2	0.00015328	172.11	1	90443000	90443000			177	26
GVRGPSGDSGRPGEP	GVMGPPGSRGASGPAGVRGPSGDSGRPGEP	GVRGPSGDSGRPGEPGVMGPRGLPGSPGNV	A	G	V	E	P	G	0	2	0	1	0	0	1	5	0	0	0	0	0	0	3	2	0	0	0	1	0	0	15	2	1423.68	G3TIC0	G3TIC0	430	444	yes	yes	3	0.0036252	88.421	1	15149000	15149000			178	116
GVVGAPGTAGP	GPSGPPGPDGNKGEPGVVGAPGTAGPSGPG	KGEPGVVGAPGTAGPSGPGGLPGERGAAGI	P	G	V	G	P	S	2	0	0	0	0	0	0	4	0	0	0	0	0	0	2	0	1	0	0	2	0	0	11	3	881.461	G3TIC0	G3TIC0	625	635	yes	yes	2	0.0013738	121.52	2	27747000	27747000			179	116
GYDYVGWSNHSFP	GLDDFRKSQELRVWPGYDYVGWSNHSFPSG	WPGYDYVGWSNHSFPSGYVEMEFEFDRLRA	P	G	Y	F	P	S	0	0	1	1	0	0	0	2	1	0	0	0	0	1	1	2	0	1	2	1	0	0	13	0	1527.64	G3U2V1;G3TEM1	G3U2V1	253	265	yes	no	2	0.015964	50.123	1	2563600	2563600			180	104
GYGTGYFQYGLP	YDTYERPRSGSRYRPGYGTGYFQYGLPDLV	YRPGYGTGYFQYGLPDLVPDPYYIQASTYV	P	G	Y	L	P	D	0	0	0	0	0	1	0	4	0	0	1	0	0	1	1	0	1	0	3	0	0	0	12	0	1321.6	G3TEW9	G3TEW9	198	209	yes	yes	2	0.0005619	141.39	1	17309000	17309000			181	108
GYKGRVTGWGNLKETWTA	VCLPDKEPLSKLLQAGYKGRVTGWGNLKET	GRVTGWGNLKETWTASTSEVQPSVLQVVHL	A	G	Y	T	A	S	1	1	1	0	0	0	1	4	0	0	1	2	0	0	0	0	3	2	1	1	0	0	18	0	2023.03	G3T5I1	G3T5I1	497	514	yes	yes	3	0.0078091	67.43	2	9464100	9464100			182	73
HHPKDPVEMRRINFQTPGMLSHP	EPRTKCLLNNADLAPHHPKDPVEMRRINFQ	MRRINFQTPGMLSHPPIPIADMAEHTERLK	P	H	H	H	P	P	0	2	1	1	0	1	1	1	3	1	1	1	2	1	4	1	1	0	0	1	0	0	23	3	2723.35	G3UIV5;G3SPU3;G3UDQ9;G3UET9	G3UIV5	482	504	yes	no	5	0.015596	41.521	1	336650000	336650000			183	17
HLRELHLDNNKLIKVP	NSISAVDNGSLANTPHLRELHLDNNKLIKV	LRELHLDNNKLIKVPGGLAEHKYIQVVYLH	P	H	L	V	P	G	0	1	2	1	0	0	1	0	2	1	4	2	0	0	1	0	0	0	0	1	0	0	16	0	1938.12	G3SYR8	G3SYR8	271	286	yes	yes	4	7.0063e-05	129.93	1	3849600	3849600			184	50
HTNGPINPGP	TSLSSTPHASILSVPHTNGPINPGPSPYSC	ILSVPHTNGPINPGPSPYSCLWTISNGGGG	P	H	T	G	P	S	0	0	2	0	0	0	0	2	1	1	0	0	0	0	3	0	1	0	0	0	0	0	10	2	1002.49	G3T736	G3T736	339	348	yes	yes	2	0.0076292	81.784	1	273570000	273570000			185	76
HTWRKHNRHPSGGNNDRPLAGP	ASPVVSPQQSPPASPHTWRKHNRHPSGGNN	RHPSGGNNDRPLAGPGPFWSPFGEAQSGSS	P	H	T	G	P	G	1	3	3	1	0	0	0	3	3	0	1	1	0	0	3	1	1	1	0	0	0	0	22	3	2503.24	G3UGZ9;G3T054	G3UGZ9	125	146	yes	no	3	0.012502	50.957	1	457750000	457750000			186	53
IAFSNYIHP	DNLDRDIALLKLKKPIAFSNYIHPVCLPDK	LKLKKPIAFSNYIHPVCLPDKEPLSKLLQA	P	I	A	H	P	V	1	0	1	0	0	0	0	0	1	2	0	0	0	1	1	1	0	0	1	0	0	0	9	1	1060.53	G3T5I1	G3T5I1	473	481	yes	yes	2	0.0034824	124.34	3	70731000	70731000			187	73
IDGYLSHTELAP	IFPVHWQFGQLDQHPIDGYLSHTELAPLRA	QHPIDGYLSHTELAPLRAPLIPMEHCTTRF	P	I	D	A	P	L	1	0	0	1	0	0	1	1	1	1	2	0	0	0	1	1	1	0	1	0	0	0	12	1	1314.65	G3TJT8	G3TJT8	243	254	yes	yes	2	0.0018312	127.56	1	6488500	6488500			188	123
IDGYLSHTELAPLRAP	IFPVHWQFGQLDQHPIDGYLSHTELAPLRA	DGYLSHTELAPLRAPLIPMEHCTTRFFETC	P	I	D	A	P	L	2	1	0	1	0	0	1	1	1	1	3	0	0	0	2	1	1	0	1	0	0	0	16	3	1751.92	G3TJT8	G3TJT8	243	258	yes	yes	3	2.4285e-07	176.4	2	27691000	27691000			189	123
IGDQRTATRWMA	APKPLSPLSLASPSAIGDQRTATRWMAIIP	PSAIGDQRTATRWMAIIPQKNETPSGDSLA	A	I	G	M	A	I	2	2	0	1	0	1	0	1	0	1	0	0	1	0	0	0	2	1	0	0	0	0	12	1	1404.69	G3TNS5;G3U921	G3TNS5	106	117	yes	no	2	0.015989	41.876	1	263560000	263560000			190	133
IGNVGAP	AGPPGPAGPTGAPGPIGNVGAPGPKGARGS	GPTGAPGPIGNVGAPGPKGARGSAGPPGAT	P	I	G	A	P	G	1	0	1	0	0	0	0	2	0	1	0	0	0	0	1	0	0	0	0	1	0	0	7	1	626.339	G3SSE0;G3UE48	G3SSE0	839	845	yes	no	1	0.003563	79.935	1	167840000	167840000			191	26
IGPPGEEGKRGP	AGPKGCSGPHGIQGPIGPPGEEGKRGPRGD	QGPIGPPGEEGKRGPRGDPGTVGPPGTVGE	P	I	G	G	P	R	0	1	0	0	0	0	2	4	0	1	0	1	0	0	3	0	0	0	0	0	0	0	12	2	1192.62	G3SY10;G3TS89	G3SY10	453	464	yes	no	3	0.0037686	85.288	1	24121000	24121000			192	46
IGSAGPPGFP	RGSDGSVGPVGPAGPIGSAGPPGFPGAPGP	GPAGPIGSAGPPGFPGAPGPKGEIGPVGNP	P	I	G	F	P	G	1	0	0	0	0	0	0	3	0	1	0	0	0	1	3	1	0	0	0	0	0	0	10	3	898.455	G3TIC0	G3TIC0	249	258	yes	yes	1;2	0.0013634	111.73	2	160420000	160420000			193	116
IINEKWVVTAA	QVLLNNGVDAFCGGAIINEKWVVTAAHCIE	CGGAIINEKWVVTAAHCIEPGVKITVVAGE	A	I	I	A	A	H	2	0	1	0	0	0	1	0	0	2	0	1	0	0	0	0	1	1	0	2	0	0	11	1	1242.7	G3TV86;G3SX39	G3TV86	229	239	yes	no	2	0.012453	90.108	1	3415200	3415200			194	41
IQSVYFFSGDKYYRVNLRTKRVDTVSPP	YDYDMDWLVPASCEPIQSVYFFSGDKYYRV	RVNLRTKRVDTVSPPYPRPIAQYWLGCPAP	P	I	Q	P	P	Y	0	3	1	2	0	1	0	1	0	1	1	2	0	2	2	3	2	0	3	4	0	0	28	1	3334.75	G3TMX5	G3TMX5	380	407	yes	yes	5	4.0664e-05	100.7	2	13087000	13087000			196	130
ISAAFRGLKSLEYLDLSFNQIAKLP	LTLVQLQHNQLKEEAISAAFRGLKSLEYLD	LEYLDLSFNQIAKLPSGLPVSLLTLYLDNN	A	I	S	L	P	S	3	1	1	1	0	1	1	1	0	2	5	2	0	2	1	3	0	0	1	0	0	0	25	3	2793.54	G3SYR5	G3SYR5	178	202	yes	yes	4	3.5407e-06	110.18	1	1758300	1758300			197	49
ITFEVEEFVPCIPKHTQPYTIYNNHFYVYP	SYLPMKQFEASTKTPITFEVEEFVPCIPKH	TQPYTIYNNHFYVYPKCLKYDSQKSFAKAR	P	I	T	Y	P	K	0	0	2	0	1	1	3	0	2	3	0	1	0	3	4	0	3	0	4	3	0	0	30	3	3744.8	G3U7J1;G3SX17	G3U7J1	575	604	yes	no	4	0.015087	54.744	1	71923000	71923000			198	39
KAAVDYINAHVLHGYKHVLNQIDEVKVWSP	YREPNCDDPETEQVAKAAVDYINAHVLHGY	KHVLNQIDEVKVWSPDPTREVFELELDTLE	A	K	A	S	P	D	3	0	2	2	0	1	1	1	3	2	2	3	0	0	1	1	0	1	2	5	0	0	30	3	3442.82	G3T019	G3T019	42	71	yes	yes	4;5	7.1809e-16	147.16	3	8377200	8377200			199	52
KDIFLGTFLYEYSRRHP	DYVEDKDVCKNYQEAKDIFLGTFLYEYSRR	IFLGTFLYEYSRRHPEYSAFLLLRIAKEYE	A	K	D	H	P	E	0	2	0	1	0	0	1	1	1	1	2	1	0	2	1	1	1	0	2	0	0	0	17	0	2141.11	G3SMX8	G3SMX8	348	364	yes	yes	3;4	9.3781e-09	179.81	2	32036000	32036000			200	10
KDLRWLYLSENA	NNKIRELRAGAFQGAKDLRWLYLSENALNT	QGAKDLRWLYLSENALNTLQPAALDDVENL	A	K	D	N	A	L	1	1	1	1	0	0	1	0	0	0	3	1	0	0	0	1	0	1	1	0	0	0	12	0	1506.78	G3T3V1	G3T3V1	171	182	yes	yes	3	0.012884	40.066	2	7298000	7298000			201	65
KDLRWLYLSENALNTLQP	NNKIRELRAGAFQGAKDLRWLYLSENALNT	RWLYLSENALNTLQPAALDDVENLAKFHLD	A	K	D	Q	P	A	1	1	2	1	0	1	1	0	0	0	5	1	0	0	1	1	1	1	1	0	0	0	18	1	2173.15	G3T3V1	G3T3V1	171	188	yes	yes	3	6.7904e-05	123.41	1	2921600	2921600			202	65
KGADGSPGKDGPRGLTGP	AGLPGPKGDRGDAGPKGADGSPGKDGPRGL	DGSPGKDGPRGLTGPIGPPGPAGAPGDKGE	P	K	G	G	P	I	1	1	0	2	0	0	0	6	0	0	1	2	0	0	3	1	1	0	0	0	0	0	18	3	1665.84	G3SSE0;G3UE48	G3SSE0	737	754	yes	no	3;4	1.3292e-11	180.32	5	664350000	664350000			203	26
KGENGPVGPTGP	AGQAGAKGERGTKGPKGENGPVGPTGPVGA	KGPKGENGPVGPTGPVGAAGPAGPNGPPGP	P	K	G	G	P	V	0	0	1	0	0	0	1	4	0	0	0	1	0	0	3	0	1	0	0	1	0	0	12	2	1108.55	G3TIC0	G3TIC0	747	758	yes	yes	2	0.002287	155.57	1	76734000	76734000			204	116
KIDALKDTVLA	TECCHADDKAACLKPKIDALKDTVLASAAR	CLKPKIDALKDTVLASAARQRLKCANIHKF	P	K	I	L	A	S	2	0	0	2	0	0	0	0	0	1	2	2	0	0	0	0	1	0	0	1	0	0	11	1	1185.7	G3SMX8	G3SMX8	206	216	yes	yes	2	0.00086526	160.97	1	3482500	3482500			206	10
KLIRDVWGIEGP	YCYELDEKAVRPGYPKLIRDVWGIEGPIDA	GYPKLIRDVWGIEGPIDAAFTRINCQGKTY	P	K	L	G	P	I	0	1	0	1	0	0	1	2	0	2	1	1	0	0	1	0	0	1	0	1	0	0	12	0	1381.77	G3TMX5;CON__Q3ZBS7	G3TMX5	191	202	yes	no	2;3	1.7657e-05	202.96	2	221830000	221830000			207	130
LAAFNAQSNGSYYKIVEVSRA	APFNDTKVVHAVEAALAAFNAQSNGSYYKI	QSNGSYYKIVEVSRAQLVLLPPSAYVEFAV	A	L	A	R	A	Q	4	1	2	0	0	1	1	1	0	1	1	1	0	1	0	3	0	0	2	2	0	0	21	3	2287.16	G3T019	G3T019	168	188	yes	yes	3	4.1743e-07	153.21	2	21331000	21331000			208	52
LCASFEENERKFFGVYLYEVARRHP	DNPALPPLVRPPADALCASFEENERKFFGV	KFFGVYLYEVARRHPYFYAPELIYYSEKYK	A	L	C	H	P	Y	2	3	1	0	1	0	4	1	1	0	2	1	0	3	1	1	0	0	2	2	0	0	25	2	3116.53	G3SMX8	G3SMX8	148	172	yes	yes	5	2.0344e-06	111.26	1	3054100	3054100			209	10
LDIGGADQEFGLDIGP	KTNKPSRLPILDIAPLDIGGADQEFGLDIG	DIGGADQEFGLDIGPVCFK___________	P	L	D	G	P	V	1	0	0	3	0	1	1	4	0	2	2	0	0	1	1	0	0	0	0	0	0	0	16	1	1615.77	G3TIC0	G3TIC0	1347	1362	yes	yes	2	9.9914e-18	139.86	1	0	0			210	116
LGAGTSPQHRS	NNRLESLCLSMTEHALGAGTSPQHRS____	TEHALGAGTSPQHRS_______________	A	L	G	R	S	-	1	1	0	0	0	1	0	2	1	0	1	0	0	0	1	2	1	0	0	0	0	0	11	2	1109.56	G3U2D4	G3U2D4	646	656	yes	yes	2	0.0058054	51.864	1	0	0			212	150
LGIAGPP	RGLPGVAGAVGEPGPLGIAGPPGARGPPGA	GAVGEPGPLGIAGPPGARGPPGAVGSPGVN	P	L	G	P	P	G	1	0	0	0	0	0	0	2	0	1	1	0	0	0	2	0	0	0	0	0	0	0	7	2	623.364	G3TIC0	G3TIC0	897	903	yes	yes	1	0.0018138	121.92	1	344910000	344910000			213	116
LGPAGKHGNRGEP	AGPVGTAGAPGPQGPLGPAGKHGNRGEPGP	GPLGPAGKHGNRGEPGPAGSVGPVGAVGPR	P	L	G	E	P	G	1	1	1	0	0	0	1	4	1	0	1	1	0	0	2	0	0	0	0	0	0	0	13	2	1288.66	G3TIC0	G3TIC0	969	981	yes	yes	3	0.0035728	80.312	2	30385000	30385000			214	116
LGPAGKHGNRGEPGP	AGPVGTAGAPGPQGPLGPAGKHGNRGEPGP	LGPAGKHGNRGEPGPAGSVGPVGAVGPRGP	P	L	G	G	P	A	1	1	1	0	0	0	1	5	1	0	1	1	0	0	3	0	0	0	0	0	0	0	15	3	1442.74	G3TIC0	G3TIC0	969	983	yes	yes	3	0.0029661	100.11	5	43330000	43330000			215	116
LGQSSVP	DAQALPATLPAPDEALGQSSVPPATPEAIR	TLPAPDEALGQSSVPPATPEAIRPPSSTPG	A	L	G	V	P	P	0	0	0	0	0	1	0	1	0	0	1	0	0	0	1	2	0	0	0	1	0	0	7	0	686.36	G3UDI4;G3T473	G3UDI4	108	114	yes	no	1	0.012429	51.572	1	406540000	406540000			216	67
LIFMGRVANP	NRPFLVLIREVPLNALIFMGRVANPCVN__	VPLNALIFMGRVANPCVN____________	A	L	I	N	P	C	1	1	1	0	0	0	0	1	0	1	1	0	1	1	1	0	0	0	0	1	0	0	10	1	1116.61	G3SU45	G3SU45	440	449	yes	yes	2	0.015317	49.418	1	9222600	9222600			217	31
LLGYREP	CLAQLWDCHLASPSPLLGYREPNCDDPETE	CHLASPSPLLGYREPNCDDPETEQVAKAAV	P	L	L	E	P	N	0	1	0	0	0	0	1	1	0	0	2	0	0	0	1	0	0	0	1	0	0	0	7	0	846.46	G3T019	G3T019	24	30	yes	yes	2	0.01161	86.872	1	90027000	90027000			219	52
LLLLLFLRP	______________________________	SRLLPALLLLLFLRPSGPQGQGPGSGGPSG	A	L	L	R	P	S	0	1	0	0	0	0	0	0	0	0	6	0	0	1	1	0	0	0	0	0	0	0	9	0	1096.74	G3UCF5	G3UCF5	9	17	yes	yes	2	0.012891	83.801	1	4636700	4636700			220	161
LNFLDLFRP	SRVVRNTVPFFFHEPLNFLDLFRPFSDLIQ	FFFHEPLNFLDLFRPFSDLIQQAQQAMDIS	P	L	N	R	P	F	0	1	1	1	0	0	0	0	0	0	3	0	0	2	1	0	0	0	0	0	0	0	9	0	1133.62	G3T7J1	G3T7J1	205	213	yes	yes	2	0.0037262	113.71	1	6956400	6956400			221	77
LNYLNIMSPWMCIWLVFGA	LIAMALDRYVAICKPLNYLNIMSPWMCIWL	NIMSPWMCIWLVFGAWVFGIIHSGFQLAFV	P	L	N	G	A	W	1	0	2	0	1	0	0	1	0	2	3	0	2	1	1	1	0	2	1	1	0	0	19	1	2327.13	G3UNQ6	G3UNQ6	130	148	yes	yes	3	0.011806	50.966	1	110700000	110700000			222	167
LPDETEVVEETVA	LCLAGRALAVPQQEALPDETEVVEETVAEV	EALPDETEVVEETVAEVAEVPVGANPVQVE	A	L	P	V	A	E	1	0	0	1	0	0	4	0	0	0	1	0	0	0	1	0	2	0	0	3	0	0	13	1	1429.68	G3TJT8	G3TJT8	24	36	yes	yes	2	0.010666	85.676	1	6967700	6967700			223	123
LPGPPGSP	GAGEQPPPPSARSTPLPGPPGSPRSSGGTP	PSARSTPLPGPPGSPRSSGGTPLHSPLHTP	P	L	P	S	P	R	0	0	0	0	0	0	0	2	0	0	1	0	0	0	4	1	0	0	0	0	0	0	8	3	720.381	G3T0J4;G3U4Z1	G3T0J4	501	508	yes	no	1	0.0051127	82.263	1	77737000	77737000			224	58
LQLQQREGNVNRPAGEP	EEADFSPSQHHAGKALQLQQREGNVNRPAG	LQQREGNVNRPAGEPSTRLNKRMLSEGSLD	A	L	Q	E	P	S	1	2	2	0	0	3	2	2	0	0	2	0	0	0	2	0	0	0	0	1	0	0	17	2	1904.98	G3TKM0	G3TKM0	431	447	yes	yes	4	0.014467	44.807	1	249660000	249660000			225	124
LQLRLLLRIP	LIGRIGTKIMPPALALQLRLLLRIPLYSFS	PPALALQLRLLLRIPLYSFSMVLVDKHGTD	A	L	Q	I	P	L	0	2	0	0	0	1	0	0	0	1	5	0	0	0	1	0	0	0	0	0	0	0	10	0	1233.83	G3SRF7	G3SRF7	410	419	yes	yes	3	0.0030076	93.649	1	2368600	2368600			226	25
LQNPSMLSGPP	RRLSNPCIQRSTPPALQNPSMLSGPPVPQQ	TPPALQNPSMLSGPPVPQQPPHIPQPLAAA	A	L	Q	P	P	V	0	0	1	0	0	1	0	1	0	0	2	0	1	0	3	2	0	0	0	0	0	0	11	2	1139.56	G3T0A2	G3T0A2	322	332	yes	yes	2	0.014054	56.729	1	32195000	32195000			227	54
LSKDLDFSKSVP	QGSPCLAWASSEAKALSKDLDFSKSVPLVE	AKALSKDLDFSKSVPLVENYCRNPDGDAEG	A	L	S	V	P	L	0	0	0	2	0	0	0	0	0	0	2	2	0	1	1	3	0	0	0	1	0	0	12	0	1334.71	G3T5I1	G3T5I1	246	257	yes	yes	2;3	0.003772	123.11	3	77273000	77273000			228	73
LSTNSGLIGWVP	SLRKNLSIQRYAVIPLSTNSGLIGWVPHCD	VIPLSTNSGLIGWVPHCDTLHALIRDYREK	P	L	S	V	P	H	0	0	1	0	0	0	0	2	0	1	2	0	0	0	1	2	1	1	0	1	0	0	12	0	1242.66	G3TFL3	G3TFL3	2231	2242	yes	yes	3	0.015618	40.715	1	27440000	27440000			229	110
LTGSTSIIFFLPQKA	YGLDSDLNCKIAQLPLTGSTSIIFFLPQKA	LTGSTSIIFFLPQKATQNLTMIEESLTSEF	P	L	T	K	A	T	1	0	0	0	0	1	0	1	0	2	2	1	0	2	1	2	2	0	0	0	0	0	15	1	1621.91	G3TEY6	G3TEY6	267	281	yes	yes	2	3.5771e-15	194.5	2	14112000	14112000			231	109
LVDIMFNDFGEA	KTVLEIDTPKVEQVPLVDIMFNDFGEASQK	QVPLVDIMFNDFGEASQKFGFEVGPACFMG	P	L	V	E	A	S	1	0	1	2	0	0	1	1	0	1	1	0	1	2	0	0	0	0	0	1	0	0	12	0	1369.62	G3U7X8;G3T4M5	G3U7X8	1315	1326	yes	no	2	0.0085473	66.435	2	14717000	14717000			232	71
LVGEPGP	KCPGPIITYHSVTVPLVGEPGPKEENVDVE	TYHSVTVPLVGEPGPKEENVDVEGLDPAPT	P	L	V	G	P	K	0	0	0	0	0	0	1	2	0	0	1	0	0	0	2	0	0	0	0	1	0	0	7	1	667.354	G3TB95	G3TB95	221	227	yes	yes	1	1.9029e-07	166.66	1	370460000	370460000			233	93
LVLVNNRISKIHEKA	ELRKDDFKGLQHLYALVLVNNRISKIHEKA	LVLVNNRISKIHEKAFSPLRKLQKLYISKN	A	L	V	K	A	F	1	1	2	0	0	0	1	0	1	2	2	2	0	0	0	1	0	0	0	2	0	0	15	0	1733.03	G3SQ12	G3SQ12	120	134	yes	yes	4	0.0086136	60.474	1	5907300	5907300			234	19
LVNLFILQLNNNKIRELRAGA	DHNKVTELPRGLLSPLVNLFILQLNNNKIR	LQLNNNKIRELRAGAFQGAKDLRWLYLSEN	P	L	V	G	A	F	2	2	4	0	0	1	1	1	0	2	5	1	0	1	0	0	0	0	0	1	0	0	21	1	2408.4	G3T3V1	G3T3V1	146	166	yes	yes	4	0.00029211	123.41	4	8184200	8184200			235	65
NCPSLENTDIDESSLFGMLPAP	SLQLQEQRLLHGDAANCPSLENTDIDESSL	TDIDESSLFGMLPAPVPALVDRNRLSSESS	A	N	C	A	P	V	1	0	2	2	1	0	2	1	0	1	3	0	1	1	3	3	1	0	0	0	0	0	22	3	2406.07	G3SLD1	G3SLD1	209	230	yes	yes	3	0.015236	43.955	1	31344000	31344000			236	3
NEISILLLGVA	AQMKGKIARSTREMPNEISILLLGVAYFKG	REMPNEISILLLGVAYFKGQWVTKFDSRKT	P	N	E	V	A	Y	1	0	1	0	0	0	1	1	0	2	3	0	0	0	0	1	0	0	0	1	0	0	11	0	1140.68	G3TEY6	G3TEY6	200	210	yes	yes	2	0.0003618	155.07	2	131550000	131550000			237	109
NGLPNCSPLPQP	VIDDWCRCDLSAFDANGLPNCSPLPQPVLR	FDANGLPNCSPLPQPVLRLSPTVEPSSTVV	A	N	G	Q	P	V	0	0	2	0	1	1	0	1	0	0	2	0	0	0	4	1	0	0	0	0	0	0	12	3	1292.62	G3TCK7	G3TCK7	1023	1034	yes	yes	2	0.014786	57.598	1	0	0			238	99
NGLQDPQKVSSTPP	LPDPVQGIKEDSPEPNGLQDPQKVSSTPPN	PNGLQDPQKVSSTPPNKKQRKEKEVSYQLQ	P	N	G	P	P	N	0	0	1	1	0	2	0	1	0	0	1	1	0	0	3	2	1	0	0	1	0	0	14	2	1466.74	G3SQ65;G3UKJ6	G3SQ65	236	249	yes	no	3	0.013983	49.12	1	155360000	155360000			239	20
NTAITQMTFLRLLSKEA	MNRGSQFVYGDHQSPNTAITQMTFLRLLSK	AITQMTFLRLLSKEASQNITYICKNSVGYM	P	N	T	E	A	S	2	1	1	0	0	1	1	0	0	1	3	1	1	1	0	1	3	0	0	0	0	0	17	1	1936.05	G3SY10;G3TS89	G3SY10	1340	1356	yes	no	3	0.0024355	113.33	2	11491000	11491000			240	46
PAGPGVP	______________________________	______________________________	A	P	A	V	P	G	1	0	0	0	0	0	0	2	0	0	0	0	0	0	3	0	0	0	0	1	0	0	7	3	593.317	G3UDG0;G3T993	G3UDG0	8	14	yes	no	1	0.015073	104.48	1	191740000	191740000			241	80
PGADKNHFLRP	RKLDFPVKDSEEPSAPGADKNHFLRPRGPG	EPSAPGADKNHFLRPRGPGEGTGKLFPFME	A	P	G	R	P	R	1	1	1	1	0	0	0	1	1	0	1	1	0	1	2	0	0	0	0	0	0	0	11	2	1250.65	G3UC84;G3SLE8;G3TU86	G3UC84	618	628	yes	no	3	0.016121	43.282	1	20796000	20796000			242	4
PGANVPVICSP	PNLPTLPNLKFGPLPPGANVPVICSPGLPP	GPLPPGANVPVICSPGLPPLPSLSSRNLPG	P	P	G	S	P	G	1	0	1	0	1	0	0	1	0	1	0	0	0	0	3	1	0	0	0	2	0	0	11	3	1109.55	G3SX28	G3SX28	310	320	yes	yes	2	0.0031295	82.279	2	0	0			243	40
PGERGGPGSRGFP	RGARGEPGPTGLPGPPGERGGPGSRGFPGA	GPPGERGGPGSRGFPGADGVAGPKGPAGER	P	P	G	F	P	G	0	2	0	0	0	0	1	5	0	0	0	0	0	1	3	1	0	0	0	0	0	0	13	2	1269.62	G3SSE0;G3UE48	G3SSE0	471	483	yes	no	2	7.0265e-23	156.01	3	0	0			244	26
PGIPGLPGEP	DPGVPGVGLRGEMGPPGIPGLPGEPGYAKD	GEMGPPGIPGLPGEPGYAKDGLPGSPGPQG	P	P	G	E	P	G	0	0	0	0	0	0	1	3	0	1	1	0	0	0	4	0	0	0	0	0	0	0	10	3	932.497	G3T3G4	G3T3G4	583	592	yes	yes	2	0.0022191	88.734	1	0	0			245	63
PGKDGLNGLP	SGPAGPRGPPGSAGAPGKDGLNGLPGPIGP	GSAGAPGKDGLNGLPGPIGPPGPRGRTGDA	A	P	G	L	P	G	0	0	1	1	0	0	0	3	0	0	2	1	0	0	2	0	0	0	0	0	0	0	10	1	966.513	G3SSE0;G3UE48	G3SSE0	1136	1145	yes	no	2	0.0080509	77.732	1	21168000	21168000			246	26
PGKRGPPGP	TGSPGPTGEPGPSGPPGKRGPPGPAGPEGR	PGPSGPPGKRGPPGPAGPEGRQGEKGAKGE	P	P	G	G	P	A	0	1	0	0	0	0	0	3	0	0	0	1	0	0	4	0	0	0	0	0	0	0	9	3	861.482	G3U7X8;G3T4M5	G3U7X8	892	900	yes	no	2	0.0011731	99.919	3	327080000	327080000			247	71
PGPRGPP	ELLRGEPGDCGLPGPPGPRGPPGPPGCKGY	GDCGLPGPPGPRGPPGPPGCKGYPGCDGSD	P	P	G	P	P	G	0	1	0	0	0	0	0	2	0	0	0	0	0	0	4	0	0	0	0	0	0	0	7	3	676.366	G3STP4;G3UE98;G3TJ16;G3UKQ7;G3TVM7;G3T8C4;G3TZN0	G3STP4	1056	1062	yes	no	2	0.0011755	106.84	1	24911000	24911000			248	30
PGPSGARGERGFP	AGKPGEQGVPGDLGAPGPSGARGERGFPGE	GAPGPSGARGERGFPGERGVQGPPGPAGPR	A	P	G	F	P	G	1	2	0	0	0	0	1	4	0	0	0	0	0	1	3	1	0	0	0	0	0	0	13	3	1283.64	G3SSE0;G3UE48	G3SSE0	656	668	yes	no	2;3	1.0162e-14	193.83	2	494490000	494490000			249	26
PGQQQRTRRP	YEHTSLGAYGLYSGPPGQQQRTRRPKLQHS	LYSGPPGQQQRTRRPKLQHSTSILRKQAEE	P	P	G	R	P	K	0	3	0	0	0	3	0	1	0	0	0	0	0	0	2	0	1	0	0	0	0	0	10	1	1222.66	G3TJ33;G3UKQ0	G3TJ33	73	82	yes	no	2	0.0091622	107.66	1	56246000	56246000			250	120
PGRSLKFYGVYEPVICQRPGP	ESYIHNILFEVPLPPPGRSLKFYGVYEPVI	FYGVYEPVICQRPGPSELPLSDYPLREAFE	P	P	G	G	P	S	0	2	0	0	1	1	1	3	0	1	1	1	0	1	4	1	0	0	2	2	0	0	21	3	2419.25	G3TAJ2	G3TAJ2	163	183	yes	yes	4	0.0136	50.397	1	58740000	58740000			251	89
PGSSSPFSNRP	NRGAAFGGGSFRQTPPGSSSPFSNRPPLPP	RQTPPGSSSPFSNRPPLPPTPSRALDDKPP	P	P	G	R	P	P	0	1	1	0	0	0	0	1	0	0	0	0	0	1	3	4	0	0	0	0	0	0	11	2	1131.53	G3TVL7;G3U909	G3TVL7	231	241	yes	no	2	0.014147	64.265	1	74618000	74618000			252	143
PGTPKPQRIVQEGCNSQP	KPLVGPCNPTPGPEPPGTPKPQRIVQEGCN	PKPQRIVQEGCNSQPDQQLLNICNNSGSYR	P	P	G	Q	P	D	0	1	1	0	1	3	1	2	0	1	0	1	0	0	4	1	1	0	0	1	0	0	18	3	1991.98	G3UNF4	G3UNF4	368	385	yes	yes	2	0.014402	58.274	1	49722000	49722000			253	166
PGVLSFTQQGWEQVLA	______________________________	GVLSFTQQGWEQVLAKMKRALVYLDAACAE	A	P	G	L	A	K	1	0	0	0	0	3	1	2	0	0	2	0	0	1	1	1	1	1	0	2	0	0	16	1	1758.89	G3TSB3	G3TSB3	4	19	yes	yes	2	0.010774	73.841	1	88006000	88006000			254	138
PGVPNSVGEVPVFYSQHSFFP	KAAEGKPEFGGGPAPPGVPNSVGEVPVFYS	VGEVPVFYSQHSFFPPPEEQLLSASGAAGD	P	P	G	F	P	P	0	0	1	0	0	1	1	2	1	0	0	0	0	3	4	3	0	0	1	4	0	0	21	3	2290.11	G3TP77;G3SMX3	G3TP77	516	536	yes	no	3	0.011648	54.288	1	30972000	30972000			255	9
PGVQGLPGP	ADLTGPAGEAGPPGPPGVQGLPGPAGPPGP	AGPPGPPGVQGLPGPAGPPGPPGKDGQEGP	P	P	G	G	P	A	0	0	0	0	0	1	0	3	0	0	1	0	0	0	3	0	0	0	0	1	0	0	9	2	820.444	G3UFG4	G3UFG4	820	828	yes	yes	2	0.0027987	114.54	1	80198000	80198000			256	163
PKVTTTNENQKTNNAVTKQEQRP	ERLAAMKPLRRLGRPPKVTTTNENQKTNNA	NQKTNNAVTKQEQRPIKKNSLYSTDFIVFN	P	P	K	R	P	I	1	1	4	0	0	3	2	0	0	0	0	3	0	0	2	0	5	0	0	2	0	0	23	2	2625.35	G3T0I2;G3U2C6	G3T0I2	558	580	yes	no	5	0.015927	40.622	1	2504100000	2504100000			257	57
PRMPAGTSGQA	PLITAVAQPEIKAVPPRMPAGTSGQALQKH	KAVPPRMPAGTSGQALQKHPHSPVLYHLSS	P	P	R	Q	A	L	2	1	0	0	0	1	0	2	0	0	0	0	1	0	2	1	1	0	0	0	0	0	11	3	1071.51	G3SXT9	G3SXT9	804	814	yes	yes	2	0.014265	52.716	1	3400900	3400900			258	45
PSGAFDFSFLP	VGPPGPPGPPGPPGPPSGAFDFSFLPQPPQ	PPGPPSGAFDFSFLPQPPQEKAHDGGRYYR	P	P	S	L	P	Q	1	0	0	1	0	0	0	1	0	0	1	0	0	3	2	2	0	0	0	0	0	0	11	2	1183.56	G3SSE0;G3UE48	G3SSE0	1178	1188	yes	no	2	0.00060368	136.16	2	33044000	33044000			259	26
PSTQQVKTP	RKSMAPEPTQSSTVAPSTQQVKTPQTSNAP	QSSTVAPSTQQVKTPQTSNAPDLNDAIVKL	A	P	S	T	P	Q	0	0	0	0	0	2	0	0	0	0	0	1	0	0	2	1	2	0	0	1	0	0	9	1	984.524	G3SNG7	G3SNG7	286	294	yes	yes	2	0.0067346	105.12	1	0	0			260	13
PVGINMRSGMQQQITPQP	HQNRQAILNQFAATAPVGINMRSGMQQQIT	INMRSGMQQQITPQPPLNAQMLAQRQRELY	A	P	V	Q	P	P	0	1	1	0	0	4	0	2	0	2	0	0	2	0	3	1	1	0	0	1	0	0	18	2	1980.99	G3TD92	G3TD92	1087	1104	yes	yes	3	0.014892	42.338	1	16698000	16698000			261	102
QEHFSQIGSNIP	TLKSDSNRDALRQEAQEHFSQIGSNIPKKV	QEAQEHFSQIGSNIPKKVFKTAVPVEPKCN	A	Q	E	I	P	K	0	0	1	0	0	2	1	1	1	2	0	0	0	1	1	2	0	0	0	0	0	0	12	0	1355.65	G3TB85	G3TB85	414	425	yes	yes	2	0.015858	67.563	1	1262400000	1262400000			262	92
QGARGDKGEAGDKGPRGLP	VGPVGAVGPRGPSGPQGARGDKGEAGDKGP	GDKGEAGDKGPRGLPGFKGHNGLQGLPGLA	P	Q	G	L	P	G	2	2	0	2	0	1	1	6	0	0	1	2	0	0	2	0	0	0	0	0	0	0	19	3	1864.95	G3TIC0	G3TIC0	1002	1020	yes	yes	3;4	5.4769e-06	161.08	5	972980000	972980000			263	116
QGARGFP	PGKPGRPGERGVVGPQGARGFPGTPGLPGF	GERGVVGPQGARGFPGTPGLPGFKGIRGHN	P	Q	G	F	P	G	1	1	0	0	0	1	0	2	0	0	0	0	0	1	1	0	0	0	0	0	0	0	7	1	731.371	G3TIC0	G3TIC0	162	168	no	no	2	0.011617	43	1	15294000	15294000			264	116
QGARGFPGTP	PGKPGRPGERGVVGPQGARGFPGTPGLPGF	GVVGPQGARGFPGTPGLPGFKGIRGHNGLD	P	Q	G	T	P	G	1	1	0	0	0	1	0	3	0	0	0	0	0	1	2	0	1	0	0	0	0	0	10	2	986.493	G3TIC0	G3TIC0	162	171	no	no	2	1.7486e-05	132.57	4	220710000	220710000			265	116
QGARGFPGTPGLP	PGKPGRPGERGVVGPQGARGFPGTPGLPGF	GPQGARGFPGTPGLPGFKGIRGHNGLDGLK	P	Q	G	L	P	G	1	1	0	0	0	1	0	4	0	0	1	0	0	1	3	0	1	0	0	0	0	0	13	3	1253.65	G3TIC0	G3TIC0	162	174	no	no	2	0.0009596	128.28	2	188580000	188580000			266	116
QGFQGPPGEPGEP	SGPRGLPGPPGAPGPQGFQGPPGEPGEPGA	GPQGFQGPPGEPGEPGASGPMGPRGPPGPP	P	Q	G	E	P	G	0	0	0	0	0	2	2	4	0	0	0	0	0	1	4	0	0	0	0	0	0	0	13	3	1295.58	G3SSE0;G3UE48	G3SSE0	185	197	yes	no	2	0.0002882	137.69	3	276170000	276170000			267	26
QGIGGQRGVVGLP	PGADGPAGAPGTPGPQGIGGQRGVVGLPGQ	GPQGIGGQRGVVGLPGQRGERGFPGLPGPS	P	Q	G	L	P	G	0	1	0	0	0	2	0	5	0	1	1	0	0	0	1	0	0	0	0	2	0	0	13	0	1236.69	G3SSE0;G3UE48	G3SSE0	938	950	yes	no	2	6.2757e-06	177.3	1	42135000	42135000			268	26
QGIGGQRGVVGLPGQRGERGFPGLP	PGADGPAGAPGTPGPQGIGGQRGVVGLPGQ	GLPGQRGERGFPGLPGPSGEPGKQGPSGSS	P	Q	G	L	P	G	0	3	0	0	0	3	1	9	0	1	2	0	0	1	3	0	0	0	0	2	0	0	25	2	2488.34	G3SSE0;G3UE48	G3SSE0	938	962	yes	no	4	2.2454e-05	103.03	2	32737000	32737000			269	26
QGILGPP	SGEPGTAGPPGTPGPQGILGPPGILGLPGS	GPPGTPGPQGILGPPGILGLPGSRGERGLP	P	Q	G	P	P	G	0	0	0	0	0	1	0	2	0	1	1	0	0	0	2	0	0	0	0	0	0	0	7	1	680.386	G3TIC0	G3TIC0	864	870	yes	yes	1	0.00080178	126.25	2	111750000	111750000			270	116
QGILGPPGILGLPGSRGERGLP	SGEPGTAGPPGTPGPQGILGPPGILGLPGS	GILGLPGSRGERGLPGVAGAVGEPGPLGIA	P	Q	G	L	P	G	0	2	0	0	0	1	1	7	0	2	4	0	0	0	4	1	0	0	0	0	0	0	22	3	2140.21	G3TIC0	G3TIC0	864	885	yes	yes	3	4.4404e-07	148.91	1	3744000	3744000			271	116
QGPLGPAGKHGNRGEP	PGNAGPVGTAGAPGPQGPLGPAGKHGNRGE	GPLGPAGKHGNRGEPGPAGSVGPVGAVGPR	P	Q	G	E	P	G	1	1	1	0	0	1	1	5	1	0	1	1	0	0	3	0	0	0	0	0	0	0	16	3	1570.8	G3TIC0	G3TIC0	966	981	yes	yes	3;4	0.00015487	102.64	7	366960000	366960000			272	116
QGPPLHRAHYDLRHA	PVAAVVVGPLVLAAPQGPPLHRAHYDLRHA	QGPPLHRAHYDLRHAFTGVVSVESASGEAF	P	Q	G	H	A	F	2	2	0	1	0	1	0	1	3	0	2	0	0	0	2	0	0	0	1	0	0	0	15	3	1766.91	G3T019	G3T019	301	315	yes	yes	4;5	0.0025514	98.421	4	187360000	187360000			273	52
QGVRGEPGPPGP	KGEAGPQGARGSEGPQGVRGEPGPPGPAGA	EGPQGVRGEPGPPGPAGAAGPAGNPGADGQ	P	Q	G	G	P	A	0	1	0	0	0	1	1	4	0	0	0	0	0	0	4	0	0	0	0	1	0	0	12	3	1146.58	G3SSE0;G3UE48	G3SSE0	354	365	yes	no	2	6.1049e-41	232.83	3	2463900000	2463900000			274	26
QHTTRKVDPGSP	TEQTNLKVDPSSPGPQHTTRKVDPGSPSPQ	PGPQHTTRKVDPGSPSPQHTTPKVDPGSPG	P	Q	H	S	P	S	0	1	0	1	0	1	0	1	1	0	0	1	0	0	2	1	2	0	0	1	0	0	12	1	1321.67	G3SW86	G3SW86	87	98	yes	yes	2	0.006097	57.59	5	0	0			275	37
QKKEDPQLPRKSSP	EKKMEPVVFEKVKMPQKKEDPQLPRKSSPK	PQKKEDPQLPRKSSPKSTAPVMDLLGLDAP	P	Q	K	S	P	K	0	1	0	1	0	2	1	0	0	0	1	3	0	0	3	2	0	0	0	0	0	0	14	2	1636.89	G3T2I1	G3T2I1	165	178	yes	yes	3	0.013508	49.929	1	996200000	996200000			276	62
QLEADGTFFLYSKLTMP	NQQPEPEKSYENTEPQLEADGTFFLYSKLT	EADGTFFLYSKLTMPKDRWQHGDIFTCVVL	P	Q	L	M	P	K	1	0	0	1	0	1	1	1	0	0	3	1	1	2	1	1	2	0	1	0	0	0	17	1	1959.97	G3TWP5	G3TWP5	284	300	yes	yes	3	0.0088541	66.965	1	1275300	1275300			277	145
QLLTGFQMPAGP	MLLDPAEPLARGPSAQLLTGFQMPAGPTEC	PSAQLLTGFQMPAGPTECLSFWYHLHGPQI	A	Q	L	G	P	T	1	0	0	0	0	2	0	2	0	0	2	0	1	1	2	0	1	0	0	0	0	0	12	2	1258.64	G3U1H5	G3U1H5	491	502	yes	yes	2	0.005019	78.516	1	93312000	93312000			278	149
QLSYGYDEKSA	PGPPGPPGLGGNFAPQLSYGYDEKSAGGIS	NFAPQLSYGYDEKSAGGISVPGPMGPSGPR	P	Q	L	S	A	G	1	0	0	1	0	1	1	1	0	0	1	1	0	0	0	2	0	0	2	0	0	0	11	0	1259.57	G3SSE0;G3UE48	G3SSE0	148	158	yes	no	2	0.0072551	110.88	1	17354000	17354000			279	26
QLSYGYDEKSAGGISVP	PGPPGPPGLGGNFAPQLSYGYDEKSAGGIS	SYGYDEKSAGGISVPGPMGPSGPRGLPGPP	P	Q	L	V	P	G	1	0	0	1	0	1	1	3	0	1	1	1	0	0	1	3	0	0	2	1	0	0	17	1	1769.85	G3SSE0;G3UE48	G3SSE0	148	164	yes	no	2	3.2907e-10	161.94	46	162040000	162040000			280	26
QLVLLPP	QSNGSYYKIVEVSRAQLVLLPPSAYVEFAV	KIVEVSRAQLVLLPPSAYVEFAVAATDCVA	A	Q	L	P	P	S	0	0	0	0	0	1	0	0	0	0	3	0	0	0	2	0	0	0	0	1	0	0	7	1	778.495	G3T019	G3T019	189	195	yes	yes	1	0.0021957	95.378	1	17454000	17454000			281	52
QPLSETPTPGLP	ERAYLDSLVPSRPSPQPLSETPTPGLPEFP	PSPQPLSETPTPGLPEFPRAASQQEIEQSI	P	Q	P	L	P	E	0	0	0	0	0	1	1	1	0	0	2	0	0	0	4	1	2	0	0	0	0	0	12	3	1235.64	G3SLZ9	G3SLZ9	691	702	yes	yes	2	0.0080824	77.732	1	16910000	16910000			282	7
QPPAGSQGRQEA	SITHMVANCPHKTVAQPPAGSQGRQEAESQ	TVAQPPAGSQGRQEAESQPCTSTLPREVGG	A	Q	P	E	A	E	2	1	0	0	0	3	1	2	0	0	0	0	0	0	2	1	0	0	0	0	0	0	12	3	1224.58	G3TJK0;G3U5I5	G3TJK0	170	181	yes	no	2	0.0091519	65.347	1	0	0			283	122
QPQLRGGNGDQRHSSRSPP	SPPQPDGLPTWQAEPQPQLRGGNGDQRHSS	RGGNGDQRHSSRSPPSLGLRDVGMIFRTIE	P	Q	P	P	P	S	0	3	1	1	0	3	0	3	1	0	1	0	0	0	3	3	0	0	0	0	0	0	19	2	2073.02	G3SLX3	G3SLX3	1433	1451	yes	yes	3	0.016144	41.348	1	145690000	145690000			284	6
QPQQQRQQQQPQP	______________________________	QPQPQQQRQQQQPQPEPSAAEVPSTPLSSE	P	Q	P	Q	P	E	0	1	0	0	0	9	0	0	0	0	0	0	0	0	3	0	0	0	0	0	0	0	13	2	1617.8	G3TLD0	G3TLD0	15	27	yes	yes	3	0.015235	41.401	1	229940000	229940000			285	125
QPQTLGQSVLQVEMDCDLSTSLQP	EGLTGDPFHLPLLCPQPQTLGQSVLQVEMD	LQVEMDCDLSTSLQPLFFSVDANCDGMSHH	P	Q	P	Q	P	L	0	0	0	2	1	5	1	1	0	0	4	0	1	0	2	3	2	0	0	2	0	0	24	1	2673.26	G3SMN9	G3SMN9	393	416	yes	yes	3	0.0091797	61.703	1	993790000	993790000			286	8
QQDGGGLLAFSVQDGSPP	SGPGPEALCFPAPQAQQDGGGLLAFSVQDG	GGGLLAFSVQDGSPPGLDLDSSPVLQDWVT	A	Q	Q	P	P	G	1	0	0	2	0	3	0	4	0	0	2	0	0	1	2	2	0	0	0	1	0	0	18	2	1771.84	G3T9Q6	G3T9Q6	184	201	yes	yes	3	0.012249	51.265	2	103460000	103460000			287	86
QQQTPQEQTP	NTAQTVHIWDPQQQPQQQTPQEQTPPPQQQ	PQQQPQQQTPQEQTPPPQQQQQQLQVTCSA	P	Q	Q	T	P	P	0	0	0	0	0	5	1	0	0	0	0	0	0	0	2	0	2	0	0	0	0	0	10	1	1183.55	G3TA67	G3TA67	424	433	yes	yes	2	0.002847	94.302	2	1331200000	1331200000			288	88
QRALSGVVLP	PSVNLMPSSAQTQNAQRALSGVVLPSQGTG	QTQNAQRALSGVVLPSQGTGGGTELSSAHQ	A	Q	R	L	P	S	1	1	0	0	0	1	0	1	0	0	2	0	0	0	1	1	0	0	0	2	0	0	10	1	1038.62	G3SLV0;G3TYC7	G3SLV0	372	381	yes	no	2	0.014637	43.246	1	1434500	1434500			289	5
QTGAYQSLAKQCVA	RKLINTDKEKTLFQPQTGAYQSLAKQCVAQ	PQTGAYQSLAKQCVAQGCCVDLFLFPNQYV	P	Q	T	V	A	Q	3	0	0	0	1	3	0	1	0	0	1	1	0	0	0	1	1	0	1	1	0	0	14	2	1523.74	G3SQB3	G3SQB3	679	692	yes	yes	2	0.0074193	51.436	1	0	0			290	22
QTHLVVLP	LLRAQYEGLRQQQRAQTHLVVLPKGGTVPA	LRQQQRAQTHLVVLPKGGTVPAPAPAQPIV	A	Q	T	L	P	K	0	0	0	0	0	1	0	0	1	0	2	0	0	0	1	0	1	0	0	2	0	0	8	0	905.533	G3TQL1	G3TQL1	58	65	yes	yes	2	0.0055201	94.262	1	2546700	2546700			291	134
QVTRGDVFTLP	YYQSCCTDYIAECKPQVTRGDVFTLPEDEY	ECKPQVTRGDVFTLPEDEYGTYDYRAEIKD	P	Q	V	L	P	E	0	1	0	1	0	1	0	1	0	0	1	0	0	1	1	0	2	0	0	2	0	0	11	0	1231.66	G3TMX5	G3TMX5	61	71	yes	yes	2	0.001601	112.41	1	3250000	3250000			292	130
QYYLYKHA	KLEDSEENRVFKFRPQYYLYKHAYFYPPQK	RVFKFRPQYYLYKHAYFYPPQKRFPVLSNS	P	Q	Y	H	A	Y	1	0	0	0	0	1	0	0	1	0	1	1	0	0	0	0	0	0	3	0	0	0	8	0	1084.53	G3TER7	G3TER7	42	49	yes	yes	3	0.015304	42.109	1	24578000	24578000			293	106
RDFEKNYNMYIFPVHWQFGQLDQHP	EKRLEAGDHPVELLARDFEKNYNMYIFPVH	IFPVHWQFGQLDQHPIDGYLSHTELAPLRA	A	R	D	H	P	I	0	1	2	2	0	3	1	1	2	1	1	1	1	3	2	0	0	1	2	1	0	0	25	1	3208.5	G3TJT8	G3TJT8	218	242	yes	yes	4	0.00071265	93.093	1	4525800	4525800			294	123
RFATVRYDQGP	SYDPLVIYLYEEGLARFATVRYDQGPKNIR	EGLARFATVRYDQGPKNIRNQFMHLTNYSV	A	R	F	G	P	K	1	2	0	1	0	1	0	1	0	0	0	0	0	1	1	0	1	0	1	1	0	0	11	1	1308.66	G3T0H7	G3T0H7	247	257	yes	yes	3	0.01396	45.829	1	14587000	14587000			295	56
RGDKGEAGDKGPRGLP	VGAVGPRGPSGPQGARGDKGEAGDKGPRGL	GDKGEAGDKGPRGLPGFKGHNGLQGLPGLA	A	R	G	L	P	G	1	2	0	2	0	0	1	5	0	0	1	2	0	0	2	0	0	0	0	0	0	0	16	2	1608.83	G3TIC0	G3TIC0	1005	1020	yes	yes	4	0.0011441	119.99	1	32054000	32054000			296	116
RGDKGETGEQGDRGLKGHRGFSGLQGPP	AGPAGVRGPAGPQGPRGDKGETGEQGDRGL	GLKGHRGFSGLQGPPGPPGSPGEQGPSGAS	P	R	G	P	P	G	0	3	0	2	0	2	2	9	1	0	2	2	0	1	2	1	1	0	0	0	0	0	28	1	2892.43	G3SSE0;G3UE48	G3SSE0	1079	1106	yes	no	5	0.00033484	89.979	2	111570000	111570000			297	26
RGLPGERGRPGAP	PGSPGENGAPGQMGPRGLPGERGRPGAPGP	GPRGLPGERGRPGAPGPAGARGNDGATGAA	P	R	G	A	P	G	1	3	0	0	0	0	1	4	0	0	1	0	0	0	3	0	0	0	0	0	0	0	13	3	1318.72	G3SSE0;G3UE48	G3SSE0	290	302	yes	no	3	0.00070402	122.42	2	208920000	208920000			298	26
RGLPGFKGHNGLQGLP	QGARGDKGEAGDKGPRGLPGFKGHNGLQGL	GLPGFKGHNGLQGLPGLAGQHGDQGSPGSV	P	R	G	L	P	G	0	1	1	0	0	1	0	5	1	0	3	1	0	1	2	0	0	0	0	0	0	0	16	1	1646.9	G3TIC0	G3TIC0	1017	1032	yes	yes	3	0.0031519	94.728	4	96800000	96800000			299	116
RGLPGSPGNVGP	SGDSGRPGEPGVMGPRGLPGSPGNVGPAGK	MGPRGLPGSPGNVGPAGKEGPAGLPGIDGR	P	R	G	G	P	A	0	1	1	0	0	0	0	4	0	0	1	0	0	0	3	1	0	0	0	1	0	0	12	2	1106.58	G3TIC0	G3TIC0	450	461	yes	yes	2	0.00021799	140.17	2	7250500000	7250500000			300	116
RGLTGPIGPPGP	AGPKGADGSPGKDGPRGLTGPIGPPGPAGA	DGPRGLTGPIGPPGPAGAPGDKGEAGPSGP	P	R	G	G	P	A	0	1	0	0	0	0	0	4	0	1	1	0	0	0	4	0	1	0	0	0	0	0	12	3	1117.62	G3SSE0;G3UE48	G3SSE0	749	760	yes	no	2	2.0836e-08	183.27	1	423490000	423490000			301	26
RLALRGP	VSAQESQAQAILQQARLALRGPAGPMGLTG	AQAILQQARLALRGPAGPMGLTGRPGPMGP	A	R	L	G	P	A	1	2	0	0	0	0	0	1	0	0	2	0	0	0	1	0	0	0	0	0	0	0	7	1	781.492	G3U7X8;G3T4M5;G3T3Y7	G3U7X8	56	62	no	no	2	0.011682	126.16	1	35599000	35599000			302	71;66
RLDLTSNRLQKLPP	DHIAEGTFADLQKLARLDLTSNRLQKLPPD	ARLDLTSNRLQKLPPDPIFARSQASALTAT	A	R	L	P	P	D	0	2	1	1	0	1	0	0	0	0	4	1	0	0	2	1	1	0	0	0	0	0	14	1	1649.96	G5E7B4	G5E7B4	201	214	yes	yes	3	0.014333	44.367	1	22453000	22453000			303	168
RVTGLVLFRQLAP	ACSVQPSASIGAAQPRVTGLVLFRQLAPGA	QPRVTGLVLFRQLAPGAKLEAFLDLEGFTA	P	R	V	A	P	G	1	2	0	0	0	1	0	1	0	0	3	0	0	1	1	0	1	0	0	2	0	0	13	1	1468.89	G3TMG2	G3TMG2	80	92	yes	yes	3	0.004568	77.527	1	3659900	3659900			304	128
RYTTQNYRQWNLEPYCPSSNQRPP	QVSDYVPYLSPPQRPRYTTQNYRQWNLEPY	WNLEPYCPSSNQRPPSIYTPTY________	P	R	Y	P	P	S	0	3	3	0	1	3	1	0	0	0	1	0	0	0	4	2	2	1	3	0	0	0	24	3	3054.42	G3UEA0	G3UEA0	178	201	yes	yes	3	0.0064287	63.184	1	925900000	925900000			305	162
SAGPELMLLPP	GSLPRPRGRRLPSTASAGPELMLLPPSSFM	PSTASAGPELMLLPPSSFMLHGTETPARVS	A	S	A	P	P	S	1	0	0	0	0	0	1	1	0	0	3	0	1	0	3	1	0	0	0	0	0	0	11	3	1123.59	G3SQ86	G3SQ86	1056	1066	yes	yes	2	0.01114	80.229	1	36581000	36581000			306	21
SDVSLYRITWAP	EVTPETFRGTWDHGASDVSLYRITWAPFGS	HGASDVSLYRITWAPFGSSDKMETILNGDE	A	S	D	A	P	F	1	1	0	1	0	0	0	0	0	1	1	0	0	0	1	2	1	1	1	1	0	0	12	1	1406.72	G3TSM2;G3TVS2;G3T503;G3UA80	G3TSM2	613	624	yes	no	2	0.00033657	135.86	1	1137500	1137500			307	72
SFAFMLP	GLNPLYVMLPCTLSASFAFMLPVATPPNAI	MLPCTLSASFAFMLPVATPPNAIAFAYGHL	A	S	F	L	P	V	1	0	0	0	0	0	0	0	0	0	1	0	1	2	1	1	0	0	0	0	0	0	7	1	811.394	G3TIN0	G3TIN0	497	503	yes	yes	2	0.012832	48.101	1	4880200	4880200			308	118
SFEENERKFFGVYLYEVARRHP	ALPPLVRPPADALCASFEENERKFFGVYLY	KFFGVYLYEVARRHPYFYAPELIYYSEKYK	A	S	F	H	P	Y	1	3	1	0	0	0	4	1	1	0	1	1	0	3	1	1	0	0	2	2	0	0	22	1	2772.38	G3SMX8	G3SMX8	151	172	yes	yes	4;5	1.466e-07	140.64	7	73653000	73653000			309	10
SGAFDFSFLP	GPPGPPGPPGPPGPPSGAFDFSFLPQPPQE	PPGPPSGAFDFSFLPQPPQEKAHDGGRYYR	P	S	G	L	P	Q	1	0	0	1	0	0	0	1	0	0	1	0	0	3	1	2	0	0	0	0	0	0	10	1	1086.5	G3SSE0;G3UE48	G3SSE0	1179	1188	yes	no	1;2	0.00039195	129.4	7	5609400000	5609400000			310	26
SGARGERGFP	PGEQGVPGDLGAPGPSGARGERGFPGERGV	GAPGPSGARGERGFPGERGVQGPPGPAGPR	P	S	G	F	P	G	1	2	0	0	0	0	1	3	0	0	0	0	0	1	1	1	0	0	0	0	0	0	10	1	1032.51	G3SSE0;G3UE48	G3SSE0	659	668	yes	no	3	0.0060239	82.803	1	263840000	263840000			311	26
SGEAFHPVKPP	DLRHAFTGVVSVESASGEAFHPVKPPVVVG	VESASGEAFHPVKPPVVVGPGPRVHSCPGR	A	S	G	P	P	V	1	0	0	0	0	0	1	1	1	0	0	1	0	1	3	1	0	0	0	1	0	0	11	3	1164.59	G3T019	G3T019	326	336	yes	yes	3	0.0086737	63.212	1	70412000	70412000			312	52
SGGGYDFGYDGDFYRA	SGPPGPPGPPGPPGPSGGGYDFGYDGDFYR	GGGYDFGYDGDFYRADQPRSPPSLRPKDYE	P	S	G	R	A	D	1	1	0	3	0	0	0	5	0	0	0	0	0	2	0	1	0	0	3	0	0	0	16	0	1745.7	G3TIC0	G3TIC0	1104	1119	yes	yes	2;3	2.6525e-193	318.84	14	2034600000	2034600000			313	116
SGPQGARGDKGEAGDKGP	AGSVGPVGAVGPRGPSGPQGARGDKGEAGD	QGARGDKGEAGDKGPRGLPGFKGHNGLQGL	P	S	G	G	P	R	2	1	0	2	0	1	1	6	0	0	0	2	0	0	2	1	0	0	0	0	0	0	18	3	1682.8	G3TIC0	G3TIC0	999	1016	yes	yes	3;4	0.0031301	97.095	2	6639100	6639100			314	116
SGSSGERGPPGP	PGLPGPSGEPGKQGPSGSSGERGPPGPAGP	QGPSGSSGERGPPGPAGPPGLAGPPGESGR	P	S	G	G	P	A	0	1	0	0	0	0	1	4	0	0	0	0	0	0	3	3	0	0	0	0	0	0	12	2	1083.49	G3SSE0;G3UE48	G3SSE0	974	985	yes	no	2	0.00076457	133.75	1	14761000	14761000			315	26
SIFIFPP	EFKSRCLAPELIGGPSIFIFPPKPKDTLMI	APELIGGPSIFIFPPKPKDTLMISRSPEVT	P	S	I	P	P	K	0	0	0	0	0	0	0	0	0	2	0	0	0	2	2	1	0	0	0	0	0	0	7	1	819.453	G3TWP5;G3TVI8;G3U8J5;G3TSP3	G3U8J5	121	127	no	no	1;2	0.00024851	154.44	6	86013000	86013000			317	145;159;140
SILQYLRIP	YVSGWGKVFNRGRSASILQYLRIPLVDRAM	NRGRSASILQYLRIPLVDRAMCLRSTKFTI	A	S	I	I	P	L	0	1	0	0	0	1	0	0	0	2	2	0	0	0	1	1	0	0	1	0	0	0	9	0	1101.65	G3TV86;G3SX39	G3TV86	340	348	yes	no	2	0.0028683	107.01	2	279180000	279180000			318	41
SLAPAGP	SGPVEPLLLPPPPPPSLAPAGPAVSAPLPA	LLPPPPPPSLAPAGPAVSAPLPAPGTSALF	P	S	L	G	P	A	2	0	0	0	0	0	0	1	0	0	1	0	0	0	2	1	0	0	0	0	0	0	7	3	611.328	G3T134	G3T134	150	156	yes	yes	1	0.003818	115.01	1	280140000	280140000			319	59
SLISDRWLLTAA	WQVGLFFLTHLFCGASLISDRWLLTAAHCR	CGASLISDRWLLTAAHCRKRYLWARLGEHH	A	S	L	A	A	H	2	1	0	1	0	0	0	0	0	1	3	0	0	0	0	2	1	1	0	0	0	0	12	1	1344.74	G3TM32	G3TM32	51	62	yes	yes	2	0.0028236	117.52	2	25535000	25535000			320	127
SMERSNSSKSKAEAP	STDSKSSATSSPKRPSMERSNSSKSKAEAP	SMERSNSSKSKAEAPKTPSSPLTPTFAPSM	P	S	M	A	P	K	2	1	1	0	0	0	2	0	0	0	0	2	1	0	1	5	0	0	0	0	0	0	15	2	1607.76	G3TA44;G3U1F1	G3TA44	137	151	yes	no	2	0.0096795	64.297	1	99252000	99252000			321	87
SPGPLRQQGPP	EGTGGSLGRAPSPRPSPGPLRQQGPPTPFD	SPRPSPGPLRQQGPPTPFDFLGRAGSPRGS	P	S	P	P	P	T	0	1	0	0	0	2	0	2	0	0	1	0	0	0	4	1	0	0	0	0	0	0	11	3	1132.6	G3U1K3;G3SPB3	G3U1K3	162	172	yes	no	2	0.0053726	54.776	1	0	0			322	15
SPLGGQQEHERSGQKA	HMFDHFCKKEPKPEPSPLGGQQEHERSGQK	PLGGQQEHERSGQKAEEPHKELDASRLFGE	P	S	P	K	A	E	1	1	0	0	0	3	2	3	1	0	1	1	0	0	1	2	0	0	0	0	0	0	16	1	1707.83	G3T9B4	G3T9B4	214	229	yes	yes	2	0.0059923	82.417	1	77989000	77989000			323	82
SPLLGYREP	LLCLAQLWDCHLASPSPLLGYREPNCDDPE	CHLASPSPLLGYREPNCDDPETEQVAKAAV	P	S	P	E	P	N	0	1	0	0	0	0	1	1	0	0	2	0	0	0	2	1	0	0	1	0	0	0	9	1	1030.54	G3T019	G3T019	22	30	yes	yes	2	0.0081435	107.15	1	57155000	57155000			324	52
SPTIPETSAEKTMP	NVSQKEITGQQDAIASPTIPETSAEKTMPL	ASPTIPETSAEKTMPLVSCPTKKMDEKTLH	A	S	P	M	P	L	1	0	0	0	0	0	2	0	0	1	0	1	1	0	3	2	3	0	0	0	0	0	14	3	1487.72	G3U5N8;G3T7R8	G3U5N8	3226	3239	yes	no	2	0.01603	64.82	1	6890400	6890400			325	78
SPTQEGGPGQNALP	EQNRTPLMFQRMEPPSPTQEGGPGQNALPS	PSPTQEGGPGQNALPSTQLDPGGGLMAHEG	P	S	P	L	P	S	1	0	1	0	0	2	1	3	0	0	1	0	0	0	3	1	1	0	0	0	0	0	14	3	1351.64	G3TRD3;G3TQS0	G3TRD3	1499	1512	yes	no	2	0.011799	76.465	2	311030000	311030000			326	136
SQKFGFEVGP	QVPLVDIMFNDFGEASQKFGFEVGPACFMG	DFGEASQKFGFEVGPACFMG__________	A	S	Q	G	P	A	0	0	0	0	0	1	1	2	0	0	0	1	0	2	1	1	0	0	0	1	0	0	10	0	1094.54	G3U7X8;G3T4M5	G3U7X8	1327	1336	yes	no	2	0.0021176	111.46	1	13165000	13165000			327	71
STKKFFDDLGDELLFAKPNIFCHFTQGIGDP	VDEKDQETLSRVTVASTKKFFDDLGDELLF	KPNIFCHFTQGIGDPKYFPVSDVAHLNKLL	A	S	T	D	P	K	1	0	1	4	1	1	1	3	1	2	3	3	0	5	2	1	2	0	0	0	0	0	31	2	3556.73	G3TNR2	G3TNR2	2700	2730	yes	yes	5	0.016261	49.793	1	408560000	408560000			328	132
STPQERNLPEGTERPP	HSQEHPAPHPSGGDPSTPQERNLPEGTERP	TPQERNLPEGTERPPKLCSPLSGQGPPPYV	P	S	T	P	P	K	0	2	1	0	0	1	3	1	0	0	1	0	0	0	4	1	2	0	0	0	0	0	16	3	1806.89	G3SQX9	G3SQX9	726	741	yes	yes	2	0.015936	50.284	1	8876200	8876200			329	23
SVLQVVHLP	NLKETWTASTSEVQPSVLQVVHLPIVERPV	TSEVQPSVLQVVHLPIVERPVCKASTRIRI	P	S	V	L	P	I	0	0	0	0	0	1	0	0	1	0	2	0	0	0	1	1	0	0	0	3	0	0	9	0	990.586	G3T5I1	G3T5I1	522	530	yes	yes	2	0.0027105	103.83	2	352070000	352070000			331	73
TAPDSQVWP	HSTPSLLEAALTQEATAPDSQVWPTAPDIT	ALTQEATAPDSQVWPTAPDITRETCSSLAE	A	T	A	W	P	T	1	0	0	1	0	1	0	0	0	0	0	0	0	0	2	1	1	1	0	1	0	0	9	2	999.466	G3T9B2	G3T9B2	822	830	yes	yes	1	0.011763	66.993	1	25823000	25823000			332	81
TAPVHWSPDLP	WDPLEELGDAASTVPTAPVHWSPDLPTLRR	STVPTAPVHWSPDLPTLRRDSHLEGTEDSG	P	T	A	L	P	T	1	0	0	1	0	0	0	0	1	0	1	0	0	0	3	1	1	1	0	1	0	0	11	3	1218.6	G3ULG6	G3ULG6	139	149	yes	yes	2	0.0066784	58.917	1	0	0			333	165
TGLPGPPGERGGP	AGEEGKRGARGEPGPTGLPGPPGERGGPGS	GPTGLPGPPGERGGPGSRGFPGADGVAGPK	P	T	G	G	P	G	0	1	0	0	0	0	1	5	0	0	1	0	0	0	4	0	1	0	0	0	0	0	13	3	1190.6	G3SSE0;G3UE48	G3SSE0	465	477	yes	no	2	0.0023455	109.42	1	142450000	142450000			334	26
TGLSPGLEPSGMSDQAIMELNLP	KATSCHRVFRAPHSPTGLSPGLEPSGMSDQ	PSGMSDQAIMELNLPTGIPIVYELDGALKP	P	T	G	L	P	T	1	0	1	1	0	1	2	3	0	1	4	0	2	0	3	3	1	0	0	0	0	0	23	3	2356.13	G3TWP4	G3TWP4	189	211	yes	yes	3	0.011662	51.876	1	200700000	200700000			335	144
TGPIGSRGP	RGERGPPGQSGAAGPTGPIGSRGPSGPPGP	SGAAGPTGPIGSRGPSGPPGPDGNKGEPGV	P	T	G	G	P	S	0	1	0	0	0	0	0	3	0	1	0	0	0	0	2	1	1	0	0	0	0	0	9	1	840.445	G3TIC0	G3TIC0	603	611	yes	yes	2	0.00017301	158.07	1	96471000	96471000			336	116
TLRELHLDNNKLSRVP	NQIRMIENGSLSFLPTLRELHLDNNKLSRV	LRELHLDNNKLSRVPAGLPDLKLLQVVYLH	P	T	L	V	P	A	0	2	2	1	0	0	1	0	1	0	4	1	0	0	1	1	1	0	0	1	0	0	16	0	1904.06	G3SQ12	G3SQ12	279	294	yes	yes	4	1.9446e-17	195.25	1	29193000	29193000			337	19
TLTEKVGGEDVA	KCNLLAEKQYGFCKATLTEKVGGEDVAVTC	CKATLTEKVGGEDVAVTCMVFQTQPVVPQP	A	T	L	V	A	V	1	0	0	1	0	0	2	2	0	0	1	1	0	0	0	0	2	0	0	2	0	0	12	0	1217.61	G3T019	G3T019	233	244	yes	yes	2	0.0014121	124.33	1	298470000	298470000			338	52
TMDSRLYMLSFLP	TTNTCVHNGTMTLTPTMDSRLYMLSFLPFL	TPTMDSRLYMLSFLPFLVLLALIRNLRILS	P	T	M	L	P	F	0	1	0	1	0	0	0	0	0	0	3	0	2	1	1	2	1	0	1	0	0	0	13	0	1572.77	G3THS1	G3THS1	198	210	yes	yes	2	0.0033226	93.551	2	208690000	208690000			339	114
TNGFLDTKVYFAGLP	EAVMNINKPGSLFKPTNGFLDTKVYFAGLP	TNGFLDTKVYFAGLPRNVENALIRPINPRL	P	T	N	L	P	R	1	0	1	1	0	0	0	2	0	0	2	1	0	2	1	0	2	0	1	1	0	0	15	1	1641.84	G3T9K5	G3T9K5	419	433	yes	yes	2	0.00063041	145.55	2	2773900	2773900			340	84
TPFSLLMGPPGP	QPTSSGYSFFYLVEPTPFSLLMGPPGPKGD	VEPTPFSLLMGPPGPKGDCGLPGPPGLPGL	P	T	P	G	P	K	0	0	0	0	0	0	0	2	0	0	2	0	1	1	4	1	1	0	0	0	0	0	12	3	1212.62	G3SZX5;G3UAK9	G3SZX5	599	610	yes	no	2	0.0014345	110.81	2	184340000	184340000			341	51
TPRIQPRTP	APLLPPPSWQSHLQATPRIQPRTPAPRKRE	QSHLQATPRIQPRTPAPRKRE_________	A	T	P	T	P	A	0	2	0	0	0	1	0	0	0	1	0	0	0	0	3	0	2	0	0	0	0	0	9	2	1064.61	G3U080	G3U080	96	104	yes	yes	2	0.013156	65.252	1	266040000	266040000			342	148
TSVPGMGLHPPGP	ALPSNVLPRRLGSPATSVPGMGLHPPGPPL	PATSVPGMGLHPPGPPLARPILPRERGALD	A	T	S	G	P	P	0	0	0	0	0	0	0	3	1	0	1	0	1	0	4	1	1	0	0	1	0	0	13	3	1245.62	G3SUD6	G3SUD6	230	242	yes	yes	2	0.00647	60.118	6	0	0			343	33
TYPQSFKTWLGP	PPTEEGLMEQTHLVATYPQSFKTWLGPICP	LVATYPQSFKTWLGPICPVITLCHPDIIRP	A	T	Y	G	P	I	0	0	0	0	0	1	0	1	0	0	1	1	0	1	2	1	2	1	1	0	0	0	12	1	1423.71	G3TTM5	G3TTM5	83	94	yes	yes	2	0.014414	57.598	1	31669000	31669000			344	141
VAHFLQQHFGP	PSKIAVVGAGIGGSAVAHFLQQHFGPRVQI	GGSAVAHFLQQHFGPRVQIDVYEKGTVGGR	A	V	A	G	P	R	1	0	0	0	0	2	0	1	2	0	1	0	0	2	1	0	0	0	0	1	0	0	11	1	1279.65	G3SYA4	G3SYA4	41	51	yes	yes	2	0.012038	64.836	1	96293000	96293000			345	47
VALLGPGP	______________________________	GSCLLLAVALLGPGPSAQAMKGVKCGGVLS	A	V	A	G	P	S	1	0	0	0	0	0	0	2	0	0	2	0	0	0	2	0	0	0	0	1	0	0	8	2	722.433	G3TBZ2	G3TBZ2	13	20	yes	yes	1	0.012982	64.081	1	4271000	4271000			346	95
VDYINAHVLHGYKHVLNQIDEVKVWSP	PNCDDPETEQVAKAAVDYINAHVLHGYKHV	KHVLNQIDEVKVWSPDPTREVFELELDTLE	A	V	D	S	P	D	1	0	2	2	0	1	1	1	3	2	2	2	0	0	1	1	0	1	2	5	0	0	27	1	3172.65	G3T019	G3T019	45	71	yes	yes	4	0.0018133	73.865	2	5711000	5711000			347	52
VEGPGAP	LALHSLAESDGETPPVEGPGAPRQVAVRRL	ESDGETPPVEGPGAPRQVAVRRLGRQESPL	P	V	E	A	P	R	1	0	0	0	0	0	1	2	0	0	0	0	0	0	2	0	0	0	0	1	0	0	7	2	625.307	G3U5H4;G3TGD9	G3U5H4	1315	1321	yes	no	1	0.00092332	101.23	1	219430000	219430000			348	111
VEILEKEDSEPEKLIPGP	SAQGPDLLRSVEQSPVEILEKEDSEPEKLI	LEKEDSEPEKLIPGPEAETPGSGISDPGIS	P	V	E	G	P	E	0	0	0	1	0	0	5	1	0	2	2	2	0	0	3	1	0	0	0	1	0	0	18	2	2021.06	G3TMX5	G3TMX5	112	129	yes	yes	3	0.0037987	92.307	1	3192900	3192900			349	130
VGANVAP	PANFRRKPQWPNKYPVGANVAPLGTKHSTA	PQWPNKYPVGANVAPLGTKHSTAGRSEKIQ	P	V	G	A	P	L	2	0	1	0	0	0	0	1	0	0	0	0	0	0	1	0	0	0	0	2	0	0	7	2	626.339	C8C1S7;G3TZ76	C8C1S7	204	210	yes	no	1	0.014067	71.96	1	46119000	46119000			350	0
VGAVGPRGP	HGNRGEPGPAGSVGPVGAVGPRGPSGPQGA	AGSVGPVGAVGPRGPSGPQGARGDKGEAGD	P	V	G	G	P	S	1	1	0	0	0	0	0	3	0	0	0	0	0	0	2	0	0	0	0	2	0	0	9	2	808.456	G3TIC0	G3TIC0	990	998	yes	yes	2	0.00016712	160.77	1	316560000	316560000			351	116
VGAVGPRGPSGP	HGNRGEPGPAGSVGPVGAVGPRGPSGPQGA	VGPVGAVGPRGPSGPQGARGDKGEAGDKGP	P	V	G	G	P	Q	1	1	0	0	0	0	0	4	0	0	0	0	0	0	3	1	0	0	0	2	0	0	12	3	1049.56	G3TIC0	G3TIC0	990	1001	yes	yes	2	7.5436e-13	191.45	1	134210000	134210000			352	116
VGIQGPPGP	PGSKGDAGAKGEPGPVGIQGPPGPAGEEGK	KGEPGPVGIQGPPGPAGEEGKRGARGEPGP	P	V	G	G	P	A	0	0	0	0	0	1	0	3	0	1	0	0	0	0	3	0	0	0	0	1	0	0	9	2	820.444	G3SSE0;G3UE48	G3SSE0	441	449	yes	no	1	0.00052434	139.27	1	23203000	23203000			353	26
VGKDGRPGHAGAVGP	VGPAGPRGPAGPSGPVGKDGRPGHAGAVGP	VGKDGRPGHAGAVGPAGVRGSQGSQGPSGP	P	V	G	G	P	A	2	1	0	1	0	0	0	5	1	0	0	1	0	0	2	0	0	0	0	2	0	0	15	3	1373.72	G3TIC0	G3TIC0	1062	1076	yes	yes	3	0.016299	53.995	1	25077000	25077000			354	116
VGPPGPP	KGPRGETGPAGRPGEVGPPGPPGPAGEKGS	GPAGRPGEVGPPGPPGPAGEKGSPGADGPA	E	V	G	P	P	G	0	0	0	0	0	0	0	2	0	0	0	0	0	0	4	0	0	0	0	1	0	0	7	3	619.333	G3SSE0;G3UE48;G3T7S2;G3STP4;G3TIV6	G3SSE0	908	914	no	no	1	0.0032712	132.53	2	128270000	128270000			355	26;30;119
VGRTGETGASGPPGFA	AGKEGLRGPRGDQGPVGRTGETGASGPPGF	GRTGETGASGPPGFAGEKGSSGEPGTAGPP	P	V	G	F	A	G	2	1	0	0	0	0	1	5	0	0	0	0	0	1	2	1	2	0	0	1	0	0	16	3	1459.71	G3TIC0	G3TIC0	828	843	yes	yes	2	1.5522e-06	173.76	1	548670000	548670000			356	116
VGVVQMTFLRLLSA	KRGKLLSYVDAEGNPVGVVQMTFLRLLSAS	PVGVVQMTFLRLLSASAHQNVTYNCYQSVA	P	V	G	S	A	S	1	1	0	0	0	1	0	1	0	0	3	0	1	1	0	1	1	0	0	3	0	0	14	0	1532.87	G3U7X8;G3T4M5	G3U7X8	1226	1239	yes	no	2	0.00045576	163.09	2	45077000	45077000			357	71
VLAANSFRAMP	SEKTKLLNVQRNNFPVLAANSFRAMPNLVS	NNFPVLAANSFRAMPNLVSLHLQHCQIREV	P	V	L	M	P	N	3	1	1	0	0	0	0	0	0	0	1	0	1	1	1	1	0	0	0	1	0	0	11	3	1175.61	G3T3V1	G3T3V1	65	75	yes	yes	2	0.0015575	126.07	1	9758800	9758800			358	65
VLEDFRQSLLP	KALEHLSALGDKAKPVLEDFRQSLLPVFEN	KAKPVLEDFRQSLLPVFENLKVSFLTAVDE	P	V	L	L	P	V	0	1	0	1	0	1	1	0	0	0	3	0	0	1	1	1	0	0	0	1	0	0	11	0	1315.71	G3TLG4	G3TLG4	230	240	yes	yes	2	0.0055765	88.496	3	32845000	32845000			359	126
VNEIYQQFFKSNFP	VKTTVLLADINDFTAVNEIYQQFFKSNFPA	AVNEIYQQFFKSNFPARAAYQVAALPKGSR	A	V	N	F	P	A	0	0	2	0	0	2	1	0	0	1	0	1	0	3	1	1	0	0	1	1	0	0	14	0	1759.86	G3SPS4	G3SPS4	92	105	yes	yes	2	0.013209	49.35	1	8911300	8911300			360	16
VQQDGFHTLPYQRGP	RLPPTLLDQFEKQLPVQQDGFHTLPYQRGP	VQQDGFHTLPYQRGPAVAGPGPGPGSGSAP	P	V	Q	G	P	A	0	1	0	1	0	3	0	2	1	0	1	0	0	1	2	0	1	0	1	1	0	0	15	1	1741.85	G3UN18;G3TAQ6	G3UN18	131	145	yes	no	2	0.015418	50.284	1	55262000	55262000			361	90
VSLLTLYLDNNKISNIP	DLSFNQIAKLPSGLPVSLLTLYLDNNKISN	LLTLYLDNNKISNIPDEYFKRFSGLQYLRL	P	V	S	I	P	D	0	0	3	1	0	0	0	0	0	2	4	1	0	0	1	2	1	0	1	1	0	0	17	0	1916.06	G3SYR5;CON__Q05443	G3SYR5	207	223	yes	no	2	5.4208e-05	124.21	2	4473200	4473200			362	49
VTCMVFQTQP	CKATLTEKVGGEDVAVTCMVFQTQPVVPQP	GEDVAVTCMVFQTQPVVPQPQPDGTNAAAP	A	V	T	Q	P	V	0	0	0	0	1	2	0	0	0	0	0	0	1	1	1	0	2	0	0	2	0	0	10	0	1209.55	G3T019	G3T019	245	254	yes	yes	2	0.0021388	104.21	2	35864000	35864000			363	52
VTVSWNSGALSGA	KVALACLVANYFPEPVTVSWNSGALSGAHT	EPVTVSWNSGALSGAHTFPAVLQSSGLYSL	P	V	T	G	A	H	2	0	1	0	0	0	0	2	0	0	1	0	0	0	0	3	1	1	0	2	0	0	13	1	1247.61	G3TWP5;G3U8J5	G3U8J5	37	49	no	no	2	0.0034367	102.07	1	3236300	3236300			364	145;159
VVGFQCKPVPKEP	EGESRSELFCTDAAPVVGFQCKPVPKEPTL	APVVGFQCKPVPKEPTLVLTWACPPGANTG	P	V	V	E	P	T	0	0	0	0	1	1	1	1	0	0	0	2	0	1	3	0	0	0	0	3	0	0	13	2	1483.79	G3UHR3	G3UHR3	590	602	yes	yes	3	0.013233	52.693	1	51011000	51011000			365	164
VVSLNIYDVGP	YSEPLKGTEKTLPVPVVSLNIYDVGPTNMR	LPVPVVSLNIYDVGPTNMRVQWQPVGGATG	P	V	V	G	P	T	0	0	1	1	0	0	0	1	0	1	1	0	0	0	1	1	0	0	1	3	0	0	11	0	1174.62	G3TSM2;G3TVS2;G3T503;G3UA80	G3TSM2	410	420	yes	no	2	0.009893	81.191	1	2878000	2878000			366	72
VYDYDPSTLREVLGA	VFVLGMGSWSCSGFPVYDYDPSTLREVLGA	VYDYDPSTLREVLGASVAKVNSQALSPYLF	P	V	Y	G	A	S	1	1	0	2	0	0	1	1	0	0	2	0	0	0	1	1	1	0	2	2	0	0	15	1	1696.83	G3TER5	G3TER5	25	39	yes	yes	2	0.0097696	96.64	1	925830	925830			367	105
WASGHWLPPGLSMP	PEALPLPWTPLPPGPWASGHWLPPGLSMPP	PWASGHWLPPGLSMPPPVVCRLLCQESAVP	P	W	A	M	P	P	1	0	0	0	0	0	0	2	1	0	2	0	1	0	3	2	0	2	0	0	0	0	14	3	1534.74	G3TRU8	G3TRU8	176	189	yes	yes	2	0.014684	75.378	1	815250	815250			368	137
WGQGQLPSTGDEVFVSGTTPPP	QREDSEASGERSPSAWGQGQLPSTGDEVFV	STGDEVFVSGTTPPPGCAVRSCLSASGLQA	A	W	G	P	P	G	0	0	0	1	0	2	1	4	0	0	1	0	0	1	4	2	3	1	0	2	0	0	22	3	2256.07	G3SXG7	G3SXG7	1786	1807	yes	yes	2	0.011236	67.964	1	66327000	66327000			369	43
WIGTGQLVYGGFLYYARRPP	STATRKASRVRVPFPWIGTGQLVYGGFLYY	QLVYGGFLYYARRPPGGPGGGGELDTLQLI	P	W	I	P	P	G	1	2	0	0	0	1	0	4	0	1	2	0	0	1	2	0	1	1	3	1	0	0	20	2	2313.21	G3T147	G3T147	213	232	yes	yes	3	0.0010439	103.5	2	21684000	21684000			370	60
WQVMLFRKSP	GRIVEGWDAEQGIAPWQVMLFRKSPQELLC	QGIAPWQVMLFRKSPQELLCGASLISDRWI	P	W	Q	S	P	Q	0	1	0	0	0	1	0	0	0	0	1	1	1	1	1	1	0	1	0	1	0	0	10	0	1290.69	G3T5I1;CON__P00735	G3T5I1	378	387	yes	no	2;3	0.0024126	100.25	2	51247000	51247000			371	73
YFKGQWVTKFDSRKTSLA	REMPNEISILLLGVAYFKGQWVTKFDSRKT	GQWVTKFDSRKTSLADFHLDEERTVRVPMM	A	Y	F	L	A	D	1	1	0	1	0	1	0	1	0	0	1	3	0	2	0	2	2	1	1	1	0	0	18	0	2161.13	G3TEY6	G3TEY6	211	228	yes	yes	4	0.011699	48.907	1	3273400	3273400			372	109
YFLRAKSQLHCKMGP	DKDQDGLISKDEMMAYFLRAKSQLHCKMGP	YFLRAKSQLHCKMGPGFIHNFQEMTYLKPT	A	Y	F	G	P	G	1	1	0	0	1	1	0	1	1	0	2	2	1	1	1	1	0	0	1	0	0	0	15	1	1834.93	G3TBS0	G3TBS0	482	496	yes	yes	4	0.015426	45.115	1	729510000	729510000			373	94
YLGSSHYPYQRIA	PFHQYSPGGGSYTVPYLGSSHYPYQRIAPQ	VPYLGSSHYPYQRIAPQASTDGHQPLFPKP	P	Y	L	I	A	P	1	1	0	0	0	1	0	1	1	1	1	0	0	0	1	2	0	0	3	0	0	0	13	1	1553.76	G3TDD3	G3TDD3	247	259	yes	yes	2	0.015015	43.512	1	0	0			374	103
YLWVGTGASEAEKTGAQEVFRVLGSKP	LNSNDAFVLKTPSAAYLWVGTGASEAEKTG	KTGAQEVFRVLGSKPLQVAEGSEPDSFWEA	A	Y	L	K	P	L	3	1	0	0	0	1	3	4	0	0	2	2	0	1	1	2	2	1	1	3	0	0	27	3	2879.48	G3SWV1;G3UMD4	G3SWV1	598	624	yes	no	4	0.00097501	76.799	1	2124700	2124700			375	38
[truncated: 8 more columns]

## Sheet: 4_missed
Sequence	N-term cleavage window	C-term cleavage window	Amino acid before	First amino acid	Second amino acid	Second last amino acid	Last amino acid	Amino acid after	A Count	R Count	N Count	D Count	C Count	Q Count	E Count	G Count	H Count	I Count	L Count	K Count	M Count	F Count	P Count	S Count	T Count	W Count	Y Count	V Count	U Count	O Count	Length	Missed cleavages	Mass	Proteins	Leading razor protein	Start position	End position	Unique (Groups)	Unique (Proteins)	Charges	PEP	Score	Experiment 20190626_QE7_nLC7_DS_SA_PA_HCl_pH_1_5_2h_mammoth_pel_01.raw	Intensity	Intensity 20190626_QE7_nLC7_DS_SA_PA_HCl_pH_1_5_2h_mammoth_pel_01.raw	Reverse	Potential contaminant	id	Protein group IDs
AAGPTRTEILSGFGLRA	SPLSLSFATAALVLAAAGPTRTEILSGFGL	GPTRTEILSGFGLRALNGTQPASLPALFGR	A	A	A	R	A	L	3	2	0	0	0	0	1	3	0	1	2	0	0	1	1	1	2	0	0	0	0	0	17	3	1715.93	G3TMK8	G3TMK8	106	122	yes	yes	3	0.00053943	127.22	1	4678000	4678000			0	149
AAGPTRTEILSGFGLRALNGTQP	SPLSLSFATAALVLAAAGPTRTEILSGFGL	ILSGFGLRALNGTQPASLPALFGRLRETLS	A	A	A	Q	P	A	3	2	1	0	0	1	1	4	0	1	3	0	0	1	2	1	3	0	0	0	0	0	23	4	2326.24	G3TMK8	G3TMK8	106	128	yes	yes	3	0.00093439	89.721	1	6144300	6144300			1	149
ADALCASFEENERKFFGVYLYEVARRHP	HKDDNPALPPLVRPPADALCASFEENERKF	KFFGVYLYEVARRHPYFYAPELIYYSEKYK	P	A	D	H	P	Y	4	3	1	1	1	0	4	1	1	0	2	1	0	3	1	1	0	0	2	2	0	0	28	4	3373.63	G3SMX8	G3SMX8	145	172	yes	yes	5	0.00048134	93.966	1	2732500	2732500			2	12
ADVLQWSAGYFSALSRGEPLP	DILKQFTKAAIRTQPADVLQWSAGYFSALS	SAGYFSALSRGEPLPVKDRLEMPVATQKTD	P	A	D	L	P	V	3	1	0	1	0	1	1	2	0	0	3	0	0	1	2	3	0	1	1	1	0	0	21	4	2263.13	G3T8A8	G3T8A8	36	56	yes	yes	3	0.015864	51.524	1	1442400000	1442400000			3	99
AFNAQSNGSYYKIVEVSRA	FNDTKVVHAVEAALAAFNAQSNGSYYKIVE	QSNGSYYKIVEVSRAQLVLLPPSAYVEFAV	A	A	F	R	A	Q	3	1	2	0	0	1	1	1	0	1	0	1	0	1	0	3	0	0	2	2	0	0	19	2	2103.04	G3T019	G3T019	170	188	yes	yes	3	7.3393e-05	154.12	2	16152000	16152000			4	57
AFNAQSNGSYYKIVEVSRAQLVLLPP	FNDTKVVHAVEAALAAFNAQSNGSYYKIVE	KIVEVSRAQLVLLPPSAYVEFAVAATDCVA	A	A	F	P	P	S	3	1	2	0	0	2	1	1	0	1	3	1	0	1	2	3	0	0	2	3	0	0	26	4	2863.52	G3T019	G3T019	170	195	yes	yes	3	8.4265e-07	114.84	1	3211000	3211000			5	57
AFQTPTGMP	PLLRMAEEAARKLLPAFQTPTGMPYGTVNL	ARKLLPAFQTPTGMPYGTVNLLHGVNPGET	P	A	F	M	P	Y	1	0	0	0	0	1	0	1	0	0	0	0	1	1	2	0	2	0	0	0	0	0	9	2	948.438	G3SR83	G3SR83	164	172	yes	yes	2	0.0098734	70.912	1	63156000	63156000			6	25
AFRGLKSLEYLDLSFNQIAKLP	VQLQHNQLKEEAISAAFRGLKSLEYLDLSF	LEYLDLSFNQIAKLPSGLPVSLLTLYLDNN	A	A	F	L	P	S	2	1	1	1	0	1	1	1	0	1	5	2	0	2	1	2	0	0	1	0	0	0	22	2	2522.39	G3SYR5	G3SYR5	181	202	yes	yes	4	0.00023397	107.45	4	11637000	11637000			7	52
AGARGSDGSVGPVGP	RGLPGERGRVGGPGPAGARGSDGSVGPVGP	AGARGSDGSVGPVGPAGPIGSAGPPGFPGA	P	A	G	G	P	A	2	1	0	1	0	0	0	5	0	0	0	0	0	0	2	2	0	0	0	2	0	0	15	3	1282.63	G3TIC0	G3TIC0	231	245	yes	yes	2	0.0041385	147.74	1	37074000	37074000			8	133
AGDPGKNGDKGHAGLAGP	RGEPGNIGFPGPKGPAGDPGKNGDKGHAGL	PGKNGDKGHAGLAGPRGAPGPDGNNGAQGP	P	A	G	G	P	R	3	0	1	2	0	0	0	6	1	0	1	2	0	0	2	0	0	0	0	0	0	0	18	4	1617.79	G3TIC0	G3TIC0	501	518	yes	yes	3	0.017852	44.662	1	27188000	27188000			9	133
AGERGEQGPAGSPGFQGLP	DGEAGAQGPPGPAGPAGERGEQGPAGSPGF	GEQGPAGSPGFQGLPGPAGPPGEAGKPGEQ	P	A	G	L	P	G	2	1	0	0	0	2	2	6	0	0	1	0	0	1	3	1	0	0	0	0	0	0	19	4	1810.86	G3SSE0;G3UE48	G3SSE0	614	632	yes	no	2;3	1.5916e-05	140.1	3	113240000	113240000			10	27
AGEWMLTQQPKSITAP	SLAVLEDRPKVSKLAAGEWMLTQQPKSITA	GEWMLTQQPKSITAPVEIPSSPLDDTPPED	A	A	G	A	P	V	2	0	0	0	0	2	1	1	0	1	1	1	1	0	2	1	2	1	0	0	0	0	16	3	1756.88	G3SVB8	G3SVB8	26	41	yes	yes	3	0.0083405	55.186	1	0	0			11	36
AGFAGPP	RGAPGDRGEPGPPGPAGFAGPPGADGQPGA	GEPGPPGPAGFAGPPGADGQPGAKGEPGDA	P	A	G	P	P	G	2	0	0	0	0	0	0	2	0	0	0	0	0	1	2	0	0	0	0	0	0	0	7	3	615.302	G3SSE0;G3UE48;G3T4X7;G3U4I1	G3SSE0	797	803	no	no	1	0.0021348	110.5	1	43371000	43371000			12	27;87
AGKEGGKGPRGETGP	PGPSGNAGPPGPPGPAGKEGGKGPRGETGP	AGKEGGKGPRGETGPAGRPGEVGPPGPPGP	P	A	G	G	P	A	1	1	0	0	0	0	2	6	0	0	0	2	0	0	2	0	1	0	0	0	0	0	15	2	1396.71	G3SSE0;G3UE48	G3SSE0	887	901	yes	no	3	0.0025721	110.84	1	9366500	9366500			13	27
AGKEGGKGPRGETGPAGRP	PGPSGNAGPPGPPGPAGKEGGKGPRGETGP	GGKGPRGETGPAGRPGEVGPPGPPGPAGEK	P	A	G	R	P	G	2	2	0	0	0	0	2	7	0	0	0	2	0	0	3	0	1	0	0	0	0	0	19	4	1777.92	G3SSE0;G3UE48	G3SSE0	887	905	yes	no	3;4	0.0010607	101.38	2	107130000	107130000			14	27
AGKIFTQPFRMKQQGP	TLKKNISEEKQRGWPAGKIFTQPFRMKQQG	GKIFTQPFRMKQQGPFSAGSPISRVRFSQP	P	A	G	G	P	F	1	1	0	0	0	3	0	2	0	1	0	2	1	2	2	0	1	0	0	0	0	0	16	2	1832.97	G3TEV7	G3TEV7	213	228	yes	yes	3	0.01231	58.32	1	3527100	3527100			15	121
AGLPGIDGRP	PGSPGNVGPAGKEGPAGLPGIDGRPGPIGP	GKEGPAGLPGIDGRPGPIGPAGARGEPGNI	P	A	G	R	P	G	1	1	0	1	0	0	0	3	0	1	1	0	0	0	2	0	0	0	0	0	0	0	10	2	951.514	G3TIC0	G3TIC0	468	477	yes	yes	2	0.0025878	110.87	2	374560000	374560000			16	133
AGLPGIDGRPGP	PGSPGNVGPAGKEGPAGLPGIDGRPGPIGP	EGPAGLPGIDGRPGPIGPAGARGEPGNIGF	P	A	G	G	P	I	1	1	0	1	0	0	0	4	0	1	1	0	0	0	3	0	0	0	0	0	0	0	12	3	1105.59	G3TIC0	G3TIC0	468	479	yes	yes	2	0.0098182	88.496	1	234510000	234510000			17	133
AGLPGIDGRPGPIGP	PGSPGNVGPAGKEGPAGLPGIDGRPGPIGP	AGLPGIDGRPGPIGPAGARGEPGNIGFPGP	P	A	G	G	P	A	1	1	0	1	0	0	0	5	0	2	1	0	0	0	4	0	0	0	0	0	0	0	15	4	1372.75	G3TIC0	G3TIC0	468	482	yes	yes	2	0.000868	131.82	1	13855000	13855000			18	133
AGLRGFP	KGDPGPQGVSGKDGPAGLRGFPGERGLPGA	GVSGKDGPAGLRGFPGERGLPGAQGAAGLK	P	A	G	F	P	G	1	1	0	0	0	0	0	2	0	0	1	0	0	1	1	0	0	0	0	0	0	0	7	1	716.397	G3T3Y7;G3T9F6	G3T9F6	1020	1026	no	no	2	0.0066619	96.119	1	17399000	17399000			19	77;102
AGPNGFAGP	AGPRGSPGERGEVGPAGPNGFAGPAGAAGQ	RGEVGPAGPNGFAGPAGAAGQAGAKGERGT	P	A	G	G	P	A	2	0	1	0	0	0	0	3	0	0	0	0	0	1	2	0	0	0	0	0	0	0	9	3	786.366	G3TIC0	G3TIC0	720	728	yes	yes	1	0.012815	110.34	1	28233000	28233000			20	133
AGPPGFQGLP	PGLQGVQGGKGEQGPAGPPGFQGLPGPSGT	GEQGPAGPPGFQGLPGPSGTAGEAGKPGER	P	A	G	L	P	G	1	0	0	0	0	1	0	3	0	0	1	0	0	1	3	0	0	0	0	0	0	0	10	3	939.481	G3TIC0	G3TIC0	549	558	yes	yes	2	0.010294	88.35	1	244050000	244050000			21	133
AGPPGLRGGPGSRGLP	EGKRGSSGEAGSAGPAGPPGLRGGPGSRGL	GPPGLRGGPGSRGLPGADGRAGVMGPPGSR	P	A	G	L	P	G	1	2	0	0	0	0	0	6	0	0	2	0	0	0	4	1	0	0	0	0	0	0	16	4	1444.79	G3TIC0	G3TIC0	393	408	yes	yes	3	0.015999	52.372	1	74946000	74946000			22	133
AGSPGFQGLP	PGPAGPAGERGEQGPAGSPGFQGLPGPAGP	GEQGPAGSPGFQGLPGPAGPPGEAGKPGEQ	P	A	G	L	P	G	1	0	0	0	0	1	0	3	0	0	1	0	0	1	2	1	0	0	0	0	0	0	10	2	929.461	G3SSE0;G3UE48	G3SSE0	623	632	yes	no	2	0.00324	104.75	2	1827700000	1827700000			23	27
AGSRGDGGPPGATGFP	VGAAGPAGPNGPPGPAGSRGDGGPPGATGF	GSRGDGGPPGATGFPGAAGRTGPPGPAGIT	P	A	G	F	P	G	2	1	0	1	0	0	0	6	0	0	0	0	0	1	3	1	1	0	0	0	0	0	16	4	1399.65	G3TIC0	G3TIC0	774	789	yes	yes	2	0.0090416	111.52	1	85386000	85386000			24	133
AGVRGPAGP	RGETGPAGPAGPAGPAGVRGPAGPQGPRGD	AGPAGPAGVRGPAGPQGPRGDKGETGEQGD	P	A	G	G	P	Q	2	1	0	0	0	0	0	3	0	0	0	0	0	0	2	0	0	0	0	1	0	0	9	3	780.424	G3SSE0;G3UE48	G3SSE0	1067	1075	yes	no	2	0.0032583	153.38	1	124930000	124930000			25	27
AGVRGPAGPQGP	RGETGPAGPAGPAGPAGVRGPAGPQGPRGD	AGPAGVRGPAGPQGPRGDKGETGEQGDRGL	P	A	G	G	P	R	2	1	0	0	0	1	0	4	0	0	0	0	0	0	3	0	0	0	0	1	0	0	12	4	1062.56	G3SSE0;G3UE48	G3SSE0	1067	1078	yes	no	2	0.0013787	158.61	2	200960000	200960000			26	27
AGVRGPSGDSGRPGEP	AGVMGPPGSRGASGPAGVRGPSGDSGRPGE	GVRGPSGDSGRPGEPGVMGPRGLPGSPGNV	P	A	G	E	P	G	1	2	0	1	0	0	1	5	0	0	0	0	0	0	3	2	0	0	0	1	0	0	16	3	1494.72	G3TIC0	G3TIC0	429	444	yes	yes	3	0.00014558	144.15	1	101180000	101180000			27	133
ANIHPSGSGPTP	MPGQPMSGRMISTIAANIHPSGSGPTPPGM	TIAANIHPSGSGPTPPGMPPMPGSILGPRV	A	A	N	T	P	P	1	0	1	0	0	0	0	2	1	1	0	0	0	0	3	2	1	0	0	0	0	0	12	3	1133.55	G3UET0;G3T479	G3UET0	1022	1033	yes	no	2	0.0054572	88.948	1	939310000	939310000			28	81
ANLEAKWCKHSGNPGPEQSIP	LKERSRVLIGPCCAAANLEAKWCKHSGNPG	WCKHSGNPGPEQSIPKISIDLRGGLLQV__	A	A	N	I	P	K	2	0	2	0	1	1	2	2	1	1	1	2	0	0	3	2	0	1	0	0	0	0	21	4	2319.11	G3UMT5;G3T3Q1;G3U5D0	G3UMT5	2213	2233	yes	no	4	0.017984	51.487	1	67974000	67974000			29	73
APGVGPP	GLGPRFSPINPLQQAAPGVGPPFSQPTAPP	PINPLQQAAPGVGPPFSQPTAPPLPPGPPG	A	A	P	P	P	F	1	0	0	0	0	0	0	2	0	0	0	0	0	0	3	0	0	0	0	1	0	0	7	3	593.317	G3TCR8;G3U4N9	G3TCR8	312	318	yes	no	1	0.0021348	110.5	1	22039000	22039000			30	114
AQRDYFSPGPP	VILNYPSPRDQEERPAQRDYFSPGPPRDQL	EERPAQRDYFSPGPPRDQLYNQIPNRAGAF	P	A	Q	P	P	R	1	1	0	1	0	1	0	1	0	0	0	0	0	1	3	1	0	0	1	0	0	0	11	3	1233.58	G3U7B7;G3SVA2	G3U7B7	317	327	yes	no	2	0.0024913	105.94	1	105890000	105890000			31	35
ATDGKAFSISSQNLQEPSVP	PVPDDSVEKVSSPSAATDGKAFSISSQNLQ	AFSISSQNLQEPSVPEVPDVAHLSLEKLGP	A	A	T	V	P	E	2	0	1	1	0	2	1	1	0	1	1	1	0	1	2	4	1	0	0	1	0	0	20	3	2075.02	G3U5W5;G3SXI3	G3U5W5	410	429	yes	no	3	0.015203	48.907	1	3470000	3470000			32	46
ATEKVEHGHGQPVGLPQP	VPISLFTTKRVEVVPATEKVEHGHGQPVGL	KVEHGHGQPVGLPQPSPFPTALPLPAQHAT	P	A	T	Q	P	S	1	0	0	0	0	2	2	3	2	0	1	1	0	0	3	0	1	0	0	2	0	0	18	3	1879.95	G3SV44	G3SV44	1735	1752	yes	yes	4	0.016319	43.791	1	436460000	436460000			33	34
ATPGGLP	LRVGKAVPPMPLLTPATPGGLPPAAAVAAA	PPMPLLTPATPGGLPPAAAVAAAAATAKIT	P	A	T	L	P	P	1	0	0	0	0	0	0	2	0	0	1	0	0	0	2	0	1	0	0	0	0	0	7	2	611.328	G3U085;G3TQL4	G3U085	309	315	yes	no	1	0.0060475	80.999	1	22700000	22700000			34	157
ATPQPQYVTELQSPQP	PPPPPVAPQPPTATAATPQPQYVTELQSPQ	TPQPQYVTELQSPQPQAQPPGSQKQYVTEL	A	A	T	Q	P	Q	1	0	0	0	0	4	1	0	0	0	1	0	0	0	4	1	2	0	1	1	0	0	16	4	1782.88	G3SPS0	G3SPS0	46	61	yes	yes	2	0.014221	72.652	1	53134000	53134000			35	17
ATPSRPSLSP	ASIFQWRVLGAGLAPATPSRPSLSPASSLD	AGLAPATPSRPSLSPASSLDV_________	P	A	T	S	P	A	1	1	0	0	0	0	0	0	0	0	1	0	0	0	3	3	1	0	0	0	0	0	10	3	1011.53	G3U6A0	G3U6A0	883	892	yes	yes	2	0.004513	98.523	1	26069000	26069000			36	170
AVDYINAHVLHGYKHVLNQIDEVKVWSP	EPNCDDPETEQVAKAAVDYINAHVLHGYKH	KHVLNQIDEVKVWSPDPTREVFELELDTLE	A	A	V	S	P	D	2	0	2	2	0	1	1	1	3	2	2	2	0	0	1	1	0	1	2	5	0	0	28	2	3243.68	G3T019	G3T019	44	71	yes	yes	4	1.2622e-05	96.052	2	6125800	6125800			37	57
AVLQSSGLYSLTSTVTVP	VSWNSGALSGAHTFPAVLQSSGLYSLTSTV	QSSGLYSLTSTVTVPAPWTRRPYVCNVAHP	P	A	V	V	P	A	1	0	0	0	0	1	0	1	0	0	3	0	0	0	1	4	3	0	1	3	0	0	18	1	1821.97	G3U8J5	G3U8J5	54	71	yes	yes	2;3	0.00085066	122.7	2	10260000	10260000			38	174
DAAQQFQYAVRVIGSNFAP	LLQNLCCRILGKSEADAAQQFQYAVRVIGS	QFQYAVRVIGSNFAPTVERDEFLVAEKIKK	A	D	A	A	P	T	4	1	1	1	0	3	0	1	0	1	0	0	0	2	1	1	0	0	1	2	0	0	19	4	2081.03	G3TJB6;G3U618	G3TJB6	27	45	yes	no	2	0.011775	63.76	1	2575000	2575000			39	139
DAVPYRDPHAGP	VLWILFYLLRTARCPDAVPYRDPHAGPIWL	RCPDAVPYRDPHAGPIWLRGGLVLFGICSV	P	D	A	G	P	I	2	1	0	2	0	0	0	1	1	0	0	0	0	0	3	0	0	0	1	1	0	0	12	4	1293.61	G3UHS2	G3UHS2	112	123	yes	yes	2	0.0050187	98.233	7	0	0			40	182
DEGTGGRGFLLWYSGRA	PVVVPGNQATLRMTADEGTGGRGFLLWYSG	GTGGRGFLLWYSGRATSDTEHQFCGGRMEK	A	D	E	R	A	T	1	2	0	1	0	0	1	5	0	0	2	0	0	1	0	1	1	1	1	0	0	0	17	0	1840.89	G3TI02;G3TVF3	G3TI02	134	150	yes	no	3	0.0031519	92.211	1	1095000	1095000			41	130
DETEVVEETVA	LAGRALAVPQQEALPDETEVVEETVAEVAE	EALPDETEVVEETVAEVAEVPVGANPVQVE	P	D	E	V	A	E	1	0	0	1	0	0	4	0	0	0	0	0	0	0	0	0	2	0	0	3	0	0	11	0	1219.55	G3TJT8	G3TJT8	26	36	yes	yes	2	0.0016488	110.81	1	11605000	11605000			42	144
DEYFKRFSGLQYLRLSHNELA	LLTLYLDNNKISNIPDEYFKRFSGLQYLRL	FSGLQYLRLSHNELADSGIPGNSFNVSSLL	P	D	E	L	A	D	1	2	1	1	0	1	2	1	1	0	4	1	0	2	0	2	0	0	2	0	0	0	21	0	2585.3	G3SYR5	G3SYR5	224	244	yes	yes	4	0.00012715	114.99	2	5658700	5658700			43	52
DEYFKRFSGLQYLRLSHNELADSGIP	LLTLYLDNNKISNIPDEYFKRFSGLQYLRL	YLRLSHNELADSGIPGNSFNVSSLLELDLS	P	D	E	I	P	G	1	2	1	2	0	1	2	2	1	1	4	1	0	2	1	3	0	0	2	0	0	0	26	1	3054.52	G3SYR5	G3SYR5	224	249	yes	yes	4	0.00436	72.033	1	1528400	1528400			44	52
DFHLDEERTVRVP	GQWVTKFDSRKTSLADFHLDEERTVRVPMM	LADFHLDEERTVRVPMMSDPKAMLRYGLDS	A	D	F	V	P	M	0	2	0	2	0	0	2	0	1	0	1	0	0	1	1	0	1	0	0	2	0	0	13	0	1611.8	G3TEY6	G3TEY6	229	241	yes	yes	3	0.0028165	94.728	1	8276100	8276100			45	123
DGPLGPPGPP	QQFEGPPGAPGPQGADGPLGPPGPPGFPGD	GPQGADGPLGPPGPPGFPGDPGLPGPAGLP	A	D	G	P	P	G	0	0	0	1	0	0	0	3	0	0	1	0	0	0	5	0	0	0	0	0	0	0	10	4	902.45	G3U3Y6;G3U7D7	G3U3Y6	394	403	yes	no	2	0.0013944	150.02	1	380940000	380940000			46	169
DGTFFLYSKLTMP	EPEKSYENTEPQLEADGTFFLYSKLTMPKD	EADGTFFLYSKLTMPKDRWQHGDIFTCVVL	A	D	G	M	P	K	0	0	0	1	0	0	0	1	0	0	2	1	1	2	1	1	2	0	1	0	0	0	13	0	1518.74	G3TWP5	G3TWP5	288	300	yes	yes	2	0.01548	85.958	1	1082900	1082900			47	166
DGTFFLYSKLTVP	ESEKSYANTEAQLEADGTFFLYSKLTVPKD	EADGTFFLYSKLTVPKDSWQQGKTYSCVVL	A	D	G	V	P	K	0	0	0	1	0	0	0	1	0	0	2	1	0	2	1	1	2	0	1	1	0	0	13	0	1486.77	G3UNP6;G3U800;G3ULD6	G3UNP6	275	287	no	no	2	0.0015265	150.08	1	1539900	1539900			48	173
DGVAPVQP	KTEQEAAQRSSPAPADGVAPVQPSIRYRKD	RSSPAPADGVAPVQPSIRYRKDRAVARRAP	A	D	G	Q	P	S	1	0	0	1	0	1	0	1	0	0	0	0	0	0	2	0	0	0	0	2	0	0	8	2	781.397	G3U7T7	G3U7T7	194	201	yes	yes	1	0.01224	63.306	1	8807100	8807100			49	172
DIHDTYKELLA	STIHRALYYDLISIADIHDTYKELLAAVTA	ISIADIHDTYKELLAAVTAPEKNLKSASRI	A	D	I	L	A	A	1	0	0	2	0	0	1	0	1	1	2	1	0	0	0	0	1	0	1	0	0	0	11	0	1316.66	G3TEY6	G3TEY6	116	126	yes	yes	2;3	0.001032	123.6	3	41803000	41803000			50	123
DIPMHIQQLYLQFNEIEA	PSSMYCDNRKLKTIPDIPMHIQQLYLQFNE	MHIQQLYLQFNEIEAVTEHPFINATHLKEI	P	D	I	E	A	V	1	0	1	1	0	3	2	0	1	3	2	0	1	1	1	0	0	0	1	0	0	0	18	1	2201.08	G3SQ01	G3SQ01	70	87	yes	yes	2	0.015048	59.871	1	1363400	1363400			51	19
DIPMHIQQLYLQFNEIEAVTEHP	PSSMYCDNRKLKTIPDIPMHIQQLYLQFNE	LYLQFNEIEAVTEHPFINATHLKEINLSHN	P	D	I	H	P	F	1	0	1	1	0	3	3	0	2	3	2	0	1	1	2	0	1	0	1	1	0	0	23	2	2764.35	G3SQ01	G3SQ01	70	92	yes	yes	3	5.6583e-06	125.04	1	7244100	7244100			52	19
DPQLMINP	AQNIGLTGMKLENPADPQLMINPFQLDPAT	MKLENPADPQLMINPFQLDPATAAALAPGL	A	D	P	N	P	F	0	0	1	1	0	1	0	0	0	1	1	0	1	0	2	0	0	0	0	0	0	0	8	1	926.453	G3TD58;G3U9Y0	G3TD58	841	848	yes	no	2	0.012569	76.833	1	266710000	266710000			54	115
DQEFGFDIGP	RLPIIDVAPLDVGAPDQEFGFDIGPVCFL_	DVGAPDQEFGFDIGPVCFL___________	P	D	Q	G	P	V	0	0	0	2	0	1	1	2	0	1	0	0	0	2	1	0	0	0	0	0	0	0	10	0	1123.48	G3SSE0;G3UE48	G3SSE0	1437	1446	yes	no	2	0.0052254	94.806	1	4039900	4039900			55	27
DQVISLTFGKFDLEP	YPPGISCSWHIIAPPDQVISLTFGKFDLEP	DQVISLTFGKFDLEPDTYCRYDSVSVFNGA	P	D	Q	E	P	D	0	0	0	2	0	1	1	1	0	1	2	1	0	2	1	1	1	0	0	1	0	0	15	0	1707.87	G3TI02;G3TVF3	G3TI02	195	209	yes	no	2	0.00022788	133.04	1	2252500	2252500			56	130
DTPYKITVIP	VPGRRNNVILQPLQPDTPYKITVIPVYEDG	QPLQPDTPYKITVIPVYEDGDGGHLTGNGR	P	D	T	I	P	V	0	0	0	1	0	0	0	0	0	2	0	1	0	0	2	0	2	0	1	1	0	0	10	1	1145.63	G3TSM2;G3TVS2;G3T503;G3UA80	G3TSM2	762	771	yes	no	2	0.0036559	114.5	1	3487100	3487100			57	88
DTTLLDLQNNDISELRKDDFKGLQHLYA	CSDLGLKTVPKELSPDTTLLDLQNNDISEL	ELRKDDFKGLQHLYALVLVNNRISKIHEKA	P	D	T	Y	A	L	1	1	2	5	0	2	1	1	1	1	6	2	0	1	0	1	2	0	1	0	0	0	28	0	3274.65	G3SQ12	G3SQ12	92	119	yes	yes	4	3.0923e-06	113.9	4	21058000	21058000			58	20
DTVATWLKP	DSGSSEEKQLHSKHPDTVATWLKPDVSYKQ	LHSKHPDTVATWLKPDVSYKQILLAPQNAV	P	D	T	K	P	D	1	0	0	1	0	0	0	0	0	0	1	1	0	0	1	0	2	1	0	1	0	0	9	1	1029.55	G3SYB7	G3SYB7	39	47	yes	yes	2	0.0040091	130.22	1	22570000	22570000			59	50
DVSYKQILLAP	LHSKHPDTVATWLKPDVSYKQILLAPQNAV	WLKPDVSYKQILLAPQNAVSSEENDKLKQE	P	D	V	A	P	Q	1	0	0	1	0	1	0	0	0	1	2	1	0	0	1	1	0	0	1	1	0	0	11	1	1245.7	G3SYB7	G3SYB7	48	58	yes	yes	2	0.007645	92.838	2	25896000	25896000			60	50
EDYLLWKLLQEVSDA	PEFQFKEQSTKSEVAEDYLLWKLLQEVSDA	EDYLLWKLLQEVSDAPPAPSPAAHRLEHLT	A	E	D	D	A	P	1	0	0	2	0	1	2	0	0	0	4	1	0	0	0	1	0	1	1	1	0	0	15	0	1820.92	G3T0A7	G3T0A7	754	768	yes	yes	3	0.01771	41.092	1	3675100	3675100			61	58
EEEPPRPAGP	QTEPGAQQPAAEPPPEEEPPRPAGPGAPGA	AEPPPEEEPPRPAGPGAPGAADSEAVVAAE	P	E	E	G	P	G	1	1	0	0	0	0	3	1	0	0	0	0	0	0	4	0	0	0	0	0	0	0	10	4	1077.51	G3UHW3	G3UHW3	31	40	yes	yes	2	0.015495	88.942	1	15575000	15575000			62	183
EEFQSFFNP	LDEDPDASIQGRTTAEEFQSFFNPRTFGAG	QGRTTAEEFQSFFNPRTFGAGEADCGLRPL	A	E	E	N	P	R	0	0	1	0	0	1	2	0	0	0	0	0	0	3	1	1	0	0	0	0	0	0	9	0	1143.49	G3T5I1	G3T5I1	319	327	yes	yes	2	0.0044065	116.88	2	70817000	70817000			63	90
EGLYLFENGQRVSFFAWHRAP	PYNWPVWLGVHDRRAEGLYLFENGQRVSFF	ENGQRVSFFAWHRAPRPQPSAAPHPLSPDQ	A	E	G	A	P	R	2	2	1	0	0	1	2	2	1	0	2	0	0	3	1	1	0	1	1	1	0	0	21	2	2523.24	G3U6S3	G3U6S3	250	270	yes	yes	4	0.00055562	94.856	2	4789900	4789900			64	171
EGRQGEKGAKGDP	PGPLGKRGPAGTPGPEGRQGEKGAKGDPGA	GPEGRQGEKGAKGDPGAVGAPGKTGAVGPA	P	E	G	D	P	G	1	1	0	1	0	1	2	4	0	0	0	2	0	0	1	0	0	0	0	0	0	0	13	1	1327.65	G3T3Y7	G3T3Y7	1307	1319	yes	yes	2	0.014961	59.426	1	0	0			65	77
ELFLTKSFWP	KDRFFWRLHPQQVEAELFLTKSFWPEVPNR	QQVEAELFLTKSFWPEVPNRIDAAYEHPSR	A	E	L	W	P	E	0	0	0	0	0	0	1	0	0	0	2	1	0	2	1	1	1	1	0	0	0	0	10	0	1266.66	G3SXB4	G3SXB4	319	328	yes	yes	2	0.014106	79.474	1	1639200	1639200			66	42
ELQEFQNRCRKLP	YEMLWGDVDIEKINAELQEFQNRCRKLPKG	NAELQEFQNRCRKLPKGLKDWQAFLDLKKR	A	E	L	L	P	K	0	2	1	0	1	2	2	0	0	0	2	1	0	1	1	0	0	0	0	0	0	0	13	0	1716.87	G3T5K2	G3T5K2	1465	1477	yes	yes	2	0.016078	53.756	1	1707700	1707700			67	91
ENYFKELP	LMYLSLENNSIASIPENYFKELPELRTLRM	NSIASIPENYFKELPELRTLRMSHNKLQDI	P	E	N	L	P	E	0	0	1	0	0	0	2	0	0	0	1	1	0	1	1	0	0	0	1	0	0	0	8	0	1038.5	G3SQ01	G3SQ01	232	239	yes	yes	2	0.0028299	138.54	1	15143000	15143000			68	19
EPSQPLQELTPQSPGSP	LGSPEPFRGQQATGPEPSQPLQELTPQSPG	SQPLQELTPQSPGSPRGPHDPSKPTLAGET	P	E	P	S	P	R	0	0	0	0	0	3	2	1	0	0	2	0	0	0	5	3	1	0	0	0	0	0	17	4	1790.87	G3T3R5;G3TVA3	G3T3R5	165	181	yes	no	3	0.016167	45.723	1	47341000	47341000			69	75
EQDVPVATNNP	VLVYWFRQGPNNINPEQDVPVATNNPQRKV	NINPEQDVPVATNNPQRKVKEETKGRFQLL	P	E	Q	N	P	Q	1	0	2	1	0	1	1	0	0	0	0	0	0	0	2	0	1	0	0	2	0	0	11	2	1182.55	G3SN20	G3SN20	71	81	yes	yes	2	0.0077076	64.841	1	0	0			70	13
EQRTESTIHRALYYDLISIADIHDTYKELLA	PLSVATALSALSLGAEQRTESTIHRALYYD	ISIADIHDTYKELLAAVTAPEKNLKSASRI	A	E	Q	L	A	A	3	2	0	3	0	1	3	0	2	4	4	1	0	0	0	2	3	0	3	0	0	0	31	2	3676.87	G3TEY6	G3TEY6	96	126	yes	yes	4;5	8.0016e-13	131.94	3	14299000	14299000			71	123
EQRTESTIHRALYYDLISIADIHDTYKELLAA	PLSVATALSALSLGAEQRTESTIHRALYYD	SIADIHDTYKELLAAVTAPEKNLKSASRII	A	E	Q	A	A	V	4	2	0	3	0	1	3	0	2	4	4	1	0	0	0	2	3	0	3	0	0	0	32	3	3747.91	G3TEY6	G3TEY6	96	127	yes	yes	5	0.015874	49.709	1	824930	824930			72	123
EQTQGQPQTQPQVSVP	PREQPPEQPPVELPAEQTQGQPQTQPQVSV	QTQGQPQTQPQVSVPVEQAPVPVLAAALDT	A	E	Q	V	P	V	0	0	0	0	0	6	1	1	0	0	0	0	0	0	3	1	2	0	0	2	0	0	16	2	1750.85	G3UD71;G3SVK0	G3UD71	405	420	yes	no	2	0.016158	45.359	1	18077000	18077000			73	37
ESFVVLYRP	LMGQVEENRGPVLPPESFVVLYRPNQNQIL	GPVLPPESFVVLYRPNQNQILTNLSKRRCS	P	E	S	R	P	N	0	1	0	0	0	0	1	0	0	0	1	0	0	1	1	1	0	0	1	2	0	0	9	0	1108.59	G3TI02;G3TVF3	G3TI02	435	443	yes	no	2	0.00030799	151.27	1	3097200	3097200			74	130
ETKFVLVDYILFKGQWLTP	ETQGRIPKLFDEINPETKFVLVDYILFKGQ	VLVDYILFKGQWLTPFDPVFTEADTFHLDK	P	E	T	T	P	F	0	0	0	1	0	1	1	1	0	1	3	2	0	2	1	0	2	1	1	2	0	0	19	0	2296.25	G3TMK8	G3TMK8	217	235	yes	yes	3	1.2565e-05	132.13	1	11801000	11801000			75	149
ETPRRNSSSSSPSERP	GPPGVLKPAQPPQRAETPRRNSSSSSPSER	TPRRNSSSSSPSERPRQKLSRKAASSANLL	A	E	T	R	P	R	0	3	1	0	0	0	2	0	0	0	0	0	0	0	3	6	1	0	0	0	0	0	16	2	1772.84	G3U6A0;G3T4M3	G3U6A0	149	164	yes	no	4	0.017198	47.532	1	2533700	2533700			76	170
ETSSHSSVSKQIQPGKRQCNVPTCLNPDPEGQP	PRESSSAPTLEAGVPETSSHSSVSKQIQPG	CNVPTCLNPDPEGQPLRMRGATKSSLLSAP	P	E	T	Q	P	L	0	1	2	1	2	4	2	2	1	1	1	2	0	0	5	5	2	0	0	2	0	0	33	4	3661.72	G3T0V8	G3T0V8	1748	1780	yes	yes	4	0.018226	45.137	1	159920000	159920000			77	64
ETVQHLDRHSDSKQGKFLNWDA	RRKEVEKFKHLIRDPETVQHLDRHSDSKQG	RHSDSKQGKFLNWDAVFRFLQKYIQKETEC	P	E	T	D	A	V	1	1	1	3	0	2	1	1	2	0	2	2	0	1	0	2	1	1	0	1	0	0	22	0	2610.26	G3T1D5	G3T1D5	38	59	yes	yes	4	0.013572	48.616	1	433040000	433040000			78	68
EWSSGYYWIDP	KNPARTCRDLRLSHPEWSSGYYWIDPNQGC	LSHPEWSSGYYWIDPNQGCTMDAIKVYCDF	P	E	W	D	P	N	0	0	0	1	0	0	1	1	0	1	0	0	0	0	1	2	0	2	2	0	0	0	11	0	1401.59	G3TIC0	G3TIC0	1172	1182	yes	yes	2	0.008604	88.942	1	1439100	1439100			79	133
EYSAFLLLRIA	IFLGTFLYEYSRRHPEYSAFLLLRIAKEYE	RRHPEYSAFLLLRIAKEYEATLERCCAAAD	P	E	Y	I	A	K	2	1	0	0	0	0	1	0	0	1	3	0	0	1	0	1	0	0	1	0	0	0	11	1	1294.73	G3SMX8	G3SMX8	365	375	yes	yes	2	0.0012745	152.79	2	25125000	25125000			80	12
FDFSFLP	GPPGPPGPPGPPSGAFDFSFLPQPPQEKAH	PPGPPSGAFDFSFLPQPPQEKAHDGGRYYR	A	F	D	L	P	Q	0	0	0	1	0	0	0	0	0	0	1	0	0	3	1	1	0	0	0	0	0	0	7	0	871.412	G3SSE0;G3UE48	G3SSE0	1182	1188	yes	no	1;2	0.0022012	113.82	7	34597000000	34597000000			81	27
FFDELVP	QASKCTTEEASASSAFFDELVPQDMTPWEI	EEASASSAFFDELVPQDMTPWEIPIREDTD	A	F	F	V	P	Q	0	0	0	1	0	0	1	0	0	0	1	0	0	2	1	0	0	0	0	1	0	0	7	0	865.422	G3THB3	G3THB3	528	534	yes	yes	1	0.0083606	81.297	1	2042100	2042100			82	128
FFHAKDGIFRRYRGP	EPGLSGRFFVTTLPAFFHAKDGIFRRYRGP	FFHAKDGIFRRYRGPGIFEDLQNYIVEKKW	A	F	F	G	P	G	1	3	0	1	0	0	0	2	1	1	0	1	0	3	1	0	0	0	1	0	0	0	15	1	1865.98	G3TGL8	G3TGL8	112	126	yes	yes	4	0.013963	51.939	1	48029000	48029000			83	125
FIFVLRDTDTGTLLFIGKILDP	PARLTFPLDYHLNQPFIFVLRDTDTGTLLF	TDTGTLLFIGKILDPRST____________	P	F	I	D	P	R	0	1	0	3	0	0	0	2	0	3	4	1	0	3	1	0	3	0	0	1	0	0	22	0	2493.39	G3TEY6	G3TEY6	393	414	yes	yes	3	1.7531e-07	152.81	2	4404500	4404500			84	123
FKGDDITMVLILP	RYRRVAEGTQVLELPFKGDDITMVLILPKP	LPFKGDDITMVLILPKPEKSLAKVERELSP	P	F	K	L	P	K	0	0	0	2	0	0	0	1	0	2	2	1	1	1	1	0	1	0	0	1	0	0	13	0	1460.79	G3SU45;CON__P41361	G3SU45	294	306	yes	no	2	0.0099645	87.298	3	6209500	6209500			85	31
FLLLAIKSLTPHFARRQA	YSLIIDQPDKCAKKPFLLLAIKSLTPHFAR	LAIKSLTPHFARRQAIRESWGRETNAGNQT	P	F	L	Q	A	I	3	2	0	0	0	1	0	0	1	1	4	1	0	2	1	1	1	0	0	0	0	0	18	3	2081.23	G3TQP5	G3TQP5	143	160	yes	yes	4	0.016544	42.813	1	5668200	5668200			86	159
FLQMLQALASTNPQQLQP	PQAWGSTELGLRSTPFLQMLQALASTNPQQ	MLQALASTNPQQLQPETHFRVQLEELRAMG	P	F	L	Q	P	E	2	0	1	0	0	5	0	0	0	0	4	0	1	1	2	1	1	0	0	0	0	0	18	3	2027.05	G3UAR4	G3UAR4	497	514	yes	yes	4	0.017357	41.554	1	66341000	66341000			87	175
FLVLIREVP	RSLNPNRVTFKANRPFLVLIREVPLNALIF	FKANRPFLVLIREVPLNALIFMGRVANPCV	P	F	L	V	P	L	0	1	0	0	0	0	1	0	0	1	2	0	0	1	1	0	0	0	0	2	0	0	9	0	1084.66	G3SU45	G3SU45	428	436	yes	yes	2	0.0036597	104.44	1	34558000	34558000			88	31
FRSPTWFGIP	NPEFLYVEGLPEGIPFRSPTWFGIPRLERI	PEGIPFRSPTWFGIPRLERIVRGSNKIKFV	P	F	R	I	P	R	0	1	0	0	0	0	0	1	0	1	0	0	0	2	2	1	1	1	0	0	0	0	10	1	1206.62	G3UC52;G3SSU2	G3UC52	577	586	yes	no	2	0.016749	60.508	1	11800000	11800000			89	28
FTGVVSVESASGEAFHPVKPP	QGPPLHRAHYDLRHAFTGVVSVESASGEAF	VESASGEAFHPVKPPVVVGPGPRVHSCPGR	A	F	T	P	P	V	2	0	0	0	0	0	2	2	1	0	0	1	0	2	3	3	1	0	0	4	0	0	21	4	2141.08	G3T019	G3T019	316	336	yes	yes	3	0.00068417	110.6	2	63287000	63287000			90	57
GAAGRVGPPGP	GARGSAGPPGATGFPGAAGRVGPPGPSGNA	TGFPGAAGRVGPPGPSGNAGPPGPPGPAGK	P	G	A	G	P	S	2	1	0	0	0	0	0	4	0	0	0	0	0	0	3	0	0	0	0	1	0	0	11	4	934.498	G3SSE0;G3UE48	G3SSE0	864	874	yes	no	2	0.0079883	158.2	2	962580000	962580000			91	27
GADGVAGPKGP	GPPGERGGPGSRGFPGADGVAGPKGPAGER	RGFPGADGVAGPKGPAGERGSPGPAGPKGS	P	G	A	G	P	A	2	0	0	1	0	0	0	4	0	0	0	1	0	0	2	0	0	0	0	1	0	0	11	3	924.466	G3SSE0;G3UE48	G3SSE0	484	494	yes	no	2	0.0012985	121.85	3	84498000	84498000			92	27
GAFDGLKLNYLRISEA	IEMGGNPLENSGFEPGAFDGLKLNYLRISE	AFDGLKLNYLRISEAKLTGIPKDLPETLNE	P	G	A	E	A	K	2	1	1	1	0	0	1	2	0	1	3	1	0	1	0	1	0	0	1	0	0	0	16	1	1765.94	G3SQ12	G3SQ12	204	219	yes	yes	2;3	7.2718e-05	150.12	12	219480000	219480000			93	20
GAFEGVTVFHIRIA	LEMSANPLENNGIEPGAFEGVTVFHIRIAE	PGAFEGVTVFHIRIAEAKLTSVPKELPSTL	P	G	A	I	A	E	2	1	0	0	0	0	1	2	1	2	0	0	0	2	0	0	1	0	0	2	0	0	14	1	1515.82	G3SU79	G3SU79	207	220	yes	yes	3	0.011789	70.412	1	3245500	3245500			94	32
GAFRGLKQLIYLYLSHNDIRVLHAGA	VSLHLQHCQIREVAAGAFRGLKQLIYLYLS	LYLSHNDIRVLHAGAFDDLTELTYLYLDHN	A	G	A	G	A	F	3	2	1	1	0	1	0	3	2	2	5	1	0	1	0	1	0	0	2	1	0	0	26	2	2924.61	G3T3V1	G3T3V1	93	118	yes	yes	5	2.6444e-05	96.903	1	1796500	1796500			95	76
GAIGQAQFSHMGASLHPRTP	FPGCSWLPDWALLFAGAIGQAQFSHMGASL	AQFSHMGASLHPRTPFTYRVPEDAWTCFFV	A	G	A	T	P	F	3	1	0	0	0	2	0	3	2	1	1	0	1	1	2	2	1	0	0	0	0	0	20	4	2062.02	G3TPM0	G3TPM0	304	323	yes	yes	4	0.016775	41.513	1	69819000	69819000			96	154
GAKGERGTKGPKGENGPVGPTGP	GPNGFAGPAGAAGQAGAKGERGTKGPKGEN	KGPKGENGPVGPTGPVGAAGPAGPNGPPGP	A	G	A	G	P	V	1	1	1	0	0	0	2	8	0	0	0	3	0	0	4	0	2	0	0	1	0	0	23	4	2147.11	G3TIC0	G3TIC0	736	758	yes	yes	4	0.016941	51.431	1	32368000	32368000			97	133
GAKGLTGSPGSPGP	GSPGEAGRPGEAGLPGAKGLTGSPGSPGPD	PGAKGLTGSPGSPGPDGKTGPPGPAQDGRP	P	G	A	G	P	D	1	0	0	0	0	0	0	5	0	0	1	1	0	0	3	2	1	0	0	0	0	0	14	3	1181.6	G3SSE0;G3UE48	G3SSE0	523	536	yes	no	2	0.0006527	135.99	2	201420000	201420000			98	27
GAPGENGTPGQIGARGLP	GLKGQPGAPGVKGEPGAPGENGTPGQIGAR	GENGTPGQIGARGLPGERGRVGGPGPAGAR	P	G	A	L	P	G	2	1	1	0	0	1	1	6	0	1	1	0	0	0	3	0	1	0	0	0	0	0	18	4	1647.83	G3TIC0	G3TIC0	202	219	yes	yes	2	0.00035056	127.34	2	226960000	226960000			99	133
GAPPVVTPRCTP	DTSFLSGHGGGPPPPGAPPVVTPRCTPPPT	PPPGAPPVVTPRCTPPPTVPQPPAGRAPPA	P	G	A	T	P	P	1	1	0	0	1	0	0	1	0	0	0	0	0	0	4	0	2	0	0	2	0	0	12	4	1250.64	G3UNF1	G3UNF1	57	68	yes	yes	3	0.015205	46.706	1	20796000	20796000			101	185
GARGPAGPQGP	GANGAPGIAGAPGFPGARGPAGPQGPSGAP	PGFPGARGPAGPQGPSGAPGPKGNSGEPGA	P	G	A	G	P	S	2	1	0	0	0	1	0	4	0	0	0	0	0	0	3	0	0	0	0	0	0	0	11	4	963.489	G3SSE0;G3UE48	G3SSE0	400	410	yes	no	2	0.0051668	74.486	2	3691800	3691800			102	27
GCFGIKEQDIDKDLVI	CDLDNDKYIALDEWAGCFGIKEQDIDKDLV	CFGIKEQDIDKDLVI_______________	A	G	C	V	I	-	0	0	0	3	1	1	1	2	0	3	1	2	0	1	0	0	0	0	0	1	0	0	16	0	1848.93	G3TJT8	G3TJT8	288	303	yes	yes	3	0.011769	65.704	1	2396000	2396000			103	144
GDKGPRGLPGFKGHNGLQGLP	GPSGPQGARGDKGEAGDKGPRGLPGFKGHN	GLPGFKGHNGLQGLPGLAGQHGDQGSPGSV	A	G	D	L	P	G	0	1	1	1	0	1	0	7	1	0	3	2	0	1	3	0	0	0	0	0	0	0	21	2	2101.12	G3TIC0	G3TIC0	1012	1032	yes	yes	4	0.0054197	72.568	2	58594000	58594000			104	133
GDLGAPGPSGARGERGFP	GPPGEAGKPGEQGVPGDLGAPGPSGARGER	GAPGPSGARGERGFPGERGVQGPPGPAGPR	P	G	D	F	P	G	2	2	0	1	0	0	1	6	0	0	1	0	0	1	3	1	0	0	0	0	0	0	18	4	1696.83	G3SSE0;G3UE48	G3SSE0	651	668	yes	no	2;3	2.5223e-45	239.39	5	15874000000	15874000000			105	27
GDQGVPGDPGAVGPLGP	GLPGPPGPPGEGGKPGDQGVPGDPGAVGPL	QGVPGDPGAVGPLGPRGERGNPGERGEPGI	P	G	D	G	P	R	1	0	0	2	0	1	0	6	0	0	1	0	0	0	4	0	0	0	0	2	0	0	17	4	1488.72	G3SY10;G3TS89	G3SY10	652	668	yes	no	2	0.010897	54.784	1	0	0			106	48
GDRGEPGPPGP	GPSGPAGPTGARGAPGDRGEPGPPGPAGFA	RGAPGDRGEPGPPGPAGFAGPPGADGQPGA	P	G	D	G	P	A	0	1	0	1	0	0	1	4	0	0	0	0	0	0	4	0	0	0	0	0	0	0	11	3	1034.48	G3SSE0;G3UE48	G3SSE0	786	796	yes	no	2	0.00079255	148.52	1	292620000	292620000			107	27
GEKGSSGEPGTAGPPGTP	GRTGETGASGPPGFAGEKGSSGEPGTAGPP	GSSGEPGTAGPPGTPGPQGILGPPGILGLP	A	G	E	T	P	G	1	0	0	0	0	0	2	6	0	0	0	1	0	0	4	2	2	0	0	0	0	0	18	4	1581.73	G3TIC0	G3TIC0	844	861	yes	yes	2	9.1424e-13	141.37	2	28732000	28732000			108	133
GENGTPGQIGARGLP	GQPGAPGVKGEPGAPGENGTPGQIGARGLP	GENGTPGQIGARGLPGERGRVGGPGPAGAR	P	G	E	L	P	G	1	1	1	0	0	1	1	5	0	1	1	0	0	0	2	0	1	0	0	0	0	0	15	2	1422.72	G3TIC0	G3TIC0	205	219	yes	yes	2	0.00078943	144.17	2	270840000	270840000			109	133
GENGTPGQIGARGLPGERGRVGGPGP	GQPGAPGVKGEPGAPGENGTPGQIGARGLP	RGLPGERGRVGGPGPAGARGSDGSVGPVGP	P	G	E	G	P	A	1	3	1	0	0	1	2	10	0	1	1	0	0	0	4	0	1	0	0	1	0	0	26	4	2442.25	G3TIC0	G3TIC0	205	230	yes	yes	4	9.0081e-11	135.1	1	109220000	109220000			110	133
GEPVPGPPGP	LGSPLTGIPTRLPGPGEPVPGPPGPAQFIE	RLPGPGEPVPGPPGPAQFIELRHNVQKGLG	P	G	E	G	P	A	0	0	0	0	0	0	1	3	0	0	0	0	0	0	5	0	0	0	0	1	0	0	10	4	902.45	G3T4S5	G3T4S5	2289	2298	yes	yes	2	0.012584	135.87	1	118500000	118500000			111	85
GEQGVPGDLGAPGP	GLPGPAGPPGEAGKPGEQGVPGDLGAPGPS	PGEQGVPGDLGAPGPSGARGERGFPGERGV	P	G	E	G	P	S	1	0	0	1	0	1	1	5	0	0	1	0	0	0	3	0	0	0	0	1	0	0	14	3	1249.59	G3SSE0;G3UE48	G3SSE0	645	658	yes	no	2	0.017542	84.817	1	81788000	81788000			112	27
GERGAAGLPGPKGDRGDA	GAPGSQGAPGLQGMPGERGAAGLPGPKGDR	GAAGLPGPKGDRGDAGPKGADGSPGKDGPR	P	G	E	D	A	G	3	2	0	2	0	0	1	6	0	0	1	1	0	0	2	0	0	0	0	0	0	0	18	4	1679.83	G3SSE0;G3UE48	G3SSE0	717	734	yes	no	4	0.012035	61.767	1	21433000	21433000			113	27
GERGEQGPAGSPGFQGLP	GEAGAQGPPGPAGPAGERGEQGPAGSPGFQ	GEQGPAGSPGFQGLPGPAGPPGEAGKPGEQ	A	G	E	L	P	G	1	1	0	0	0	2	2	6	0	0	1	0	0	1	3	1	0	0	0	0	0	0	18	3	1739.82	G3SSE0;G3UE48	G3SSE0	615	632	yes	no	2	0.0038503	97.551	1	18579000	18579000			114	27
GERGGPGSRGFP	GARGEPGPTGLPGPPGERGGPGSRGFPGAD	GPPGERGGPGSRGFPGADGVAGPKGPAGER	P	G	E	F	P	G	0	2	0	0	0	0	1	5	0	0	0	0	0	1	2	1	0	0	0	0	0	0	12	1	1172.57	G3SSE0;G3UE48	G3SSE0	472	483	yes	no	3	0.0020143	99.941	6	18209000	18209000			116	27
GERGVPGPPGA	GFPGPKGAAGEPGKAGERGVPGPPGAVGAA	PGKAGERGVPGPPGAVGAAGKDGEAGAQGP	A	G	E	G	A	V	1	1	0	0	0	0	1	4	0	0	0	0	0	0	3	0	0	0	0	1	0	0	11	3	992.504	G3SSE0;G3UE48	G3SSE0	582	592	yes	no	2	0.0022999	105.4	2	555860000	555860000			117	27
GERGVQGPPGP	GAPGPSGARGERGFPGERGVQGPPGPAGPR	RGFPGERGVQGPPGPAGPRGSNGAPGNDGA	P	G	E	G	P	A	0	1	0	0	0	1	1	4	0	0	0	0	0	0	3	0	0	0	0	1	0	0	11	2	1049.53	G3SSE0;G3UE48	G3SSE0	669	679	yes	no	2	0.0010309	147.24	3	2727400000	2727400000			118	27
GERGVQGPPGPA	GAPGPSGARGERGFPGERGVQGPPGPAGPR	GFPGERGVQGPPGPAGPRGSNGAPGNDGAK	P	G	E	P	A	G	1	1	0	0	0	1	1	4	0	0	0	0	0	0	3	0	0	0	0	1	0	0	12	3	1120.56	G3SSE0;G3UE48	G3SSE0	669	680	yes	no	2	0.0062439	109.88	1	128230000	128230000			119	27
GERGVQGPPGPAGP	GAPGPSGARGERGFPGERGVQGPPGPAGPR	PGERGVQGPPGPAGPRGSNGAPGNDGAKGD	P	G	E	G	P	R	1	1	0	0	0	1	1	5	0	0	0	0	0	0	4	0	0	0	0	1	0	0	14	4	1274.64	G3SSE0;G3UE48	G3SSE0	669	682	yes	no	2	1.0763e-05	180.19	3	8347500000	8347500000			120	27
GESGREGAPGAEGSPGRDGSP	GPPGPAGPPGLAGPPGESGREGAPGAEGSP	GAPGAEGSPGRDGSPGPKGDRGETGPSGPP	P	G	E	S	P	G	2	2	0	1	0	0	3	7	0	0	0	0	0	0	3	3	0	0	0	0	0	0	21	4	1925.85	G3SSE0;G3UE48	G3SSE0	996	1016	yes	no	3	8.4475e-09	170.14	1	2307100	2307100			121	27
GEVGPPGPP	GGKGPRGETGPAGRPGEVGPPGPPGPAGEK	GPAGRPGEVGPPGPPGPAGEKGSPGADGPA	P	G	E	P	P	G	0	0	0	0	0	0	1	3	0	0	0	0	0	0	4	0	0	0	0	1	0	0	9	3	805.397	G3SSE0;G3UE48	G3SSE0	906	914	yes	no	2	1.4383e-13	199.4	1	35942000	35942000			122	27
GEVGPPGPPGP	GGKGPRGETGPAGRPGEVGPPGPPGPAGEK	AGRPGEVGPPGPPGPAGEKGSPGADGPAGA	P	G	E	G	P	A	0	0	0	0	0	0	1	4	0	0	0	0	0	0	5	0	0	0	0	1	0	0	11	4	959.471	G3SSE0;G3UE48	G3SSE0	906	916	yes	no	2	1.3443e-51	250.61	2	1761200000	1761200000			123	27
GEVPFYYNELQSTFLLP	TWTTFMKARLNCSRPGEVPFYYNELQSTFL	VPFYYNELQSTFLLPELDLLYGIFTTNVNS	P	G	E	L	P	E	0	0	1	0	0	1	2	1	0	0	3	0	0	2	2	1	1	0	2	1	0	0	17	1	2015.99	G3ST50	G3ST50	281	297	yes	yes	3	0.01193	56.599	1	823400000	823400000			124	29
GFKGHNGLQGLP	GDKGEAGDKGPRGLPGFKGHNGLQGLPGLA	GLPGFKGHNGLQGLPGLAGQHGDQGSPGSV	P	G	F	L	P	G	0	0	1	0	0	1	0	4	1	0	2	1	0	1	1	0	0	0	0	0	0	0	12	0	1223.64	G3TIC0	G3TIC0	1021	1032	yes	yes	2;3	0.0018545	107.01	7	2091900000	2091900000			125	133
GFKGIRGHNGLDGLKGQP	GPQGARGFPGTPGLPGFKGIRGHNGLDGLK	GIRGHNGLDGLKGQPGAPGVKGEPGAPGEN	P	G	F	Q	P	G	0	1	1	1	0	1	0	6	1	1	2	2	0	1	1	0	0	0	0	0	0	0	18	0	1849.99	G3TIC0	G3TIC0	175	192	yes	yes	3;4	4.7569e-05	145.8	14	1261600000	1261600000			126	133
GFKGIRGHNGLDGLKGQPGAP	GPQGARGFPGTPGLPGFKGIRGHNGLDGLK	GHNGLDGLKGQPGAPGVKGEPGAPGENGTP	P	G	F	A	P	G	1	1	1	1	0	1	0	7	1	1	2	2	0	1	2	0	0	0	0	0	0	0	21	2	2075.1	G3TIC0	G3TIC0	175	195	yes	yes	3;4	2.8519e-07	151.87	10	1134300000	1134300000			127	133
GFPGARGPAGP	GAKGANGAPGIAGAPGFPGARGPAGPQGPS	AGAPGFPGARGPAGPQGPSGAPGPKGNSGE	P	G	F	G	P	Q	2	1	0	0	0	0	0	4	0	0	0	0	0	1	3	0	0	0	0	0	0	0	11	4	982.498	G3SSE0;G3UE48	G3SSE0	397	407	yes	no	2	0.0074288	110.81	1	371260000	371260000			128	27
GIAGAPGFP	GADGQPGAKGANGAPGIAGAPGFPGARGPA	GANGAPGIAGAPGFPGARGPAGPQGPSGAP	P	G	I	F	P	G	2	0	0	0	0	0	0	3	0	1	0	0	0	1	2	0	0	0	0	0	0	0	9	3	785.407	G3SSE0;G3UE48;G3T4X7;G3U4I1	G3SSE0	391	399	no	no	1	0.0017823	103.79	1	629090	629090			129	27;87
GIDGRPGP	GNVGPAGKEGPAGLPGIDGRPGPIGPAGAR	EGPAGLPGIDGRPGPIGPAGARGEPGNIGF	P	G	I	G	P	I	0	1	0	1	0	0	0	3	0	1	0	0	0	0	2	0	0	0	0	0	0	0	8	1	767.393	G3TIC0	G3TIC0	472	479	yes	yes	2	0.0088715	84.244	2	0	0			130	133
GIGPPGVMGPPGGQGP	GPPGLQGPKGSPGVPGIGPPGVMGPPGGQG	IGPPGVMGPPGGQGPPGSIGPPGIKGEKGF	P	G	I	G	P	P	0	0	0	0	0	1	0	7	0	1	0	0	1	0	5	0	0	0	0	1	0	0	16	4	1373.68	G3TNL4;G3TS62	G3TNL4	482	497	yes	no	2	0.011951	77.677	1	370930000	370930000			131	152
GILGLPGSRGERGLP	GPPGTPGPQGILGPPGILGLPGSRGERGLP	GILGLPGSRGERGLPGVAGAVGEPGPLGIA	P	G	I	L	P	G	0	2	0	0	0	0	1	5	0	1	3	0	0	0	2	1	0	0	0	0	0	0	15	1	1477.84	G3TIC0	G3TIC0	871	885	yes	yes	2;3	1.9925e-16	208.63	2	5618500	5618500			132	133
GKDGPRGLTGP	GDRGDAGPKGADGSPGKDGPRGLTGPIGPP	DGSPGKDGPRGLTGPIGPPGPAGAPGDKGE	P	G	K	G	P	I	0	1	0	1	0	0	0	4	0	0	1	1	0	0	2	0	1	0	0	0	0	0	11	1	1053.56	G3SSE0;G3UE48	G3SSE0	744	754	yes	no	3	0.015685	49.466	1	27305000	27305000			133	27
GLAGPPGESGREGAP	GSSGERGPPGPAGPPGLAGPPGESGREGAP	GLAGPPGESGREGAPGAEGSPGRDGSPGPK	P	G	L	A	P	G	2	1	0	0	0	0	2	5	0	0	1	0	0	0	3	1	0	0	0	0	0	0	15	4	1350.65	G3SSE0;G3UE48	G3SSE0	990	1004	yes	no	2	0.0060879	153.95	1	904540000	904540000			134	27
GLAGQHGDQGSP	GLPGFKGHNGLQGLPGLAGQHGDQGSPGSV	GLPGLAGQHGDQGSPGSVGPAGPRGPAGPS	P	G	L	S	P	G	1	0	0	1	0	2	0	4	1	0	1	0	0	0	1	1	0	0	0	0	0	0	12	1	1122.51	G3TIC0	G3TIC0	1033	1044	yes	yes	2	0.0028553	98.033	3	56939000	56939000			135	133
GLAGQHGDQGSPGSVGP	GLPGFKGHNGLQGLPGLAGQHGDQGSPGSV	AGQHGDQGSPGSVGPAGPRGPAGPSGPVGK	P	G	L	G	P	A	1	0	0	1	0	2	0	6	1	0	1	0	0	0	2	2	0	0	0	1	0	0	17	2	1519.7	G3TIC0	G3TIC0	1033	1049	yes	yes	2	0.0008879	119.55	1	41903000	41903000			136	133
GLAGQHGDQGSPGSVGPAGP	GLPGFKGHNGLQGLPGLAGQHGDQGSPGSV	HGDQGSPGSVGPAGPRGPAGPSGPVGKDGR	P	G	L	G	P	R	2	0	0	1	0	2	0	7	1	0	1	0	0	0	3	2	0	0	0	1	0	0	20	4	1744.81	G3TIC0	G3TIC0	1033	1052	yes	yes	2;3	3.6022e-29	220.9	4	893840000	893840000			137	133
GLNGAVGTDGVPVPAP	TDSXXXXXLWGHQEPGLNGAVGTDGVPVPA	LNGAVGTDGVPVPAPTSA____________	P	G	L	A	P	T	2	0	1	1	0	0	0	4	0	0	1	0	0	0	3	0	1	0	0	3	0	0	16	4	1419.74	G3T419	G3T419	1739	1754	yes	yes	3	0.018146	55.213	1	155360000	155360000			138	79
GLPGFKGIRGHNGLDGLKGQP	GVVGPQGARGFPGTPGLPGFKGIRGHNGLD	GIRGHNGLDGLKGQPGAPGVKGEPGAPGEN	P	G	L	Q	P	G	0	1	1	1	0	1	0	7	1	1	3	2	0	1	2	0	0	0	0	0	0	0	21	1	2117.15	G3TIC0	G3TIC0	172	192	yes	yes	3;4	0.0037704	73.984	5	337090000	337090000			139	133
GLPGFKGIRGHNGLDGLKGQPGAP	GVVGPQGARGFPGTPGLPGFKGIRGHNGLD	GHNGLDGLKGQPGAPGVKGEPGAPGENGTP	P	G	L	A	P	G	1	1	1	1	0	1	0	8	1	1	3	2	0	1	3	0	0	0	0	0	0	0	24	3	2342.26	G3TIC0	G3TIC0	172	195	yes	yes	3;4	0.00095404	88.515	4	234940000	234940000			140	133
GLPGVAGAPGLP	GNPGANGLAGAKGAAGLPGVAGAPGLPGPR	GAAGLPGVAGAPGLPGPRGIPGPVGAAGAT	A	G	L	L	P	G	2	0	0	0	0	0	0	4	0	0	2	0	0	0	3	0	0	0	0	1	0	0	12	4	1004.57	G3TIC0	G3TIC0	313	324	yes	yes	2	0.012319	95.793	1	40955000	40955000			141	133
GLPSASGQSPHP	VSHLRRLAWTCSPPPGLPSASGQSPHPSAS	PPPGLPSASGQSPHPSASGLSPEQSVLFHL	P	G	L	H	P	S	1	0	0	0	0	1	0	2	1	0	1	0	0	0	3	3	0	0	0	0	0	0	12	3	1133.55	G3SWT0	G3SWT0	162	173	yes	yes	2	0.012297	87.308	1	39011000	39011000			142	38
GLQGVQGGKGEQGPAGPPGFQGLP	GAPGPDGNNGAQGPPGLQGVQGGKGEQGPA	GEQGPAGPPGFQGLPGPSGTAGEAGKPGER	P	G	L	L	P	G	1	0	0	0	0	4	1	9	0	0	2	1	0	1	4	0	0	0	0	1	0	0	24	4	2232.13	G3TIC0	G3TIC0	535	558	yes	yes	3	0.01098	72.058	3	34720000	34720000			143	133
GLRGGPGSRGLP	GSSGEAGSAGPAGPPGLRGGPGSRGLPGAD	GPPGLRGGPGSRGLPGADGRAGVMGPPGSR	P	G	L	L	P	G	0	2	0	0	0	0	0	5	0	0	2	0	0	0	2	1	0	0	0	0	0	0	12	1	1122.63	G3TIC0	G3TIC0	397	408	yes	yes	3	0.0084925	73.36	1	30378000	30378000			144	133
GLRGGPGSRGLPGADGRA	GSSGEAGSAGPAGPPGLRGGPGSRGLPGAD	GGPGSRGLPGADGRAGVMGPPGSRGASGPA	P	G	L	R	A	G	2	3	0	1	0	0	0	7	0	0	2	0	0	0	2	1	0	0	0	0	0	0	18	3	1649.87	G3TIC0	G3TIC0	397	414	yes	yes	4	0.016876	43.696	1	49840000	49840000			145	133
GLVSGWTVNGTELGDSLVKLP	PEKDFAEHVLIPRKAGLVSGWTVNGTELGD	TVNGTELGDSLVKLPVTRLDSEECEEVLNV	A	G	L	L	P	V	0	0	1	1	0	0	1	4	0	0	4	1	0	0	1	2	2	1	0	3	0	0	21	0	2141.14	G3TZX1;G3UCI6	G3TZX1	275	295	yes	no	3	0.0052283	72.359	1	1150800	1150800			146	167
GMKGHRGFSGLDGA	GPQGARGLPGTAGLPGMKGHRGFSGLDGAK	PGMKGHRGFSGLDGAKGDAGPAGPKGEPGS	P	G	M	G	A	K	1	1	0	1	0	0	0	5	1	0	1	1	1	1	0	1	0	0	0	0	0	0	14	0	1388.66	G3SSE0;G3UE48	G3SSE0	249	262	yes	no	3	0.0048495	88.163	2	181160000	181160000			147	27
GMKGHRGFSGLDGAKGDA	GPQGARGLPGTAGLPGMKGHRGFSGLDGAK	GHRGFSGLDGAKGDAGPAGPKGEPGSPGEN	P	G	M	D	A	G	2	1	0	2	0	0	0	6	1	0	1	2	1	1	0	1	0	0	0	0	0	0	18	1	1759.84	G3SSE0;G3UE48	G3SSE0	249	266	yes	no	3;4	0.0065246	69.935	3	137080000	137080000			148	27
GNIGFPGP	GRPGPIGPAGARGEPGNIGFPGPKGPAGDP	AGARGEPGNIGFPGPKGPAGDPGKNGDKGH	P	G	N	G	P	K	0	0	1	0	0	0	0	3	0	1	0	0	0	1	2	0	0	0	0	0	0	0	8	1	757.376	G3TIC0	G3TIC0	490	497	yes	yes	1	0.0021362	118.42	1	19573000	19573000			149	133
GNYILKVSVNP	ADIDCQWIDITDVKPGNYILKVSVNPSYLV	DVKPGNYILKVSVNPSYLVPESDYSNNVVR	P	G	N	N	P	S	0	0	2	0	0	0	0	1	0	1	1	1	0	0	1	1	0	0	1	2	0	0	11	0	1202.67	G3TEW9	G3TEW9	371	381	yes	yes	2	0.0018632	114.97	1	6230000	6230000			150	122
GPAGATGDRGEAGP	GRDGARGAPGAVGAPGPAGATGDRGEAGPA	PGPAGATGDRGEAGPAGSAGPAGPRGSPGE	P	G	P	G	P	A	3	1	0	1	0	0	1	5	0	0	0	0	0	0	2	0	1	0	0	0	0	0	14	4	1211.55	G3TIC0	G3TIC0	685	698	yes	yes	2	1.9353e-09	191.52	2	92859000	92859000			151	133
GPAGPKGEPGSP	GHRGFSGLDGAKGDAGPAGPKGEPGSPGEN	GDAGPAGPKGEPGSPGENGAPGQMGPRGLP	A	G	P	S	P	G	1	0	0	0	0	0	1	4	0	0	0	1	0	0	4	1	0	0	0	0	0	0	12	4	1049.51	G3SSE0;G3UE48	G3SSE0	267	278	yes	no	2	0.0035749	110.87	3	308440000	308440000			152	27
GPAGVRGP	GDRGETGPAGPAGPAGPAGVRGPAGPQGPR	AGPAGPAGPAGVRGPAGPQGPRGDKGETGE	A	G	P	G	P	A	1	1	0	0	0	0	0	3	0	0	0	0	0	0	2	0	0	0	0	1	0	0	8	2	709.387	G3SSE0;G3UE48	G3SSE0	1065	1072	yes	no	2	0.013337	88.734	1	16407000	16407000			153	27
GPAGVRGPAGP	GDRGETGPAGPAGPAGPAGVRGPAGPQGPR	AGPAGPAGVRGPAGPQGPRGDKGETGEQGD	A	G	P	G	P	Q	2	1	0	0	0	0	0	4	0	0	0	0	0	0	3	0	0	0	0	1	0	0	11	4	934.498	G3SSE0;G3UE48	G3SSE0	1065	1075	yes	no	2	1.9248e-08	184.89	1	236110000	236110000			154	27
GPALSYQKQQQYKHQMLHHQRDGPP	PPPPVMPGGGYGDWPGPALSYQKQQQYKHQ	QYKHQMLHHQRDGPPGLVPMELDSPPESPP	P	G	P	P	P	G	1	1	0	1	0	6	0	2	3	0	2	2	1	0	3	1	0	0	2	0	0	0	25	3	2971.46	G3TSF1;G3T9L6	G3TSF1	101	125	yes	no	4	0.01585	45.784	1	41429000	41429000			155	104
GPDGKTGPPGP	GLPGAKGLTGSPGSPGPDGKTGPPGPAQDG	PGSPGPDGKTGPPGPAQDGRPGPPGPPGAR	P	G	P	G	P	A	0	0	0	1	0	0	0	4	0	0	0	1	0	0	4	0	1	0	0	0	0	0	11	3	978.477	G3SSE0	G3SSE0	535	545	yes	yes	2	0.014682	79.986	1	6811700	6811700			156	27
GPEGLRGIP	GKTGPVGPQGPSGKPGPEGLRGIPGPVGEQ	GPSGKPGPEGLRGIPGPVGEQGLPGAAGQD	P	G	P	I	P	G	0	1	0	0	0	0	1	3	0	1	1	0	0	0	2	0	0	0	0	0	0	0	9	1	894.492	G3T9F6	G3T9F6	1402	1410	yes	yes	2	0.0067311	117.72	1	42094000	42094000			157	102
GPESPIFLP	QGSLMPLAIQLSQTPGPESPIFLPTDCDWD	QLSQTPGPESPIFLPTDCDWDWLLAKTWVR	P	G	P	L	P	T	0	0	0	0	0	0	1	1	0	1	1	0	0	1	3	1	0	0	0	0	0	0	9	2	955.501	G3U763;G3SQ87	G3U763	329	337	yes	no	2	0.016269	83.801	1	1692200000	1692200000			158	22
GPFGPRGPPGP	GPPGPNGEQGSAGIPGPFGPRGPPGPVGPS	AGIPGPFGPRGPPGPVGPSGKEGNPGPLGP	P	G	P	G	P	V	0	1	0	0	0	0	0	4	0	0	0	0	0	1	5	0	0	0	0	0	0	0	11	4	1034.53	G3SY10;G3TS89	G3SY10	1129	1139	yes	no	2	0.0062722	161.11	1	188610000	188610000			159	48
GPGLGSGPGSQPGP	______________________________	AGPGLGSGPGSQPGPQSSPLCPEHGQPLRW	A	G	P	G	P	Q	0	0	0	0	0	1	0	6	0	0	1	0	0	0	4	2	0	0	0	0	0	0	14	3	1163.56	G3T0F2	G3T0F2	3	16	yes	yes	2	0.013003	76.943	1	0	0			160	59
GPGPEPGPSQP	VTSCSEEPTKISPTPGPGPEPGPSQPSEYY	SPTPGPGPEPGPSQPSEYYLFQKPEIQPEE	P	G	P	Q	P	S	0	0	0	0	0	1	1	3	0	0	0	0	0	0	5	1	0	0	0	0	0	0	11	4	1018.47	G3SQH2;G3TWY1	G3SQH2	438	448	yes	no	2	0.0035365	119.21	1	41646000	41646000			161	24
GPIGNVGAP	GDAGPPGPAGPTGAPGPIGNVGAPGPKGAR	GPTGAPGPIGNVGAPGPKGARGSAGPPGAT	P	G	P	A	P	G	1	0	1	0	0	0	0	3	0	1	0	0	0	0	2	0	0	0	0	1	0	0	9	2	780.413	G3SSE0;G3UE48	G3SSE0	837	845	yes	no	1;2	0.0036146	121.68	2	151530000	151530000			162	27
GPIGNVGAPGP	GDAGPPGPAGPTGAPGPIGNVGAPGPKGAR	TGAPGPIGNVGAPGPKGARGSAGPPGATGF	P	G	P	G	P	K	1	0	1	0	0	0	0	4	0	1	0	0	0	0	3	0	0	0	0	1	0	0	11	3	934.487	G3SSE0;G3UE48	G3SSE0	837	847	yes	no	2	3.9123e-05	173.93	1	1783100000	1783100000			163	27
GPIGNVGAPGPKGA	GDAGPPGPAGPTGAPGPIGNVGAPGPKGAR	PGPIGNVGAPGPKGARGSAGPPGATGFPGA	P	G	P	G	A	R	2	0	1	0	0	0	0	5	0	1	0	1	0	0	3	0	0	0	0	1	0	0	14	4	1190.64	G3SSE0;G3UE48	G3SSE0	837	850	yes	no	2	6.2103e-14	204.07	1	29561000	29561000			164	27
GPIGPAGA	GKEGPAGLPGIDGRPGPIGPAGARGEPGNI	PGIDGRPGPIGPAGARGEPGNIGFPGPKGP	P	G	P	G	A	R	2	0	0	0	0	0	0	3	0	1	0	0	0	0	2	0	0	0	0	0	0	0	8	3	638.339	G3TIC0	G3TIC0	478	485	yes	yes	1	0.0092972	81.219	1	22265000	22265000			165	133
GPIGPPGPRGRTGDA	GSAGAPGKDGLNGLPGPIGPPGPRGRTGDA	GPIGPPGPRGRTGDAGPVGPPGPPGPPGPP	P	G	P	D	A	G	1	2	0	1	0	0	0	5	0	1	0	0	0	0	4	0	1	0	0	0	0	0	15	4	1403.73	G3SSE0;G3UE48	G3SSE0	1146	1160	yes	no	3	0.014103	84.753	1	276740000	276740000			166	27
GPIHIGGPPGFGSSSGKPGP	MSGPPAFGPGPGPGPGPIHIGGPPGFGSSS	GGPPGFGSSSGKPGPTVIKVQNMPFTVSID	P	G	P	G	P	T	0	0	0	0	0	0	0	7	1	2	0	1	0	1	5	3	0	0	0	0	0	0	20	4	1801.91	G3T5F4	G3T5F4	833	852	yes	yes	4	0.017419	45.384	1	98195000	98195000			167	89
GPKGADGSPGKDGPRGLTGP	GAAGLPGPKGDRGDAGPKGADGSPGKDGPR	DGSPGKDGPRGLTGPIGPPGPAGAPGDKGE	A	G	P	G	P	I	1	1	0	2	0	0	0	7	0	0	1	2	0	0	4	1	1	0	0	0	0	0	20	4	1819.92	G3SSE0;G3UE48	G3SSE0	735	754	yes	no	3;4	4.5443e-64	252.41	8	1471600000	1471600000			168	27
GPKGEIGP	GPIGSAGPPGFPGAPGPKGEIGPVGNPGPS	PGFPGAPGPKGEIGPVGNPGPSGPAGPRGE	P	G	P	G	P	V	0	0	0	0	0	0	1	3	0	1	0	1	0	0	2	0	0	0	0	0	0	0	8	1	753.402	G3TIC0	G3TIC0	262	269	yes	yes	2	0.010066	97.602	1	18834000	18834000			169	133
GPKGEIGPVGNP	GPIGSAGPPGFPGAPGPKGEIGPVGNPGPS	GAPGPKGEIGPVGNPGPSGPAGPRGEAGLP	P	G	P	N	P	G	0	0	1	0	0	0	1	4	0	1	0	1	0	0	3	0	0	0	0	1	0	0	12	2	1120.59	G3TIC0	G3TIC0	262	273	yes	yes	2	6.7793e-21	194.06	5	622300000	622300000			170	133
GPKGEIGPVGNPGP	GPIGSAGPPGFPGAPGPKGEIGPVGNPGPS	PGPKGEIGPVGNPGPSGPAGPRGEAGLPGV	P	G	P	G	P	S	0	0	1	0	0	0	1	5	0	1	0	1	0	0	4	0	0	0	0	1	0	0	14	3	1274.66	G3TIC0	G3TIC0	262	275	yes	yes	2	6.4751e-16	208.63	3	322340000	322340000			171	133
GPKGESIRGQPGP	GPPGPPGPPGYPGIPGPKGESIRGQPGPPG	IPGPKGESIRGQPGPPGPQGPPGIGYEGRQ	P	G	P	G	P	P	0	1	0	0	0	1	1	4	0	1	0	1	0	0	3	1	0	0	0	0	0	0	13	2	1278.67	G3TIV6	G3TIV6	1363	1375	yes	yes	3	0.018023	46.378	1	72803000	72803000			172	136
GPLRQMQECAKRIAKVSA	QENSSEMPKLTEQLAGPLRQMQECAKRIAK	RQMQECAKRIAKVSAEAKLEIDEESYLSSF	A	G	P	S	A	E	3	2	0	0	1	2	1	1	0	1	1	2	1	0	1	1	0	0	0	1	0	0	18	3	2042.09	G3T5Q8;G3UMM5	G3T5Q8	929	946	yes	no	3	0.0044891	80.706	1	5418300000	5418300000			173	92
GPMGLMGP	NFAAQYDAKGIGLGPGPMGLMGPRGPPGAT	KGIGLGPGPMGLMGPRGPPGATGPPGSPGF	P	G	P	G	P	R	0	0	0	0	0	0	0	3	0	0	1	0	2	0	2	0	0	0	0	0	0	0	8	1	758.346	G3TIC0	G3TIC0	91	98	yes	yes	2	0.0087502	100.91	2	20772000	20772000			174	133
GPMGLMGPRGPPGA	NFAAQYDAKGIGLGPGPMGLMGPRGPPGAT	PGPMGLMGPRGPPGATGPPGSPGFQGPPGE	P	G	P	G	A	T	1	1	0	0	0	0	0	5	0	0	1	0	2	0	4	0	0	0	0	0	0	0	14	4	1293.63	G3TIC0	G3TIC0	91	104	yes	yes	2	0.00030142	151.44	2	201770000	201770000			175	133
GPMGPSGP	SYGYDEKSAGGISVPGPMGPSGPRGLPGPP	AGGISVPGPMGPSGPRGLPGPPGAPGPQGF	P	G	P	G	P	R	0	0	0	0	0	0	0	3	0	0	0	0	1	0	3	1	0	0	0	0	0	0	8	2	698.306	G3SSE0;G3UE48	G3SSE0	165	172	yes	no	1	3.0904e-10	189.46	1	165370000	165370000			176	27
GPMGPSGPRGLP	SYGYDEKSAGGISVPGPMGPSGPRGLPGPP	SVPGPMGPSGPRGLPGPPGAPGPQGFQGPP	P	G	P	L	P	G	0	1	0	0	0	0	0	4	0	0	1	0	1	0	4	1	0	0	0	0	0	0	12	3	1121.57	G3SSE0;G3UE48	G3SSE0	165	176	yes	no	2	0.00029581	169.92	4	3198200000	3198200000			177	27
GPMPLGMPP	PVLPLPPVHPSIPPPGPMPLGMPPMSKPPP	PSIPPPGPMPLGMPPMSKPPPVQQTVDYGH	P	G	P	P	P	M	0	0	0	0	0	0	0	2	0	0	1	0	2	0	4	0	0	0	0	0	0	0	9	3	895.43	G3TSF1;G3T9L6	G3TSF1	849	857	yes	no	2	0.012727	71.067	1	26592000	26592000			178	104
GPPGAAGKEGLRGP	GRTGPPGPAGITGPPGPPGAAGKEGLRGPR	PGPPGAAGKEGLRGPRGDQGPVGRTGETGA	P	G	P	G	P	R	2	1	0	0	0	0	1	5	0	0	1	1	0	0	3	0	0	0	0	0	0	0	14	4	1262.67	G3TIC0	G3TIC0	808	821	yes	yes	3	0.0016304	112.08	1	122260000	122260000			179	133
GPPGERGGPGSRGFP	GKRGARGEPGPTGLPGPPGERGGPGSRGFP	GPPGERGGPGSRGFPGADGVAGPKGPAGER	P	G	P	F	P	G	0	2	0	0	0	0	1	6	0	0	0	0	0	1	4	1	0	0	0	0	0	0	15	3	1423.7	G3SSE0;G3UE48	G3SSE0	469	483	yes	no	2;3	2.2823e-30	168.83	4	2732800000	2732800000			181	27
GPPGESGREGAP	GERGPPGPAGPPGLAGPPGESGREGAPGAE	GLAGPPGESGREGAPGAEGSPGRDGSPGPK	A	G	P	A	P	G	1	1	0	0	0	0	2	4	0	0	0	0	0	0	3	1	0	0	0	0	0	0	12	3	1109.51	G3SSE0;G3UE48	G3SSE0	993	1004	yes	no	2	0.0064851	116.77	1	43893000	43893000			182	27
GPPGFQGLP	GLQGVQGGKGEQGPAGPPGFQGLPGPSGTA	GEQGPAGPPGFQGLPGPSGTAGEAGKPGER	A	G	P	L	P	G	0	0	0	0	0	1	0	3	0	0	1	0	0	1	3	0	0	0	0	0	0	0	9	2	868.444	G3TIC0	G3TIC0	550	558	yes	yes	2	0.0039719	106.76	1	28391000	28391000			183	133
GPPGQQGPPGP	GPHGFPGPPGEKGLPGPPGQQGPPGPPGSR	KGLPGPPGQQGPPGPPGSRGEPGPPADAEA	P	G	P	G	P	P	0	0	0	0	0	2	0	4	0	0	0	0	0	0	5	0	0	0	0	0	0	0	11	4	987.477	G3STP4	G3STP4	1105	1115	yes	yes	2	0.0018155	132.29	1	273570000	273570000			184	30
GPPGSIGIRGQP	GKLGPLGAPGEDGRPGPPGSIGIRGQPGSM	GRPGPPGSIGIRGQPGSMGLPGPKGSSGDL	P	G	P	Q	P	G	0	1	0	0	0	1	0	4	0	2	0	0	0	0	3	1	0	0	0	0	0	0	12	2	1134.61	G3SY10;G3TS89	G3SY10	559	570	yes	no	2	3.7248e-05	123.35	1	0	0			185	48
GPPGSPGQKGFPGP	FCEAIKGEKGERGFPGPPGSPGQKGFPGPE	PGPPGSPGQKGFPGPEGLPGPQGPKGSPGL	P	G	P	G	P	E	0	0	0	0	0	1	0	5	0	0	0	1	0	1	5	1	0	0	0	0	0	0	14	4	1278.64	G3T7S2	G3T7S2	53	66	yes	yes	2	0.0037146	100.02	2	140990000	140990000			186	98
GPPSGAFDFSFLP	GPVGPPGPPGPPGPPGPPSGAFDFSFLPQP	PPGPPSGAFDFSFLPQPPQEKAHDGGRYYR	P	G	P	L	P	Q	1	0	0	1	0	0	0	2	0	0	1	0	0	3	3	2	0	0	0	0	0	0	13	3	1337.63	G3SSE0;G3UE48	G3SSE0	1176	1188	yes	no	2	6.8287e-09	194.2	10	3552600000	3552600000			187	27
GPQGFQGPP	GPSGPRGLPGPPGAPGPQGFQGPPGEPGEP	GPPGAPGPQGFQGPPGEPGEPGASGPMGPR	P	G	P	P	P	G	0	0	0	0	0	2	0	3	0	0	0	0	0	1	3	0	0	0	0	0	0	0	9	2	883.419	G3SSE0;G3UE48	G3SSE0	183	191	yes	no	2	0.00296	129.96	3	67497000	67497000			188	27
GPQGFQGPPGEP	GPSGPRGLPGPPGAPGPQGFQGPPGEPGEP	GAPGPQGFQGPPGEPGEPGASGPMGPRGPP	P	G	P	E	P	G	0	0	0	0	0	2	1	4	0	0	0	0	0	1	4	0	0	0	0	0	0	0	12	3	1166.54	G3SSE0;G3UE48	G3SSE0	183	194	yes	no	2	0.00084246	137.84	4	131220000	131220000			189	27
GPQGFQGPPGEPGEP	GPSGPRGLPGPPGAPGPQGFQGPPGEPGEP	GPQGFQGPPGEPGEPGASGPMGPRGPPGPP	P	G	P	E	P	G	0	0	0	0	0	2	2	5	0	0	0	0	0	1	5	0	0	0	0	0	0	0	15	4	1449.65	G3SSE0;G3UE48	G3SSE0	183	197	yes	no	2	1.8107e-54	248.45	8	406740000	406740000			190	27
GPQGIGGQRGVVGLP	GSPGADGPAGAPGTPGPQGIGGQRGVVGLP	GPQGIGGQRGVVGLPGQRGERGFPGLPGPS	P	G	P	L	P	G	0	1	0	0	0	2	0	6	0	1	1	0	0	0	2	0	0	0	0	2	0	0	15	1	1390.77	G3SSE0;G3UE48	G3SSE0	936	950	yes	no	2	2.3814e-31	229.17	4	212830000	212830000			191	27
GPQGIGGQRGVVGLPGQRGERGFP	GSPGADGPAGAPGTPGPQGIGGQRGVVGLP	GVVGLPGQRGERGFPGLPGPSGEPGKQGPS	P	G	P	F	P	G	0	3	0	0	0	3	1	9	0	1	1	0	0	1	3	0	0	0	0	2	0	0	24	2	2375.26	G3SSE0;G3UE48	G3SSE0	936	959	yes	no	4	1.409e-10	167.16	5	268970000	268970000			192	27
GPQGIGGQRGVVGLPGQRGERGFPGLP	GSPGADGPAGAPGTPGPQGIGGQRGVVGLP	GLPGQRGERGFPGLPGPSGEPGKQGPSGSS	P	G	P	L	P	G	0	3	0	0	0	3	1	10	0	1	2	0	0	1	4	0	0	0	0	2	0	0	27	3	2642.42	G3SSE0;G3UE48	G3SSE0	936	962	yes	no	3;4	1.407e-15	176.77	8	379030000	379030000			193	27
GPQGILGPP	GSSGEPGTAGPPGTPGPQGILGPPGILGLP	GPPGTPGPQGILGPPGILGLPGSRGERGLP	P	G	P	P	P	G	0	0	0	0	0	1	0	3	0	1	1	0	0	0	3	0	0	0	0	0	0	0	9	2	834.46	G3TIC0	G3TIC0	862	870	yes	yes	1;2	8.1359e-08	170.17	4	5281700000	5281700000			194	133
GPQGILGPPGILGLP	GSSGEPGTAGPPGTPGPQGILGPPGILGLP	GPQGILGPPGILGLPGSRGERGLPGVAGAV	P	G	P	L	P	G	0	0	0	0	0	1	0	5	0	2	3	0	0	0	4	0	0	0	0	0	0	0	15	3	1384.81	G3TIC0	G3TIC0	862	876	yes	yes	2	0.00038963	136.99	3	38468000	38468000			195	133
GPQGILGPPGILGLPGSRGERGLP	GSSGEPGTAGPPGTPGPQGILGPPGILGLP	GILGLPGSRGERGLPGVAGAVGEPGPLGIA	P	G	P	L	P	G	0	2	0	0	0	1	1	8	0	2	4	0	0	0	5	1	0	0	0	0	0	0	24	4	2294.29	G3TIC0	G3TIC0	862	885	yes	yes	3	8.4454e-42	227.8	2	430200000	430200000			196	133
GPQGPKGDQGIP	SDQGDSGNPGFPGIPGPQGPKGDQGIPGFS	GIPGPQGPKGDQGIPGFSGPPGELGLKGMR	P	G	P	I	P	G	0	0	0	1	0	2	0	4	0	1	0	1	0	0	3	0	0	0	0	0	0	0	12	2	1149.58	G3SPA5;G3TVM2	G3SPA5	1255	1266	yes	no	2	0.015324	79.906	1	17971000	17971000			197	15
GPQGPLGPAGKHGNRGEP	GYPGNAGPVGTAGAPGPQGPLGPAGKHGNR	GPLGPAGKHGNRGEPGPAGSVGPVGAVGPR	P	G	P	E	P	G	1	1	1	0	0	1	1	6	1	0	1	1	0	0	4	0	0	0	0	0	0	0	18	4	1724.87	G3TIC0	G3TIC0	964	981	yes	yes	3;4	3.2925e-05	152.71	6	637110000	637110000			198	133
GPQGPPGPHGLP	GEIGPKGEIGPMGIPGPQGPPGPHGLPGIG	GIPGPQGPPGPHGLPGIGKPGGPGLPGQPG	P	G	P	L	P	G	0	0	0	0	0	1	0	4	1	0	1	0	0	0	5	0	0	0	0	0	0	0	12	4	1109.56	G3TQN8;G3UC98	G3TQN8	95	106	yes	no	2	0.002086	110.81	2	0	0			199	158
GPQTRADNSGKPQQP	DNPPKLSAESLDKNAGPQTRADNSGKPQQP	GPQTRADNSGKPQQPPGGFAPPTINRSIPC	A	G	P	Q	P	P	1	1	1	1	0	3	0	2	0	0	0	1	0	0	3	1	1	0	0	0	0	0	15	3	1579.77	G3TII4	G3TII4	1397	1411	yes	yes	3	0.014748	55.414	1	153130000	153130000			200	134
GPRGLLGP	GDDGEVGPRGLPGEPGPRGLLGPKGPPGPP	RGLPGEPGPRGLLGPKGPPGPPGPPGVTGM	P	G	P	G	P	K	0	1	0	0	0	0	0	3	0	0	2	0	0	0	2	0	0	0	0	0	0	0	8	1	765.45	G3U7X8;G3T4M5;G3T9F6	G3U7X8	181	188	no	no	2	0.0076888	116	1	264430000	264430000			201	84;102
GPSGARGERGFP	GKPGEQGVPGDLGAPGPSGARGERGFPGER	GAPGPSGARGERGFPGERGVQGPPGPAGPR	P	G	P	F	P	G	1	2	0	0	0	0	1	4	0	0	0	0	0	1	2	1	0	0	0	0	0	0	12	2	1186.58	G3SSE0;G3UE48	G3SSE0	657	668	yes	no	2;3	4.0874e-05	179.51	3	2126300000	2126300000			202	27
GPSGGGYDFGYDGDFYRA	GPSGPPGPPGPPGPPGPSGGGYDFGYDGDF	GGGYDFGYDGDFYRADQPRSPPSLRPKDYE	P	G	P	R	A	D	1	1	0	3	0	0	0	6	0	0	0	0	0	2	1	1	0	0	3	0	0	0	18	1	1899.77	G3TIC0	G3TIC0	1102	1119	yes	yes	2	1.0987e-123	368.3	3	50792000	50792000			203	133
GPSGPKGEKGARGNDCVQISPDA	GSSGPKGGKGERGLPGPSGPKGEKGARGND	KGARGNDCVQISPDAPLQCAEGPKGEKGES	P	G	P	D	A	P	2	1	1	2	1	1	1	5	0	1	0	2	0	0	3	2	0	0	0	1	0	0	23	4	2296.09	G3T4V3	G3T4V3	346	368	yes	yes	3	0.013811	62.362	1	12044000000	12044000000			204	86
GPSGTAGEAGKPGERGIP	GEQGPAGPPGFQGLPGPSGTAGEAGKPGER	GTAGEAGKPGERGIPGEFGLPGPAGPRGER	P	G	P	I	P	G	2	1	0	0	0	0	2	6	0	1	0	1	0	0	3	1	1	0	0	0	0	0	18	4	1636.82	G3TIC0	G3TIC0	559	576	yes	yes	3	2.6636e-07	173.03	1	208840000	208840000			205	133
GPSQDDPLHPLNKLQEA	CRQAAAEQYHQVLCAGPSQDDPLHPLNKLQ	SQDDPLHPLNKLQEAWRSVHYPPETASIML	A	G	P	E	A	W	1	0	1	2	0	2	1	1	1	0	3	1	0	0	3	1	0	0	0	0	0	0	17	3	1857.92	G3T3Q9	G3T3Q9	138	154	yes	yes	3	0.017395	53.403	1	347130000	347130000			206	74
GPTGALLP	ENIRDLVGRNQDPAPGPTGALLPHEKDLIQ	RNQDPAPGPTGALLPHEKDLIQVHHLLLRG	P	G	P	L	P	H	1	0	0	0	0	0	0	2	0	0	2	0	0	0	2	0	1	0	0	0	0	0	8	2	724.412	G3TJI4	G3TJI4	260	267	yes	no	2	0.0093207	94.669	1	199920000	199920000			207	141
GPTGLPGPPGERGGP	GPAGEEGKRGARGEPGPTGLPGPPGERGGP	GPTGLPGPPGERGGPGSRGFPGADGVAGPK	P	G	P	G	P	G	0	1	0	0	0	0	1	6	0	0	1	0	0	0	5	0	1	0	0	0	0	0	15	4	1344.68	G3SSE0;G3UE48	G3SSE0	463	477	yes	no	2	0.00086127	158.04	1	69445000	69445000			208	27
GPVGIQGPP	GAPGSKGDAGAKGEPGPVGIQGPPGPAGEE	GAKGEPGPVGIQGPPGPAGEEGKRGARGEP	P	G	P	P	P	G	0	0	0	0	0	1	0	3	0	1	0	0	0	0	3	0	0	0	0	1	0	0	9	2	820.444	G3SSE0;G3UE48	G3SSE0	439	447	yes	no	1;2	0.00097139	144.9	2	67494000	67494000			209	27
GPVGIQGPPGP	GAPGSKGDAGAKGEPGPVGIQGPPGPAGEE	KGEPGPVGIQGPPGPAGEEGKRGARGEPGP	P	G	P	G	P	A	0	0	0	0	0	1	0	4	0	1	0	0	0	0	4	0	0	0	0	1	0	0	11	3	974.519	G3SSE0;G3UE48	G3SSE0	439	449	yes	no	1;2	0.00022911	166.17	4	2621700000	2621700000			210	27
GPVGIQGPPGPA	GAPGSKGDAGAKGEPGPVGIQGPPGPAGEE	GEPGPVGIQGPPGPAGEEGKRGARGEPGPT	P	G	P	P	A	G	1	0	0	0	0	1	0	4	0	1	0	0	0	0	4	0	0	0	0	1	0	0	12	4	1045.56	G3SSE0;G3UE48	G3SSE0	439	450	yes	no	2	0.0055979	104.37	1	27003000	27003000			211	27
GQHGDQGSPGSVGPAGPRGP	GFKGHNGLQGLPGLAGQHGDQGSPGSVGPA	QGSPGSVGPAGPRGPAGPSGPVGKDGRPGH	A	G	Q	G	P	A	1	1	0	1	0	2	0	7	1	0	0	0	0	0	4	2	0	0	0	1	0	0	20	4	1813.85	G3TIC0	G3TIC0	1036	1055	yes	yes	3	5.9841e-07	136.85	3	705790000	705790000			212	133
GQIGARGLP	GVKGEPGAPGENGTPGQIGARGLPGERGRV	GENGTPGQIGARGLPGERGRVGGPGPAGAR	P	G	Q	L	P	G	1	1	0	0	0	1	0	3	0	1	1	0	0	0	1	0	0	0	0	0	0	0	9	1	867.493	G3TIC0	G3TIC0	211	219	yes	yes	2	0.0069823	121.52	2	796790000	796790000			213	133
GQIGARGLPGERGRVGGPGP	GVKGEPGAPGENGTPGQIGARGLPGERGRV	RGLPGERGRVGGPGPAGARGSDGSVGPVGP	P	G	Q	G	P	A	1	3	0	0	0	1	1	8	0	1	1	0	0	0	3	0	0	0	0	1	0	0	20	3	1887.02	G3TIC0	G3TIC0	211	230	yes	yes	3;4	2.2848e-06	132.51	4	521240000	521240000			214	133
GQKGTKGNKGEHGPPGPPGP	GVAGEDGDKGEVGDPGQKGTKGNKGEHGPP	KGNKGEHGPPGPPGPIGPVGQPGTAGADGE	P	G	Q	G	P	I	0	0	1	0	0	1	1	7	1	0	0	3	0	0	5	0	1	0	0	0	0	0	20	4	1895.96	G3T3Y7	G3T3Y7	1071	1090	yes	yes	3	0.01469	47.09	1	36142000	36142000			215	77
GQMGPRGLPGERGRPGAP	GPKGEPGSPGENGAPGQMGPRGLPGERGRP	GPRGLPGERGRPGAPGPAGARGNDGATGAA	P	G	Q	A	P	G	1	3	0	0	0	1	1	6	0	0	1	0	1	0	4	0	0	0	0	0	0	0	18	4	1788.92	G3SSE0;G3UE48	G3SSE0	285	302	yes	no	4	0.01369	50.831	1	22824000	22824000			216	27
GQRGERGFP	GPQGIGGQRGVVGLPGQRGERGFPGLPGPS	GVVGLPGQRGERGFPGLPGPSGEPGKQGPS	P	G	Q	F	P	G	0	2	0	0	0	1	1	3	0	0	0	0	0	1	1	0	0	0	0	0	0	0	9	0	1002.5	G3SSE0;G3UE48;G3T4X7;G3U4I1	G3SSE0	951	959	no	no	2	0.0025474	115.71	2	174870000	174870000			217	27;87
GQRGERGFPGLP	GPQGIGGQRGVVGLPGQRGERGFPGLPGPS	GLPGQRGERGFPGLPGPSGEPGKQGPSGSS	P	G	Q	L	P	G	0	2	0	0	0	1	1	4	0	0	1	0	0	1	2	0	0	0	0	0	0	0	12	1	1269.66	G3SSE0;G3UE48;G3T4X7;G3U4I1	G3SSE0	951	962	no	no	2;3	0.00098123	119.6	4	1017300000	1017300000			218	27;87
GQSGAAGPTGPIGSRGP	GLPGPAGPRGERGPPGQSGAAGPTGPIGSR	SGAAGPTGPIGSRGPSGPPGPDGNKGEPGV	P	G	Q	G	P	S	2	1	0	0	0	1	0	6	0	1	0	0	0	0	3	2	1	0	0	0	0	0	17	4	1465.73	G3TIC0	G3TIC0	595	611	yes	yes	2	1.2157e-24	214.11	2	235920000	235920000			219	133
GSAGAPGKDGLNGLP	GPSGASGPAGPRGPPGSAGAPGKDGLNGLP	GSAGAPGKDGLNGLPGPIGPPGPRGRTGDA	P	G	S	L	P	G	2	0	1	1	0	0	0	5	0	0	2	1	0	0	2	1	0	0	0	0	0	0	15	3	1309.66	G3SSE0;G3UE48	G3SSE0	1131	1145	yes	no	2	0.0061088	100.07	2	108740000	108740000			220	27
GSPGEKGEPGEKGDPGMEVPGP	GSPGEKGEKGETGQAGSPGEKGEPGEKGDP	EPGEKGDPGMEVPGPPGPEGPPGPLGLQGV	A	G	S	G	P	P	0	0	0	1	0	0	4	7	0	0	0	2	1	0	5	1	0	0	0	1	0	0	22	4	2106.95	G5E745	G5E745	388	409	yes	yes	3	3.4835e-07	93.5	1	821740000	821740000			221	189
GSPGNVGPAGKEGP	GRPGEPGVMGPRGLPGSPGNVGPAGKEGPA	PGSPGNVGPAGKEGPAGLPGIDGRPGPIGP	P	G	S	G	P	A	1	0	1	0	0	0	1	5	0	0	0	1	0	0	3	1	0	0	0	1	0	0	14	3	1222.59	G3TIC0	G3TIC0	454	467	yes	yes	2	0.00056554	145.01	3	336560000	336560000			222	133
GSPGRPGTPGNP	TAKGERGFPGADGPPGSPGRPGTPGNPGPK	GPPGSPGRPGTPGNPGPKGSPGWPGPRGET	P	G	S	N	P	G	0	1	1	0	0	0	0	4	0	0	0	0	0	0	4	1	1	0	0	0	0	0	12	3	1092.53	G3T402	G3T402	1301	1312	yes	yes	2	0.017481	80.688	1	145010000	145010000			223	78
GSRRMLSEPPSAGTTGIVRNGSSP	PKSDTTVTTERAIVPGSRRMLSEPPSAGTT	PSAGTTGIVRNGSSPAPSQTASKNLEQTPS	P	G	S	S	P	A	1	3	1	0	0	0	1	4	0	1	1	0	1	0	3	5	2	0	0	1	0	0	24	3	2413.21	G3TAR3	G3TAR3	120	143	yes	yes	3	0.018165	43.841	1	561350000	561350000			224	109
GSVGPAGP	GLPGLAGQHGDQGSPGSVGPAGPRGPAGPS	HGDQGSPGSVGPAGPRGPAGPSGPVGKDGR	P	G	S	G	P	R	1	0	0	0	0	0	0	3	0	0	0	0	0	0	2	1	0	0	0	1	0	0	8	2	640.318	G3TIC0	G3TIC0	1045	1052	yes	yes	1	0.0061076	87.582	1	191810000	191810000			225	133
GSVGPAGPRGP	GLPGLAGQHGDQGSPGSVGPAGPRGPAGPS	QGSPGSVGPAGPRGPAGPSGPVGKDGRPGH	P	G	S	G	P	A	1	1	0	0	0	0	0	4	0	0	0	0	0	0	3	1	0	0	0	1	0	0	11	3	950.493	G3TIC0	G3TIC0	1045	1055	yes	yes	2	0.0085596	156.51	1	138700000	138700000			226	133
GTAGPSGPGGLP	GPDGNKGEPGVVGAPGTAGPSGPGGLPGER	GAPGTAGPSGPGGLPGERGAAGIPGGKGEK	P	G	T	L	P	G	1	0	0	0	0	0	0	5	0	0	1	0	0	0	3	1	1	0	0	0	0	0	12	3	966.477	G3TIC0	G3TIC0	631	642	yes	yes	2	0.0063136	110.22	1	103780000	103780000			227	133
GVAGAPGLP	GANGLAGAKGAAGLPGVAGAPGLPGPRGIP	GAAGLPGVAGAPGLPGPRGIPGPVGAAGAT	P	G	V	L	P	G	2	0	0	0	0	0	0	3	0	0	1	0	0	0	2	0	0	0	0	1	0	0	9	3	737.407	G3TIC0	G3TIC0	316	324	yes	yes	1	0.010055	84.29	1	2050900000	2050900000			228	133
GVAGAVGEPGP	GILGLPGSRGERGLPGVAGAVGEPGPLGIA	RGLPGVAGAVGEPGPLGIAGPPGARGPPGA	P	G	V	G	P	L	2	0	0	0	0	0	1	4	0	0	0	0	0	0	2	0	0	0	0	2	0	0	11	3	909.456	G3TIC0	G3TIC0	886	896	yes	yes	2	0.00052445	167.82	1	111440000	111440000			229	133
GVKGEPGAPGENGTP	GHNGLDGLKGQPGAPGVKGEPGAPGENGTP	GVKGEPGAPGENGTPGQIGARGLPGERGRV	P	G	V	T	P	G	1	0	1	0	0	0	2	5	0	0	0	1	0	0	3	0	1	0	0	1	0	0	15	3	1365.65	G3TIC0	G3TIC0	196	210	yes	yes	2	0.0054619	103.88	5	100040000	100040000			231	133
GVMGPPGSRGASGP	GGPGSRGLPGADGRAGVMGPPGSRGASGPA	AGVMGPPGSRGASGPAGVRGPSGDSGRPGE	A	G	V	G	P	A	1	1	0	0	0	0	0	5	0	0	0	0	1	0	3	2	0	0	0	1	0	0	14	3	1225.59	G3TIC0	G3TIC0	415	428	yes	yes	2	2.4962e-05	172.61	2	1135400000	1135400000			233	133
GVMGPPGSRGASGPA	GGPGSRGLPGADGRAGVMGPPGSRGASGPA	GVMGPPGSRGASGPAGVRGPSGDSGRPGEP	A	G	V	P	A	G	2	1	0	0	0	0	0	5	0	0	0	0	1	0	3	2	0	0	0	1	0	0	15	4	1296.62	G3TIC0	G3TIC0	415	429	yes	yes	2	9.2421e-05	165.63	3	1229700000	1229700000			234	133
GVRGPAGPQGP	GETGPAGPAGPAGPAGVRGPAGPQGPRGDK	AGPAGVRGPAGPQGPRGDKGETGEQGDRGL	A	G	V	G	P	R	1	1	0	0	0	1	0	4	0	0	0	0	0	0	3	0	0	0	0	1	0	0	11	3	991.52	G3SSE0;G3UE48	G3SSE0	1068	1078	yes	no	2	0.0001916	172.11	1	90443000	90443000			235	27
GVRGPSGDSGRPGEP	GVMGPPGSRGASGPAGVRGPSGDSGRPGEP	GVRGPSGDSGRPGEPGVMGPRGLPGSPGNV	A	G	V	E	P	G	0	2	0	1	0	0	1	5	0	0	0	0	0	0	3	2	0	0	0	1	0	0	15	2	1423.68	G3TIC0	G3TIC0	430	444	yes	yes	3	0.0047413	88.421	1	15149000	15149000			236	133
GVSGQKGETGYGAPGRPGERGLPGA	GPRGFPGEKGTPGVPGVSGQKGETGYGAPG	YGAPGRPGERGLPGAQGPMGPPGPPGVGKR	P	G	V	G	A	Q	2	2	0	0	0	1	2	9	0	0	1	1	0	0	3	1	1	0	1	1	0	0	25	4	2354.17	G3TMQ3	G3TMQ3	183	207	yes	yes	5	0.014814	51.301	1	7141900	7141900			237	150
GVVGAPGTAGP	GPSGPPGPDGNKGEPGVVGAPGTAGPSGPG	KGEPGVVGAPGTAGPSGPGGLPGERGAAGI	P	G	V	G	P	S	2	0	0	0	0	0	0	4	0	0	0	0	0	0	2	0	1	0	0	2	0	0	11	3	881.461	G3TIC0	G3TIC0	625	635	yes	yes	2	9.4459e-05	121.52	2	27747000	27747000			238	133
GYGTGYFQYGLP	YDTYERPRSGSRYRPGYGTGYFQYGLPDLV	YRPGYGTGYFQYGLPDLVPDPYYIQASTYV	P	G	Y	L	P	D	0	0	0	0	0	1	0	4	0	0	1	0	0	1	1	0	1	0	3	0	0	0	12	0	1321.6	G3TEW9	G3TEW9	198	209	yes	yes	2	0.0012074	141.39	1	17309000	17309000			239	122
GYKGRVTGWGNLKETWTA	VCLPDKEPLSKLLQAGYKGRVTGWGNLKET	GRVTGWGNLKETWTASTSEVQPSVLQVVHL	A	G	Y	T	A	S	1	1	1	0	0	0	1	4	0	0	1	2	0	0	0	0	3	2	1	1	0	0	18	0	2023.03	G3T5I1	G3T5I1	497	514	yes	yes	3	0.0081717	67.43	2	9464100	9464100			240	90
HLRELHLDNNKLIKVP	NSISAVDNGSLANTPHLRELHLDNNKLIKV	LRELHLDNNKLIKVPGGLAEHKYIQVVYLH	P	H	L	V	P	G	0	1	2	1	0	0	1	0	2	1	4	2	0	0	1	0	0	0	0	1	0	0	16	0	1938.12	G3SYR8	G3SYR8	271	286	yes	yes	4	0.0012893	129.93	1	3849600	3849600			241	53
IAFSNYIHP	DNLDRDIALLKLKKPIAFSNYIHPVCLPDK	LKLKKPIAFSNYIHPVCLPDKEPLSKLLQA	P	I	A	H	P	V	1	0	1	0	0	0	0	0	1	2	0	0	0	1	1	1	0	0	1	0	0	0	9	1	1060.53	G3T5I1	G3T5I1	473	481	yes	yes	2	0.0031354	124.34	3	70731000	70731000			242	90
IDGYLSHTELAP	IFPVHWQFGQLDQHPIDGYLSHTELAPLRA	QHPIDGYLSHTELAPLRAPLIPMEHCTTRF	P	I	D	A	P	L	1	0	0	1	0	0	1	1	1	1	2	0	0	0	1	1	1	0	1	0	0	0	12	1	1314.65	G3TJT8	G3TJT8	243	254	yes	yes	2	0.0029395	127.56	1	6488500	6488500			243	144
IDGYLSHTELAPLRAP	IFPVHWQFGQLDQHPIDGYLSHTELAPLRA	DGYLSHTELAPLRAPLIPMEHCTTRFFETC	P	I	D	A	P	L	2	1	0	1	0	0	1	1	1	1	3	0	0	0	2	1	1	0	1	0	0	0	16	3	1751.92	G3TJT8	G3TJT8	243	258	yes	yes	3	4.9045e-07	176.4	2	27691000	27691000			244	144
IGNVGAP	AGPPGPAGPTGAPGPIGNVGAPGPKGARGS	GPTGAPGPIGNVGAPGPKGARGSAGPPGAT	P	I	G	A	P	G	1	0	1	0	0	0	0	2	0	1	0	0	0	0	1	0	0	0	0	1	0	0	7	1	626.339	G3SSE0;G3UE48	G3SSE0	839	845	yes	no	1	0.0062836	79.935	1	167840000	167840000			245	27
IGPPGEEGKRGP	AGPKGCSGPHGIQGPIGPPGEEGKRGPRGD	QGPIGPPGEEGKRGPRGDPGTVGPPGTVGE	P	I	G	G	P	R	0	1	0	0	0	0	2	4	0	1	0	1	0	0	3	0	0	0	0	0	0	0	12	2	1192.62	G3SY10;G3TS89	G3SY10	453	464	yes	no	3	0.0065657	85.288	1	24121000	24121000			246	48
IGSAGPPGFP	RGSDGSVGPVGPAGPIGSAGPPGFPGAPGP	GPAGPIGSAGPPGFPGAPGPKGEIGPVGNP	P	I	G	F	P	G	1	0	0	0	0	0	0	3	0	1	0	0	0	1	3	1	0	0	0	0	0	0	10	3	898.455	G3TIC0	G3TIC0	249	258	yes	yes	1;2	0.0017291	111.73	2	160420000	160420000			247	133
IINEKWVVTAA	QVLLNNGVDAFCGGAIINEKWVVTAAHCIE	CGGAIINEKWVVTAAHCIEPGVKITVVAGE	A	I	I	A	A	H	2	0	1	0	0	0	1	0	0	2	0	1	0	0	0	0	1	1	0	2	0	0	11	1	1242.7	G3TV86;G3SX39	G3TV86	229	239	yes	no	2	0.014805	90.108	1	3415200	3415200			248	41
IQSVYFFSGDKYYRVNLRTKRVDTVSPP	YDYDMDWLVPASCEPIQSVYFFSGDKYYRV	RVNLRTKRVDTVSPPYPRPIAQYWLGCPAP	P	I	Q	P	P	Y	0	3	1	2	0	1	0	1	0	1	1	2	0	2	2	3	2	0	3	4	0	0	28	1	3334.75	G3TMX5	G3TMX5	380	407	yes	yes	5	6.4004e-05	100.7	1	7661000	7661000			250	151
ISAAFRGLKSLEYLDLSFNQIAKLP	LTLVQLQHNQLKEEAISAAFRGLKSLEYLD	LEYLDLSFNQIAKLPSGLPVSLLTLYLDNN	A	I	S	L	P	S	3	1	1	1	0	1	1	1	0	2	5	2	0	2	1	3	0	0	1	0	0	0	25	3	2793.54	G3SYR5	G3SYR5	178	202	yes	yes	4	2.4155e-06	110.18	1	1758300	1758300			251	52
ISFLVTQLRP	STLTRSTTSSVWKEPISFLVTQLRPYTTYL	VWKEPISFLVTQLRPYTTYLFEVSAVTTEA	P	I	S	R	P	Y	0	1	0	0	0	1	0	0	0	1	2	0	0	1	1	1	1	0	0	1	0	0	10	0	1172.69	G3T3L7	G3T3L7	268	277	yes	yes	2	0.01641	49.418	1	625730	625730			252	72
ITFEVEEFVPCIPKHTQPYTIYNNHFYVYP	SYLPMKQFEASTKTPITFEVEEFVPCIPKH	TQPYTIYNNHFYVYPKCLKYDSQKSFAKAR	P	I	T	Y	P	K	0	0	2	0	1	1	3	0	2	3	0	1	0	3	4	0	3	0	4	3	0	0	30	3	3744.8	G3U7J1;G3SX17	G3U7J1	575	604	yes	no	4	0.013153	54.744	1	71923000	71923000			253	40
ITQEQCEARGCCYIPVRQGP	DVPPNSRFDCAPEAAITQEQCEARGCCYIP	CEARGCCYIPVRQGPQGPPVGQPWCFFPPS	A	I	T	G	P	Q	1	2	0	0	3	3	2	2	0	2	0	0	0	0	2	0	1	0	1	1	0	0	20	2	2421.1	G3TQF9	G3TQF9	88	107	yes	yes	3	0.017071	43.794	1	210100000	210100000			254	155
KAAVDYINAHVLHGYKHVLNQIDEVKVWSP	YREPNCDDPETEQVAKAAVDYINAHVLHGY	KHVLNQIDEVKVWSPDPTREVFELELDTLE	A	K	A	S	P	D	3	0	2	2	0	1	1	1	3	2	2	3	0	0	1	1	0	1	2	5	0	0	30	3	3442.82	G3T019	G3T019	42	71	yes	yes	4;5	4.2986e-16	147.16	3	8377200	8377200			255	57
KDIEQFSTYDFIP	NEQPRVMGENQTSSAKDIEQFSTYDFIPSP	SAKDIEQFSTYDFIPSPKLKPSQGMPVKDD	A	K	D	I	P	S	0	0	0	2	0	1	1	0	0	2	0	1	0	2	1	1	1	0	1	0	0	0	13	0	1601.76	G3SXH6	G3SXH6	678	690	yes	yes	2	0.017872	57.598	1	2760100	2760100			256	45
KDIFLGTFLYEYSRRHP	DYVEDKDVCKNYQEAKDIFLGTFLYEYSRR	IFLGTFLYEYSRRHPEYSAFLLLRIAKEYE	A	K	D	H	P	E	0	2	0	1	0	0	1	1	1	1	2	1	0	2	1	1	1	0	2	0	0	0	17	0	2141.11	G3SMX8	G3SMX8	348	364	yes	yes	3;4	6.6389e-08	179.81	2	32036000	32036000			257	12
KDLRWLYLSENA	NNKIRELRAGAFQGAKDLRWLYLSENALNT	QGAKDLRWLYLSENALNTLQPAALDDVENL	A	K	D	N	A	L	1	1	1	1	0	0	1	0	0	0	3	1	0	0	0	1	0	1	1	0	0	0	12	0	1506.78	G3T3V1	G3T3V1	171	182	yes	yes	3	0.013529	40.066	2	7298000	7298000			258	76
KDLRWLYLSENALNTLQP	NNKIRELRAGAFQGAKDLRWLYLSENALNT	RWLYLSENALNTLQPAALDDVENLAKFHLD	A	K	D	Q	P	A	1	1	2	1	0	1	1	0	0	0	5	1	0	0	1	1	1	1	1	0	0	0	18	1	2173.15	G3T3V1	G3T3V1	171	188	yes	yes	3	5.1044e-05	123.41	1	2921600	2921600			259	76
KGADGSPGKDGPRGLTGP	AGLPGPKGDRGDAGPKGADGSPGKDGPRGL	DGSPGKDGPRGLTGPIGPPGPAGAPGDKGE	P	K	G	G	P	I	1	1	0	2	0	0	0	6	0	0	1	2	0	0	3	1	1	0	0	0	0	0	18	3	1665.84	G3SSE0;G3UE48	G3SSE0	737	754	yes	no	3;4	4.9942e-08	180.32	4	585980000	585980000			260	27
KGDRGETGPSGPPGAP	PGAEGSPGRDGSPGPKGDRGETGPSGPPGA	GDRGETGPSGPPGAPGAPGAPGPVGPAGKS	P	K	G	A	P	G	1	1	0	1	0	0	1	5	0	0	0	1	0	0	4	1	1	0	0	0	0	0	16	4	1478.71	G3SSE0;G3UE48	G3SSE0	1019	1034	yes	no	3	0.010557	71.08	1	90311000	90311000			261	27
KGENGPVGPTGP	AGQAGAKGERGTKGPKGENGPVGPTGPVGA	KGPKGENGPVGPTGPVGAAGPAGPNGPPGP	P	K	G	G	P	V	0	0	1	0	0	0	1	4	0	0	0	1	0	0	3	0	1	0	0	1	0	0	12	2	1108.55	G3TIC0	G3TIC0	747	758	yes	yes	2	0.0010969	155.57	1	76734000	76734000			262	133
KGEPGIPGEQGLQGPPGIP	KGLPGLPGAPGLLGPKGEPGIPGEQGLQGP	GIPGEQGLQGPPGIPGITGPSGPIGPPGIP	P	K	G	I	P	G	0	0	0	0	0	2	2	6	0	2	1	1	0	0	5	0	0	0	0	0	0	0	19	4	1826.95	G3TQN8;G3UC98	G3TQN8	383	401	yes	no	2	0.01138	81.565	1	53540000	53540000			263	158
KGEPGSPGENGAPGQMGP	SGLDGAKGDAGPAGPKGEPGSPGENGAPGQ	PGSPGENGAPGQMGPRGLPGERGRPGAPGP	P	K	G	G	P	R	1	0	1	0	0	1	2	6	0	0	0	1	1	0	4	1	0	0	0	0	0	0	18	4	1665.74	G3SSE0;G3UE48	G3SSE0	272	289	yes	no	2	3.6284e-89	255.15	4	192650000	192650000			264	27
KGPAGDPGKNGDKGHAGLA	AGARGEPGNIGFPGPKGPAGDPGKNGDKGH	GDPGKNGDKGHAGLAGPRGAPGPDGNNGAQ	P	K	G	L	A	G	3	0	1	2	0	0	0	6	1	0	1	3	0	0	2	0	0	0	0	0	0	0	19	4	1745.88	G3TIC0	G3TIC0	498	516	yes	yes	3;4	0.0029495	83.948	3	20921000	20921000			266	133
KIDALKDTVLA	TECCHADDKAACLKPKIDALKDTVLASAAR	CLKPKIDALKDTVLASAARQRLKCANIHKF	P	K	I	L	A	S	2	0	0	2	0	0	0	0	0	1	2	2	0	0	0	0	1	0	0	1	0	0	11	1	1185.7	G3SMX8	G3SMX8	206	216	yes	yes	2	0.00075589	160.97	1	3482500	3482500			267	12
KLIRDVWGIEGP	YCYELDEKAVRPGYPKLIRDVWGIEGPIDA	GYPKLIRDVWGIEGPIDAAFTRINCQGKTY	P	K	L	G	P	I	0	1	0	1	0	0	1	2	0	2	1	1	0	0	1	0	0	1	0	1	0	0	12	0	1381.77	G3TMX5;CON__Q3ZBS7	G3TMX5	191	202	yes	no	2;3	0.00011882	202.96	2	221830000	221830000			268	151
LAAFNAQSNGSYYKIVEVSRA	APFNDTKVVHAVEAALAAFNAQSNGSYYKI	QSNGSYYKIVEVSRAQLVLLPPSAYVEFAV	A	L	A	R	A	Q	4	1	2	0	0	1	1	1	0	1	1	1	0	1	0	3	0	0	2	2	0	0	21	3	2287.16	G3T019	G3T019	168	188	yes	yes	3	1.9827e-06	153.21	2	21331000	21331000			269	57
LACLVANYFP	PLAPGCGTTPESKVALACLVANYFPEPVTV	ESKVALACLVANYFPEPVTVSWNSGALSGA	A	L	A	F	P	E	2	0	1	0	1	0	0	0	0	0	2	0	0	1	1	0	0	0	1	1	0	0	10	2	1166.58	G3U8J5;G3UNP6;G3U800;G3ULD6	G3U8J5	25	34	no	no	2	0.016822	75.311	1	832590	832590			270	174;173
LAPDSPDNDLRAGQFGVSA	LESYEAGISSRPCLALAPDSPDNDLRAGQF	SPDNDLRAGQFGVSARKPFTTLGEVAPVWV	A	L	A	S	A	R	3	1	1	3	0	1	0	2	0	0	2	0	0	1	2	2	0	0	0	1	0	0	19	4	1928.92	G3T274	G3T274	636	654	yes	yes	2	0.0087997	60.628	1	120500000	120500000			271	69
LCASFEENERKFFGVYLYEVARRHP	DNPALPPLVRPPADALCASFEENERKFFGV	KFFGVYLYEVARRHPYFYAPELIYYSEKYK	A	L	C	H	P	Y	2	3	1	0	1	0	4	1	1	0	2	1	0	3	1	1	0	0	2	2	0	0	25	2	3116.53	G3SMX8	G3SMX8	148	172	yes	yes	5	1.6124e-06	111.26	1	3054100	3054100			272	12
LDIGGADQEFGLDIGP	KTNKPSRLPILDIAPLDIGGADQEFGLDIG	DIGGADQEFGLDIGPVCFK___________	P	L	D	G	P	V	1	0	0	3	0	1	1	4	0	2	2	0	0	1	1	0	0	0	0	0	0	0	16	1	1615.77	G3TIC0	G3TIC0	1347	1362	yes	yes	2	3.2572e-09	139.86	1	0	0			273	133
LGAGTSPQHRS	NNRLESLCLSMTEHALGAGTSPQHRS____	TEHALGAGTSPQHRS_______________	A	L	G	R	S	-	1	1	0	0	0	1	0	2	1	0	1	0	0	0	1	2	1	0	0	0	0	0	11	2	1109.56	G3U2D4	G3U2D4	646	656	yes	yes	2	0.0092372	51.864	1	0	0			274	168
LGGLEPLDSNLSLPGAGPP	DRPFSAEAGTGGLEPLGGLEPLDSNLSLPG	EPLDSNLSLPGAGPPVLSLDLKPWRCQEPD	P	L	G	P	P	V	1	0	1	1	0	0	1	4	0	0	5	0	0	0	4	2	0	0	0	0	0	0	19	4	1802.94	G3U6J2;G3T6Y1	G3U6J2	648	666	yes	no	3	0.0076909	73.983	1	226030000	226030000			275	95
LGIAGPP	RGLPGVAGAVGEPGPLGIAGPPGARGPPGA	GAVGEPGPLGIAGPPGARGPPGAVGSPGVN	P	L	G	P	P	G	1	0	0	0	0	0	0	2	0	1	1	0	0	0	2	0	0	0	0	0	0	0	7	2	623.364	G3TIC0	G3TIC0	897	903	yes	yes	1	0.0016786	121.92	1	344910000	344910000			276	133
LGIAGPPGA	RGLPGVAGAVGEPGPLGIAGPPGARGPPGA	VGEPGPLGIAGPPGARGPPGAVGSPGVNGA	P	L	G	G	A	R	2	0	0	0	0	0	0	3	0	1	1	0	0	0	2	0	0	0	0	0	0	0	9	3	751.423	G3TIC0	G3TIC0	897	905	yes	yes	2	0.01515	98.54	1	8080100	8080100			277	133
LGIPGSSGFPGNP	RGAHGMPGKPGPMGPLGIPGSSGFPGNPGM	GPLGIPGSSGFPGNPGMKGEAGPTGARGPE	P	L	G	N	P	G	0	0	1	0	0	0	0	4	0	1	1	0	0	1	3	2	0	0	0	0	0	0	13	2	1198.6	G3SY10;G3TS89	G3SY10	330	342	yes	no	2	0.017565	57.249	1	4715200	4715200			278	48
LGLAGTTGSRGLAGLP	KGPPGPQGPPGAPGPLGLAGTTGSRGLAGL	GLAGTTGSRGLAGLPGMPGARGSPGPQGPK	P	L	G	L	P	G	2	1	0	0	0	0	0	5	0	0	4	0	0	0	1	1	2	0	0	0	0	0	16	2	1439.81	G3TH25	G3TH25	952	967	yes	yes	2	0.011747	119.39	1	4512100	4512100			279	127
LGPAGKHGNRGEP	AGPVGTAGAPGPQGPLGPAGKHGNRGEPGP	GPLGPAGKHGNRGEPGPAGSVGPVGAVGPR	P	L	G	E	P	G	1	1	1	0	0	0	1	4	1	0	1	1	0	0	2	0	0	0	0	0	0	0	13	2	1288.66	G3TIC0	G3TIC0	969	981	yes	yes	3	0.0061896	80.312	2	30385000	30385000			280	133
LGPAGKHGNRGEPGP	AGPVGTAGAPGPQGPLGPAGKHGNRGEPGP	LGPAGKHGNRGEPGPAGSVGPVGAVGPRGP	P	L	G	G	P	A	1	1	1	0	0	0	1	5	1	0	1	1	0	0	3	0	0	0	0	0	0	0	15	3	1442.74	G3TIC0	G3TIC0	969	983	yes	yes	3	0.0037326	100.11	5	43330000	43330000			281	133
LGQSSVP	DAQALPATLPAPDEALGQSSVPPATPEAIR	TLPAPDEALGQSSVPPATPEAIRPPSSTPG	A	L	G	V	P	P	0	0	0	0	0	1	0	1	0	0	1	0	0	0	1	2	0	0	0	1	0	0	7	0	686.36	G3UDI4;G3T473	G3UDI4	108	114	yes	no	1	0.012548	51.572	1	406540000	406540000			282	80
LIFMGRVANP	NRPFLVLIREVPLNALIFMGRVANPCVN__	VPLNALIFMGRVANPCVN____________	A	L	I	N	P	C	1	1	1	0	0	0	0	1	0	1	1	0	1	1	1	0	0	0	0	1	0	0	10	1	1116.61	G3SU45	G3SU45	440	449	yes	yes	2	0.016993	49.418	1	9222600	9222600			283	31
LIIFSVDGFRA	EIKAAECPVGFVRPPLIIFSVDGFRASYMK	VRPPLIIFSVDGFRASYMKKGSKVMPNIEK	P	L	I	R	A	S	1	1	0	1	0	0	0	1	0	2	1	0	0	2	0	1	0	0	0	1	0	0	11	0	1236.69	G3TJD5;G3TZQ1	G3TJD5	155	165	yes	no	2	0.017655	56.563	1	294030	294030			284	140
LLGYREP	CLAQLWDCHLASPSPLLGYREPNCDDPETE	CHLASPSPLLGYREPNCDDPETEQVAKAAV	P	L	L	E	P	N	0	1	0	0	0	0	1	1	0	0	2	0	0	0	1	0	0	0	1	0	0	0	7	0	846.46	G3T019	G3T019	24	30	yes	yes	2	0.0141	86.872	1	90027000	90027000			286	57
LLLLLFLRP	______________________________	SRLLPALLLLLFLRPSGPQGQGPGSGGPSG	A	L	L	R	P	S	0	1	0	0	0	0	0	0	0	0	6	0	0	1	1	0	0	0	0	0	0	0	9	0	1096.74	G3UCF5	G3UCF5	9	17	yes	yes	2	0.014493	83.801	1	4636700	4636700			287	177
LLTNERPGLDYGGYEPMDSGGGPSPGP	KALRLAKNDINEAVALLTNERPGLDYGGYE	GYEPMDSGGGPSPGPGGGFDPPPAYHEVVD	A	L	L	G	P	G	0	1	1	2	0	0	2	7	0	0	3	0	1	0	5	2	1	0	2	0	0	0	27	4	2732.24	G3UHF7;G3SMU6	G3UHF7	40	66	yes	no	3	0.016346	51.398	1	111840000	111840000			288	9
LNFLDLFRP	SRVVRNTVPFFFHEPLNFLDLFRPFSDLIQ	FFFHEPLNFLDLFRPFSDLIQQAQQAMDIS	P	L	N	R	P	F	0	1	1	1	0	0	0	0	0	0	3	0	0	2	1	0	0	0	0	0	0	0	9	0	1133.62	G3T7J1	G3T7J1	205	213	yes	yes	2	0.0038966	113.71	1	6956400	6956400			289	97
LNYLNIMSPWMCIWLVFGA	LIAMALDRYVAICKPLNYLNIMSPWMCIWL	NIMSPWMCIWLVFGAWVFGIIHSGFQLAFV	P	L	N	G	A	W	1	0	2	0	1	0	0	1	0	2	3	0	2	1	1	1	0	2	1	1	0	0	19	1	2327.13	G3UNQ6	G3UNQ6	130	148	yes	yes	3	0.013477	50.966	1	110700000	110700000			290	187
LPDETEVVEETVA	LCLAGRALAVPQQEALPDETEVVEETVAEV	EALPDETEVVEETVAEVAEVPVGANPVQVE	A	L	P	V	A	E	1	0	0	1	0	0	4	0	0	0	1	0	0	0	1	0	2	0	0	3	0	0	13	1	1429.68	G3TJT8	G3TJT8	24	36	yes	yes	2	0.016974	85.676	1	6967700	6967700			291	144
LPGPPGSP	GAGEQPPPPSARSTPLPGPPGSPRSSGGTP	PSARSTPLPGPPGSPRSSGGTPLHSPLHTP	P	L	P	S	P	R	0	0	0	0	0	0	0	2	0	0	1	0	0	0	4	1	0	0	0	0	0	0	8	3	720.381	G3T0J4;G3U4Z1	G3T0J4	501	508	yes	no	1	0.0099417	82.263	1	77737000	77737000			292	62
LPPTPSVPQSIP	GHFPWTVPSQEYSHPLPPTPSVPQSIPGLA	SHPLPPTPSVPQSIPGLAVRDWLDASQQPG	P	L	P	I	P	G	0	0	0	0	0	1	0	0	0	1	1	0	0	0	5	2	1	0	0	1	0	0	12	4	1231.68	G3T7I4;G3TRL6	G3T7I4	415	426	yes	no	3	0.01355	52.837	1	337190000	337190000			293	96
LQLRLLLRIP	LIGRIGTKIMPPALALQLRLLLRIPLYSFS	PPALALQLRLLLRIPLYSFSMVLVDKHGTD	A	L	Q	I	P	L	0	2	0	0	0	1	0	0	0	1	5	0	0	0	1	0	0	0	0	0	0	0	10	0	1233.83	G3SRF7	G3SRF7	410	419	yes	yes	3	0.0029566	93.649	1	2368600	2368600			294	26
LSKDLDFSKSVP	QGSPCLAWASSEAKALSKDLDFSKSVPLVE	AKALSKDLDFSKSVPLVENYCRNPDGDAEG	A	L	S	V	P	L	0	0	0	2	0	0	0	0	0	0	2	2	0	1	1	3	0	0	0	1	0	0	12	0	1334.71	G3T5I1	G3T5I1	246	257	yes	yes	2;3	0.0044656	123.11	3	77273000	77273000			295	90
LSTNSGLIGWVP	SLRKNLSIQRYAVIPLSTNSGLIGWVPHCD	VIPLSTNSGLIGWVPHCDTLHALIRDYREK	P	L	S	V	P	H	0	0	1	0	0	0	0	2	0	1	2	0	0	0	1	2	1	1	0	1	0	0	12	0	1242.66	G3TFL3	G3TFL3	2231	2242	yes	yes	3	0.01603	40.715	1	27440000	27440000			296	124
LTGSTSIIFFLPQKA	YGLDSDLNCKIAQLPLTGSTSIIFFLPQKA	LTGSTSIIFFLPQKATQNLTMIEESLTSEF	P	L	T	K	A	T	1	0	0	0	0	1	0	1	0	2	2	1	0	2	1	2	2	0	0	0	0	0	15	1	1621.91	G3TEY6	G3TEY6	267	281	yes	yes	2	3.4371e-10	194.5	2	14112000	14112000			298	123
LTILYYIGKTP	EASASPCCVSQDLEPLTILYYIGKTPKIEQ	DLEPLTILYYIGKTPKIEQLSNMIVKSCKC	P	L	T	T	P	K	0	0	0	0	0	0	0	1	0	2	2	1	0	0	1	0	2	0	2	0	0	0	11	0	1280.74	G3SQA9	G3SQA9	389	399	yes	yes	2	0.016675	68.371	1	1547500	1547500			299	23
LVDIMFNDFGEA	KTVLEIDTPKVEQVPLVDIMFNDFGEASQK	QVPLVDIMFNDFGEASQKFGFEVGPACFMG	P	L	V	E	A	S	1	0	1	2	0	0	1	1	0	1	1	0	1	2	0	0	0	0	0	1	0	0	12	0	1369.62	G3U7X8;G3T4M5	G3U7X8	1315	1326	yes	no	2	0.012034	66.435	2	14717000	14717000			300	84
LVGEPGP	KCPGPIITYHSVTVPLVGEPGPKEENVDVE	TYHSVTVPLVGEPGPKEENVDVEGLDPAPT	P	L	V	G	P	K	0	0	0	0	0	0	1	2	0	0	1	0	0	0	2	0	0	0	0	1	0	0	7	1	667.354	G3TB95	G3TB95	221	227	yes	yes	1	4.0345e-06	166.66	1	370460000	370460000			301	111
LVNLFILQLNNNKIRELRAGA	DHNKVTELPRGLLSPLVNLFILQLNNNKIR	LQLNNNKIRELRAGAFQGAKDLRWLYLSEN	P	L	V	G	A	F	2	2	4	0	0	1	1	1	0	2	5	1	0	1	0	0	0	0	0	1	0	0	21	1	2408.4	G3T3V1	G3T3V1	146	166	yes	yes	4	0.00017961	123.41	4	8184200	8184200			302	76
MEQFEQLFLP	SERHLILDFSEVMFAMEQFEQLFLPSFLSY	EVMFAMEQFEQLFLPSFLSYIENCFLIDDV	A	M	E	L	P	S	0	0	0	0	0	2	2	0	0	0	2	0	1	2	1	0	0	0	0	0	0	0	10	0	1280.61	G3TAG9	G3TAG9	418	427	yes	yes	2	0.015713	65.038	2	30209000	30209000			303	107
MSSYFVNSTFPVTLASGQESFLGQLPLYSSGYADP	______________________________	FLGQLPLYSSGYADPLRHYPTPYGPGPGQD	-	M	S	D	P	L	2	0	1	1	0	2	1	3	0	0	4	0	1	3	3	7	2	0	3	2	0	0	35	4	3759.77	G3TBL2	G3TBL2	1	35	yes	yes	4	0.014726	56.663	1	162650000	162650000			304	112
NEISILLLGVA	AQMKGKIARSTREMPNEISILLLGVAYFKG	REMPNEISILLLGVAYFKGQWVTKFDSRKT	P	N	E	V	A	Y	1	0	1	0	0	0	1	1	0	2	3	0	0	0	0	1	0	0	0	1	0	0	11	0	1140.68	G3TEY6	G3TEY6	200	210	yes	yes	2	0.00065926	155.07	2	131550000	131550000			305	123
NTAITQMTFLRLLSKEA	MNRGSQFVYGDHQSPNTAITQMTFLRLLSK	AITQMTFLRLLSKEASQNITYICKNSVGYM	P	N	T	E	A	S	2	1	1	0	0	1	1	0	0	1	3	1	1	1	0	1	3	0	0	0	0	0	17	1	1936.05	G3SY10;G3TS89	G3SY10	1340	1356	yes	no	3	0.0015098	113.33	2	11491000	11491000			306	48
PAGPGVP	______________________________	______________________________	A	P	A	V	P	G	1	0	0	0	0	0	0	2	0	0	0	0	0	0	3	0	0	0	0	1	0	0	7	3	593.317	G3UDG0;G3T993	G3UDG0	8	14	yes	no	1	0.0047816	104.48	1	191740000	191740000			307	100
PATPTFYDFSPYLGMVP	PGGGLFLPPTSPLGPPATPTFYDFSPYLGM	TPTFYDFSPYLGMVPPCRLYRARAGYLTTP	P	P	A	V	P	P	1	0	0	1	0	0	0	1	0	0	1	0	1	2	4	1	2	0	2	1	0	0	17	4	1901.89	G3TET7	G3TET7	598	614	yes	yes	3	0.014309	57.328	1	156860000	156860000			308	120
PGADKNHFLRP	RKLDFPVKDSEEPSAPGADKNHFLRPRGPG	EPSAPGADKNHFLRPRGPGEGTGKLFPFME	A	P	G	R	P	R	1	1	1	1	0	0	0	1	1	0	1	1	0	1	2	0	0	0	0	0	0	0	11	2	1250.65	G3UC84;G3SLE8;G3TU86	G3UC84	618	628	yes	no	3	0.017632	43.282	1	20796000	20796000			309	4
PGDQGPPGRPGQP	QPGHTNGIVECQQGPPGDQGPPGRPGQPGL	GPPGDQGPPGRPGQPGLTGEVGEKGQKGES	P	P	G	Q	P	G	0	1	0	1	0	2	0	4	0	0	0	0	0	0	5	0	0	0	0	0	0	0	13	4	1258.61	G3TNL4;G3TS62	G3TNL4	121	133	yes	no	2	0.012324	87.806	1	212110000	212110000			310	152
PGEKGEPGRQGLPGPP	RGPPGEPGPPGPVGPPGEKGEPGRQGLPGP	GEKGEPGRQGLPGPPGAPGLNAAGAISAAT	P	P	G	P	P	G	0	1	0	0	0	1	2	5	0	0	1	1	0	0	5	0	0	0	0	0	0	0	16	4	1571.81	G3TEF5	G3TEF5	90	105	yes	yes	2	0.0092752	55.754	1	0	0			311	117
PGERGGPGSRGFP	RGARGEPGPTGLPGPPGERGGPGSRGFPGA	GPPGERGGPGSRGFPGADGVAGPKGPAGER	P	P	G	F	P	G	0	2	0	0	0	0	1	5	0	0	0	0	0	1	3	1	0	0	0	0	0	0	13	2	1269.62	G3SSE0;G3UE48	G3SSE0	471	483	yes	no	2	5.7366e-21	156.01	3	0	0			312	27
PGERGPPGQAGP	AGAPGTPGGKGDSGAPGERGPPGQAGPPGV	SGAPGERGPPGQAGPPGVRGGAGPPGPEGG	A	P	G	G	P	P	1	1	0	0	0	1	1	4	0	0	0	0	0	0	4	0	0	0	0	0	0	0	12	4	1118.55	G3TH25	G3TH25	685	696	yes	yes	2	0.012415	73.248	1	13765000	13765000			313	127
PGFLGFPGTMGPPGP	PGLPGFPGPIGPPGPPGFLGFPGTMGPPGP	PGFLGFPGTMGPPGPKGHMGDNVIGRKGDL	P	P	G	G	P	K	0	0	0	0	0	0	0	5	0	0	1	0	1	2	5	0	1	0	0	0	0	0	15	4	1427.69	G3T7S2	G3T7S2	198	212	yes	yes	2	0.0095597	108.74	1	34487000	34487000			314	98
PGGASVQNAMQLEPHKA	AKHYQNCMEDMDGRAPGGASVQNAMQLEPH	GASVQNAMQLEPHKANGWRIPFNNHEGGCG	A	P	G	K	A	N	3	0	1	0	0	2	1	2	1	0	1	1	1	0	2	1	0	0	0	1	0	0	17	4	1733.85	G3TI39	G3TI39	104	120	yes	yes	3	0.017951	45.33	1	266010000	266010000			315	132
PGIPGLPGEP	DPGVPGVGLRGEMGPPGIPGLPGEPGYAKD	GEMGPPGIPGLPGEPGYAKDGLPGSPGPQG	P	P	G	E	P	G	0	0	0	0	0	0	1	3	0	1	1	0	0	0	4	0	0	0	0	0	0	0	10	3	932.497	G3T3G4	G3T3G4	583	592	yes	yes	2	0.0015832	88.734	1	0	0			316	71
PGKDGLNGLP	SGPAGPRGPPGSAGAPGKDGLNGLPGPIGP	GSAGAPGKDGLNGLPGPIGPPGPRGRTGDA	A	P	G	L	P	G	0	0	1	1	0	0	0	3	0	0	2	1	0	0	2	0	0	0	0	0	0	0	10	1	966.513	G3SSE0;G3UE48	G3SSE0	1136	1145	yes	no	2	0.010788	77.732	1	21168000	21168000			317	27
PGKRGPPGP	TGSPGPTGEPGPSGPPGKRGPPGPAGPEGR	PGPSGPPGKRGPPGPAGPEGRQGEKGAKGE	P	P	G	G	P	A	0	1	0	0	0	0	0	3	0	0	0	1	0	0	4	0	0	0	0	0	0	0	9	3	861.482	G3U7X8;G3T4M5	G3U7X8	892	900	yes	no	2	0.00060201	99.919	3	327080000	327080000			318	84
PGNLPQRPERLP	PLDSKPLLSQREAVPPGNLPQRPERLPMSD	AVPPGNLPQRPERLPMSDTFTDNWTDGSHY	P	P	G	L	P	M	0	2	1	0	0	1	1	1	0	0	2	0	0	0	4	0	0	0	0	0	0	0	12	3	1372.76	G3TWJ1;G5E7B1	G3TWJ1	549	560	yes	no	2	0.016076	43.442	1	3752800	3752800			319	165
PGPPGERGPQGP	TGKPGPKGTSGGDGPPGPPGERGPQGPQGP	DGPPGPPGERGPQGPQGPVGFPGPKGPPGP	P	P	G	G	P	Q	0	1	0	0	0	1	1	4	0	0	0	0	0	0	5	0	0	0	0	0	0	0	12	4	1144.56	G3T9F6	G3T9F6	909	920	yes	yes	2	0.0065786	96.668	1	7204600	7204600			320	102
PGPRGPLGDPGP	PGLPGPKGNPGPSGPPGPRGPLGDPGPRGP	SGPPGPRGPLGDPGPRGPPGPPGASLKGDK	P	P	G	G	P	R	0	1	0	1	0	0	0	4	0	0	1	0	0	0	5	0	0	0	0	0	0	0	12	4	1115.57	G3T402	G3T402	1366	1377	yes	yes	2	0.007905	75.213	1	0	0			322	78
PGPRGPP	ELLRGEPGDCGLPGPPGPRGPPGPPGCKGY	GDCGLPGPPGPRGPPGPPGCKGYPGCDGSD	P	P	G	P	P	G	0	1	0	0	0	0	0	2	0	0	0	0	0	0	4	0	0	0	0	0	0	0	7	3	676.366	G3STP4;G3UE98;G3TJ16;G3UKQ7;G3TVM7;G3T8C4;G3TZN0	G3STP4	1056	1062	yes	no	2	0.0053497	106.84	1	24911000	24911000			323	30
PGPSGARGERGFP	AGKPGEQGVPGDLGAPGPSGARGERGFPGE	GAPGPSGARGERGFPGERGVQGPPGPAGPR	A	P	G	F	P	G	1	2	0	0	0	0	1	4	0	0	0	0	0	1	3	1	0	0	0	0	0	0	13	3	1283.64	G3SSE0;G3UE48	G3SSE0	656	668	yes	no	2;3	1.0519e-09	193.83	2	494490000	494490000			324	27
PGPSGFQGLP	PPGPTGPAGERGEGAPGPSGFQGLPGPPGP	RGEGAPGPSGFQGLPGPPGPPGEGGKPGDQ	A	P	G	L	P	G	0	0	0	0	0	1	0	3	0	0	1	0	0	1	3	1	0	0	0	0	0	0	10	2	955.476	G3T4X7;G3U4I1	G3T4X7	658	667	yes	no	2	0.011336	81.191	1	20224000	20224000			325	87
PGQQQRTRRP	YEHTSLGAYGLYSGPPGQQQRTRRPKLQHS	LYSGPPGQQQRTRRPKLQHSTSILRKQAEE	P	P	G	R	P	K	0	3	0	0	0	3	0	1	0	0	0	0	0	0	2	0	1	0	0	0	0	0	10	1	1222.66	G3TJ33;G3UKQ0	G3TJ33	73	82	yes	no	2	0.0069578	107.66	1	56246000	56246000			326	137
PGRGPPQPGP	SAAEAQTQPPWYQLPPGRGPPQPGPGPDEK	WYQLPPGRGPPQPGPGPDEKIKSCLDPLRE	P	P	G	G	P	G	0	1	0	0	0	1	0	3	0	0	0	0	0	0	5	0	0	0	0	0	0	0	10	4	958.498	G3TJ36	G3TJ36	135	144	yes	yes	2	0.013062	72.492	1	118210000	118210000			327	138
PGRSLKFYGVYEPVICQRPGP	ESYIHNILFEVPLPPPGRSLKFYGVYEPVI	FYGVYEPVICQRPGPSELPLSDYPLREAFE	P	P	G	G	P	S	0	2	0	0	1	1	1	3	0	1	1	1	0	1	4	1	0	0	2	2	0	0	21	3	2419.25	G3TAJ2	G3TAJ2	163	183	yes	yes	4	0.015792	50.397	1	58740000	58740000			328	108
PGSPGVTGPTGYLGLQGPP	PGLPGLDGSAGPEGAPGSPGVTGPTGYLGL	GVTGPTGYLGLQGPPGPPGLPGPDGNMGLG	A	P	G	P	P	G	0	0	0	0	0	1	0	6	0	0	2	0	0	0	5	1	2	0	1	1	0	0	19	4	1750.89	G3SPA5;G3TVM2	G3SPA5	141	159	yes	no	2	0.013901	63.537	1	30954000	30954000			329	15
PGSSSPFSNRP	NRGAAFGGGSFRQTPPGSSSPFSNRPPLPP	RQTPPGSSSPFSNRPPLPPTPSRALDDKPP	P	P	G	R	P	P	0	1	1	0	0	0	0	1	0	0	0	0	0	1	3	4	0	0	0	0	0	0	11	2	1131.53	G3TVL7;G3U909	G3TVL7	231	241	yes	no	2	0.0098955	64.265	1	74618000	74618000			330	163
PGTPKPQRIVQEGCNSQP	KPLVGPCNPTPGPEPPGTPKPQRIVQEGCN	PKPQRIVQEGCNSQPDQQLLNICNNSGSYR	P	P	G	Q	P	D	0	1	1	0	1	3	1	2	0	1	0	1	0	0	4	1	1	0	0	1	0	0	18	3	1991.98	G3UNF4	G3UNF4	368	385	yes	yes	3	0.018016	52.254	1	1558600000	1558600000			331	186
PGVLSFTQQGWEQVLA	______________________________	GVLSFTQQGWEQVLAKMKRALVYLDAACAE	A	P	G	L	A	K	1	0	0	0	0	3	1	2	0	0	2	0	0	1	1	1	1	1	0	2	0	0	16	1	1758.89	G3TSB3	G3TSB3	4	19	yes	yes	2	0.013702	73.841	1	88006000	88006000			332	161
PGVPNSVGEVPVFYSQHSFFP	KAAEGKPEFGGGPAPPGVPNSVGEVPVFYS	VGEVPVFYSQHSFFPPPEEQLLSASGAAGD	P	P	G	F	P	P	0	0	1	0	0	1	1	2	1	0	0	0	0	3	4	3	0	0	1	4	0	0	21	3	2290.11	G3TP77;G3SMX3	G3TP77	516	536	yes	no	3	0.013954	54.288	1	30972000	30972000			333	10
PGVQGLPGP	ADLTGPAGEAGPPGPPGVQGLPGPAGPPGP	AGPPGPPGVQGLPGPAGPPGPPGKDGQEGP	P	P	G	G	P	A	0	0	0	0	0	1	0	3	0	0	1	0	0	0	3	0	0	0	0	1	0	0	9	2	820.444	G3UFG4	G3UFG4	820	828	yes	yes	2	0.0033244	114.54	1	80198000	80198000			334	180
PGVQGPPGPP	PVRITPSQTTDERGPPGVQGPPGPPGPPGV	DERGPPGVQGPPGPPGPPGVPGIDGIDGER	P	P	G	P	P	G	0	0	0	0	0	1	0	3	0	0	0	0	0	0	5	0	0	0	0	1	0	0	10	4	901.466	G3TEC1	G3TEC1	271	280	yes	yes	2	0.0022424	110.61	1	187730000	187730000			335	116
PKVTTTNENQKTNNAVTKQEQRP	ERLAAMKPLRRLGRPPKVTTTNENQKTNNA	NQKTNNAVTKQEQRPIKKNSLYSTDFIVFN	P	P	K	R	P	I	1	1	4	0	0	3	2	0	0	0	0	3	0	0	2	0	5	0	0	2	0	0	23	2	2625.35	G3T0I2;G3U2C6	G3T0I2	558	580	yes	no	5	0.01731	40.622	1	2504100000	2504100000			336	61
PLGSMTYSASLPLP	GSPVLGLAVGGPVEAPLGSMTYSASLPLPL	APLGSMTYSASLPLPLSSVPAGVTLPASVS	A	P	L	L	P	L	1	0	0	0	0	0	0	1	0	0	3	0	1	0	3	3	1	0	1	0	0	0	14	3	1432.73	G3SZB5	G3SZB5	574	587	yes	yes	2	0.015363	80.455	1	346880000	346880000			337	55
PLVFQCHQQGAIANQWPVLLP	PGRACWPAPHPHGAPPLVFQCHQQGAIANQ	HQQGAIANQWPVLLPTVSTGHHSSFYKSKS	P	P	L	L	P	T	2	0	1	0	1	4	0	1	1	1	3	0	0	1	3	0	0	1	0	2	0	0	21	4	2415.25	G3UAY0	G3UAY0	951	971	yes	yes	4	0.013954	49.606	2	420300000	420300000			338	176
PRMPAGTSGQA	PLITAVAQPEIKAVPPRMPAGTSGQALQKH	KAVPPRMPAGTSGQALQKHPHSPVLYHLSS	P	P	R	Q	A	L	2	1	0	0	0	1	0	2	0	0	0	0	1	0	2	1	1	0	0	0	0	0	11	3	1071.51	G3SXT9	G3SXT9	804	814	yes	yes	2	0.016968	52.716	1	3400900	3400900			339	47
PSGAFDFSFLP	VGPPGPPGPPGPPGPPSGAFDFSFLPQPPQ	PPGPPSGAFDFSFLPQPPQEKAHDGGRYYR	P	P	S	L	P	Q	1	0	0	1	0	0	0	1	0	0	1	0	0	3	2	2	0	0	0	0	0	0	11	2	1183.56	G3SSE0;G3UE48	G3SSE0	1178	1188	yes	no	2	0.00083982	136.16	2	33044000	33044000			340	27
PSPSLQQSPRQQLPRDCRHSP	SKTRGDQGPHLSAPAPSPSLQQSPRQQLPR	QSPRQQLPRDCRHSPHGCCPDGYTASLGPQ	A	P	S	S	P	H	0	3	0	1	1	4	0	0	1	0	2	0	0	0	5	4	0	0	0	0	0	0	21	4	2470.22	G3SMX7	G3SMX7	602	622	yes	yes	4	0.013521	52.298	1	5195300000	5195300000			341	11
PSTQQVKTP	RKSMAPEPTQSSTVAPSTQQVKTPQTSNAP	QSSTVAPSTQQVKTPQTSNAPDLNDAIVKL	A	P	S	T	P	Q	0	0	0	0	0	2	0	0	0	0	0	1	0	0	2	1	2	0	0	1	0	0	9	1	984.524	G3SNG7	G3SNG7	286	294	yes	yes	2	0.00011388	105.12	1	0	0			342	14
PTQVQKLNAKGGNVPQLDAP	QAMYRATGQSHKPVPPTQVQKLNAKGGNVP	KLNAKGGNVPQLDAPISQFSGLKDADRAQK	P	P	T	A	P	I	2	0	2	1	0	3	0	2	0	0	2	2	0	0	3	0	1	0	0	2	0	0	20	4	2074.12	G3TXK4;G3T5T7	G3TXK4	338	357	yes	no	4	0.012584	55.864	1	148540000	148540000			343	93
QEHFSQIGSNIP	TLKSDSNRDALRQEAQEHFSQIGSNIPKKV	QEAQEHFSQIGSNIPKKVFKTAVPVEPKCN	A	Q	E	I	P	K	0	0	1	0	0	2	1	1	1	2	0	0	0	1	1	2	0	0	0	0	0	0	12	0	1355.65	G3TB85	G3TB85	414	425	yes	yes	2	0.017124	67.563	1	1262400000	1262400000			344	110
QEVLQHLQGKLEQEA	______________________________	QEVLQHLQGKLEQEARVLVSSGQTEVLEQL	-	Q	E	E	A	R	1	0	0	0	0	4	3	1	1	0	3	1	0	0	0	0	0	0	0	1	0	0	15	0	1748.91	G3SYG9	G3SYG9	1	15	yes	yes	3	0.017855	40.552	1	16304000	16304000			345	51
QGARGDKGEAGDKGPRGLP	VGPVGAVGPRGPSGPQGARGDKGEAGDKGP	GDKGEAGDKGPRGLPGFKGHNGLQGLPGLA	P	Q	G	L	P	G	2	2	0	2	0	1	1	6	0	0	1	2	0	0	2	0	0	0	0	0	0	0	19	3	1864.95	G3TIC0	G3TIC0	1002	1020	yes	yes	3;4	4.6469e-06	161.08	5	972980000	972980000			346	133
QGARGDKGEAGDKGPRGLPGFKGHNGLQGLP	VGPVGAVGPRGPSGPQGARGDKGEAGDKGP	GLPGFKGHNGLQGLPGLAGQHGDQGSPGSV	P	Q	G	L	P	G	2	2	1	2	0	2	1	10	1	0	3	3	0	1	3	0	0	0	0	0	0	0	31	4	3070.58	G3TIC0	G3TIC0	1002	1032	yes	yes	5;6	9.0861e-11	117.8	6	513530000	513530000			347	133
QGARGFP	PGKPGRPGERGVVGPQGARGFPGTPGLPGF	GERGVVGPQGARGFPGTPGLPGFKGIRGHN	P	Q	G	F	P	G	1	1	0	0	0	1	0	2	0	0	0	0	0	1	1	0	0	0	0	0	0	0	7	1	731.371	G3TIC0;G3T4X7;G3U4I1	G3TIC0	162	168	no	no	2	0.012785	43	1	15294000	15294000			348	133;87
QGARGFPGTP	PGKPGRPGERGVVGPQGARGFPGTPGLPGF	GVVGPQGARGFPGTPGLPGFKGIRGHNGLD	P	Q	G	T	P	G	1	1	0	0	0	1	0	3	0	0	0	0	0	1	2	0	1	0	0	0	0	0	10	2	986.493	G3TIC0;G3T4X7;G3U4I1	G3TIC0	162	171	no	no	2	3.5826e-06	132.57	4	220710000	220710000			349	133;87
QGARGFPGTPGLP	PGKPGRPGERGVVGPQGARGFPGTPGLPGF	GPQGARGFPGTPGLPGFKGIRGHNGLDGLK	P	Q	G	L	P	G	1	1	0	0	0	1	0	4	0	0	1	0	0	1	3	0	1	0	0	0	0	0	13	3	1253.65	G3TIC0;G3T4X7;G3U4I1	G3TIC0	162	174	no	no	2	0.0017156	128.28	2	188580000	188580000			350	133;87
QGARGFPGTPGLPGFKGIRGHNGLDGLKGQP	PGKPGRPGERGVVGPQGARGFPGTPGLPGF	GIRGHNGLDGLKGQPGAPGVKGEPGAPGEN	P	Q	G	Q	P	G	1	2	1	1	0	2	0	10	1	1	3	2	0	2	4	0	1	0	0	0	0	0	31	4	3085.63	G3TIC0	G3TIC0	162	192	yes	yes	5	0.0020677	74.13	3	26837000	26837000			351	133
QGFQGPPGEPGEP	SGPRGLPGPPGAPGPQGFQGPPGEPGEPGA	GPQGFQGPPGEPGEPGASGPMGPRGPPGPP	P	Q	G	E	P	G	0	0	0	0	0	2	2	4	0	0	0	0	0	1	4	0	0	0	0	0	0	0	13	3	1295.58	G3SSE0;G3UE48	G3SSE0	185	197	yes	no	2	0.00091696	137.69	3	276170000	276170000			352	27
QGIGGQRGVVGLP	PGADGPAGAPGTPGPQGIGGQRGVVGLPGQ	GPQGIGGQRGVVGLPGQRGERGFPGLPGPS	P	Q	G	L	P	G	0	1	0	0	0	2	0	5	0	1	1	0	0	0	1	0	0	0	0	2	0	0	13	0	1236.69	G3SSE0;G3UE48	G3SSE0	938	950	yes	no	2	1.009e-05	177.3	1	42135000	42135000			353	27
QGIGGQRGVVGLPGQRGERGFPGLP	PGADGPAGAPGTPGPQGIGGQRGVVGLPGQ	GLPGQRGERGFPGLPGPSGEPGKQGPSGSS	P	Q	G	L	P	G	0	3	0	0	0	3	1	9	0	1	2	0	0	1	3	0	0	0	0	2	0	0	25	2	2488.34	G3SSE0;G3UE48	G3SSE0	938	962	yes	no	4	0.00013492	103.03	2	32737000	32737000			354	27
QGILGPP	SGEPGTAGPPGTPGPQGILGPPGILGLPGS	GPPGTPGPQGILGPPGILGLPGSRGERGLP	P	Q	G	P	P	G	0	0	0	0	0	1	0	2	0	1	1	0	0	0	2	0	0	0	0	0	0	0	7	1	680.386	G3TIC0	G3TIC0	864	870	yes	yes	1	0.0021362	126.25	2	111750000	111750000			355	133
QGILGPPGILGLPGSRGERGLP	SGEPGTAGPPGTPGPQGILGPPGILGLPGS	GILGLPGSRGERGLPGVAGAVGEPGPLGIA	P	Q	G	L	P	G	0	2	0	0	0	1	1	7	0	2	4	0	0	0	4	1	0	0	0	0	0	0	22	3	2140.21	G3TIC0	G3TIC0	864	885	yes	yes	3	2.4195e-07	148.91	1	3744000	3744000			356	133
QGPLGPAGKHGNRGEP	PGNAGPVGTAGAPGPQGPLGPAGKHGNRGE	GPLGPAGKHGNRGEPGPAGSVGPVGAVGPR	P	Q	G	E	P	G	1	1	1	0	0	1	1	5	1	0	1	1	0	0	3	0	0	0	0	0	0	0	16	3	1570.8	G3TIC0	G3TIC0	966	981	yes	yes	3;4	0.00019748	102.64	7	366960000	366960000			357	133
QGPPGLQGVQGGKGEQGPAGP	AGPRGAPGPDGNNGAQGPPGLQGVQGGKGE	QGVQGGKGEQGPAGPPGFQGLPGPSGTAGE	A	Q	G	G	P	P	1	0	0	0	0	4	1	8	0	0	1	1	0	0	4	0	0	0	0	1	0	0	21	4	1914.95	G3TIC0	G3TIC0	531	551	yes	yes	3	0.015172	52.498	1	63638000	63638000			358	133
QGPPLHRAHYDLRHA	PVAAVVVGPLVLAAPQGPPLHRAHYDLRHA	QGPPLHRAHYDLRHAFTGVVSVESASGEAF	P	Q	G	H	A	F	2	2	0	1	0	1	0	1	3	0	2	0	0	0	2	0	0	0	1	0	0	0	15	3	1766.91	G3T019	G3T019	301	315	yes	yes	4;5	0.0028014	98.421	4	187360000	187360000			359	57
QGVRGEPGPPGP	KGEAGPQGARGSEGPQGVRGEPGPPGPAGA	EGPQGVRGEPGPPGPAGAAGPAGNPGADGQ	P	Q	G	G	P	A	0	1	0	0	0	1	1	4	0	0	0	0	0	0	4	0	0	0	0	1	0	0	12	3	1146.58	G3SSE0;G3UE48	G3SSE0	354	365	yes	no	2	2.5845e-30	232.83	3	2463900000	2463900000			360	27
QKKEDPQLPRKSSP	EKKMEPVVFEKVKMPQKKEDPQLPRKSSPK	PQKKEDPQLPRKSSPKSTAPVMDLLGLDAP	P	Q	K	S	P	K	0	1	0	1	0	2	1	0	0	0	1	3	0	0	3	2	0	0	0	0	0	0	14	2	1636.89	G3T2I1	G3T2I1	165	178	yes	yes	3	0.01455	49.929	1	996200000	996200000			361	70
QLEADGTFFLYSKLTMP	NQQPEPEKSYENTEPQLEADGTFFLYSKLT	EADGTFFLYSKLTMPKDRWQHGDIFTCVVL	P	Q	L	M	P	K	1	0	0	1	0	1	1	1	0	0	3	1	1	2	1	1	2	0	1	0	0	0	17	1	1959.97	G3TWP5	G3TWP5	284	300	yes	yes	3	0.0090507	66.965	1	1275300	1275300			362	166
QLESKSADFSDTYVVP	KEDNSTATESTKEEPQLESKSADFSDTYVV	LESKSADFSDTYVVPFVKYEFICRKCQMMF	P	Q	L	V	P	F	1	0	0	2	0	1	1	0	0	0	1	1	0	1	1	3	1	0	1	2	0	0	16	1	1784.85	G3TD58	G3TD58	3365	3380	yes	yes	2	0.017058	43.628	1	6929700	6929700			363	115
QLSYGYDEKSA	PGPPGPPGLGGNFAPQLSYGYDEKSAGGIS	NFAPQLSYGYDEKSAGGISVPGPMGPSGPR	P	Q	L	S	A	G	1	0	0	1	0	1	1	1	0	0	1	1	0	0	0	2	0	0	2	0	0	0	11	0	1259.57	G3SSE0;G3UE48	G3SSE0	148	158	yes	no	2	0.0063112	110.88	1	17354000	17354000			364	27
QLSYGYDEKSAGGISVP	PGPPGPPGLGGNFAPQLSYGYDEKSAGGIS	SYGYDEKSAGGISVPGPMGPSGPRGLPGPP	P	Q	L	V	P	G	1	0	0	1	0	1	1	3	0	1	1	1	0	0	1	3	0	0	2	1	0	0	17	1	1769.85	G3SSE0;G3UE48	G3SSE0	148	164	yes	no	2	7.8563e-07	161.94	46	162040000	162040000			365	27
QLVLLPP	QSNGSYYKIVEVSRAQLVLLPPSAYVEFAV	KIVEVSRAQLVLLPPSAYVEFAVAATDCVA	A	Q	L	P	P	S	0	0	0	0	0	1	0	0	0	0	3	0	0	0	2	0	0	0	0	1	0	0	7	1	778.495	G3T019	G3T019	189	195	yes	yes	1	0.0043611	95.378	1	17454000	17454000			366	57
QPGQPATQPQP	MKQDPRRWGNPARAPQPGQPATQPQPPPGP	ARAPQPGQPATQPQPPPGPLPQAPQAVHTL	P	Q	P	Q	P	P	1	0	0	0	0	4	0	1	0	0	0	0	0	0	4	0	1	0	0	0	0	0	11	4	1147.56	G3SUB8	G3SUB8	168	178	yes	yes	2	0.01285	54.416	2	0	0			367	33
QPLSETPTPGLP	ERAYLDSLVPSRPSPQPLSETPTPGLPEFP	PSPQPLSETPTPGLPEFPRAASQQEIEQSI	P	Q	P	L	P	E	0	0	0	0	0	1	1	1	0	0	2	0	0	0	4	1	2	0	0	0	0	0	12	3	1235.64	G3SLZ9	G3SLZ9	691	702	yes	yes	2	0.011374	77.732	1	16910000	16910000			368	7
QPPAGSQGRQEA	SITHMVANCPHKTVAQPPAGSQGRQEAESQ	TVAQPPAGSQGRQEAESQPCTSTLPREVGG	A	Q	P	E	A	E	2	1	0	0	0	3	1	2	0	0	0	0	0	0	2	1	0	0	0	0	0	0	12	3	1224.58	G3TJK0;G3U5I5	G3TJK0	170	181	yes	no	2	0.014314	65.347	1	0	0			369	143
QPQLPQQQQQQQQQPP	MQHVAPPPQPPQQQPQPQLPQQQQQQQQQP	PQLPQQQQQQQQQPPPPSQPQSQQQQQQQQ	P	Q	P	P	P	P	0	0	0	0	0	11	0	0	0	0	1	0	0	0	4	0	0	0	0	0	0	0	16	3	1927.95	G3UDC3;G3TJJ3	G3UDC3	992	1007	yes	no	3	0.01617	46.964	2	65371000	65371000			370	142
QPQQQRQQQQPQP	______________________________	QPQPQQQRQQQQPQPEPSAAEVPSTPLSSE	P	Q	P	Q	P	E	0	1	0	0	0	9	0	0	0	0	0	0	0	0	3	0	0	0	0	0	0	0	13	2	1617.8	G3TLD0	G3TLD0	15	27	yes	yes	3	0.01567	41.401	1	229940000	229940000			371	145
QPQTLGQSVLQVEMDCDLSTSLQP	EGLTGDPFHLPLLCPQPQTLGQSVLQVEMD	LQVEMDCDLSTSLQPLFFSVDANCDGMSHH	P	Q	P	Q	P	L	0	0	0	2	1	5	1	1	0	0	4	0	1	0	2	3	2	0	0	2	0	0	24	1	2673.26	G3SMN9	G3SMN9	393	416	yes	yes	3	0.01355	61.703	1	993790000	993790000			372	8
QPSQQGLFQPQVSLGSLPPNP	SISHIQTPMLSQEQAQPSQQGLFQPQVSLG	LFQPQVSLGSLPPNPMPQNQQGTIFQSQHS	A	Q	P	N	P	M	0	0	1	0	0	5	0	2	0	0	3	0	0	1	5	3	0	0	0	1	0	0	21	4	2218.14	G3T2V0;G3T0R0	G3T2V0	1145	1165	yes	no	3	0.015645	41.905	1	927390000	927390000			373	63
QPVDWSNDYCSSGAMQRDKALYLT	QAMEYVRSGCRNPPAQPVDWSNDYCSSGAM	CSSGAMQRDKALYLT_______________	A	Q	P	L	T	-	2	1	1	3	1	2	0	1	0	0	2	1	1	0	1	3	1	1	2	1	0	0	24	3	2804.25	G3T104	G3T104	503	526	yes	yes	3	0.016715	45.413	1	587170000	587170000			374	65
QQDGGGLLAFSVQDGSPP	SGPGPEALCFPAPQAQQDGGGLLAFSVQDG	GGGLLAFSVQDGSPPGLDLDSSPVLQDWVT	A	Q	Q	P	P	G	1	0	0	2	0	3	0	4	0	0	2	0	0	1	2	2	0	0	0	1	0	0	18	2	1771.84	G3T9Q6	G3T9Q6	184	201	yes	yes	3	0.014005	51.265	2	103460000	103460000			375	105
QQQTPQEQTP	NTAQTVHIWDPQQQPQQQTPQEQTPPPQQQ	PQQQPQQQTPQEQTPPPQQQQQQLQVTCSA	P	Q	Q	T	P	P	0	0	0	0	0	5	1	0	0	0	0	0	0	0	2	0	2	0	0	0	0	0	10	1	1183.55	G3TA67	G3TA67	424	433	yes	yes	2	0.0026017	94.302	1	939310000	939310000			376	106
QRALSGVVLP	PSVNLMPSSAQTQNAQRALSGVVLPSQGTG	QTQNAQRALSGVVLPSQGTGGGTELSSAHQ	A	Q	R	L	P	S	1	1	0	0	0	1	0	1	0	0	2	0	0	0	1	1	0	0	0	2	0	0	10	1	1038.62	G3SLV0;G3TYC7	G3SLV0	372	381	yes	no	2	0.01397	43.246	1	1434500	1434500			377	6
QTHLVVLP	LLRAQYEGLRQQQRAQTHLVVLPKGGTVPA	LRQQQRAQTHLVVLPKGGTVPAPAPAQPIV	A	Q	T	L	P	K	0	0	0	0	0	1	0	0	1	0	2	0	0	0	1	0	1	0	0	2	0	0	8	0	905.533	G3TQL1	G3TQL1	58	65	yes	yes	2	0.0055972	94.262	1	2546700	2546700			378	156
QTQLPTLPQPPQP	QNLQVVPQQLQPAPPQTQLPTLPQPPQPSI	PPQTQLPTLPQPPQPSIRHLSEQAAPAAGA	P	Q	T	Q	P	S	0	0	0	0	0	4	0	0	0	0	2	0	0	0	5	0	2	0	0	0	0	0	13	4	1443.77	G3UFY8;G3SYY4	G3UFY8	890	902	yes	no	3	0.011021	58.674	1	31090000	31090000			379	54
QVTRGDVFTLP	YYQSCCTDYIAECKPQVTRGDVFTLPEDEY	ECKPQVTRGDVFTLPEDEYGTYDYRAEIKD	P	Q	V	L	P	E	0	1	0	1	0	1	0	1	0	0	1	0	0	1	1	0	2	0	0	2	0	0	11	0	1231.66	G3TMX5	G3TMX5	61	71	yes	yes	2	0.0017314	112.41	1	3250000	3250000			380	151
QYYLYKHA	KLEDSEENRVFKFRPQYYLYKHAYFYPPQK	RVFKFRPQYYLYKHAYFYPPQKRFPVLSNS	P	Q	Y	H	A	Y	1	0	0	0	0	1	0	0	1	0	1	1	0	0	0	0	0	0	3	0	0	0	8	0	1084.53	G3TER7	G3TER7	42	49	yes	yes	3	0.014829	42.109	1	24578000	24578000			381	119
RDFEKNYNMYIFPVHWQFGQLDQHP	EKRLEAGDHPVELLARDFEKNYNMYIFPVH	IFPVHWQFGQLDQHPIDGYLSHTELAPLRA	A	R	D	H	P	I	0	1	2	2	0	3	1	1	2	1	1	1	1	3	2	0	0	1	2	1	0	0	25	1	3208.5	G3TJT8	G3TJT8	218	242	yes	yes	4	0.0019887	93.093	1	4525800	4525800			382	144
RFATVRYDQGP	SYDPLVIYLYEEGLARFATVRYDQGPKNIR	EGLARFATVRYDQGPKNIRNQFMHLTNYSV	A	R	F	G	P	K	1	2	0	1	0	1	0	1	0	0	0	0	0	1	1	0	1	0	1	1	0	0	11	1	1308.66	G3T0H7	G3T0H7	247	257	yes	yes	3	0.013793	45.829	1	14587000	14587000			383	60
RGDKGEAGDKGPRGLP	VGAVGPRGPSGPQGARGDKGEAGDKGPRGL	GDKGEAGDKGPRGLPGFKGHNGLQGLPGLA	A	R	G	L	P	G	1	2	0	2	0	0	1	5	0	0	1	2	0	0	2	0	0	0	0	0	0	0	16	2	1608.83	G3TIC0	G3TIC0	1005	1020	yes	yes	4	0.00068721	119.99	1	32054000	32054000			384	133
RGDKGETGEQGDRGLKGHRGFSGLQGPP	AGPAGVRGPAGPQGPRGDKGETGEQGDRGL	GLKGHRGFSGLQGPPGPPGSPGEQGPSGAS	P	R	G	P	P	G	0	3	0	2	0	2	2	9	1	0	2	2	0	1	2	1	1	0	0	0	0	0	28	1	2892.43	G3SSE0;G3UE48	G3SSE0	1079	1106	yes	no	5	0.0018472	89.979	1	34041000	34041000			385	27
RGDKGETGEQGDRGLKGHRGFSGLQGPPGPPGSP	AGPAGVRGPAGPQGPRGDKGETGEQGDRGL	GFSGLQGPPGPPGSPGEQGPSGASGPAGPR	P	R	G	S	P	G	0	3	0	2	0	2	2	11	1	0	2	2	0	1	5	2	1	0	0	0	0	0	34	4	3384.67	G3SSE0;G3UE48	G3SSE0	1079	1112	yes	no	5	5.5859e-11	116.49	2	159930000	159930000			386	27
RGLPGERGRPGAP	PGSPGENGAPGQMGPRGLPGERGRPGAPGP	GPRGLPGERGRPGAPGPAGARGNDGATGAA	P	R	G	A	P	G	1	3	0	0	0	0	1	4	0	0	1	0	0	0	3	0	0	0	0	0	0	0	13	3	1318.72	G3SSE0;G3UE48	G3SSE0	290	302	yes	no	3	0.001245	122.42	2	208920000	208920000			387	27
RGLPGERGRPGAPGP	PGSPGENGAPGQMGPRGLPGERGRPGAPGP	RGLPGERGRPGAPGPAGARGNDGATGAAGP	P	R	G	G	P	A	1	3	0	0	0	0	1	5	0	0	1	0	0	0	4	0	0	0	0	0	0	0	15	4	1472.8	G3SSE0;G3UE48	G3SSE0	290	304	yes	no	3	0.015817	51.07	1	69135000	69135000			388	27
RGLPGFKGHNGLQGLP	QGARGDKGEAGDKGPRGLPGFKGHNGLQGL	GLPGFKGHNGLQGLPGLAGQHGDQGSPGSV	P	R	G	L	P	G	0	1	1	0	0	1	0	5	1	0	3	1	0	1	2	0	0	0	0	0	0	0	16	1	1646.9	G3TIC0	G3TIC0	1017	1032	yes	yes	3	0.0032697	94.728	4	96800000	96800000			389	133
RGLPGPPGAP	AGGISVPGPMGPSGPRGLPGPPGAPGPQGF	GPSGPRGLPGPPGAPGPQGFQGPPGEPGEP	P	R	G	A	P	G	1	1	0	0	0	0	0	3	0	0	1	0	0	0	4	0	0	0	0	0	0	0	10	4	917.508	G3SSE0;G3UE48	G3SSE0	173	182	yes	no	2	0.0057624	114.6	1	445890000	445890000			390	27
RGLPGSPGNVGP	SGDSGRPGEPGVMGPRGLPGSPGNVGPAGK	MGPRGLPGSPGNVGPAGKEGPAGLPGIDGR	P	R	G	G	P	A	0	1	1	0	0	0	0	4	0	0	1	0	0	0	3	1	0	0	0	1	0	0	12	2	1106.58	G3TIC0	G3TIC0	450	461	yes	yes	2	0.00054912	140.17	2	7250500000	7250500000			391	133
RGLPGSPGNVGPAGKEGP	SGDSGRPGEPGVMGPRGLPGSPGNVGPAGK	PGSPGNVGPAGKEGPAGLPGIDGRPGPIGP	P	R	G	G	P	A	1	1	1	0	0	0	1	6	0	0	1	1	0	0	4	1	0	0	0	1	0	0	18	4	1645.85	G3TIC0	G3TIC0	450	467	yes	yes	2;3	1.3857e-45	242.98	6	16747000000	16747000000			392	133
RGLTGPIGPPGP	AGPKGADGSPGKDGPRGLTGPIGPPGPAGA	DGPRGLTGPIGPPGPAGAPGDKGEAGPSGP	P	R	G	G	P	A	0	1	0	0	0	0	0	4	0	1	1	0	0	0	4	0	1	0	0	0	0	0	12	3	1117.62	G3SSE0;G3UE48	G3SSE0	749	760	yes	no	2	2.3711e-06	183.27	1	423490000	423490000			393	27
RGNDGARGSDGLPGPPGP	PGERGRPGLPGAAGARGNDGARGSDGLPGP	DGARGSDGLPGPPGPPGTSGFPGSPGAKGE	A	R	G	G	P	P	1	2	1	2	0	0	0	6	0	0	1	0	0	0	4	1	0	0	0	0	0	0	18	4	1675.8	G3TH25	G3TH25	325	342	yes	yes	3	0.013837	62.861	1	795500000	795500000			394	127
RGPSGPQGARGDKGEAGDKGP	PGPAGSVGPVGAVGPRGPSGPQGARGDKGE	QGARGDKGEAGDKGPRGLPGFKGHNGLQGL	P	R	G	G	P	R	2	2	0	2	0	1	1	7	0	0	0	2	0	0	3	1	0	0	0	0	0	0	21	4	1992.97	G3TIC0	G3TIC0	996	1016	yes	yes	4	1.7424e-10	129.2	4	100300000	100300000			395	133
RLALRGP	VSAQESQAQAILQQARLALRGPAGPMGLTG	AQAILQQARLALRGPAGPMGLTGRPGPMGP	A	R	L	G	P	A	1	2	0	0	0	0	0	1	0	0	2	0	0	0	1	0	0	0	0	0	0	0	7	1	781.492	G3U7X8;G3T4M5;G3T3Y7	G3U7X8	56	62	no	no	2	0.0099792	126.16	1	35599000	35599000			397	84;77
RLDLTSNRLQKLPP	DHIAEGTFADLQKLARLDLTSNRLQKLPPD	ARLDLTSNRLQKLPPDPIFARSQASALTAT	A	R	L	P	P	D	0	2	1	1	0	1	0	0	0	0	4	1	0	0	2	1	1	0	0	0	0	0	14	1	1649.96	G5E7B4	G5E7B4	201	214	yes	yes	3	0.014357	44.367	1	22453000	22453000			398	190
RPWPPYLCFRQPGP	______________________________	PRPWPPYLCFRQPGPGSPAGSAVELPSSAT	P	R	P	G	P	G	0	2	0	0	1	1	0	1	0	0	1	0	0	1	5	0	0	1	1	0	0	0	14	4	1769.88	G3TWB2	G3TWB2	3	16	yes	yes	3	0.016786	44.616	1	285740000	285740000			399	164
RVTGLVLFRQLAP	ACSVQPSASIGAAQPRVTGLVLFRQLAPGA	QPRVTGLVLFRQLAPGAKLEAFLDLEGFTA	P	R	V	A	P	G	1	2	0	0	0	1	0	1	0	0	3	0	0	1	1	0	1	0	0	2	0	0	13	1	1468.89	G3TMG2	G3TMG2	80	92	yes	yes	3	0.01035	77.527	1	3659900	3659900			400	148
RYTTQNYRQWNLEPYCPSSNQRPP	QVSDYVPYLSPPQRPRYTTQNYRQWNLEPY	WNLEPYCPSSNQRPPSIYTPTY________	P	R	Y	P	P	S	0	3	3	0	1	3	1	0	0	0	1	0	0	0	4	2	2	1	3	0	0	0	24	3	3054.42	G3UEA0	G3UEA0	178	201	yes	yes	3	0.010572	63.184	1	925900000	925900000			401	179
SAGPELMLLPP	GSLPRPRGRRLPSTASAGPELMLLPPSSFM	PSTASAGPELMLLPPSSFMLHGTETPARVS	A	S	A	P	P	S	1	0	0	0	0	0	1	1	0	0	3	0	1	0	3	1	0	0	0	0	0	0	11	3	1123.59	G3SQ86	G3SQ86	1056	1066	yes	yes	2	0.014188	80.229	1	36581000	36581000			402	21
SDVSLYRITWAP	EVTPETFRGTWDHGASDVSLYRITWAPFGS	HGASDVSLYRITWAPFGSSDKMETILNGDE	A	S	D	A	P	F	1	1	0	1	0	0	0	0	0	1	1	0	0	0	1	2	1	1	1	1	0	0	12	1	1406.72	G3TSM2;G3TVS2;G3T503;G3UA80	G3TSM2	613	624	yes	no	2	0.0015671	135.86	1	1137500	1137500			403	88
SFAFMLP	GLNPLYVMLPCTLSASFAFMLPVATPPNAI	MLPCTLSASFAFMLPVATPPNAIAFAYGHL	A	S	F	L	P	V	1	0	0	0	0	0	0	0	0	0	1	0	1	2	1	1	0	0	0	0	0	0	7	1	811.394	G3TIN0	G3TIN0	497	503	yes	yes	2	0.016033	48.101	1	4880200	4880200			404	135
SFEENERKFFGVYLYEVARRHP	ALPPLVRPPADALCASFEENERKFFGVYLY	KFFGVYLYEVARRHPYFYAPELIYYSEKYK	A	S	F	H	P	Y	1	3	1	0	0	0	4	1	1	0	1	1	0	3	1	1	0	0	2	2	0	0	22	1	2772.38	G3SMX8	G3SMX8	151	172	yes	yes	4;5	1.5499e-07	140.64	7	73653000	73653000			405	12
SGAFDFSFLP	GPPGPPGPPGPPGPPSGAFDFSFLPQPPQE	PPGPPSGAFDFSFLPQPPQEKAHDGGRYYR	P	S	G	L	P	Q	1	0	0	1	0	0	0	1	0	0	1	0	0	3	1	2	0	0	0	0	0	0	10	1	1086.5	G3SSE0;G3UE48	G3SSE0	1179	1188	yes	no	1;2	0.00048696	129.4	7	5609400000	5609400000			406	27
SGARGERGFP	PGEQGVPGDLGAPGPSGARGERGFPGERGV	GAPGPSGARGERGFPGERGVQGPPGPAGPR	P	S	G	F	P	G	1	2	0	0	0	0	1	3	0	0	0	0	0	1	1	1	0	0	0	0	0	0	10	1	1032.51	G3SSE0;G3UE48	G3SSE0	659	668	yes	no	3	0.0076682	82.803	1	263840000	263840000			407	27
SGEAFHPVKPP	DLRHAFTGVVSVESASGEAFHPVKPPVVVG	VESASGEAFHPVKPPVVVGPGPRVHSCPGR	A	S	G	P	P	V	1	0	0	0	0	0	1	1	1	0	0	1	0	1	3	1	0	0	0	1	0	0	11	3	1164.59	G3T019	G3T019	326	336	yes	yes	3	0.015137	63.212	1	70412000	70412000			408	57
SGEPGKQGPSGSSGERGPPGP	PGQRGERGFPGLPGPSGEPGKQGPSGSSGE	QGPSGSSGERGPPGPAGPPGLAGPPGESGR	P	S	G	G	P	A	0	1	0	0	0	1	2	7	0	0	0	1	0	0	5	4	0	0	0	0	0	0	21	4	1920.89	G3SSE0;G3UE48	G3SSE0	965	985	yes	no	3	8.6012e-08	166.28	2	82026000	82026000			409	27
SGGGYDFGYDGDFYRA	SGPPGPPGPPGPPGPSGGGYDFGYDGDFYR	GGGYDFGYDGDFYRADQPRSPPSLRPKDYE	P	S	G	R	A	D	1	1	0	3	0	0	0	5	0	0	0	0	0	2	0	1	0	0	3	0	0	0	16	0	1745.7	G3TIC0	G3TIC0	1104	1119	yes	yes	2;3	3.6413e-144	318.84	14	2034600000	2034600000			410	133
SGPAGPRGEAGLP	PGPKGEIGPVGNPGPSGPAGPRGEAGLPGV	GPSGPAGPRGEAGLPGVSGPVGPPGNPGAN	P	S	G	L	P	G	2	1	0	0	0	0	1	4	0	0	1	0	0	0	3	1	0	0	0	0	0	0	13	4	1164.59	G3TIC0	G3TIC0	276	288	yes	yes	2	0.0041318	97.734	1	212510000	212510000			411	133
SGPAGVRGPSGDSGRPGEP	DGRAGVMGPPGSRGASGPAGVRGPSGDSGR	GVRGPSGDSGRPGEPGVMGPRGLPGSPGNV	A	S	G	E	P	G	1	2	0	1	0	0	1	6	0	0	0	0	0	0	4	3	0	0	0	1	0	0	19	4	1735.82	G3TIC0	G3TIC0	426	444	yes	yes	3	0.0056407	72.585	1	25159000	25159000			412	133
SGPQGARGDKGEAGDKGP	AGSVGPVGAVGPRGPSGPQGARGDKGEAGD	QGARGDKGEAGDKGPRGLPGFKGHNGLQGL	P	S	G	G	P	R	2	1	0	2	0	1	1	6	0	0	0	2	0	0	2	1	0	0	0	0	0	0	18	3	1682.8	G3TIC0	G3TIC0	999	1016	yes	yes	3;4	0.0037414	97.095	2	6639100	6639100			413	133
SGPQGARGDKGEAGDKGPRGLP	AGSVGPVGAVGPRGPSGPQGARGDKGEAGD	GDKGEAGDKGPRGLPGFKGHNGLQGLPGLA	P	S	G	L	P	G	2	2	0	2	0	1	1	7	0	0	1	2	0	0	3	1	0	0	0	0	0	0	22	4	2106.06	G3TIC0	G3TIC0	999	1020	yes	yes	3;4;5	2.899e-05	119.94	7	1985000000	1985000000			414	133
SGPVGKDGRPGHAGAVGP	PGSVGPAGPRGPAGPSGPVGKDGRPGHAGA	VGKDGRPGHAGAVGPAGVRGSQGSQGPSGP	P	S	G	G	P	A	2	1	0	1	0	0	0	6	1	0	0	1	0	0	3	1	0	0	0	2	0	0	18	4	1614.82	G3TIC0	G3TIC0	1059	1076	yes	yes	3	0.0050086	80.638	1	68707000	68707000			415	133
SGSSGERGPPGP	PGLPGPSGEPGKQGPSGSSGERGPPGPAGP	QGPSGSSGERGPPGPAGPPGLAGPPGESGR	P	S	G	G	P	A	0	1	0	0	0	0	1	4	0	0	0	0	0	0	3	3	0	0	0	0	0	0	12	2	1083.49	G3SSE0;G3UE48	G3SSE0	974	985	yes	no	2	0.0007803	133.75	1	14761000	14761000			416	27
SIFIFPP	EFKSRCLAPELIGGPSIFIFPPKPKDTLMI	APELIGGPSIFIFPPKPKDTLMISRSPEVT	P	S	I	P	P	K	0	0	0	0	0	0	0	0	0	2	0	0	0	2	2	1	0	0	0	0	0	0	7	1	819.453	G3TWP5;G3TVI8;G3U8J5	G3U8J5	121	127	no	no	1;2	0.0015164	154.44	5	81213000	81213000			418	166;174
SILQYLRIP	YVSGWGKVFNRGRSASILQYLRIPLVDRAM	NRGRSASILQYLRIPLVDRAMCLRSTKFTI	A	S	I	I	P	L	0	1	0	0	0	1	0	0	0	2	2	0	0	0	1	1	0	0	1	0	0	0	9	0	1101.65	G3TV86;G3SX39	G3TV86	340	348	yes	no	2	0.0030994	107.01	2	279180000	279180000			419	41
SLAPAGP	SGPVEPLLLPPPPPPSLAPAGPAVSAPLPA	LLPPPPPPSLAPAGPAVSAPLPAPGTSALF	P	S	L	G	P	A	2	0	0	0	0	0	0	1	0	0	1	0	0	0	2	1	0	0	0	0	0	0	7	3	611.328	G3T134	G3T134	150	156	yes	yes	1	0.0030381	115.01	1	280140000	280140000			420	66
SLISDRWLLTAA	WQVGLFFLTHLFCGASLISDRWLLTAAHCR	CGASLISDRWLLTAAHCRKRYLWARLGEHH	A	S	L	A	A	H	2	1	0	1	0	0	0	0	0	1	3	0	0	0	0	2	1	1	0	0	0	0	12	1	1344.74	G3TM32	G3TM32	51	62	yes	yes	2	0.004774	117.52	2	25535000	25535000			421	147
SPCSCMSFNP	RDSGQYWPSIYHAMPSPCSCMSFNPETRRL	YHAMPSPCSCMSFNPETRRLSIGLDNGTIS	P	S	P	N	P	E	0	0	1	0	2	0	0	0	0	0	0	0	1	1	2	3	0	0	0	0	0	0	10	1	1185.43	G3TI16	G3TI16	69	78	yes	yes	3	0.017311	42.336	1	32209000	32209000			422	131
SPGPLRQQGPP	EGTGGSLGRAPSPRPSPGPLRQQGPPTPFD	SPRPSPGPLRQQGPPTPFDFLGRAGSPRGS	P	S	P	P	P	T	0	1	0	0	0	2	0	2	0	0	1	0	0	0	4	1	0	0	0	0	0	0	11	3	1132.6	G3U1K3;G3SPB3	G3U1K3	162	172	yes	no	2	0.0065664	54.776	1	0	0			423	16
SPLLGYREP	LLCLAQLWDCHLASPSPLLGYREPNCDDPE	CHLASPSPLLGYREPNCDDPETEQVAKAAV	P	S	P	E	P	N	0	1	0	0	0	0	1	1	0	0	2	0	0	0	2	1	0	0	1	0	0	0	9	1	1030.54	G3T019	G3T019	22	30	yes	yes	2	0.0080376	107.15	1	57155000	57155000			424	57
SPQGAMTPGIP	MDQNNSLPPYAQGLASPQGAMTPGIPIFSP	QGLASPQGAMTPGIPIFSPMMPYGTGLTPQ	A	S	P	I	P	I	1	0	0	0	0	1	0	2	0	1	0	0	1	0	3	1	1	0	0	0	0	0	11	3	1054.51	G3SXE3	G3SXE3	16	26	yes	yes	2	0.017208	42.109	1	2780900	2780900			425	43
SPTQEGGPGQNALP	EQNRTPLMFQRMEPPSPTQEGGPGQNALPS	PSPTQEGGPGQNALPSTQLDPGGGLMAHEG	P	S	P	L	P	S	1	0	1	0	0	2	1	3	0	0	1	0	0	0	3	1	1	0	0	0	0	0	14	3	1351.64	G3TRD3;G3TQS0	G3TRD3	1499	1512	yes	no	2	0.012124	76.465	2	311030000	311030000			426	160
SQKFGFEVGP	QVPLVDIMFNDFGEASQKFGFEVGPACFMG	DFGEASQKFGFEVGPACFMG__________	A	S	Q	G	P	A	0	0	0	0	0	1	1	2	0	0	0	1	0	2	1	1	0	0	0	1	0	0	10	0	1094.54	G3U7X8;G3T4M5	G3U7X8	1327	1336	yes	no	2	0.0021013	111.46	1	13165000	13165000			427	84
SQPLDASASGDVSCVDEILKEMTHSWPP	LKPSSKAHLTKLKIPSQPLDASASGDVSCV	CVDEILKEMTHSWPPPLTAIHTPCKTEPSK	P	S	Q	P	P	P	2	0	0	3	1	1	2	1	1	1	2	1	1	0	3	5	1	1	0	2	0	0	28	4	3055.39	G3T5V1	G3T5V1	302	329	yes	yes	3	0.014762	53.865	1	593860000	593860000			428	94
SRRESLGMLMGSSPLDPCSRPLCELRAGKQGQSP	SLASATSPSFDHMPPSRRESLGMLMGSSPL	RPLCELRAGKQGQSPDSEVHYVSTEPPGTA	P	S	R	S	P	D	1	4	0	1	2	2	2	4	0	0	5	1	2	0	4	6	0	0	0	0	0	0	34	4	3756.83	G5E6X4	G5E6X4	36	69	yes	yes	5	0.01579	52.237	1	1921800000	1921800000			429	188
SSQEGKMIAEQAGEWDVEDGP	SQELQPTAKTEPATASSQEGKMIAEQAGEW	MIAEQAGEWDVEDGPGWEWLLKQNLQ____	A	S	S	G	P	G	2	0	0	2	0	2	4	3	0	1	0	1	1	0	1	2	0	1	0	1	0	0	21	2	2261.97	G3UE39	G3UE39	215	235	yes	yes	2	0.0036884	82.362	1	56483000	56483000			430	178
STKKFFDDLGDELLFAKPNIFCHFTQGIGDP	VDEKDQETLSRVTVASTKKFFDDLGDELLF	KPNIFCHFTQGIGDPKYFPVSDVAHLNKLL	A	S	T	D	P	K	1	0	1	4	1	1	1	3	1	2	3	3	0	5	2	1	2	0	0	0	0	0	31	2	3556.73	G3TNR2	G3TNR2	2700	2730	yes	yes	5	0.015161	49.793	1	408560000	408560000			431	153
SVFIFPP	PCKTQCFQCPGPAAPSVFIFPPKPKDVLKI	QCPGPAAPSVFIFPPKPKDVLKISLTPEVT	P	S	V	P	P	K	0	0	0	0	0	0	0	0	0	1	0	0	0	2	2	1	0	0	0	1	0	0	7	1	805.437	G3UNP6;G3U800;G3ULD6;CON__ENSEMBL:ENSBTAP00000024466;CON__ENSEMBL:ENSBTAP00000024462	G3UNP6	115	121	yes	no	1	0.0014381	119.23	1	10357000	10357000			432	173
SVLQVVHLP	NLKETWTASTSEVQPSVLQVVHLPIVERPV	TSEVQPSVLQVVHLPIVERPVCKASTRIRI	P	S	V	L	P	I	0	0	0	0	0	1	0	0	1	0	2	0	0	0	1	1	0	0	0	3	0	0	9	0	990.586	G3T5I1	G3T5I1	522	530	yes	yes	2	0.0037914	103.83	2	352070000	352070000			433	90
TAPDSQVWP	HSTPSLLEAALTQEATAPDSQVWPTAPDIT	ALTQEATAPDSQVWPTAPDITRETCSSLAE	A	T	A	W	P	T	1	0	0	1	0	1	0	0	0	0	0	0	0	0	2	1	1	1	0	1	0	0	9	2	999.466	G3T9B2	G3T9B2	822	830	yes	yes	1	0.010384	66.993	1	25823000	25823000			434	101
TGFPGSAGRVGPPGP	PGLKGGRGTQGPPGATGFPGSAGRVGPPGP	TGFPGSAGRVGPPGPTGAPGPAGPLGDPGK	A	T	G	G	P	T	1	1	0	0	0	0	0	5	0	0	0	0	0	1	4	1	1	0	0	1	0	0	15	4	1352.68	G3SY10;G3TS89	G3SY10	867	881	yes	no	2;3	0.0023411	164.6	3	3684400000	3684400000			435	48
TGLPGPPGERGGP	AGEEGKRGARGEPGPTGLPGPPGERGGPGS	GPTGLPGPPGERGGPGSRGFPGADGVAGPK	P	T	G	G	P	G	0	1	0	0	0	0	1	5	0	0	1	0	0	0	4	0	1	0	0	0	0	0	13	3	1190.6	G3SSE0;G3UE48	G3SSE0	465	477	yes	no	2	0.0026039	109.42	1	142450000	142450000			436	27
TGLPGPPGERGGPGSRGFP	AGEEGKRGARGEPGPTGLPGPPGERGGPGS	GPPGERGGPGSRGFPGADGVAGPKGPAGER	P	T	G	F	P	G	0	2	0	0	0	0	1	7	0	0	1	0	0	1	5	1	1	0	0	0	0	0	19	4	1791.9	G3SSE0;G3UE48	G3SSE0	465	483	yes	no	2;3	1.1465e-17	198.16	2	5112200000	5112200000			437	27
TGPAGPPGFP	GNDGATGAAGPPVSPTGPAGPPGFPGAVGA	PPVSPTGPAGPPGFPGAVGAKGEAGPQGAR	P	T	G	F	P	G	1	0	0	0	0	0	0	3	0	0	0	0	0	1	4	0	1	0	0	0	0	0	10	4	896.439	G3SSE0;G3UE48	G3SSE0	324	333	yes	no	1;2	8.1108e-08	164	5	609460000	609460000			438	27
TGPIGSRGP	RGERGPPGQSGAAGPTGPIGSRGPSGPPGP	SGAAGPTGPIGSRGPSGPPGPDGNKGEPGV	P	T	G	G	P	S	0	1	0	0	0	0	0	3	0	1	0	0	0	0	2	1	1	0	0	0	0	0	9	1	840.445	G3TIC0	G3TIC0	603	611	yes	yes	2	0.00022315	158.07	1	96471000	96471000			439	133
TGPIGSRGPSGPPGP	RGERGPPGQSGAAGPTGPIGSRGPSGPPGP	TGPIGSRGPSGPPGPDGNKGEPGVVGAPGT	P	T	G	G	P	D	0	1	0	0	0	0	0	5	0	1	0	0	0	0	5	2	1	0	0	0	0	0	15	4	1332.68	G3TIC0	G3TIC0	603	617	yes	yes	2	5.9753e-14	198.33	1	100230000	100230000			440	133
TLRELHLDNNKLSRVP	NQIRMIENGSLSFLPTLRELHLDNNKLSRV	LRELHLDNNKLSRVPAGLPDLKLLQVVYLH	P	T	L	V	P	A	0	2	2	1	0	0	1	0	1	0	4	1	0	0	1	1	1	0	0	1	0	0	16	0	1904.06	G3SQ12	G3SQ12	279	294	yes	yes	4	3.5352e-11	195.25	1	29193000	29193000			441	20
TLSGPRTQAQRVRKPRCCMGP	LDFASETAQAVRDTATLSGPRTQAQRVRKP	TQAQRVRKPRCCMGPQGLLPRYSESQAEGQ	A	T	L	G	P	Q	1	4	0	0	2	2	0	2	0	0	1	1	1	0	3	1	2	0	0	1	0	0	21	3	2455.25	G3SLA6	G3SLA6	4215	4235	yes	yes	4	0.016373	46.621	1	63292000	63292000			442	3
TLTEKVGGEDVA	KCNLLAEKQYGFCKATLTEKVGGEDVAVTC	CKATLTEKVGGEDVAVTCMVFQTQPVVPQP	A	T	L	V	A	V	1	0	0	1	0	0	2	2	0	0	1	1	0	0	0	0	2	0	0	2	0	0	12	0	1217.61	G3T019	G3T019	233	244	yes	yes	2	0.0021008	124.33	1	298470000	298470000			443	57
TMDSRLYMLSFLP	TTNTCVHNGTMTLTPTMDSRLYMLSFLPFL	TPTMDSRLYMLSFLPFLVLLALIRNLRILS	P	T	M	L	P	F	0	1	0	1	0	0	0	0	0	0	3	0	2	1	1	2	1	0	1	0	0	0	13	0	1572.77	G3THS1	G3THS1	198	210	yes	yes	2	0.0047936	93.551	2	208690000	208690000			444	129
TNGFLDTKVYFAGLP	EAVMNINKPGSLFKPTNGFLDTKVYFAGLP	TNGFLDTKVYFAGLPRNVENALIRPINPRL	P	T	N	L	P	R	1	0	1	1	0	0	0	2	0	0	2	1	0	2	1	0	2	0	1	1	0	0	15	1	1641.84	G3T9K5	G3T9K5	419	433	yes	yes	2	0.00061298	145.55	2	2773900	2773900			445	103
TPFSLLMGPPGP	QPTSSGYSFFYLVEPTPFSLLMGPPGPKGD	VEPTPFSLLMGPPGPKGDCGLPGPPGLPGL	P	T	P	G	P	K	0	0	0	0	0	0	0	2	0	0	2	0	1	1	4	1	1	0	0	0	0	0	12	3	1212.62	G3SZX5;G3UAK9	G3SZX5	599	610	yes	no	2	0.0011973	110.81	2	184340000	184340000			446	56
TPSYKYNEWAEDRRHLGSTP	DRSVRSKYSEDTPLPTPSYKYNEWAEDRRH	YNEWAEDRRHLGSTPRLSRGRGRREDGEEG	P	T	P	T	P	R	1	2	1	1	0	0	2	1	1	0	1	1	0	0	2	2	2	1	2	0	0	0	20	2	2406.14	G3TGV6;G3U008	G3TGV6	270	289	yes	no	3	0.017128	45.257	1	242310000	242310000			447	126
TYPQSFKTWLGP	PPTEEGLMEQTHLVATYPQSFKTWLGPICP	LVATYPQSFKTWLGPICPVITLCHPDIIRP	A	T	Y	G	P	I	0	0	0	0	0	1	0	1	0	0	1	1	0	1	2	1	2	1	1	0	0	0	12	1	1423.71	G3TTM5	G3TTM5	83	94	yes	yes	2	0.015523	57.598	1	31669000	31669000			448	162
VAHFLQQHFGP	PSKIAVVGAGIGGSAVAHFLQQHFGPRVQI	GGSAVAHFLQQHFGPRVQIDVYEKGTVGGR	A	V	A	G	P	R	1	0	0	0	0	2	0	1	2	0	1	0	0	2	1	0	0	0	0	1	0	0	11	1	1279.65	G3SYA4	G3SYA4	41	51	yes	yes	2	0.01221	64.836	1	96293000	96293000			449	49
VALLGPGP	______________________________	GSCLLLAVALLGPGPSAQAMKGVKCGGVLS	A	V	A	G	P	S	1	0	0	0	0	0	0	2	0	0	2	0	0	0	2	0	0	0	0	1	0	0	8	2	722.433	G3TBZ2	G3TBZ2	13	20	yes	yes	1	0.011911	64.081	1	4271000	4271000			450	113
VAMRDHPLVLP	TAGSELAFVREPEDAVAMRDHPLVLPCQVE	PEDAVAMRDHPLVLPCQVEGEPPLSISWQR	A	V	A	L	P	C	1	1	0	1	0	0	0	0	1	0	2	0	1	0	2	0	0	0	0	2	0	0	11	2	1246.69	G3UI35	G3UI35	50	60	yes	yes	3	0.011101	51.276	1	38120000	38120000			451	184
VCRWPSYKKKQPYAQHQP	NCIVMWLAGGRHCCPVCRWPSYKKKQPYAQ	WPSYKKKQPYAQHQPLSNDVPS________	P	V	C	Q	P	L	1	1	0	0	1	3	0	0	1	0	0	3	0	0	3	1	0	1	2	1	0	0	18	3	2300.16	G3U6J6;G3T4A4	G3U6J6	631	648	yes	no	4	0.014257	50.653	1	91886000	91886000			452	82
VDYINAHVLHGYKHVLNQIDEVKVWSP	PNCDDPETEQVAKAAVDYINAHVLHGYKHV	KHVLNQIDEVKVWSPDPTREVFELELDTLE	A	V	D	S	P	D	1	0	2	2	0	1	1	1	3	2	2	2	0	0	1	1	0	1	2	5	0	0	27	1	3172.65	G3T019	G3T019	45	71	yes	yes	4	0.0047043	69.435	1	3663100	3663100			453	57
VEILEKEDSEPEKLIPGP	SAQGPDLLRSVEQSPVEILEKEDSEPEKLI	LEKEDSEPEKLIPGPEAETPGSGISDPGIS	P	V	E	G	P	E	0	0	0	1	0	0	5	1	0	2	2	2	0	0	3	1	0	0	0	1	0	0	18	2	2021.06	G3TMX5	G3TMX5	112	129	yes	yes	3	0.0032206	92.307	1	3192900	3192900			454	151
VFENLKVSFLTAVDEAAKKLNAQ	KAKPVLEDFRQSLLPVFENLKVSFLTAVDE	FLTAVDEAAKKLNAQ_______________	P	V	F	A	Q	-	4	0	2	1	0	1	2	0	0	0	3	3	0	2	0	1	1	0	0	3	0	0	23	4	2534.37	G3TLG4	G3TLG4	241	263	yes	yes	3;4	1.3315e-09	163.64	3	5759200	5759200			455	146
VGAAGATGARGLVGEP	AGAPGLPGPRGIPGPVGAAGATGARGLVGE	GAAGATGARGLVGEPGPAGSKGESGSKGEP	P	V	G	E	P	G	4	1	0	0	0	0	1	5	0	0	1	0	0	0	1	0	1	0	0	2	0	0	16	4	1381.73	G3TIC0	G3TIC0	333	348	yes	yes	2	0.0013648	156.73	1	512960000	512960000			456	133
VGAAGPAGP	KGPKGENGPVGPTGPVGAAGPAGPNGPPGP	VGPTGPVGAAGPAGPNGPPGPAGSRGDGGP	P	V	G	G	P	N	3	0	0	0	0	0	0	3	0	0	0	0	0	0	2	0	0	0	0	1	0	0	9	4	695.36	G3TIC0	G3TIC0	759	767	yes	yes	1	0.0010072	126.38	1	62333000	62333000			457	133
VGAVGPRGP	HGNRGEPGPAGSVGPVGAVGPRGPSGPQGA	AGSVGPVGAVGPRGPSGPQGARGDKGEAGD	P	V	G	G	P	S	1	1	0	0	0	0	0	3	0	0	0	0	0	0	2	0	0	0	0	2	0	0	9	2	808.456	G3TIC0	G3TIC0	990	998	yes	yes	2	0.00012332	160.77	1	316560000	316560000			458	133
VGAVGPRGPSGP	HGNRGEPGPAGSVGPVGAVGPRGPSGPQGA	VGPVGAVGPRGPSGPQGARGDKGEAGDKGP	P	V	G	G	P	Q	1	1	0	0	0	0	0	4	0	0	0	0	0	0	3	1	0	0	0	2	0	0	12	3	1049.56	G3TIC0	G3TIC0	990	1001	yes	yes	2	4.1776e-08	191.45	1	134210000	134210000			459	133
VGIQGPPGP	PGSKGDAGAKGEPGPVGIQGPPGPAGEEGK	KGEPGPVGIQGPPGPAGEEGKRGARGEPGP	P	V	G	G	P	A	0	0	0	0	0	1	0	3	0	1	0	0	0	0	3	0	0	0	0	1	0	0	9	2	820.444	G3SSE0;G3UE48	G3SSE0	441	449	yes	no	1	0.00055744	139.27	1	23203000	23203000			461	27
VGIQGPPGPAGEEGKRGA	PGSKGDAGAKGEPGPVGIQGPPGPAGEEGK	QGPPGPAGEEGKRGARGEPGPTGLPGPPGE	P	V	G	G	A	R	2	1	0	0	0	1	2	6	0	1	0	1	0	0	3	0	0	0	0	1	0	0	18	4	1675.86	G3SSE0;G3UE48	G3SSE0	441	458	yes	no	3	0.00050257	120.9	2	627080000	627080000			462	27
VGPPGNPGANGLA	AGPRGEAGLPGVSGPVGPPGNPGANGLAGA	GPVGPPGNPGANGLAGAKGAAGLPGVAGAP	P	V	G	L	A	G	2	0	2	0	0	0	0	4	0	0	1	0	0	0	3	0	0	0	0	1	0	0	13	4	1119.57	G3TIC0	G3TIC0	294	306	yes	yes	2	0.010568	98.629	1	78030000	78030000			464	133
VGPPGPP	KGPRGETGPAGRPGEVGPPGPPGPAGEKGS	GPAGRPGEVGPPGPPGPAGEKGSPGADGPA	E	V	G	P	P	G	0	0	0	0	0	0	0	2	0	0	0	0	0	0	4	0	0	0	0	1	0	0	7	3	619.333	G3SSE0;G3UE48;G3STP4;G3T7S2;G3TIV6	G3SSE0	908	914	no	no	1	0.0040417	132.53	2	128270000	128270000			465	27;30;98;136
VGPRGPSGP	RGEPGPAGSVGPVGAVGPRGPSGPQGARGD	VGPVGAVGPRGPSGPQGARGDKGEAGDKGP	A	V	G	G	P	Q	0	1	0	0	0	0	0	3	0	0	0	0	0	0	3	1	0	0	0	1	0	0	9	2	822.435	G3TIC0	G3TIC0	993	1001	yes	yes	2	0.016697	83.313	1	29719000	29719000			466	133
VGRTGETGASGPPGFA	AGKEGLRGPRGDQGPVGRTGETGASGPPGF	GRTGETGASGPPGFAGEKGSSGEPGTAGPP	P	V	G	F	A	G	2	1	0	0	0	0	1	5	0	0	0	0	0	1	2	1	2	0	0	1	0	0	16	3	1459.71	G3TIC0	G3TIC0	828	843	yes	yes	2	1.5842e-06	173.76	1	548670000	548670000			467	133
VGRTGETGASGPPGFAGEKGSSGEP	AGKEGLRGPRGDQGPVGRTGETGASGPPGF	GPPGFAGEKGSSGEPGTAGPPGTPGPQGIL	P	V	G	E	P	G	2	1	0	0	0	0	3	8	0	0	0	1	0	1	3	3	2	0	0	1	0	0	25	4	2288.07	G3TIC0	G3TIC0	828	852	yes	yes	3	0.00065468	89.721	1	73477000	73477000			468	133
VGSPGERGPPGPP	PGPQGPPGSPGQDGAVGSPGERGPPGPPGP	GAVGSPGERGPPGPPGPPGPPGPPAPVGPP	A	V	G	P	P	G	0	1	0	0	0	0	1	4	0	0	0	0	0	0	5	1	0	0	0	1	0	0	13	4	1202.6	G3SLQ8	G3SLQ8	239	251	yes	yes	2	0.0089068	84.213	1	0	0			469	5
VGVVQMTFLRLLSA	KRGKLLSYVDAEGNPVGVVQMTFLRLLSAS	PVGVVQMTFLRLLSASAHQNVTYNCYQSVA	P	V	G	S	A	S	1	1	0	0	0	1	0	1	0	0	3	0	1	1	0	1	1	0	0	3	0	0	14	0	1532.87	G3U7X8;G3T4M5	G3U7X8	1226	1239	yes	no	2	0.0003267	163.09	2	45077000	45077000			470	84
VLAANSFRAMP	SEKTKLLNVQRNNFPVLAANSFRAMPNLVS	NNFPVLAANSFRAMPNLVSLHLQHCQIREV	P	V	L	M	P	N	3	1	1	0	0	0	0	0	0	0	1	0	1	1	1	1	0	0	0	1	0	0	11	3	1175.61	G3T3V1	G3T3V1	65	75	yes	yes	2	0.0021676	126.07	1	9758800	9758800			471	76
VLEDFRQSLLP	KALEHLSALGDKAKPVLEDFRQSLLPVFEN	KAKPVLEDFRQSLLPVFENLKVSFLTAVDE	P	V	L	L	P	V	0	1	0	1	0	1	1	0	0	0	3	0	0	1	1	1	0	0	0	1	0	0	11	0	1315.71	G3TLG4	G3TLG4	230	240	yes	yes	2	0.0064444	88.496	3	32845000	32845000			472	146
VNEIYQQFFKSNFP	VKTTVLLADINDFTAVNEIYQQFFKSNFPA	AVNEIYQQFFKSNFPARAAYQVAALPKGSR	A	V	N	F	P	A	0	0	2	0	0	2	1	0	0	1	0	1	0	3	1	1	0	0	1	1	0	0	14	0	1759.86	G3SPS4	G3SPS4	92	105	yes	yes	2	0.014234	49.35	1	8911300	8911300			473	18
VSLLTLYLDNNKISNIP	DLSFNQIAKLPSGLPVSLLTLYLDNNKISN	LLTLYLDNNKISNIPDEYFKRFSGLQYLRL	P	V	S	I	P	D	0	0	3	1	0	0	0	0	0	2	4	1	0	0	1	2	1	0	1	1	0	0	17	0	1916.06	G3SYR5;CON__Q05443	G3SYR5	207	223	yes	no	2	0.0023631	124.21	2	4473200	4473200			474	52
VTCMVFQTQP	CKATLTEKVGGEDVAVTCMVFQTQPVVPQP	GEDVAVTCMVFQTQPVVPQPQPDGTNAAAP	A	V	T	Q	P	V	0	0	0	0	1	2	0	0	0	0	0	0	1	1	1	0	2	0	0	2	0	0	10	0	1209.55	G3T019	G3T019	245	254	yes	yes	2	0.0027102	104.21	2	35864000	35864000			475	57
VTVSWNSGALSGA	KVALACLVANYFPEPVTVSWNSGALSGAHT	EPVTVSWNSGALSGAHTFPAVLQSSGLYSL	P	V	T	G	A	H	2	0	1	0	0	0	0	2	0	0	1	0	0	0	0	3	1	1	0	2	0	0	13	1	1247.61	G3TWP5;G3U8J5	G3U8J5	37	49	no	no	2	0.0034012	102.07	1	3236300	3236300			476	166;174
VVGFQCKPVPKEP	EGESRSELFCTDAAPVVGFQCKPVPKEPTL	APVVGFQCKPVPKEPTLVLTWACPPGANTG	P	V	V	E	P	T	0	0	0	0	1	1	1	1	0	0	0	2	0	1	3	0	0	0	0	3	0	0	13	2	1483.79	G3UHR3	G3UHR3	590	602	yes	yes	3	0.016148	52.693	1	51011000	51011000			477	181
VVSLNIYDVGP	YSEPLKGTEKTLPVPVVSLNIYDVGPTNMR	LPVPVVSLNIYDVGPTNMRVQWQPVGGATG	P	V	V	G	P	T	0	0	1	1	0	0	0	1	0	1	1	0	0	0	1	1	0	0	1	3	0	0	11	0	1174.62	G3TSM2;G3TVS2;G3T503;G3UA80	G3TSM2	410	420	yes	no	2	0.012868	81.191	1	2878000	2878000			478	88
VYDYDPSTLREVLGA	VFVLGMGSWSCSGFPVYDYDPSTLREVLGA	VYDYDPSTLREVLGASVAKVNSQALSPYLF	P	V	Y	G	A	S	1	1	0	2	0	0	1	1	0	0	2	0	0	0	1	1	1	0	2	2	0	0	15	1	1696.83	G3TER5	G3TER5	25	39	yes	yes	2	0.0096353	96.64	1	925830	925830			479	118
WGQGQLPSTGDEVFVSGTTPPP	QREDSEASGERSPSAWGQGQLPSTGDEVFV	STGDEVFVSGTTPPPGCAVRSCLSASGLQA	A	W	G	P	P	G	0	0	0	1	0	2	1	4	0	0	1	0	0	1	4	2	3	1	0	2	0	0	22	3	2256.07	G3SXG7	G3SXG7	1786	1807	yes	yes	2	0.016858	67.964	1	66327000	66327000			480	44
WIGTGQLVYGGFLYYARRPP	STATRKASRVRVPFPWIGTGQLVYGGFLYY	QLVYGGFLYYARRPPGGPGGGGELDTLQLI	P	W	I	P	P	G	1	2	0	0	0	1	0	4	0	1	2	0	0	1	2	0	1	1	3	1	0	0	20	2	2313.21	G3T147	G3T147	213	232	yes	yes	3	0.00068793	103.5	2	21684000	21684000			481	67
WQVMLFRKSP	GRIVEGWDAEQGIAPWQVMLFRKSPQELLC	QGIAPWQVMLFRKSPQELLCGASLISDRWI	P	W	Q	S	P	Q	0	1	0	0	0	1	0	0	0	0	1	1	1	1	1	1	0	1	0	1	0	0	10	0	1290.69	G3T5I1;CON__P00735	G3T5I1	378	387	yes	no	2;3	0.0029308	100.25	2	51247000	51247000			482	90
YFKGQWVTKFDSRKTSLA	REMPNEISILLLGVAYFKGQWVTKFDSRKT	GQWVTKFDSRKTSLADFHLDEERTVRVPMM	A	Y	F	L	A	D	1	1	0	1	0	1	0	1	0	0	1	3	0	2	0	2	2	1	1	1	0	0	18	0	2161.13	G3TEY6	G3TEY6	211	228	yes	yes	4	0.012621	48.907	1	3273400	3273400			483	123
YLWVGTGASEAEKTGAQEVFRVLGSKP	LNSNDAFVLKTPSAAYLWVGTGASEAEKTG	KTGAQEVFRVLGSKPLQVAEGSEPDSFWEA	A	Y	L	K	P	L	3	1	0	0	0	1	3	4	0	0	2	2	0	1	1	2	2	1	1	3	0	0	27	3	2879.48	G3SWV1;G3UMD4	G3SWV1	598	624	yes	no	4	0.0032376	76.799	1	2124700	2124700			484	39
[truncated: 8 more columns]

## Sheet: 5_missed
Sequence	N-term cleavage window	C-term cleavage window	Amino acid before	First amino acid	Second amino acid	Second last amino acid	Last amino acid	Amino acid after	A Count	R Count	N Count	D Count	C Count	Q Count	E Count	G Count	H Count	I Count	L Count	K Count	M Count	F Count	P Count	S Count	T Count	W Count	Y Count	V Count	U Count	O Count	Length	Missed cleavages	Mass	Proteins	Leading razor protein	Start position	End position	Unique (Groups)	Unique (Proteins)	Charges	PEP	Score	Experiment 20190626_QE7_nLC7_DS_SA_PA_HCl_pH_1_5_2h_mammoth_pel_01.raw	Intensity	Intensity 20190626_QE7_nLC7_DS_SA_PA_HCl_pH_1_5_2h_mammoth_pel_01.raw	Reverse	Potential contaminant	id	Protein group IDs
AAGPTRTEILSGFGLRA	SPLSLSFATAALVLAAAGPTRTEILSGFGL	GPTRTEILSGFGLRALNGTQPASLPALFGR	A	A	A	R	A	L	3	2	0	0	0	0	1	3	0	1	2	0	0	1	1	1	2	0	0	0	0	0	17	3	1715.93	G3TMK8	G3TMK8	106	122	yes	yes	3	0.00028886	127.22	1	4678000	4678000			0	143
AAGPTRTEILSGFGLRALNGTQP	SPLSLSFATAALVLAAAGPTRTEILSGFGL	ILSGFGLRALNGTQPASLPALFGRLRETLS	A	A	A	Q	P	A	3	2	1	0	0	1	1	4	0	1	3	0	0	1	2	1	3	0	0	0	0	0	23	4	2326.24	G3TMK8	G3TMK8	106	128	yes	yes	3	0.0014559	89.721	1	6144300	6144300			1	143
AASIVYDLNPNFKPP	EDLVCDVVDRILKSPAASIVYDLNPNFKPP	AASIVYDLNPNFKPPKRPFKRMNYSDAIVW	P	A	A	P	P	K	2	0	2	1	0	0	0	0	0	1	1	1	0	1	3	1	0	0	1	1	0	0	15	4	1644.85	G3SLY4;G3TZY1	G3SLY4	318	332	yes	no	3	0.016655	45.79	1	2622200	2622200			2	9
ADALCASFEENERKFFGVYLYEVARRHP	HKDDNPALPPLVRPPADALCASFEENERKF	KFFGVYLYEVARRHPYFYAPELIYYSEKYK	P	A	D	H	P	Y	4	3	1	1	1	0	4	1	1	0	2	1	0	3	1	1	0	0	2	2	0	0	28	4	3373.63	G3SMX8	G3SMX8	145	172	yes	yes	5	0.0020551	93.966	1	2732500	2732500			3	14
AFNAQSNGSYYKIVEVSRA	FNDTKVVHAVEAALAAFNAQSNGSYYKIVE	QSNGSYYKIVEVSRAQLVLLPPSAYVEFAV	A	A	F	R	A	Q	3	1	2	0	0	1	1	1	0	1	0	1	0	1	0	3	0	0	2	2	0	0	19	2	2103.04	G3T019	G3T019	170	188	yes	yes	3	2.2705e-07	154.12	2	16152000	16152000			4	53
AFNAQSNGSYYKIVEVSRAQLVLLPP	FNDTKVVHAVEAALAAFNAQSNGSYYKIVE	KIVEVSRAQLVLLPPSAYVEFAVAATDCVA	A	A	F	P	P	S	3	1	2	0	0	2	1	1	0	1	3	1	0	1	2	3	0	0	2	3	0	0	26	4	2863.52	G3T019	G3T019	170	195	yes	yes	3	0.00034056	114.84	2	7473400	7473400			5	53
AFQTPTGMP	PLLRMAEEAARKLLPAFQTPTGMPYGTVNL	ARKLLPAFQTPTGMPYGTVNLLHGVNPGET	P	A	F	M	P	Y	1	0	0	0	0	1	0	1	0	0	0	0	1	1	2	0	2	0	0	0	0	0	9	2	948.438	G3SR83	G3SR83	164	172	yes	yes	2	0.011824	70.912	1	63156000	63156000			6	26
AFRGLKSLEYLDLSFNQIAKLP	VQLQHNQLKEEAISAAFRGLKSLEYLDLSF	LEYLDLSFNQIAKLPSGLPVSLLTLYLDNN	A	A	F	L	P	S	2	1	1	1	0	1	1	1	0	1	5	2	0	2	1	2	0	0	1	0	0	0	22	2	2522.39	G3SYR5	G3SYR5	181	202	yes	yes	4	0.00055215	107.45	4	11637000	11637000			7	48
AGAAGPIGIPGRP	PGPPGPAGSPGERGPAGAAGPIGIPGRPGP	GPAGAAGPIGIPGRPGPQGPPGPAGEKGAP	P	A	G	R	P	G	3	1	0	0	0	0	0	4	0	2	0	0	0	0	3	0	0	0	0	0	0	0	13	5	1132.64	G3U7X8;G3T4M5	G3U7X8	598	610	yes	no	2	0.00017357	141.52	1	37076000	37076000			8	73
AGAAGQAGAKGERGTKGP	RGEVGPAGPNGFAGPAGAAGQAGAKGERGT	AGQAGAKGERGTKGPKGENGPVGPTGPVGA	P	A	G	G	P	K	5	1	0	0	0	1	1	6	0	0	0	2	0	0	1	0	1	0	0	0	0	0	18	5	1582.82	G3TIC0	G3TIC0	729	746	yes	yes	3;4	0.0088449	63.691	3	16548000	16548000			9	126
AGARGSDGSVGPVGP	RGLPGERGRVGGPGPAGARGSDGSVGPVGP	AGARGSDGSVGPVGPAGPIGSAGPPGFPGA	P	A	G	G	P	A	2	1	0	1	0	0	0	5	0	0	0	0	0	0	2	2	0	0	0	2	0	0	15	3	1282.63	G3TIC0	G3TIC0	231	245	yes	yes	2	3.3236e-05	147.74	1	37074000	37074000			10	126
AGARGSDGSVGPVGPAGP	RGLPGERGRVGGPGPAGARGSDGSVGPVGP	RGSDGSVGPVGPAGPIGSAGPPGFPGAPGP	P	A	G	G	P	I	3	1	0	1	0	0	0	6	0	0	0	0	0	0	3	2	0	0	0	2	0	0	18	5	1507.74	G3TIC0	G3TIC0	231	248	yes	yes	2	4.2535e-27	203.51	2	564940000	564940000			11	126
AGATGARGLVGEP	PGLPGPRGIPGPVGAAGATGARGLVGEPGP	GAAGATGARGLVGEPGPAGSKGESGSKGEP	A	A	G	E	P	G	3	1	0	0	0	0	1	4	0	0	1	0	0	0	1	0	1	0	0	1	0	0	13	3	1154.6	G3TIC0	G3TIC0	336	348	yes	yes	2	0.0073107	87.878	1	103530000	103530000			12	126
AGERGEQGPAGSPGFQGLP	DGEAGAQGPPGPAGPAGERGEQGPAGSPGF	GEQGPAGSPGFQGLPGPAGPPGEAGKPGEQ	P	A	G	L	P	G	2	1	0	0	0	2	2	6	0	0	1	0	0	1	3	1	0	0	0	0	0	0	19	4	1810.86	G3SSE0;G3UE48	G3SSE0	614	632	yes	no	2;3	1.9776e-05	140.1	3	113240000	113240000			13	30
AGEWMLTQQPKSITAP	SLAVLEDRPKVSKLAAGEWMLTQQPKSITA	GEWMLTQQPKSITAPVEIPSSPLDDTPPED	A	A	G	A	P	V	2	0	0	0	0	2	1	1	0	1	1	1	1	0	2	1	2	1	0	0	0	0	16	3	1756.88	G3SVB8	G3SVB8	26	41	yes	yes	3	0.0027098	55.186	1	0	0			14	37
AGFAGPP	RGAPGDRGEPGPPGPAGFAGPPGADGQPGA	GEPGPPGPAGFAGPPGADGQPGAKGEPGDA	P	A	G	P	P	G	2	0	0	0	0	0	0	2	0	0	0	0	0	1	2	0	0	0	0	0	0	0	7	3	615.302	G3SSE0;G3UE48;G3T4X7;G3U4I1	G3SSE0	797	803	no	no	1	0.0018999	110.5	1	43371000	43371000			15	30;76
AGFAGPPGA	RGAPGDRGEPGPPGPAGFAGPPGADGQPGA	PGPPGPAGFAGPPGADGQPGAKGEPGDAGA	P	A	G	G	A	D	3	0	0	0	0	0	0	3	0	0	0	0	0	1	2	0	0	0	0	0	0	0	9	4	743.36	G3SSE0;G3UE48;G3T4X7;G3U4I1	G3SSE0	797	805	no	no	2	0.00864	120.06	1	229160000	229160000			16	30;76
AGFAGPPGADGQP	RGAPGDRGEPGPPGPAGFAGPPGADGQPGA	GPAGFAGPPGADGQPGAKGEPGDAGAKGDA	P	A	G	Q	P	G	3	0	0	1	0	1	0	4	0	0	0	0	0	1	3	0	0	0	0	0	0	0	13	5	1140.52	G3SSE0;G3UE48;G3T4X7;G3U4I1	G3SSE0	797	809	no	no	2	8.2139e-10	168.27	6	3591700000	3591700000			17	30;76
AGKEGGKGPRGETGP	PGPSGNAGPPGPPGPAGKEGGKGPRGETGP	AGKEGGKGPRGETGPAGRPGEVGPPGPPGP	P	A	G	G	P	A	1	1	0	0	0	0	2	6	0	0	0	2	0	0	2	0	1	0	0	0	0	0	15	2	1396.71	G3SSE0;G3UE48	G3SSE0	887	901	yes	no	3	0.0036937	110.84	1	9366500	9366500			18	30
AGKEGGKGPRGETGPAGRP	PGPSGNAGPPGPPGPAGKEGGKGPRGETGP	GGKGPRGETGPAGRPGEVGPPGPPGPAGEK	P	A	G	R	P	G	2	2	0	0	0	0	2	7	0	0	0	2	0	0	3	0	1	0	0	0	0	0	19	4	1777.92	G3SSE0;G3UE48	G3SSE0	887	905	yes	no	3;4	0.0014671	101.38	2	107130000	107130000			19	30
AGKEGPAGLP	MGPRGLPGSPGNVGPAGKEGPAGLPGIDGR	GNVGPAGKEGPAGLPGIDGRPGPIGPAGAR	P	A	G	L	P	G	2	0	0	0	0	0	1	3	0	0	1	1	0	0	2	0	0	0	0	0	0	0	10	3	895.476	G3TIC0	G3TIC0	462	471	yes	yes	2	0.015671	72.607	1	23546000	23546000			20	126
AGKIFTQPFRMKQQGP	TLKKNISEEKQRGWPAGKIFTQPFRMKQQG	GKIFTQPFRMKQQGPFSAGSPISRVRFSQP	P	A	G	G	P	F	1	1	0	0	0	3	0	2	0	1	0	2	1	2	2	0	1	0	0	0	0	0	16	2	1832.97	G3TEV7	G3TEV7	213	228	yes	yes	3	0.0096492	58.32	1	3527100	3527100			21	112
AGKSGDRGETGPAGPAGP	PGAPGAPGAPGPVGPAGKSGDRGETGPAGP	SGDRGETGPAGPAGPAGPAGVRGPAGPQGP	P	A	G	G	P	A	3	1	0	1	0	0	1	6	0	0	0	1	0	0	3	1	1	0	0	0	0	0	18	5	1580.75	G3SSE0;G3UE48	G3SSE0	1046	1063	yes	no	3	0.0020342	79.837	1	153130000	153130000			22	30
AGLPGIDGRP	PGSPGNVGPAGKEGPAGLPGIDGRPGPIGP	GKEGPAGLPGIDGRPGPIGPAGARGEPGNI	P	A	G	R	P	G	1	1	0	1	0	0	0	3	0	1	1	0	0	0	2	0	0	0	0	0	0	0	10	2	951.514	G3TIC0	G3TIC0	468	477	yes	yes	2	0.0011244	110.87	4	577110000	577110000			23	126
AGLPGIDGRPGP	PGSPGNVGPAGKEGPAGLPGIDGRPGPIGP	EGPAGLPGIDGRPGPIGPAGARGEPGNIGF	P	A	G	G	P	I	1	1	0	1	0	0	0	4	0	1	1	0	0	0	3	0	0	0	0	0	0	0	12	3	1105.59	G3TIC0	G3TIC0	468	479	yes	yes	2	0.010541	88.496	1	234510000	234510000			24	126
AGLPGIDGRPGPIGP	PGSPGNVGPAGKEGPAGLPGIDGRPGPIGP	AGLPGIDGRPGPIGPAGARGEPGNIGFPGP	P	A	G	G	P	A	1	1	0	1	0	0	0	5	0	2	1	0	0	0	4	0	0	0	0	0	0	0	15	4	1372.75	G3TIC0	G3TIC0	468	482	yes	yes	2	0.00084726	131.82	1	13855000	13855000			25	126
AGLRGFP	KGDPGPQGVSGKDGPAGLRGFPGERGLPGA	GVSGKDGPAGLRGFPGERGLPGAQGAAGLK	P	A	G	F	P	G	1	1	0	0	0	0	0	2	0	0	1	0	0	1	1	0	0	0	0	0	0	0	7	1	716.397	G3T3Y7;G3T9F6	G3T9F6	1020	1026	no	no	2	0.0072656	96.119	1	17399000	17399000			26	90;68
AGPAGVRGPAGP	SGDRGETGPAGPAGPAGPAGVRGPAGPQGP	AGPAGPAGVRGPAGPQGPRGDKGETGEQGD	P	A	G	G	P	Q	3	1	0	0	0	0	0	4	0	0	0	0	0	0	3	0	0	0	0	1	0	0	12	5	1005.54	G3SSE0;G3UE48	G3SSE0	1064	1075	yes	no	2	1.3383e-12	178.83	1	859610000	859610000			27	30
AGPIGSAGPPGFP	AGARGSDGSVGPVGPAGPIGSAGPPGFPGA	GPAGPIGSAGPPGFPGAPGPKGEIGPVGNP	P	A	G	F	P	G	2	0	0	0	0	0	0	4	0	1	0	0	0	1	4	1	0	0	0	0	0	0	13	5	1123.57	G3TIC0	G3TIC0	246	258	yes	yes	2	0.0076472	110.12	2	5994700	5994700			28	126
AGPNGFAGP	AGPRGSPGERGEVGPAGPNGFAGPAGAAGQ	RGEVGPAGPNGFAGPAGAAGQAGAKGERGT	P	A	G	G	P	A	2	0	1	0	0	0	0	3	0	0	0	0	0	1	2	0	0	0	0	0	0	0	9	3	786.366	G3TIC0	G3TIC0	720	728	yes	yes	1	0.0075717	110.34	1	28233000	28233000			29	126
AGPPGFQGLP	PGLQGVQGGKGEQGPAGPPGFQGLPGPSGT	GEQGPAGPPGFQGLPGPSGTAGEAGKPGER	P	A	G	L	P	G	1	0	0	0	0	1	0	3	0	0	1	0	0	1	3	0	0	0	0	0	0	0	10	3	939.481	G3TIC0	G3TIC0	549	558	yes	yes	2	0.012044	88.35	1	244050000	244050000			30	126
AGPPGLAGPP	QGPSGSSGERGPPGPAGPPGLAGPPGESGR	GPPGPAGPPGLAGPPGESGREGAPGAEGSP	P	A	G	P	P	G	2	0	0	0	0	0	0	3	0	0	1	0	0	0	4	0	0	0	0	0	0	0	10	5	832.444	G3SSE0;G3UE48	G3SSE0	986	995	yes	no	2	2.0492e-06	161.52	1	9857800	9857800			31	30
AGPPGLRGGPGSRGLP	EGKRGSSGEAGSAGPAGPPGLRGGPGSRGL	GPPGLRGGPGSRGLPGADGRAGVMGPPGSR	P	A	G	L	P	G	1	2	0	0	0	0	0	6	0	0	2	0	0	0	4	1	0	0	0	0	0	0	16	4	1444.79	G3TIC0	G3TIC0	393	408	yes	yes	3	0.014337	52.372	1	74946000	74946000			32	126
AGRVGPPGP	RGSAGPPGATGFPGAAGRVGPPGPSGNAGP	TGFPGAAGRVGPPGPSGNAGPPGPPGPAGK	A	A	G	G	P	S	1	1	0	0	0	0	0	3	0	0	0	0	0	0	3	0	0	0	0	1	0	0	9	3	806.44	G3SSE0;G3UE48	G3SSE0	866	874	yes	no	2	0.0057343	94.407	1	29719000	29719000			33	30
AGSPGFQGLP	PGPAGPAGERGEQGPAGSPGFQGLPGPAGP	GEQGPAGSPGFQGLPGPAGPPGEAGKPGEQ	P	A	G	L	P	G	1	0	0	0	0	1	0	3	0	0	1	0	0	1	2	1	0	0	0	0	0	0	10	2	929.461	G3SSE0;G3UE48	G3SSE0	623	632	yes	no	2	0.0030537	104.75	2	1827700000	1827700000			34	30
AGSRGDGGPPGATGFP	VGAAGPAGPNGPPGPAGSRGDGGPPGATGF	GSRGDGGPPGATGFPGAAGRTGPPGPAGIT	P	A	G	F	P	G	2	1	0	1	0	0	0	6	0	0	0	0	0	1	3	1	1	0	0	0	0	0	16	4	1399.65	G3TIC0	G3TIC0	774	789	yes	yes	2	0.013218	111.52	1	85386000	85386000			35	126
AGVRGPAGP	RGETGPAGPAGPAGPAGVRGPAGPQGPRGD	AGPAGPAGVRGPAGPQGPRGDKGETGEQGD	P	A	G	G	P	Q	2	1	0	0	0	0	0	3	0	0	0	0	0	0	2	0	0	0	0	1	0	0	9	3	780.424	G3SSE0;G3UE48	G3SSE0	1067	1075	yes	no	2	3.3675e-05	153.38	1	124930000	124930000			36	30
AGVRGPAGPQGP	RGETGPAGPAGPAGPAGVRGPAGPQGPRGD	AGPAGVRGPAGPQGPRGDKGETGEQGDRGL	P	A	G	G	P	R	2	1	0	0	0	1	0	4	0	0	0	0	0	0	3	0	0	0	0	1	0	0	12	4	1062.56	G3SSE0;G3UE48	G3SSE0	1067	1078	yes	no	2	8.0738e-08	158.61	2	200960000	200960000			37	30
AGVRGPSGDSGRPGEP	AGVMGPPGSRGASGPAGVRGPSGDSGRPGE	GVRGPSGDSGRPGEPGVMGPRGLPGSPGNV	P	A	G	E	P	G	1	2	0	1	0	0	1	5	0	0	0	0	0	0	3	2	0	0	0	1	0	0	16	3	1494.72	G3TIC0	G3TIC0	429	444	yes	yes	3	2.9971e-06	144.15	1	101180000	101180000			38	126
ANIHPSGSGPTP	MPGQPMSGRMISTIAANIHPSGSGPTPPGM	TIAANIHPSGSGPTPPGMPPMPGSILGPRV	A	A	N	T	P	P	1	0	1	0	0	0	0	2	1	1	0	0	0	0	3	2	1	0	0	0	0	0	12	3	1133.55	G3UET0;G3T479	G3UET0	1022	1033	yes	no	2	0.0042618	88.948	1	939310000	939310000			39	71
ANLEAKWCKHSGNPGPEQSIP	LKERSRVLIGPCCAAANLEAKWCKHSGNPG	WCKHSGNPGPEQSIPKISIDLRGGLLQV__	A	A	N	I	P	K	2	0	2	0	1	1	2	2	1	1	1	2	0	0	3	2	0	1	0	0	0	0	21	4	2319.11	G3UMT5;G3T3Q1;G3U5D0	G3UMT5	2213	2233	yes	no	4	0.018616	51.487	1	67974000	67974000			40	66
APGVGPP	GLGPRFSPINPLQQAAPGVGPPFSQPTAPP	PINPLQQAAPGVGPPFSQPTAPPLPPGPPG	A	A	P	P	P	F	1	0	0	0	0	0	0	2	0	0	0	0	0	0	3	0	0	0	0	1	0	0	7	3	593.317	G3TCR8;G3U4N9	G3TCR8	312	318	yes	no	1	0.0018999	110.5	1	22039000	22039000			41	101
APQGPPLHRAHYDLRHA	GPPVAAVVVGPLVLAAPQGPPLHRAHYDLR	QGPPLHRAHYDLRHAFTGVVSVESASGEAF	A	A	P	H	A	F	3	2	0	1	0	1	0	1	3	0	2	0	0	0	3	0	0	0	1	0	0	0	17	5	1935	G3T019	G3T019	299	315	yes	yes	4	0.0021632	109.67	2	226050000	226050000			42	53
AQRDYFSPGPP	VILNYPSPRDQEERPAQRDYFSPGPPRDQL	EERPAQRDYFSPGPPRDQLYNQIPNRAGAF	P	A	Q	P	P	R	1	1	0	1	0	1	0	1	0	0	0	0	0	1	3	1	0	0	1	0	0	0	11	3	1233.58	G3U7B7;G3SVA2	G3U7B7	317	327	yes	no	2	0.0022307	105.94	1	105890000	105890000			43	36
ATPGGLP	LRVGKAVPPMPLLTPATPGGLPPAAAVAAA	PPMPLLTPATPGGLPPAAAVAAAAATAKIT	P	A	T	L	P	P	1	0	0	0	0	0	0	2	0	0	1	0	0	0	2	0	1	0	0	0	0	0	7	2	611.328	G3U085;G3TQL4	G3U085	309	315	yes	no	1	0.0098582	80.999	2	89961000	89961000			44	148
ATPSRPSLSP	ASIFQWRVLGAGLAPATPSRPSLSPASSLD	AGLAPATPSRPSLSPASSLDV_________	P	A	T	S	P	A	1	1	0	0	0	0	0	0	0	0	1	0	0	0	3	3	1	0	0	0	0	0	10	3	1011.53	G3U6A0	G3U6A0	883	892	yes	yes	2	0.0054106	98.523	1	26069000	26069000			45	168
AVDYINAHVLHGYKHVLNQIDEVKVWSP	EPNCDDPETEQVAKAAVDYINAHVLHGYKH	KHVLNQIDEVKVWSPDPTREVFELELDTLE	A	A	V	S	P	D	2	0	2	2	0	1	1	1	3	2	2	2	0	0	1	1	0	1	2	5	0	0	28	2	3243.68	G3T019	G3T019	44	71	yes	yes	4	6.2504e-05	96.052	2	6125800	6125800			46	53
AVLQSSGLYSLTSTVTVP	VSWNSGALSGAHTFPAVLQSSGLYSLTSTV	QSSGLYSLTSTVTVPAPWTRRPYVCNVAHP	P	A	V	V	P	A	1	0	0	0	0	1	0	1	0	0	3	0	0	0	1	4	3	0	1	3	0	0	18	1	1821.97	G3U8J5	G3U8J5	54	71	yes	yes	2;3	0.0082792	122.7	2	10260000	10260000			47	173
DEGTGGRGFLLWYSGRA	PVVVPGNQATLRMTADEGTGGRGFLLWYSG	GTGGRGFLLWYSGRATSDTEHQFCGGRMEK	A	D	E	R	A	T	1	2	0	1	0	0	1	5	0	0	2	0	0	1	0	1	1	1	1	0	0	0	17	0	1840.89	G3TI02;G3TVF3	G3TI02	134	150	yes	no	3	0.0035185	92.211	1	1095000	1095000			48	124
DETEVVEETVA	LAGRALAVPQQEALPDETEVVEETVAEVAE	EALPDETEVVEETVAEVAEVPVGANPVQVE	P	D	E	V	A	E	1	0	0	1	0	0	4	0	0	0	0	0	0	0	0	0	2	0	0	3	0	0	11	0	1219.55	G3TJT8	G3TJT8	26	36	yes	yes	2	0.00064987	110.81	1	11605000	11605000			49	135
DEYEKRYSSALPPQLRA	SAHWGYALGDRGCGPDEYEKRYSSALPPQL	YEKRYSSALPPQLRAQMRDLARSICVCVFN	P	D	E	R	A	Q	2	2	0	1	0	1	2	0	0	0	2	1	0	0	2	2	0	0	2	0	0	0	17	3	2022.02	G3T0L6	G3T0L6	83	99	yes	yes	3	0.017906	53.995	1	2953300	2953300			50	57
DEYFKRFSGLQYLRLSHNELA	LLTLYLDNNKISNIPDEYFKRFSGLQYLRL	FSGLQYLRLSHNELADSGIPGNSFNVSSLL	P	D	E	L	A	D	1	2	1	1	0	1	2	1	1	0	4	1	0	2	0	2	0	0	2	0	0	0	21	0	2585.3	G3SYR5	G3SYR5	224	244	yes	yes	4	0.00041622	114.99	2	5658700	5658700			51	48
DEYFKRFSGLQYLRLSHNELADSGIP	LLTLYLDNNKISNIPDEYFKRFSGLQYLRL	YLRLSHNELADSGIPGNSFNVSSLLELDLS	P	D	E	I	P	G	1	2	1	2	0	1	2	2	1	1	4	1	0	2	1	3	0	0	2	0	0	0	26	1	3054.52	G3SYR5	G3SYR5	224	249	yes	yes	4	0.0044319	72.033	1	1528400	1528400			52	48
DFHLDEERTVRVP	GQWVTKFDSRKTSLADFHLDEERTVRVPMM	LADFHLDEERTVRVPMMSDPKAMLRYGLDS	A	D	F	V	P	M	0	2	0	2	0	0	2	0	1	0	1	0	0	1	1	0	1	0	0	2	0	0	13	0	1611.8	G3TEY6	G3TEY6	229	241	yes	yes	3	0.0023309	94.728	1	8276100	8276100			53	114
DGPLGPPGPP	QQFEGPPGAPGPQGADGPLGPPGPPGFPGD	GPQGADGPLGPPGPPGFPGDPGLPGPAGLP	A	D	G	P	P	G	0	0	0	1	0	0	0	3	0	0	1	0	0	0	5	0	0	0	0	0	0	0	10	4	902.45	G3U3Y6;G3U7D7	G3U3Y6	394	403	yes	no	2	4.6593e-05	150.02	1	380940000	380940000			54	167
DGSGLDEPNPIAQPKEPP	VKIKGQRPGEHDGEADGSGLDEPNPIAQPK	GLDEPNPIAQPKEPPTVHLPTSALMEAEAG	A	D	G	P	P	T	1	0	1	2	0	1	2	2	0	1	1	1	0	0	5	1	0	0	0	0	0	0	18	5	1859.89	G3SKZ8	G3SKZ8	665	682	yes	yes	4	0.017807	42.947	1	41494000	41494000			55	4
DGTFFLYSKLTVP	ESEKSYANTEAQLEADGTFFLYSKLTVPKD	EADGTFFLYSKLTVPKDSWQQGKTYSCVVL	A	D	G	V	P	K	0	0	0	1	0	0	0	1	0	0	2	1	0	2	1	1	2	0	1	1	0	0	13	0	1486.77	G3UNP6;G3U800;G3ULD6	G3UNP6	275	287	no	no	2	9.2622e-06	150.08	1	1539900	1539900			56	172
DGVAPVQP	KTEQEAAQRSSPAPADGVAPVQPSIRYRKD	RSSPAPADGVAPVQPSIRYRKDRAVARRAP	A	D	G	Q	P	S	1	0	0	1	0	1	0	1	0	0	0	0	0	0	2	0	0	0	0	2	0	0	8	2	781.397	G3U7T7	G3U7T7	194	201	yes	yes	1	0.013914	63.306	1	8807100	8807100			57	171
DIHDTYKELLA	STIHRALYYDLISIADIHDTYKELLAAVTA	ISIADIHDTYKELLAAVTAPEKNLKSASRI	A	D	I	L	A	A	1	0	0	2	0	0	1	0	1	1	2	1	0	0	0	0	1	0	1	0	0	0	11	0	1316.66	G3TEY6	G3TEY6	116	126	yes	yes	2;3	0.002705	123.6	3	41803000	41803000			58	114
DIPMHIQQLYLQFNEIEA	PSSMYCDNRKLKTIPDIPMHIQQLYLQFNE	MHIQQLYLQFNEIEAVTEHPFINATHLKEI	P	D	I	E	A	V	1	0	1	1	0	3	2	0	1	3	2	0	1	1	1	0	0	0	1	0	0	0	18	1	2201.08	G3SQ01	G3SQ01	70	87	yes	yes	2	0.012822	59.871	1	1363400	1363400			59	21
DIPMHIQQLYLQFNEIEAVTEHP	PSSMYCDNRKLKTIPDIPMHIQQLYLQFNE	LYLQFNEIEAVTEHPFINATHLKEINLSHN	P	D	I	H	P	F	1	0	1	1	0	3	3	0	2	3	2	0	1	1	2	0	1	0	1	1	0	0	23	2	2764.35	G3SQ01	G3SQ01	70	92	yes	yes	3	0.00049129	125.04	1	7244100	7244100			60	21
DQEFGFDIGP	RLPIIDVAPLDVGAPDQEFGFDIGPVCFL_	DVGAPDQEFGFDIGPVCFL___________	P	D	Q	G	P	V	0	0	0	2	0	1	1	2	0	1	0	0	0	2	1	0	0	0	0	0	0	0	10	0	1123.48	G3SSE0;G3UE48	G3SSE0	1437	1446	yes	no	2	0.0046364	94.806	2	5703400	5703400			62	30
DQVISLTFGKFDLEP	YPPGISCSWHIIAPPDQVISLTFGKFDLEP	DQVISLTFGKFDLEPDTYCRYDSVSVFNGA	P	D	Q	E	P	D	0	0	0	2	0	1	1	1	0	1	2	1	0	2	1	1	1	0	0	1	0	0	15	0	1707.87	G3TI02;G3TVF3	G3TI02	195	209	yes	no	2	0.00025504	133.04	1	2252500	2252500			63	124
DTPYKITVIP	VPGRRNNVILQPLQPDTPYKITVIPVYEDG	QPLQPDTPYKITVIPVYEDGDGGHLTGNGR	P	D	T	I	P	V	0	0	0	1	0	0	0	0	0	2	0	1	0	0	2	0	2	0	1	1	0	0	10	1	1145.63	G3TSM2;G3TVS2;G3T503;G3UA80	G3TSM2	762	771	yes	no	2	0.0012953	114.5	1	3487100	3487100			64	77
DTTLLDLQNNDISELRKDDFKGLQHLYA	CSDLGLKTVPKELSPDTTLLDLQNNDISEL	ELRKDDFKGLQHLYALVLVNNRISKIHEKA	P	D	T	Y	A	L	1	1	2	5	0	2	1	1	1	1	6	2	0	1	0	1	2	0	1	0	0	0	28	0	3274.65	G3SQ12	G3SQ12	92	119	yes	yes	4	0.00015563	113.9	4	21058000	21058000			65	22
DTVATWLKP	DSGSSEEKQLHSKHPDTVATWLKPDVSYKQ	LHSKHPDTVATWLKPDVSYKQILLAPQNAV	P	D	T	K	P	D	1	0	0	1	0	0	0	0	0	0	1	1	0	0	1	0	2	1	0	1	0	0	9	1	1029.55	G3SYB7	G3SYB7	39	47	yes	yes	2	0.0013912	130.22	1	22570000	22570000			66	45
DVSYKQILLAP	LHSKHPDTVATWLKPDVSYKQILLAPQNAV	WLKPDVSYKQILLAPQNAVSSEENDKLKQE	P	D	V	A	P	Q	1	0	0	1	0	1	0	0	0	1	2	1	0	0	1	1	0	0	1	1	0	0	11	1	1245.7	G3SYB7	G3SYB7	48	58	yes	yes	2	0.0061204	92.838	2	25896000	25896000			67	45
EDYLLWKLLQEVSDA	PEFQFKEQSTKSEVAEDYLLWKLLQEVSDA	EDYLLWKLLQEVSDAPPAPSPAAHRLEHLT	A	E	D	D	A	P	1	0	0	2	0	1	2	0	0	0	4	1	0	0	0	1	0	1	1	1	0	0	15	0	1820.92	G3T0A7	G3T0A7	754	768	yes	yes	3	0.0184	41.092	1	3675100	3675100			68	55
EEEPPRPAGP	QTEPGAQQPAAEPPPEEEPPRPAGPGAPGA	AEPPPEEEPPRPAGPGAPGAADSEAVVAAE	P	E	E	G	P	G	1	1	0	0	0	0	3	1	0	0	0	0	0	0	4	0	0	0	0	0	0	0	10	4	1077.51	G3UHW3	G3UHW3	31	40	yes	yes	2	0.017419	88.942	1	15575000	15575000			69	182
EEFQSFFNP	LDEDPDASIQGRTTAEEFQSFFNPRTFGAG	QGRTTAEEFQSFFNPRTFGAGEADCGLRPL	A	E	E	N	P	R	0	0	1	0	0	1	2	0	0	0	0	0	0	3	1	1	0	0	0	0	0	0	9	0	1143.49	G3T5I1	G3T5I1	319	327	yes	yes	2	0.0012063	116.88	2	70817000	70817000			70	79
EGLYLFENGQRVSFFAWHRAP	PYNWPVWLGVHDRRAEGLYLFENGQRVSFF	ENGQRVSFFAWHRAPRPQPSAAPHPLSPDQ	A	E	G	A	P	R	2	2	1	0	0	1	2	2	1	0	2	0	0	3	1	1	0	1	1	1	0	0	21	2	2523.24	G3U6S3	G3U6S3	250	270	yes	yes	4	0.00084601	94.856	2	4789900	4789900			71	170
EGQLSFIQHSLINPEIFCFADYPCHTVATDILKA	EVFPVDLIYRPWKHAEGQLSFIQHSLINPE	ADYPCHTVATDILKAPPEDDNREIATWKSL	A	E	G	K	A	P	3	0	1	2	2	2	2	1	2	4	3	1	0	3	2	2	2	0	1	1	0	0	34	4	3933.91	G3UN31;G3SL38	G3UN31	403	436	yes	no	4	0.0064426	64.914	1	19438000	19438000			72	5
EGVKHEEQQREDEHQNKIQP	SSSEESVTQVNKQKPEGVKHEEQQREDEHQ	EEQQREDEHQNKIQPLFQPQPLVYPFAEPI	P	E	G	Q	P	L	0	1	1	1	0	4	5	1	2	1	0	2	0	0	1	0	0	0	0	1	0	0	20	0	2457.16	G3TDS4;G3U197	G3TDS4	38	57	yes	no	3	0.017245	46.663	1	3277900000	3277900000			73	104
EKTHLNVMSSGGQALPPEELGTRVELGLGVPSDGDAA	SSPFTKVERTFVHIAEKTHLNVMSSGGQAL	RVELGLGVPSDGDAAQEGAPVPLENGITLS	A	E	K	A	A	Q	3	1	1	2	0	1	4	6	1	0	5	1	1	0	3	3	2	0	0	3	0	0	37	5	3730.85	G3UJX7;G3TIX8	G3UJX7	17	53	yes	no	5	0.013963	56.041	1	84244000	84244000			74	129
ELFLTKSFWP	KDRFFWRLHPQQVEAELFLTKSFWPEVPNR	QQVEAELFLTKSFWPEVPNRIDAAYEHPSR	A	E	L	W	P	E	0	0	0	0	0	0	1	0	0	0	2	1	0	2	1	1	1	1	0	0	0	0	10	0	1266.66	G3SXB4	G3SXB4	319	328	yes	yes	2	0.012465	79.474	1	1639200	1639200			75	42
ELQEFQNRCRKLP	YEMLWGDVDIEKINAELQEFQNRCRKLPKG	NAELQEFQNRCRKLPKGLKDWQAFLDLKKR	A	E	L	L	P	K	0	2	1	0	1	2	2	0	0	0	2	1	0	1	1	0	0	0	0	0	0	0	13	0	1716.87	G3T5K2	G3T5K2	1465	1477	yes	yes	2	0.01795	53.756	1	1707700	1707700			76	80
EMDKVKEEAMEILTA	ELHNCIIDKEVSLMAEMDKVKEEAMEILTA	EMDKVKEEAMEILTARQKKAEELKRLTDLA	A	E	M	T	A	R	2	0	0	1	0	0	4	0	0	1	1	2	2	0	0	0	1	0	0	1	0	0	15	1	1735.84	G3SNK1;G3TUC6	G3SNK1	274	288	yes	no	2	0.018421	41.283	1	31245000	31245000			77	17
ENYFKELP	LMYLSLENNSIASIPENYFKELPELRTLRM	NSIASIPENYFKELPELRTLRMSHNKLQDI	P	E	N	L	P	E	0	0	1	0	0	0	2	0	0	0	1	1	0	1	1	0	0	0	1	0	0	0	8	0	1038.5	G3SQ01	G3SQ01	232	239	yes	yes	2	0.0018281	138.54	1	15143000	15143000			78	21
EQDVPVATNNP	VLVYWFRQGPNNINPEQDVPVATNNPQRKV	NINPEQDVPVATNNPQRKVKEETKGRFQLL	P	E	Q	N	P	Q	1	0	2	1	0	1	1	0	0	0	0	0	0	0	2	0	1	0	0	2	0	0	11	2	1182.55	G3SN20	G3SN20	71	81	yes	yes	2	0.0074266	64.841	1	0	0			79	15
EQRTESTIHRALYYDLISIADIHDTYKELLA	PLSVATALSALSLGAEQRTESTIHRALYYD	ISIADIHDTYKELLAAVTAPEKNLKSASRI	A	E	Q	L	A	A	3	2	0	3	0	1	3	0	2	4	4	1	0	0	0	2	3	0	3	0	0	0	31	2	3676.87	G3TEY6	G3TEY6	96	126	yes	yes	4;5	5.4544e-05	131.94	2	10439000	10439000			80	114
EQRTESTIHRALYYDLISIADIHDTYKELLAA	PLSVATALSALSLGAEQRTESTIHRALYYD	SIADIHDTYKELLAAVTAPEKNLKSASRII	A	E	Q	A	A	V	4	2	0	3	0	1	3	0	2	4	4	1	0	0	0	2	3	0	3	0	0	0	32	3	3747.91	G3TEY6	G3TEY6	96	127	yes	yes	5	0.015931	49.709	1	824930	824930			81	114
ESFVVLYRP	LMGQVEENRGPVLPPESFVVLYRPNQNQIL	GPVLPPESFVVLYRPNQNQILTNLSKRRCS	P	E	S	R	P	N	0	1	0	0	0	0	1	0	0	0	1	0	0	1	1	1	0	0	1	2	0	0	9	0	1108.59	G3TI02;G3TVF3	G3TI02	435	443	yes	no	2	3.01e-05	151.27	1	3097200	3097200			82	124
ETKFVLVDYILFKGQWLTP	ETQGRIPKLFDEINPETKFVLVDYILFKGQ	VLVDYILFKGQWLTPFDPVFTEADTFHLDK	P	E	T	T	P	F	0	0	0	1	0	1	1	1	0	1	3	2	0	2	1	0	2	1	1	2	0	0	19	0	2296.25	G3TMK8	G3TMK8	217	235	yes	yes	3	0.00011284	132.13	1	11801000	11801000			83	143
ETPRRNSSSSSPSERP	GPPGVLKPAQPPQRAETPRRNSSSSSPSER	TPRRNSSSSSPSERPRQKLSRKAASSANLL	A	E	T	R	P	R	0	3	1	0	0	0	2	0	0	0	0	0	0	0	3	6	1	0	0	0	0	0	16	2	1772.84	G3U6A0;G3T4M3	G3U6A0	149	164	yes	no	4	0.016031	47.532	1	2533700	2533700			84	168
ETSSHSSVSKQIQPGKRQCNVPTCLNPDPEGQP	PRESSSAPTLEAGVPETSSHSSVSKQIQPG	CNVPTCLNPDPEGQPLRMRGATKSSLLSAP	P	E	T	Q	P	L	0	1	2	1	2	4	2	2	1	1	1	2	0	0	5	5	2	0	0	2	0	0	33	4	3661.72	G3T0V8	G3T0V8	1748	1780	yes	yes	4	0.018384	45.137	1	159920000	159920000			85	58
EWSSGYYWIDP	KNPARTCRDLRLSHPEWSSGYYWIDPNQGC	LSHPEWSSGYYWIDPNQGCTMDAIKVYCDF	P	E	W	D	P	N	0	0	0	1	0	0	1	1	0	1	0	0	0	0	1	2	0	2	2	0	0	0	11	0	1401.59	G3TIC0	G3TIC0	1172	1182	yes	yes	2	0.0067741	88.942	1	1439100	1439100			86	126
EYSAFLLLRIA	IFLGTFLYEYSRRHPEYSAFLLLRIAKEYE	RRHPEYSAFLLLRIAKEYEATLERCCAAAD	P	E	Y	I	A	K	2	1	0	0	0	0	1	0	0	1	3	0	0	1	0	1	0	0	1	0	0	0	11	1	1294.73	G3SMX8	G3SMX8	365	375	yes	yes	2	2.6893e-06	152.79	2	25125000	25125000			87	14
FDFSFLP	GPPGPPGPPGPPSGAFDFSFLPQPPQEKAH	PPGPPSGAFDFSFLPQPPQEKAHDGGRYYR	A	F	D	L	P	Q	0	0	0	1	0	0	0	0	0	0	1	0	0	3	1	1	0	0	0	0	0	0	7	0	871.412	G3SSE0;G3UE48	G3SSE0	1182	1188	yes	no	1;2	0.0028041	113.82	8	34638000000	34638000000			88	30
FFDELVP	QASKCTTEEASASSAFFDELVPQDMTPWEI	EEASASSAFFDELVPQDMTPWEIPIREDTD	A	F	F	V	P	Q	0	0	0	1	0	0	1	0	0	0	1	0	0	2	1	0	0	0	0	1	0	0	7	0	865.422	G3THB3	G3THB3	528	534	yes	yes	1	0.0089309	81.297	1	2042100	2042100			89	123
FFHAKDGIFRRYRGP	EPGLSGRFFVTTLPAFFHAKDGIFRRYRGP	FFHAKDGIFRRYRGPGIFEDLQNYIVEKKW	A	F	F	G	P	G	1	3	0	1	0	0	0	2	1	1	0	1	0	3	1	0	0	0	1	0	0	0	15	1	1865.98	G3TGL8	G3TGL8	112	126	yes	yes	4	0.01288	51.939	1	48029000	48029000			90	121
FGPRGPPGP	PGPNGEQGSAGIPGPFGPRGPPGPVGPSGK	AGIPGPFGPRGPPGPVGPSGKEGNPGPLGP	P	F	G	G	P	V	0	1	0	0	0	0	0	3	0	0	0	0	0	1	4	0	0	0	0	0	0	0	9	3	880.456	G3SY10;G3TS89	G3SY10	1131	1139	yes	no	2	0.015047	81.297	1	19681000	19681000			91	44
FIFVLRDTDTGTLLFIGKILDP	PARLTFPLDYHLNQPFIFVLRDTDTGTLLF	TDTGTLLFIGKILDPRST____________	P	F	I	D	P	R	0	1	0	3	0	0	0	2	0	3	4	1	0	3	1	0	3	0	0	1	0	0	22	0	2493.39	G3TEY6	G3TEY6	393	414	yes	yes	3	1.6928e-06	152.81	2	4404500	4404500			92	114
FKGDDITMVLILP	RYRRVAEGTQVLELPFKGDDITMVLILPKP	LPFKGDDITMVLILPKPEKSLAKVERELSP	P	F	K	L	P	K	0	0	0	2	0	0	0	1	0	2	2	1	1	1	1	0	1	0	0	1	0	0	13	0	1460.79	G3SU45;CON__P41361	G3SU45	294	306	yes	no	2	0.0075686	87.298	3	6209500	6209500			93	33
FLLLAIKSLTPHFARRQA	YSLIIDQPDKCAKKPFLLLAIKSLTPHFAR	LAIKSLTPHFARRQAIRESWGRETNAGNQT	P	F	L	Q	A	I	3	2	0	0	0	1	0	0	1	1	4	1	0	2	1	1	1	0	0	0	0	0	18	3	2081.23	G3TQP5	G3TQP5	143	160	yes	yes	4	0.016347	42.813	1	5668200	5668200			94	150
FLLLRIA	TFLYEYSRRHPEYSAFLLLRIAKEYEATLE	RRHPEYSAFLLLRIAKEYEATLERCCAAAD	A	F	L	I	A	K	1	1	0	0	0	0	0	0	0	1	3	0	0	1	0	0	0	0	0	0	0	0	7	0	844.553	G3SMX8	G3SMX8	369	375	yes	yes	2	0.018546	76.347	1	205130000	205130000			95	14
FLQMLQALASTNPQQLQP	PQAWGSTELGLRSTPFLQMLQALASTNPQQ	MLQALASTNPQQLQPETHFRVQLEELRAMG	P	F	L	Q	P	E	2	0	1	0	0	5	0	0	0	0	4	0	1	1	2	1	1	0	0	0	0	0	18	3	2027.05	G3UAR4	G3UAR4	497	514	yes	yes	4	0.017174	41.554	1	66341000	66341000			96	176
FLVLIREVP	RSLNPNRVTFKANRPFLVLIREVPLNALIF	FKANRPFLVLIREVPLNALIFMGRVANPCV	P	F	L	V	P	L	0	1	0	0	0	0	1	0	0	1	2	0	0	1	1	0	0	0	0	2	0	0	9	0	1084.66	G3SU45	G3SU45	428	436	yes	yes	2	0.0027378	104.44	1	34558000	34558000			97	33
FRSPTWFGIP	NPEFLYVEGLPEGIPFRSPTWFGIPRLERI	PEGIPFRSPTWFGIPRLERIVRGSNKIKFV	P	F	R	I	P	R	0	1	0	0	0	0	0	1	0	1	0	0	0	2	2	1	1	1	0	0	0	0	10	1	1206.62	G3UC52;G3SSU2	G3UC52	577	586	yes	no	2	0.016526	60.508	1	11800000	11800000			98	31
FTGVVSVESASGEAFHPVKPP	QGPPLHRAHYDLRHAFTGVVSVESASGEAF	VESASGEAFHPVKPPVVVGPGPRVHSCPGR	A	F	T	P	P	V	2	0	0	0	0	0	2	2	1	0	0	1	0	2	3	3	1	0	0	4	0	0	21	4	2141.08	G3T019	G3T019	316	336	yes	yes	3	0.0018094	110.6	2	63287000	63287000			99	53
GAAGRVGPPGP	GARGSAGPPGATGFPGAAGRVGPPGPSGNA	TGFPGAAGRVGPPGPSGNAGPPGPPGPAGK	P	G	A	G	P	S	2	1	0	0	0	0	0	4	0	0	0	0	0	0	3	0	0	0	0	1	0	0	11	4	934.498	G3SSE0;G3UE48	G3SSE0	864	874	yes	no	2	2.7816e-07	158.2	2	962580000	962580000			100	30
GADGPAGAPGTP	GPPGPPGPAGEKGSPGADGPAGAPGTPGPQ	GSPGADGPAGAPGTPGPQGIGGQRGVVGLP	P	G	A	T	P	G	3	0	0	1	0	0	0	4	0	0	0	0	0	0	3	0	1	0	0	0	0	0	12	5	966.441	G3SSE0;G3UE48	G3SSE0	924	935	yes	no	2	3.0175e-07	154.71	1	42367000	42367000			101	30
GADGVAGPKGP	GPPGERGGPGSRGFPGADGVAGPKGPAGER	RGFPGADGVAGPKGPAGERGSPGPAGPKGS	P	G	A	G	P	A	2	0	0	1	0	0	0	4	0	0	0	1	0	0	2	0	0	0	0	1	0	0	11	3	924.466	G3SSE0;G3UE48	G3SSE0	484	494	yes	no	2	0.0034668	111.82	3	84498000	84498000			102	30
GAFDGLKLNYLRISEA	IEMGGNPLENSGFEPGAFDGLKLNYLRISE	AFDGLKLNYLRISEAKLTGIPKDLPETLNE	P	G	A	E	A	K	2	1	1	1	0	0	1	2	0	1	3	1	0	1	0	1	0	0	1	0	0	0	16	1	1765.94	G3SQ12	G3SQ12	204	219	yes	yes	2;3	9.2117e-07	150.12	12	219480000	219480000			103	22
GAFEGVTVFHIRIA	LEMSANPLENNGIEPGAFEGVTVFHIRIAE	PGAFEGVTVFHIRIAEAKLTSVPKELPSTL	P	G	A	I	A	E	2	1	0	0	0	0	1	2	1	2	0	0	0	2	0	0	1	0	0	2	0	0	14	1	1515.82	G3SU79	G3SU79	207	220	yes	yes	3	0.0098926	70.412	1	3245500	3245500			104	35
GAFRGLKQLIYLYLSHNDIRVLHAGA	VSLHLQHCQIREVAAGAFRGLKQLIYLYLS	LYLSHNDIRVLHAGAFDDLTELTYLYLDHN	A	G	A	G	A	F	3	2	1	1	0	1	0	3	2	2	5	1	0	1	0	1	0	0	2	1	0	0	26	2	2924.61	G3T3V1	G3T3V1	93	118	yes	yes	5	0.00014188	96.903	1	1796500	1796500			105	67
GAKGEQGPPGPPGP	EKGEKGDVSNDVLLAGAKGEQGPPGPPGPQ	AGAKGEQGPPGPPGPQGPPGPPGPPGSRRS	A	G	A	G	P	Q	1	0	0	0	0	1	1	5	0	0	0	1	0	0	5	0	0	0	0	0	0	0	14	5	1244.61	G3UJ53;G3TG52	G3UJ53	120	133	yes	no	2	0.0011133	135.43	1	161990000	161990000			106	120
GAKGERGTKGPKGENGPVGPTGP	GPNGFAGPAGAAGQAGAKGERGTKGPKGEN	KGPKGENGPVGPTGPVGAAGPAGPNGPPGP	A	G	A	G	P	V	1	1	1	0	0	0	2	8	0	0	0	3	0	0	4	0	2	0	0	1	0	0	23	4	2147.11	G3TIC0	G3TIC0	736	758	yes	yes	4	0.016902	51.431	1	32368000	32368000			107	126
GAKGLTGSPGSPGP	GSPGEAGRPGEAGLPGAKGLTGSPGSPGPD	PGAKGLTGSPGSPGPDGKTGPPGPAQDGRP	P	G	A	G	P	D	1	0	0	0	0	0	0	5	0	0	1	1	0	0	3	2	1	0	0	0	0	0	14	3	1181.6	G3SSE0;G3UE48	G3SSE0	523	536	yes	no	2	0.00024176	135.99	2	201420000	201420000			108	30
GAPGAAGFPGIKGNQGHP	GPPGAPGSKGVSGIPGAPGAAGFPGIKGNQ	GAAGFPGIKGNQGHPGVQGLPGPPGVVGSP	P	G	A	H	P	G	3	0	1	0	0	1	0	6	1	1	0	1	0	1	3	0	0	0	0	0	0	0	18	5	1631.82	G3T2A8	G3T2A8	255	272	yes	yes	3	0.018679	40.857	1	229940000	229940000			109	63
GAPGENGTPGQIGARGLP	GLKGQPGAPGVKGEPGAPGENGTPGQIGAR	GENGTPGQIGARGLPGERGRVGGPGPAGAR	P	G	A	L	P	G	2	1	1	0	0	1	1	6	0	1	1	0	0	0	3	0	1	0	0	0	0	0	18	4	1647.83	G3TIC0	G3TIC0	202	219	yes	yes	2	0.00057677	127.34	2	226960000	226960000			110	126
GAPGVKGEPGAPGENGTP	GIRGHNGLDGLKGQPGAPGVKGEPGAPGEN	GVKGEPGAPGENGTPGQIGARGLPGERGRV	P	G	A	T	P	G	2	0	1	0	0	0	2	6	0	0	0	1	0	0	4	0	1	0	0	1	0	0	18	5	1590.76	G3TIC0	G3TIC0	193	210	yes	yes	2	1.2569e-07	153.81	1	35394000	35394000			111	126
GARGPAGPQGP	GANGAPGIAGAPGFPGARGPAGPQGPSGAP	PGFPGARGPAGPQGPSGAPGPKGNSGEPGA	P	G	A	G	P	S	2	1	0	0	0	1	0	4	0	0	0	0	0	0	3	0	0	0	0	0	0	0	11	4	963.489	G3SSE0;G3UE48	G3SSE0	400	410	yes	no	2	0.0085907	74.486	1	0	0			112	30
GATGFPGAAGRTGPP	GPPGPAGSRGDGGPPGATGFPGAAGRTGPP	GATGFPGAAGRTGPPGPAGITGPPGPPGAA	P	G	A	P	P	G	3	1	0	0	0	0	0	5	0	0	0	0	0	1	3	0	2	0	0	0	0	0	15	5	1312.65	G3TIC0	G3TIC0	784	798	yes	yes	2	0.017837	113.67	1	24419000	24419000			113	126
GATGFPGSAGRVGPPGP	GVPGLKGGRGTQGPPGATGFPGSAGRVGPP	TGFPGSAGRVGPPGPTGAPGPAGPLGDPGK	P	G	A	G	P	T	2	1	0	0	0	0	0	6	0	0	0	0	0	1	4	1	1	0	0	1	0	0	17	5	1480.74	G3SY10;G3TS89	G3SY10	865	881	yes	no	2	1.4166e-05	151.13	1	59155000	59155000			114	44
GCFGIKEQDIDKDLVI	CDLDNDKYIALDEWAGCFGIKEQDIDKDLV	CFGIKEQDIDKDLVI_______________	A	G	C	V	I	-	0	0	0	3	1	1	1	2	0	3	1	2	0	1	0	0	0	0	0	1	0	0	16	0	1848.93	G3TJT8	G3TJT8	288	303	yes	yes	3	0.0084453	65.704	1	2396000	2396000			115	135
GDKGPRGLPGFKGHNGLQGLP	GPSGPQGARGDKGEAGDKGPRGLPGFKGHN	GLPGFKGHNGLQGLPGLAGQHGDQGSPGSV	A	G	D	L	P	G	0	1	1	1	0	1	0	7	1	0	3	2	0	1	3	0	0	0	0	0	0	0	21	2	2101.12	G3TIC0	G3TIC0	1012	1032	yes	yes	4	0.0058913	72.568	2	58594000	58594000			116	126
GDLGAPGPSGARGERGFP	GPPGEAGKPGEQGVPGDLGAPGPSGARGER	GAPGPSGARGERGFPGERGVQGPPGPAGPR	P	G	D	F	P	G	2	2	0	1	0	0	1	6	0	0	1	0	0	1	3	1	0	0	0	0	0	0	18	4	1696.83	G3SSE0;G3UE48	G3SSE0	651	668	yes	no	2;3	2.5038e-49	239.39	5	15874000000	15874000000			117	30
GDQGVPGDPGAVGPLGP	GLPGPPGPPGEGGKPGDQGVPGDPGAVGPL	QGVPGDPGAVGPLGPRGERGNPGERGEPGI	P	G	D	G	P	R	1	0	0	2	0	1	0	6	0	0	1	0	0	0	4	0	0	0	0	2	0	0	17	4	1488.72	G3SY10;G3TS89	G3SY10	652	668	yes	no	2	0.0081844	54.784	1	0	0			118	44
GDRGEPGPPGP	GPSGPAGPTGARGAPGDRGEPGPPGPAGFA	RGAPGDRGEPGPPGPAGFAGPPGADGQPGA	P	G	D	G	P	A	0	1	0	1	0	0	1	4	0	0	0	0	0	0	4	0	0	0	0	0	0	0	11	3	1034.48	G3SSE0;G3UE48	G3SSE0	786	796	yes	no	2	1.1418e-05	148.52	1	292620000	292620000			119	30
GEAGLPGAKGLTGSPGSPGP	GPAGPKGSPGEAGRPGEAGLPGAKGLTGSP	PGAKGLTGSPGSPGPDGKTGPPGPAQDGRP	P	G	E	G	P	D	2	0	0	0	0	0	1	7	0	0	2	1	0	0	4	2	1	0	0	0	0	0	20	5	1705.86	G3SSE0;G3UE48	G3SSE0	517	536	yes	no	2	7.1262e-05	146.79	1	16413000	16413000			120	30
GEFGLPGPAGP	GTAGEAGKPGERGIPGEFGLPGPAGPRGER	RGIPGEFGLPGPAGPRGERGPPGQSGAAGP	P	G	E	G	P	R	1	0	0	0	0	0	1	4	0	0	1	0	0	1	3	0	0	0	0	0	0	0	11	3	997.487	G3TIC0	G3TIC0	577	587	yes	yes	2	0.0078753	86.472	1	6007800	6007800			121	126
GEKGSSGEPGTAGPPGTP	GRTGETGASGPPGFAGEKGSSGEPGTAGPP	GSSGEPGTAGPPGTPGPQGILGPPGILGLP	A	G	E	T	P	G	1	0	0	0	0	0	2	6	0	0	0	1	0	0	4	2	2	0	0	0	0	0	18	4	1581.73	G3TIC0	G3TIC0	844	861	yes	yes	2	5.9846e-11	141.37	2	28732000	28732000			122	126
GENGTPGQIGARGLP	GQPGAPGVKGEPGAPGENGTPGQIGARGLP	GENGTPGQIGARGLPGERGRVGGPGPAGAR	P	G	E	L	P	G	1	1	1	0	0	1	1	5	0	1	1	0	0	0	2	0	1	0	0	0	0	0	15	2	1422.72	G3TIC0	G3TIC0	205	219	yes	yes	2	1.4137e-05	144.17	2	270840000	270840000			123	126
GENGTPGQIGARGLPGERGRVGGPGP	GQPGAPGVKGEPGAPGENGTPGQIGARGLP	RGLPGERGRVGGPGPAGARGSDGSVGPVGP	P	G	E	G	P	A	1	3	1	0	0	1	2	10	0	1	1	0	0	0	4	0	1	0	0	1	0	0	26	4	2442.25	G3TIC0	G3TIC0	205	230	yes	yes	4	0.00014685	135.1	1	109220000	109220000			124	126
GEPVPGPPGP	LGSPLTGIPTRLPGPGEPVPGPPGPAQFIE	RLPGPGEPVPGPPGPAQFIELRHNVQKGLG	P	G	E	G	P	A	0	0	0	0	0	0	1	3	0	0	0	0	0	0	5	0	0	0	0	1	0	0	10	4	902.45	G3T4S5	G3T4S5	2289	2298	yes	yes	2	0.001071	135.87	1	118500000	118500000			125	74
GEQGVPGDLGAPGP	GLPGPAGPPGEAGKPGEQGVPGDLGAPGPS	PGEQGVPGDLGAPGPSGARGERGFPGERGV	P	G	E	G	P	S	1	0	0	1	0	1	1	5	0	0	1	0	0	0	3	0	0	0	0	1	0	0	14	3	1249.59	G3SSE0;G3UE48	G3SSE0	645	658	yes	no	2	0.017925	84.817	1	81788000	81788000			126	30
GEQGVPGDLGAPGPSGARGERGFP	GLPGPAGPPGEAGKPGEQGVPGDLGAPGPS	GAPGPSGARGERGFPGERGVQGPPGPAGPR	P	G	E	F	P	G	2	2	0	1	0	1	2	8	0	0	1	0	0	1	4	1	0	0	0	1	0	0	24	5	2264.09	G3SSE0;G3UE48	G3SSE0	645	668	yes	no	2;3	4.2533e-20	196.48	4	2896600000	2896600000			127	30
GERGAAGIPGGKGEKGETGLRGDTGNTGRDGARGAP	GAPGTAGPSGPGGLPGERGAAGIPGGKGEK	GDTGNTGRDGARGAPGAVGAPGPAGATGDR	P	G	E	A	P	G	4	4	1	2	0	0	3	13	0	1	1	2	0	0	2	0	3	0	0	0	0	0	36	5	3378.67	G3TIC0	G3TIC0	643	678	yes	yes	5	3.2122e-11	160.58	2	390860000	390860000			128	126
GERGAAGLPGPKGDRGDA	GAPGSQGAPGLQGMPGERGAAGLPGPKGDR	GAAGLPGPKGDRGDAGPKGADGSPGKDGPR	P	G	E	D	A	G	3	2	0	2	0	0	1	6	0	0	1	1	0	0	2	0	0	0	0	0	0	0	18	4	1679.83	G3SSE0;G3UE48	G3SSE0	717	734	yes	no	4	0.010669	61.767	1	21433000	21433000			129	30
GERGAAGLPGPKGDRGDAGP	GAPGSQGAPGLQGMPGERGAAGLPGPKGDR	AGLPGPKGDRGDAGPKGADGSPGKDGPRGL	P	G	E	G	P	K	3	2	0	2	0	0	1	7	0	0	1	1	0	0	3	0	0	0	0	0	0	0	20	5	1833.91	G3SSE0;G3UE48	G3SSE0	717	736	yes	no	4	0.013266	70.99	1	57126000	57126000			130	30
GERGEQGPAGSPGFQGLP	GEAGAQGPPGPAGPAGERGEQGPAGSPGFQ	GEQGPAGSPGFQGLPGPAGPPGEAGKPGEQ	A	G	E	L	P	G	1	1	0	0	0	2	2	6	0	0	1	0	0	1	3	1	0	0	0	0	0	0	18	3	1739.82	G3SSE0;G3UE48	G3SSE0	615	632	yes	no	2	0.0058616	97.551	1	18579000	18579000			131	30
GERGGPGSRGFP	GARGEPGPTGLPGPPGERGGPGSRGFPGAD	GPPGERGGPGSRGFPGADGVAGPKGPAGER	P	G	E	F	P	G	0	2	0	0	0	0	1	5	0	0	0	0	0	1	2	1	0	0	0	0	0	0	12	1	1172.57	G3SSE0;G3UE48	G3SSE0	472	483	yes	no	3	0.0016547	99.941	1	18209000	18209000			133	30
GERGGPGSRGFPGADGVAGPKGP	GARGEPGPTGLPGPPGERGGPGSRGFPGAD	RGFPGADGVAGPKGPAGERGSPGPAGPKGS	P	G	E	G	P	A	2	2	0	1	0	0	1	9	0	0	0	1	0	1	4	1	0	0	0	1	0	0	23	5	2079.02	G3SSE0;G3UE48	G3SSE0	472	494	yes	no	4	0.00039986	100.76	2	87377000	87377000			134	30
GERGRLGPQGAPGQRGAHGMPGKP	GPMGAMGPMGPRGMPGERGRLGPQGAPGQR	GAPGQRGAHGMPGKPGPMGPLGIPGSSGFP	P	G	E	K	P	G	2	3	0	0	0	2	1	8	1	0	1	1	1	0	4	0	0	0	0	0	0	0	24	5	2367.21	G3SY10;G3TS89	G3SY10	301	324	yes	no	5	0.018072	41.087	1	16323000	16323000			135	44
GERGVPGPPGA	GFPGPKGAAGEPGKAGERGVPGPPGAVGAA	PGKAGERGVPGPPGAVGAAGKDGEAGAQGP	A	G	E	G	A	V	1	1	0	0	0	0	1	4	0	0	0	0	0	0	3	0	0	0	0	1	0	0	11	3	992.504	G3SSE0;G3UE48	G3SSE0	582	592	yes	no	2	0.0025705	105.4	2	555860000	555860000			136	30
GERGVQGPPGP	GAPGPSGARGERGFPGERGVQGPPGPAGPR	RGFPGERGVQGPPGPAGPRGSNGAPGNDGA	P	G	E	G	P	A	0	1	0	0	0	1	1	4	0	0	0	0	0	0	3	0	0	0	0	1	0	0	11	2	1049.53	G3SSE0;G3UE48	G3SSE0	669	679	yes	no	2	8.8344e-06	147.24	3	2727400000	2727400000			137	30
GERGVQGPPGPA	GAPGPSGARGERGFPGERGVQGPPGPAGPR	GFPGERGVQGPPGPAGPRGSNGAPGNDGAK	P	G	E	P	A	G	1	1	0	0	0	1	1	4	0	0	0	0	0	0	3	0	0	0	0	1	0	0	12	3	1120.56	G3SSE0;G3UE48	G3SSE0	669	680	yes	no	2	0.00096049	109.88	1	128230000	128230000			138	30
GERGVQGPPGPAGP	GAPGPSGARGERGFPGERGVQGPPGPAGPR	PGERGVQGPPGPAGPRGSNGAPGNDGAKGD	P	G	E	G	P	R	1	1	0	0	0	1	1	5	0	0	0	0	0	0	4	0	0	0	0	1	0	0	14	4	1274.64	G3SSE0;G3UE48	G3SSE0	669	682	yes	no	2	1.5822e-13	180.19	3	8347500000	8347500000			139	30
GESGREGAPGAEGSPGRDGSP	GPPGPAGPPGLAGPPGESGREGAPGAEGSP	GAPGAEGSPGRDGSPGPKGDRGETGPSGPP	P	G	E	S	P	G	2	2	0	1	0	0	3	7	0	0	0	0	0	0	3	3	0	0	0	0	0	0	21	4	1925.85	G3SSE0;G3UE48	G3SSE0	996	1016	yes	no	3	5.5902e-13	170.14	1	2307100	2307100			140	30
GEVGPPGPP	GGKGPRGETGPAGRPGEVGPPGPPGPAGEK	GPAGRPGEVGPPGPPGPAGEKGSPGADGPA	P	G	E	P	P	G	0	0	0	0	0	0	1	3	0	0	0	0	0	0	4	0	0	0	0	1	0	0	9	3	805.397	G3SSE0;G3UE48	G3SSE0	906	914	yes	no	2	8.7674e-23	199.4	1	35942000	35942000			141	30
GEVGPPGPPGP	GGKGPRGETGPAGRPGEVGPPGPPGPAGEK	AGRPGEVGPPGPPGPAGEKGSPGADGPAGA	P	G	E	G	P	A	0	0	0	0	0	0	1	4	0	0	0	0	0	0	5	0	0	0	0	1	0	0	11	4	959.471	G3SSE0;G3UE48	G3SSE0	906	916	yes	no	2	7.974e-61	250.61	2	1761200000	1761200000			142	30
GEVGPPGPPGPA	GGKGPRGETGPAGRPGEVGPPGPPGPAGEK	GRPGEVGPPGPPGPAGEKGSPGADGPAGAP	P	G	E	P	A	G	1	0	0	0	0	0	1	4	0	0	0	0	0	0	5	0	0	0	0	1	0	0	12	5	1030.51	G3SSE0;G3UE48	G3SSE0	906	917	yes	no	2	1.3311e-47	236.03	1	30319000	30319000			143	30
GFKGHNGLQGLP	GDKGEAGDKGPRGLPGFKGHNGLQGLPGLA	GLPGFKGHNGLQGLPGLAGQHGDQGSPGSV	P	G	F	L	P	G	0	0	1	0	0	1	0	4	1	0	2	1	0	1	1	0	0	0	0	0	0	0	12	0	1223.64	G3TIC0	G3TIC0	1021	1032	yes	yes	2;3	0.0013603	107.01	7	2091900000	2091900000			145	126
GFKGIRGHNGLDGLKGQP	GPQGARGFPGTPGLPGFKGIRGHNGLDGLK	GIRGHNGLDGLKGQPGAPGVKGEPGAPGEN	P	G	F	Q	P	G	0	1	1	1	0	1	0	6	1	1	2	2	0	1	1	0	0	0	0	0	0	0	18	0	1849.99	G3TIC0	G3TIC0	175	192	yes	yes	3;4	6.476e-06	145.8	12	1192500000	1192500000			146	126
GFKGIRGHNGLDGLKGQPGAP	GPQGARGFPGTPGLPGFKGIRGHNGLDGLK	GHNGLDGLKGQPGAPGVKGEPGAPGENGTP	P	G	F	A	P	G	1	1	1	1	0	1	0	7	1	1	2	2	0	1	2	0	0	0	0	0	0	0	21	2	2075.1	G3TIC0	G3TIC0	175	195	yes	yes	3;4	2.8962e-06	151.87	10	1134300000	1134300000			147	126
GFPGARGPAGP	GAKGANGAPGIAGAPGFPGARGPAGPQGPS	AGAPGFPGARGPAGPQGPSGAPGPKGNSGE	P	G	F	G	P	Q	2	1	0	0	0	0	0	4	0	0	0	0	0	1	3	0	0	0	0	0	0	0	11	4	982.498	G3SSE0;G3UE48	G3SSE0	397	407	yes	no	2	0.0066667	109.01	1	371260000	371260000			148	30
GFPGARGPAGPQGP	GAKGANGAPGIAGAPGFPGARGPAGPQGPS	PGFPGARGPAGPQGPSGAPGPKGNSGEPGA	P	G	F	G	P	S	2	1	0	0	0	1	0	5	0	0	0	0	0	1	4	0	0	0	0	0	0	0	14	5	1264.63	G3SSE0;G3UE48	G3SSE0	397	410	yes	no	2	6.2989e-08	163.94	1	96293000	96293000			149	30
GGKGTPRNGSPPPGAP	RPPLRLPNGEPNPEPGGKGTPRNGSPPPGA	GKGTPRNGSPPPGAPASRFRVVKLPQGLGE	P	G	G	A	P	A	1	1	1	0	0	0	0	5	0	0	0	1	0	0	5	1	1	0	0	0	0	0	16	5	1445.74	G3TMR4	G3TMR4	53	68	yes	yes	3	0.0080694	66.285	1	31090000	31090000			150	145
GIAGAPGFP	GADGQPGAKGANGAPGIAGAPGFPGARGPA	GANGAPGIAGAPGFPGARGPAGPQGPSGAP	P	G	I	F	P	G	2	0	0	0	0	0	0	3	0	1	0	0	0	1	2	0	0	0	0	0	0	0	9	3	785.407	G3SSE0;G3UE48;G3T4X7;G3U4I1	G3SSE0	391	399	no	no	1	0.016543	103.79	1	629090	629090			151	30;76
GIAGAPGFPGARGP	GADGQPGAKGANGAPGIAGAPGFPGARGPA	PGIAGAPGFPGARGPAGPQGPSGAPGPKGN	P	G	I	G	P	A	3	1	0	0	0	0	0	5	0	1	0	0	0	1	3	0	0	0	0	0	0	0	14	5	1223.64	G3SSE0;G3UE48	G3SSE0	391	404	yes	no	2	9.6175e-05	143.86	1	259640000	259640000			152	30
GIDGRPGP	GNVGPAGKEGPAGLPGIDGRPGPIGPAGAR	EGPAGLPGIDGRPGPIGPAGARGEPGNIGF	P	G	I	G	P	I	0	1	0	1	0	0	0	3	0	1	0	0	0	0	2	0	0	0	0	0	0	0	8	1	767.393	G3TIC0	G3TIC0	472	479	yes	yes	2	0.011553	84.244	2	0	0			153	126
GIICSAQKMSQP	HRGWLSHNCGHHEDAGIICSAQKMSQPLRA	EDAGIICSAQKMSQPLRAWWCPRGHLTHPA	A	G	I	Q	P	L	1	0	0	0	1	2	0	1	0	2	0	1	1	0	1	2	0	0	0	0	0	0	12	1	1318.64	G3UCK2	G3UCK2	200	211	yes	yes	3	0.013665	48.741	1	126610000	126610000			154	178
GILGLPGSRGERGLP	GPPGTPGPQGILGPPGILGLPGSRGERGLP	GILGLPGSRGERGLPGVAGAVGEPGPLGIA	P	G	I	L	P	G	0	2	0	0	0	0	1	5	0	1	3	0	0	0	2	1	0	0	0	0	0	0	15	1	1477.84	G3TIC0	G3TIC0	871	885	yes	yes	2;3	2.9311e-28	208.63	2	5618500	5618500			155	126
GIPGPKGESIRGQPGPPGP	SVPGPPGPPGPPGYPGIPGPKGESIRGQPG	PKGESIRGQPGPPGPQGPPGIGYEGRQGPA	P	G	I	G	P	Q	0	1	0	0	0	1	1	6	0	2	0	1	0	0	6	1	0	0	0	0	0	0	19	5	1796.95	G3TIV6	G3TIV6	1360	1378	yes	yes	2	0.017367	53.967	1	310890000	310890000			156	128
GIPGPPGPIGPEGP	RIQNCDHCQPQHGSPGIPGPPGPIGPEGPR	PGIPGPPGPIGPEGPRGFPGLPGRDGVPGL	P	G	I	G	P	R	0	0	0	0	0	0	1	5	0	2	0	0	0	0	6	0	0	0	0	0	0	0	14	5	1240.65	G3ULL0	G3ULL0	206	219	yes	yes	2	0.016182	108.74	1	2496100	2496100			157	186
GIPGTTVMGPPGPPGP	GPPGPQGPPGIPGIPGIPGTTVMGPPGPPG	IPGTTVMGPPGPPGPPGPQGPPGLQGPSGA	P	G	I	G	P	P	0	0	0	0	0	0	0	5	0	1	0	0	1	0	6	0	2	0	0	1	0	0	16	5	1430.72	G3TSR8	G3TSR8	40	55	yes	yes	3	0.00093978	54.199	1	0	0			158	155
GKDGPRGLTGP	GDRGDAGPKGADGSPGKDGPRGLTGPIGPP	DGSPGKDGPRGLTGPIGPPGPAGAPGDKGE	P	G	K	G	P	I	0	1	0	1	0	0	0	4	0	0	1	1	0	0	2	0	1	0	0	0	0	0	11	1	1053.56	G3SSE0;G3UE48	G3SSE0	744	754	yes	no	3	0.017299	49.466	1	27305000	27305000			159	30
GLAGPPGESGREGAP	GSSGERGPPGPAGPPGLAGPPGESGREGAP	GLAGPPGESGREGAPGAEGSPGRDGSPGPK	P	G	L	A	P	G	2	1	0	0	0	0	2	5	0	0	1	0	0	0	3	1	0	0	0	0	0	0	15	4	1350.65	G3SSE0;G3UE48	G3SSE0	990	1004	yes	no	2	1.3567e-07	153.95	1	904540000	904540000			160	30
GLAGQHGDQGSP	GLPGFKGHNGLQGLPGLAGQHGDQGSPGSV	GLPGLAGQHGDQGSPGSVGPAGPRGPAGPS	P	G	L	S	P	G	1	0	0	1	0	2	0	4	1	0	1	0	0	0	1	1	0	0	0	0	0	0	12	1	1122.51	G3TIC0	G3TIC0	1033	1044	yes	yes	2	0.0023174	98.033	2	56939000	56939000			161	126
GLAGQHGDQGSPGSVGP	GLPGFKGHNGLQGLPGLAGQHGDQGSPGSV	AGQHGDQGSPGSVGPAGPRGPAGPSGPVGK	P	G	L	G	P	A	1	0	0	1	0	2	0	6	1	0	1	0	0	0	2	2	0	0	0	1	0	0	17	2	1519.7	G3TIC0	G3TIC0	1033	1049	yes	yes	2	0.0013552	119.55	1	41903000	41903000			162	126
GLAGQHGDQGSPGSVGPAGP	GLPGFKGHNGLQGLPGLAGQHGDQGSPGSV	HGDQGSPGSVGPAGPRGPAGPSGPVGKDGR	P	G	L	G	P	R	2	0	0	1	0	2	0	7	1	0	1	0	0	0	3	2	0	0	0	1	0	0	20	4	1744.81	G3TIC0	G3TIC0	1033	1052	yes	yes	2;3	1.6313e-37	220.9	4	893840000	893840000			163	126
GLAGQHGDQGSPGSVGPAGPRGP	GLPGFKGHNGLQGLPGLAGQHGDQGSPGSV	QGSPGSVGPAGPRGPAGPSGPVGKDGRPGH	P	G	L	G	P	A	2	1	0	1	0	2	0	8	1	0	1	0	0	0	4	2	0	0	0	1	0	0	23	5	2054.99	G3TIC0	G3TIC0	1033	1055	yes	yes	2;3	0	505.32	6	3563800000	3563800000			164	126
GLLGARGPPGPPGTNGIP	GGKGEMGPAGIPGAPGLLGARGPPGPPGTN	GARGPPGPPGTNGIPGLRGSAGEPGKNGAK	P	G	L	I	P	G	1	1	1	0	0	0	0	6	0	1	2	0	0	0	5	0	1	0	0	0	0	0	18	5	1626.88	G3TH25	G3TH25	413	430	yes	yes	2	0.01704	50.354	1	386050000	386050000			165	122
GLPGFKGIRGHNGLDGLKGQP	GVVGPQGARGFPGTPGLPGFKGIRGHNGLD	GIRGHNGLDGLKGQPGAPGVKGEPGAPGEN	P	G	L	Q	P	G	0	1	1	1	0	1	0	7	1	1	3	2	0	1	2	0	0	0	0	0	0	0	21	1	2117.15	G3TIC0	G3TIC0	172	192	yes	yes	3;4	0.0085762	73.984	3	81696000	81696000			166	126
GLPGFKGIRGHNGLDGLKGQPGAP	GVVGPQGARGFPGTPGLPGFKGIRGHNGLD	GHNGLDGLKGQPGAPGVKGEPGAPGENGTP	P	G	L	A	P	G	1	1	1	1	0	1	0	8	1	1	3	2	0	1	3	0	0	0	0	0	0	0	24	3	2342.26	G3TIC0	G3TIC0	172	195	yes	yes	3;4	0.0015096	88.515	4	234940000	234940000			167	126
GLPGVAGAPGLP	GNPGANGLAGAKGAAGLPGVAGAPGLPGPR	GAAGLPGVAGAPGLPGPRGIPGPVGAAGAT	A	G	L	L	P	G	2	0	0	0	0	0	0	4	0	0	2	0	0	0	3	0	0	0	0	1	0	0	12	4	1004.57	G3TIC0	G3TIC0	313	324	yes	yes	2	0.006154	95.793	1	40955000	40955000			168	126
GLPSASGQSPHP	VSHLRRLAWTCSPPPGLPSASGQSPHPSAS	PPPGLPSASGQSPHPSASGLSPEQSVLFHL	P	G	L	H	P	S	1	0	0	0	0	1	0	2	1	0	1	0	0	0	3	3	0	0	0	0	0	0	12	3	1133.55	G3SWT0	G3SWT0	162	173	yes	yes	2	0.010622	87.308	1	39011000	39011000			169	38
GLQGVQGGKGEQGPAGPPGFQGLP	GAPGPDGNNGAQGPPGLQGVQGGKGEQGPA	GEQGPAGPPGFQGLPGPSGTAGEAGKPGER	P	G	L	L	P	G	1	0	0	0	0	4	1	9	0	0	2	1	0	1	4	0	0	0	0	1	0	0	24	4	2232.13	G3TIC0	G3TIC0	535	558	yes	yes	3	0.010741	72.058	3	34720000	34720000			170	126
GLRGGPGSRGLP	GSSGEAGSAGPAGPPGLRGGPGSRGLPGAD	GPPGLRGGPGSRGLPGADGRAGVMGPPGSR	P	G	L	L	P	G	0	2	0	0	0	0	0	5	0	0	2	0	0	0	2	1	0	0	0	0	0	0	12	1	1122.63	G3TIC0	G3TIC0	397	408	yes	yes	3	0.0081595	73.36	1	30378000	30378000			171	126
GLVSGWTVNGTELGDSLVKLP	PEKDFAEHVLIPRKAGLVSGWTVNGTELGD	TVNGTELGDSLVKLPVTRLDSEECEEVLNV	A	G	L	L	P	V	0	0	1	1	0	0	1	4	0	0	4	1	0	0	1	2	2	1	0	3	0	0	21	0	2141.14	G3TZX1;G3UCI6	G3TZX1	275	295	yes	no	3	0.0056089	72.359	1	1150800	1150800			172	163
GMKGHRGFSGLDGA	GPQGARGLPGTAGLPGMKGHRGFSGLDGAK	PGMKGHRGFSGLDGAKGDAGPAGPKGEPGS	P	G	M	G	A	K	1	1	0	1	0	0	0	5	1	0	1	1	1	1	0	1	0	0	0	0	0	0	14	0	1388.66	G3SSE0;G3UE48	G3SSE0	249	262	yes	no	3	0.0044333	88.163	2	181160000	181160000			173	30
GMKGHRGFSGLDGAKGDA	GPQGARGLPGTAGLPGMKGHRGFSGLDGAK	GHRGFSGLDGAKGDAGPAGPKGEPGSPGEN	P	G	M	D	A	G	2	1	0	2	0	0	0	6	1	0	1	2	1	1	0	1	0	0	0	0	0	0	18	1	1759.84	G3SSE0;G3UE48	G3SSE0	249	266	yes	no	3;4	0.0051601	69.935	3	137080000	137080000			174	30
GNIGFPGP	GRPGPIGPAGARGEPGNIGFPGPKGPAGDP	AGARGEPGNIGFPGPKGPAGDPGKNGDKGH	P	G	N	G	P	K	0	0	1	0	0	0	0	3	0	1	0	0	0	1	2	0	0	0	0	0	0	0	8	1	757.376	G3TIC0	G3TIC0	490	497	yes	yes	1	0.0030093	118.42	1	19573000	19573000			175	126
GNYILKVSVNP	ADIDCQWIDITDVKPGNYILKVSVNPSYLV	DVKPGNYILKVSVNPSYLVPESDYSNNVVR	P	G	N	N	P	S	0	0	2	0	0	0	0	1	0	1	1	1	0	0	1	1	0	0	1	2	0	0	11	0	1202.67	G3TEW9	G3TEW9	371	381	yes	yes	2	0.00053068	114.97	1	6230000	6230000			176	113
GPAGATGDRGEAGP	GRDGARGAPGAVGAPGPAGATGDRGEAGPA	PGPAGATGDRGEAGPAGSAGPAGPRGSPGE	P	G	P	G	P	A	3	1	0	1	0	0	1	5	0	0	0	0	0	0	2	0	1	0	0	0	0	0	14	4	1211.55	G3TIC0	G3TIC0	685	698	yes	yes	2	2.8551e-19	191.52	2	92859000	92859000			177	126
GPAGEEGKRGARGEP	GAKGEPGPVGIQGPPGPAGEEGKRGARGEP	GPAGEEGKRGARGEPGPTGLPGPPGERGGP	P	G	P	E	P	G	2	2	0	0	0	0	3	5	0	0	0	1	0	0	2	0	0	0	0	0	0	0	15	3	1466.72	G3SSE0;G3UE48;G3T4X7;G3U4I1	G3SSE0	448	462	no	no	3	0.016509	54.09	1	938070	938070			178	30;76
GPAGKEGGKGPRGETGPAGRP	GPPGPSGNAGPPGPPGPAGKEGGKGPRGET	GGKGPRGETGPAGRPGEVGPPGPPGPAGEK	P	G	P	R	P	G	2	2	0	0	0	0	2	8	0	0	0	2	0	0	4	0	1	0	0	0	0	0	21	5	1931.99	G3SSE0;G3UE48	G3SSE0	885	905	yes	no	4	0.011142	61.139	1	6770500	6770500			179	30
GPAGPKGSPGEAGRP	GVAGPKGPAGERGSPGPAGPKGSPGEAGRP	GPAGPKGSPGEAGRPGEAGLPGAKGLTGSP	P	G	P	R	P	G	2	1	0	0	0	0	1	5	0	0	0	1	0	0	4	1	0	0	0	0	0	0	15	5	1333.67	G3SSE0;G3UE48	G3SSE0	502	516	yes	no	3	0.016681	53.008	1	3101800	3101800			180	30
GPAGPNGPPGP	GENGPVGPTGPVGAAGPAGPNGPPGPAGSR	VGAAGPAGPNGPPGPAGSRGDGGPPGATGF	A	G	P	G	P	A	1	0	1	0	0	0	0	4	0	0	0	0	0	0	5	0	0	0	0	0	0	0	11	5	916.44	G3TIC0	G3TIC0	763	773	yes	yes	2	7.9621e-48	239.87	1	88041000	88041000			181	126
GPAGPPGEAGKP	GEQGPAGSPGFQGLPGPAGPPGEAGKPGEQ	GLPGPAGPPGEAGKPGEQGVPGDLGAPGPS	P	G	P	K	P	G	2	0	0	0	0	0	1	4	0	0	0	1	0	0	4	0	0	0	0	0	0	0	12	5	1033.52	G3SSE0;G3UE48	G3SSE0	633	644	yes	no	2	5.1064e-26	203.29	2	308440000	308440000			182	30
GPAGSVGPVGAVGPRGP	GPLGPAGKHGNRGEPGPAGSVGPVGAVGPR	AGSVGPVGAVGPRGPSGPQGARGDKGEAGD	P	G	P	G	P	S	2	1	0	0	0	0	0	6	0	0	0	0	0	0	4	1	0	0	0	3	0	0	17	5	1430.76	G3TIC0	G3TIC0	982	998	yes	yes	2	2.7287e-76	258.01	1	68287000	68287000			183	126
GPAGVRGP	GDRGETGPAGPAGPAGPAGVRGPAGPQGPR	AGPAGPAGPAGVRGPAGPQGPRGDKGETGE	A	G	P	G	P	A	1	1	0	0	0	0	0	3	0	0	0	0	0	0	2	0	0	0	0	1	0	0	8	2	709.387	G3SSE0;G3UE48	G3SSE0	1065	1072	yes	no	2	0.013591	88.734	1	16407000	16407000			184	30
GPAGVRGPAGP	GDRGETGPAGPAGPAGPAGVRGPAGPQGPR	AGPAGPAGVRGPAGPQGPRGDKGETGEQGD	A	G	P	G	P	Q	2	1	0	0	0	0	0	4	0	0	0	0	0	0	3	0	0	0	0	1	0	0	11	4	934.498	G3SSE0;G3UE48	G3SSE0	1065	1075	yes	no	2	4.4932e-18	184.89	1	236110000	236110000			185	30
GPAGVRGPAGPQGP	GDRGETGPAGPAGPAGPAGVRGPAGPQGPR	AGPAGVRGPAGPQGPRGDKGETGEQGDRGL	A	G	P	G	P	R	2	1	0	0	0	1	0	5	0	0	0	0	0	0	4	0	0	0	0	1	0	0	14	5	1216.63	G3SSE0;G3UE48	G3SSE0	1065	1078	yes	no	2	3.4654e-37	218.58	2	150080000	150080000			186	30
GPALSYQKQQQYKHQMLHHQRDGPP	PPPPVMPGGGYGDWPGPALSYQKQQQYKHQ	QYKHQMLHHQRDGPPGLVPMELDSPPESPP	P	G	P	P	P	G	1	1	0	1	0	6	0	2	3	0	2	2	1	0	3	1	0	0	2	0	0	0	25	3	2971.46	G3TSF1;G3T9L6	G3TSF1	101	125	yes	no	4	0.017186	45.784	1	41429000	41429000			187	92
GPAQDGRPGPPGP	GSPGSPGPDGKTGPPGPAQDGRPGPPGPPG	PPGPAQDGRPGPPGPPGARGQAGVMGFPGP	P	G	P	G	P	P	1	1	0	1	0	1	0	4	0	0	0	0	0	0	5	0	0	0	0	0	0	0	13	5	1201.58	G3SSE0	G3SSE0	544	556	yes	yes	2	0.0024563	103.55	1	105890000	105890000			188	30
GPEGLRGIP	GKTGPVGPQGPSGKPGPEGLRGIPGPVGEQ	GPSGKPGPEGLRGIPGPVGEQGLPGAAGQD	P	G	P	I	P	G	0	1	0	0	0	0	1	3	0	1	1	0	0	0	2	0	0	0	0	0	0	0	9	1	894.492	G3T9F6	G3T9F6	1402	1410	yes	yes	2	0.0023587	117.72	1	42094000	42094000			189	90
GPESPIFLP	QGSLMPLAIQLSQTPGPESPIFLPTDCDWD	QLSQTPGPESPIFLPTDCDWDWLLAKTWVR	P	G	P	L	P	T	0	0	0	0	0	0	1	1	0	1	1	0	0	1	3	1	0	0	0	0	0	0	9	2	955.501	G3U763;G3SQ87	G3U763	329	337	yes	no	2	0.016002	83.801	1	1692200000	1692200000			190	23
GPFGPRGPPGP	GPPGPNGEQGSAGIPGPFGPRGPPGPVGPS	AGIPGPFGPRGPPGPVGPSGKEGNPGPLGP	P	G	P	G	P	V	0	1	0	0	0	0	0	4	0	0	0	0	0	1	5	0	0	0	0	0	0	0	11	4	1034.53	G3SY10;G3TS89	G3SY10	1129	1139	yes	no	2	1.9805e-07	161.11	1	188610000	188610000			191	44
GPGLNSRAGALPGPGP	PGGLLGSGPGPGPGPGPGLNSRAGALPGPG	PGLNSRAGALPGPGPLSNPRLGGLPGTGPM	P	G	P	G	P	L	2	1	1	0	0	0	0	5	0	0	2	0	0	0	4	1	0	0	0	0	0	0	16	5	1416.75	G3TWX2	G3TWX2	130	145	yes	yes	3	0.018218	47.774	1	0	0			193	161
GPGLQPELGTAGGPGGTPP	FLEAESSAKTLTGRPGPGLQPELGTAGGPG	QPELGTAGGPGGTPPSEAPGDCTRAQPPGS	P	G	P	P	P	S	1	0	0	0	0	1	1	7	0	0	2	0	0	0	5	0	2	0	0	0	0	0	19	5	1658.83	G3TEM0;G3TTH9	G3TEM0	330	348	yes	no	2	0.015035	42.809	1	81414000	81414000			194	109
GPIGNVGAP	GDAGPPGPAGPTGAPGPIGNVGAPGPKGAR	GPTGAPGPIGNVGAPGPKGARGSAGPPGAT	P	G	P	A	P	G	1	0	1	0	0	0	0	3	0	1	0	0	0	0	2	0	0	0	0	1	0	0	9	2	780.413	G3SSE0;G3UE48	G3SSE0	837	845	yes	no	1;2	0.0010494	121.68	3	348670000	348670000			195	30
GPIGNVGAPGP	GDAGPPGPAGPTGAPGPIGNVGAPGPKGAR	TGAPGPIGNVGAPGPKGARGSAGPPGATGF	P	G	P	G	P	K	1	0	1	0	0	0	0	4	0	1	0	0	0	0	3	0	0	0	0	1	0	0	11	3	934.487	G3SSE0;G3UE48	G3SSE0	837	847	yes	no	2	1.6722e-12	173.93	1	1783100000	1783100000			196	30
GPIGNVGAPGPKGA	GDAGPPGPAGPTGAPGPIGNVGAPGPKGAR	PGPIGNVGAPGPKGARGSAGPPGATGFPGA	P	G	P	G	A	R	2	0	1	0	0	0	0	5	0	1	0	1	0	0	3	0	0	0	0	1	0	0	14	4	1190.64	G3SSE0;G3UE48	G3SSE0	837	850	yes	no	2	8.9554e-27	204.07	1	29561000	29561000			197	30
GPIGNVGAPGPKGARGSA	GDAGPPGPAGPTGAPGPIGNVGAPGPKGAR	GNVGAPGPKGARGSAGPPGATGFPGAAGRV	P	G	P	S	A	G	3	1	1	0	0	0	0	6	0	1	0	1	0	0	3	1	0	0	0	1	0	0	18	5	1561.83	G3SSE0;G3UE48	G3SSE0	837	854	yes	no	3	0.0053871	84.035	1	27745000	27745000			198	30
GPIGPAGA	GKEGPAGLPGIDGRPGPIGPAGARGEPGNI	PGIDGRPGPIGPAGARGEPGNIGFPGPKGP	P	G	P	G	A	R	2	0	0	0	0	0	0	3	0	1	0	0	0	0	2	0	0	0	0	0	0	0	8	3	638.339	G3TIC0	G3TIC0	478	485	yes	yes	1	0.01374	81.219	1	22265000	22265000			199	126
GPIGPPGPRGRTGDA	GSAGAPGKDGLNGLPGPIGPPGPRGRTGDA	GPIGPPGPRGRTGDAGPVGPPGPPGPPGPP	P	G	P	D	A	G	1	2	0	1	0	0	0	5	0	1	0	0	0	0	4	0	1	0	0	0	0	0	15	4	1403.73	G3SSE0;G3UE48	G3SSE0	1146	1160	yes	no	3	0.014364	84.753	1	276740000	276740000			200	30
GPIGPPGPRGRTGDAGP	GSAGAPGKDGLNGLPGPIGPPGPRGRTGDA	IGPPGPRGRTGDAGPVGPPGPPGPPGPPGP	P	G	P	G	P	V	1	2	0	1	0	0	0	6	0	1	0	0	0	0	5	0	1	0	0	0	0	0	17	5	1557.8	G3SSE0;G3UE48	G3SSE0	1146	1162	yes	no	2;3	0.00021332	129.38	3	1245400000	1245400000			201	30
GPIHIGGPPGFGSSSGKPGP	MSGPPAFGPGPGPGPGPIHIGGPPGFGSSS	GGPPGFGSSSGKPGPTVIKVQNMPFTVSID	P	G	P	G	P	T	0	0	0	0	0	0	0	7	1	2	0	1	0	1	5	3	0	0	0	0	0	0	20	4	1801.91	G3T5F4	G3T5F4	833	852	yes	yes	4	0.017541	45.384	1	98195000	98195000			202	78
GPKGAAGEPGKAGERGVP	GPPGARGQAGVMGFPGPKGAAGEPGKAGER	GAAGEPGKAGERGVPGPPGAVGAAGKDGEA	P	G	P	V	P	G	3	1	0	0	0	0	2	6	0	0	0	2	0	0	3	0	0	0	0	1	0	0	18	5	1633.85	G3SSE0;G3UE48	G3SSE0	570	587	yes	no	3;4	0.0057986	79.489	2	196550000	196550000			203	30
GPKGADGSPGKDGPRGLTGP	GAAGLPGPKGDRGDAGPKGADGSPGKDGPR	DGSPGKDGPRGLTGPIGPPGPAGAPGDKGE	A	G	P	G	P	I	1	1	0	2	0	0	0	7	0	0	1	2	0	0	4	1	1	0	0	0	0	0	20	4	1819.92	G3SSE0;G3UE48	G3SSE0	735	754	yes	no	3;4	7.4608e-63	252.41	8	1471600000	1471600000			204	30
GPKGDRGDAGPKGADGSPGKDGP	GLQGMPGERGAAGLPGPKGDRGDAGPKGAD	AGPKGADGSPGKDGPRGLTGPIGPPGPAGA	P	G	P	G	P	R	2	1	0	4	0	0	0	8	0	0	0	3	0	0	4	1	0	0	0	0	0	0	23	5	2091.99	G3SSE0;G3UE48	G3SSE0	726	748	yes	no	3;4;5	5.5785e-14	180.64	6	126680000	126680000			205	30
GPKGDRGETGPSGPP	GAPGAEGSPGRDGSPGPKGDRGETGPSGPP	GPKGDRGETGPSGPPGAPGAPGAPGPVGPA	P	G	P	P	P	G	0	1	0	1	0	0	1	5	0	0	0	1	0	0	4	1	1	0	0	0	0	0	15	3	1407.67	G3SSE0;G3UE48	G3SSE0	1017	1031	yes	no	3	0.010991	69.258	1	14739000	14739000			206	30
GPKGDRGETGPSGPPGAP	GAPGAEGSPGRDGSPGPKGDRGETGPSGPP	GDRGETGPSGPPGAPGAPGAPGPVGPAGKS	P	G	P	A	P	G	1	1	0	1	0	0	1	6	0	0	0	1	0	0	5	1	1	0	0	0	0	0	18	5	1632.79	G3SSE0;G3UE48	G3SSE0	1017	1034	yes	no	2;3	1.1685e-36	217.88	3	1256000000	1256000000			207	30
GPKGDTGPRGPRGPAGP	PEGECCPVCPNSGQAGPKGDTGPRGPRGPA	KGDTGPRGPRGPAGPPGRDGIPGQPGLPGP	A	G	P	G	P	P	1	2	0	1	0	0	0	6	0	0	0	1	0	0	5	0	1	0	0	0	0	0	17	5	1572.81	G3SSE0	G3SSE0	98	114	yes	yes	2	0.015938	42.802	1	0	0			208	30
GPKGEIGP	GPIGSAGPPGFPGAPGPKGEIGPVGNPGPS	PGFPGAPGPKGEIGPVGNPGPSGPAGPRGE	P	G	P	G	P	V	0	0	0	0	0	0	1	3	0	1	0	1	0	0	2	0	0	0	0	0	0	0	8	1	753.402	G3TIC0	G3TIC0	262	269	yes	yes	2	0.01148	97.602	1	18834000	18834000			209	126
GPKGEIGPVGNP	GPIGSAGPPGFPGAPGPKGEIGPVGNPGPS	GAPGPKGEIGPVGNPGPSGPAGPRGEAGLP	P	G	P	N	P	G	0	0	1	0	0	0	1	4	0	1	0	1	0	0	3	0	0	0	0	1	0	0	12	2	1120.59	G3TIC0	G3TIC0	262	273	yes	yes	2	2.8563e-19	194.06	5	622300000	622300000			210	126
GPKGEIGPVGNPGP	GPIGSAGPPGFPGAPGPKGEIGPVGNPGPS	PGPKGEIGPVGNPGPSGPAGPRGEAGLPGV	P	G	P	G	P	S	0	0	1	0	0	0	1	5	0	1	0	1	0	0	4	0	0	0	0	1	0	0	14	3	1274.66	G3TIC0	G3TIC0	262	275	yes	yes	2	7.7363e-28	208.63	4	331220000	331220000			211	126
GPKGEKGVQGPPGHPGP	GPAGPKGAKGASGPAGPKGEKGVQGPPGHP	KGEKGVQGPPGHPGPPGEVIQPLPIQMPKK	A	G	P	G	P	P	0	0	0	0	0	1	1	6	1	0	0	2	0	0	5	0	0	0	0	1	0	0	17	4	1594.82	G3T3Y7	G3T3Y7	1458	1474	yes	yes	2	0.0067586	72.434	1	75885000	75885000			212	68
GPKGNPGPSGPPGP	GEPGKIIGGEVPGLPGPKGNPGPSGPPGPR	PGPKGNPGPSGPPGPRGPLGDPGPRGPPGP	P	G	P	G	P	R	0	0	1	0	0	0	0	5	0	0	0	1	0	0	6	1	0	0	0	0	0	0	14	5	1214.6	G3T402	G3T402	1355	1368	yes	yes	2	0.0040531	102.62	1	720910000	720910000			213	69
GPKGPAGDPGKNGDKGHAGLA	GPAGARGEPGNIGFPGPKGPAGDPGKNGDK	GDPGKNGDKGHAGLAGPRGAPGPDGNNGAQ	P	G	P	L	A	G	3	0	1	2	0	0	0	7	1	0	1	3	0	0	3	0	0	0	0	0	0	0	21	5	1899.96	G3TIC0	G3TIC0	496	516	yes	yes	3;4;5	6.699e-13	171.07	4	520800000	520800000			214	126
GPKGSVGNPGEPGLRGP	GEAGGRGELGDIGLPGPKGSVGNPGEPGLR	KGSVGNPGEPGLRGPEGTRGLPGEEGPRGP	P	G	P	G	P	E	0	1	1	0	0	0	1	6	0	0	1	1	0	0	4	1	0	0	0	1	0	0	17	3	1574.82	G3TEC1	G3TEC1	700	716	yes	yes	2	0.016606	42.976	1	9363400	9363400			215	107
GPKVNSPGSHLDSHRRMAPTPIP	SCSSILPLPVCWCWPGPKVNSPGSHLDSHR	SHLDSHRRMAPTPIPARSPSDSSTASTPIA	P	G	P	I	P	A	1	2	1	1	0	0	0	2	2	1	1	1	1	0	5	3	1	0	0	1	0	0	23	5	2450.26	G3U9Y3	G3U9Y3	327	349	yes	yes	4	0.018072	47.32	1	69018000	69018000			216	174
GPMGLMGP	NFAAQYDAKGIGLGPGPMGLMGPRGPPGAT	KGIGLGPGPMGLMGPRGPPGATGPPGSPGF	P	G	P	G	P	R	0	0	0	0	0	0	0	3	0	0	1	0	2	0	2	0	0	0	0	0	0	0	8	1	758.346	G3TIC0	G3TIC0	91	98	yes	yes	2	0.0095976	100.91	2	20772000	20772000			217	126
GPMGLMGPRGPPGA	NFAAQYDAKGIGLGPGPMGLMGPRGPPGAT	PGPMGLMGPRGPPGATGPPGSPGFQGPPGE	P	G	P	G	A	T	1	1	0	0	0	0	0	5	0	0	1	0	2	0	4	0	0	0	0	0	0	0	14	4	1293.63	G3TIC0	G3TIC0	91	104	yes	yes	2	2.2669e-05	151.44	2	201770000	201770000			218	126
GPMGPSGP	SYGYDEKSAGGISVPGPMGPSGPRGLPGPP	AGGISVPGPMGPSGPRGLPGPPGAPGPQGF	P	G	P	G	P	R	0	0	0	0	0	0	0	3	0	0	0	0	1	0	3	1	0	0	0	0	0	0	8	2	698.306	G3SSE0;G3UE48	G3SSE0	165	172	yes	no	1	2.6383e-13	189.46	1	165370000	165370000			219	30
GPMGPSGPRGLP	SYGYDEKSAGGISVPGPMGPSGPRGLPGPP	SVPGPMGPSGPRGLPGPPGAPGPQGFQGPP	P	G	P	L	P	G	0	1	0	0	0	0	0	4	0	0	1	0	1	0	4	1	0	0	0	0	0	0	12	3	1121.57	G3SSE0;G3UE48	G3SSE0	165	176	yes	no	2	1.6215e-12	169.92	3	3088100000	3088100000			220	30
GPMPLGMPP	PVLPLPPVHPSIPPPGPMPLGMPPMSKPPP	PSIPPPGPMPLGMPPMSKPPPVQQTVDYGH	P	G	P	P	P	M	0	0	0	0	0	0	0	2	0	0	1	0	2	0	4	0	0	0	0	0	0	0	9	3	895.43	G3TSF1;G3T9L6	G3TSF1	849	857	yes	no	2	0.015011	71.067	1	26592000	26592000			221	92
GPPGAAGKEGLRGP	GRTGPPGPAGITGPPGPPGAAGKEGLRGPR	PGPPGAAGKEGLRGPRGDQGPVGRTGETGA	P	G	P	G	P	R	2	1	0	0	0	0	1	5	0	0	1	1	0	0	3	0	0	0	0	0	0	0	14	4	1262.67	G3TIC0	G3TIC0	808	821	yes	yes	3	0.0047136	112.08	1	122260000	122260000			222	126
GPPGAAGKEGLRGPRGDQGP	GRTGPPGPAGITGPPGPPGAAGKEGLRGPR	AGKEGLRGPRGDQGPVGRTGETGASGPPGF	P	G	P	G	P	V	2	2	0	1	0	1	1	7	0	0	1	1	0	0	4	0	0	0	0	0	0	0	20	5	1872.96	G3TIC0	G3TIC0	808	827	yes	yes	3;4	0.0079504	66.893	2	51561000	51561000			223	126
GPPGARGPPGA	GVAGAVGEPGPLGIAGPPGARGPPGAVGSP	LGIAGPPGARGPPGAVGSPGVNGAPGEAGR	A	G	P	G	A	V	2	1	0	0	0	0	0	4	0	0	0	0	0	0	4	0	0	0	0	0	0	0	11	5	932.483	G3TIC0	G3TIC0	901	911	yes	yes	2	4.6268e-05	148.04	1	78558000	78558000			225	126
GPPGERGGPGSRGFP	GKRGARGEPGPTGLPGPPGERGGPGSRGFP	GPPGERGGPGSRGFPGADGVAGPKGPAGER	P	G	P	F	P	G	0	2	0	0	0	0	1	6	0	0	0	0	0	1	4	1	0	0	0	0	0	0	15	3	1423.7	G3SSE0;G3UE48	G3SSE0	469	483	yes	no	2;3	9.5886e-13	168.83	4	2732800000	2732800000			226	30
GPPGESGREGAP	GERGPPGPAGPPGLAGPPGESGREGAPGAE	GLAGPPGESGREGAPGAEGSPGRDGSPGPK	A	G	P	A	P	G	1	1	0	0	0	0	2	4	0	0	0	0	0	0	3	1	0	0	0	0	0	0	12	3	1109.51	G3SSE0;G3UE48	G3SSE0	993	1004	yes	no	2	0.00074027	116.77	1	43893000	43893000			227	30
GPPGFLGFPGTMGPPGP	GLPGLPGFPGPIGPPGPPGFLGFPGTMGPP	PGFLGFPGTMGPPGPKGHMGDNVIGRKGDL	P	G	P	G	P	K	0	0	0	0	0	0	0	6	0	0	1	0	1	2	6	0	1	0	0	0	0	0	17	5	1581.77	G3T7S2	G3T7S2	196	212	yes	yes	2	8.2601e-08	155.84	1	203920000	203920000			228	86
GPPGFQGLP	GLQGVQGGKGEQGPAGPPGFQGLPGPSGTA	GEQGPAGPPGFQGLPGPSGTAGEAGKPGER	A	G	P	L	P	G	0	0	0	0	0	1	0	3	0	0	1	0	0	1	3	0	0	0	0	0	0	0	9	2	868.444	G3TIC0	G3TIC0	550	558	yes	yes	2	0.0031936	106.76	1	28391000	28391000			229	126
GPPGKAGEDGHPGKPGRP	GEPGQTGPAGSRGPAGPPGKAGEDGHPGKP	GKAGEDGHPGKPGRPGERGVVGPQGARGFP	A	G	P	R	P	G	1	1	0	1	0	0	1	6	1	0	0	2	0	0	5	0	0	0	0	0	0	0	18	5	1709.86	G3TIC0	G3TIC0	136	153	yes	yes	2	0.012873	63.212	1	55262000	55262000			231	126
GPPGLPGDQGPPGSP	YITGDKVLASNTYLPGPPGLPGDQGPPGSP	GPPGLPGDQGPPGSPGPKGSPGFPGMPGPP	P	G	P	S	P	G	0	0	0	1	0	1	0	5	0	0	1	0	0	0	6	1	0	0	0	0	0	0	15	5	1328.64	G3T6X0	G3T6X0	158	172	yes	yes	2	0.017897	40.994	1	0	0			232	83
GPPGPPGARGQA	DGKTGPPGPAQDGRPGPPGPPGARGQAGVM	GRPGPPGPPGARGQAGVMGFPGPKGAAGEP	P	G	P	Q	A	G	2	1	0	0	0	1	0	4	0	0	0	0	0	0	4	0	0	0	0	0	0	0	12	5	1060.54	G3SSE0;G3UE48	G3SSE0	552	563	yes	no	2	0.00045459	121.62	2	166290000	166290000			233	30
GPPGPPGEGGKP	RGEGAPGPSGFQGLPGPPGPPGEGGKPGDQ	GLPGPPGPPGEGGKPGDQGVPGEAGAPGLV	P	G	P	K	P	G	0	0	0	0	0	0	1	5	0	0	0	1	0	0	5	0	0	0	0	0	0	0	12	4	1045.52	G3T4X7;G3U4I1;G3SY10;G3TS89	G3T4X7	668	679	no	no	1	0.016519	44.447	1	275330	275330			234	76;44
GPPGPPPQGSP	GSPGSLGPRGDTGPPGPPGPPPQGSPAELH	TGPPGPPGPPPQGSPAELHGLRRRRRSVPV	P	G	P	S	P	A	0	0	0	0	0	1	0	3	0	0	0	0	0	0	6	1	0	0	0	0	0	0	11	5	986.482	G3U3Y6;G3U7D7	G3U3Y6	1459	1469	yes	no	2	0.0071405	107.29	1	41646000	41646000			235	167
GPPGPPSGAFDFSFLP	GDAGPVGPPGPPGPPGPPGPPSGAFDFSFL	PPGPPSGAFDFSFLPQPPQEKAHDGGRYYR	P	G	P	L	P	Q	1	0	0	1	0	0	0	3	0	0	1	0	0	3	5	2	0	0	0	0	0	0	16	5	1588.76	G3SSE0;G3UE48	G3SSE0	1173	1188	yes	no	2	4.7618e-37	222.42	9	804120000	804120000			236	30
GPPGSIGIRGQP	GKLGPLGAPGEDGRPGPPGSIGIRGQPGSM	GRPGPPGSIGIRGQPGSMGLPGPKGSSGDL	P	G	P	Q	P	G	0	1	0	0	0	1	0	4	0	2	0	0	0	0	3	1	0	0	0	0	0	0	12	2	1134.61	G3SY10;G3TS89	G3SY10	559	570	yes	no	2	0.0036219	123.35	1	0	0			239	44
GPPGSPGQKGFPGP	FCEAIKGEKGERGFPGPPGSPGQKGFPGPE	PGPPGSPGQKGFPGPEGLPGPQGPKGSPGL	P	G	P	G	P	E	0	0	0	0	0	1	0	5	0	0	0	1	0	1	5	1	0	0	0	0	0	0	14	4	1278.64	G3T7S2	G3T7S2	53	66	yes	yes	2	0.0031008	100.02	2	140990000	140990000			240	86
GPPGTPVYDSSAYVNSGRPGP	SLRGPPGLPGPPGPPGPPGTPVYDSSAYVN	VYDSSAYVNSGRPGPPGSPGYQGPSGPKGD	P	G	P	G	P	P	1	1	1	1	0	0	0	4	0	0	0	0	0	0	5	3	1	0	2	2	0	0	21	5	2073.98	G3TIV6	G3TIV6	1258	1278	yes	yes	4	0.015244	54.253	1	106390000	106390000			241	128
GPPSGAFDFSFLP	GPVGPPGPPGPPGPPGPPSGAFDFSFLPQP	PPGPPSGAFDFSFLPQPPQEKAHDGGRYYR	P	G	P	L	P	Q	1	0	0	1	0	0	0	2	0	0	1	0	0	3	3	2	0	0	0	0	0	0	13	3	1337.63	G3SSE0;G3UE48	G3SSE0	1176	1188	yes	no	2	2.1152e-19	194.2	13	3572200000	3572200000			242	30
GPQGFQGPP	GPSGPRGLPGPPGAPGPQGFQGPPGEPGEP	GPPGAPGPQGFQGPPGEPGEPGASGPMGPR	P	G	P	P	P	G	0	0	0	0	0	2	0	3	0	0	0	0	0	1	3	0	0	0	0	0	0	0	9	2	883.419	G3SSE0;G3UE48	G3SSE0	183	191	yes	no	2	0.0008831	129.96	3	67497000	67497000			243	30
GPQGFQGPPGEP	GPSGPRGLPGPPGAPGPQGFQGPPGEPGEP	GAPGPQGFQGPPGEPGEPGASGPMGPRGPP	P	G	P	E	P	G	0	0	0	0	0	2	1	4	0	0	0	0	0	1	4	0	0	0	0	0	0	0	12	3	1166.54	G3SSE0;G3UE48	G3SSE0	183	194	yes	no	2	6.3182e-09	158.07	5	138500000	138500000			244	30
GPQGFQGPPGEPGEP	GPSGPRGLPGPPGAPGPQGFQGPPGEPGEP	GPQGFQGPPGEPGEPGASGPMGPRGPPGPP	P	G	P	E	P	G	0	0	0	0	0	2	2	5	0	0	0	0	0	1	5	0	0	0	0	0	0	0	15	4	1449.65	G3SSE0;G3UE48	G3SSE0	183	197	yes	no	2	5.3322e-62	248.45	8	406740000	406740000			245	30
GPQGIGGQRGVVGLP	GSPGADGPAGAPGTPGPQGIGGQRGVVGLP	GPQGIGGQRGVVGLPGQRGERGFPGLPGPS	P	G	P	L	P	G	0	1	0	0	0	2	0	6	0	1	1	0	0	0	2	0	0	0	0	2	0	0	15	1	1390.77	G3SSE0;G3UE48	G3SSE0	936	950	yes	no	2	1.2685e-48	229.17	4	212830000	212830000			246	30
GPQGIGGQRGVVGLPGQRGERGFP	GSPGADGPAGAPGTPGPQGIGGQRGVVGLP	GVVGLPGQRGERGFPGLPGPSGEPGKQGPS	P	G	P	F	P	G	0	3	0	0	0	3	1	9	0	1	1	0	0	1	3	0	0	0	0	2	0	0	24	2	2375.26	G3SSE0;G3UE48	G3SSE0	936	959	yes	no	4	1.6766e-09	167.16	4	248510000	248510000			247	30
GPQGIGGQRGVVGLPGQRGERGFPGLP	GSPGADGPAGAPGTPGPQGIGGQRGVVGLP	GLPGQRGERGFPGLPGPSGEPGKQGPSGSS	P	G	P	L	P	G	0	3	0	0	0	3	1	10	0	1	2	0	0	1	4	0	0	0	0	2	0	0	27	3	2642.42	G3SSE0;G3UE48	G3SSE0	936	962	yes	no	3;4	4.455e-14	176.77	8	379030000	379030000			248	30
GPQGILGPP	GSSGEPGTAGPPGTPGPQGILGPPGILGLP	GPPGTPGPQGILGPPGILGLPGSRGERGLP	P	G	P	P	P	G	0	0	0	0	0	1	0	3	0	1	1	0	0	0	3	0	0	0	0	0	0	0	9	2	834.46	G3TIC0	G3TIC0	862	870	yes	yes	1;2	1.2809e-06	170.17	3	4841000000	4841000000			249	126
GPQGILGPPGILGLP	GSSGEPGTAGPPGTPGPQGILGPPGILGLP	GPQGILGPPGILGLPGSRGERGLPGVAGAV	P	G	P	L	P	G	0	0	0	0	0	1	0	5	0	2	3	0	0	0	4	0	0	0	0	0	0	0	15	3	1384.81	G3TIC0	G3TIC0	862	876	yes	yes	2	0.00014966	136.99	3	38468000	38468000			250	126
GPQGILGPPGILGLPGSRGERGLP	GSSGEPGTAGPPGTPGPQGILGPPGILGLP	GILGLPGSRGERGLPGVAGAVGEPGPLGIA	P	G	P	L	P	G	0	2	0	0	0	1	1	8	0	2	4	0	0	0	5	1	0	0	0	0	0	0	24	4	2294.29	G3TIC0	G3TIC0	862	885	yes	yes	3	2.7596e-50	227.8	2	430200000	430200000			251	126
GPQGMQGPPGPRGMQGPP	GPPGSQGHLGPQGPPGPQGMQGPPGPRGMQ	GMQGPPGPRGMQGPPHPHGIQGGPGSQGIQ	P	G	P	P	P	H	0	1	0	0	0	3	0	6	0	0	0	0	2	0	6	0	0	0	0	0	0	0	18	5	1744.81	G3T841	G3T841	736	753	yes	yes	4	0.016718	40.237	1	15803000	15803000			252	87
GPQGPKGDQGIP	SDQGDSGNPGFPGIPGPQGPKGDQGIPGFS	GIPGPQGPKGDQGIPGFSGPPGELGLKGMR	P	G	P	I	P	G	0	0	0	1	0	2	0	4	0	1	0	1	0	0	3	0	0	0	0	0	0	0	12	2	1149.58	G3SPA5;G3TVM2	G3SPA5	1255	1266	yes	no	2	0.0090544	79.906	1	17971000	17971000			253	20
GPQGPLGPAGKHGNRGEP	GYPGNAGPVGTAGAPGPQGPLGPAGKHGNR	GPLGPAGKHGNRGEPGPAGSVGPVGAVGPR	P	G	P	E	P	G	1	1	1	0	0	1	1	6	1	0	1	1	0	0	4	0	0	0	0	0	0	0	18	4	1724.87	G3TIC0	G3TIC0	964	981	yes	yes	3;4	8.4074e-07	152.71	6	637110000	637110000			254	126
GPQGPPGPHGLP	GEIGPKGEIGPMGIPGPQGPPGPHGLPGIG	GIPGPQGPPGPHGLPGIGKPGGPGLPGQPG	P	G	P	L	P	G	0	0	0	0	0	1	0	4	1	0	1	0	0	0	5	0	0	0	0	0	0	0	12	4	1109.56	G3TQN8;G3UC98	G3TQN8	95	106	yes	no	2	0.014146	110.81	1	0	0			255	149
GPQGVSGKDGPAGLRGFPGERGLPGA	GLPGAAGKEGAKGDPGPQGVSGKDGPAGLR	AGLRGFPGERGLPGAQGAAGLKGGEGPQGP	P	G	P	G	A	Q	2	2	0	1	0	1	1	9	0	0	2	1	0	1	4	1	0	0	0	1	0	0	26	5	2433.25	G3T9F6	G3T9F6	1009	1034	yes	yes	4	0.015211	52.483	1	28992000	28992000			256	90
GPRGLLGP	GDDGEVGPRGLPGEPGPRGLLGPKGPPGPP	RGLPGEPGPRGLLGPKGPPGPPGPPGVTGM	P	G	P	G	P	K	0	1	0	0	0	0	0	3	0	0	2	0	0	0	2	0	0	0	0	0	0	0	8	1	765.45	G3U7X8;G3T4M5;G3T9F6	G3U7X8	181	188	no	no	2	0.0054972	116	1	264430000	264430000			257	73;90
GPRGPPGPPGA	GPSGPPGPRGPLGDPGPRGPPGPPGASLKG	LGDPGPRGPPGPPGASLKGDKGDRGERGPP	P	G	P	G	A	S	1	1	0	0	0	0	0	4	0	0	0	0	0	0	5	0	0	0	0	0	0	0	11	5	958.498	G3T402	G3T402	1376	1386	yes	yes	2	0.00095908	126.67	1	118210000	118210000			258	69
GPRGSPGPPGPQGESRTGP	SGLPGEKGERGIGSPGPRGSPGPPGPQGES	SPGPPGPQGESRTGPPGSTGSRGPPGPPGR	P	G	P	G	P	P	0	2	0	0	0	1	1	6	0	0	0	0	0	0	6	2	1	0	0	0	0	0	19	5	1786.87	G3TSM2;G3TVS2;G3T503;G3UA80	G3TSM2	1680	1698	yes	no	3	0.018453	51.265	1	220120000	220120000			259	77
GPSFRGLPHPGENPTQNLPSP	CLCDPEPLSKPVAGPGPSFRGLPHPGENPT	LPHPGENPTQNLPSPASKGGTSQLEPERGP	P	G	P	S	P	A	0	1	2	0	0	1	1	3	1	0	2	0	0	1	6	2	1	0	0	0	0	0	21	5	2198.09	G3TLK8	G3TLK8	891	911	yes	yes	3	0.018573	41.239	1	84245000	84245000			260	139
GPSGARGERGFP	GKPGEQGVPGDLGAPGPSGARGERGFPGER	GAPGPSGARGERGFPGERGVQGPPGPAGPR	P	G	P	F	P	G	1	2	0	0	0	0	1	4	0	0	0	0	0	1	2	1	0	0	0	0	0	0	12	2	1186.58	G3SSE0;G3UE48	G3SSE0	657	668	yes	no	2;3	3.9667e-13	179.51	3	2126300000	2126300000			261	30
GPSGEPGKQGP	GLPGQRGERGFPGLPGPSGEPGKQGPSGSS	PGLPGPSGEPGKQGPSGSSGERGPPGPAGP	P	G	P	G	P	S	0	0	0	0	0	1	1	4	0	0	0	1	0	0	3	1	0	0	0	0	0	0	11	2	1009.48	G3SSE0;G3UE48	G3SSE0	963	973	yes	no	2	0.017443	68.383	1	4016700	4016700			262	30
GPSGEPGKQGPSGSSGERGPPGP	GLPGQRGERGFPGLPGPSGEPGKQGPSGSS	QGPSGSSGERGPPGPAGPPGLAGPPGESGR	P	G	P	G	P	A	0	1	0	0	0	1	2	8	0	0	0	1	0	0	6	4	0	0	0	0	0	0	23	5	2074.97	G3SSE0;G3UE48	G3SSE0	963	985	yes	no	2;3	0	459.16	6	2620500000	2620500000			263	30
GPSGGGYDFGYDGDFYRA	GPSGPPGPPGPPGPPGPSGGGYDFGYDGDF	GGGYDFGYDGDFYRADQPRSPPSLRPKDYE	P	G	P	R	A	D	1	1	0	3	0	0	0	6	0	0	0	0	0	2	1	1	0	0	3	0	0	0	18	1	1899.77	G3TIC0	G3TIC0	1102	1119	yes	yes	2	3.2541e-133	368.3	3	50792000	50792000			264	126
GPSGPAGPRGEAGLP	GAPGPKGEIGPVGNPGPSGPAGPRGEAGLP	GPSGPAGPRGEAGLPGVSGPVGPPGNPGAN	P	G	P	L	P	G	2	1	0	0	0	0	1	5	0	0	1	0	0	0	4	1	0	0	0	0	0	0	15	5	1318.66	G3TIC0	G3TIC0	274	288	yes	yes	2	1.0961e-18	183.99	1	4039300000	4039300000			265	126
GPSGPKGEKGARGNDCVQISPDA	GSSGPKGGKGERGLPGPSGPKGEKGARGND	KGARGNDCVQISPDAPLQCAEGPKGEKGES	P	G	P	D	A	P	2	1	1	2	1	1	1	5	0	1	0	2	0	0	3	2	0	0	0	1	0	0	23	4	2296.09	G3T4V3	G3T4V3	346	368	yes	yes	3	0.010947	62.362	1	12044000000	12044000000			266	75
GPSGTAGEAGKPGERGIP	GEQGPAGPPGFQGLPGPSGTAGEAGKPGER	GTAGEAGKPGERGIPGEFGLPGPAGPRGER	P	G	P	I	P	G	2	1	0	0	0	0	2	6	0	1	0	1	0	0	3	1	1	0	0	0	0	0	18	4	1636.82	G3TIC0	G3TIC0	559	576	yes	yes	3	8.9699e-13	173.03	1	208840000	208840000			267	126
GPSHVAAMNIP	SMYFQTHDQIGMISAGPSHVAAMNIPIPFN	MISAGPSHVAAMNIPIPFNLVMPPMPPPGY	A	G	P	I	P	I	2	0	1	0	0	0	0	1	1	1	0	0	1	0	2	1	0	0	0	1	0	0	11	3	1092.54	G3TE78;G3U647	G3TE78	982	992	yes	no	2	0.0070351	82.452	2	290010000	290010000			268	106
GPTGALLP	ENIRDLVGRNQDPAPGPTGALLPHEKDLIQ	RNQDPAPGPTGALLPHEKDLIQVHHLLLRG	P	G	P	L	P	H	1	0	0	0	0	0	0	2	0	0	2	0	0	0	2	0	1	0	0	0	0	0	8	2	724.412	G3TJI4	G3TJI4	260	267	yes	no	2	0.010476	94.669	1	199920000	199920000			269	132
GPTGLPGPPGERGGP	GPAGEEGKRGARGEPGPTGLPGPPGERGGP	GPTGLPGPPGERGGPGSRGFPGADGVAGPK	P	G	P	G	P	G	0	1	0	0	0	0	1	6	0	0	1	0	0	0	5	0	1	0	0	0	0	0	15	4	1344.68	G3SSE0;G3UE48	G3SSE0	463	477	yes	no	2	2.1221e-08	158.04	1	69445000	69445000			270	30
GPTGLPGPPGERGGPGSRGFP	GPAGEEGKRGARGEPGPTGLPGPPGERGGP	GPPGERGGPGSRGFPGADGVAGPKGPAGER	P	G	P	F	P	G	0	2	0	0	0	0	1	8	0	0	1	0	0	1	6	1	1	0	0	0	0	0	21	5	1945.98	G3SSE0;G3UE48	G3SSE0	463	483	yes	no	2;3	6.7132e-50	237.59	2	1608300000	1608300000			271	30
GPTPQRLPCPVETGPP	SPRVSARCSRSDPEAGPTPQRLPCPVETGP	PTPQRLPCPVETGPPQEIRRRFGKKVTSFQ	A	G	P	P	P	Q	0	1	0	0	1	1	1	2	0	0	1	0	0	0	6	0	2	0	0	1	0	0	16	5	1701.85	G3TTY1;G3TI83	G3TTY1	980	995	yes	no	3	0.016995	47.532	1	266010000	266010000			272	125
GPVGAAGATGARGLVGEP	GVAGAPGLPGPRGIPGPVGAAGATGARGLV	GAAGATGARGLVGEPGPAGSKGESGSKGEP	P	G	P	E	P	G	4	1	0	0	0	0	1	6	0	0	1	0	0	0	2	0	1	0	0	2	0	0	18	5	1535.81	G3TIC0	G3TIC0	331	348	yes	yes	2	6.3958e-27	206.46	1	1458500000	1458500000			273	126
GPVGEPGLLGPPGQMGP	GPPGRVGPEGLRGIPGPVGEPGLLGPPGQM	VGEPGLLGPPGQMGPPGPLGPSGLPGLKGD	P	G	P	G	P	P	0	0	0	0	0	1	1	6	0	0	2	0	1	0	5	0	0	0	0	1	0	0	17	4	1558.78	G3U3Y6;G3U7D7	G3U3Y6	1342	1358	yes	no	2	0.014491	49.189	1	13737000	13737000			274	167
GPVGIQGPP	GAPGSKGDAGAKGEPGPVGIQGPPGPAGEE	GAKGEPGPVGIQGPPGPAGEEGKRGARGEP	P	G	P	P	P	G	0	0	0	0	0	1	0	3	0	1	0	0	0	0	3	0	0	0	0	1	0	0	9	2	820.444	G3SSE0;G3UE48	G3SSE0	439	447	yes	no	1;2	0.0013786	144.9	3	136620000	136620000			275	30
GPVGIQGPPGP	GAPGSKGDAGAKGEPGPVGIQGPPGPAGEE	KGEPGPVGIQGPPGPAGEEGKRGARGEPGP	P	G	P	G	P	A	0	0	0	0	0	1	0	4	0	1	0	0	0	0	4	0	0	0	0	1	0	0	11	3	974.519	G3SSE0;G3UE48	G3SSE0	439	449	yes	no	1;2	7.821e-09	166.17	4	2621700000	2621700000			276	30
GPVGIQGPPGPA	GAPGSKGDAGAKGEPGPVGIQGPPGPAGEE	GEPGPVGIQGPPGPAGEEGKRGARGEPGPT	P	G	P	P	A	G	1	0	0	0	0	1	0	4	0	1	0	0	0	0	4	0	0	0	0	1	0	0	12	4	1045.56	G3SSE0;G3UE48	G3SSE0	439	450	yes	no	2	0.009545	107.9	2	45584000	45584000			277	30
GPVGIQGPPGPAGEEGKRGA	GAPGSKGDAGAKGEPGPVGIQGPPGPAGEE	QGPPGPAGEEGKRGARGEPGPTGLPGPPGE	P	G	P	G	A	R	2	1	0	0	0	1	2	7	0	1	0	1	0	0	4	0	0	0	0	1	0	0	20	5	1829.94	G3SSE0;G3UE48	G3SSE0	439	458	yes	no	2;3	7.1772e-113	285.65	6	4622300000	4622300000			278	30
GPVGLTGRPGPMGLP	QAVLQHAQLSMKGPPGPVGLTGRPGPMGLP	GPVGLTGRPGPMGLPGYPGLKGEMGEMGLQ	P	G	P	L	P	G	0	1	0	0	0	0	0	5	0	0	2	0	1	0	4	0	1	0	0	1	0	0	15	3	1404.75	G3U3Y6;G3U7D7	G3U3Y6	473	487	yes	no	2	0.018251	53.683	1	20549000	20549000			279	167
GQAGAKGERGTKGPKGENGPVGPTGP	GPAGPNGFAGPAGAAGQAGAKGERGTKGPK	KGPKGENGPVGPTGPVGAAGPAGPNGPPGP	A	G	Q	G	P	V	2	1	1	0	0	1	2	9	0	0	0	3	0	0	4	0	2	0	0	1	0	0	26	5	2403.23	G3TIC0	G3TIC0	733	758	yes	yes	4	0.0013679	87.05	3	109990000	109990000			281	126
GQHGDQGSPGSVGPAGPRGP	GFKGHNGLQGLPGLAGQHGDQGSPGSVGPA	QGSPGSVGPAGPRGPAGPSGPVGKDGRPGH	A	G	Q	G	P	A	1	1	0	1	0	2	0	7	1	0	0	0	0	0	4	2	0	0	0	1	0	0	20	4	1813.85	G3TIC0	G3TIC0	1036	1055	yes	yes	3	9.9601e-05	136.85	3	705790000	705790000			282	126
GQIGARGLP	GVKGEPGAPGENGTPGQIGARGLPGERGRV	GENGTPGQIGARGLPGERGRVGGPGPAGAR	P	G	Q	L	P	G	1	1	0	0	0	1	0	3	0	1	1	0	0	0	1	0	0	0	0	0	0	0	9	1	867.493	G3TIC0	G3TIC0	211	219	yes	yes	2	0.0022182	121.52	2	796790000	796790000			283	126
GQIGARGLPGERGRVGGPGP	GVKGEPGAPGENGTPGQIGARGLPGERGRV	RGLPGERGRVGGPGPAGARGSDGSVGPVGP	P	G	Q	G	P	A	1	3	0	0	0	1	1	8	0	1	1	0	0	0	3	0	0	0	0	1	0	0	20	3	1887.02	G3TIC0	G3TIC0	211	230	yes	yes	3;4	0.00011737	132.51	4	521240000	521240000			284	126
GQKGTKGNKGEHGPPGPPGP	GVAGEDGDKGEVGDPGQKGTKGNKGEHGPP	KGNKGEHGPPGPPGPIGPVGQPGTAGADGE	P	G	Q	G	P	I	0	0	1	0	0	1	1	7	1	0	0	3	0	0	5	0	1	0	0	0	0	0	20	4	1895.96	G3T3Y7	G3T3Y7	1071	1090	yes	yes	3	0.015236	47.09	1	36142000	36142000			285	68
GQMGPRGLPGERGRPGAP	GPKGEPGSPGENGAPGQMGPRGLPGERGRP	GPRGLPGERGRPGAPGPAGARGNDGATGAA	P	G	Q	A	P	G	1	3	0	0	0	1	1	6	0	0	1	0	1	0	4	0	0	0	0	0	0	0	18	4	1788.92	G3SSE0;G3UE48	G3SSE0	285	302	yes	no	4	0.014067	50.831	1	22824000	22824000			286	30
GQRGERGFP	GPQGIGGQRGVVGLPGQRGERGFPGLPGPS	GVVGLPGQRGERGFPGLPGPSGEPGKQGPS	P	G	Q	F	P	G	0	2	0	0	0	1	1	3	0	0	0	0	0	1	1	0	0	0	0	0	0	0	9	0	1002.5	G3SSE0;G3UE48;G3T4X7;G3U4I1	G3SSE0	951	959	no	no	2	0.0012282	115.71	2	174870000	174870000			287	30;76
GQRGERGFPGLP	GPQGIGGQRGVVGLPGQRGERGFPGLPGPS	GLPGQRGERGFPGLPGPSGEPGKQGPSGSS	P	G	Q	L	P	G	0	2	0	0	0	1	1	4	0	0	1	0	0	1	2	0	0	0	0	0	0	0	12	1	1269.66	G3SSE0;G3UE48;G3T4X7;G3U4I1	G3SSE0	951	962	no	no	2;3	0.0004966	119.6	4	1017300000	1017300000			288	30;76
GQSGAAGPTGPIGSRGP	GLPGPAGPRGERGPPGQSGAAGPTGPIGSR	SGAAGPTGPIGSRGPSGPPGPDGNKGEPGV	P	G	Q	G	P	S	2	1	0	0	0	1	0	6	0	1	0	0	0	0	3	2	1	0	0	0	0	0	17	4	1465.73	G3TIC0	G3TIC0	595	611	yes	yes	2	1.4621e-37	214.11	2	235920000	235920000			289	126
GSAGAPGKDGLNGLP	GPSGASGPAGPRGPPGSAGAPGKDGLNGLP	GSAGAPGKDGLNGLPGPIGPPGPRGRTGDA	P	G	S	L	P	G	2	0	1	1	0	0	0	5	0	0	2	1	0	0	2	1	0	0	0	0	0	0	15	3	1309.66	G3SSE0;G3UE48	G3SSE0	1131	1145	yes	no	2	0.0077623	100.07	2	108740000	108740000			290	30
GSPGNVGPAGKEGP	GRPGEPGVMGPRGLPGSPGNVGPAGKEGPA	PGSPGNVGPAGKEGPAGLPGIDGRPGPIGP	P	G	S	G	P	A	1	0	1	0	0	0	1	5	0	0	0	1	0	0	3	1	0	0	0	1	0	0	14	3	1222.59	G3TIC0	G3TIC0	454	467	yes	yes	2	1.5167e-05	145.01	3	336560000	336560000			291	126
GSPGRPGTPGNP	TAKGERGFPGADGPPGSPGRPGTPGNPGPK	GPPGSPGRPGTPGNPGPKGSPGWPGPRGET	P	G	S	N	P	G	0	1	1	0	0	0	0	4	0	0	0	0	0	0	4	1	1	0	0	0	0	0	12	3	1092.53	G3T402	G3T402	1301	1312	yes	yes	2	0.01058	80.688	1	145010000	145010000			292	69
GSRGASGPAGVRGP	GLPGADGRAGVMGPPGSRGASGPAGVRGPS	PGSRGASGPAGVRGPSGDSGRPGEPGVMGP	P	G	S	G	P	S	2	2	0	0	0	0	0	5	0	0	0	0	0	0	2	2	0	0	0	1	0	0	14	3	1224.63	G3TIC0	G3TIC0	421	434	yes	yes	3	0.010724	72.321	1	65749000	65749000			293	126
GSRGASGPAGVRGPSGDSGRPGEP	GLPGADGRAGVMGPPGSRGASGPAGVRGPS	GVRGPSGDSGRPGEPGVMGPRGLPGSPGNV	P	G	S	E	P	G	2	3	0	1	0	0	1	8	0	0	0	0	0	0	4	4	0	0	0	1	0	0	24	5	2164.04	G3TIC0	G3TIC0	421	444	yes	yes	3;4	9.8754e-09	162.41	2	217010000	217010000			294	126
GSRRMLSEPPSAGTTGIVRNGSSP	PKSDTTVTTERAIVPGSRRMLSEPPSAGTT	PSAGTTGIVRNGSSPAPSQTASKNLEQTPS	P	G	S	S	P	A	1	3	1	0	0	0	1	4	0	1	1	0	1	0	3	5	2	0	0	1	0	0	24	3	2413.21	G3TAR3	G3TAR3	120	143	yes	yes	3	0.0178	43.841	1	561350000	561350000			295	96
GSVGPAGP	GLPGLAGQHGDQGSPGSVGPAGPRGPAGPS	HGDQGSPGSVGPAGPRGPAGPSGPVGKDGR	P	G	S	G	P	R	1	0	0	0	0	0	0	3	0	0	0	0	0	0	2	1	0	0	0	1	0	0	8	2	640.318	G3TIC0	G3TIC0	1045	1052	yes	yes	1	0.0065193	87.582	1	191810000	191810000			296	126
GSVGPAGPRGP	GLPGLAGQHGDQGSPGSVGPAGPRGPAGPS	QGSPGSVGPAGPRGPAGPSGPVGKDGRPGH	P	G	S	G	P	A	1	1	0	0	0	0	0	4	0	0	0	0	0	0	3	1	0	0	0	1	0	0	11	3	950.493	G3TIC0	G3TIC0	1045	1055	yes	yes	2	2.4079e-07	156.51	1	138700000	138700000			297	126
GSVGPAGPRGPAGP	GLPGLAGQHGDQGSPGSVGPAGPRGPAGPS	PGSVGPAGPRGPAGPSGPVGKDGRPGHAGA	P	G	S	G	P	S	2	1	0	0	0	0	0	5	0	0	0	0	0	0	4	1	0	0	0	1	0	0	14	5	1175.6	G3TIC0	G3TIC0	1045	1058	yes	yes	2	4.1579e-13	179.57	1	205630000	205630000			298	126
GTAGPSGPGGLP	GPDGNKGEPGVVGAPGTAGPSGPGGLPGER	GAPGTAGPSGPGGLPGERGAAGIPGGKGEK	P	G	T	L	P	G	1	0	0	0	0	0	0	5	0	0	1	0	0	0	3	1	1	0	0	0	0	0	12	3	966.477	G3TIC0	G3TIC0	631	642	yes	yes	2	0.00093856	110.22	2	132960000	132960000			299	126
GTAGPSGPGGLPGERGAA	GPDGNKGEPGVVGAPGTAGPSGPGGLPGER	GPSGPGGLPGERGAAGIPGGKGEKGETGLR	P	G	T	A	A	G	3	1	0	0	0	0	1	7	0	0	1	0	0	0	3	1	1	0	0	0	0	0	18	5	1507.74	G3TIC0	G3TIC0	631	648	yes	yes	2	5.0926e-101	269.14	1	0	0			300	126
GVAGAPGLP	GANGLAGAKGAAGLPGVAGAPGLPGPRGIP	GAAGLPGVAGAPGLPGPRGIPGPVGAAGAT	P	G	V	L	P	G	2	0	0	0	0	0	0	3	0	0	1	0	0	0	2	0	0	0	0	1	0	0	9	3	737.407	G3TIC0	G3TIC0	316	324	yes	yes	1	0.014536	84.29	1	2050900000	2050900000			301	126
GVAGAVGEPGP	GILGLPGSRGERGLPGVAGAVGEPGPLGIA	RGLPGVAGAVGEPGPLGIAGPPGARGPPGA	P	G	V	G	P	L	2	0	0	0	0	0	1	4	0	0	0	0	0	0	2	0	0	0	0	2	0	0	11	3	909.456	G3TIC0	G3TIC0	886	896	yes	yes	2	1.7566e-09	167.82	1	111440000	111440000			302	126
GVDTNDIAPLEPEAPP	WSTPASSAPAPGPQAGVDTNDIAPLEPEAP	VDTNDIAPLEPEAPPDACEASFDAASTIRG	A	G	V	P	P	D	2	0	1	2	0	0	2	1	0	1	1	0	0	0	4	0	1	0	0	1	0	0	16	5	1633.78	G3U4E4;G3SYZ4	G3U4E4	245	260	yes	no	3	0.018207	46.3	1	27188000	27188000			303	50
GVKGEPGAPGENGTP	GHNGLDGLKGQPGAPGVKGEPGAPGENGTP	GVKGEPGAPGENGTPGQIGARGLPGERGRV	P	G	V	T	P	G	1	0	1	0	0	0	2	5	0	0	0	1	0	0	3	0	1	0	0	1	0	0	15	3	1365.65	G3TIC0	G3TIC0	196	210	yes	yes	2	0.0071384	103.88	2	100040000	100040000			305	126
GVKGEPGAPGENGTPGQIGARGLP	GHNGLDGLKGQPGAPGVKGEPGAPGENGTP	GENGTPGQIGARGLPGERGRVGGPGPAGAR	P	G	V	L	P	G	2	1	1	0	0	1	2	8	0	1	1	1	0	0	4	0	1	0	0	1	0	0	24	5	2215.13	G3TIC0	G3TIC0	196	219	yes	yes	2;3	9.8408e-159	317.58	3	2556700000	2556700000			306	126
GVMGFPGPKGAAGEPGKA	GRPGPPGPPGARGQAGVMGFPGPKGAAGEP	GFPGPKGAAGEPGKAGERGVPGPPGAVGAA	A	G	V	K	A	G	3	0	0	0	0	0	1	6	0	0	0	2	1	1	3	0	0	0	0	1	0	0	18	5	1626.82	G3SSE0;G3UE48	G3SSE0	564	581	yes	no	3	0.0020206	95.662	3	188600000	188600000			308	30
GVMGPPGSRGASGP	GGPGSRGLPGADGRAGVMGPPGSRGASGPA	AGVMGPPGSRGASGPAGVRGPSGDSGRPGE	A	G	V	G	P	A	1	1	0	0	0	0	0	5	0	0	0	0	1	0	3	2	0	0	0	1	0	0	14	3	1225.59	G3TIC0	G3TIC0	415	428	yes	yes	2	4.8894e-13	172.61	2	1135400000	1135400000			309	126
GVMGPPGSRGASGPA	GGPGSRGLPGADGRAGVMGPPGSRGASGPA	GVMGPPGSRGASGPAGVRGPSGDSGRPGEP	A	G	V	P	A	G	2	1	0	0	0	0	0	5	0	0	0	0	1	0	3	2	0	0	0	1	0	0	15	4	1296.62	G3TIC0	G3TIC0	415	429	yes	yes	2	1.751e-09	165.63	3	1229700000	1229700000			310	126
GVMGPPGSRGASGPAGVRGP	GGPGSRGLPGADGRAGVMGPPGSRGASGPA	PGSRGASGPAGVRGPSGDSGRPGEPGVMGP	A	G	V	G	P	S	2	2	0	0	0	0	0	7	0	0	0	0	1	0	4	2	0	0	0	2	0	0	20	5	1762.89	G3TIC0	G3TIC0	415	434	yes	yes	2;3	4.0726e-10	168.08	4	3761100000	3761100000			311	126
GVMGPRGLPGSPGNVGPAGKEGP	GVRGPSGDSGRPGEPGVMGPRGLPGSPGNV	PGSPGNVGPAGKEGPAGLPGIDGRPGPIGP	P	G	V	G	P	A	1	1	1	0	0	0	1	8	0	0	1	1	1	0	5	1	0	0	0	2	0	0	23	5	2087.06	G3TIC0	G3TIC0	445	467	yes	yes	3	0.00050959	132.59	3	954690000	954690000			312	126
GVRGPAGPQGP	GETGPAGPAGPAGPAGVRGPAGPQGPRGDK	AGPAGVRGPAGPQGPRGDKGETGEQGDRGL	A	G	V	G	P	R	1	1	0	0	0	1	0	4	0	0	0	0	0	0	3	0	0	0	0	1	0	0	11	3	991.52	G3SSE0;G3UE48	G3SSE0	1068	1078	yes	no	2	1.1214e-11	172.11	1	90443000	90443000			313	30
GVRGPSGDSGRPGEP	GVMGPPGSRGASGPAGVRGPSGDSGRPGEP	GVRGPSGDSGRPGEPGVMGPRGLPGSPGNV	A	G	V	E	P	G	0	2	0	1	0	0	1	5	0	0	0	0	0	0	3	2	0	0	0	1	0	0	15	2	1423.68	G3TIC0	G3TIC0	430	444	yes	yes	3	0.0044987	88.421	1	15149000	15149000			314	126
GVSGPVGPPGNPGANGLA	GPSGPAGPRGEAGLPGVSGPVGPPGNPGAN	GPVGPPGNPGANGLAGAKGAAGLPGVAGAP	P	G	V	L	A	G	2	0	2	0	0	0	0	6	0	0	1	0	0	0	4	1	0	0	0	2	0	0	18	5	1516.76	G3TIC0	G3TIC0	289	306	yes	yes	2	1.4442e-26	198.4	1	882070000	882070000			315	126
GVSGQKGETGYGAPGRPGERGLPGA	GPRGFPGEKGTPGVPGVSGQKGETGYGAPG	YGAPGRPGERGLPGAQGPMGPPGPPGVGKR	P	G	V	G	A	Q	2	2	0	0	0	1	2	9	0	0	1	1	0	0	3	1	1	0	1	1	0	0	25	4	2354.17	G3TMQ3	G3TMQ3	183	207	yes	yes	5	0.015383	51.301	1	7141900	7141900			316	144
GVVGAPGTAGP	GPSGPPGPDGNKGEPGVVGAPGTAGPSGPG	KGEPGVVGAPGTAGPSGPGGLPGERGAAGI	P	G	V	G	P	S	2	0	0	0	0	0	0	4	0	0	0	0	0	0	2	0	1	0	0	2	0	0	11	3	881.461	G3TIC0	G3TIC0	625	635	yes	yes	2	0.00034389	121.52	2	27747000	27747000			317	126
GVVGAPGTAGPSGPGGLP	GPSGPPGPDGNKGEPGVVGAPGTAGPSGPG	GAPGTAGPSGPGGLPGERGAAGIPGGKGEK	P	G	V	L	P	G	2	0	0	0	0	0	0	7	0	0	1	0	0	0	4	1	1	0	0	2	0	0	18	5	1446.75	G3TIC0	G3TIC0	625	642	yes	yes	2	4.7623e-12	169.76	2	92772000	92772000			318	126
GYGTGYFQYGLP	YDTYERPRSGSRYRPGYGTGYFQYGLPDLV	YRPGYGTGYFQYGLPDLVPDPYYIQASTYV	P	G	Y	L	P	D	0	0	0	0	0	1	0	4	0	0	1	0	0	1	1	0	1	0	3	0	0	0	12	0	1321.6	G3TEW9	G3TEW9	198	209	yes	yes	2	2.5352e-05	141.39	1	17309000	17309000			319	113
GYKGRVTGWGNLKETWTA	VCLPDKEPLSKLLQAGYKGRVTGWGNLKET	GRVTGWGNLKETWTASTSEVQPSVLQVVHL	A	G	Y	T	A	S	1	1	1	0	0	0	1	4	0	0	1	2	0	0	0	0	3	2	1	1	0	0	18	0	2023.03	G3T5I1	G3T5I1	497	514	yes	yes	3	0.0071779	67.43	2	9464100	9464100			320	79
HLRELHLDNNKLIKVP	NSISAVDNGSLANTPHLRELHLDNNKLIKV	LRELHLDNNKLIKVPGGLAEHKYIQVVYLH	P	H	L	V	P	G	0	1	2	1	0	0	1	0	2	1	4	2	0	0	1	0	0	0	0	1	0	0	16	0	1938.12	G3SYR8	G3SYR8	271	286	yes	yes	4	0.00015093	129.93	1	3849600	3849600			321	49
HWSDPSHGPPRGPGPP	TEQSDPKYTQPPNPAHWSDPSHGPPRGPGP	WSDPSHGPPRGPGPPRDGEDPSQSEISSEE	A	H	W	P	P	R	0	1	0	1	0	0	0	3	2	0	0	0	0	0	6	2	0	1	0	0	0	0	16	5	1676.78	G3TQQ3	G3TQQ3	69	84	yes	yes	3	0.012967	62.68	1	795500000	795500000			322	151
IAFSNYIHP	DNLDRDIALLKLKKPIAFSNYIHPVCLPDK	LKLKKPIAFSNYIHPVCLPDKEPLSKLLQA	P	I	A	H	P	V	1	0	1	0	0	0	0	0	1	2	0	0	0	1	1	1	0	0	1	0	0	0	9	1	1060.53	G3T5I1	G3T5I1	473	481	yes	yes	2	0.00097851	124.34	3	70731000	70731000			323	79
IDGYLSHTELAP	IFPVHWQFGQLDQHPIDGYLSHTELAPLRA	QHPIDGYLSHTELAPLRAPLIPMEHCTTRF	P	I	D	A	P	L	1	0	0	1	0	0	1	1	1	1	2	0	0	0	1	1	1	0	1	0	0	0	12	1	1314.65	G3TJT8	G3TJT8	243	254	yes	yes	2	0.00082607	127.56	1	6488500	6488500			324	135
IDGYLSHTELAPLRAP	IFPVHWQFGQLDQHPIDGYLSHTELAPLRA	DGYLSHTELAPLRAPLIPMEHCTTRFFETC	P	I	D	A	P	L	2	1	0	1	0	0	1	1	1	1	3	0	0	0	2	1	1	0	1	0	0	0	16	3	1751.92	G3TJT8	G3TJT8	243	258	yes	yes	3	3.971e-14	176.4	2	27691000	27691000			325	135
IGNVGAP	AGPPGPAGPTGAPGPIGNVGAPGPKGARGS	GPTGAPGPIGNVGAPGPKGARGSAGPPGAT	P	I	G	A	P	G	1	0	1	0	0	0	0	2	0	1	0	0	0	0	1	0	0	0	0	1	0	0	7	1	626.339	G3SSE0;G3UE48	G3SSE0	839	845	yes	no	1	0.0095318	79.935	1	167840000	167840000			326	30
IGNVGAPGP	AGPPGPAGPTGAPGPIGNVGAPGPKGARGS	TGAPGPIGNVGAPGPKGARGSAGPPGATGF	P	I	G	G	P	K	1	0	1	0	0	0	0	3	0	1	0	0	0	0	2	0	0	0	0	1	0	0	9	2	780.413	G3SSE0;G3UE48	G3SSE0	839	847	yes	no	2	0.0018423	107.49	1	285000000	285000000			327	30
IGPPGEEGKRGP	AGPKGCSGPHGIQGPIGPPGEEGKRGPRGD	QGPIGPPGEEGKRGPRGDPGTVGPPGTVGE	P	I	G	G	P	R	0	1	0	0	0	0	2	4	0	1	0	1	0	0	3	0	0	0	0	0	0	0	12	2	1192.62	G3SY10;G3TS89	G3SY10	453	464	yes	no	3	0.0051937	85.288	1	24121000	24121000			328	44
IGSAGPPGFP	RGSDGSVGPVGPAGPIGSAGPPGFPGAPGP	GPAGPIGSAGPPGFPGAPGPKGEIGPVGNP	P	I	G	F	P	G	1	0	0	0	0	0	0	3	0	1	0	0	0	1	3	1	0	0	0	0	0	0	10	3	898.455	G3TIC0	G3TIC0	249	258	yes	yes	1;2	0.00073613	111.73	2	160420000	160420000			329	126
IGSAGPPGFPGAP	RGSDGSVGPVGPAGPIGSAGPPGFPGAPGP	GPIGSAGPPGFPGAPGPKGEIGPVGNPGPS	P	I	G	A	P	G	2	0	0	0	0	0	0	4	0	1	0	0	0	1	4	1	0	0	0	0	0	0	13	5	1123.57	G3TIC0	G3TIC0	249	261	yes	yes	1;2	0.00019692	139.88	4	6096200000	6096200000			330	126
IINEKWVVTAA	QVLLNNGVDAFCGGAIINEKWVVTAAHCIE	CGGAIINEKWVVTAAHCIEPGVKITVVAGE	A	I	I	A	A	H	2	0	1	0	0	0	1	0	0	2	0	1	0	0	0	0	1	1	0	2	0	0	11	1	1242.7	G3TV86;G3SX39	G3TV86	229	239	yes	no	2	0.01276	90.108	1	3415200	3415200			331	41
IQSVYFFSGDKYYRVNLRTKRVDTVSPP	YDYDMDWLVPASCEPIQSVYFFSGDKYYRV	RVNLRTKRVDTVSPPYPRPIAQYWLGCPAP	P	I	Q	P	P	Y	0	3	1	2	0	1	0	1	0	1	1	2	0	2	2	3	2	0	3	4	0	0	28	1	3334.75	G3TMX5	G3TMX5	380	407	yes	yes	5	0.00098143	100.7	1	7661000	7661000			333	146
ISAAFRGLKSLEYLDLSFNQIAKLP	LTLVQLQHNQLKEEAISAAFRGLKSLEYLD	LEYLDLSFNQIAKLPSGLPVSLLTLYLDNN	A	I	S	L	P	S	3	1	1	1	0	1	1	1	0	2	5	2	0	2	1	3	0	0	1	0	0	0	25	3	2793.54	G3SYR5	G3SYR5	178	202	yes	yes	4	0.00035661	110.18	1	1758300	1758300			334	48
ITFEVEEFVPCIPKHTQPYTIYNNHFYVYP	SYLPMKQFEASTKTPITFEVEEFVPCIPKH	TQPYTIYNNHFYVYPKCLKYDSQKSFAKAR	P	I	T	Y	P	K	0	0	2	0	1	1	3	0	2	3	0	1	0	3	4	0	3	0	4	3	0	0	30	3	3744.8	G3U7J1;G3SX17	G3U7J1	575	604	yes	no	4	0.014356	54.744	1	71923000	71923000			335	40
KAAVDYINAHVLHGYKHVLNQIDEVKVWSP	YREPNCDDPETEQVAKAAVDYINAHVLHGY	KHVLNQIDEVKVWSPDPTREVFELELDTLE	A	K	A	S	P	D	3	0	2	2	0	1	1	1	3	2	2	3	0	0	1	1	0	1	2	5	0	0	30	3	3442.82	G3T019	G3T019	42	71	yes	yes	4;5	1.2793e-05	147.16	3	8377200	8377200			336	53
KAPSPFERDQHICAFQNSFLGGLP	TLTLLDNSCAKECIAKAPSPFERDQHICAF	QHICAFQNSFLGGLPIEETGNGDVLVNTYH	A	K	A	L	P	I	2	1	1	1	1	2	1	2	1	1	2	1	0	3	3	2	0	0	0	0	0	0	24	4	2715.32	G3SP85	G3SP85	205	228	yes	yes	3	0.018638	43.611	1	199880000	199880000			337	19
KDIEQFSTYDFIP	NEQPRVMGENQTSSAKDIEQFSTYDFIPSP	SAKDIEQFSTYDFIPSPKLKPSQGMPVKDD	A	K	D	I	P	S	0	0	0	2	0	1	1	0	0	2	0	1	0	2	1	1	1	0	1	0	0	0	13	0	1601.76	G3SXH6	G3SXH6	678	690	yes	yes	2	0.016318	57.598	1	2760100	2760100			338	43
KDIFLGTFLYEYSRRHP	DYVEDKDVCKNYQEAKDIFLGTFLYEYSRR	IFLGTFLYEYSRRHPEYSAFLLLRIAKEYE	A	K	D	H	P	E	0	2	0	1	0	0	1	1	1	1	2	1	0	2	1	1	1	0	2	0	0	0	17	0	2141.11	G3SMX8	G3SMX8	348	364	yes	yes	3;4	5.2251e-14	179.81	2	32036000	32036000			339	14
KDLRWLYLSENA	NNKIRELRAGAFQGAKDLRWLYLSENALNT	QGAKDLRWLYLSENALNTLQPAALDDVENL	A	K	D	N	A	L	1	1	1	1	0	0	1	0	0	0	3	1	0	0	0	1	0	1	1	0	0	0	12	0	1506.78	G3T3V1	G3T3V1	171	182	yes	yes	3	0.016189	40.066	2	7298000	7298000			340	67
KDLRWLYLSENALNTLQP	NNKIRELRAGAFQGAKDLRWLYLSENALNT	RWLYLSENALNTLQPAALDDVENLAKFHLD	A	K	D	Q	P	A	1	1	2	1	0	1	1	0	0	0	5	1	0	0	1	1	1	1	1	0	0	0	18	1	2173.15	G3T3V1	G3T3V1	171	188	yes	yes	3	0.00039982	123.41	1	2921600	2921600			341	67
KGADGSPGKDGPRGLTGP	AGLPGPKGDRGDAGPKGADGSPGKDGPRGL	DGSPGKDGPRGLTGPIGPPGPAGAPGDKGE	P	K	G	G	P	I	1	1	0	2	0	0	0	6	0	0	1	2	0	0	3	1	1	0	0	0	0	0	18	3	1665.84	G3SSE0;G3UE48	G3SSE0	737	754	yes	no	3;4	1.0313e-13	180.32	5	664350000	664350000			342	30
KGARGSAGPPGATGFP	TGAPGPIGNVGAPGPKGARGSAGPPGATGF	GARGSAGPPGATGFPGAAGRVGPPGPSGNA	P	K	G	F	P	G	3	1	0	0	0	0	0	5	0	0	0	1	0	1	3	1	1	0	0	0	0	0	16	5	1426.73	G3SSE0;G3UE48	G3SSE0	848	863	yes	no	2;3	0.0076354	74.789	3	306370000	306370000			343	30
KGDRGDAGPKGADGSPGKDGPRGLTGP	QGMPGERGAAGLPGPKGDRGDAGPKGADGS	DGSPGKDGPRGLTGPIGPPGPAGAPGDKGE	P	K	G	G	P	I	2	2	0	4	0	0	0	9	0	0	1	3	0	0	4	1	1	0	0	0	0	0	27	5	2519.25	G3SSE0;G3UE48	G3SSE0	728	754	yes	no	4;5	2.4947e-29	208.88	4	705700000	705700000			344	30
KGEIGPVGNPGP	IGSAGPPGFPGAPGPKGEIGPVGNPGPSGP	PGPKGEIGPVGNPGPSGPAGPRGEAGLPGV	P	K	G	G	P	S	0	0	1	0	0	0	1	4	0	1	0	1	0	0	3	0	0	0	0	1	0	0	12	2	1120.59	G3TIC0	G3TIC0	264	275	yes	yes	2	0.005839	90.142	1	11342000	11342000			345	126
KGENGPVGPTGP	AGQAGAKGERGTKGPKGENGPVGPTGPVGA	KGPKGENGPVGPTGPVGAAGPAGPNGPPGP	P	K	G	G	P	V	0	0	1	0	0	0	1	4	0	0	0	1	0	0	3	0	1	0	0	1	0	0	12	2	1108.55	G3TIC0	G3TIC0	747	758	yes	yes	2	5.6366e-08	155.57	1	76734000	76734000			346	126
KGEPGIPGEQGLQGPPGIP	KGLPGLPGAPGLLGPKGEPGIPGEQGLQGP	GIPGEQGLQGPPGIPGITGPSGPIGPPGIP	P	K	G	I	P	G	0	0	0	0	0	2	2	6	0	2	1	1	0	0	5	0	0	0	0	0	0	0	19	4	1826.95	G3TQN8;G3UC98	G3TQN8	383	401	yes	no	2	0.011559	81.565	1	53540000	53540000			347	149
KGEPGSPGENGAPGQMGP	SGLDGAKGDAGPAGPKGEPGSPGENGAPGQ	PGSPGENGAPGQMGPRGLPGERGRPGAPGP	P	K	G	G	P	R	1	0	1	0	0	1	2	6	0	0	0	1	1	0	4	1	0	0	0	0	0	0	18	4	1665.74	G3SSE0;G3UE48	G3SSE0	272	289	yes	no	2	3.7606e-63	255.15	4	192650000	192650000			348	30
KGEPGSPGENGAPGQMGPRGLP	SGLDGAKGDAGPAGPKGEPGSPGENGAPGQ	GENGAPGQMGPRGLPGERGRPGAPGPAGAR	P	K	G	L	P	G	1	1	1	0	0	1	2	7	0	0	1	1	1	0	5	1	0	0	0	0	0	0	22	5	2089	G3SSE0;G3UE48	G3SSE0	272	293	yes	no	3	0.00024011	132.6	4	688170000	688170000			349	30
KGPAGDPGKNGDKGHAGLA	AGARGEPGNIGFPGPKGPAGDPGKNGDKGH	GDPGKNGDKGHAGLAGPRGAPGPDGNNGAQ	P	K	G	L	A	G	3	0	1	2	0	0	0	6	1	0	1	3	0	0	2	0	0	0	0	0	0	0	19	4	1745.88	G3TIC0	G3TIC0	498	516	yes	yes	3;4	0.0034889	83.948	3	20921000	20921000			351	126
KGPAGDPGKNGDKGHAGLAGP	AGARGEPGNIGFPGPKGPAGDPGKNGDKGH	PGKNGDKGHAGLAGPRGAPGPDGNNGAQGP	P	K	G	G	P	R	3	0	1	2	0	0	0	7	1	0	1	3	0	0	3	0	0	0	0	0	0	0	21	5	1899.96	G3TIC0	G3TIC0	498	518	yes	yes	3;4	2.8124e-05	140.27	3	183020000	183020000			352	126
KIDALKDTVLA	TECCHADDKAACLKPKIDALKDTVLASAAR	CLKPKIDALKDTVLASAARQRLKCANIHKF	P	K	I	L	A	S	2	0	0	2	0	0	0	0	0	1	2	2	0	0	0	0	1	0	0	1	0	0	11	1	1185.7	G3SMX8	G3SMX8	206	216	yes	yes	2	5.22e-08	160.97	1	3482500	3482500			353	14
KLIRDVWGIEGP	YCYELDEKAVRPGYPKLIRDVWGIEGPIDA	GYPKLIRDVWGIEGPIDAAFTRINCQGKTY	P	K	L	G	P	I	0	1	0	1	0	0	1	2	0	2	1	1	0	0	1	0	0	1	0	1	0	0	12	0	1381.77	G3TMX5;CON__Q3ZBS7	G3TMX5	191	202	yes	no	2;3	1.6618e-12	202.96	2	221830000	221830000			354	146
KTQEQQDSANITWQIP	DVEAPQINCPRDIEAKTQEQQDSANITWQI	TQEQQDSANITWQIPTARDNSGEKVSIHVH	A	K	T	I	P	T	1	0	1	1	0	4	1	0	0	2	0	1	0	0	1	1	2	1	0	0	0	0	16	1	1885.92	G3TFY5	G3TFY5	82	97	yes	yes	2	0.018318	55.314	1	18493000	18493000			355	118
LAAFNAQSNGSYYKIVEVSRA	APFNDTKVVHAVEAALAAFNAQSNGSYYKI	QSNGSYYKIVEVSRAQLVLLPPSAYVEFAV	A	L	A	R	A	Q	4	1	2	0	0	1	1	1	0	1	1	1	0	1	0	3	0	0	2	2	0	0	21	3	2287.16	G3T019	G3T019	168	188	yes	yes	3	8.323e-06	153.21	2	21331000	21331000			356	53
LACLVANYFP	PLAPGCGTTPESKVALACLVANYFPEPVTV	ESKVALACLVANYFPEPVTVSWNSGALSGA	A	L	A	F	P	E	2	0	1	0	1	0	0	0	0	0	2	0	0	1	1	0	0	0	1	1	0	0	10	2	1166.58	G3U8J5;G3UNP6;G3U800;G3ULD6	G3U8J5	25	34	no	no	2	0.017391	75.311	1	832590	832590			357	173;172
LCASFEENERKFFGVYLYEVARRHP	DNPALPPLVRPPADALCASFEENERKFFGV	KFFGVYLYEVARRHPYFYAPELIYYSEKYK	A	L	C	H	P	Y	2	3	1	0	1	0	4	1	1	0	2	1	0	3	1	1	0	0	2	2	0	0	25	2	3116.53	G3SMX8	G3SMX8	148	172	yes	yes	5	0.00030084	111.26	1	3054100	3054100			358	14
LDGLLYAIGGECLYSMERYDPRTDSWTSRAPLPA	VQPMRQARAQLKLVALDGLLYAIGGECLYS	DPRTDSWTSRAPLPAGTFPVAHEAVACRGD	A	L	D	P	A	G	3	3	0	3	1	0	2	3	0	1	5	0	1	0	3	3	2	1	3	0	0	0	34	5	3872.85	G3UJA2	G3UJA2	199	232	yes	yes	3	0.016325	52.669	1	4554000	4554000			359	184
LDIGGADQEFGLDIGP	KTNKPSRLPILDIAPLDIGGADQEFGLDIG	DIGGADQEFGLDIGPVCFK___________	P	L	D	G	P	V	1	0	0	3	0	1	1	4	0	2	2	0	0	1	1	0	0	0	0	0	0	0	16	1	1615.77	G3TIC0	G3TIC0	1347	1362	yes	yes	2	9.6396e-05	139.86	1	0	0			360	126
LFPELPKSAIFSESQKA	EPRKRALFPEPRKHALFPELPKSAIFSESQ	PELPKSAIFSESQKALELGDELQVDAIDDQ	A	L	F	K	A	L	2	0	0	0	0	1	2	0	0	1	2	2	0	2	2	3	0	0	0	0	0	0	17	3	1891.01	G3SS62	G3SS62	558	574	yes	yes	4	0.018471	40.237	1	56871000	56871000			361	29
LGAGTSPQHRS	NNRLESLCLSMTEHALGAGTSPQHRS____	TEHALGAGTSPQHRS_______________	A	L	G	R	S	-	1	1	0	0	0	1	0	2	1	0	1	0	0	0	1	2	1	0	0	0	0	0	11	2	1109.56	G3U2D4	G3U2D4	646	656	yes	yes	2	0.0093036	51.864	1	0	0			362	164
LGDPGPRGPPGPP	KGNPGPSGPPGPRGPLGDPGPRGPPGPPGA	GPLGDPGPRGPPGPPGASLKGDKGDRGERG	P	L	G	P	P	G	0	1	0	1	0	0	0	4	0	0	1	0	0	0	6	0	0	0	0	0	0	0	13	5	1212.63	G3T402	G3T402	1372	1384	yes	yes	2	0.001664	131.62	1	161990000	161990000			363	69
LGGLEPLDSNLSLPGAGPP	DRPFSAEAGTGGLEPLGGLEPLDSNLSLPG	EPLDSNLSLPGAGPPVLSLDLKPWRCQEPD	P	L	G	P	P	V	1	0	1	1	0	0	1	4	0	0	5	0	0	0	4	2	0	0	0	0	0	0	19	4	1802.94	G3U6J2;G3T6Y1	G3U6J2	648	666	yes	no	3	0.0059282	73.983	1	226030000	226030000			364	84
LGIAGPP	RGLPGVAGAVGEPGPLGIAGPPGARGPPGA	GAVGEPGPLGIAGPPGARGPPGAVGSPGVN	P	L	G	P	P	G	1	0	0	0	0	0	0	2	0	1	1	0	0	0	2	0	0	0	0	0	0	0	7	2	623.364	G3TIC0	G3TIC0	897	903	yes	yes	1	0.0064444	121.92	1	344910000	344910000			365	126
LGIAGPPGA	RGLPGVAGAVGEPGPLGIAGPPGARGPPGA	VGEPGPLGIAGPPGARGPPGAVGSPGVNGA	P	L	G	G	A	R	2	0	0	0	0	0	0	3	0	1	1	0	0	0	2	0	0	0	0	0	0	0	9	3	751.423	G3TIC0	G3TIC0	897	905	yes	yes	2	0.0042476	98.54	1	8080100	8080100			366	126
LGIAGPPGARGPP	RGLPGVAGAVGEPGPLGIAGPPGARGPPGA	GPLGIAGPPGARGPPGAVGSPGVNGAPGEA	P	L	G	P	P	G	2	1	0	0	0	0	0	4	0	1	1	0	0	0	4	0	0	0	0	0	0	0	13	5	1158.65	G3TIC0	G3TIC0	897	909	yes	yes	2	2.7871e-07	154.49	1	129520000	129520000			367	126
LGIPGSSGFPGNP	RGAHGMPGKPGPMGPLGIPGSSGFPGNPGM	GPLGIPGSSGFPGNPGMKGEAGPTGARGPE	P	L	G	N	P	G	0	0	1	0	0	0	0	4	0	1	1	0	0	1	3	2	0	0	0	0	0	0	13	2	1198.6	G3SY10;G3TS89	G3SY10	330	342	yes	no	2	0.018334	57.249	1	4715200	4715200			368	44
LGLAGTTGSRGLAGLP	KGPPGPQGPPGAPGPLGLAGTTGSRGLAGL	GLAGTTGSRGLAGLPGMPGARGSPGPQGPK	P	L	G	L	P	G	2	1	0	0	0	0	0	5	0	0	4	0	0	0	1	1	2	0	0	0	0	0	16	2	1439.81	G3TH25	G3TH25	952	967	yes	yes	2	0.0020645	119.39	1	4512100	4512100			369	122
LGPAGKHGNRGEP	AGPVGTAGAPGPQGPLGPAGKHGNRGEPGP	GPLGPAGKHGNRGEPGPAGSVGPVGAVGPR	P	L	G	E	P	G	1	1	1	0	0	0	1	4	1	0	1	1	0	0	2	0	0	0	0	0	0	0	13	2	1288.66	G3TIC0	G3TIC0	969	981	yes	yes	3	0.0059833	80.312	2	30385000	30385000			370	126
LGPAGKHGNRGEPGP	AGPVGTAGAPGPQGPLGPAGKHGNRGEPGP	LGPAGKHGNRGEPGPAGSVGPVGAVGPRGP	P	L	G	G	P	A	1	1	1	0	0	0	1	5	1	0	1	1	0	0	3	0	0	0	0	0	0	0	15	3	1442.74	G3TIC0	G3TIC0	969	983	yes	yes	3	0.0029445	100.11	1	43330000	43330000			371	126
LGQSSVP	DAQALPATLPAPDEALGQSSVPPATPEAIR	TLPAPDEALGQSSVPPATPEAIRPPSSTPG	A	L	G	V	P	P	0	0	0	0	0	1	0	1	0	0	1	0	0	0	1	2	0	0	0	1	0	0	7	0	686.36	G3UDI4;G3T473	G3UDI4	108	114	yes	no	1	0.013083	51.572	1	406540000	406540000			372	70
LIFMGRVANP	NRPFLVLIREVPLNALIFMGRVANPCVN__	VPLNALIFMGRVANPCVN____________	A	L	I	N	P	C	1	1	1	0	0	0	0	1	0	1	1	0	1	1	1	0	0	0	0	1	0	0	10	1	1116.61	G3SU45	G3SU45	440	449	yes	yes	2	0.017455	49.418	1	9222600	9222600			373	33
LLGYREP	CLAQLWDCHLASPSPLLGYREPNCDDPETE	CHLASPSPLLGYREPNCDDPETEQVAKAAV	P	L	L	E	P	N	0	1	0	0	0	0	1	1	0	0	2	0	0	0	1	0	0	0	1	0	0	0	7	0	846.46	G3T019	G3T019	24	30	yes	yes	2	0.013077	86.872	1	90027000	90027000			375	53
LLLLLFLRP	______________________________	SRLLPALLLLLFLRPSGPQGQGPGSGGPSG	A	L	L	R	P	S	0	1	0	0	0	0	0	0	0	0	6	0	0	1	1	0	0	0	0	0	0	0	9	0	1096.74	G3UCF5	G3UCF5	9	17	yes	yes	2	0.013238	83.801	1	4636700	4636700			376	177
LNFLDLFRP	SRVVRNTVPFFFHEPLNFLDLFRPFSDLIQ	FFFHEPLNFLDLFRPFSDLIQQAQQAMDIS	P	L	N	R	P	F	0	1	1	1	0	0	0	0	0	0	3	0	0	2	1	0	0	0	0	0	0	0	9	0	1133.62	G3T7J1	G3T7J1	205	213	yes	yes	2	0.0012658	113.71	1	6956400	6956400			377	85
LNYLNIMSPWMCIWLVFGA	LIAMALDRYVAICKPLNYLNIMSPWMCIWL	NIMSPWMCIWLVFGAWVFGIIHSGFQLAFV	P	L	N	G	A	W	1	0	2	0	1	0	0	1	0	2	3	0	2	1	1	1	0	2	1	1	0	0	19	1	2327.13	G3UNQ6	G3UNQ6	130	148	yes	yes	3	0.013719	50.966	1	110700000	110700000			378	188
LPDETEVVEETVA	LCLAGRALAVPQQEALPDETEVVEETVAEV	EALPDETEVVEETVAEVAEVPVGANPVQVE	A	L	P	V	A	E	1	0	0	1	0	0	4	0	0	0	1	0	0	0	1	0	2	0	0	3	0	0	13	1	1429.68	G3TJT8	G3TJT8	24	36	yes	yes	2	0.016229	85.676	1	6967700	6967700			379	135
LPGPPGSP	GAGEQPPPPSARSTPLPGPPGSPRSSGGTP	PSARSTPLPGPPGSPRSSGGTPLHSPLHTP	P	L	P	S	P	R	0	0	0	0	0	0	0	2	0	0	1	0	0	0	4	1	0	0	0	0	0	0	8	3	720.381	G3T0J4;G3U4Z1	G3T0J4	501	508	yes	no	1	0.013117	82.263	1	77737000	77737000			380	56
LQLLAREQPGP	GSIQGEASVEALISALQLLAREQPGPDRAR	LISALQLLAREQPGPDRARRFLSTEDCEQE	A	L	Q	G	P	D	1	1	0	0	0	2	1	1	0	0	3	0	0	0	2	0	0	0	0	0	0	0	11	2	1220.69	G3TZH4	G3TZH4	99	109	yes	yes	2	0.0035326	96.253	1	3612200	3612200			381	162
LQLRLLLRIP	LIGRIGTKIMPPALALQLRLLLRIPLYSFS	PPALALQLRLLLRIPLYSFSMVLVDKHGTD	A	L	Q	I	P	L	0	2	0	0	0	1	0	0	0	1	5	0	0	0	1	0	0	0	0	0	0	0	10	0	1233.83	G3SRF7	G3SRF7	410	419	yes	yes	3	0.003008	93.649	1	2368600	2368600			382	27
LSKDLDFSKSVP	QGSPCLAWASSEAKALSKDLDFSKSVPLVE	AKALSKDLDFSKSVPLVENYCRNPDGDAEG	A	L	S	V	P	L	0	0	0	2	0	0	0	0	0	0	2	2	0	1	1	3	0	0	0	1	0	0	12	0	1334.71	G3T5I1	G3T5I1	246	257	yes	yes	2;3	0.0033067	123.11	3	77273000	77273000			383	79
LSTNSGLIGWVP	SLRKNLSIQRYAVIPLSTNSGLIGWVPHCD	VIPLSTNSGLIGWVPHCDTLHALIRDYREK	P	L	S	V	P	H	0	0	1	0	0	0	0	2	0	1	2	0	0	0	1	2	1	1	0	1	0	0	12	0	1242.66	G3TFL3	G3TFL3	2231	2242	yes	yes	3	0.018164	40.715	1	27440000	27440000			384	117
LTGSTSIIFFLPQKA	YGLDSDLNCKIAQLPLTGSTSIIFFLPQKA	LTGSTSIIFFLPQKATQNLTMIEESLTSEF	P	L	T	K	A	T	1	0	0	0	0	1	0	1	0	2	2	1	0	2	1	2	2	0	0	0	0	0	15	1	1621.91	G3TEY6	G3TEY6	267	281	yes	yes	2	7.7762e-20	194.5	2	14112000	14112000			386	114
LTILYYIGKTP	EASASPCCVSQDLEPLTILYYIGKTPKIEQ	DLEPLTILYYIGKTPKIEQLSNMIVKSCKC	P	L	T	T	P	K	0	0	0	0	0	0	0	1	0	2	2	1	0	0	1	0	2	0	2	0	0	0	11	0	1280.74	G3SQA9	G3SQA9	389	399	yes	yes	2	0.016099	68.371	1	1547500	1547500			387	24
LTPQTNGQPGSDTLYQASPPLSP	LPGLPAPIGVNGFGPLTPQTNGQPGSDTLY	PGSDTLYQASPPLSPAQNPLADPLQQAYAG	P	L	T	S	P	A	1	0	1	1	0	3	0	2	0	0	3	0	0	0	5	3	3	0	1	0	0	0	23	5	2368.15	G3X8I6	G3X8I6	294	316	yes	yes	3	0.017368	41.136	1	35534000	35534000			388	189
LVDIMFNDFGEA	KTVLEIDTPKVEQVPLVDIMFNDFGEASQK	QVPLVDIMFNDFGEASQKFGFEVGPACFMG	P	L	V	E	A	S	1	0	1	2	0	0	1	1	0	1	1	0	1	2	0	0	0	0	0	1	0	0	12	0	1369.62	G3U7X8;G3T4M5	G3U7X8	1315	1326	yes	no	2	0.011125	66.435	2	14717000	14717000			389	73
LVGEPGP	KCPGPIITYHSVTVPLVGEPGPKEENVDVE	TYHSVTVPLVGEPGPKEENVDVEGLDPAPT	P	L	V	G	P	K	0	0	0	0	0	0	1	2	0	0	1	0	0	0	2	0	0	0	0	1	0	0	7	1	667.354	G3TB95	G3TB95	221	227	yes	yes	1	7.656e-05	166.66	1	370460000	370460000			390	98
LVLVNNRISKIHEKA	ELRKDDFKGLQHLYALVLVNNRISKIHEKA	LVLVNNRISKIHEKAFSPLRKLQKLYISKN	A	L	V	K	A	F	1	1	2	0	0	0	1	0	1	2	2	2	0	0	0	1	0	0	0	2	0	0	15	0	1733.03	G3SQ12	G3SQ12	120	134	yes	yes	4	0.0089616	60.474	1	5907300	5907300			391	22
LVNLFILQLNNNKIRELRAGA	DHNKVTELPRGLLSPLVNLFILQLNNNKIR	LQLNNNKIRELRAGAFQGAKDLRWLYLSEN	P	L	V	G	A	F	2	2	4	0	0	1	1	1	0	2	5	1	0	1	0	0	0	0	0	1	0	0	21	1	2408.4	G3T3V1	G3T3V1	146	166	yes	yes	4	0.00036122	123.41	4	8184200	8184200			392	67
NEISILLLGVA	AQMKGKIARSTREMPNEISILLLGVAYFKG	REMPNEISILLLGVAYFKGQWVTKFDSRKT	P	N	E	V	A	Y	1	0	1	0	0	0	1	1	0	2	3	0	0	0	0	1	0	0	0	1	0	0	11	0	1140.68	G3TEY6	G3TEY6	200	210	yes	yes	2	4.8386e-08	155.07	2	131550000	131550000			393	114
NGFAGPAGAAGQA	RGSPGERGEVGPAGPNGFAGPAGAAGQAGA	GPNGFAGPAGAAGQAGAKGERGTKGPKGEN	P	N	G	Q	A	G	5	0	1	0	0	1	0	4	0	0	0	0	0	1	1	0	0	0	0	0	0	0	13	5	1087.5	G3TIC0	G3TIC0	723	735	yes	yes	2	0.00097758	123.5	2	52040000	52040000			395	126
NKTPWFEQPHPVAPWGQQQP	SGGVQDPTAADQIPPNKTPWFEQPHPVAPW	FEQPHPVAPWGQQQPPEQPPYPHHQGGPPH	P	N	K	Q	P	P	1	0	1	0	0	4	1	1	1	0	0	1	0	1	5	0	1	2	0	1	0	0	20	5	2371.15	G3UI97;G3T335	G3UI97	402	421	yes	no	5	0.016831	45.704	1	7693900	7693900			396	64
NLSVQRQFFP	LEDLVLQDSAAGFIANLSVQRQFFPTDEDE	AGFIANLSVQRQFFPTDEDETGAAKALMRL	A	N	L	F	P	T	0	1	1	0	0	2	0	0	0	0	1	0	0	2	1	1	0	0	0	1	0	0	10	0	1234.65	G3TZ84;G3SZZ1	G3TZ84	111	120	yes	no	2	0.012225	56.547	1	18211000	18211000			397	52
NMPTPQVPQPPGP	ASEAHGTARAVPPRPNMPTPQVPQPPGPAP	RPNMPTPQVPQPPGPAPEAQCAGLATPPAP	P	N	M	G	P	A	0	0	1	0	0	2	0	1	0	0	0	0	1	0	6	0	1	0	0	1	0	0	13	5	1358.67	G3TV61	G3TV61	95	107	yes	yes	2	0.0024631	98.033	1	370930000	370930000			398	157
NTAITQMTFLRLLSKEA	MNRGSQFVYGDHQSPNTAITQMTFLRLLSK	AITQMTFLRLLSKEASQNITYICKNSVGYM	P	N	T	E	A	S	2	1	1	0	0	1	1	0	0	1	3	1	1	1	0	1	3	0	0	0	0	0	17	1	1936.05	G3SY10;G3TS89	G3SY10	1340	1356	yes	no	3	0.0021528	113.33	2	11491000	11491000			399	44
[truncated: 203 more rows]
[truncated: 8 more columns]

## Sheet: 6_missed
Sequence	N-term cleavage window	C-term cleavage window	Amino acid before	First amino acid	Second amino acid	Second last amino acid	Last amino acid	Amino acid after	A Count	R Count	N Count	D Count	C Count	Q Count	E Count	G Count	H Count	I Count	L Count	K Count	M Count	F Count	P Count	S Count	T Count	W Count	Y Count	V Count	U Count	O Count	Length	Missed cleavages	Mass	Proteins	Leading razor protein	Start position	End position	Unique (Groups)	Unique (Proteins)	Charges	PEP	Score	Experiment 20190626_QE7_nLC7_DS_SA_PA_HCl_pH_1_5_2h_mammoth_pel_01.raw	Intensity	Intensity 20190626_QE7_nLC7_DS_SA_PA_HCl_pH_1_5_2h_mammoth_pel_01.raw	Reverse	Potential contaminant	id	Protein group IDs
[truncated: 666 more rows]
[truncated: 8 more columns]

[truncated: 9 more sheets: 7_missed, 8_missed, 9_missed, 10_missed, 11_missed, 12_missed, 13_missed, 14_missed, 20_missed]
