# Supplementary material for: ProAlanase is an Effective Alternative to Trypsin for Proteomics Applications and Disulfide Bond Mapping
Source: Mol Cell Proteomics. 2020 Oct 5;19(12):2139–56. doi: 10.1074/mcp.TIR120.002129 (PMC7710147; doi:10.1074/mcp.TIR120.002129)
Supplement: Supplementary Data 7 [file 160893_2_supp_604546_qhf5tq.xlsx]

## Sheet: Description
Supplemental material 7
De novo peptide sequences identified in N3ICD immunoprecipitate.
De novo peptide lists are extracted from the PEAKS de novo peptides.csv output files and contain
the information on precursor charge, m/z, all modifications observed and the corresponding Denovo scores and ALC confidence.
The two biological replicates of ProAlanase-, trypsin-, Glu-C- and Asp-N-digested N3ICD were merged in as single data search, by protease.
The data were searched with PEAKS X+ Studio, using 10 maximum missed cleavages for ProAlanase data, 2 for trypsin and 4 for Asp-N and Glu-C.
Only de novo peptides with Denovo Score ≥ 90 were kept. Duplicate sequences were removed and obtained high-confidence de novo peptides were merged in various
combinatorial combinations between the different proteases for further re-scoring and alignment to the reference protein sequences with PepExplorer.

## Sheet: N3ICD_ProAlanase_de_novo
Fraction	Source File	Feature	Peptide	Scan	Tag Length	Denovo Score	ALC (%)	length	m/z	z	RT	Predict RT	Area	Mass	ppm	PTM	local confidence (%)	tag (>=0%)	mode
2	20190509_QE3_nLC3_DS_SA_PA_in_gel_pH_1_5_2h_MVG_Murin_02.mzML	F2:39206	LDWARLPPPAPP	F2:22761	12	99	99	12	665.371	2	42.38	-	467570000	1328.72	2.2		99 99 99 99 100 100 100 100 100 100 100 100	LDWARLPPPAPP	HCD
2	20190509_QE3_nLC3_DS_SA_PA_in_gel_pH_1_5_2h_MVG_Murin_02.mzML	F2:63359	SPATATNATASGALPAQPHP	F2:9278	20	99	99	20	930.466	2	19.9	-	12519000	1858.92	0.6		99 99 99 100 100 100 100 100 100 100 100 100 100 100 100 100 100 100 96 100	SPATATNATASGALPAQPHP	HCD
2	20190509_QE3_nLC3_DS_SA_PA_in_gel_pH_1_5_2h_MVG_Murin_02.mzML	-	VPLDWARLPPP	F2:25333	11	99	99	11	630.861	2	46.19	-	0	1259.7	4.1		100 100 100 100 100 100 100 100 100 100 96	VPLDWARLPPP	HCD
2	20190509_QE3_nLC3_DS_SA_PA_in_gel_pH_1_5_2h_MVG_Murin_02.mzML	F2:17229	SPESPEHWA	F2:6443	9	99	99	9	520.228	2	15.3	-	39289000	1038.44	0.4		99 99 100 100 99 100 100 100 100	SPESPEHWA	HCD
1	20190509_QE3_nLC3_DS_SA_PA_in_gel_pH_1_5_2h_MVG_Murin_01.mzML	F1:2056	RFLRVP	F1:6684	6	99	99	6	394.251	2	15.64	-	80936000	786.486	0.8		100 99 99 100 100 100	RFLRVP	HCD
2	20190509_QE3_nLC3_DS_SA_PA_in_gel_pH_1_5_2h_MVG_Murin_02.mzML	F2:16035	APLEKTLSKTKGRP	F2:1543	14	99	99	14	509.308	3	5.56	-	79444000	1524.9	1.7		100 100 100 100 100 100 100 100 100 100 99 99 98 96	APLEKTLSKTKGRP	HCD
1	20190509_QE3_nLC3_DS_SA_PA_in_gel_pH_1_5_2h_MVG_Murin_01.mzML	F1:60193	FTASAGLQVVGN(+.98)DLTVTNKP	F1:23094	20	99	99	20	1017.04	2	42.82	-	602870	2032.05	4.1	Deamidation (NQ)	99 98 100 100 100 100 100 100 100 100 100 100 100 100 99 99 99 99 100 95	FTASAGLQVVGN(+.98)DLTVTNKP	HCD
1	20190509_QE3_nLC3_DS_SA_PA_in_gel_pH_1_5_2h_MVG_Murin_01.mzML	F1:58834	TALLDAAGVASLLTTAEVVVTELKTEGVP	F1:33136	29	99	99	29	956.87	3	65.44	-	243110	2867.57	4.5		97 97 100 100 100 100 100 100 100 100 100 100 100 100 100 100 100 100 100 100 100 100 100 99 98 98 96 98 99	TALLDAAGVASLLTTAEVVVTELKTEGVP	HCD
1	20190509_QE3_nLC3_DS_SA_PA_in_gel_pH_1_5_2h_MVG_Murin_01.mzML	F1:5921	ARFLRVP	F1:8042	7	99	99	7	429.77	2	17.76	-	14794000	857.524	2.3		98 98 100 100 100 100 100	ARFLRVP	HCD
2	20190509_QE3_nLC3_DS_SA_PA_in_gel_pH_1_5_2h_MVG_Murin_02.mzML	F2:31529	SPESPEHWASP	F2:8539	11	99	99	11	612.27	2	18.86	-	1048800000	1222.53	0.2		98 99 100 100 98 99 99 100 100 100 100	SPESPEHWASP	HCD
2	20190509_QE3_nLC3_DS_SA_PA_in_gel_pH_1_5_2h_MVG_Murin_02.mzML	F2:12944	PLEKTLSKTKGRP	F2:1555	13	99	99	13	485.628	3	5.56	-	2562300	1453.86	0.3		100 100 100 100 100 100 100 100 100 99 99 99 94	PLEKTLSKTKGRP	HCD
1	20190509_QE3_nLC3_DS_SA_PA_in_gel_pH_1_5_2h_MVG_Murin_01.mzML	F1:70	HLDRLP	F1:3629	6	99	99	6	375.717	2	10.34	-	1765600	749.418	1.8		98 99 100 99 100 100	HLDRLP	HCD
2	20190509_QE3_nLC3_DS_SA_PA_in_gel_pH_1_5_2h_MVG_Murin_02.mzML	-	LN(+.98)WARLPPP	F2:21760	9	99	99	9	532.799	2	40.89	-	0	1063.58	1.9	Deamidation (NQ)	99 99 100 100 100 100 100 100 95	LN(+.98)WARLPPP	HCD
2	20190509_QE3_nLC3_DS_SA_PA_in_gel_pH_1_5_2h_MVG_Murin_02.mzML	F2:46692	VAVPLDWARLPPP	F2:29302	13	99	99	13	715.916	2	53.2	-	4186900	1429.81	6.7		98 98 100 100 99 99 99 99 100 100 100 100 97	VAVPLDWARLPPP	HCD
1	20190509_QE3_nLC3_DS_SA_PA_in_gel_pH_1_5_2h_MVG_Murin_01.mzML	F1:2449	VLHEQNVTRP	F1:1962	10	99	99	10	398.219	3	6.14	-	1054300	1191.64	0.6		99 100 100 100 98 97 98 99 100 100	VLHEQNVTRP	HCD
2	20190509_QE3_nLC3_DS_SA_PA_in_gel_pH_1_5_2h_MVG_Murin_02.mzML	F2:21206	SPESPEHYGP	F2:10146	10	98	98	10	550.239	2	21.74	-	634310	1098.46	1.2		97 99 100 100 99 99 98 99 99 99	SPESPEHYGP	HCD
1	20190509_QE3_nLC3_DS_SA_PA_in_gel_pH_1_5_2h_MVG_Murin_01.mzML	F1:6688	LDWARLP	F1:20807	7	98	98	7	435.746	2	39.45	-	573030	869.476	1.2		98 99 99 99 98 99 99	LDWARLP	HCD
1	20190509_QE3_nLC3_DS_SA_PA_in_gel_pH_1_5_2h_MVG_Murin_01.mzML	F1:13121	PLQ(+.98)KTLSKTKGRP	F1:1565	13	98	98	13	485.628	3	5.61	-	3012600	1453.86	1.1	Deamidation (NQ)	100 100 100 100 100 100 100 100 100 99 96 97 93	PLQ(+.98)KTLSKTKGRP	HCD
1	20190509_QE3_nLC3_DS_SA_PA_in_gel_pH_1_5_2h_MVG_Murin_01.mzML	F1:43686	K(+42.01)VPLN(+.98)WARLPPP	F1:28732	12	98	98	12	715.916	2	53.17	-	3093400	1429.81	6.4	Acetylation (N-term); Deamidation (NQ)	95 99 99 99 99 99 99 100 100 100 100 97	K(+42.01)VPLN(+.98)WARLPPP	HCD
2	20190509_QE3_nLC3_DS_SA_PA_in_gel_pH_1_5_2h_MVG_Murin_02.mzML	F2:41062	LDAMARLPPPAPP	F2:17968	13	98	98	13	673.369	2	34.68	-	56021000	1344.72	0.2		98 98 96 93 98 99 100 100 100 100 100 100 100	LDAMARLPPPAPP	HCD
2	20190509_QE3_nLC3_DS_SA_PA_in_gel_pH_1_5_2h_MVG_Murin_02.mzML	F2:18196	SPESPEHAMA	F2:2794	10	98	98	10	528.227	2	8.68	-	1417200	1054.44	0.6		98 99 100 100 98 99 98 97 98 100	SPESPEHAMA	HCD
1	20190509_QE3_nLC3_DS_SA_PA_in_gel_pH_1_5_2h_MVG_Murin_01.mzML	F1:58779	YATTATAVSLAQLGASRAGP	F1:21006	20	98	98	20	953.506	2	39.84	-	62854000	1905	0.9		91 92 100 100 100 100 100 100 100 100 100 99 99 99 99 99 96 98 99 100	YATTATAVSLAQLGASRAGP	HCD
1	20190509_QE3_nLC3_DS_SA_PA_in_gel_pH_1_5_2h_MVG_Murin_01.mzML	F1:26312	PLEKTLSKTKRGPKAP	F1:1637	16	98	98	16	584.358	3	5.69	-	215850	1750.05	3.6		100 100 100 100 100 100 100 100 100 100 93 89 98 99 100 100	PLEKTLSKTKRGPKAP	HCD
2	20190509_QE3_nLC3_DS_SA_PA_in_gel_pH_1_5_2h_MVG_Murin_02.mzML	F2:25244	GLKAVQSGTKKSRRPP	F2:1413	16	98	98	16	570.677	3	5.36	-	46273000	1709.01	1		98 99 100 100 100 99 97 95 96 96 97 99 99 100 100 100	GLKAVQSGTKKSRRPP	HCD
2	20190509_QE3_nLC3_DS_SA_PA_in_gel_pH_1_5_2h_MVG_Murin_02.mzML	F2:8221	DLRVAPAGP	F2:6451	9	98	98	9	448.254	2	15.53	-	745420	894.492	0.5		99 99 94 96 100 99 100 100 100	DLRVAPAGP	HCD
2	20190509_QE3_nLC3_DS_SA_PA_in_gel_pH_1_5_2h_MVG_Murin_02.mzML	-	PTKARFLRVP	F2:7347	10	98	98	10	592.87	2	17.09	-	0	1183.72	4.8		98 99 99 98 97 97 98 98 100 100	PTKARFLRVP	HCD
2	20190509_QE3_nLC3_DS_SA_PA_in_gel_pH_1_5_2h_MVG_Murin_02.mzML	F2:16297	RPFSGPPAPP	F2:10633	10	98	98	10	511.776	2	22.64	-	387500	1021.53	3.4		96 93 98 99 100 100 100 100 100 100	RPFSGPPAPP	HCD
2	20190509_QE3_nLC3_DS_SA_PA_in_gel_pH_1_5_2h_MVG_Murin_02.mzML	-	LQ(+.98)KTLSKTKGRP	F2:1412	12	98	98	12	453.278	3	5.36	-	0	1356.81	3.3	Deamidation (NQ)	99 100 100 100 100 100 100 100 100 97 95 89	LQ(+.98)KTLSKTKGRP	HCD
2	20190509_QE3_nLC3_DS_SA_PA_in_gel_pH_1_5_2h_MVG_Murin_02.mzML	F2:32269	QPVSPQERPPP	F2:3961	11	98	98	11	616.328	2	10.63	-	35889000	1230.64	4.1		97 100 100 100 99 93 97 98 100 100 97	QPVSPQERPPP	HCD
2	20190509_QE3_nLC3_DS_SA_PA_in_gel_pH_1_5_2h_MVG_Murin_02.mzML	F2:2551	PDKARFLRVP	F2:10495	10	98	98	10	400.24	3	21.98	-	77246000	1197.7	0.7		92 97 99 99 99 99 99 99 100 100	PDKARFLRVP	HCD
2	20190509_QE3_nLC3_DS_SA_PA_in_gel_pH_1_5_2h_MVG_Murin_02.mzML	F2:4542	WARLPPP	F2:20510	7	98	98	7	418.743	2	39.28	-	1803400	835.47	2.3		99 98 98 99 100 100 94	WARLPPP	HCD
2	20190509_QE3_nLC3_DS_SA_PA_in_gel_pH_1_5_2h_MVG_Murin_02.mzML	F2:55055	GAPVSPQERPPPYLA	F2:13021	15	98	98	15	789.918	2	26.98	-	10305000	1577.82	1.1		92 98 100 100 100 99 94 98 99 100 100 97 98 100 100	GAPVSPQERPPPYLA	HCD
1	20190509_QE3_nLC3_DS_SA_PA_in_gel_pH_1_5_2h_MVG_Murin_01.mzML	F1:60193	FTASAGLQVVGN(+.98)N(+.98)LTVTGGKP	F1:23060	21	98	98	21	1017.04	2	42.82	-	602870	2032.05	4.1	Deamidation (NQ)	94 93 96 96 98 100 100 100 100 100 99 99 99 99 99 99 99 99 100 100 94	FTASAGLQVVGN(+.98)N(+.98)LTVTGGKP	HCD
1	20190509_QE3_nLC3_DS_SA_PA_in_gel_pH_1_5_2h_MVG_Murin_01.mzML	F1:29128	APLEKTLSKTKRGKPAP	F1:1621	17	98	98	17	608.036	3	5.69	-	5220700	1821.08	0.9		100 100 100 100 100 100 99 99 99 100 100 92 89 95 97 100 100	APLEKTLSKTKRGKPAP	HCD
2	20190509_QE3_nLC3_DS_SA_PA_in_gel_pH_1_5_2h_MVG_Murin_02.mzML	F2:48308	GPLADSSVTLS(+79.97)PVDSLDSPRP	F2:25981	21	98	98	21	730.687	3	47.17	-	5031500	2189.03	5.9	Phosphorylation (STY)	85 86 99 100 100 100 100 100 100 100 99 100 100 100 99 99 100 99 96 98 99	GPLADSSVTLS(+79.97)PVDSLDSPRP	HCD
1	20190509_QE3_nLC3_DS_SA_PA_in_gel_pH_1_5_2h_MVG_Murin_01.mzML	F1:3827	GPLGRAGPP	F1:3484	9	98	98	9	411.236	2	10.14	-	5412600	820.456	2.4		99 99 100 99 93 93 99 100 100	GPLGRAGPP	HCD
2	20190509_QE3_nLC3_DS_SA_PA_in_gel_pH_1_5_2h_MVG_Murin_02.mzML	F2:19587	T(+42.01)PWARLPPP	F2:30163	9	98	98	9	538.801	2	55.2	-	3629500	1075.58	5.9	Acetylation (N-term)	95 94 100 100 99 100 100 100 94	T(+42.01)PWARLPPP	HCD
2	20190509_QE3_nLC3_DS_SA_PA_in_gel_pH_1_5_2h_MVG_Murin_02.mzML	F2:30841	APLEKTLSKTKGRPKAP	F2:1594	17	97	97	17	608.036	3	5.62	-	4999200	1821.08	2.2		100 100 100 100 100 100 100 100 100 100 100 90 83 95 99 100 100	APLEKTLSKTKGRPKAP	HCD
1	20190509_QE3_nLC3_DS_SA_PA_in_gel_pH_1_5_2h_MVG_Murin_01.mzML	F1:60332	LC(+57.02)QSFQTFSLC(+57.02)YAETGLLGAHFWSWA	F1:30360	26	97	97	26	1027.48	3	58.03	-	114740	3079.4	6.9	Carbamidomethylation	85 82 90 100 100 100 100 100 100 100 100 100 100 100 100 99 100 100 100 100 100 100 100 97 95 100	LC(+57.02)QSFQTFSLC(+57.02)YAETGLLGAHFWSWA	HCD
1	20190509_QE3_nLC3_DS_SA_PA_in_gel_pH_1_5_2h_MVG_Murin_01.mzML	F1:28984	A(+42.01)ASTAAGKQRLP	F1:5239	12	97	97	12	606.839	2	13	-	5338400	1211.66	1	Acetylation (N-term)	98 98 100 100 100 100 99 98 90 93 99 100	A(+42.01)ASTAAGKQRLP	HCD
1	20190509_QE3_nLC3_DS_SA_PA_in_gel_pH_1_5_2h_MVG_Murin_01.mzML	F1:9066	SPQERPPP	F1:13787	8	97	97	8	454.236	2	27.72	-	170000	906.456	1.2		99 99 97 98 98 100 99 92	SPQERPPP	HCD
2	20190509_QE3_nLC3_DS_SA_PA_in_gel_pH_1_5_2h_MVG_Murin_02.mzML	-	PLEKTLSKTKGRPKAP	F2:1613	16	97	97	16	584.359	3	5.63	-	0	1750.05	5.7		100 100 100 100 100 100 100 100 100 100 88 85 97 99 100 100	PLEKTLSKTKGRPKAP	HCD
2	20190509_QE3_nLC3_DS_SA_PA_in_gel_pH_1_5_2h_MVG_Murin_02.mzML	F2:21427	PVSPQERPPP	F2:13418	10	97	97	10	552.298	2	27.88	-	667300	1102.58	3.9		99 100 100 99 97 97 96 99 99 93	PVSPQERPPP	HCD
1	20190509_QE3_nLC3_DS_SA_PA_in_gel_pH_1_5_2h_MVG_Murin_01.mzML	F1:9748	EGFALHATA	F1:3628	9	97	97	9	458.731	2	10.28	-	467730	915.445	3.1		97 98 100 100 100 99 96 92 98	EGFALHATA	HCD
2	20190509_QE3_nLC3_DS_SA_PA_in_gel_pH_1_5_2h_MVG_Murin_02.mzML	F2:28620	M(+42.01)DYKDDDTAA	F2:3890	10	97	97	10	593.734	2	10.69	-	287030	1185.45	3.1	Acetylation (N-term)	99 100 99 99 99 100 100 98 86 97	M(+42.01)DYKDDDTAA	HCD
1	20190509_QE3_nLC3_DS_SA_PA_in_gel_pH_1_5_2h_MVG_Murin_01.mzML	F1:2455	LLAPREP	F1:4275	7	97	97	7	398.241	2	11.18	-	114100	794.465	3.4		100 100 99 96 93 97 97	LLAPREP	HCD
2	20190509_QE3_nLC3_DS_SA_PA_in_gel_pH_1_5_2h_MVG_Murin_02.mzML	F2:62096	QLLNPGAPVSPQERPPP	F2:13497	17	97	97	17	898.988	2	27.79	-	111200000	1795.96	1.8		81 94 100 100 100 100 100 100 100 99 95 93 98 99 100 100 98	QLLNPGAPVSPQERPPP	HCD
2	20190509_QE3_nLC3_DS_SA_PA_in_gel_pH_1_5_2h_MVG_Murin_02.mzML	-	LEKTLSKTKGRKPAP	F2:1456	15	97	97	15	827.505	2	5.42	-	0	1652.99	1.5		98 99 100 100 100 100 100 100 99 99 98 88 82 99 100	LEKTLSKTKGRKPAP	HCD
2	20190509_QE3_nLC3_DS_SA_PA_in_gel_pH_1_5_2h_MVG_Murin_02.mzML	F2:3685	GPLGRQPP	F2:3546	8	97	97	8	411.236	2	10.07	-	5674600	820.456	1.2		99 99 100 95 90 95 100 100	GPLGRQPP	HCD
1	20190509_QE3_nLC3_DS_SA_PA_in_gel_pH_1_5_2h_MVG_Murin_01.mzML	F1:5078	VATVSLRP	F1:7753	8	97	97	8	421.759	2	17.61	-	888470	841.502	1.8		97 97 98 97 96 96 97 99	VATVSLRP	HCD
2	20190509_QE3_nLC3_DS_SA_PA_in_gel_pH_1_5_2h_MVG_Murin_02.mzML	F2:22840	SPES(+79.97)PEHWA	F2:10644	9	97	97	9	560.212	2	22.39	-	12060000	1118.41	3.1	Phosphorylation (STY)	97 89 100 96 96 98 99 100 100	SPES(+79.97)PEHWA	HCD
2	20190509_QE3_nLC3_DS_SA_PA_in_gel_pH_1_5_2h_MVG_Murin_02.mzML	F2:24938	PESPEHWASP	F2:8494	10	97	97	10	568.754	2	18.87	-	224910	1135.49	0.1		93 96 97 95 98 91 99 100 100 100	PESPEHWASP	HCD
2	20190509_QE3_nLC3_DS_SA_PA_in_gel_pH_1_5_2h_MVG_Murin_02.mzML	F2:9294	APLEKTLSKTKRKGPAP	F2:1581	17	97	97	17	456.279	4	5.62	-	51145000	1821.08	2.1		100 100 100 100 100 100 100 98 99 100 99 89 85 86 96 100 100	APLEKTLSKTKRKGPAP	HCD
2	20190509_QE3_nLC3_DS_SA_PA_in_gel_pH_1_5_2h_MVG_Murin_02.mzML	F2:14003	VN(+.98)SLDSPRP	F2:4405	9	97	97	9	493.253	2	11.77	-	1050100	984.488	3.4	Deamidation (NQ)	96 98 99 98 98 96 92 97 99	VN(+.98)SLDSPRP	HCD
2	20190509_QE3_nLC3_DS_SA_PA_in_gel_pH_1_5_2h_MVG_Murin_02.mzML	F2:4543	WALRPPP	F2:10619	7	96	96	7	418.743	2	22.31	-	8134400	835.47	2.5		98 96 95 97 100 100 94	WALRPPP	HCD
1	20190509_QE3_nLC3_DS_SA_PA_in_gel_pH_1_5_2h_MVG_Murin_01.mzML	F1:33590	DGSTALLLAARLA	F1:28243	13	96	96	13	636.371	2	51.43	-	55263000	1270.72	2.9		82 79 99 100 100 100 100 100 100 100 100 100 100	DGSTALLLAARLA	HCD
1	20190509_QE3_nLC3_DS_SA_PA_in_gel_pH_1_5_2h_MVG_Murin_01.mzML	F1:34178	M(+42.01)(+15.99)N(+.98)YKDDDVAGP	F1:6443	11	96	96	11	642.258	2	14.94	-	1715100	1282.5	-1.1	Acetylation (N-term); Oxidation (M); Deamidation (NQ)	100 99 99 97 98 100 100 97 90 90 97	M(+42.01)(+15.99)N(+.98)YKDDDVAGP	HCD
1	20190509_QE3_nLC3_DS_SA_PA_in_gel_pH_1_5_2h_MVG_Murin_01.mzML	F1:54599	LGPAGPEVTPKRQVM(+15.99)A	F1:10050	16	96	96	16	833.953	2	21.01	-	284800	1665.89	2.5	Oxidation (M)	98 99 100 94 94 100 100 100 100 98 94 90 89 97 98 100	LGPAGPEVTPKRQVM(+15.99)A	HCD
2	20190509_QE3_nLC3_DS_SA_PA_in_gel_pH_1_5_2h_MVG_Murin_02.mzML	-	AVLHHNP	F2:1576	7	96	96	7	394.215	2	5.58	-	0	786.414	2		91 96 99 98 96 98 100	AVLHHNP	HCD
2	20190509_QE3_nLC3_DS_SA_PA_in_gel_pH_1_5_2h_MVG_Murin_02.mzML	F2:59220	TTATAVSLAQLGASRAGP	F2:17717	18	96	96	18	836.458	2	34.68	-	885080	1670.89	3.9		93 90 93 100 100 100 100 100 100 99 99 97 97 92 92 94 97 99	TTATAVSLAQLGASRAGP	HCD
2	20190509_QE3_nLC3_DS_SA_PA_in_gel_pH_1_5_2h_MVG_Murin_02.mzML	F2:14482	LN(+.98)N(+.98)ARLPPP	F2:8503	9	96	96	9	497.272	2	18.59	-	5968600	992.529	1.5	Deamidation (NQ)	97 98 99 97 86 99 100 100 95	LN(+.98)N(+.98)ARLPPP	HCD
1	20190509_QE3_nLC3_DS_SA_PA_in_gel_pH_1_5_2h_MVG_Murin_01.mzML	F1:12279	LLFPLKQP	F1:18665	8	96	96	8	478.304	2	36.14	-	2764900	954.59	4.2		93 93 99 98 98 97 96 98	LLFPLKQP	HCD
2	20190509_QE3_nLC3_DS_SA_PA_in_gel_pH_1_5_2h_MVG_Murin_02.mzML	-	TAVSLAQLGASRAGP	F2:15196	15	96	96	15	699.889	2	30.85	-	0	1397.76	0.9		81 83 100 100 100 100 99 99 98 99 99 98 97 98 98	TAVSLAQLGASRAGP	HCD
1	20190509_QE3_nLC3_DS_SA_PA_in_gel_pH_1_5_2h_MVG_Murin_01.mzML	F1:54599	LGPQPEVTPKRGAVM(+15.99)A	F1:10089	16	96	96	16	833.953	2	21.01	-	284800	1665.89	2.5	Oxidation (M)	99 99 99 98 99 100 100 100 91 86 96 92 92 97 98 100	LGPQPEVTPKRGAVM(+15.99)A	HCD
2	20190509_QE3_nLC3_DS_SA_PA_in_gel_pH_1_5_2h_MVG_Murin_02.mzML	F2:3396	LVQTERLRLP	F2:11302	10	96	96	10	408.92	3	23.61	-	728570	1223.73	1.8		99 99 97 90 93 94 96 98 100 100	LVQTERLRLP	HCD
2	20190509_QE3_nLC3_DS_SA_PA_in_gel_pH_1_5_2h_MVG_Murin_02.mzML	F2:66006	EPVTVTWNSGSLSSGVHTFP	F2:26160	20	96	96	20	1051.52	2	47.32	-	8218300	2101.01	4.5		82 68 92 100 100 100 100 100 100 100 97 98 99 99 98 99 100 100 100 100	EPVTVTWNSGSLSSGVHTFP	HCD
2	20190509_QE3_nLC3_DS_SA_PA_in_gel_pH_1_5_2h_MVG_Murin_02.mzML	-	VPVYPHNP	F2:4632	8	96	96	8	461.741	2	12.06	-	0	921.471	-3.5		97 98 98 96 95 91 97 100	VPVYPHNP	HCD
2	20190509_QE3_nLC3_DS_SA_PA_in_gel_pH_1_5_2h_MVG_Murin_02.mzML	F2:21076	LN(+.98)AM(+15.99)ARLPPP	F2:12919	10	96	96	10	548.795	2	26.55	-	46190000	1095.57	0.5	Deamidation (NQ); Oxidation (M)	97 96 92 89 98 99 100 100 100 94	LN(+.98)AM(+15.99)ARLPPP	HCD
2	20190509_QE3_nLC3_DS_SA_PA_in_gel_pH_1_5_2h_MVG_Murin_02.mzML	F2:702	YPMEKP	F2:3786	6	96	96	6	382.687	2	10.6	-	189220	763.357	3.5		98 96 90 96 99 100	YPMEKP	HCD
1	20190509_QE3_nLC3_DS_SA_PA_in_gel_pH_1_5_2h_MVG_Murin_01.mzML	F1:61984	YDPVVSLQ(+.98)DPFDQDDWGAWGKA	F1:31150	22	96	96	22	1255.57	2	59.82	-	297450	2509.11	5.3	Deamidation (NQ)	79 85 91 98 100 100 100 100 100 99 99 100 99 100 100 99 99 99 100 84 93 99	YDPVVSLQ(+.98)DPFDQDDWGAWGKA	HCD
2	20190509_QE3_nLC3_DS_SA_PA_in_gel_pH_1_5_2h_MVG_Murin_02.mzML	F2:36466	M(+42.01)(+15.99)N(+.98)YKDN(+.98)DVQP	F2:6049	10	96	96	10	642.256	2	15.1	-	724740	1282.5	-4.4	Acetylation (N-term); Oxidation (M); Deamidation (NQ)	100 99 99 96 97 99 99 96 91 88	M(+42.01)(+15.99)N(+.98)YKDN(+.98)DVQP	HCD
1	20190509_QE3_nLC3_DS_SA_PA_in_gel_pH_1_5_2h_MVG_Murin_01.mzML	F1:34178	M(+42.01)(+15.99)DYKDDN(+.98)VQP	F1:6078	10	96	96	10	642.258	2	14.94	-	1715100	1282.5	-1.3	Acetylation (N-term); Oxidation (M); Deamidation (NQ)	100 99 99 97 99 100 99 96 89 87	M(+42.01)(+15.99)DYKDDN(+.98)VQP	HCD
2	20190509_QE3_nLC3_DS_SA_PA_in_gel_pH_1_5_2h_MVG_Murin_02.mzML	F2:65859	YATTATAVSLAQLGASRAGLGP	F2:25774	22	96	96	22	1038.56	2	46.87	-	830750	2075.1	4.3		86 86 92 89 91 100 100 100 100 100 100 100 100 99 99 99 97 97 96 95 97 99	YATTATAVSLAQLGASRAGLGP	HCD
1	20190509_QE3_nLC3_DS_SA_PA_in_gel_pH_1_5_2h_MVG_Murin_01.mzML	F1:43290	TAFDEALAELDTLSEESPPP	F1:31592	20	96	96	20	711.341	3	60.98	-	133100	2130.98	8.5		94 87 92 94 91 88 95 96 100 99 99 99 99 99 99 99 97 97 100 100	TAFDEALAELDTLSEESPPP	HCD
2	20190509_QE3_nLC3_DS_SA_PA_in_gel_pH_1_5_2h_MVG_Murin_02.mzML	F2:36169	YATTATAVSLAQLGASRAGPLARNPP	F2:22593	26	96	96	26	639.35	4	41.84	-	286340000	2553.37	2.5		95 95 99 98 100 100 100 100 100 100 100 100 100 99 99 95 95 96 95 95 97 76 70 97 100 100	YATTATAVSLAQLGASRAGPLARNPP	HCD
1	20190509_QE3_nLC3_DS_SA_PA_in_gel_pH_1_5_2h_MVG_Murin_01.mzML	F1:59088	FSTTATAVSLAQLGASRVGP	F1:25068	20	96	96	20	967.522	2	46.12	-	2510200	1933.03	1.4		72 75 92 99 100 100 100 100 100 100 99 99 99 98 99 99 96 98 99 100	FSTTATAVSLAQLGASRVGP	HCD
1	20190509_QE3_nLC3_DS_SA_PA_in_gel_pH_1_5_2h_MVG_Murin_01.mzML	F1:33500	AYTATTAVSLAQLGASRAGP	F1:21057	20	96	96	20	636.007	3	39.84	-	138520000	1905	2		79 79 93 95 96 100 100 100 100 100 100 100 99 99 98 96 96 97 99 100	AYTATTAVSLAQLGASRAGP	HCD
1	20190509_QE3_nLC3_DS_SA_PA_in_gel_pH_1_5_2h_MVG_Murin_01.mzML	F1:19485	LEWARLPPP	F1:20186	9	96	96	9	539.809	2	38.68	-	502770	1077.6	5.2		94 98 99 99 86 96 100 100 93	LEWARLPPP	HCD
2	20190509_QE3_nLC3_DS_SA_PA_in_gel_pH_1_5_2h_MVG_Murin_02.mzML	F2:38215	QPVS(+79.97)PQERPPP	F2:5280	11	96	96	11	656.309	2	13.16	-	18290000	1310.6	1.5	Phosphorylation (STY)	73 98 99 98 99 97 99 99 100 100 96	QPVS(+79.97)PQERPPP	HCD
2	20190509_QE3_nLC3_DS_SA_PA_in_gel_pH_1_5_2h_MVG_Murin_02.mzML	F2:64229	YATTATAVSLAQLGASRVGP	F2:25311	20	96	96	20	967.524	2	46.27	-	1579500	1933.03	3.1		76 77 89 98 100 100 100 100 100 100 100 99 99 98 99 99 95 97 99 100	YATTATAVSLAQLGASRVGP	HCD
2	20190509_QE3_nLC3_DS_SA_PA_in_gel_pH_1_5_2h_MVG_Murin_02.mzML	F2:27576	FPEGFALHKDLARVHLPAMSP	F2:5762	21	96	96	21	584.064	4	14.39	-	31976000	2332.21	4.8		100 100 100 100 100 100 100 100 100 100 99 97 83 85 96 98 95 95 83 91 98	FPEGFALHKDLARVHLPAMSP	HCD
2	20190509_QE3_nLC3_DS_SA_PA_in_gel_pH_1_5_2h_MVG_Murin_02.mzML	F2:677	APLEKTLSKTKRGP	F2:1540	14	96	96	14	382.232	4	5.56	-	89879000	1524.9	0.7		100 100 100 100 100 100 100 100 100 100 99 80 76 91	APLEKTLSKTKRGP	HCD
1	20190509_QE3_nLC3_DS_SA_PA_in_gel_pH_1_5_2h_MVG_Murin_01.mzML	F1:33288	M(+42.01)DYKDDDVQP	F1:10944	10	96	96	10	634.259	2	22.99	-	3196200	1266.51	-2.8	Acetylation (N-term)	100 100 100 98 98 99 99 94 88 86	M(+42.01)DYKDDDVQP	HCD
1	20190509_QE3_nLC3_DS_SA_PA_in_gel_pH_1_5_2h_MVG_Murin_01.mzML	F1:2487	LGM(+15.99)KNM(+15.99)A	F1:4437	7	96	96	7	398.69	2	11.58	-	172480	795.362	3.9	Oxidation (M)	99 98 98 96 95 89 98	LGM(+15.99)KNM(+15.99)A	HCD
2	20190509_QE3_nLC3_DS_SA_PA_in_gel_pH_1_5_2h_MVG_Murin_02.mzML	F2:19117	QERPPPYLA	F2:7739	9	96	96	9	535.786	2	17.66	-	236290000	1069.56	1		78 94 99 100 100 97 98 100 100	QERPPPYLA	HCD
2	20190509_QE3_nLC3_DS_SA_PA_in_gel_pH_1_5_2h_MVG_Murin_02.mzML	F2:20744	LDWRVLPPP	F2:21098	9	96	96	9	546.814	2	39.94	-	487020000	1091.61	0.8		97 99 99 87 90 100 100 100 95	LDWRVLPPP	HCD
1	20190509_QE3_nLC3_DS_SA_PA_in_gel_pH_1_5_2h_MVG_Murin_01.mzML	-	QLGPQPEVTPKRAGVM(+15.99)A	F1:15139	17	96	96	17	897.982	2	30.39	-	0	1793.95	1.9	Oxidation (M)	94 99 100 99 97 95 98 100 100 90 88 96 91 89 98 99 100	QLGPQPEVTPKRAGVM(+15.99)A	HCD
2	20190509_QE3_nLC3_DS_SA_PA_in_gel_pH_1_5_2h_MVG_Murin_02.mzML	F2:33144	SPESPEHAMASP	F2:6479	12	96	96	12	620.269	2	14.43	-	61462000	1238.52	-0.9		95 96 100 99 98 99 88 91 87 99 100 100	SPESPEHAMASP	HCD
2	20190509_QE3_nLC3_DS_SA_PA_in_gel_pH_1_5_2h_MVG_Murin_02.mzML	F2:66069	GPLADSSVTLSPVDSLDSPRP	F2:23253	21	96	96	21	1055.54	2	43.15	-	19234000	2109.06	2.5		77 77 92 99 100 100 100 100 100 100 100 99 98 99 94 94 98 98 97 98 99	GPLADSSVTLSPVDSLDSPRP	HCD
1	20190509_QE3_nLC3_DS_SA_PA_in_gel_pH_1_5_2h_MVG_Murin_01.mzML	F1:19573	LTDHLDRLP	F1:8773	9	96	96	9	540.297	2	19.22	-	2715800	1078.58	1.2		99 99 100 98 98 98 92 92 89	LTDHLDRLP	HCD
2	20190509_QE3_nLC3_DS_SA_PA_in_gel_pH_1_5_2h_MVG_Murin_02.mzML	F2:36467	M(+42.01)(+15.99)DYKDN(+.98)DVQP	F2:6400	10	96	96	10	642.257	2	15.23	-	761420	1282.5	-1.8	Acetylation (N-term); Oxidation (M); Deamidation (NQ)	100 100 99 97 97 99 99 95 88 87	M(+42.01)(+15.99)DYKDN(+.98)DVQP	HCD
2	20190509_QE3_nLC3_DS_SA_PA_in_gel_pH_1_5_2h_MVG_Murin_02.mzML	F2:36467	M(+42.01)(+15.99)N(+.98)YKDDDVQP	F2:6396	10	96	96	10	642.257	2	15.23	-	761420	1282.5	-1.8	Acetylation (N-term); Oxidation (M); Deamidation (NQ)	100 100 99 97 97 99 99 94 88 86	M(+42.01)(+15.99)N(+.98)YKDDDVQP	HCD
1	20190509_QE3_nLC3_DS_SA_PA_in_gel_pH_1_5_2h_MVG_Murin_01.mzML	F1:60475	AYTTATAVSLAQLGASRAGLGP	F1:25532	22	96	96	22	1038.56	2	46.73	-	907930	2075.1	5		78 79 90 94 100 100 100 100 100 100 100 100 100 99 99 99 94 94 95 97 98 99	AYTTATAVSLAQLGASRAGLGP	HCD
1	20190509_QE3_nLC3_DS_SA_PA_in_gel_pH_1_5_2h_MVG_Murin_01.mzML	F1:26052	LVNELTEFKA	F1:17271	10	95	95	10	582.32	2	33.59	-	266580	1162.62	2.4		99 99 98 99 99 98 99 98 79 90	LVNELTEFKA	HCD
2	20190509_QE3_nLC3_DS_SA_PA_in_gel_pH_1_5_2h_MVG_Murin_02.mzML	F2:66546	GPLAN(+.98)SSVTLS(+79.97)PVDSLDSPRP	F2:25990	21	95	95	21	1095.53	2	47.18	-	4984300	2189.03	5.2	Deamidation (NQ); Phosphorylation (STY)	70 69 87 100 100 100 100 100 100 100 99 100 100 100 99 98 99 99 96 98 98	GPLAN(+.98)SSVTLS(+79.97)PVDSLDSPRP	HCD
1	20190509_QE3_nLC3_DS_SA_PA_in_gel_pH_1_5_2h_MVG_Murin_01.mzML	F1:42307	TAVSLAQLGASRQP	F1:15017	14	95	95	14	699.89	2	30.36	-	38686000	1397.76	1.6		85 86 100 100 100 100 98 98 97 96 97 90 94 99	TAVSLAQLGASRQP	HCD
1	20190509_QE3_nLC3_DS_SA_PA_in_gel_pH_1_5_2h_MVG_Murin_01.mzML	F1:54810	YDPVVSLEN(+.98)PFDQDDWGAWKGA	F1:31137	22	95	95	22	837.383	3	59.81	-	1308400	2509.11	7.9	Deamidation (NQ)	80 86 89 97 99 99 98 100 100 99 99 100 99 100 100 99 99 99 99 80 86 99	YDPVVSLEN(+.98)PFDQDDWGAWKGA	HCD
1	20190509_QE3_nLC3_DS_SA_PA_in_gel_pH_1_5_2h_MVG_Murin_01.mzML	F1:61677	LPQSQTQLGPQPEVTPKRQVMA	F1:11122	22	95	95	22	1217.15	2	22.95	-	1332100	2432.28	1.8		100 99 98 98 98 99 99 100 100 98 92 91 97 97 99 94 93 93 76 88 97 100	LPQSQTQLGPQPEVTPKRQVMA	HCD
1	20190509_QE3_nLC3_DS_SA_PA_in_gel_pH_1_5_2h_MVG_Murin_01.mzML	F1:19182	ASSTKVN(+.98)KKLVY(+79.97)KSSEAKP	F1:1623	19	95	95	19	537.284	4	5.69	-	3243200	2145.11	-0.5	Deamidation (NQ); Phosphorylation (STY)	100 100 100 100 100 100 100 100 100 100 100 93 89 89 78 85 92 97 94	ASSTKVN(+.98)KKLVY(+79.97)KSSEAKP	HCD
2	20190509_QE3_nLC3_DS_SA_PA_in_gel_pH_1_5_2h_MVG_Murin_02.mzML	F2:53916	GPAGPEVTPKRQVM(+15.99)A	F2:9938	15	95	95	15	777.408	2	21.18	-	337160	1552.8	-1.8	Oxidation (M)	97 98 98 99 100 100 100 100 88 77 93 90 96 99 100	GPAGPEVTPKRQVM(+15.99)A	HCD
1	20190509_QE3_nLC3_DS_SA_PA_in_gel_pH_1_5_2h_MVG_Murin_01.mzML	F1:59425	LADSSVTLSPVDSLDSPRP	F1:20361	19	95	95	19	978.501	2	38.96	-	15461000	1954.98	1		88 81 98 99 100 100 100 100 100 99 96 98 92 88 93 95 95 97 99	LADSSVTLSPVDSLDSPRP	HCD
2	20190509_QE3_nLC3_DS_SA_PA_in_gel_pH_1_5_2h_MVG_Murin_02.mzML	F2:9696	VGQDFRVP	F2:3940	8	95	95	8	459.248	2	10.83	-	109940	916.477	5.9		99 98 98 99 89 89 95 99	VGQDFRVP	HCD
1	20190509_QE3_nLC3_DS_SA_PA_in_gel_pH_1_5_2h_MVG_Murin_01.mzML	F1:25160	SPESPEHDASP	F1:1813	11	95	95	11	576.745	2	5.94	-	297210	1151.47	1.6		96 95 99 99 95 97 75 95 100 100 100	SPESPEHDASP	HCD
1	20190509_QE3_nLC3_DS_SA_PA_in_gel_pH_1_5_2h_MVG_Murin_01.mzML	F1:43686	K(+42.01)VPLDWARLPPP	F1:28580	12	95	95	12	715.916	2	53.17	-	3093400	1429.81	6.4	Acetylation (N-term)	71 89 98 99 99 98 97 99 100 100 100 96	K(+42.01)VPLDWARLPPP	HCD
2	20190509_QE3_nLC3_DS_SA_PA_in_gel_pH_1_5_2h_MVG_Murin_02.mzML	F2:11901	APLEKTLSKKSRA	F2:1464	13	95	95	13	476.957	3	5.44	-	8661900	1427.85	2.7		100 100 100 100 100 100 100 100 100 81 72 90 99	APLEKTLSKKSRA	HCD
1	20190509_QE3_nLC3_DS_SA_PA_in_gel_pH_1_5_2h_MVG_Murin_01.mzML	F1:4224	ESHPYVP	F1:6661	7	95	95	7	414.698	2	15.84	-	561220	827.381	0.9		91 93 98 97 98 99 90	ESHPYVP	HCD
2	20190509_QE3_nLC3_DS_SA_PA_in_gel_pH_1_5_2h_MVG_Murin_02.mzML	F2:66973	YPGELATTATAVSLAQLGASRQP	F2:27912	23	95	95	23	1151.61	2	50.75	-	1255500	2301.2	1.1		79 74 85 92 90 100 100 100 100 100 100 100 99 100 99 99 99 98 99 94 92 96 100	YPGELATTATAVSLAQLGASRQP	HCD
2	20190509_QE3_nLC3_DS_SA_PA_in_gel_pH_1_5_2h_MVG_Murin_02.mzML	F2:2561	APFRVLP	F2:17614	7	95	95	7	400.245	2	34.48	-	100600	798.475	1.3		99 97 98 81 92 100 100	APFRVLP	HCD
1	20190509_QE3_nLC3_DS_SA_PA_in_gel_pH_1_5_2h_MVG_Murin_01.mzML	F1:19647	LN(+.98)AMARLPPP	F1:16006	10	95	95	10	540.797	2	31.92	-	143160000	1079.58	-0.4	Deamidation (NQ)	98 97 86 79 99 99 100 100 100 93	LN(+.98)AMARLPPP	HCD
1	20190509_QE3_nLC3_DS_SA_PA_in_gel_pH_1_5_2h_MVG_Murin_01.mzML	F1:51084	AGPVSPQERPPPYLA	F1:13206	15	95	95	15	789.919	2	26.83	-	12211000	1577.82	2.5		71 86 100 100 100 99 93 97 99 100 100 89 93 99 100	AGPVSPQERPPPYLA	HCD
2	20190509_QE3_nLC3_DS_SA_PA_in_gel_pH_1_5_2h_MVG_Murin_02.mzML	-	PQ(+.98)GFALHKDLARVHLAAM(+15.99)PP	F2:24031	20	95	95	20	547.297	4	44.12	-	0	2185.15	6.3	Deamidation (NQ); Oxidation (M)	100 100 100 100 100 100 100 100 100 100 98 78 76 91 95 91 90 88 98 100	PQ(+.98)GFALHKDLARVHLAAM(+15.99)PP	HCD
1	20190509_QE3_nLC3_DS_SA_PA_in_gel_pH_1_5_2h_MVG_Murin_01.mzML	-	NPTVLRTP	F1:5367	8	95	95	8	449.263	2	13.47	-	0	896.508	3		93 97 99 98 98 96 95 85	NPTVLRTP	HCD
1	20190509_QE3_nLC3_DS_SA_PA_in_gel_pH_1_5_2h_MVG_Murin_01.mzML	F1:40700	TAVSLAQLGASRAGPLGRGAPP	F1:17568	22	95	95	22	683.054	3	33.85	-	167760000	2046.13	3.5		100 100 100 100 100 100 100 100 97 95 91 90 95 94 91 92 67 82 98 99 100 100	TAVSLAQLGASRAGPLGRGAPP	HCD
2	20190509_QE3_nLC3_DS_SA_PA_in_gel_pH_1_5_2h_MVG_Murin_02.mzML	F2:62733	GPLAN(+.98)SSVTLSFADSLDSPPARYGPVP	F2:30506	27	95	95	27	906.125	3	56.49	-	754500	2715.34	5.6	Deamidation (NQ)	89 92 100 100 100 100 100 100 100 100 99 93 93 98 95 95 99 99 99 88 74 66 90 99 100 100 98	GPLAN(+.98)SSVTLSFADSLDSPPARYGPVP	HCD
2	20190509_QE3_nLC3_DS_SA_PA_in_gel_pH_1_5_2h_MVG_Murin_02.mzML	F2:14543	PSAPPRWSP	F2:5659	9	95	95	9	497.76	2	14.01	-	4215200	993.503	1.3		90 92 97 99 99 92 88 97 100	PSAPPRWSP	HCD
1	20190509_QE3_nLC3_DS_SA_PA_in_gel_pH_1_5_2h_MVG_Murin_01.mzML	F1:58490	TQLGPQPEVTPKRQVMA	F1:16705	17	95	95	17	940.508	2	32.8	-	491180	1879	1.5		92 95 100 100 100 98 95 99 100 100 96 90 90 73 90 97 100	TQLGPQPEVTPKRQVMA	HCD
2	20190509_QE3_nLC3_DS_SA_PA_in_gel_pH_1_5_2h_MVG_Murin_02.mzML	F2:30706	QLLNPGAAFSPQERPPP	F2:13480	17	95	95	17	606.989	3	27.78	-	1848400	1817.94	1		94 97 100 99 98 96 97 79 81 98 96 92 96 94 98 100 96	QLLNPGAAFSPQERPPP	HCD
1	20190509_QE3_nLC3_DS_SA_PA_in_gel_pH_1_5_2h_MVG_Murin_01.mzML	F1:48883	AAVPSGASTGLYEALELRDYPP	F1:20588	22	94	94	22	759.718	3	39.19	-	1049800	2276.13	0.4		87 90 97 100 100 99 99 99 99 98 99 98 99 98 99 99 95 78 82 86 93 93	AAVPSGASTGLYEALELRDYPP	HCD
2	20190509_QE3_nLC3_DS_SA_PA_in_gel_pH_1_5_2h_MVG_Murin_02.mzML	F2:4024	TDHPYVP	F2:6589	7	94	94	7	414.698	2	15.91	-	561650	827.381	1		82 95 97 99 99 100 92	TDHPYVP	HCD
1	20190509_QE3_nLC3_DS_SA_PA_in_gel_pH_1_5_2h_MVG_Murin_01.mzML	F1:19032	SPESPEHAM(+15.99)A	F1:4564	10	94	94	10	536.224	2	11.94	-	2200500	1070.43	-1	Oxidation (M)	96 97 100 100 97 98 92 89 81 99	SPESPEHAM(+15.99)A	HCD
1	20190509_QE3_nLC3_DS_SA_PA_in_gel_pH_1_5_2h_MVG_Murin_01.mzML	F1:31224	SPESPEHMAASP	F1:6562	12	94	94	12	620.269	2	14.23	-	41499000	1238.52	0.5		97 97 100 99 98 99 85 78 88 98 100 100	SPESPEHMAASP	HCD
2	20190509_QE3_nLC3_DS_SA_PA_in_gel_pH_1_5_2h_MVG_Murin_02.mzML	F2:43444	TAVSLAQLGARSAGPLGRGAPP	F2:17413	22	94	94	22	683.054	3	34	-	176840000	2046.13	2.8		100 100 100 100 100 100 100 100 98 96 72 73 94 92 89 92 91 94 98 99 100 100	TAVSLAQLGARSAGPLGRGAPP	HCD
2	20190509_QE3_nLC3_DS_SA_PA_in_gel_pH_1_5_2h_MVG_Murin_02.mzML	F2:45714	GPLADSSVTLSPVN(+.98)SLDSPRP	F2:23334	21	94	94	21	704.03	3	43.14	-	15758000	2109.06	4.1	Deamidation (NQ)	69 71 88 90 94 95 97 98 100 100 100 100 100 100 99 99 99 99 96 99 100	GPLADSSVTLSPVN(+.98)SLDSPRP	HCD
2	20190509_QE3_nLC3_DS_SA_PA_in_gel_pH_1_5_2h_MVG_Murin_02.mzML	F2:64528	A(+42.01)SVSELAC(+57.02)LYSALLLHDDEVTVTSTSP	F2:33438	27	94	94	27	974.144	3	64.35	-	80043	2919.41	1.4	Acetylation (N-term); Carbamidomethylation	72 79 96 100 100 100 100 100 100 100 99 99 100 100 100 99 99 98 96 96 98 98 97 81 77 79 97	A(+42.01)SVSELAC(+57.02)LYSALLLHDDEVTVTSTSP	HCD
1	20190509_QE3_nLC3_DS_SA_PA_in_gel_pH_1_5_2h_MVG_Murin_01.mzML	F1:19645	LN(+.98)WSRLPPP	F1:15339	9	94	94	9	540.797	2	30.3	-	46509000	1079.58	2.4	Deamidation (NQ)	98 96 83 83 97 100 100 100 95	LN(+.98)WSRLPPP	HCD
2	20190509_QE3_nLC3_DS_SA_PA_in_gel_pH_1_5_2h_MVG_Murin_02.mzML	F2:66068	GPLADSSVTLSPVDSLDSRPP	F2:21976	21	94	94	21	1055.54	2	41.23	-	174350	2109.06	2.5		80 75 85 86 100 100 100 100 100 100 100 97 97 99 97 96 97 97 94 94 96	GPLADSSVTLSPVDSLDSRPP	HCD
1	20190509_QE3_nLC3_DS_SA_PA_in_gel_pH_1_5_2h_MVG_Murin_01.mzML	F1:27026	LLAARLLDGSGP	F1:28066	12	94	94	12	591.847	2	51.45	-	275110	1181.68	2.3		100 99 99 92 92 99 99 97 89 93 92 86	LLAARLLDGSGP	HCD
2	20190509_QE3_nLC3_DS_SA_PA_in_gel_pH_1_5_2h_MVG_Murin_02.mzML	F2:641	SPLPAATLSKTKGRP	F2:1560	15	94	94	15	381.728	4	5.56	-	1875600	1522.88	1.2		96 95 98 95 84 90 99 99 99 95 92 97 95 95 89	SPLPAATLSKTKGRP	HCD
2	20190509_QE3_nLC3_DS_SA_PA_in_gel_pH_1_5_2h_MVG_Murin_02.mzML	F2:63521	FSTTATAVSLAQLGARGAGP	F2:22045	20	94	94	20	938.505	2	41.36	-	169890	1874.98	5.8		68 73 92 100 100 100 100 100 100 99 99 99 99 98 98 94 92 93 92 97	FSTTATAVSLAQLGARGAGP	HCD
1	20190509_QE3_nLC3_DS_SA_PA_in_gel_pH_1_5_2h_MVG_Murin_01.mzML	F1:16616	DAAKRLLDGA	F1:5237	10	94	94	10	515.288	2	13.24	-	866510	1028.56	0.7		94 96 99 99 80 88 94 99 98 99	DAAKRLLDGA	HCD
2	20190509_QE3_nLC3_DS_SA_PA_in_gel_pH_1_5_2h_MVG_Murin_02.mzML	F2:67955	GPLAN(+.98)SSVTLSPVDSLDSPRPYAGPVP	F2:30464	27	94	94	27	1347.69	2	56.46	-	947190	2693.35	5.7	Deamidation (NQ)	86 79 91 94 99 100 100 100 100 100 100 99 99 100 98 98 99 99 97 96 69 69 93 95 99 99 96	GPLAN(+.98)SSVTLSPVDSLDSPRPYAGPVP	HCD
2	20190509_QE3_nLC3_DS_SA_PA_in_gel_pH_1_5_2h_MVG_Murin_02.mzML	F2:45165	F(+42.01)DDYKDDDQVP	F2:6524	11	94	94	11	699.791	2	15.11	-	1143100000	1397.56	3.7	Acetylation (N-term)	86 90 97 97 97 97 99 98 93 95 90	F(+42.01)DDYKDDDQVP	HCD
1	20190509_QE3_nLC3_DS_SA_PA_in_gel_pH_1_5_2h_MVG_Murin_01.mzML	F1:49502	GPAGPEVTPKRVQMA	F1:8302	15	94	94	15	769.414	2	18.35	-	349770	1536.81	3.8		94 96 96 99 100 100 100 100 99 97 92 73 78 95 100	GPAGPEVTPKRVQMA	HCD
2	20190509_QE3_nLC3_DS_SA_PA_in_gel_pH_1_5_2h_MVG_Murin_02.mzML	F2:63261	DSSVTLS(+79.97)PVDSLN(+.98)SPRP	F2:21561	17	94	94	17	926.426	2	40.77	-	752540	1850.83	3.7	Phosphorylation (STY); Deamidation (NQ)	69 71 96 99 100 100 98 99 99 99 98 97 97 98 93 95 98	DSSVTLS(+79.97)PVDSLN(+.98)SPRP	HCD
1	20190509_QE3_nLC3_DS_SA_PA_in_gel_pH_1_5_2h_MVG_Murin_01.mzML	F1:18464	LTLAVRVPPP	F1:18862	10	94	94	10	531.84	2	36.54	-	559210	1061.66	4.9		85 88 100 99 99 98 98 96 95 86	LTLAVRVPPP	HCD
1	20190509_QE3_nLC3_DS_SA_PA_in_gel_pH_1_5_2h_MVG_Murin_01.mzML	F1:8940	SPSGPHGLGP	F1:4143	10	94	94	10	453.229	2	11.01	-	508230	904.44	2.7		98 98 99 97 94 86 79 92 100 100	SPSGPHGLGP	HCD
2	20190509_QE3_nLC3_DS_SA_PA_in_gel_pH_1_5_2h_MVG_Murin_02.mzML	-	NALPAATLSKTKGRP	F2:1560	15	94	94	15	381.98	4	5.56	-	0	1523.88	7.8		90 93 98 97 86 90 99 99 99 95 92 97 95 95 89	NALPAATLSKTKGRP	HCD
1	20190509_QE3_nLC3_DS_SA_PA_in_gel_pH_1_5_2h_MVG_Murin_01.mzML	F1:59777	LTVVGVGAVGMAC(+57.02)ALSLKFP	F1:32623	20	94	94	20	995.555	2	64.12	-	131200	1989.08	7.8	Carbamidomethylation	80 73 89 99 100 100 100 100 100 99 99 98 97 98 99 99 99 73 86 100	LTVVGVGAVGMAC(+57.02)ALSLKFP	HCD
1	20190509_QE3_nLC3_DS_SA_PA_in_gel_pH_1_5_2h_MVG_Murin_01.mzML	-	S(+42.01)GFALHKDLA	F1:7522	10	94	94	10	550.791	2	17.1	-	0	1099.57	1.2	Acetylation (N-term)	94 95 99 100 100 98 78 86 96 99	S(+42.01)GFALHKDLA	HCD
2	20190509_QE3_nLC3_DS_SA_PA_in_gel_pH_1_5_2h_MVG_Murin_02.mzML	F2:43055	VEAM(+15.99)ARLPPPAPP	F2:18999	13	94	94	13	681.365	2	37.01	-	42271000	1360.72	-1.4	Oxidation (M)	75 88 90 94 94 89 98 100 100 100 100 100 100	VEAM(+15.99)ARLPPPAPP	HCD
2	20190509_QE3_nLC3_DS_SA_PA_in_gel_pH_1_5_2h_MVG_Murin_02.mzML	F2:53183	GPAGPEVTPKRQVMA	F2:16529	15	94	94	15	769.411	2	32.97	-	6756900	1536.81	-0.5		95 96 96 98 99 100 100 100 88 74 91 89 95 95 100	GPAGPEVTPKRQVMA	HCD
1	20190509_QE3_nLC3_DS_SA_PA_in_gel_pH_1_5_2h_MVG_Murin_01.mzML	-	VSKMSC(+57.02)KASGYSFTTYTLHWVKRQP	F1:15683	25	94	94	25	741.375	4	31.17	-	0	2961.46	3	Carbamidomethylation	85 88 99 96 90 91 92 98 98 94 95 99 99 99 99 99 96 98 97 99 98 96 73 79 99	VSKMSC(+57.02)KASGYSFTTYTLHWVKRQP	HCD
2	20190509_QE3_nLC3_DS_SA_PA_in_gel_pH_1_5_2h_MVG_Murin_02.mzML	F2:13395	AGFAGDDARP	F2:3621	10	94	94	10	488.728	2	10.35	-	181600	975.441	1.3		82 80 95 98 97 98 99 97 97 98	AGFAGDDARP	HCD
2	20190509_QE3_nLC3_DS_SA_PA_in_gel_pH_1_5_2h_MVG_Murin_02.mzML	F2:9225	SPLPAATLSKTKGRPKAP	F2:1601	18	94	94	18	455.775	4	5.62	-	826820	1819.07	2.3		94 95 99 98 99 99 99 99 99 99 98 96 65 67 92 96 98 99	SPLPAATLSKTKGRPKAP	HCD
1	20190509_QE3_nLC3_DS_SA_PA_in_gel_pH_1_5_2h_MVG_Murin_01.mzML	F1:3175	PEKARFLRVP	F1:12713	10	94	94	10	404.913	3	25.51	-	2066600	1211.71	2.3		85 94 98 95 91 90 91 95 100 100	PEKARFLRVP	HCD
1	20190509_QE3_nLC3_DS_SA_PA_in_gel_pH_1_5_2h_MVG_Murin_01.mzML	F1:20311	RPFSGPPAS(+79.97)P	F1:8030	10	93	93	10	546.748	2	17.62	-	116670000	1091.48	1.4	Phosphorylation (STY)	66 82 93 98 99 100 100 100 100 100	RPFSGPPAS(+79.97)P	HCD
1	20190509_QE3_nLC3_DS_SA_PA_in_gel_pH_1_5_2h_MVG_Murin_01.mzML	F1:43914	TM(+15.99)PLLDFFLGASLKHRPPP	F1:31608	19	93	93	19	718.391	3	61.04	-	103840	2152.15	0.9	Oxidation (M)	68 67 71 100 100 100 100 100 100 99 99 99 99 99 92 94 96 99 100	TM(+15.99)PLLDFFLGASLKHRPPP	HCD
2	20190509_QE3_nLC3_DS_SA_PA_in_gel_pH_1_5_2h_MVG_Murin_02.mzML	F2:31836	VSLAQLGASRAGP	F2:13247	13	93	93	13	613.848	2	27.44	-	6745800	1225.68	3.7		99 99 100 100 100 100 98 97 83 61 90 94 99	VSLAQLGASRAGP	HCD
1	20190509_QE3_nLC3_DS_SA_PA_in_gel_pH_1_5_2h_MVG_Murin_01.mzML	F1:43069	AATFGLLLDDVSLTHLAPAPP	F1:31197	21	93	93	21	707.058	3	59.95	-	113760	2118.14	7.1		80 79 90 96 99 100 100 100 100 100 100 100 100 100 99 99 80 74 82 96 96	AATFGLLLDDVSLTHLAPAPP	HCD
1	20190509_QE3_nLC3_DS_SA_PA_in_gel_pH_1_5_2h_MVG_Murin_01.mzML	F1:13516	QFAGDDARP	F1:3740	9	93	93	9	488.729	2	10.39	-	320880	975.441	1.7		81 88 98 96 97 97 95 95 97	QFAGDDARP	HCD
1	20190509_QE3_nLC3_DS_SA_PA_in_gel_pH_1_5_2h_MVG_Murin_01.mzML	F1:14981	SPESPEHM(+15.99)A	F1:2001	9	93	93	9	500.704	2	6.21	-	729880	999.397	-2.6	Oxidation (M)	97 98 100 99 96 98 97 89 69	SPESPEHM(+15.99)A	HCD
1	20190509_QE3_nLC3_DS_SA_PA_in_gel_pH_1_5_2h_MVG_Murin_01.mzML	F1:53950	P(+42.01)AQLQQSAAELARGAP	F1:20910	16	93	93	16	825.435	2	39.65	-	2598100	1648.85	1.2	Acetylation (N-term)	66 65 80 99 99 99 100 100 100 100 99 100 100 97 98 99	P(+42.01)AQLQQSAAELARGAP	HCD
1	20190509_QE3_nLC3_DS_SA_PA_in_gel_pH_1_5_2h_MVG_Murin_01.mzML	F1:6193	K(+42.01)KAVQSGDKKSRRPP	F1:1426	15	93	93	15	431.753	4	5.43	-	10574000	1722.99	-0.7	Acetylation (N-term)	89 99 100 100 99 98 95 97 87 66 91 93 94 99 100	K(+42.01)KAVQSGDKKSRRPP	HCD
1	20190509_QE3_nLC3_DS_SA_PA_in_gel_pH_1_5_2h_MVG_Murin_01.mzML	F1:53963	LGPQPEVTPKRGAVMA	F1:8299	16	93	93	16	825.951	2	18.33	-	88233	1649.89	-2.7		99 99 100 98 99 100 100 100 91 87 98 77 69 84 97 100	LGPQPEVTPKRGAVMA	HCD
1	20190509_QE3_nLC3_DS_SA_PA_in_gel_pH_1_5_2h_MVG_Murin_01.mzML	F1:5761	LDRSRLP	F1:3845	7	93	93	7	428.755	2	10.6	-	4262700	855.493	3.1		90 94 95 92 88 97 100	LDRSRLP	HCD
1	20190509_QE3_nLC3_DS_SA_PA_in_gel_pH_1_5_2h_MVG_Murin_01.mzML	F1:58671	FN(+.98)ENN(+.98)VLTC(+57.02)FANFESN(+.98)EVELSYKA	F1:31596	24	93	93	24	948.091	3	61.02	-	580320	2841.23	7	Deamidation (NQ); Carbamidomethylation	67 68 86 73 86 97 100 98 95 97 99 99 100 100 99 99 99 99 99 99 99 99 91 95	FN(+.98)ENN(+.98)VLTC(+57.02)FANFESN(+.98)EVELSYKA	HCD
2	20190509_QE3_nLC3_DS_SA_PA_in_gel_pH_1_5_2h_MVG_Murin_02.mzML	F2:3122	LPKLKDP	F2:3760	7	93	93	7	405.759	2	10.72	-	2297000	809.501	2.8		99 98 99 92 86 93 86	LPKLKDP	HCD
1	20190509_QE3_nLC3_DS_SA_PA_in_gel_pH_1_5_2h_MVG_Murin_01.mzML	F1:40700	TAVSLAQLGASRAGPLRGGAPP	F1:17902	22	93	93	22	683.054	3	33.85	-	167760000	2046.13	3.5		99 99 100 100 100 100 99 100 96 94 91 88 90 89 90 91 67 71 96 98 99 100	TAVSLAQLGASRAGPLRGGAPP	HCD
1	20190509_QE3_nLC3_DS_SA_PA_in_gel_pH_1_5_2h_MVG_Murin_01.mzML	F1:55647	YATTATAVSLAQLGASRALRAGPNPP	F1:22510	26	93	93	26	852.131	3	41.79	-	1023400000	2553.37	2		100 100 100 100 100 100 100 100 100 99 99 96 97 95 94 88 88 91 80 79 83 79 73 97 98 94	YATTATAVSLAQLGASRALRAGPNPP	HCD
1	20190509_QE3_nLC3_DS_SA_PA_in_gel_pH_1_5_2h_MVG_Murin_01.mzML	F1:32144	VSLAQLGASRAGPGRLQPP	F1:16109	19	93	93	19	625.692	3	31.67	-	27801000	1874.05	3		100 100 100 100 100 100 99 99 96 95 95 97 97 67 54 89 93 98 99	VSLAQLGASRAGPGRLQPP	HCD
1	20190509_QE3_nLC3_DS_SA_PA_in_gel_pH_1_5_2h_MVG_Murin_01.mzML	F1:32242	QLLNPGAPVS(+79.97)PQERPPP	F1:15778	17	93	93	17	626.317	3	31.31	-	10502000	1875.92	2.6	Phosphorylation (STY)	65 78 93 97 94 96 99 98 97 93 98 96 95 94 99 100 95	QLLNPGAPVS(+79.97)PQERPPP	HCD
1	20190509_QE3_nLC3_DS_SA_PA_in_gel_pH_1_5_2h_MVG_Murin_01.mzML	-	WFALHKTP	F1:7777	8	93	93	8	500.272	2	17.54	-	0	998.534	-5.1		81 86 95 96 92 98 99 99	WFALHKTP	HCD
1	20190509_QE3_nLC3_DS_SA_PA_in_gel_pH_1_5_2h_MVG_Murin_01.mzML	-	QGFALHKN(+.98)LAAGWALAPRPP	F1:3715	20	93	93	20	424.031	5	10.38	-	0	2115.14	-8.7	Deamidation (NQ)	79 83 99 100 100 99 99 99 99 100 99 95 89 98 98 81 66 87 99 99	QGFALHKN(+.98)LAAGWALAPRPP	HCD
1	20190509_QE3_nLC3_DS_SA_PA_in_gel_pH_1_5_2h_MVG_Murin_01.mzML	F1:19646	LDWSRLPPP	F1:17366	9	93	93	9	540.797	2	33.84	-	129550000	1079.58	2.6		97 97 79 79 96 100 100 100 94	LDWSRLPPP	HCD
1	20190509_QE3_nLC3_DS_SA_PA_in_gel_pH_1_5_2h_MVG_Murin_01.mzML	F1:61340	QDALC(+57.02)TGLQGFLVFHSFGGGTGSGFTYRTEVP	F1:31254	32	93	93	32	1136.22	3	60.12	-	578530	3405.61	5.6	Carbamidomethylation	68 83 89 95 100 100 100 100 100 99 100 100 100 100 100 100 100 100 99 95 96 90 93 97 97 96 78 71 69 79 98 100	QDALC(+57.02)TGLQGFLVFHSFGGGTGSGFTYRTEVP	HCD
2	20190509_QE3_nLC3_DS_SA_PA_in_gel_pH_1_5_2h_MVG_Murin_02.mzML	-	SPVN(+.98)SLN(+.98)SRPPFSGPAP	F2:28385	17	93	93	17	863.43	2	51.29	-	0	1724.84	4.9	Deamidation (NQ)	95 93 99 99 100 100 100 100 97 93 66 70 95 95 94 96 97	SPVN(+.98)SLN(+.98)SRPPFSGPAP	HCD
2	20190509_QE3_nLC3_DS_SA_PA_in_gel_pH_1_5_2h_MVG_Murin_02.mzML	F2:64051	V(+42.01)GGPTATAVSLAQLGASRQP	F2:21096	20	93	93	20	962.016	2	39.99	-	396640	1922.02	-2.1	Acetylation (N-term)	68 62 76 84 98 100 100 100 100 99 99 99 98 98 97 98 99 95 96 100	V(+42.01)GGPTATAVSLAQLGASRQP	HCD
1	20190509_QE3_nLC3_DS_SA_PA_in_gel_pH_1_5_2h_MVG_Murin_01.mzML	-	LN(+.98)WVRLPPP	F1:22079	9	93	93	9	546.816	2	41.3	-	0	1091.61	3.7	Deamidation (NQ)	94 94 90 76 95 100 100 100 91	LN(+.98)WVRLPPP	HCD
1	20190509_QE3_nLC3_DS_SA_PA_in_gel_pH_1_5_2h_MVG_Murin_01.mzML	-	NPPLRAMSPP	F1:16065	10	93	93	10	540.29	2	31.77	-	0	1078.56	5.4		90 94 97 99 97 95 81 86 95 99	NPPLRAMSPP	HCD
2	20190509_QE3_nLC3_DS_SA_PA_in_gel_pH_1_5_2h_MVG_Murin_02.mzML	F2:46226	VGQN(+.98)ALGMKNMGKA	F2:5768	14	93	93	14	710.357	2	14.44	-	269280	1418.7	-0.8	Deamidation (NQ)	98 98 98 99 100 100 99 96 97 96 96 80 79 70	VGQN(+.98)ALGMKNMGKA	HCD
2	20190509_QE3_nLC3_DS_SA_PA_in_gel_pH_1_5_2h_MVG_Murin_02.mzML	F2:10282	APLEKTLSKTKKPGRVP	F2:2007	17	93	93	17	463.287	4	6.22	-	2907700	1849.11	3		100 100 100 100 99 98 97 94 92 95 95 70 69 77 98 100 100	APLEKTLSKTKKPGRVP	HCD
1	20190509_QE3_nLC3_DS_SA_PA_in_gel_pH_1_5_2h_MVG_Murin_01.mzML	F1:33695	VQFLAAYGGGPPP	F1:19345	13	93	93	13	637.334	2	37.22	-	149430	1272.65	3.1		57 72 100 100 100 100 99 99 98 98 99 98 90	VQFLAAYGGGPPP	HCD
1	20190509_QE3_nLC3_DS_SA_PA_in_gel_pH_1_5_2h_MVG_Murin_01.mzML	F1:38508	VESSVFLFPPKP	F1:25900	12	93	93	12	673.873	2	47.28	-	21359000	1345.73	3		55 82 100 100 100 100 100 100 100 98 95 88	VESSVFLFPPKP	HCD
2	20190509_QE3_nLC3_DS_SA_PA_in_gel_pH_1_5_2h_MVG_Murin_02.mzML	-	SPESHEP	F2:1434	7	93	93	7	391.67	2	5.39	-	0	781.324	1.4		97 97 99 93 69 96 100	SPESHEP	HCD
2	20190509_QE3_nLC3_DS_SA_PA_in_gel_pH_1_5_2h_MVG_Murin_02.mzML	F2:30338	ELTDHLDRLP	F2:12409	10	93	93	10	604.819	2	25.71	-	1206300	1207.62	3.8		90 86 96 98 94 97 95 91 95 90	ELTDHLDRLP	HCD
1	20190509_QE3_nLC3_DS_SA_PA_in_gel_pH_1_5_2h_MVG_Murin_01.mzML	F1:30443	GAPVSPQERPPP	F1:4366	12	93	93	12	616.327	2	10.6	-	37932000	1230.64	2.6		66 82 100 100 100 97 90 95 95 99 100 95	GAPVSPQERPPP	HCD
1	20190509_QE3_nLC3_DS_SA_PA_in_gel_pH_1_5_2h_MVG_Murin_01.mzML	F1:8268	VAALFTPLKERP	F1:14950	12	93	93	12	447.936	3	30.12	-	290770	1340.78	2.5		96 98 99 99 100 99 99 98 83 87 77 82	VAALFTPLKERP	HCD
2	20190509_QE3_nLC3_DS_SA_PA_in_gel_pH_1_5_2h_MVG_Murin_02.mzML	F2:4046	W(+42.01)SALHKN(+.98)LAAGHTLLLEGP	F2:3148	19	93	93	19	415.025	5	9.71	-	1387000	2070.09	0.2	Acetylation (N-term); Deamidation (NQ)	68 80 100 100 100 100 99 99 100 100 99 98 75 88 93 85 95 93 97	W(+42.01)SALHKN(+.98)LAAGHTLLLEGP	HCD
1	20190509_QE3_nLC3_DS_SA_PA_in_gel_pH_1_5_2h_MVG_Murin_01.mzML	F1:772	LGMKNMA	F1:4426	7	93	93	7	382.695	2	11.58	-	1266300	763.372	4.8		99 99 99 99 99 87 69	LGMKNMA	HCD
1	20190509_QE3_nLC3_DS_SA_PA_in_gel_pH_1_5_2h_MVG_Murin_01.mzML	-	NPAPPPLRAMAPP	F1:23205	13	92	92	13	664.865	2	42.98	-	0	1327.71	5.6		88 86 95 94 97 97 98 94 90 76 93 98 99	NPAPPPLRAMAPP	HCD
1	20190509_QE3_nLC3_DS_SA_PA_in_gel_pH_1_5_2h_MVG_Murin_01.mzML	F1:59563	LTVVGVGQVGMAC(+57.02)ALSLKVA	F1:31259	20	92	92	20	987.056	2	60.13	-	752350	1972.09	5.9	Carbamidomethylation	88 84 95 100 100 100 100 100 100 99 98 99 99 99 100 100 100 72 57 65	LTVVGVGQVGMAC(+57.02)ALSLKVA	HCD
1	20190509_QE3_nLC3_DS_SA_PA_in_gel_pH_1_5_2h_MVG_Murin_01.mzML	-	LGSARAGLPGRQPP	F1:22337	14	92	92	14	688.895	2	41.76	-	0	1375.77	5.8		95 91 93 95 99 100 98 84 76 82 86 98 100 100	LGSARAGLPGRQPP	HCD
1	20190509_QE3_nLC3_DS_SA_PA_in_gel_pH_1_5_2h_MVG_Murin_01.mzML	F1:2396	VLGPVRGP	F1:6133	8	92	92	8	397.748	2	14.99	-	2753300	793.481	0.2		98 99 96 89 93 91 88 87	VLGPVRGP	HCD
1	20190509_QE3_nLC3_DS_SA_PA_in_gel_pH_1_5_2h_MVG_Murin_01.mzML	F1:48883	AAVPSGASTGLYEALELRDNTAA	F1:20582	23	92	92	23	759.718	3	39.19	-	1049800	2276.13	2.2		80 84 94 100 100 98 96 96 97 94 97 99 99 99 99 99 92 88 93 91 65 74 95	AAVPSGASTGLYEALELRDNTAA	HCD
2	20190509_QE3_nLC3_DS_SA_PA_in_gel_pH_1_5_2h_MVG_Murin_02.mzML	F2:1935	P(+42.01)GKARFLRVP	F2:7619	10	92	92	10	394.909	3	17.58	-	649830	1181.7	1.9	Acetylation (N-term)	73 72 99 99 98 94 94 96 100 100	P(+42.01)GKARFLRVP	HCD
1	20190509_QE3_nLC3_DS_SA_PA_in_gel_pH_1_5_2h_MVG_Murin_01.mzML	F1:58349	K(+42.01)C(+57.02)MLSNTTALAEAWRA	F1:28130	16	92	92	16	932.96	2	51.49	-	153230	1863.9	4.2	Acetylation (N-term); Carbamidomethylation	49 68 99 100 100 99 98 99 99 99 98 99 98 98 83 97	K(+42.01)C(+57.02)MLSNTTALAEAWRA	HCD
1	20190509_QE3_nLC3_DS_SA_PA_in_gel_pH_1_5_2h_MVG_Murin_01.mzML	F1:18375	GVSSTFRNPP	F1:6072	10	92	92	10	531.273	2	14.82	-	192760	1060.53	1.2		67 79 100 99 98 98 98 94 94 98	GVSSTFRNPP	HCD
1	20190509_QE3_nLC3_DS_SA_PA_in_gel_pH_1_5_2h_MVG_Murin_01.mzML	-	QGFALHKDLAAGKWALHQP	F1:1937	19	92	92	19	522.779	4	6.11	-	0	2087.11	-8.8		78 94 99 100 100 100 100 99 99 99 100 97 82 68 88 88 79 91 98	QGFALHKDLAAGKWALHQP	HCD
1	20190509_QE3_nLC3_DS_SA_PA_in_gel_pH_1_5_2h_MVG_Murin_01.mzML	F1:37129	AYTTATAVSLAQLGFVLLVSAYTPGGP	F1:21857	27	92	92	27	667.863	4	40.77	-	7857600	2667.42	2.2		73 76 91 92 90 99 99 100 100 100 100 100 100 99 82 79 76 96 94 93 93 95 97 96 95 92 93	AYTTATAVSLAQLGFVLLVSAYTPGGP	HCD
1	20190509_QE3_nLC3_DS_SA_PA_in_gel_pH_1_5_2h_MVG_Murin_01.mzML	F1:35231	M(+42.01)DYKDDDN(+.98)LGA	F1:4568	11	92	92	11	650.258	2	11.87	-	564570	1298.5	3.7	Acetylation (N-term); Deamidation (NQ)	99 99 99 99 100 100 100 100 69 57 95	M(+42.01)DYKDDDN(+.98)LGA	HCD
2	20190509_QE3_nLC3_DS_SA_PA_in_gel_pH_1_5_2h_MVG_Murin_02.mzML	F2:19932	LN(+.98)MAARLPPP	F2:18185	10	92	92	10	540.797	2	34	-	137120000	1079.58	-1	Deamidation (NQ)	99 97 63 74 98 99 100 100 100 95	LN(+.98)MAARLPPP	HCD
1	20190509_QE3_nLC3_DS_SA_PA_in_gel_pH_1_5_2h_MVG_Murin_01.mzML	F1:3764	PQERPPP	F1:13642	7	92	92	7	410.72	2	27.68	-	776170	819.424	2.3		95 90 98 98 100 97 70	PQERPPP	HCD
2	20190509_QE3_nLC3_DS_SA_PA_in_gel_pH_1_5_2h_MVG_Murin_02.mzML	-	K(+42.01)LHHNP	F2:3332	6	92	92	6	394.213	2	9.94	-	0	786.414	-2.3	Acetylation (N-term)	88 97 91 85 95 99	K(+42.01)LHHNP	HCD
2	20190509_QE3_nLC3_DS_SA_PA_in_gel_pH_1_5_2h_MVG_Murin_02.mzML	F2:41164	EVSSVFLFPPKP	F2:25865	12	92	92	12	673.873	2	47.31	-	16696000	1345.73	2.2		66 69 99 100 100 100 100 99 99 97 93 88	EVSSVFLFPPKP	HCD
2	20190509_QE3_nLC3_DS_SA_PA_in_gel_pH_1_5_2h_MVG_Murin_02.mzML	F2:58142	P(+42.01)AQLQQSAAELARQP	F2:20952	15	92	92	15	825.436	2	39.85	-	1794000	1648.85	2.1	Acetylation (N-term)	59 59 78 99 99 99 100 100 100 100 99 99 99 97 98	P(+42.01)AQLQQSAAELARQP	HCD
2	20190509_QE3_nLC3_DS_SA_PA_in_gel_pH_1_5_2h_MVG_Murin_02.mzML	F2:14831	QERPPLYP	F2:9045	8	92	92	8	500.266	2	19.54	-	2171900	998.519	-1.9		82 95 99 100 99 80 84 100	QERPPLYP	HCD
2	20190509_QE3_nLC3_DS_SA_PA_in_gel_pH_1_5_2h_MVG_Murin_02.mzML	F2:30804	LAGSATANTASGPP	F2:18520	14	92	92	14	607.805	2	36.12	-	232060	1213.59	1.3		97 93 94 96 99 100 99 97 93 93 86 78 77 89	LAGSATANTASGPP	HCD
2	20190509_QE3_nLC3_DS_SA_PA_in_gel_pH_1_5_2h_MVG_Murin_02.mzML	F2:19369	ASSTKVDKKLVY(+79.97)KSESAKP	F2:1602	19	92	92	19	537.284	4	5.62	-	1149500	2145.11	-0.6	Phosphorylation (STY)	99 100 100 100 100 99 100 100 100 100 99 88 82 82 57 54 95 100 100	ASSTKVDKKLVY(+79.97)KSESAKP	HCD
1	20190509_QE3_nLC3_DS_SA_PA_in_gel_pH_1_5_2h_MVG_Murin_01.mzML	F1:56676	YATTATAVSLAQLGASRARAGVPQPGGP	F1:21891	28	92	92	28	890.146	3	40.79	-	39141000	2667.41	3.1		99 100 100 100 100 100 100 100 100 100 100 97 98 95 94 93 93 97 96 77 57 63 56 92 95 95 91 93	YATTATAVSLAQLGASRARAGVPQPGGP	HCD
1	20190509_QE3_nLC3_DS_SA_PA_in_gel_pH_1_5_2h_MVG_Murin_01.mzML	F1:50548	TVASLAQLGASRAGLGP	F1:20534	17	92	92	17	784.943	2	39.06	-	110840	1567.87	1.8		59 59 78 100 100 100 100 100 99 98 94 94 97 97 98 98 99	TVASLAQLGASRAGLGP	HCD
2	20190509_QE3_nLC3_DS_SA_PA_in_gel_pH_1_5_2h_MVG_Murin_02.mzML	F2:61526	QLGPQPEVTPKRQVMA	F2:16585	16	92	92	16	889.984	2	33.03	-	472160	1777.95	1.8		88 98 100 100 98 97 99 100 100 87 74 94 61 81 99 100	QLGPQPEVTPKRQVMA	HCD
1	20190509_QE3_nLC3_DS_SA_PA_in_gel_pH_1_5_2h_MVG_Murin_01.mzML	-	DHLDRLP	F1:4987	7	92	92	7	433.232	2	12.69	-	0	864.445	5.1		98 95 99 98 68 88 99	DHLDRLP	HCD
2	20190509_QE3_nLC3_DS_SA_PA_in_gel_pH_1_5_2h_MVG_Murin_02.mzML	F2:21071	LN(+.98)M(+15.99)AARLPPP	F2:16917	10	92	92	10	548.794	2	33.23	-	220350000	1095.57	-1.2	Deamidation (NQ); Oxidation (M)	99 97 65 68 99 100 100 100 100 95	LN(+.98)M(+15.99)AARLPPP	HCD
1	20190509_QE3_nLC3_DS_SA_PA_in_gel_pH_1_5_2h_MVG_Murin_01.mzML	F1:58833	WGAYATTATAVSLAQLGRNRPGVVTNPP	F1:22237	28	92	92	28	956.843	3	41.73	-	1088200	2867.5	0.8		78 72 84 100 100 100 100 100 100 100 100 100 100 99 95 94 91 91 68 69 72 89 99 98 95 93 95 99	WGAYATTATAVSLAQLGRNRPGVVTNPP	HCD
1	20190509_QE3_nLC3_DS_SA_PA_in_gel_pH_1_5_2h_MVG_Murin_01.mzML	F1:54729	TTATAVSLAQLGARSAGP	F1:17857	18	92	92	18	836.457	2	34.55	-	977930	1670.89	3.2		95 92 100 100 100 100 100 100 99 99 99 98 97 48 51 89 94 98	TTATAVSLAQLGARSAGP	HCD
1	20190509_QE3_nLC3_DS_SA_PA_in_gel_pH_1_5_2h_MVG_Murin_01.mzML	F1:14628	PSAPPGSVVSP	F1:5729	11	92	92	11	497.76	2	13.84	-	4259800	993.513	-8.2		86 93 98 99 100 99 97 75 68 96 99	PSAPPGSVVSP	HCD
2	20190509_QE3_nLC3_DS_SA_PA_in_gel_pH_1_5_2h_MVG_Murin_02.mzML	F2:22394	QLLNGPAAFSP	F2:17035	11	92	92	11	557.798	2	33.52	-	3769200	1113.58	-0.5		92 98 99 97 88 79 91 77 90 100 100	QLLNGPAAFSP	HCD
2	20190509_QE3_nLC3_DS_SA_PA_in_gel_pH_1_5_2h_MVG_Murin_02.mzML	F2:43054	LDAM(+15.99)ARLPPPAPP	F2:16111	13	92	92	13	681.365	2	32.03	-	41265000	1360.72	-1.4	Oxidation (M)	55 66 95 96 97 90 98 100 100 100 100 100 100	LDAM(+15.99)ARLPPPAPP	HCD
1	20190509_QE3_nLC3_DS_SA_PA_in_gel_pH_1_5_2h_MVG_Murin_01.mzML	F1:54289	QPVS(+79.97)PQERPPPYLA	F1:16660	14	92	92	14	829.902	2	32.46	-	41363000	1657.79	2.2	Phosphorylation (STY)	65 97 99 99 99 97 99 99 100 99 66 75 96 99	QPVS(+79.97)PQERPPPYLA	HCD
2	20190509_QE3_nLC3_DS_SA_PA_in_gel_pH_1_5_2h_MVG_Murin_02.mzML	F2:39647	YATTATAVSLAQLGASRAGPLNARPNP	F2:21678	27	92	92	27	667.861	4	40.89	-	9837900	2667.41	2.5		85 87 96 96 99 100 100 100 100 100 100 100 100 99 96 95 93 94 94 91 68 60 67 73 93 97 100	YATTATAVSLAQLGASRAGPLNARPNP	HCD
1	20190509_QE3_nLC3_DS_SA_PA_in_gel_pH_1_5_2h_MVG_Murin_01.mzML	F1:6997	PLEKTLSKPRKSKAAP	F1:1635	16	92	92	16	438.52	4	5.69	-	834710	1750.05	1.6		99 100 100 100 100 100 100 100 97 81 78 65 56 97 100 100	PLEKTLSKPRKSKAAP	HCD
2	20190509_QE3_nLC3_DS_SA_PA_in_gel_pH_1_5_2h_MVG_Murin_02.mzML	F2:6906	TQHHLVAA	F2:1566	8	92	92	8	438.739	2	5.57	-	1415100	875.461	1.9		89 90 98 97 99 100 98 65	TQHHLVAA	HCD
2	20190509_QE3_nLC3_DS_SA_PA_in_gel_pH_1_5_2h_MVG_Murin_02.mzML	F2:67598	DSSVTLSPVDSLDSPRFPSGPPASP	F2:26629	25	92	92	25	1256.63	2	48.35	-	78945	2511.21	9.8		78 77 92 95 97 99 100 100 99 99 98 98 99 99 99 99 56 43 87 95 99 96 95 98 100	DSSVTLSPVDSLDSPRFPSGPPASP	HCD
1	20190509_QE3_nLC3_DS_SA_PA_in_gel_pH_1_5_2h_MVG_Murin_01.mzML	F1:61354	WGDAGAEYVVESTGVFTTYQP	F1:29493	21	92	92	21	1139.03	2	55.31	-	268700	2276.03	9.7		89 80 93 92 96 99 100 100 100 100 100 99 98 97 98 99 99 98 44 51 96	WGDAGAEYVVESTGVFTTYQP	HCD
1	20190509_QE3_nLC3_DS_SA_PA_in_gel_pH_1_5_2h_MVG_Murin_01.mzML	F1:59258	S(+79.97)PATATNATASQLPAQPHP	F1:11592	19	92	92	19	970.45	2	23.64	-	242040	1938.88	0.7	Phosphorylation (STY)	55 49 76 100 100 99 98 97 99 99 99 98 99 99 96 94 95 96 100	S(+79.97)PATATNATASQLPAQPHP	HCD
2	20190509_QE3_nLC3_DS_SA_PA_in_gel_pH_1_5_2h_MVG_Murin_02.mzML	-	FFVSPQERPPP	F2:15142	11	91	91	11	650.831	2	30.78	-	0	1299.66	-9.9		65 63 98 99 99 97 98 98 99 100 94	FFVSPQERPPP	HCD
2	20190509_QE3_nLC3_DS_SA_PA_in_gel_pH_1_5_2h_MVG_Murin_02.mzML	-	M(+42.01)DYKN(+.98)N(+.98)N(+.98)VGAP	F2:10949	11	91	91	11	634.258	2	23.09	-	0	1266.51	-4.5	Acetylation (N-term); Deamidation (NQ)	100 100 100 99 99 100 100 98 59 60 95	M(+42.01)DYKN(+.98)N(+.98)N(+.98)VGAP	HCD
2	20190509_QE3_nLC3_DS_SA_PA_in_gel_pH_1_5_2h_MVG_Murin_02.mzML	-	G(+42.01)QGFALHKN(+.98)LAVRHLPAMSP	F2:19495	20	91	91	20	547.545	4	37.62	-	0	2186.14	5	Acetylation (N-term); Deamidation (NQ)	78 78 99 100 100 100 100 100 99 99 95 73 70 91 97 95 95 74 95 98	G(+42.01)QGFALHKN(+.98)LAVRHLPAMSP	HCD
1	20190509_QE3_nLC3_DS_SA_PA_in_gel_pH_1_5_2h_MVG_Murin_01.mzML	F1:35379	GPAGLLNPGAPVSPQERPPP	F1:15500	20	91	91	20	651.02	3	30.74	-	35164000	1950.03	3.3		68 65 74 74 89 93 85 98 99 100 100 100 100 100 98 98 98 100 100 100	GPAGLLNPGAPVSPQERPPP	HCD
1	20190509_QE3_nLC3_DS_SA_PA_in_gel_pH_1_5_2h_MVG_Murin_01.mzML	F1:60210	SDALSVTLS(+79.97)PVDSLDSPRP	F1:23278	19	91	91	19	1018.49	2	42.97	-	4700800	2034.95	2.5	Phosphorylation (STY)	56 68 71 82 97 99 100 100 99 99 99 99 97 97 98 98 91 95 98	SDALSVTLS(+79.97)PVDSLDSPRP	HCD
2	20190509_QE3_nLC3_DS_SA_PA_in_gel_pH_1_5_2h_MVG_Murin_02.mzML	F2:32909	SPESEPHWDGP	F2:8774	11	91	91	11	619.26	2	18.86	-	29414000	1236.5	0.3		84 85 97 99 99 98 80 92 98 91 85	SPESEPHWDGP	HCD
2	20190509_QE3_nLC3_DS_SA_PA_in_gel_pH_1_5_2h_MVG_Murin_02.mzML	F2:41164	DLSSVFLFPPKP	F2:26721	12	91	91	12	673.873	2	47.31	-	16696000	1345.73	2.2		62 72 100 100 100 100 100 100 99 95 89 85	DLSSVFLFPPKP	HCD
2	20190509_QE3_nLC3_DS_SA_PA_in_gel_pH_1_5_2h_MVG_Murin_02.mzML	F2:66690	QSQTQLGPQPEVTPKRQVMA	F2:8084	20	91	91	20	1112.08	2	18.35	-	23517000	2222.15	0.8		94 95 96 98 98 100 100 99 95 91 96 96 98 93 91 60 62 77 95 100	QSQTQLGPQPEVTPKRQVMA	HCD
1	20190509_QE3_nLC3_DS_SA_PA_in_gel_pH_1_5_2h_MVG_Murin_01.mzML	F1:5172	RLPPPAPP	F1:5220	8	91	91	8	422.755	2	13.05	-	8754600	843.497	-0.5		79 85 98 90 85 97 100 100	RLPPPAPP	HCD
2	20190509_QE3_nLC3_DS_SA_PA_in_gel_pH_1_5_2h_MVG_Murin_02.mzML	F2:65756	SPATATNATASGALPAQPHLSP	F2:11364	22	91	91	22	1030.53	2	23.75	-	2114000	2059.03	2.1		86 71 87 95 100 100 100 100 100 100 99 97 99 100 95 63 68 95 94 80 90 100	SPATATNATASGALPAQPHLSP	HCD
2	20190509_QE3_nLC3_DS_SA_PA_in_gel_pH_1_5_2h_MVG_Murin_02.mzML	-	FTLGPQPEVVRQPGLNP	F2:14899	17	91	91	17	925.006	2	30.44	-	0	1847.99	5		79 82 99 99 95 94 95 98 98 78 68 90 91 97 98 98 99	FTLGPQPEVVRQPGLNP	HCD
1	20190509_QE3_nLC3_DS_SA_PA_in_gel_pH_1_5_2h_MVG_Murin_01.mzML	F1:27877	QLLGGGPAPVSPQERPPP	F1:13703	18	91	91	18	599.662	3	27.72	-	84928000	1795.96	3.2		62 72 88 80 80 86 94 100 100 100 100 100 98 97 97 100 100 95	QLLGGGPAPVSPQERPPP	HCD
2	20190509_QE3_nLC3_DS_SA_PA_in_gel_pH_1_5_2h_MVG_Murin_02.mzML	F2:3789	K(+42.01)KAVQSGTKKSAFRA	F2:1618	15	91	91	15	412.994	4	5.64	-	783120	1647.94	3.7	Acetylation (N-term)	92 99 100 100 98 98 94 95 99 100 100 70 51 78 99	K(+42.01)KAVQSGTKKSAFRA	HCD
2	20190509_QE3_nLC3_DS_SA_PA_in_gel_pH_1_5_2h_MVG_Murin_02.mzML	F2:53492	T(+42.01)QDVNVRGPDGFTP	F2:18722	14	91	91	14	772.873	2	36.35	-	1727600	1543.73	3	Acetylation (N-term)	85 85 89 88 98 99 99 92 67 86 95 99 100 100	T(+42.01)QDVNVRGPDGFTP	HCD
1	20190509_QE3_nLC3_DS_SA_PA_in_gel_pH_1_5_2h_MVG_Murin_01.mzML	-	APLEKTLSKKRSA	F1:1483	13	91	91	13	714.933	2	5.49	-	0	1427.85	3.1		99 100 100 100 100 100 100 99 99 68 52 76 98	APLEKTLSKKRSA	HCD
1	20190509_QE3_nLC3_DS_SA_PA_in_gel_pH_1_5_2h_MVG_Murin_01.mzML	F1:59333	A(+42.01)SVSELAC(+57.02)LYSALLLHDDEVTVTETAA	F1:32735	27	91	91	27	974.148	3	64.48	-	623970	2919.41	5.4	Acetylation (N-term); Carbamidomethylation	69 75 92 92 98 100 100 99 99 99 92 93 100 100 100 98 99 99 99 99 99 99 96 96 55 51 74	A(+42.01)SVSELAC(+57.02)LYSALLLHDDEVTVTETAA	HCD
1	20190509_QE3_nLC3_DS_SA_PA_in_gel_pH_1_5_2h_MVG_Murin_01.mzML	F1:11377	SQADLALLKLSRP	F1:17484	13	91	91	13	471.281	3	33.88	-	186670	1410.82	2.2		52 51 98 98 98 99 100 100 99 98 98 99 100	SQADLALLKLSRP	HCD
2	20190509_QE3_nLC3_DS_SA_PA_in_gel_pH_1_5_2h_MVG_Murin_02.mzML	-	TAYTATAVSLAQLGASRQP	F2:21385	19	91	91	19	953.504	2	40.36	-	0	1905	-0.7		69 63 70 82 99 100 100 100 100 100 99 98 98 96 97 88 86 94 99	TAYTATAVSLAQLGASRQP	HCD
2	20190509_QE3_nLC3_DS_SA_PA_in_gel_pH_1_5_2h_MVG_Murin_02.mzML	F2:13137	DAAKRLLN(+.98)A	F2:5118	9	91	91	9	486.78	2	13.16	-	432010	971.54	4.9	Deamidation (NQ)	88 93 99 99 76 82 92 95 98	DAAKRLLN(+.98)A	HCD
1	20190509_QE3_nLC3_DS_SA_PA_in_gel_pH_1_5_2h_MVG_Murin_01.mzML	F1:48972	P(+42.01)AQLQQSAAELARP	F1:21438	14	91	91	14	761.407	2	40.53	-	9407700	1520.79	2.8	Acetylation (N-term)	56 55 76 100 99 99 100 100 99 99 99 99 100 100	P(+42.01)AQLQQSAAELARP	HCD
1	20190509_QE3_nLC3_DS_SA_PA_in_gel_pH_1_5_2h_MVG_Murin_01.mzML	F1:22925	LN(+.98)AM(+15.99)RVLPPP	F1:14059	10	91	91	10	562.811	2	28.15	-	6387200	1123.61	1.7	Deamidation (NQ); Oxidation (M)	96 95 70 67 93 97 100 100 100 94	LN(+.98)AM(+15.99)RVLPPP	HCD
2	20190509_QE3_nLC3_DS_SA_PA_in_gel_pH_1_5_2h_MVG_Murin_02.mzML	-	SPESPEHFGP	F2:8257	10	91	91	10	542.242	2	18.52	-	0	1082.47	3.4		96 97 100 99 60 74 93 98 98 100	SPESPEHFGP	HCD
2	20190509_QE3_nLC3_DS_SA_PA_in_gel_pH_1_5_2h_MVG_Murin_02.mzML	F2:49385	APYGELTTATAVSLAQLGASRAGPLGRQPP	F2:28397	30	91	91	30	738.404	4	51.04	-	64327000	2949.57	7.1		69 56 71 80 93 93 99 97 98 100 100 100 100 100 100 100 100 99 95 94 93 95 95 94 95 66 68 96 98 95	APYGELTTATAVSLAQLGASRAGPLGRQPP	HCD
1	20190509_QE3_nLC3_DS_SA_PA_in_gel_pH_1_5_2h_MVG_Murin_01.mzML	F1:46260	GPYAELTTATAVSLAQLGASRAGPLGRQPP	F1:27863	30	91	91	30	738.402	4	51.02	-	54170000	2949.57	3.5		67 63 78 84 88 83 93 100 100 100 100 100 100 100 100 100 100 99 99 95 93 93 92 92 94 66 69 96 98 96	GPYAELTTATAVSLAQLGASRAGPLGRQPP	HCD
2	20190509_QE3_nLC3_DS_SA_PA_in_gel_pH_1_5_2h_MVG_Murin_02.mzML	F2:27922	YLAAPGHGEEYPMKVP	F2:4843	16	91	91	16	586.959	3	12.54	-	3424200	1757.84	5.7		97 97 100 100 99 98 98 96 98 99 99 96 38 52 94 99	YLAAPGHGEEYPMKVP	HCD
1	20190509_QE3_nLC3_DS_SA_PA_in_gel_pH_1_5_2h_MVG_Murin_01.mzML	F1:43493	TVASLAQLGASRVGP	F1:19682	15	91	91	15	713.906	2	37.78	-	1621800	1425.79	2.9		57 60 96 100 100 100 99 99 97 96 86 85 95 99 100	TVASLAQLGASRVGP	HCD
2	20190509_QE3_nLC3_DS_SA_PA_in_gel_pH_1_5_2h_MVG_Murin_02.mzML	-	L(+42.01)FLRVP	F2:6701	6	91	91	6	393.746	2	15.98	-	0	785.48	-3.4	Acetylation (N-term)	95 84 84 86 98 100	L(+42.01)FLRVP	HCD
1	20190509_QE3_nLC3_DS_SA_PA_in_gel_pH_1_5_2h_MVG_Murin_01.mzML	F1:19482	LN(+.98)RRDLPPP	F1:21622	9	91	91	9	539.807	2	39.57	-	490410000	1077.59	5.1	Deamidation (NQ)	93 95 79 78 86 98 100 100 92	LN(+.98)RRDLPPP	HCD
2	20190509_QE3_nLC3_DS_SA_PA_in_gel_pH_1_5_2h_MVG_Murin_02.mzML	-	G(+42.01)EGFALHKN(+.98)LAVRHLAM(+15.99)APP	F2:21788	20	91	91	20	547.791	4	40.93	-	0	2187.13	3.9	Acetylation (N-term); Deamidation (NQ); Oxidation (M)	100 100 100 100 100 100 100 99 99 99 96 73 69 90 95 90 55 63 96 99	G(+42.01)EGFALHKN(+.98)LAVRHLAM(+15.99)APP	HCD
2	20190509_QE3_nLC3_DS_SA_PA_in_gel_pH_1_5_2h_MVG_Murin_02.mzML	-	PEGFALHKDLARVHLAPMSP	F2:22238	20	91	91	20	729.393	3	41.62	-	0	2185.15	5.3		99 100 100 100 100 100 99 97 97 97 92 62 61 82 90 90 85 76 96 100	PEGFALHKDLARVHLAPMSP	HCD
1	20190509_QE3_nLC3_DS_SA_PA_in_gel_pH_1_5_2h_MVG_Murin_01.mzML	F1:7533	FPAPLEKTLSKTKRGP	F1:6545	16	91	91	16	443.264	4	15.42	-	1841900	1769.02	2.9		99 100 100 100 99 98 95 96 96 94 94 94 93 59 52 89	FPAPLEKTLSKTKRGP	HCD
2	20190509_QE3_nLC3_DS_SA_PA_in_gel_pH_1_5_2h_MVG_Murin_02.mzML	-	EGFALHKTP	F2:7658	9	91	91	9	500.27	2	17.64	-	0	998.519	7.4		73 68 88 99 98 96 98 99 100	EGFALHKTP	HCD
1	20190509_QE3_nLC3_DS_SA_PA_in_gel_pH_1_5_2h_MVG_Murin_01.mzML	F1:517	K(+42.01)ERMGP	F1:4511	6	91	91	6	380.196	2	11.7	-	195790	758.375	3.8	Acetylation (N-term)	76 93 91 96 99 91	K(+42.01)ERMGP	HCD
1	20190509_QE3_nLC3_DS_SA_PA_in_gel_pH_1_5_2h_MVG_Murin_01.mzML	F1:5752	QLGASRAGP	F1:1967	9	91	91	9	428.736	2	6.18	-	1465400	855.456	0.8		89 94 92 92 88 86 88 90 98	QLGASRAGP	HCD
2	20190509_QE3_nLC3_DS_SA_PA_in_gel_pH_1_5_2h_MVG_Murin_02.mzML	F2:35813	YATTATAVSLAELGASRAGP	F2:23141	20	91	91	20	636.336	3	42.92	-	1597300	1905.98	3.4		60 65 98 87 79 78 81 98 99 99 100 100 99 97 96 96 93 95 98 100	YATTATAVSLAELGASRAGP	HCD
2	20190509_QE3_nLC3_DS_SA_PA_in_gel_pH_1_5_2h_MVG_Murin_02.mzML	F2:10779	FPQ(+.98)GFALHKDLAAGHLHTKFP	F2:5792	21	91	91	21	467.452	5	14.38	-	14984000	2332.21	4.2	Deamidation (NQ)	99 100 100 100 100 100 100 100 100 100 99 99 96 94 89 71 43 68 68 84 99	FPQ(+.98)GFALHKDLAAGHLHTKFP	HCD
2	20190509_QE3_nLC3_DS_SA_PA_in_gel_pH_1_5_2h_MVG_Murin_02.mzML	F2:15582	A(+42.01)SAPPRWSP	F2:5368	9	90	90	9	505.759	2	13.98	-	7174900	1009.5	4.4	Acetylation (N-term)	98 96 96 96 95 63 73 99 100	A(+42.01)SAPPRWSP	HCD
2	20190509_QE3_nLC3_DS_SA_PA_in_gel_pH_1_5_2h_MVG_Murin_02.mzML	F2:9072	AAGTRSSPTKRALFRVP	F2:4790	17	90	90	17	454.515	4	11.98	-	262910000	1814.03	2.9		100 100 98 97 98 99 99 97 96 95 66 63 71 70 94 98 99	AAGTRSSPTKRALFRVP	HCD
1	20190509_QE3_nLC3_DS_SA_PA_in_gel_pH_1_5_2h_MVG_Murin_01.mzML	F1:33849	VPLN(+.98)AMARLPPP	F1:24005	12	90	90	12	638.859	2	43.98	-	2041200	1275.7	1.7	Deamidation (NQ)	99 99 100 99 69 40 93 96 99 100 100 95	VPLN(+.98)AMARLPPP	HCD
1	20190509_QE3_nLC3_DS_SA_PA_in_gel_pH_1_5_2h_MVG_Murin_01.mzML	F1:34536	VTLAQGGVLPNLQAVLLKP	F1:30582	19	90	90	19	644.397	3	58.6	-	443660	1930.16	4.7		74 71 86 86 73 76 88 97 100 98 97 99 96 97 97 99 100 99 92	VTLAQGGVLPNLQAVLLKP	HCD
1	20190509_QE3_nLC3_DS_SA_PA_in_gel_pH_1_5_2h_MVG_Murin_01.mzML	-	VPLDWRVVPPP	F1:25099	11	90	90	11	637.868	2	46.07	-	0	1273.72	3.1		98 98 99 99 96 55 67 93 100 100 91	VPLDWRVVPPP	HCD
1	20190509_QE3_nLC3_DS_SA_PA_in_gel_pH_1_5_2h_MVG_Murin_01.mzML	F1:1858	APLDRTLSKTKVAAP	F1:2021	15	90	90	15	392.735	4	6.24	-	797660	1566.91	0.7		97 96 97 89 89 93 97 97 97 98 98 89 67 62 93	APLDRTLSKTKVAAP	HCD
2	20190509_QE3_nLC3_DS_SA_PA_in_gel_pH_1_5_2h_MVG_Murin_02.mzML	F2:9296	APLEKTLSKTKGRKPAP	F2:3015	17	90	90	17	456.28	4	9.41	-	302420	1821.08	4.4		100 100 100 100 99 98 97 90 88 95 95 59 61 74 86 99 99	APLEKTLSKTKGRKPAP	HCD
2	20190509_QE3_nLC3_DS_SA_PA_in_gel_pH_1_5_2h_MVG_Murin_02.mzML	F2:35821	TAVSLAQLFQPP	F2:13910	12	90	90	12	636.359	2	28.89	-	530880	1270.69	9		70 75 100 100 99 98 97 97 68 90 94 98	TAVSLAQLFQPP	HCD
2	20190509_QE3_nLC3_DS_SA_PA_in_gel_pH_1_5_2h_MVG_Murin_02.mzML	F2:49094	QSQTQLGPQPEVTVRLSQNP	F2:6300	20	90	90	20	736.387	3	15.28	-	25370000	2206.13	2.1		92 95 96 99 99 100 100 98 92 85 93 97 98 74 54 81 79 84 95 99	QSQTQLGPQPEVTVRLSQNP	HCD
1	20190509_QE3_nLC3_DS_SA_PA_in_gel_pH_1_5_2h_MVG_Murin_01.mzML	F1:30694	VGQN(+.98)ALGMKNMA	F1:10224	12	90	90	12	617.801	2	21.39	-	1243500	1233.58	2.5	Deamidation (NQ)	94 50 61 98 99 100 98 95 96 97 97 100	VGQN(+.98)ALGMKNMA	HCD
1	20190509_QE3_nLC3_DS_SA_PA_in_gel_pH_1_5_2h_MVG_Murin_01.mzML	F1:26626	EVTPKRQVM(+15.99)A	F1:1573	10	90	90	10	587.816	2	5.62	-	2969700	1173.62	0.5	Oxidation (M)	96 98 100 98 95 61 60 98 99 100	EVTPKRQVM(+15.99)A	HCD
1	20190509_QE3_nLC3_DS_SA_PA_in_gel_pH_1_5_2h_MVG_Murin_01.mzML	F1:53317	LSADQ(+.98)LALVDVLEATA	F1:31253	16	90	90	16	815.437	2	60.13	-	1074200	1628.85	5.3	Deamidation (NQ)	78 83 100 100 100 100 100 100 100 100 99 99 99 56 54 80	LSADQ(+.98)LALVDVLEATA	HCD
1	20190509_QE3_nLC3_DS_SA_PA_in_gel_pH_1_5_2h_MVG_Murin_01.mzML	F1:33577	ATVSLAQLFQPP	F1:14131	12	90	90	12	636.359	2	28.78	-	283240	1270.69	8.5		63 70 99 100 99 98 97 97 79 91 95 98	ATVSLAQLFQPP	HCD
1	20190509_QE3_nLC3_DS_SA_PA_in_gel_pH_1_5_2h_MVG_Murin_01.mzML	F1:58899	YATTATAVSLAQLGARTAGP	F1:21749	20	90	90	20	960.514	2	40.79	-	127600	1919.01	1.2		77 62 76 74 98 100 100 100 100 99 99 99 99 97 98 90 65 88 91 96	YATTATAVSLAQLGARTAGP	HCD
1	20190509_QE3_nLC3_DS_SA_PA_in_gel_pH_1_5_2h_MVG_Murin_01.mzML	F1:61645	QFSSAVM(+15.99)ALQEAC(+57.02)EAYLVGLFEDTNLC(+57.02)ALHKA	F1:32256	32	90	90	32	1201.58	3	62.9	-	195940	3601.69	3.9	Oxidation (M); Carbamidomethylation	39 50 81 84 86 95 97 97 95 88 95 85 63 77 89 100 100 100 98 99 99 99 99 96 96 98 98 98 99 99 95 98	QFSSAVM(+15.99)ALQEAC(+57.02)EAYLVGLFEDTNLC(+57.02)ALHKA	HCD
1	20190509_QE3_nLC3_DS_SA_PA_in_gel_pH_1_5_2h_MVG_Murin_01.mzML	F1:21257	LN(+.98)AMALALPPP	F1:16970	11	90	90	11	554.812	2	32.77	-	22853000	1107.6	8.9	Deamidation (NQ)	89 92 71 62 97 96 94 99 100 100 94	LN(+.98)AMALALPPP	HCD
1	20190509_QE3_nLC3_DS_SA_PA_in_gel_pH_1_5_2h_MVG_Murin_01.mzML	-	P(+42.01)SLLQQSAAELARP	F1:21770	14	90	90	14	761.909	2	40.81	-	0	1521.81	-7.1	Acetylation (N-term)	51 52 79 98 98 98 98 98 98 99 98 98 100 100	P(+42.01)SLLQQSAAELARP	HCD
2	20190509_QE3_nLC3_DS_SA_PA_in_gel_pH_1_5_2h_MVG_Murin_02.mzML	F2:68065	GPLASN(+.98)SVTLSPVN(+.98)SLDSVSVAPTTGPPSP	F2:28422	30	90	90	30	1425.72	2	51.46	-	5497800	2849.42	0.4	Deamidation (NQ)	54 50 71 73 71 77 92 100 100 100 100 97 94 98 97 96 98 98 99 99 97 96 94 96 95 92 78 98 100 100	GPLASN(+.98)SVTLSPVN(+.98)SLDSVSVAPTTGPPSP	HCD
1	20190509_QE3_nLC3_DS_SA_PA_in_gel_pH_1_5_2h_MVG_Murin_01.mzML	F1:37278	FGVEQDVDM(+15.99)VFAKVHVAP	F1:30841	18	90	90	18	668.669	3	59.09	-	974810	2002.98	0.9	Oxidation (M)	99 100 100 100 99 100 100 100 100 100 100 99 98 56 33 55 92 96	FGVEQDVDM(+15.99)VFAKVHVAP	HCD
1	20190509_QE3_nLC3_DS_SA_PA_in_gel_pH_1_5_2h_MVG_Murin_01.mzML	F1:20609	LN(+.98)MSARLPPP	F1:16890	10	90	90	10	548.794	2	33.1	-	219090000	1095.57	-0.8	Deamidation (NQ)	98 96 49 68 99 100 100 100 100 95	LN(+.98)MSARLPPP	HCD
2	20190509_QE3_nLC3_DS_SA_PA_in_gel_pH_1_5_2h_MVG_Murin_02.mzML	F2:63907	YATTATAVSLAELGGRTAGP	F2:23139	20	90	90	20	954	2	42.94	-	704250	1905.98	3.1		66 68 86 98 100 100 100 100 100 100 99 99 97 96 57 62 94 94 94 96	YATTATAVSLAELGGRTAGP	HCD
1	20190509_QE3_nLC3_DS_SA_PA_in_gel_pH_1_5_2h_MVG_Murin_01.mzML	F1:37607	T(+42.01)NRPPPYLAAPGHGEEYP	F1:12381	18	90	90	18	669.992	3	25.35	-	225620000	2006.95	3.2	Acetylation (N-term)	81 45 80 92 92 89 99 100 100 100 99 99 80 75 92 99 100 100	T(+42.01)NRPPPYLAAPGHGEEYP	HCD
1	20190509_QE3_nLC3_DS_SA_PA_in_gel_pH_1_5_2h_MVG_Murin_01.mzML	F1:20609	LDM(+15.99)AARLPPP	F1:17240	10	90	90	10	548.794	2	33.1	-	219090000	1095.57	-0.8	Oxidation (M)	97 97 55 60 99 100 100 100 100 94	LDM(+15.99)AARLPPP	HCD
1	20190509_QE3_nLC3_DS_SA_PA_in_gel_pH_1_5_2h_MVG_Murin_01.mzML	F1:57164	GPLADSSVTLSPVDSLDSPRFSPGPVP	F1:29787	27	90	90	27	898.797	3	56.39	-	16663000	2693.35	5.6		59 55 74 79 89 86 89 89 92 94 94 95 96 95 95 98 99 99 95 94 91 90 92 99 100 100 93	GPLADSSVTLSPVDSLDSPRFSPGPVP	HCD
2	20190509_QE3_nLC3_DS_SA_PA_in_gel_pH_1_5_2h_MVG_Murin_02.mzML	F2:21256	STALLLAARLA	F2:22673	11	90	90	11	550.347	2	42.3	-	2909900	1098.68	2.6		77 83 100 100 100 100 98 98 95 78 62	STALLLAARLA	HCD
1	20190509_QE3_nLC3_DS_SA_PA_in_gel_pH_1_5_2h_MVG_Murin_01.mzML	F1:20330	V(+42.01)VPLRAMAPP	F1:27925	10	90	90	10	546.817	2	50.1	-	96913000	1091.62	2	Acetylation (N-term)	85 90 99 99 97 94 69 85 89 94	V(+42.01)VPLRAMAPP	HCD
1	20190509_QE3_nLC3_DS_SA_PA_in_gel_pH_1_5_2h_MVG_Murin_01.mzML	F1:32631	SPESPEHMSASP	F1:6016	12	90	90	12	628.268	2	11.33	-	88534000	1254.52	1.6		91 90 99 98 96 99 89 60 65 94 100 100	SPESPEHMSASP	HCD
1	20190509_QE3_nLC3_DS_SA_PA_in_gel_pH_1_5_2h_MVG_Murin_01.mzML	F1:60945	LELESFYQ(+.98)GEN(+.98)FSEKFVP	F1:28413	18	90	90	18	1083.01	2	52.32	-	221550	2163.99	3.7	Deamidation (NQ)	70 75 73 99 100 100 100 100 97 98 98 98 97 98 56 65 97 98	LELESFYQ(+.98)GEN(+.98)FSEKFVP	HCD
2	20190509_QE3_nLC3_DS_SA_PA_in_gel_pH_1_5_2h_MVG_Murin_02.mzML	-	YGQALHKDLAAGWALAPRPP	F2:3606	20	90	90	20	427.231	5	10.32	-	0	2131.13	-6.9		61 54 65 99 99 99 99 99 99 100 99 99 98 97 97 79 68 90 100 100	YGQALHKDLAAGWALAPRPP	HCD
2	20190509_QE3_nLC3_DS_SA_PA_in_gel_pH_1_5_2h_MVG_Murin_02.mzML	-	FSTTATAVSLAQLGARTAGP	F2:21821	20	90	90	20	960.511	2	40.97	-	0	1919.01	-2		59 60 81 93 100 100 100 100 100 99 99 99 98 97 98 92 57 86 88 94	FSTTATAVSLAQLGARTAGP	HCD
2	20190509_QE3_nLC3_DS_SA_PA_in_gel_pH_1_5_2h_MVG_Murin_02.mzML	F2:18533	GVSSTFRPGGP	F2:6032	11	90	90	11	531.273	2	14.95	-	199850	1060.53	1.4		62 76 99 99 99 98 98 93 92 88 86	GVSSTFRPGGP	HCD
1	20190509_QE3_nLC3_DS_SA_PA_in_gel_pH_1_5_2h_MVG_Murin_01.mzML	F1:20463	LDWWALPPP	F1:14057	9	90	90	9	547.787	2	28.68	-	8328200	1093.56	-0.7		98 99 83 68 70 99 100 100 94	LDWWALPPP	HCD
1	20190509_QE3_nLC3_DS_SA_PA_in_gel_pH_1_5_2h_MVG_Murin_01.mzML	-	PQ(+.98)GFALHKDLARVHLPAMSP	F1:22909	20	90	90	20	547.298	4	42.55	-	0	2185.15	6.6	Deamidation (NQ)	100 100 100 100 100 100 100 100 100 100 97 70 65 85 93 90 90 43 70 98	PQ(+.98)GFALHKDLARVHLPAMSP	HCD
1	20190509_QE3_nLC3_DS_SA_PA_in_gel_pH_1_5_2h_MVG_Murin_01.mzML	-	FPVSLAQLGASRAGP	F1:21055	15	90	90	15	735.912	2	39.78	-	0	1469.8	7.1		43 35 96 98 99 99 98 99 98 98 96 95 99 99 99	FPVSLAQLGASRAGP	HCD
1	20190509_QE3_nLC3_DS_SA_PA_in_gel_pH_1_5_2h_MVG_Murin_01.mzML	F1:59201	LFAGLFALNQ(+.98)AVESSSKGP	F1:30832	19	90	90	19	969.005	2	59.04	-	51884	1935.99	1	Deamidation (NQ)	67 63 74 99 100 100 100 100 99 99 99 99 100 99 79 63 69 98 99	LFAGLFALNQ(+.98)AVESSSKGP	HCD
1	20190509_QE3_nLC3_DS_SA_PA_in_gel_pH_1_5_2h_MVG_Murin_01.mzML	F1:43027	M(+42.01)(+15.99)N(+.98)YEKDDDQVP	F1:5782	11	90	90	11	706.78	2	13.39	-	23268000	1411.54	1.1	Acetylation (N-term); Oxidation (M); Deamidation (NQ)	90 85 90 88 89 90 95 95 88 93 84	M(+42.01)(+15.99)N(+.98)YEKDDDQVP	HCD

## Sheet: N3ICD_Trypsin_de_novo
Fraction	Source File	Feature	Peptide	Scan	Tag Length	Denovo Score	ALC (%)	length	m/z	z	RT	Predict RT	Area	Mass	ppm	PTM	local confidence (%)	tag (>=0%)	mode
1	20190327_QE3_nLC5_GF_N3_Trypsin_1.mzML	F1:45749	C(+57.02)C(+57.02)AADN(+.98)KEAC(+57.02)FAVEGPK	F1:10476	17	99	99	17	643.271	3	17.35	17.37	9792200	1926.79	0.8	Carbamidomethylation; Deamidation (NQ)	100 100 100 100 100 100 100 100 100 100 100 99 99 100 99 100 100	C(+57.02)C(+57.02)AADN(+.98)KEAC(+57.02)FAVEGPK	HCD
1	20190327_QE3_nLC5_GF_N3_Trypsin_1.mzML	F1:49814	VEELLASHAN(+.98)VNAVN(+.98)ELGK	F1:23202	19	99	99	19	670.346	3	34.69	34.6	12481000	2008.01	1.7	Deamidation (NQ)	98 100 100 100 100 100 100 100 100 100 100 100 99 100 100 100 100 100 100	VEELLASHAN(+.98)VNAVN(+.98)ELGK	HCD
1	20190327_QE3_nLC5_GF_N3_Trypsin_1.mzML	F1:93228	N(+.98)GANKDMQN(+.98)SKEETPLFLAAR	F1:19347	21	99	99	21	1168.56	2	29.56	29.45	84268000	2335.11	1.3	Deamidation (NQ)	100 99 99 100 100 100 100 100 100 100 100 100 100 100 98 99 99 100 100 100 100	N(+.98)GANKDMQN(+.98)SKEETPLFLAAR	HCD
1	20190327_QE3_nLC5_GF_N3_Trypsin_1.mzML	F1:67725	MKETAENYLGHTAK	F1:5293	14	99	99	14	796.892	2	10.38	10.39	12359000	1591.77	2.2		98 100 100 100 100 100 99 100 100 100 100 100 100 100	MKETAENYLGHTAK	HCD
2	20190327_QE3_nLC5_GF_N3_Trypsin_2.mzML	F2:42644	MADGSTALLLAAR	F2:24492	13	99	99	13	645.35	2	37.87	36.35	660330000	1288.68	3.4		97 99 100 100 100 99 99 100 100 100 100 100 100	MADGSTALLLAAR	HCD
2	20190327_QE3_nLC5_GF_N3_Trypsin_2.mzML	F2:43783	M(+15.99)ADGSTALLLAAR	F2:20361	13	99	99	13	653.346	2	30.11	30.65	329850000	1304.68	1	Oxidation (M)	98 99 100 100 100 99 99 99 100 99 99 100 100	M(+15.99)ADGSTALLLAAR	HCD
1	20190327_QE3_nLC5_GF_N3_Trypsin_1.mzML	F1:92385	SPSGPHGLGPLLC(+57.02)PPGAFLPGLK	F1:39440	23	99	99	23	1135.11	2	56.65	57.01	414140000	2268.21	2.7	Carbamidomethylation	99 99 100 100 100 100 100 100 100 99 100 100 100 100 99 98 99 100 100 99 99 98 98	SPSGPHGLGPLLC(+57.02)PPGAFLPGLK	HCD
2	20190327_QE3_nLC5_GF_N3_Trypsin_2.mzML	F2:72332	LPVGGFAELLGSNGQPK	F2:33295	17	99	99	17	842.46	2	48.42	48.36	1766500	1682.9	3.2		99 100 100 100 100 100 100 100 100 100 99 99 99 99 99 98 95	LPVGGFAELLGSNGQPK	HCD
2	20190327_QE3_nLC5_GF_N3_Trypsin_2.mzML	F2:29758	LLNTVEETTK	F2:7549	10	99	99	10	574.315	2	13.4	13.41	30233000	1146.61	2.4		100 100 99 99 99 100 99 99 100 100	LLNTVEETTK	HCD
2	20190327_QE3_nLC5_GF_N3_Trypsin_2.mzML	F2:11514	KLVTDLTK	F2:5117	8	99	99	8	459.288	2	10.03	10.01	11711000	916.559	2.4		99 100 99 98 98 99 100 100	KLVTDLTK	HCD
2	20190327_QE3_nLC5_GF_N3_Trypsin_2.mzML	-	LAVEGMVQ(+.98)ELLASHADVNAVDELGK	F2:51165	25	99	99	25	870.447	3	73.14	73.5	0	2608.31	5.6	Deamidation (NQ)	97 97 100 100 100 100 100 100 100 100 100 100 100 100 100 100 100 100 100 100 100 100 100 100 100	LAVEGMVQ(+.98)ELLASHADVNAVDELGK	HCD
2	20190327_QE3_nLC5_GF_N3_Trypsin_2.mzML	-	LPVEGMVEQ(+.98)LLASHAN(+.98)VNAVN(+.98)ELGK	F2:48788	25	99	99	25	879.118	3	69.8	69.92	0	2634.32	3.9	Deamidation (NQ)	98 98 100 100 100 100 100 100 100 100 100 100 100 99 99 98 98 98 98 99 100 100 100 100 100	LPVEGMVEQ(+.98)LLASHAN(+.98)VNAVN(+.98)ELGK	HCD
2	20190327_QE3_nLC5_GF_N3_Trypsin_2.mzML	F2:94606	NGANKN(+.98)M(+15.99)QN(+.98)SKQ(+.98)Q(+.98)TPLFLAAR	F2:14021	21	99	99	21	1176.07	2	22.15	22.16	196950000	2350.12	1.8	Deamidation (NQ); Oxidation (M)	98 98 99 99 99 100 99 99 99 99 99 100 100 100 98 98 99 99 100 100 100	NGANKN(+.98)M(+15.99)QN(+.98)SKQ(+.98)Q(+.98)TPLFLAAR	HCD
1	20190327_QE3_nLC5_GF_N3_Trypsin_1.mzML	F1:49933	ASNGN(+.98)AWVEAHGK	F1:4887	13	99	99	13	671.314	2	9.84	9.76	15984000	1340.61	2.4	Deamidation (NQ)	97 99 99 100 100 100 100 100 100 100 100 100 97	ASNGN(+.98)AWVEAHGK	HCD
2	20190327_QE3_nLC5_GF_N3_Trypsin_2.mzML	F2:94280	N(+.98)GANKN(+.98)MQN(+.98)SKEETPLFLAAR	F2:18788	21	99	99	21	1168.57	2	28.67	28.92	81293000	2335.11	2.1	Deamidation (NQ)	100 99 99 100 100 100 100 100 100 100 100 100 100 100 99 99 99 100 100 100 100	N(+.98)GANKN(+.98)MQN(+.98)SKEETPLFLAAR	HCD
2	20190327_QE3_nLC5_GF_N3_Trypsin_2.mzML	F2:42644	MAN(+.98)GSTALLLAAR	F2:24862	13	99	99	13	645.35	2	37.87	37.03	660330000	1288.68	3.4	Deamidation (NQ)	97 100 100 100 100 99 99 99 100 100 100 100 100	MAN(+.98)GSTALLLAAR	HCD
1	20190327_QE3_nLC5_GF_N3_Trypsin_1.mzML	F1:32085	KETALVELLK	F1:21032	10	99	99	10	572.354	2	31.87	31.55	27596000	1142.69	2.2		97 99 100 100 100 100 100 100 100 100	KETALVELLK	HCD
2	20190327_QE3_nLC5_GF_N3_Trypsin_2.mzML	F2:64656	SSQDHVDQ(+.98)EVFKR	F2:5568	13	99	99	13	788.376	2	10.65	10.68	10563000	1574.73	2.9	Deamidation (NQ)	100 98 95 100 100 100 100 100 100 100 99 99 100	SSQDHVDQ(+.98)EVFKR	HCD
2	20190327_QE3_nLC5_GF_N3_Trypsin_2.mzML	F2:80872	LN(+.98)KSQLHN(+.98)LVLVGGSTR	F2:16942	17	99	99	17	919.511	2	26.13	25.91	25912000	1837.01	1	Deamidation (NQ)	98 100 100 100 100 100 100 100 100 100 100 100 99 97 97 98 100	LN(+.98)KSQLHN(+.98)LVLVGGSTR	HCD
2	20190327_QE3_nLC5_GF_N3_Trypsin_2.mzML	F2:81279	DMQ(+.98)N(+.98)SKEETPLFLAAR	F2:24169	16	99	99	16	926.446	2	35.94	36.13	22437000	1850.87	2.4	Deamidation (NQ)	99 98 99 100 100 100 100 100 100 99 99 99 99 100 100 100	DMQ(+.98)N(+.98)SKEETPLFLAAR	HCD
1	20190327_QE3_nLC5_GF_N3_Trypsin_1.mzML	F1:93195	NGANKN(+.98)MQN(+.98)SKEQ(+.98)TPLFLAAR	F1:17369	21	99	99	21	1168.07	2	26.51	26.51	151270000	2334.13	2.8	Deamidation (NQ)	99 99 99 100 100 100 100 100 100 100 99 100 100 100 99 99 99 100 100 100 100	NGANKN(+.98)MQN(+.98)SKEQ(+.98)TPLFLAAR	HCD
1	20190327_QE3_nLC5_GF_N3_Trypsin_1.mzML	F1:28652	KN(+.98)LGQ(+.98)Q(+.98)HFK	F1:6358	9	99	99	9	551.781	2	11.88	11.69	49604000	1101.55	1.6	Deamidation (NQ)	98 99 100 98 99 100 100 100 100	KN(+.98)LGQ(+.98)Q(+.98)HFK	HCD
2	20190327_QE3_nLC5_GF_N3_Trypsin_2.mzML	F2:56385	FSGSGSGTN(+.98)FTLKR	F2:10055	14	99	98	14	730.364	2	16.73	16.7	3999700	1458.71	2.6	Deamidation (NQ)	98 100 100 100 100 100 99 99 99 99 99 99 98 96	FSGSGSGTN(+.98)FTLKR	HCD
1	20190327_QE3_nLC5_GF_N3_Trypsin_1.mzML	F1:47162	M(+15.99)AN(+.98)GSTALLLAAR	F1:21695	13	99	99	13	653.345	2	32.66	32.43	1158300000	1304.68	-0.1	Oxidation (M); Deamidation (NQ)	97 99 100 100 100 99 99 100 100 99 100 100 100	M(+15.99)AN(+.98)GSTALLLAAR	HCD
1	20190327_QE3_nLC5_GF_N3_Trypsin_1.mzML	F1:62271	AGDTHLGGEN(+.98)FDNR	F1:7525	14	99	98	14	752.328	2	13.4	13.4	7056000	1502.64	2	Deamidation (NQ)	96 96 99 100 100 100 100 98 99 99 99 99 99 100	AGDTHLGGEN(+.98)FDNR	HCD
2	20190327_QE3_nLC5_GF_N3_Trypsin_2.mzML	F2:30599	AN(+.98)GSTALLLAAR	F2:21267	12	99	98	12	579.829	2	32.1	31.97	11291000	1157.64	2.2	Deamidation (NQ)	94 99 100 100 100 100 100 100 100 99 99 95	AN(+.98)GSTALLLAAR	HCD
2	20190327_QE3_nLC5_GF_N3_Trypsin_2.mzML	F2:91706	TPLHTAVTADAQGVFQLLLR	F2:43076	20	99	98	20	1076.1	2	62.67	61.94	360750000	2150.18	3.6		99 99 100 100 100 100 100 100 100 100 100 99 97 97 97 97 99 99 97 95	TPLHTAVTADAQGVFQLLLR	HCD
2	20190327_QE3_nLC5_GF_N3_Trypsin_2.mzML	-	LAVEGMVEELLASHADVNAVDELGK	F2:49358	25	99	99	25	870.447	3	70.6	70.79	0	2608.31	4.9		98 97 99 100 100 99 99 99 98 99 100 100 100 99 99 99 99 96 97 99 100 100 99 100 100	LAVEGMVEELLASHADVNAVDELGK	HCD
1	20190327_QE3_nLC5_GF_N3_Trypsin_1.mzML	F1:32694	LGLEN(+.98)FESLK	F1:31290	10	99	98	10	575.805	2	45.73	45.78	3516500	1149.59	2.5	Deamidation (NQ)	97 98 99 100 99 99 99 98 100 100	LGLEN(+.98)FESLK	HCD
2	20190327_QE3_nLC5_GF_N3_Trypsin_2.mzML	F2:33685	LVNELTEFVK	F2:28639	10	99	98	10	596.336	2	42.13	42.14	30573000	1190.65	2.4		98 99 98 99 99 99 99 98 99 100	LVNELTEFVK	HCD
1	20190327_QE3_nLC5_GF_N3_Trypsin_1.mzML	F1:84907	QDGVLNSWTN(+.98)QN(+.98)SKN(+.98)STYSM(+15.99)SSTLTLTKDEYQ(+.98)R	F1:26133	33	99	98	33	954.937	4	37.16	38.69	383930000	3815.7	6.4	Deamidation (NQ); Oxidation (M)	87 88 93 99 100 100 100 100 100 100 100 100 99 99 100 100 100 100 100 100 100 100 100 100 100 100 100 100 100 100 99 100 99	QDGVLNSWTN(+.98)QN(+.98)SKN(+.98)STYSM(+15.99)SSTLTLTKDEYQ(+.98)R	HCD
2	20190327_QE3_nLC5_GF_N3_Trypsin_2.mzML	F2:81250	N(+.98)MQN(+.98)SKEETPLFLAAR	F2:23378	16	99	98	16	925.953	2	34.55	34.93	1200100000	1849.89	1.6	Deamidation (NQ)	96 96 99 100 100 100 100 100 100 97 97 99 99 100 100 100	N(+.98)MQN(+.98)SKEETPLFLAAR	HCD
2	20190327_QE3_nLC5_GF_N3_Trypsin_2.mzML	F2:65639	QDGVLNSWTDQN(+.98)SK	F2:17032	14	99	98	14	796.865	2	26.22	26.17	283940000	1591.71	2.4	Deamidation (NQ)	93 97 97 99 100 100 100 100 99 99 97 99 100 100	QDGVLNSWTDQN(+.98)SK	HCD
2	20190327_QE3_nLC5_GF_N3_Trypsin_2.mzML	-	LAVEGMVQ(+.98)ELLASHAN(+.98)VNAVN(+.98)ELGK	F2:51506	25	99	99	25	870.447	3	73.65	73.17	0	2608.31	5.1	Deamidation (NQ)	97 97 99 100 100 99 99 99 99 100 100 100 100 100 100 100 100 99 100 100 100 100 100 100 100	LAVEGMVQ(+.98)ELLASHAN(+.98)VNAVN(+.98)ELGK	HCD
1	20190327_QE3_nLC5_GF_N3_Trypsin_1.mzML	F1:43181	YTSLQQ(+.98)EAQGK	F1:5636	11	99	98	11	627.306	2	10.84	10.81	867820	1252.59	2.4	Deamidation (NQ)	98 99 99 99 98 99 99 98 97 98 99	YTSLQQ(+.98)EAQGK	HCD
1	20190327_QE3_nLC5_GF_N3_Trypsin_1.mzML	-	LAVEGM(+15.99)VQ(+.98)ELLASHADVNAVN(+.98)ELGK	F1:41267	25	99	98	25	875.776	3	59.44	59.37	0	2624.3	1.8	Oxidation (M); Deamidation (NQ)	87 86 99 100 100 100 100 100 100 100 100 100 100 100 100 100 100 100 100 100 100 100 100 100 100	LAVEGM(+15.99)VQ(+.98)ELLASHADVNAVN(+.98)ELGK	HCD
1	20190327_QE3_nLC5_GF_N3_Trypsin_1.mzML	F1:71718	LLASHADVNAVN(+.98)Q(+.98)LGK	F1:16467	16	99	99	16	826.437	2	25.5	25.64	1169300	1650.86	1.4	Deamidation (NQ)	98 97 100 100 100 100 100 99 98 99 99 99 99 99 100 100	LLASHADVNAVN(+.98)Q(+.98)LGK	HCD
1	20190327_QE3_nLC5_GF_N3_Trypsin_1.mzML	F1:93229	N(+.98)GANKN(+.98)MQN(+.98)SKQ(+.98)ETPLFLAAR	F1:20099	21	99	99	21	1168.56	2	30.54	30.16	292460000	2335.11	1.5	Deamidation (NQ)	100 99 99 99 100 100 99 99 100 99 99 100 100 100 98 99 99 100 100 100 100	N(+.98)GANKN(+.98)MQN(+.98)SKQ(+.98)ETPLFLAAR	HCD
2	20190327_QE3_nLC5_GF_N3_Trypsin_2.mzML	F2:39075	TPEVDN(+.98)Q(+.98)ALEK	F2:8262	11	99	99	11	623.297	2	14.32	14.15	3039300	1244.58	2.2	Deamidation (NQ)	98 99 100 100 100 98 97 98 99 100 100	TPEVDN(+.98)Q(+.98)ALEK	HCD
2	20190327_QE3_nLC5_GF_N3_Trypsin_2.mzML	F2:80717	LN(+.98)KLAC(+57.02)LQVDTTMVAR	F2:22736	16	99	98	16	917.482	2	34.07	33.98	547180000	1832.95	0.8	Deamidation (NQ); Carbamidomethylation	98 99 100 100 100 100 100 100 100 100 99 96 91 96 98 100	LN(+.98)KLAC(+57.02)LQVDTTMVAR	HCD
2	20190327_QE3_nLC5_GF_N3_Trypsin_2.mzML	F2:87891	VTC(+57.02)VVVDLSKDDQ(+.98)PVQFSWFVN(+.98)N(+.98)VQ(+.98)VHTAQTQPR	F2:45995	34	99	99	34	987.232	4	66.9	66.25	363100000	3944.89	2.2	Carbamidomethylation; Deamidation (NQ)	94 94 97 99 100 100 100 100 100 100 99 100 97 92 100 100 100 100 100 100 100 100 100 100 100 100 100 100 100 100 100 100 100 100	VTC(+57.02)VVVDLSKDDQ(+.98)PVQFSWFVN(+.98)N(+.98)VQ(+.98)VHTAQTQPR	HCD
2	20190327_QE3_nLC5_GF_N3_Trypsin_2.mzML	-	LAVEGMVEELLASHADVNAVDQ(+.98)LGK	F2:50437	25	99	98	25	870.447	3	72.12	71.91	0	2608.31	5	Deamidation (NQ)	86 85 100 100 100 100 100 100 100 100 100 100 100 100 100 100 100 100 100 100 100 100 100 100 100	LAVEGMVEELLASHADVNAVDQ(+.98)LGK	HCD
2	20190327_QE3_nLC5_GF_N3_Trypsin_2.mzML	F2:76071	LAVEGM(+15.99)VQ(+.98)ELLASHADVNAVDELGK	F2:40332	25	99	98	25	875.777	3	57.04	57.93	6697700000	2624.3	3.1	Oxidation (M); Deamidation (NQ)	86 86 99 100 100 100 100 100 100 100 100 100 100 100 100 100 100 100 100 100 100 100 100 100 100	LAVEGM(+15.99)VQ(+.98)ELLASHADVNAVDELGK	HCD
2	20190327_QE3_nLC5_GF_N3_Trypsin_2.mzML	F2:62451	LGEYGFQNELLVR	F2:28714	13	99	98	13	769.405	2	41.67	42.09	210450000	1536.79	1		95 94 99 100 100 100 99 97 99 99 99 99 99	LGEYGFQNELLVR	HCD
1	20190327_QE3_nLC5_GF_N3_Trypsin_1.mzML	F1:27223	VFN(+.98)ALMNFK	F1:29231	9	99	99	9	542.779	2	42.9	42.64	3353000	1083.54	0.8	Deamidation (NQ)	98 99 100 100 100 98 99 100 100	VFN(+.98)ALMNFK	HCD
1	20190327_QE3_nLC5_GF_N3_Trypsin_1.mzML	F1:20853	ETALVQ(+.98)LLK	F1:29015	9	99	98	9	508.307	2	42.75	42.6	67636000	1014.6	3.1	Deamidation (NQ)	95 97 99 99 99 98 99 100 100	ETALVQ(+.98)LLK	HCD
1	20190327_QE3_nLC5_GF_N3_Trypsin_1.mzML	F1:39007	VVSGAYDFMVK	F1:21623	11	99	98	11	608.309	2	32.57	32.36	5977300	1214.6	1.7		100 99 99 97 97 98 99 99 98 100 100	VVSGAYDFMVK	HCD
1	20190327_QE3_nLC5_GF_N3_Trypsin_1.mzML	F1:60810	LGQ(+.98)YGFQNALLVR	F1:31215	13	99	98	13	740.404	2	44.23	45.56	12278000000	1478.79	3	Deamidation (NQ)	95 93 98 100 100 100 99 98 99 99 100 100 100	LGQ(+.98)YGFQNALLVR	HCD
2	20190327_QE3_nLC5_GF_N3_Trypsin_2.mzML	F2:50356	VPALLENQVEER	F2:17461	12	99	98	12	698.876	2	27.03	26.98	124240000	1395.74	1.6		100 100 100 100 100 99 98 98 98 99 99 98	VPALLENQVEER	HCD
2	20190327_QE3_nLC5_GF_N3_Trypsin_2.mzML	F2:22029	TSLTVAN(+.98)KLEDQKK	F2:6800	14	99	98	14	525.959	3	12.39	12.14	76493000	1574.85	2	Deamidation (NQ)	95 99 100 100 100 99 98 99 99 100 99 97 99 100	TSLTVAN(+.98)KLEDQKK	HCD
1	20190327_QE3_nLC5_GF_N3_Trypsin_1.mzML	F1:52486	FLGSFLYEYSR	F1:35242	11	99	98	11	691.344	2	51.2	51.51	8846300	1380.67	2		98 99 99 99 99 99 99 100 97 98 100	FLGSFLYEYSR	HCD
1	20190327_QE3_nLC5_GF_N3_Trypsin_1.mzML	F1:82855	N(+.98)M(+15.99)QN(+.98)SKEETPLFLAAR	F1:21208	16	99	99	16	933.951	2	32.1	31.63	310450000	1865.88	2.5	Deamidation (NQ); Oxidation (M)	98 99 99 100 100 100 100 100 100 98 98 99 100 100 100 100	N(+.98)M(+15.99)QN(+.98)SKEETPLFLAAR	HCD
2	20190327_QE3_nLC5_GF_N3_Trypsin_2.mzML	F2:90481	SGPHGLGPLLC(+57.02)PPGAFLPGLK	F2:38997	21	99	98	21	1043.07	2	56.28	56.11	2946100	2084.12	3.8	Carbamidomethylation	95 97 98 99 99 100 100 99 100 100 100 100 98 94 97 100 100 99 98 98 97	SGPHGLGPLLC(+57.02)PPGAFLPGLK	HCD
2	20190327_QE3_nLC5_GF_N3_Trypsin_2.mzML	F2:23282	C(+57.02)C(+57.02)SGSLVER	F2:3167	9	99	99	9	534.235	2	7.38	7.25	3260600	1066.45	2.2	Carbamidomethylation	100 100 100 99 98 99 99 99 99	C(+57.02)C(+57.02)SGSLVER	HCD
1	20190327_QE3_nLC5_GF_N3_Trypsin_1.mzML	F1:9340	TALVELLK	F1:25534	8	99	98	8	443.785	2	37.93	37.72	10416000	885.553	1.5		96 98 99 99 99 99 100 100	TALVELLK	HCD
2	20190327_QE3_nLC5_GF_N3_Trypsin_2.mzML	F2:60033	AGN(+.98)THLGGEN(+.98)FN(+.98)NR	F2:6792	14	99	98	14	752.327	2	12.3	12.37	8668000	1502.64	0.6	Deamidation (NQ)	95 94 98 100 100 100 100 98 99 99 99 98 99 100	AGN(+.98)THLGGEN(+.98)FN(+.98)NR	HCD
2	20190327_QE3_nLC5_GF_N3_Trypsin_2.mzML	-	LAVEGMVEELLASHAN(+.98)VNAVN(+.98)Q(+.98)LGK	F2:49722	25	99	98	25	870.447	3	71.1	71.34	0	2608.31	5	Deamidation (NQ)	86 85 99 100 100 99 100 100 100 100 100 100 100 100 100 100 100 100 100 100 100 100 100 100 100	LAVEGMVEELLASHAN(+.98)VNAVN(+.98)Q(+.98)LGK	HCD
2	20190327_QE3_nLC5_GF_N3_Trypsin_2.mzML	F2:2501	TGASVLNK	F2:2498	8	99	98	8	395.228	2	6.49	6.46	3812600	788.439	3.1		97 98 99 98 98 99 99 100	TGASVLNK	HCD
1	20190327_QE3_nLC5_GF_N3_Trypsin_1.mzML	F1:84907	QN(+.98)GVLNSWTN(+.98)QN(+.98)SKDSTYSM(+15.99)SSTLTLTKN(+.98)EYER	F1:25763	33	99	98	33	954.937	4	37.16	38.32	383930000	3815.7	6.4	Deamidation (NQ); Oxidation (M)	88 90 94 98 100 100 100 100 100 98 97 100 100 100 100 100 100 100 100 100 100 100 100 100 100 100 100 100 100 100 99 99 99	QN(+.98)GVLNSWTN(+.98)QN(+.98)SKDSTYSM(+15.99)SSTLTLTKN(+.98)EYER	HCD
2	20190327_QE3_nLC5_GF_N3_Trypsin_2.mzML	-	LPVEGMVEELLASHADVNAVN(+.98)ELGK	F2:49519	25	99	98	25	879.118	3	70.82	71.22	0	2634.32	4	Deamidation (NQ)	97 96 100 100 100 99 99 99 99 99 100 100 100 99 99 99 99 97 97 98 99 100 99 99 100	LPVEGMVEELLASHADVNAVN(+.98)ELGK	HCD
2	20190327_QE3_nLC5_GF_N3_Trypsin_2.mzML	F2:92763	DSTYSMSSTLTLTKN(+.98)EYQ(+.98)R	F2:22756	19	99	98	19	1114.01	2	33.77	34	73309000	2226	2	Deamidation (NQ)	98 97 92 96 100 100 100 100 100 100 100 100 99 99 99 99 96 96 96	DSTYSMSSTLTLTKN(+.98)EYQ(+.98)R	HCD
2	20190327_QE3_nLC5_GF_N3_Trypsin_2.mzML	F2:77817	KFGYVN(+.98)FQ(+.98)SAEN(+.98)LEK	F2:25268	15	99	99	15	888.928	2	37.43	37.84	1787300	1775.83	8.7	Deamidation (NQ)	99 98 98 99 100 100 100 100 100 100 100 99 99 100 100	KFGYVN(+.98)FQ(+.98)SAEN(+.98)LEK	HCD
2	20190327_QE3_nLC5_GF_N3_Trypsin_2.mzML	F2:84549	QN(+.98)GVLNSWTN(+.98)QDSKN(+.98)STYSM(+15.99)SSTLTLTKN(+.98)EYER	F2:25051	33	99	98	33	954.933	4	37.04	36.89	206010000	3815.7	2.4	Deamidation (NQ); Oxidation (M)	93 94 88 96 100 97 97 100 100 100 100 100 100 100 100 100 100 100 100 100 100 100 100 100 100 100 100 100 100 100 97 99 97	QN(+.98)GVLNSWTN(+.98)QDSKN(+.98)STYSM(+15.99)SSTLTLTKN(+.98)EYER	HCD
1	20190327_QE3_nLC5_GF_N3_Trypsin_1.mzML	-	LVNELTEFAK	F1:23921	10	99	98	10	582.32	2	35.65	35.57	0	1162.62	2.1		99 99 99 100 99 99 99 99 98 94	LVNELTEFAK	HCD
2	20190327_QE3_nLC5_GF_N3_Trypsin_2.mzML	-	QN(+.98)GVLNSWTDQN(+.98)SKN(+.98)STYSMSSTLTLTKN(+.98)EQ(+.98)YR	F2:30532	33	99	98	33	950.935	4	44.59	44.7	0	3799.7	2.9	Deamidation (NQ)	96 97 92 96 98 100 100 100 100 100 99 99 99 99 100 100 99 99 100 99 100 100 100 100 100 100 100 100 99 99 94 92 97	QN(+.98)GVLNSWTDQN(+.98)SKN(+.98)STYSMSSTLTLTKN(+.98)EQ(+.98)YR	HCD
1	20190327_QE3_nLC5_GF_N3_Trypsin_1.mzML	F1:58035	KDQ(+.98)NKVN(+.98)GMNAPK	F1:1928	13	99	98	13	723.358	2	5.83	5.8	6516000	1444.7	2.1	Deamidation (NQ)	97 98 98 98 99 100 100 98 95 98 100 100 98	KDQ(+.98)NKVN(+.98)GMNAPK	HCD
2	20190327_QE3_nLC5_GF_N3_Trypsin_2.mzML	-	TAAENN(+.98)FVTLKK	F2:9123	12	99	98	12	668.86	2	15.44	15.38	0	1335.7	0.9	Deamidation (NQ)	98 99 100 100 98 99 99 98 98 99 98 94	TAAENN(+.98)FVTLKK	HCD
1	20190327_QE3_nLC5_GF_N3_Trypsin_1.mzML	F1:48353	VLGTAFDPFLGGK	F1:34766	13	99	98	13	661.362	2	50.55	50.62	20776000	1320.71	1.7		98 98 99 99 100 100 100 97 97 98 96 99 100	VLGTAFDPFLGGK	HCD
1	20190327_QE3_nLC5_GF_N3_Trypsin_1.mzML	F1:82398	DMQ(+.98)DSKEETPLFLAAR	F1:24803	16	99	99	16	926.445	2	36.93	36.49	20858000	1850.87	1.5	Deamidation (NQ)	99 98 100 100 100 100 100 100 100 97 97 99 99 99 100 100	DMQ(+.98)DSKEETPLFLAAR	HCD
2	20190327_QE3_nLC5_GF_N3_Trypsin_2.mzML	F2:56959	QAYVDKLQ(+.98)ELMK	F2:28047	12	99	98	12	733.884	2	41.18	40.81	1665800	1465.75	3.2	Deamidation (NQ)	94 99 100 100 99 98 98 99 100 100 100 100	QAYVDKLQ(+.98)ELMK	HCD
1	20190327_QE3_nLC5_GF_N3_Trypsin_1.mzML	F1:24196	KAEFVQ(+.98)VTK	F1:5557	9	99	98	9	525.796	2	10.78	10.86	6942100	1049.58	1.4	Deamidation (NQ)	98 99 100 98 98 98 99 100 100	KAEFVQ(+.98)VTK	HCD
1	20190327_QE3_nLC5_GF_N3_Trypsin_1.mzML	F1:4697	SSVVEFR	F1:9218	7	99	98	7	412.22	2	15.69	15.83	80345000	822.423	1.5		98 99 99 99 99 99 99	SSVVEFR	HCD
1	20190327_QE3_nLC5_GF_N3_Trypsin_1.mzML	F1:82370	DMQN(+.98)SKEETPLFLAAR	F1:23587	16	99	99	16	925.952	2	35.34	34.89	1113100000	1849.89	1.2	Deamidation (NQ)	99 96 99 100 100 100 100 100 100 97 97 99 99 100 100 100	DMQN(+.98)SKEETPLFLAAR	HCD
2	20190327_QE3_nLC5_GF_N3_Trypsin_2.mzML	-	LPVEGMVEELLASHADVNAVN(+.98)Q(+.98)LGK	F2:50234	25	99	98	25	879.117	3	71.84	71.72	0	2634.32	3.2	Deamidation (NQ)	96 94 99 100 99 98 99 99 99 99 100 100 99 98 99 98 95 95 96 97 99 99 99 99 100	LPVEGMVEELLASHADVNAVN(+.98)Q(+.98)LGK	HCD
1	20190327_QE3_nLC5_GF_N3_Trypsin_1.mzML	F1:67717	QDGVLNSWTN(+.98)QN(+.98)SK	F1:17667	14	99	99	14	796.865	2	27.15	27.46	8889700	1591.71	2.4	Deamidation (NQ)	92 99 100 100 100 100 100 100 100 100 99 100 100 100	QDGVLNSWTN(+.98)QN(+.98)SK	HCD
2	20190327_QE3_nLC5_GF_N3_Trypsin_2.mzML	F2:22900	LLLN(+.98)FLNSK	F2:34902	9	99	98	9	531.815	2	50.62	50.71	2972200	1061.61	2.6	Deamidation (NQ)	93 99 99 99 99 99 98 99 100	LLLN(+.98)FLNSK	HCD
2	20190327_QE3_nLC5_GF_N3_Trypsin_2.mzML	F2:54467	M(+15.99)VEELLASHAN(+.98)VNAVN(+.98)Q(+.98)LGK	F2:25782	20	99	99	20	719.359	3	38.16	37.7	10567000	2155.05	4.5	Oxidation (M); Deamidation (NQ)	95 96 99 99 100 100 100 100 99 100 100 100 99 99 99 99 99 99 100 100	M(+15.99)VEELLASHAN(+.98)VNAVN(+.98)Q(+.98)LGK	HCD
1	20190327_QE3_nLC5_GF_N3_Trypsin_1.mzML	F1:90782	TPLHTAVTAN(+.98)AQGVFQLLLR	F1:44972	20	99	98	20	1076.1	2	64.91	64.33	44506000	2150.18	3.1	Deamidation (NQ)	99 99 100 100 100 100 100 100 100 100 100 99 96 97 96 96 98 99 97 95	TPLHTAVTAN(+.98)AQGVFQLLLR	HCD
2	20190327_QE3_nLC5_GF_N3_Trypsin_2.mzML	F2:29072	SSPSTGSLDSGNESKEK	F2:1796	17	99	98	17	570.601	3	5.56	5.66	9081100	1708.78	3		95 94 100 100 99 99 99 100 100 100 99 98 99 99 99 100 100	SSPSTGSLDSGNESKEK	HCD
2	20190327_QE3_nLC5_GF_N3_Trypsin_2.mzML	F2:99123	L(+42.01)AVEGMVQ(+.98)Q(+.98)LLASHAN(+.98)VNAVN(+.98)ELGK	F2:44681	25	99	99	25	1326.17	2	64.13	64.98	44362000	2650.32	3	Acetylation (N-term); Deamidation (NQ)	98 99 100 100 100 100 100 100 100 100 100 100 100 100 100 100 100 100 100 100 100 100 100 100 100	L(+42.01)AVEGMVQ(+.98)Q(+.98)LLASHAN(+.98)VNAVN(+.98)ELGK	HCD
2	20190327_QE3_nLC5_GF_N3_Trypsin_2.mzML	F2:35439	SGC(+57.02)C(+57.02)N(+.98)N(+.98)SALAR	F2:2856	11	99	98	11	606.244	2	6.97	6.97	1148300	1210.47	1.8	Carbamidomethylation; Deamidation (NQ)	95 96 100 100 99 98 96 96 98 100 100	SGC(+57.02)C(+57.02)N(+.98)N(+.98)SALAR	HCD
2	20190327_QE3_nLC5_GF_N3_Trypsin_2.mzML	F2:21909	FLTPEN(+.98)LSK	F2:17502	9	99	98	9	525.28	2	26.92	26.88	11966000	1048.54	2.2	Deamidation (NQ)	96 97 100 98 98 97 98 99 100	FLTPEN(+.98)LSK	HCD
2	20190327_QE3_nLC5_GF_N3_Trypsin_2.mzML	F2:47919	SKQ(+.98)ETPLFLAAR	F2:16987	12	99	97	12	681.376	2	26.21	26.09	43517000	1360.74	1.1	Deamidation (NQ)	96 98 99 100 99 96 96 98 97 96 99 100	SKQ(+.98)ETPLFLAAR	HCD
2	20190327_QE3_nLC5_GF_N3_Trypsin_2.mzML	F2:65639	QN(+.98)GVLNSWTDQN(+.98)SK	F2:17407	14	99	97	14	796.865	2	26.22	26.7	283940000	1591.71	2.4	Deamidation (NQ)	91 93 96 99 100 100 100 99 99 99 97 98 100 100	QN(+.98)GVLNSWTDQN(+.98)SK	HCD
1	20190327_QE3_nLC5_GF_N3_Trypsin_1.mzML	F1:82371	N(+.98)MQN(+.98)SKQ(+.98)ETPLFLAAR	F1:25702	16	99	99	16	925.952	2	38.13	38.54	12476000	1849.89	1.2	Deamidation (NQ)	99 98 99 100 100 100 100 100 100 97 97 99 100 100 100 100	N(+.98)MQN(+.98)SKQ(+.98)ETPLFLAAR	HCD
2	20190327_QE3_nLC5_GF_N3_Trypsin_2.mzML	F2:40796	VQ(+.98)VHTAQTQPR	F2:1730	11	99	98	11	633.335	2	5.45	5.51	2203100	1264.65	3	Deamidation (NQ)	97 99 100 100 100 100 98 96 94 99 100	VQ(+.98)VHTAQTQPR	HCD
2	20190327_QE3_nLC5_GF_N3_Trypsin_2.mzML	F2:98394	LAVEGM(+15.99)VEELLASHADVNAVN(+.98)ELGK	F2:39553	25	99	98	25	1313.16	2	57.04	57.25	114950000	2624.3	3.1	Oxidation (M); Deamidation (NQ)	90 88 99 100 92 94 100 100 100 100 100 100 100 100 100 100 100 100 100 100 100 100 100 100 100	LAVEGM(+15.99)VEELLASHADVNAVN(+.98)ELGK	HCD
2	20190327_QE3_nLC5_GF_N3_Trypsin_2.mzML	F2:32076	LAAEATEWQR	F2:10080	10	98	98	10	587.797	2	16.75	16.85	1629800	1173.58	1.1		98 99 100 100 99 98 98 96 96 98	LAAEATEWQR	HCD
2	20190327_QE3_nLC5_GF_N3_Trypsin_2.mzML	F2:64684	TSLTVADKLEN(+.98)QKK	F2:6832	14	98	99	14	788.435	2	12.39	12.73	5207800	1574.85	2.8	Deamidation (NQ)	97 99 100 100 100 100 100 100 100 100 99 99 100 100	TSLTVADKLEN(+.98)QKK	HCD
1	20190327_QE3_nLC5_GF_N3_Trypsin_1.mzML	F1:27004	LLQDFFN(+.98)GK	F1:27157	9	98	98	9	541.781	2	40.11	39.83	66060000	1081.54	2.8	Deamidation (NQ)	99 99 96 98 98 99 99 100 100	LLQDFFN(+.98)GK	HCD
1	20190327_QE3_nLC5_GF_N3_Trypsin_1.mzML	-	LAVEGMVEQ(+.98)LLASHAN(+.98)VNAVN(+.98)ELGK	F1:51157	25	98	99	25	870.447	3	73.5	74.26	0	2608.31	5.2	Deamidation (NQ)	90 90 100 100 100 100 100 100 100 100 100 100 100 100 100 100 100 100 100 100 100 100 100 100 100	LAVEGMVEQ(+.98)LLASHAN(+.98)VNAVN(+.98)ELGK	HCD
2	20190327_QE3_nLC5_GF_N3_Trypsin_2.mzML	F2:39737	MKELAEAYLGK	F2:12813	11	98	98	11	626.836	2	20.57	20.67	107950000	1251.65	2.8		96 99 100 100 100 100 99 99 99 98 94	MKELAEAYLGK	HCD
1	20190327_QE3_nLC5_GF_N3_Trypsin_1.mzML	F1:27724	TPEVDDQ(+.98)ALEKFN(+.98)K	F1:17609	14	98	98	14	545.931	3	27.08	27.11	15485000	1634.77	1.8	Deamidation (NQ)	98 97 99 98 99 99 99 99 99 98 95 94 98 100	TPEVDDQ(+.98)ALEKFN(+.98)K	HCD
1	20190327_QE3_nLC5_GF_N3_Trypsin_1.mzML	F1:60810	LGEYGFQNALLVR	F1:30102	13	98	98	13	740.404	2	44.23	44.28	12278000000	1478.79	3		96 95 99 100 100 99 98 97 98 99 99 100 100	LGEYGFQNALLVR	HCD
1	20190327_QE3_nLC5_GF_N3_Trypsin_1.mzML	F1:47872	FEELC(+57.02)SDLFR	F1:28550	10	98	98	10	658.304	2	42.01	42.23	15520000	1314.59	1.4	Carbamidomethylation	94 99 100 100 99 99 99 98 99 99	FEELC(+57.02)SDLFR	HCD
2	20190327_QE3_nLC5_GF_N3_Trypsin_2.mzML	F2:39488	FKDLGEEHFK	F2:5691	10	98	98	10	625.315	2	10.89	10.93	1983200000	1248.61	0.7		96 97 100 99 95 98 100 99 100 100	FKDLGEEHFK	HCD
2	20190327_QE3_nLC5_GF_N3_Trypsin_2.mzML	-	TPEVDDQ(+.98)ALEKFDK	F2:17011	14	98	97	14	818.391	2	26.15	26.22	0	1634.77	0.6	Deamidation (NQ)	96 99 99 99 100 98 95 97 98 98 97 96 99 99	TPEVDDQ(+.98)ALEKFDK	HCD
2	20190327_QE3_nLC5_GF_N3_Trypsin_2.mzML	F2:30756	Q(+.98)PVGQDALGM(+15.99)K	F2:6531	11	98	97	11	580.785	2	11.97	11.97	40712000	1159.55	0.9	Deamidation (NQ); Oxidation (M)	95 98 99 98 97 98 98 98 96 99 100	Q(+.98)PVGQDALGM(+15.99)K	HCD
2	20190327_QE3_nLC5_GF_N3_Trypsin_2.mzML	F2:65637	QNGVLNSWTN(+.98)Q(+.98)N(+.98)SK	F2:15954	14	98	98	14	796.864	2	24.72	24.97	4705200	1591.71	1.4	Deamidation (NQ)	91 92 100 100 100 100 100 100 100 99 99 100 100 100	QNGVLNSWTN(+.98)Q(+.98)N(+.98)SK	HCD
2	20190327_QE3_nLC5_GF_N3_Trypsin_2.mzML	F2:46626	ASNGDAWVEAHGK	F2:4301	13	98	97	13	671.315	2	8.92	8.94	4618500	1340.61	2.9		91 90 98 99 100 100 100 100 100 99 99 100 96	ASNGDAWVEAHGK	HCD
1	20190327_QE3_nLC5_GF_N3_Trypsin_1.mzML	F1:29358	LLQDFFN(+.98)GR	F1:28257	9	98	98	9	555.784	2	41.68	41.75	53777000	1109.55	3.2	Deamidation (NQ)	99 99 97 99 99 98 98 98 99	LLQDFFN(+.98)GR	HCD
2	20190327_QE3_nLC5_GF_N3_Trypsin_2.mzML	F2:5054	LGVLDEGK	F2:8284	8	98	97	8	415.736	2	14.35	14.33	4144400	829.455	3.6		94 96 98 98 98 99 99 100	LGVLDEGK	HCD
2	20190327_QE3_nLC5_GF_N3_Trypsin_2.mzML	F2:81247	N(+.98)MQDSKEETPLFLAAR	F2:23750	16	98	98	16	925.952	2	35.22	35.01	30455000	1849.89	0.3	Deamidation (NQ)	97 93 97 100 100 100 100 100 100 97 97 98 99 99 100 100	N(+.98)MQDSKEETPLFLAAR	HCD
2	20190327_QE3_nLC5_GF_N3_Trypsin_2.mzML	F2:45245	AVAEQVLHSQSR	F2:4756	12	98	98	12	662.854	2	9.55	9.38	13644000	1323.69	2.2		96 99 99 99 98 99 100 99 99 97 99 100	AVAEQVLHSQSR	HCD
1	20190327_QE3_nLC5_GF_N3_Trypsin_1.mzML	F1:38597	LTDN(+.98)GTEFSVK	F1:12646	11	98	97	11	606.295	2	20.38	20.35	9094500	1210.57	3.7	Deamidation (NQ)	98 99 100 99 97 97 99 99 98 98 93	LTDN(+.98)GTEFSVK	HCD
2	20190327_QE3_nLC5_GF_N3_Trypsin_2.mzML	F2:65530	QNGVLNSWTDQDSK	F2:15155	14	98	97	14	796.372	2	23.88	23.58	292270000	1590.73	1		90 91 97 98 100 99 100 100 99 99 97 99 100 100	QNGVLNSWTDQDSK	HCD
1	20190327_QE3_nLC5_GF_N3_Trypsin_1.mzML	F1:79292	A(+42.01)LVEGM(+15.99)VEELLASHADVNAVDELGK	F1:42982	25	98	97	25	889.782	3	62.01	61.87	108680000	2666.31	5.3	Acetylation (N-term); Oxidation (M)	96 97 99 98 81 85 97 99 100 100 100 100 100 99 99 100 99 99 99 100 100 100 100 100 100	A(+42.01)LVEGM(+15.99)VEELLASHADVNAVDELGK	HCD
2	20190327_QE3_nLC5_GF_N3_Trypsin_2.mzML	F2:94279	DGANKN(+.98)MQN(+.98)SKQ(+.98)ETPLFLAAR	F2:19433	21	98	99	21	1168.56	2	29.6	28.95	496620000	2335.11	0	Deamidation (NQ)	100 98 99 99 100 100 99 99 100 99 99 99 100 99 97 98 98 99 99 100 100	DGANKN(+.98)MQN(+.98)SKQ(+.98)ETPLFLAAR	HCD
2	20190327_QE3_nLC5_GF_N3_Trypsin_2.mzML	F2:45913	LHETVN(+.98)ATSQ(+.98)THLYQVR	F2:11346	17	98	97	17	667.002	3	18.43	18.43	2828700	1997.98	1.7	Deamidation (NQ)	97 98 100 99 99 99 99 99 99 98 99 98 99 98 88 94 99	LHETVN(+.98)ATSQ(+.98)THLYQVR	HCD
1	20190327_QE3_nLC5_GF_N3_Trypsin_1.mzML	F1:81303	LLNEPTAAALAYGLN(+.98)KR	F1:25659	17	98	98	17	908.505	2	38.06	37.91	33455000	1814.99	3.3	Deamidation (NQ)	100 99 99 100 100 100 100 100 100 100 100 99 93 94 94 94 96	LLNEPTAAALAYGLN(+.98)KR	HCD
2	20190327_QE3_nLC5_GF_N3_Trypsin_2.mzML	F2:38307	MSADMSELEAR	F2:12268	11	98	98	11	620.273	2	19.73	19.9	1392100	1238.53	3.8		95 99 99 100 98 98 99 98 98 98 99	MSADMSELEAR	HCD
2	20190327_QE3_nLC5_GF_N3_Trypsin_2.mzML	F2:41020	M(+15.99)KELAEAYLGK	F2:8843	11	98	98	11	634.833	2	15.11	15.31	36058000	1267.65	2.4	Oxidation (M)	93 98 100 100 100 100 100 100 100 100 95	M(+15.99)KELAEAYLGK	HCD
1	20190327_QE3_nLC5_GF_N3_Trypsin_1.mzML	F1:28652	KDLGQ(+.98)Q(+.98)HFK	F1:6737	9	98	98	9	551.781	2	11.88	12.55	49604000	1101.55	1.6	Deamidation (NQ)	97 99 100 98 98 99 100 100 100	KDLGQ(+.98)Q(+.98)HFK	HCD
2	20190327_QE3_nLC5_GF_N3_Trypsin_2.mzML	-	TLAPC(+57.02)QK	F2:1804	7	98	98	7	409.216	2	5.55	5.65	0	816.416	2.2	Carbamidomethylation	97 98 100 99 98 97 100	TLAPC(+57.02)QK	HCD
2	20190327_QE3_nLC5_GF_N3_Trypsin_2.mzML	F2:24490	LLQDFFDGK	F2:27796	9	98	98	9	541.782	2	40.96	41.31	14839000	1081.54	3.9		99 99 97 98 98 98 99 99 100	LLQDFFDGK	HCD
2	20190327_QE3_nLC5_GF_N3_Trypsin_2.mzML	F2:69226	AVN(+.98)QHNAEAQN(+.98)LFGK	F2:10230	15	98	98	15	821.895	2	16.96	17.23	15639000	1641.77	0.7	Deamidation (NQ)	94 95 98 97 100 99 100 100 100 99 100 100 100 100 98	AVN(+.98)QHNAEAQN(+.98)LFGK	HCD
2	20190327_QE3_nLC5_GF_N3_Trypsin_2.mzML	F2:87892	VTC(+57.02)VVVN(+.98)LSKN(+.98)DQ(+.98)PVQFSWFVN(+.98)DVEVHTAQTQPR	F2:44175	34	98	98	34	987.233	4	60.69	63.22	569130000	3944.89	3.2	Carbamidomethylation; Deamidation (NQ)	89 89 94 98 100 100 100 100 92 90 99 100 95 91 100 100 100 100 100 100 100 100 100 100 100 100 100 100 100 99 99 100 100 100	VTC(+57.02)VVVN(+.98)LSKN(+.98)DQ(+.98)PVQFSWFVN(+.98)DVEVHTAQTQPR	HCD
1	20190327_QE3_nLC5_GF_N3_Trypsin_1.mzML	F1:80651	S(+42.01)AGYSFTTYTLHWVK	F1:31539	15	98	97	15	901.942	2	46.12	46.06	322300000	1801.87	1	Acetylation (N-term)	84 89 97 99 100 100 100 100 100 100 100 100 100 100 100	S(+42.01)AGYSFTTYTLHWVK	HCD
2	20190327_QE3_nLC5_GF_N3_Trypsin_2.mzML	F2:62039	FKN(+.98)NPTVVVEDLR	F2:19350	13	98	97	13	766.412	2	29.4	29.34	4946600	1530.8	3.3	Deamidation (NQ)	93 97 99 98 99 99 99 99 98 95 96 98 99	FKN(+.98)NPTVVVEDLR	HCD
1	20190327_QE3_nLC5_GF_N3_Trypsin_1.mzML	F1:58379	LEWLESHQDAN(+.98)LEN(+.98)FKAK	F1:22994	18	98	98	18	725.353	3	34.48	34.77	72567000	2173.03	2.1	Deamidation (NQ)	96 100 100 100 100 99 98 99 99 99 99 99 100 99 99 99 99 95	LEWLESHQDAN(+.98)LEN(+.98)FKAK	HCD
2	20190327_QE3_nLC5_GF_N3_Trypsin_2.mzML	F2:24409	LLQDFFNGK	F2:25796	9	98	97	9	541.289	2	38.29	38.01	167030000	1080.56	2.1		99 99 98 99 99 99 98 97 92	LLQDFFNGK	HCD
1	20190327_QE3_nLC5_GF_N3_Trypsin_1.mzML	F1:51765	SSLN(+.98)NLEMAYAR	F1:20993	12	98	98	12	685.325	2	31.66	31.53	1440000	1368.63	0.2	Deamidation (NQ)	96 95 99 99 98 99 100 98 98 97 98 99	SSLN(+.98)NLEMAYAR	HCD
2	20190327_QE3_nLC5_GF_N3_Trypsin_2.mzML	F2:35452	LTDDGTEFSVK	F2:11883	11	98	97	11	606.296	2	19.28	19.25	30375000	1210.57	4.1		98 99 100 100 97 97 99 98 98 97 92	LTDDGTEFSVK	HCD
1	20190327_QE3_nLC5_GF_N3_Trypsin_1.mzML	F1:97293	LAVEGM(+15.99)VQ(+.98)Q(+.98)LLASHAN(+.98)VNAVDELGK	F1:40043	25	98	97	25	1313.16	2	57.28	57.7	77406000	2624.3	5.2	Oxidation (M); Deamidation (NQ)	83 79 98 100 91 94 100 100 100 100 100 100 100 100 100 100 100 100 100 100 100 100 100 100 100	LAVEGM(+15.99)VQ(+.98)Q(+.98)LLASHAN(+.98)VNAVDELGK	HCD
1	20190327_QE3_nLC5_GF_N3_Trypsin_1.mzML	F1:82849	N(+.98)M(+15.99)QDSKEETPLFLAAR	F1:21719	16	98	98	16	933.949	2	32.63	32.2	18119000	1865.88	0.8	Deamidation (NQ); Oxidation (M)	96 98 99 100 100 100 100 100 100 97 97 99 99 100 100 100	N(+.98)M(+15.99)QDSKEETPLFLAAR	HCD
1	20190327_QE3_nLC5_GF_N3_Trypsin_1.mzML	F1:25478	LLLN(+.98)HLAN(+.98)R	F1:16741	9	98	98	9	533.305	2	25.87	26.18	2508100	1064.6	-3	Deamidation (NQ)	90 100 99 99 98 99 99 99 100	LLLN(+.98)HLAN(+.98)R	HCD
1	20190327_QE3_nLC5_GF_N3_Trypsin_1.mzML	F1:33846	LVNELTQ(+.98)FAK	F1:25034	10	98	98	10	582.32	2	37.3	37.39	37369000	1162.62	2.4	Deamidation (NQ)	98 99 98 99 99 99 99 99 99 94	LVNELTQ(+.98)FAK	HCD
2	20190327_QE3_nLC5_GF_N3_Trypsin_2.mzML	F2:7019	C(+57.02)ELTPLK	F2:8365	7	98	98	7	430.732	2	14.44	14.2	3070400	859.447	3.5	Carbamidomethylation	95 98 99 99 99 100 100	C(+57.02)ELTPLK	HCD
1	20190327_QE3_nLC5_GF_N3_Trypsin_1.mzML	F1:48231	LMNTFSVVPSPK	F1:23326	12	98	98	12	660.356	2	34.94	35.13	16422000	1318.7	0.8		97 98 99 100 99 99 99 100 99 99 97 94	LMNTFSVVPSPK	HCD
1	20190327_QE3_nLC5_GF_N3_Trypsin_1.mzML	F1:66796	SSQN(+.98)HVN(+.98)EEVFKR	F1:6200	13	98	98	13	788.375	2	11.58	11.34	4739400	1574.73	2.5	Deamidation (NQ)	98 95 94 99 100 100 100 100 100 99 99 99 99	SSQN(+.98)HVN(+.98)EEVFKR	HCD
2	20190327_QE3_nLC5_GF_N3_Trypsin_2.mzML	F2:22057	MDELQLFR	F2:26675	8	98	97	8	526.266	2	39.34	39.38	4916500	1050.52	0.8		91 99 100 99 96 98 98 99	MDELQLFR	HCD
2	20190327_QE3_nLC5_GF_N3_Trypsin_2.mzML	F2:14148	LFN(+.98)FVNAK	F2:23765	8	98	97	8	477.259	2	35.4	35.4	7448200	952.502	1.4	Deamidation (NQ)	94 97 99 98 98 96 99 100	LFN(+.98)FVNAK	HCD
2	20190327_QE3_nLC5_GF_N3_Trypsin_2.mzML	F2:43096	LLYNNVSNFGR	F2:19120	11	98	98	11	648.841	2	29.02	28.9	1005000	1295.66	3.5		99 100 100 99 99 99 98 96 95 97 99	LLYNNVSNFGR	HCD
1	20190327_QE3_nLC5_GF_N3_Trypsin_1.mzML	F1:20979	MVNN(+.98)AEKFAEEN(+.98)K	F1:8888	13	98	98	13	509.234	3	15.27	15.09	7504300	1524.68	3	Deamidation (NQ)	95 99 98 98 98 98 97 98 98 99 99 99 100	MVNN(+.98)AEKFAEEN(+.98)K	HCD
2	20190327_QE3_nLC5_GF_N3_Trypsin_2.mzML	F2:2870	FSQ(+.98)EQR	F2:1604	6	98	97	6	398.185	2	5.28	5.22	1274800	794.356	0.3	Deamidation (NQ)	95 98 99 99 97 99	FSQ(+.98)EQR	HCD
2	20190327_QE3_nLC5_GF_N3_Trypsin_2.mzML	F2:87891	VTC(+57.02)VVVDLSKDDPQ(+.98)VQFSWFVN(+.98)N(+.98)VEVHTAQTQPR	F2:46366	34	98	97	34	987.232	4	66.9	66.31	363100000	3944.89	2.2	Carbamidomethylation; Deamidation (NQ)	89 89 93 97 100 100 100 100 100 99 95 96 86 94 100 100 100 100 100 100 100 100 100 100 100 100 99 100 99 98 97 98 98 100	VTC(+57.02)VVVDLSKDDPQ(+.98)VQFSWFVN(+.98)N(+.98)VEVHTAQTQPR	HCD
2	20190327_QE3_nLC5_GF_N3_Trypsin_2.mzML	F2:75567	YLAEKYEWDVAEAR	F2:19148	14	98	99	14	871.925	2	29.05	29.6	6030800	1741.83	2.7		98 99 100 100 100 100 100 100 100 99 96 98 99 100	YLAEKYEWDVAEAR	HCD
2	20190327_QE3_nLC5_GF_N3_Trypsin_2.mzML	F2:36767	QFVSSSTTVNR	F2:5082	11	98	98	11	613.314	2	9.99	9.84	4239700	1224.61	2.6		93 99 100 100 100 100 99 98 97 97 98	QFVSSSTTVNR	HCD
1	20190327_QE3_nLC5_GF_N3_Trypsin_1.mzML	F1:48664	H(+42.01)PEYAVSVLLR	F1:27694	11	98	98	11	663.366	2	40.57	41.18	86249000	1324.71	3	Acetylation (N-term)	100 99 100 99 99 99 97 97 98 99 99	H(+42.01)PEYAVSVLLR	HCD
1	20190327_QE3_nLC5_GF_N3_Trypsin_1.mzML	F1:28946	TSATWLALSR	F1:22176	10	98	98	10	553.305	2	33.32	32.88	1869500	1104.59	2.5		97 99 100 100 99 99 98 98 98 99	TSATWLALSR	HCD
2	20190327_QE3_nLC5_GF_N3_Trypsin_2.mzML	-	LAVEGMVEELLASHAN(+.98)VNAVDELGK	F2:50073	25	98	97	25	870.445	3	71.61	71.5	0	2608.31	3.2	Deamidation (NQ)	79 78 99 100 96 94 100 100 100 100 100 100 100 100 100 100 100 99 99 100 100 100 100 100 100	LAVEGMVEELLASHAN(+.98)VNAVDELGK	HCD
2	20190327_QE3_nLC5_GF_N3_Trypsin_2.mzML	F2:32991	GPVGLQ(+.98)GLLTTK	F2:28881	12	98	98	12	592.849	2	42.35	42.7	14408000	1183.68	1.7	Deamidation (NQ)	99 99 100 99 99 99 94 97 99 100 99 96	GPVGLQ(+.98)GLLTTK	HCD
1	20190327_QE3_nLC5_GF_N3_Trypsin_1.mzML	F1:21634	WLLSN(+.98)YVK	F1:31279	8	98	97	8	512.28	2	45.69	45.72	4631700	1022.54	2.8	Deamidation (NQ)	97 98 98 96 96 97 99 100	WLLSN(+.98)YVK	HCD
1	20190327_QE3_nLC5_GF_N3_Trypsin_1.mzML	F1:82371	DMQN(+.98)SKQ(+.98)ETPLFLAAR	F1:25700	16	98	99	16	925.952	2	38.13	37.52	12476000	1849.89	1.2	Deamidation (NQ)	99 99 99 100 100 100 100 100 100 96 96 98 99 99 100 100	DMQN(+.98)SKQ(+.98)ETPLFLAAR	HCD
2	20190327_QE3_nLC5_GF_N3_Trypsin_2.mzML	F2:10025	MDEEFTK	F2:4951	7	98	98	7	450.195	2	9.83	9.65	4638500	898.374	0.9		94 99 99 99 98 99 100	MDEEFTK	HCD
2	20190327_QE3_nLC5_GF_N3_Trypsin_2.mzML	-	LLTYEFVK	F2:22095	8	98	97	8	506.79	2	33.07	33.09	0	1011.56	0.8		99 99 98 97 99 98 97 92	LLTYEFVK	HCD
1	20190327_QE3_nLC5_GF_N3_Trypsin_1.mzML	-	Q(+.98)PVGQN(+.98)ALGM(+15.99)K	F1:7170	11	98	98	11	580.785	2	12.89	13.14	0	1159.55	2	Deamidation (NQ); Oxidation (M)	99 99 100 99 97 98 98 98 97 99 100	Q(+.98)PVGQN(+.98)ALGM(+15.99)K	HCD
1	20190327_QE3_nLC5_GF_N3_Trypsin_1.mzML	F1:29194	APFDLAFN(+.98)GR	F1:28299	10	98	97	10	554.777	2	41.67	41.54	4163000	1107.53	3.2	Deamidation (NQ)	99 99 99 99 98 95 94 95 98 100	APFDLAFN(+.98)GR	HCD
1	20190327_QE3_nLC5_GF_N3_Trypsin_1.mzML	-	VALEGM(+15.99)VEELLASHAN(+.98)VNAVN(+.98)ELGK	F1:43087	25	98	97	25	875.777	3	61.97	62.27	0	2624.3	3.1	Oxidation (M); Deamidation (NQ)	79 80 92 100 100 100 100 100 100 100 100 100 100 100 100 100 100 100 100 100 100 100 100 100 100	VALEGM(+15.99)VEELLASHAN(+.98)VNAVN(+.98)ELGK	HCD
2	20190327_QE3_nLC5_GF_N3_Trypsin_2.mzML	F2:31057	LVNQ(+.98)LTEFAK	F2:27837	10	98	97	10	582.32	2	40.29	40.64	48231000	1162.62	2.3	Deamidation (NQ)	98 98 98 99 99 98 99 98 98 94	LVNQ(+.98)LTEFAK	HCD
2	20190327_QE3_nLC5_GF_N3_Trypsin_2.mzML	F2:45499	VTQDELKEVFEN(+.98)AAELR	F2:36479	17	98	98	17	664.672	3	52.89	53.4	61232000	1990.98	5.4	Deamidation (NQ)	98 97 94 94 97 100 99 100 100 99 100 99 99 98 99 99 100	VTQDELKEVFEN(+.98)AAELR	HCD
1	20190327_QE3_nLC5_GF_N3_Trypsin_1.mzML	F1:784	LATN(+.98)LTK	F1:4976	7	98	98	7	381.224	2	9.94	9.79	6748100	760.433	0.2	Deamidation (NQ)	98 98 97 97 98 99 100	LATN(+.98)LTK	HCD
2	20190327_QE3_nLC5_GF_N3_Trypsin_2.mzML	F2:83881	QDGVLNSWTDQN(+.98)SKN(+.98)STYSMSSTLTLTKN(+.98)EYQ(+.98)R	F2:30161	33	98	98	33	950.935	4	44.04	43.54	366250000	3799.7	3.1	Deamidation (NQ)	88 94 95 99 100 100 100 100 100 100 100 100 98 97 97 97 100 100 100 100 100 100 100 100 100 100 100 100 100 100 98 99 98	QDGVLNSWTDQN(+.98)SKN(+.98)STYSMSSTLTLTKN(+.98)EYQ(+.98)R	HCD
1	20190327_QE3_nLC5_GF_N3_Trypsin_1.mzML	-	LAVEGM(+15.99)VEELLASHADVNAVDQ(+.98)LGK	F1:41631	25	98	97	25	875.777	3	59.95	60.1	0	2624.3	3.4	Oxidation (M); Deamidation (NQ)	76 74 97 100 99 99 100 100 100 100 100 100 100 100 100 100 100 100 100 100 100 100 100 100 100	LAVEGM(+15.99)VEELLASHADVNAVDQ(+.98)LGK	HCD
2	20190327_QE3_nLC5_GF_N3_Trypsin_2.mzML	F2:76069	LAVEGM(+15.99)VEQ(+.98)LLASHADVNAVDELGK	F2:38486	25	98	98	25	875.776	3	55.11	56.21	23320000	2624.3	2.7	Oxidation (M); Deamidation (NQ)	86 85 99 100 99 100 100 100 100 100 100 100 100 100 100 100 100 100 100 100 100 100 100 100 100	LAVEGM(+15.99)VEQ(+.98)LLASHADVNAVDELGK	HCD
2	20190327_QE3_nLC5_GF_N3_Trypsin_2.mzML	F2:92763	DSTYSMSSTLTLTKDEYER	F2:22381	19	98	97	19	1114.01	2	33.77	33.62	73309000	2226	2		97 79 90 100 100 100 100 100 100 100 100 100 99 99 100 100 99 100 95	DSTYSMSSTLTLTKDEYER	HCD
2	20190327_QE3_nLC5_GF_N3_Trypsin_2.mzML	F2:44487	Q(+42.01)VAN(+.98)ESHAC(+57.02)EK	F2:1601	11	98	98	11	658.283	2	5.25	5.18	4147100	1314.55	0.8	Acetylation (N-term); Deamidation (NQ); Carbamidomethylation	92 99 99 99 99 98 96 99 98 99 100	Q(+42.01)VAN(+.98)ESHAC(+57.02)EK	HCD
2	20190327_QE3_nLC5_GF_N3_Trypsin_2.mzML	F2:21002	YLTVAAVFR	F2:28338	9	98	97	9	520.302	2	41.67	41.38	22068000	1038.59	2.2		98 99 99 99 98 95 95 97 100	YLTVAAVFR	HCD
2	20190327_QE3_nLC5_GF_N3_Trypsin_2.mzML	F2:80713	LDKLAC(+57.02)LQVN(+.98)TTMVAR	F2:23854	16	98	97	16	917.482	2	35.16	35.56	28704000	1832.95	0.2	Carbamidomethylation; Deamidation (NQ)	97 99 100 100 100 100 100 99 99 99 99 94 87 92 96 99	LDKLAC(+57.02)LQVN(+.98)TTMVAR	HCD
2	20190327_QE3_nLC5_GF_N3_Trypsin_2.mzML	F2:61985	FC(+57.02)ADSDGFSQELR	F2:18275	13	98	98	13	766.329	2	27.74	28.28	22861000	1530.64	1.6	Carbamidomethylation	98 98 100 100 99 99 98 98 97 97 98 99 99	FC(+57.02)ADSDGFSQELR	HCD
2	20190327_QE3_nLC5_GF_N3_Trypsin_2.mzML	F2:87891	VTC(+57.02)VVVDLSKN(+.98)N(+.98)EPVQFSWFVDN(+.98)VQ(+.98)VHTAQTQPR	F2:47829	34	98	97	34	987.232	4	66.9	68.23	363100000	3944.89	2.2	Carbamidomethylation; Deamidation (NQ)	90 90 94 97 100 97 97 99 99 99 99 99 89 81 99 100 100 100 100 100 100 100 100 100 100 100 100 100 100 99 99 99 99 100	VTC(+57.02)VVVDLSKN(+.98)N(+.98)EPVQFSWFVDN(+.98)VQ(+.98)VHTAQTQPR	HCD
2	20190327_QE3_nLC5_GF_N3_Trypsin_2.mzML	F2:18936	QTALVQ(+.98)LLK	F2:26206	9	98	98	9	507.815	2	38.35	38.26	4020600000	1013.61	3.4	Deamidation (NQ)	91 98 99 99 99 99 100 100 100	QTALVQ(+.98)LLK	HCD
2	20190327_QE3_nLC5_GF_N3_Trypsin_2.mzML	F2:80093	LLNEPTAAALAYGLDKR	F2:25285	17	98	97	17	908.504	2	37.44	37.3	5311300	1814.99	2.6		100 99 99 100 100 100 100 100 100 100 99 99 92 92 93 91 95	LLNEPTAAALAYGLDKR	HCD
2	20190327_QE3_nLC5_GF_N3_Trypsin_2.mzML	F2:67942	TSESGELHGLTTEN(+.98)KFVQ(+.98)GLYK	F2:25830	22	98	97	22	814.07	3	38.26	38	29209000	2439.18	3	Deamidation (NQ)	99 99 100 99 95 98 99 99 96 97 99 98 99 99 99 99 99 98 90 95 98 97	TSESGELHGLTTEN(+.98)KFVQ(+.98)GLYK	HCD
2	20190327_QE3_nLC5_GF_N3_Trypsin_2.mzML	F2:4102	ALLFVPR	F2:22699	7	98	97	7	408.261	2	34	34.14	53860000	814.506	1.8		94 96 99 99 99 99 100	ALLFVPR	HCD
2	20190327_QE3_nLC5_GF_N3_Trypsin_2.mzML	-	LAVEGMVEELLASHADVNAVN(+.98)ELGK	F2:48994	25	98	98	25	870.446	3	70.09	70.54	0	2608.31	3.9	Deamidation (NQ)	82 81 99 100 100 99 99 99 99 100 100 100 100 100 100 100 100 99 100 100 100 100 100 100 100	LAVEGMVEELLASHADVNAVN(+.98)ELGK	HCD
2	20190327_QE3_nLC5_GF_N3_Trypsin_2.mzML	F2:13773	KGDLFLVR	F2:13240	8	98	98	8	474.288	2	21.05	21.5	7375600	946.56	2.7		99 98 99 99 99 97 98 99	KGDLFLVR	HCD
1	20190327_QE3_nLC5_GF_N3_Trypsin_1.mzML	F1:93625	S(+79.97)PSGPHGLGPLLC(+57.02)PPGAFLPGLK	F1:41083	23	98	99	23	1175.1	2	59.36	58	68692000	2348.18	0.4	Phosphorylation (STY); Carbamidomethylation	100 100 100 99 98 98 99 100 100 99 99 100 100 100 99 97 98 100 100 99 99 99 98	S(+79.97)PSGPHGLGPLLC(+57.02)PPGAFLPGLK	HCD
2	20190327_QE3_nLC5_GF_N3_Trypsin_2.mzML	F2:78547	LLNEPTAAALAYGLN(+.98)KK	F2:23891	17	98	98	17	894.5	2	35.55	35.97	55235000	1786.98	1.1	Deamidation (NQ)	97 93 99 100 100 100 100 100 100 100 100 99 95 96 97 99 100	LLNEPTAAALAYGLN(+.98)KK	HCD
1	20190327_QE3_nLC5_GF_N3_Trypsin_1.mzML	F1:26732	APFN(+.98)LFQ(+.98)GGK	F1:27297	10	98	97	10	540.773	2	40.3	40.33	3461300	1079.53	1.4	Deamidation (NQ)	98 97 99 99 99 98 95 92 98 100	APFN(+.98)LFQ(+.98)GGK	HCD
1	20190327_QE3_nLC5_GF_N3_Trypsin_1.mzML	F1:29856	TGETALNLAAR	F1:12089	11	98	97	11	558.805	2	19.63	19.5	6461600	1115.59	2.1		95 98 100 100 99 98 97 98 98 98 93	TGETALNLAAR	HCD
1	20190327_QE3_nLC5_GF_N3_Trypsin_1.mzML	F1:79118	T(+42.01)PPLGM(+15.99)VEELLASHAN(+.98)VNAVN(+.98)Q(+.98)LGK	F1:42326	25	98	98	25	888.45	3	60.95	61.38	13412000	2662.32	4.3	Acetylation (N-term); Oxidation (M); Deamidation (NQ)	91 79 93 97 99 99 100 100 100 100 100 100 100 99 100 100 100 100 100 100 100 100 100 100 100	T(+42.01)PPLGM(+15.99)VEELLASHAN(+.98)VNAVN(+.98)Q(+.98)LGK	HCD
2	20190327_QE3_nLC5_GF_N3_Trypsin_2.mzML	F2:26680	LLQDFFNGR	F2:26606	9	98	98	9	555.291	2	39.3	39.83	147860000	1108.57	1.4		99 99 98 99 99 98 97 98 99	LLQDFFNGR	HCD
2	20190327_QE3_nLC5_GF_N3_Trypsin_2.mzML	F2:45994	S(+42.01)TAENYLGHTAK	F2:4955	12	98	98	12	667.326	2	9.79	9.97	1838800	1332.63	4.7	Acetylation (N-term)	88 97 100 100 99 100 100 99 98 100 100 100	S(+42.01)TAENYLGHTAK	HCD
2	20190327_QE3_nLC5_GF_N3_Trypsin_2.mzML	F2:37816	VTC(+57.02)VVVDLSDK	F2:15876	11	98	97	11	617.824	2	24.58	24.53	5052300	1233.63	4.2	Carbamidomethylation	92 92 99 99 99 99 99 98 97 99 99	VTC(+57.02)VVVDLSDK	HCD
1	20190327_QE3_nLC5_GF_N3_Trypsin_1.mzML	F1:44702	QLAEEN(+.98)FYEK	F1:13365	10	98	97	10	636.294	2	21.3	21.43	3087500	1270.57	1.6	Deamidation (NQ)	90 94 99 100 99 99 99 99 100 100	QLAEEN(+.98)FYEK	HCD
2	20190327_QE3_nLC5_GF_N3_Trypsin_2.mzML	F2:29996	MTVN(+.98)FQ(+.98)Q(+.98)C(+57.02)LKDSPR	F2:21132	14	98	97	14	576.266	3	31.78	31.79	3985200	1725.77	3.4	Deamidation (NQ); Carbamidomethylation	91 98 99 100 100 100 100 99 98 96 98 97 96 89	MTVN(+.98)FQ(+.98)Q(+.98)C(+57.02)LKDSPR	HCD
1	20190327_QE3_nLC5_GF_N3_Trypsin_1.mzML	-	EPVGQDALGM(+15.99)K	F1:6736	11	98	98	11	580.783	2	12.3	12.53	0	1159.55	-1.6	Oxidation (M)	99 99 99 99 97 99 98 98 96 99 100	EPVGQDALGM(+15.99)K	HCD
2	20190327_QE3_nLC5_GF_N3_Trypsin_2.mzML	F2:19645	LLLDHLAN(+.98)RELTN(+.98)HLN(+.98)R	F2:23194	17	98	98	17	512.026	4	34.65	34.84	76239000	2044.07	1.6	Deamidation (NQ)	91 98 99 99 98 100 99 99 97 98 98 97 97 97 99 99 99	LLLDHLAN(+.98)RELTN(+.98)HLN(+.98)R	HCD
2	20190327_QE3_nLC5_GF_N3_Trypsin_2.mzML	-	LAVQGMVEELLASHAN(+.98)VNAVN(+.98)ELGK	F2:47012	25	98	98	25	870.111	3	67.34	67.83	0	2607.32	-3.9	Deamidation (NQ)	79 77 100 100 100 100 100 100 100 100 100 100 100 100 100 100 100 100 100 100 100 100 100 100 100	LAVQGMVEELLASHAN(+.98)VNAVN(+.98)ELGK	HCD
2	20190327_QE3_nLC5_GF_N3_Trypsin_2.mzML	F2:44281	SETELKDTYAR	F2:4014	11	98	97	11	656.824	2	8.55	8.49	3368500	1311.63	1.9		91 98 99 100 100 99 99 97 96 97 97	SETELKDTYAR	HCD
1	20190327_QE3_nLC5_GF_N3_Trypsin_1.mzML	-	TGQ(+.98)TALHLAAR	F1:8060	11	98	97	11	570.312	2	14.1	14.11	0	1138.61	0	Deamidation (NQ)	92 97 98 99 99 99 98 99 99 98 93	TGQ(+.98)TALHLAAR	HCD
2	20190327_QE3_nLC5_GF_N3_Trypsin_2.mzML	F2:3940	LFN(+.98)VYR	F2:16151	6	98	97	6	406.719	2	25	24.8	969430	811.423	1.2	Deamidation (NQ)	95 97 98 98 99 99	LFN(+.98)VYR	HCD
2	20190327_QE3_nLC5_GF_N3_Trypsin_2.mzML	F2:43907	HLVDEPQDLLK	F2:16079	11	98	98	11	653.855	2	24.97	25.25	130430000	1305.69	1.8		98 99 100 100 100 95 93 99 100 100 97	HLVDEPQDLLK	HCD
1	20190327_QE3_nLC5_GF_N3_Trypsin_1.mzML	F1:59335	TC(+57.02)VADESHAGC(+57.02)Q(+.98)K	F1:1563	13	98	97	13	732.301	2	5.32	5.2	1766900	1462.58	3.6	Carbamidomethylation; Deamidation (NQ)	92 95 100 100 100 99 99 98 99 95 96 99 100	TC(+57.02)VADESHAGC(+57.02)Q(+.98)K	HCD
1	20190327_QE3_nLC5_GF_N3_Trypsin_1.mzML	F1:50624	KFGDPVVQSN(+.98)MK	F1:9777	12	98	98	12	675.841	2	16.45	16.86	17375000	1349.66	2.4	Deamidation (NQ)	100 99 99 99 98 99 100 98 96 98 100 100	KFGDPVVQSN(+.98)MK	HCD
1	20190327_QE3_nLC5_GF_N3_Trypsin_1.mzML	F1:60295	LGANSLEVLVVFGR	F1:43477	14	98	98	14	737.428	2	62.51	63.21	1373700	1472.84	3.7		97 95 97 99 100 100 98 96 99 99 99 99 100 99	LGANSLEVLVVFGR	HCD
1	20190327_QE3_nLC5_GF_N3_Trypsin_1.mzML	F1:33739	LNDSEC(+57.02)PEAK	F1:2117	10	98	97	10	581.758	2	6.07	6.19	2124400	1161.5	4.2	Carbamidomethylation	98 98 100 99 100 99 95 98 98 95	LNDSEC(+57.02)PEAK	HCD
2	20190327_QE3_nLC5_GF_N3_Trypsin_2.mzML	F2:87891	VTC(+57.02)VVVDLSKDN(+.98)PEVQFSWFVN(+.98)DVEVHTAQTQPR	F2:47465	34	98	99	34	987.232	4	66.9	67.03	363100000	3944.89	2.2	Carbamidomethylation; Deamidation (NQ)	93 94 98 100 100 100 100 99 99 99 100 100 91 96 100 100 100 100 100 100 100 100 100 100 100 100 100 100 100 100 100 100 100 100	VTC(+57.02)VVVDLSKDN(+.98)PEVQFSWFVN(+.98)DVEVHTAQTQPR	HCD
1	20190327_QE3_nLC5_GF_N3_Trypsin_1.mzML	F1:12318	YAVSVLLR	F1:21917	8	98	98	8	460.783	2	32.97	32.31	4232800	919.549	1.8		97 99 100 99 99 99 99 99	YAVSVLLR	HCD
1	20190327_QE3_nLC5_GF_N3_Trypsin_1.mzML	F1:27860	YQ(+.98)GERPLTK	F1:3298	9	98	97	9	546.789	2	7.68	7.62	12101000	1091.56	2.1	Deamidation (NQ)	98 97 95 97 96 96 99 100 100	YQ(+.98)GERPLTK	HCD
1	20190327_QE3_nLC5_GF_N3_Trypsin_1.mzML	F1:27005	LLEDFFNGK	F1:28632	9	98	98	9	541.781	2	42.09	42.6	4270200	1081.54	2.8		99 100 100 100 99 99 99 98 93	LLEDFFNGK	HCD
2	20190327_QE3_nLC5_GF_N3_Trypsin_2.mzML	F2:77170	L(+42.01)AVEGMVEELLASHADVNAVDELGK	F2:45680	25	98	98	25	884.449	3	64.13	66.27	1723700000	2650.32	3.9	Acetylation (N-term)	94 94 100 100 94 90 100 100 100 100 100 100 100 99 100 100 100 99 99 100 100 100 100 100 100	L(+42.01)AVEGMVEELLASHADVNAVDELGK	HCD
1	20190327_QE3_nLC5_GF_N3_Trypsin_1.mzML	F1:67821	T(+42.01)SVSQ(+.98)ESNVLC(+57.02)LSK	F1:18309	14	98	98	14	797.887	2	28.17	28.3	18016000	1593.76	2.2	Acetylation (N-term); Deamidation (NQ); Carbamidomethylation	92 98 99 99 99 99 98 97 98 99 98 99 99 99	T(+42.01)SVSQ(+.98)ESNVLC(+57.02)LSK	HCD
2	20190327_QE3_nLC5_GF_N3_Trypsin_2.mzML	F2:21237	TNC(+57.02)N(+.98)LYEK	F2:3189	8	98	97	8	521.731	2	7.45	7.44	2390000	1041.44	3.8	Carbamidomethylation; Deamidation (NQ)	92 94 98 98 98 98 99 99	TNC(+57.02)N(+.98)LYEK	HCD
2	20190327_QE3_nLC5_GF_N3_Trypsin_2.mzML	F2:31298	TN(+.98)GSYFVYSK	F2:13109	10	98	98	10	583.774	2	20.94	21.18	16687000	1165.53	3	Deamidation (NQ)	96 98 99 99 99 99 99 99 99 93	TN(+.98)GSYFVYSK	HCD
2	20190327_QE3_nLC5_GF_N3_Trypsin_2.mzML	F2:47278	KFGN(+.98)PVVQSN(+.98)MK	F2:8865	12	98	98	12	675.842	2	15.13	15.5	18414000	1349.66	3	Deamidation (NQ)	100 99 99 99 98 99 100 97 95 98 100 100	KFGN(+.98)PVVQSN(+.98)MK	HCD
2	20190327_QE3_nLC5_GF_N3_Trypsin_2.mzML	F2:32700	T(+42.01)GETALHLAAR	F2:7795	11	98	97	11	591.321	2	13.62	13.83	2430600	1180.62	6.1	Acetylation (N-term)	92 97 99 99 99 100 98 99 99 99 93	T(+42.01)GETALHLAAR	HCD
2	20190327_QE3_nLC5_GF_N3_Trypsin_2.mzML	F2:40716	RAPFDLFENR	F2:23754	10	98	97	10	632.825	2	35.16	35.37	25056000	1263.64	0.3		99 97 92 93 98 98 98 98 98 100	RAPFDLFENR	HCD
2	20190327_QE3_nLC5_GF_N3_Trypsin_2.mzML	F2:45093	VTELFMN(+.98)NKNELDQC(+57.02)K	F2:17184	16	98	98	16	661.978	3	26.47	26.95	12270000	1982.91	2.1	Deamidation (NQ); Carbamidomethylation	93 98 100 100 100 99 99 98 99 98 99 99 99 98 99 99	VTELFMN(+.98)NKNELDQC(+57.02)K	HCD
1	20190327_QE3_nLC5_GF_N3_Trypsin_1.mzML	F1:12478	AEFVEVTK	F1:9396	8	98	97	8	461.748	2	15.81	15.91	10417000000	921.481	1.4		90 97 98 98 98 97 99 100	AEFVEVTK	HCD
1	20190327_QE3_nLC5_GF_N3_Trypsin_1.mzML	F1:26429	VPGSSVVEFR	F1:14518	10	98	97	10	538.791	2	23	23	95072000	1075.57	1.6		99 99 99 99 98 97 96 97 97 96	VPGSSVVEFR	HCD
1	20190327_QE3_nLC5_GF_N3_Trypsin_1.mzML	F1:42756	LPYN(+.98)VTQ(+.98)ESLKEFFR	F1:38667	15	98	98	15	624.988	3	55.87	55.23	719000	1871.93	6.9	Deamidation (NQ)	99 99 99 99 99 99 99 99 98 98 98 99 97 97 95	LPYN(+.98)VTQ(+.98)ESLKEFFR	HCD
1	20190327_QE3_nLC5_GF_N3_Trypsin_1.mzML	F1:93697	DGANKN(+.98)M(+15.99)QN(+.98)SKEQ(+.98)TPLFLAAR	F1:17532	21	98	99	21	1176.56	2	27	26.31	50441000	2351.11	1.5	Deamidation (NQ); Oxidation (M)	99 98 99 99 100 100 99 98 99 99 98 100 100 100 98 98 99 100 100 100 100	DGANKN(+.98)M(+15.99)QN(+.98)SKEQ(+.98)TPLFLAAR	HCD
2	20190327_QE3_nLC5_GF_N3_Trypsin_2.mzML	F2:38923	A(+42.01)N(+.98)NQ(+.98)KLN(+.98)NQR	F2:2396	10	98	97	10	622.798	2	6.36	6.27	2675600	1243.58	1.8	Acetylation (N-term); Deamidation (NQ)	94 97 98 99 99 99 99 95 96 98	A(+42.01)N(+.98)NQ(+.98)KLN(+.98)NQR	HCD
2	20190327_QE3_nLC5_GF_N3_Trypsin_2.mzML	F2:35939	MN(+.98)SVVYDFLK	F2:34483	10	98	98	10	608.801	2	50.04	49.26	4486800	1215.58	2.7	Deamidation (NQ)	95 99 99 99 99 99 99 99 100 100	MN(+.98)SVVYDFLK	HCD
1	20190327_QE3_nLC5_GF_N3_Trypsin_1.mzML	F1:10225	MTLDDFR	F1:17855	7	98	97	7	449.211	2	27.44	27.64	5612200	896.406	1		94 97 98 98 99 99 100	MTLDDFR	HCD
1	20190327_QE3_nLC5_GF_N3_Trypsin_1.mzML	F1:32457	LLNTVEQ(+.98)TTK	F1:8335	10	98	97	10	574.315	2	14.54	14.46	9789900	1146.61	1.7	Deamidation (NQ)	99 99 98 97 98 99 90 90 99 99	LLNTVEQ(+.98)TTK	HCD
1	20190327_QE3_nLC5_GF_N3_Trypsin_1.mzML	F1:79911	KLLNEPTAAALAYGLN(+.98)K	F1:24412	17	98	97	17	894.5	2	36.51	36.51	97417000	1786.98	1.6	Deamidation (NQ)	87 94 100 99 99 99 99 99 99 100 100 99 99 94 95 97 100	KLLNEPTAAALAYGLN(+.98)K	HCD
1	20190327_QE3_nLC5_GF_N3_Trypsin_1.mzML	F1:50570	YDDPEVQKN(+.98)LK	F1:5953	11	98	98	11	675.334	2	11.32	10.96	7566700	1348.65	1.5	Deamidation (NQ)	94 99 100 99 99 99 97 97 98 100 100	YDDPEVQKN(+.98)LK	HCD
2	20190327_QE3_nLC5_GF_N3_Trypsin_2.mzML	F2:15290	N(+.98)GDYLC(+57.02)VK	F2:12620	8	98	97	8	485.222	2	20.18	20.28	2142600	968.427	1.7	Deamidation (NQ); Carbamidomethylation	88 96 99 99 99 98 98 99	N(+.98)GDYLC(+57.02)VK	HCD
2	20190327_QE3_nLC5_GF_N3_Trypsin_2.mzML	F2:29485	NSAAFPAPLQ(+.98)K	F2:15205	11	98	98	11	572.804	2	23.71	23.29	4775100	1143.59	0.3	Deamidation (NQ)	93 96 100 100 100 99 99 96 96 99 100	NSAAFPAPLQ(+.98)K	HCD
1	20190327_QE3_nLC5_GF_N3_Trypsin_1.mzML	F1:48049	LEWLESHQN(+.98)AN(+.98)LEN(+.98)FK	F1:27066	16	98	98	16	658.976	3	39.98	40.54	20115000	1973.9	2.6	Deamidation (NQ)	93 95 100 100 100 100 99 99 99 99 98 99 99 99 100 100	LEWLESHQN(+.98)AN(+.98)LEN(+.98)FK	HCD
2	20190327_QE3_nLC5_GF_N3_Trypsin_2.mzML	F2:91116	G(+42.01)PPHWAAAVNNVEATLALLK	F2:45066	20	98	96	20	1057.58	2	64.67	64.67	3954700	2113.13	4.7	Acetylation (N-term)	98 85 84 95 100 100 100 100 99 96 94 97 99 99 99 99 99 100 100 96	G(+42.01)PPHWAAAVNNVEATLALLK	HCD
2	20190327_QE3_nLC5_GF_N3_Trypsin_2.mzML	F2:64774	FGGGNPELLTQMVSK	F2:28071	15	98	98	15	789.406	2	41.25	40.54	5237900	1576.79	3.2		97 95 97 98 98 100 100 100 100 100 99 99 100 100 100	FGGGNPELLTQMVSK	HCD
2	20190327_QE3_nLC5_GF_N3_Trypsin_2.mzML	F2:33629	LNEDWLC(+57.02)NK	F2:16297	9	98	98	9	596.277	2	25.29	25.56	24244000	1190.54	0.7	Carbamidomethylation	94 95 99 99 99 99 99 98 99	LNEDWLC(+57.02)NK	HCD
2	20190327_QE3_nLC5_GF_N3_Trypsin_2.mzML	F2:26012	LLLN(+.98)LSNWK	F2:33904	9	98	97	9	551.32	2	49.29	49.5	3743200	1100.62	2.2	Deamidation (NQ)	91 100 99 98 98 97 97 99 100	LLLN(+.98)LSNWK	HCD
2	20190327_QE3_nLC5_GF_N3_Trypsin_2.mzML	F2:64932	LLQDFFNGRDLNK	F2:25607	13	98	97	13	790.416	2	37.87	37.76	2173100	1578.82	1.1		100 100 99 100 100 99 98 88 89 96 96 98 100	LLQDFFNGRDLNK	HCD
1	20190327_QE3_nLC5_GF_N3_Trypsin_1.mzML	-	TGETALHLAAR	F1:7640	11	98	98	11	570.313	2	13.53	13.89	0	1138.61	1.3		95 97 99 100 100 100 99 100 100 99 94	TGETALHLAAR	HCD
2	20190327_QE3_nLC5_GF_N3_Trypsin_2.mzML	F2:52658	TSEN(+.98)SAVYYC(+57.02)AR	F2:7449	12	98	98	12	711.303	2	13.22	12.83	2976600	1420.59	-0.4	Deamidation (NQ); Carbamidomethylation	97 96 100 99 99 99 100 100 98 97 98 99	TSEN(+.98)SAVYYC(+57.02)AR	HCD
2	20190327_QE3_nLC5_GF_N3_Trypsin_2.mzML	F2:80774	LN(+.98)KLAC(+57.02)LEVN(+.98)TTMVAR	F2:25234	16	98	97	16	917.978	2	37.4	37.58	11914000	1833.93	4.2	Deamidation (NQ); Carbamidomethylation	97 99 100 100 100 100 100 100 99 99 96 96 90 92 93 97	LN(+.98)KLAC(+57.02)LEVN(+.98)TTMVAR	HCD
2	20190327_QE3_nLC5_GF_N3_Trypsin_2.mzML	F2:50126	TNAENEFVTLKK	F2:8860	12	98	98	12	697.372	2	15.11	15.51	7129700	1392.72	3.2		93 98 100 100 98 99 100 100 100 100 99 95	TNAENEFVTLKK	HCD
2	20190327_QE3_nLC5_GF_N3_Trypsin_2.mzML	F2:12804	VFGNELKLEKPK	F2:10155	12	98	97	12	467.942	3	16.86	16.92	10596000	1400.8	1.7		99 99 93 86 96 99 98 98 99 98 100 100	VFGNELKLEKPK	HCD
1	20190327_QE3_nLC5_GF_N3_Trypsin_1.mzML	F1:65419	GPSGC(+57.02)VESLEVTC(+57.02)R	F1:13725	14	98	98	14	775.853	2	21.8	21.18	2538000	1549.69	3.5	Carbamidomethylation	99 98 100 100 100 100 100 99 99 99 98 98 98 98	GPSGC(+57.02)VESLEVTC(+57.02)R	HCD
2	20190327_QE3_nLC5_GF_N3_Trypsin_2.mzML	F2:96986	QNGVLNSWTDN(+.98)QSKN(+.98)STYSM(+15.99)SSTLTLTKN(+.98)Q(+.98)YER	F2:24202	33	98	97	33	1272.58	3	36.01	35.76	27935000	3814.71	2	Deamidation (NQ); Oxidation (M)	85 88 99 100 100 100 100 100 100 100 82 82 99 99 99 97 97 99 99 99 99 99 98 99 100 100 99 99 99 99 98 99 98	QNGVLNSWTDN(+.98)QSKN(+.98)STYSM(+15.99)SSTLTLTKN(+.98)Q(+.98)YER	HCD
1	20190327_QE3_nLC5_GF_N3_Trypsin_1.mzML	F1:40537	LNQN(+.98)QLN(+.98)AVSK	F1:8973	11	98	97	11	615.822	2	15.39	15.24	4562200	1229.63	3.8	Deamidation (NQ)	93 95 97 97 96 98 98 98 98 100 100	LNQN(+.98)QLN(+.98)AVSK	HCD
2	20190327_QE3_nLC5_GF_N3_Trypsin_2.mzML	F2:49798	H(+42.01)NSYTC(+57.02)EATHK	F2:1434	11	98	99	11	695.297	2	5.07	5.43	35834000	1388.58	1.3	Acetylation (N-term); Carbamidomethylation	99 98 99 100 99 98 99 99 100 100 100	H(+42.01)NSYTC(+57.02)EATHK	HCD
1	20190327_QE3_nLC5_GF_N3_Trypsin_1.mzML	F1:45206	LALDLELATYR	F1:33029	11	98	97	11	639.361	2	48.14	48.51	6273900	1276.7	4		97 99 99 100 99 99 99 98 96 96 95	LALDLELATYR	HCD
1	20190327_QE3_nLC5_GF_N3_Trypsin_1.mzML	F1:2289	LLSVLNK	F1:13451	7	98	97	7	393.759	2	21.44	21.65	3242900	785.501	3.5		99 98 97 96 97 98 100	LLSVLNK	HCD
2	20190327_QE3_nLC5_GF_N3_Trypsin_2.mzML	F2:42548	VLLQAFDVVER	F2:31850	11	98	97	11	644.869	2	46.51	46.08	9564600	1287.72	3.9		95 98 100 99 99 97 98 98 97 98 98	VLLQAFDVVER	HCD
2	20190327_QE3_nLC5_GF_N3_Trypsin_2.mzML	F2:2490	VGSELER	F2:2056	7	98	97	7	395.211	2	5.88	5.95	2876300	788.403	5.3		97 96 96 97 97 99 98	VGSELER	HCD
2	20190327_QE3_nLC5_GF_N3_Trypsin_2.mzML	F2:66366	TKPYLQVN(+.98)LGNQTK	F2:13258	14	98	96	14	802.938	2	21.07	21.1	10593000	1603.86	2.6	Deamidation (NQ)	98 98 99 100 100 99 99 100 99 95 86 89 96 99	TKPYLQVN(+.98)LGNQTK	HCD
2	20190327_QE3_nLC5_GF_N3_Trypsin_2.mzML	-	YLYELAR	F2:15645	7	98	97	7	464.252	2	24.29	24.06	0	926.486	2.7		99 98 98 98 95 96 98	YLYELAR	HCD
1	20190327_QE3_nLC5_GF_N3_Trypsin_1.mzML	F1:39670	FGDPVVQSN(+.98)MK	F1:13603	11	98	97	11	611.795	2	21.55	21.57	82506000	1221.57	4.1	Deamidation (NQ)	97 95 99 100 100 100 96 90 92 98 100	FGDPVVQSN(+.98)MK	HCD
1	20190327_QE3_nLC5_GF_N3_Trypsin_1.mzML	F1:97943	LPVEGM(+15.99)VEELLASHAN(+.98)VNAVN(+.98)Q(+.98)LGK	F1:41767	25	98	98	25	1326.17	2	60.19	59.38	13800000	2650.32	2.2	Oxidation (M); Deamidation (NQ)	92 85 92 96 92 95 100 100 100 100 100 100 100 100 100 100 100 99 100 100 100 100 100 100 100	LPVEGM(+15.99)VEELLASHAN(+.98)VNAVN(+.98)Q(+.98)LGK	HCD
2	20190327_QE3_nLC5_GF_N3_Trypsin_2.mzML	F2:50403	TEADAEKTFEQ(+.98)K	F2:4194	12	98	98	12	699.326	2	8.81	9	8839100	1396.64	1.3	Deamidation (NQ)	92 99 100 100 99 99 98 98 96 98 100 100	TEADAEKTFEQ(+.98)K	HCD
2	20190327_QE3_nLC5_GF_N3_Trypsin_2.mzML	F2:83231	D(+42.01)MQN(+.98)SKQ(+.98)Q(+.98)TPLFLAAR	F2:28353	16	98	98	16	946.958	2	41.69	42.45	39192000	1891.9	1.1	Acetylation (N-term); Deamidation (NQ)	98 98 99 100 100 100 100 100 100 96 95 98 98 99 100 100	D(+42.01)MQN(+.98)SKQ(+.98)Q(+.98)TPLFLAAR	HCD
2	20190327_QE3_nLC5_GF_N3_Trypsin_2.mzML	F2:63497	T(+42.01)PNKDMQN(+.98)SKEETPLFLAAR	F2:16466	20	98	97	20	778.379	3	25.42	25	4202600	2332.14	-8.7	Acetylation (N-term); Deamidation (NQ)	93 88 99 99 99 87 96 100 100 100 100 100 100 99 99 99 100 99 100 100	T(+42.01)PNKDMQN(+.98)SKEETPLFLAAR	HCD
2	20190327_QE3_nLC5_GF_N3_Trypsin_2.mzML	F2:28288	ADVNAVDELGK	F2:10430	11	98	98	11	565.789	2	17.28	17.6	19758000	1129.56	1.6		90 95 99 99 99 99 99 99 99 100 100	ADVNAVDELGK	HCD
2	20190327_QE3_nLC5_GF_N3_Trypsin_2.mzML	F2:24706	LYSVSYLLK	F2:28063	9	98	97	9	543.318	2	41.24	41.63	3719700	1084.62	4		96 98 99 99 99 98 99 98 92	LYSVSYLLK	HCD
2	20190327_QE3_nLC5_GF_N3_Trypsin_2.mzML	F2:76652	ASGYSFTTYTLHWVK	F2:29797	15	98	97	15	880.936	2	43.45	43.46	80197000	1759.86	0.5		75 86 96 99 100 100 100 100 100 100 100 100 100 100 100	ASGYSFTTYTLHWVK	HCD
2	20190327_QE3_nLC5_GF_N3_Trypsin_2.mzML	F2:94244	NGANKDMQDSKQ(+.98)Q(+.98)TPLFLAAR	F2:17235	21	98	97	21	1168.07	2	26.48	26.32	3198700	2334.13	-0.5	Deamidation (NQ)	81 78 97 100 100 100 100 99 100 99 99 99 100 100 96 97 97 99 99 100 100	NGANKDMQDSKQ(+.98)Q(+.98)TPLFLAAR	HCD
2	20190327_QE3_nLC5_GF_N3_Trypsin_2.mzML	F2:49741	LAALQVN(+.98)TTMVAR	F2:22742	13	98	98	13	694.884	2	34.03	33.23	42076000	1387.75	2.3	Deamidation (NQ)	97 98 100 100 99 100 99 99 98 95 97 97 98	LAALQVN(+.98)TTMVAR	HCD
2	20190327_QE3_nLC5_GF_N3_Trypsin_2.mzML	F2:2040	HLMLLR	F2:10322	6	98	97	6	391.739	2	17.09	17.27	4396200	781.463	1.1		95 98 95 97 99 99	HLMLLR	HCD
1	20190327_QE3_nLC5_GF_N3_Trypsin_1.mzML	F1:37877	KVPGSSVVQ(+.98)FR	F1:11022	11	98	97	11	602.839	2	18.12	17.98	27785000	1203.66	2.1	Deamidation (NQ)	100 99 99 99 98 96 95 94 93 96 99	KVPGSSVVQ(+.98)FR	HCD
2	20190327_QE3_nLC5_GF_N3_Trypsin_2.mzML	F2:51991	LFPDTPLALDANK	F2:28841	13	98	98	13	707.884	2	42.33	43.02	31323000	1413.75	2		95 95 99 100 100 99 100 99 99 99 97 98 100	LFPDTPLALDANK	HCD
2	20190327_QE3_nLC5_GF_N3_Trypsin_2.mzML	-	LSQ(+.98)QFTAMFR	F2:27100	10	98	97	10	615.303	2	39.9	40.31	0	1228.59	-0.5	Deamidation (NQ)	97 99 99 98 99 98 97 94 98 97	LSQ(+.98)QFTAMFR	HCD
2	20190327_QE3_nLC5_GF_N3_Trypsin_2.mzML	F2:37513	MFYGNSDN(+.98)LGVFLSRK	F2:30719	16	98	96	16	616.971	3	44.87	44.91	7017700	1847.89	1.4	Deamidation (NQ)	90 95 100 99 98 99 100 100 100 99 99 99 99 90 88 95	MFYGNSDN(+.98)LGVFLSRK	HCD
1	20190327_QE3_nLC5_GF_N3_Trypsin_1.mzML	F1:57513	RHPQ(+.98)YAVSVLLR	F1:16721	12	98	97	12	720.409	2	25.87	26.18	1257500000	1438.8	-0.3	Deamidation (NQ)	100 98 97 96 92 90 96 98 99 100 100 100	RHPQ(+.98)YAVSVLLR	HCD
2	20190327_QE3_nLC5_GF_N3_Trypsin_2.mzML	F2:46233	TEDYLSLLLNR	F2:38846	11	98	97	11	668.863	2	56.05	56.48	2092400	1335.7	5.9		92 97 100 100 100 99 99 99 98 95 91	TEDYLSLLLNR	HCD
1	20190327_QE3_nLC5_GF_N3_Trypsin_1.mzML	F1:29125	FAEEDKKLK	F1:1809	9	98	98	9	554.307	2	5.66	6	2761500	1106.6	2.7		99 99 100 100 99 99 100 99 94	FAEEDKKLK	HCD
2	20190327_QE3_nLC5_GF_N3_Trypsin_2.mzML	F2:25010	FLLLPN(+.98)MLK	F2:39651	9	98	96	9	545.325	2	57.15	57.09	1596000	1088.63	3.9	Deamidation (NQ)	92 95 99 99 96 96 95 99 100	FLLLPN(+.98)MLK	HCD
2	20190327_QE3_nLC5_GF_N3_Trypsin_2.mzML	F2:84552	QDGVLNSWTDQN(+.98)SKN(+.98)STYSM(+15.99)SSTLTLTKDEYQ(+.98)R	F2:26164	33	98	98	33	954.934	4	37.5	37.89	677420000	3815.7	2.8	Deamidation (NQ); Oxidation (M)	86 92 91 97 100 100 100 100 100 100 99 99 98 98 100 100 100 100 100 100 100 100 100 100 100 100 100 100 100 100 97 98 98	QDGVLNSWTDQN(+.98)SKN(+.98)STYSM(+15.99)SSTLTLTKDEYQ(+.98)R	HCD
1	20190327_QE3_nLC5_GF_N3_Trypsin_1.mzML	F1:24973	NPNLLFTLK	F1:29063	9	98	97	9	530.315	2	42.77	42.8	13403000	1058.61	3.3		93 97 98 99 99 99 98 97 92	NPNLLFTLK	HCD
1	20190327_QE3_nLC5_GF_N3_Trypsin_1.mzML	F1:16838	FFFNLGVK	F1:34671	8	98	97	8	486.272	2	50.41	50.84	7315400	970.528	2.4		99 99 99 96 97 95 98 100	FFFNLGVK	HCD
1	20190327_QE3_nLC5_GF_N3_Trypsin_1.mzML	F1:82852	N(+.98)M(+15.99)QDSKQ(+.98)ETPLFLAAR	F1:22106	16	98	97	16	933.95	2	33.21	33.52	3568600	1865.88	1.6	Deamidation (NQ); Oxidation (M)	96 94 96 99 100 99 99 100 99 93 93 96 99 99 100 100	N(+.98)M(+15.99)QDSKQ(+.98)ETPLFLAAR	HCD
1	20190327_QE3_nLC5_GF_N3_Trypsin_1.mzML	F1:47773	VQLQQSAAQ(+.98)ALR	F1:13781	12	98	96	12	657.363	2	21.93	21.78	23768000	1312.71	1.6	Deamidation (NQ)	92 91 99 98 98 98 98 98 97 96 98 99	VQLQQSAAQ(+.98)ALR	HCD
2	20190327_QE3_nLC5_GF_N3_Trypsin_2.mzML	F2:4296	ATQ(+.98)EQLK	F2:1628	7	98	98	7	409.718	2	5.37	5.1	111730000	817.418	3.4	Deamidation (NQ)	97 98 99 99 94 99 100	ATQ(+.98)EQLK	HCD
2	20190327_QE3_nLC5_GF_N3_Trypsin_2.mzML	F2:17123	TPQ(+.98)NFPC(+57.02)K	F2:4669	8	98	96	8	496.73	2	9.37	9.47	13724000	991.443	3.1	Deamidation (NQ); Carbamidomethylation	96 97 97 95 97 97 98 98	TPQ(+.98)NFPC(+57.02)K	HCD
2	20190327_QE3_nLC5_GF_N3_Trypsin_2.mzML	F2:36477	FGDPVVQSDMK	F2:12826	11	98	96	11	611.794	2	20.4	20.51	78188000	1221.57	3.4		96 94 99 99 99 99 95 90 95 98 100	FGDPVVQSDMK	HCD
1	20190327_QE3_nLC5_GF_N3_Trypsin_1.mzML	F1:9407	TGAQQ(+.98)LLR	F1:8713	8	98	96	8	444.253	2	14.97	14.92	1109400	886.487	5.2	Deamidation (NQ)	95 97 98 95 96 98 98 97	TGAQQ(+.98)LLR	HCD
2	20190327_QE3_nLC5_GF_N3_Trypsin_2.mzML	F2:61708	LN(+.98)AGAN(+.98)TNAQN(+.98)HSGR	F2:3516	15	98	99	15	764.344	2	8.23	7.41	44261000	1526.67	1.6	Deamidation (NQ)	98 100 100 100 100 100 100 100 100 99 100 100 100 100 97	LN(+.98)AGAN(+.98)TNAQN(+.98)HSGR	HCD
2	20190327_QE3_nLC5_GF_N3_Trypsin_2.mzML	F2:24167	S(+42.01)SQDHVN(+.98)Q(+.98)Q(+.98)VFKR	F2:8298	13	98	96	13	539.924	3	14.34	14.38	3091700	1616.74	3.9	Acetylation (N-term); Deamidation (NQ)	85 95 95 99 97 99 99 99 99 99 97 97 95	S(+42.01)SQDHVN(+.98)Q(+.98)Q(+.98)VFKR	HCD
2	20190327_QE3_nLC5_GF_N3_Trypsin_2.mzML	F2:35762	LAATGVVLDLDK	F2:24060	12	98	97	12	607.856	2	35.75	36.19	1582800	1213.69	4.4		99 99 99 98 96 97 98 98 98 94 97 99	LAATGVVLDLDK	HCD
1	20190327_QE3_nLC5_GF_N3_Trypsin_1.mzML	F1:17674	Q(+.98)TALHLAAR	F1:6463	9	98	97	9	491.278	2	11.77	11.75	8000300	980.54	0.7	Deamidation (NQ)	92 97 99 99 99 99 99 99 93	Q(+.98)TALHLAAR	HCD
1	20190327_QE3_nLC5_GF_N3_Trypsin_1.mzML	F1:4467	ATEEELK	F1:2041	7	98	98	7	410.21	2	5.98	5.65	1921500	818.402	3.4		96 98 100 99 99 99 99	ATEEELK	HCD
1	20190327_QE3_nLC5_GF_N3_Trypsin_1.mzML	F1:76151	GFAFVEFSHLQN(+.98)ATR	F1:31602	15	98	97	15	862.925	2	46.14	45.69	6384700	1723.83	1.6	Deamidation (NQ)	91 95 100 100 100 100 100 99 99 100 98 98 94 93 99	GFAFVEFSHLQN(+.98)ATR	HCD
1	20190327_QE3_nLC5_GF_N3_Trypsin_1.mzML	F1:53037	AALLPTVTFLTNK	F1:36539	13	98	97	13	694.914	2	53.09	52.85	130980000	1387.81	4.5		82 98 99 100 99 99 96 95 98 99 98 99 100	AALLPTVTFLTNK	HCD
1	20190327_QE3_nLC5_GF_N3_Trypsin_1.mzML	F1:77048	LAPEGMVEQ(+.98)LLASHAN(+.98)VNAVN(+.98)ELGK	F1:49312	25	98	98	25	869.774	3	70.5	71.56	308390	2606.29	3.5	Deamidation (NQ)	79 84 93 100 100 100 100 100 100 100 100 100 100 100 100 100 100 100 100 100 100 100 100 100 100	LAPEGMVEQ(+.98)LLASHAN(+.98)VNAVN(+.98)ELGK	HCD
1	20190327_QE3_nLC5_GF_N3_Trypsin_1.mzML	F1:30946	ADADGVDVNVR	F1:8175	11	98	96	11	565.776	2	14.37	14.22	110940000	1129.54	1.6		90 95 99 100 99 99 98 96 95 96 96	ADADGVDVNVR	HCD
1	20190327_QE3_nLC5_GF_N3_Trypsin_1.mzML	F1:16124	LKLYAVEK	F1:9217	8	98	98	8	482.298	2	15.69	15.19	19751000	962.58	1.2		94 99 99 99 98 99 100 100	LKLYAVEK	HCD
2	20190327_QE3_nLC5_GF_N3_Trypsin_2.mzML	-	LGQ(+.98)YGFQNELLVR	F2:29182	13	98	97	13	769.406	2	42.74	43.09	0	1536.79	2.5	Deamidation (NQ)	94 92 98 100 100 99 98 97 98 98 98 97 96	LGQ(+.98)YGFQNELLVR	HCD
2	20190327_QE3_nLC5_GF_N3_Trypsin_2.mzML	F2:90441	QN(+.98)GVLNSWTN(+.98)QDSKN(+.98)STYSM(+15.99)SSTLTLTK	F2:25641	28	98	96	28	1042.15	3	38	38.01	20674000	3123.42	1	Deamidation (NQ); Oxidation (M)	77 81 88 95 100 97 98 100 100 99 97 98 96 95 99 100 99 100 99 99 99 99 99 100 100 100 99 96	QN(+.98)GVLNSWTN(+.98)QDSKN(+.98)STYSM(+15.99)SSTLTLTK	HCD
2	20190327_QE3_nLC5_GF_N3_Trypsin_2.mzML	-	A(+42.01)GANKN(+.98)MQN(+.98)SKQ(+.98)ETPLFLAAR	F2:16466	21	98	97	21	778.717	3	25.41	25.87	0	2333.13	-1.7	Acetylation (N-term); Deamidation (NQ)	97 92 95 98 99 99 86 94 99 100 100 100 100 100 99 99 99 100 99 100 100	A(+42.01)GANKN(+.98)MQN(+.98)SKQ(+.98)ETPLFLAAR	HCD
1	20190327_QE3_nLC5_GF_N3_Trypsin_1.mzML	F1:63762	VGNLGLATSFFNER	F1:34437	14	98	97	14	762.894	2	50.06	49.8	4488100	1523.77	0.7		94 91 91 99 100 100 100 99 98 98 98 97 99 98	VGNLGLATSFFNER	HCD
2	20190327_QE3_nLC5_GF_N3_Trypsin_2.mzML	F2:3407	LVEESVK	F2:2801	7	98	97	7	402.23	2	6.98	7.03	18299000	802.444	2.3		95 97 99 97 96 99 99	LVEESVK	HCD
2	20190327_QE3_nLC5_GF_N3_Trypsin_2.mzML	-	LPVEGMVEQ(+.98)LLASHADVNAVDELGK	F2:48424	25	98	99	25	879.117	3	69.3	70.65	0	2634.32	3.6	Deamidation (NQ)	98 97 100 100 100 99 100 100 100 100 100 100 100 99 99 100 99 97 97 98 100 100 100 100 100	LPVEGMVEQ(+.98)LLASHADVNAVDELGK	HCD
2	20190327_QE3_nLC5_GF_N3_Trypsin_2.mzML	F2:30454	ESDLSHVQNK	F2:1675	10	98	98	10	578.785	2	5.37	5.01	1787400	1155.55	3.6		96 98 100 100 100 100 100 98 99 100	ESDLSHVQNK	HCD
2	20190327_QE3_nLC5_GF_N3_Trypsin_2.mzML	F2:94877	S(+42.01)KFYGYN(+.98)YWGQGATLTVSSAK	F2:28418	21	98	96	21	1186.07	2	41.34	41.81	278640000	2370.12	2	Acetylation (N-term); Deamidation (NQ)	65 73 99 100 100 100 100 100 100 100 100 100 100 100 100 100 100 100 100 100 97	S(+42.01)KFYGYN(+.98)YWGQGATLTVSSAK	HCD
2	20190327_QE3_nLC5_GF_N3_Trypsin_2.mzML	F2:15716	DLGEQ(+.98)HFK	F2:6475	8	98	97	8	487.734	2	11.86	12.2	3476300	973.451	2.2	Deamidation (NQ)	96 95 97 99 98 97 99 100	DLGEQ(+.98)HFK	HCD
1	20190327_QE3_nLC5_GF_N3_Trypsin_1.mzML	F1:94975	YHTLAALLSPYSYSTTALVSSPK	F1:39592	23	98	96	23	1235.65	2	57.16	56.95	7069500	2469.28	3.7		79 65 98 99 100 100 100 100 100 97 96 99 100 100 99 99 99 100 100 99 99 100 100	YHTLAALLSPYSYSTTALVSSPK	HCD
2	20190327_QE3_nLC5_GF_N3_Trypsin_2.mzML	F2:62368	KAADQ(+.98)TWEPFASGK	F2:15188	14	98	97	14	768.874	2	23.66	24.07	1845300	1535.73	5.1	Deamidation (NQ)	98 99 99 99 99 99 99 100 95 93 96 98 97 95	KAADQ(+.98)TWEPFASGK	HCD
2	20190327_QE3_nLC5_GF_N3_Trypsin_2.mzML	-	LPVEGMVEELLASHADVNAVDELGK	F2:49883	25	98	96	25	879.116	3	71.33	71.27	0	2634.32	1.8		94 92 100 100 95 90 97 92 91 98 100 99 99 97 98 97 95 94 95 96 99 99 99 99 100	LPVEGMVEELLASHADVNAVDELGK	HCD
1	20190327_QE3_nLC5_GF_N3_Trypsin_1.mzML	-	LLEEQR	F1:2695	6	98	98	6	394.219	2	6.84	7.09	0	786.423	1.2		98 98 99 98 96 98	LLEEQR	HCD
1	20190327_QE3_nLC5_GF_N3_Trypsin_1.mzML	-	LAVEGM(+15.99)VEELLASHAN(+.98)VNAVN(+.98)Q(+.98)LGK	F1:42723	25	98	98	25	875.777	3	61.46	60.11	0	2624.3	2.8	Oxidation (M); Deamidation (NQ)	86 85 99 100 100 100 100 100 100 100 100 100 100 100 100 100 100 100 100 100 100 100 100 100 100	LAVEGM(+15.99)VEELLASHAN(+.98)VNAVN(+.98)Q(+.98)LGK	HCD
1	20190327_QE3_nLC5_GF_N3_Trypsin_1.mzML	F1:18440	Q(+.98)KVLTSSAR	F1:1612	9	98	97	9	495.783	2	5.41	5.29	177300000	989.551	1.6	Deamidation (NQ)	90 96 100 100 100 99 95 95 99	Q(+.98)KVLTSSAR	HCD
1	20190327_QE3_nLC5_GF_N3_Trypsin_1.mzML	F1:84436	QDGVLNSWTN(+.98)QN(+.98)SKN(+.98)STYSMSSTLTLTKDEYQ(+.98)R	F1:31152	33	98	98	33	950.937	4	45.11	44.62	415040000	3799.7	4.3	Deamidation (NQ)	87 92 92 98 100 100 100 100 100 100 99 99 99 99 100 100 100 100 100 100 100 100 100 100 100 100 100 100 100 100 98 99 99	QDGVLNSWTN(+.98)QN(+.98)SKN(+.98)STYSMSSTLTLTKDEYQ(+.98)R	HCD
1	20190327_QE3_nLC5_GF_N3_Trypsin_1.mzML	F1:59968	LNLVN(+.98)LAGSENLGR	F1:30588	14	98	96	14	735.902	2	44.84	44.83	24517000	1469.78	3.3	Deamidation (NQ)	94 93 99 100 100 100 100 99 94 95 91 93 98 100	LNLVN(+.98)LAGSENLGR	HCD
2	20190327_QE3_nLC5_GF_N3_Trypsin_2.mzML	F2:76071	VALEGM(+15.99)VQ(+.98)ELLASHAN(+.98)VNAVDELGK	F2:41431	25	98	96	25	875.777	3	57.04	59.55	6697700000	2624.3	3.1	Oxidation (M); Deamidation (NQ)	69 70 85 99 95 97 100 100 100 100 100 100 100 100 100 100 100 99 99 100 100 100 100 100 100	VALEGM(+15.99)VQ(+.98)ELLASHAN(+.98)VNAVDELGK	HCD
2	20190327_QE3_nLC5_GF_N3_Trypsin_2.mzML	F2:44386	VQLQQSAAELAR	F2:12997	12	98	97	12	657.364	2	20.77	20.95	47620000	1312.71	2.1		92 93 99 98 97 97 98 98 99 97 99 99	VQLQQSAAELAR	HCD
2	20190327_QE3_nLC5_GF_N3_Trypsin_2.mzML	F2:76071	LAVEGM(+15.99)VEQ(+.98)LLASHAN(+.98)VNAVN(+.98)ELGK	F2:39590	25	98	97	25	875.777	3	57.04	56.47	6697700000	2624.3	3.1	Oxidation (M); Deamidation (NQ)	78 77 98 100 94 96 100 100 100 100 100 100 100 100 100 100 100 99 100 100 100 100 100 100 100	LAVEGM(+15.99)VEQ(+.98)LLASHAN(+.98)VNAVN(+.98)ELGK	HCD
1	20190327_QE3_nLC5_GF_N3_Trypsin_1.mzML	F1:47006	FSGSGSGTDFTLK	F1:14879	13	98	97	13	652.313	2	23.47	22.9	6851700000	1302.61	1.9		98 99 100 100 100 99 94 92 98 98 99 99 95	FSGSGSGTDFTLK	HCD
2	20190327_QE3_nLC5_GF_N3_Trypsin_2.mzML	F2:24688	VSVEFEGYR	F2:15506	9	98	96	9	543.269	2	24.12	24.17	2882500	1084.52	3.5		97 98 99 99 98 98 90 92 97	VSVEFEGYR	HCD
2	20190327_QE3_nLC5_GF_N3_Trypsin_2.mzML	F2:3410	VSTDLLR	F2:9677	7	98	97	7	402.236	2	16.21	16.41	2083300	802.455	3.5		97 97 97 97 96 99 98	VSTDLLR	HCD
1	20190327_QE3_nLC5_GF_N3_Trypsin_1.mzML	F1:78585	LPVEGM(+15.99)VEELLASHADVNAVDQ(+.98)LGK	F1:42387	25	98	97	25	884.449	3	60.18	60.04	641230000	2650.32	3.3	Oxidation (M); Deamidation (NQ)	99 99 99 100 93 94 99 99 99 99 100 100 99 98 99 99 98 92 92 95 99 99 99 99 100	LPVEGM(+15.99)VEELLASHADVNAVDQ(+.98)LGK	HCD
1	20190327_QE3_nLC5_GF_N3_Trypsin_1.mzML	F1:31047	LLQDSLGGNSK	F1:8615	11	98	97	11	566.305	2	14.89	15.2	2022800	1130.59	1.7		99 99 98 99 98 98 98 97 97 96 96	LLQDSLGGNSK	HCD
2	20190327_QE3_nLC5_GF_N3_Trypsin_2.mzML	F2:49872	H(+42.01)DSYTC(+57.02)EATHK	F2:1814	11	98	97	11	695.79	2	5.53	5.73	19097000	1389.56	3	Acetylation (N-term); Carbamidomethylation	98 99 99 98 93 92 96 98 99 100 100	H(+42.01)DSYTC(+57.02)EATHK	HCD
2	20190327_QE3_nLC5_GF_N3_Trypsin_2.mzML	-	FC(+57.02)ALEEK	F2:5992	7	98	98	7	448.713	2	11.2	11.74	0	895.411	0	Carbamidomethylation	96 98 99 99 99 100 100	FC(+57.02)ALEEK	HCD
1	20190327_QE3_nLC5_GF_N3_Trypsin_1.mzML	F1:23770	LSSPATLDSR	F1:7732	10	98	97	10	523.778	2	13.73	13.96	6415900	1045.54	1.3		94 98 99 99 99 97 97 98 98 98	LSSPATLDSR	HCD
1	20190327_QE3_nLC5_GF_N3_Trypsin_1.mzML	F1:55140	LFPN(+.98)TPLALDANK	F1:29195	13	98	98	13	707.884	2	42.89	42.21	10701000	1413.75	2.5	Deamidation (NQ)	93 93 99 100 100 99 99 99 99 99 96 98 100	LFPN(+.98)TPLALDANK	HCD
2	20190327_QE3_nLC5_GF_N3_Trypsin_2.mzML	-	G(+42.01)PGETALHLAAR	F2:11399	12	98	97	12	617.832	2	18.53	18.77	0	1233.65	2.3	Acetylation (N-term)	91 89 99 99 99 99 99 97 97 97 99 99	G(+42.01)PGETALHLAAR	HCD
2	20190327_QE3_nLC5_GF_N3_Trypsin_2.mzML	F2:84481	QNGVLNSWTDQN(+.98)SKN(+.98)STYSM(+15.99)SSTLTLTKN(+.98)Q(+.98)YER	F2:24309	33	98	97	33	954.687	4	36.03	35.6	435450000	3814.71	1.8	Deamidation (NQ); Oxidation (M)	83 88 95 98 100 100 100 100 99 99 99 99 96 96 97 98 98 97 95 97 99 99 99 100 100 100 99 99 99 99 96 98 97	QNGVLNSWTDQN(+.98)SKN(+.98)STYSM(+15.99)SSTLTLTKN(+.98)Q(+.98)YER	HCD
2	20190327_QE3_nLC5_GF_N3_Trypsin_2.mzML	F2:7974	NAVELAKK	F2:1854	8	98	96	8	436.765	2	5.63	5.66	1425700	871.513	3.9		90 98 99 99 98 98 97 92	NAVELAKK	HCD
1	20190327_QE3_nLC5_GF_N3_Trypsin_1.mzML	F1:16357	VMFEVWR	F1:27513	7	98	97	7	483.747	2	40.59	41.13	1795500	965.479	0.7		96 96 99 99 98 98 99	VMFEVWR	HCD
2	20190327_QE3_nLC5_GF_N3_Trypsin_2.mzML	F2:80717	LDKLAC(+57.02)LQVN(+.98)TTMAVR	F2:23112	16	98	97	16	917.482	2	34.07	34.73	547180000	1832.95	0.8	Carbamidomethylation; Deamidation (NQ)	97 99 100 100 100 100 100 99 100 100 95 94 86 89 94 100	LDKLAC(+57.02)LQVN(+.98)TTMAVR	HCD
2	20190327_QE3_nLC5_GF_N3_Trypsin_2.mzML	F2:54158	LMC(+57.02)ELGNN(+.98)VNLR	F2:19157	12	98	97	12	717.346	2	29.08	29.62	3033500	1432.68	-1.6	Carbamidomethylation; Deamidation (NQ)	97 94 100 100 100 99 97 97 97 96 98 99	LMC(+57.02)ELGNN(+.98)VNLR	HCD
2	20190327_QE3_nLC5_GF_N3_Trypsin_2.mzML	F2:21995	TN(+.98)APLMQFK	F2:18289	9	98	96	9	525.77	2	27.91	28.12	2981000	1049.52	4.5	Deamidation (NQ)	92 94 99 99 99 95 96 98 99	TN(+.98)APLMQFK	HCD
2	20190327_QE3_nLC5_GF_N3_Trypsin_2.mzML	F2:69720	FGYVN(+.98)FQ(+.98)SAEN(+.98)LEK	F2:30268	14	98	96	14	824.875	2	44.31	44.26	14306000	1647.73	2.5	Deamidation (NQ)	93 92 97 99 99 99 98 95 94 95 94 96 99 100	FGYVN(+.98)FQ(+.98)SAEN(+.98)LEK	HCD
2	20190327_QE3_nLC5_GF_N3_Trypsin_2.mzML	F2:71738	ATAGN(+.98)THLGGQ(+.98)N(+.98)FN(+.98)NR	F2:6856	16	98	99	16	838.371	2	12.42	13.03	44942000	1674.72	2.2	Deamidation (NQ)	100 99 99 98 99 100 100 100 100 98 98 99 99 99 99 100	ATAGN(+.98)THLGGQ(+.98)N(+.98)FN(+.98)NR	HCD
1	20190327_QE3_nLC5_GF_N3_Trypsin_1.mzML	F1:45704	YLEN(+.98)KN(+.98)VFQK	F1:9496	10	98	97	10	642.828	2	16.11	15.83	4847200	1283.64	1.6	Deamidation (NQ)	94 94 98 96 96 97 99 99 99 100	YLEN(+.98)KN(+.98)VFQK	HCD
2	20190327_QE3_nLC5_GF_N3_Trypsin_2.mzML	F2:56329	LLN(+.98)VTGGLGTN(+.98)Q(+.98)LR	F2:27894	14	98	96	14	729.896	2	41.01	41.12	3519400	1457.77	2.9	Deamidation (NQ)	100 99 100 100 100 99 98 98 97 89 88 93 96 98	LLN(+.98)VTGGLGTN(+.98)Q(+.98)LR	HCD
1	20190327_QE3_nLC5_GF_N3_Trypsin_1.mzML	F1:60649	LAC(+57.02)LQVN(+.98)TTMGLR	F1:24537	13	98	97	13	739.38	2	33.62	36.8	4251600000	1476.74	1.7	Carbamidomethylation; Deamidation (NQ)	98 97 100 100 99 100 99 99 98 95 85 95 100	LAC(+57.02)LQVN(+.98)TTMGLR	HCD
1	20190327_QE3_nLC5_GF_N3_Trypsin_1.mzML	-	YSFTTYTLHWVK	F1:28937	12	98	99	12	773.391	2	42.49	43.69	0	1544.77	0.5		97 99 100 100 100 100 99 100 99 100 100 100	YSFTTYTLHWVK	HCD
2	20190327_QE3_nLC5_GF_N3_Trypsin_2.mzML	F2:42977	LNN(+.98)LQ(+.98)DALQQAKEDLAR	F2:36023	17	98	98	17	648.004	3	52.16	51.12	4051600	1940.98	5.2	Deamidation (NQ)	95 99 100 100 99 99 99 100 99 99 99 99 99 99 98 99 100	LNN(+.98)LQ(+.98)DALQQAKEDLAR	HCD
2	20190327_QE3_nLC5_GF_N3_Trypsin_2.mzML	F2:65868	ALAPGHGQ(+.98)Q(+.98)YPAAGTR	F2:5402	16	98	97	16	798.893	2	10.45	10.13	25825000	1595.77	1	Deamidation (NQ)	90 94 100 100 100 100 100 100 100 100 96 95 95 95 98 100	ALAPGHGQ(+.98)Q(+.98)YPAAGTR	HCD
1	20190327_QE3_nLC5_GF_N3_Trypsin_1.mzML	F1:44948	KQ(+.98)ETPLFLAAR	F1:17524	11	98	98	11	637.86	2	26.93	27.64	2700800	1273.7	1.2	Deamidation (NQ)	98 99 100 99 98 98 98 99 97 99 100	KQ(+.98)ETPLFLAAR	HCD
2	20190327_QE3_nLC5_GF_N3_Trypsin_2.mzML	F2:8121	AAMLSLLR	F2:24596	8	98	97	8	437.764	2	36.53	36.8	1789600	873.511	3.3		97 98 97 98 95 96 97 97	AAMLSLLR	HCD
2	20190327_QE3_nLC5_GF_N3_Trypsin_2.mzML	-	LSVSFYHVK	F2:14182	9	98	97	9	540.298	2	22.3	22.63	0	1078.58	1.2		95 98 98 97 97 96 94 98 99	LSVSFYHVK	HCD
1	20190327_QE3_nLC5_GF_N3_Trypsin_1.mzML	F1:59084	LGKN(+.98)AVEDLESVGK	F1:17884	14	98	99	14	730.389	2	27.47	26.46	2959600	1458.76	4	Deamidation (NQ)	97 99 99 100 100 100 100 99 99 99 99 99 100 100	LGKN(+.98)AVEDLESVGK	HCD
1	20190327_QE3_nLC5_GF_N3_Trypsin_1.mzML	F1:74389	LLNEPTAAALAYGDLR	F1:30188	16	98	97	16	844.456	2	44.36	43.72	425370000	1686.89	1.5		100 99 100 100 100 100 100 100 100 100 99 98 86 90 91 98	LLNEPTAAALAYGDLR	HCD
1	20190327_QE3_nLC5_GF_N3_Trypsin_1.mzML	-	QDGVLNSWTN(+.98)QN(+.98)SKDSTYSMSSTLTLTK	F1:31747	28	98	98	28	1036.82	3	46.33	45.64	0	3107.42	1.9	Deamidation (NQ)	93 94 82 94 100 100 100 100 100 99 97 99 99 100 100 100 100 100 100 99 100 100 99 100 100 100 100 96	QDGVLNSWTN(+.98)QN(+.98)SKDSTYSMSSTLTLTK	HCD
1	20190327_QE3_nLC5_GF_N3_Trypsin_1.mzML	F1:52728	A(+42.01)SN(+.98)GN(+.98)AWVQ(+.98)AHGK	F1:8664	13	98	98	13	692.812	2	14.95	15.39	5225200	1383.61	2.2	Acetylation (N-term); Deamidation (NQ)	93 98 99 98 99 100 100 99 99 99 98 99 95	A(+42.01)SN(+.98)GN(+.98)AWVQ(+.98)AHGK	HCD
2	20190327_QE3_nLC5_GF_N3_Trypsin_2.mzML	F2:60011	T(+42.01)SADAEKTFQ(+.98)Q(+.98)KQGTELDGR	F2:8243	20	98	97	20	752.023	3	14.29	14.53	4697700	2253.04	2.7	Acetylation (N-term); Deamidation (NQ)	74 79 100 100 100 100 100 100 100 100 100 100 99 99 99 99 99 100 99 99	T(+42.01)SADAEKTFQ(+.98)Q(+.98)KQGTELDGR	HCD
2	20190327_QE3_nLC5_GF_N3_Trypsin_2.mzML	F2:34520	TASQSLLVNLR	F2:20629	11	98	98	11	601.35	2	31.09	30.29	5595400	1200.68	1.7		97 97 99 99 99 99 99 98 97 98 98	TASQSLLVNLR	HCD
2	20190327_QE3_nLC5_GF_N3_Trypsin_2.mzML	F2:24207	MMLDDLVSR	F2:23277	9	98	97	9	540.265	2	34.69	35.29	2120700	1078.52	0.2		98 98 99 99 98 97 97 97 97	MMLDDLVSR	HCD
2	20190327_QE3_nLC5_GF_N3_Trypsin_2.mzML	F2:92982	N(+.98)STYSM(+15.99)SSTLTLTKN(+.98)EYER	F2:15290	19	98	99	19	1122.01	2	23.88	24.99	56166000	2241.99	1.7	Deamidation (NQ); Oxidation (M)	95 100 100 100 100 100 100 100 100 100 100 100 100 100 100 100 100 100 100	N(+.98)STYSM(+15.99)SSTLTLTKN(+.98)EYER	HCD
2	20190327_QE3_nLC5_GF_N3_Trypsin_2.mzML	F2:47279	VGYQ(+.98)LKDEELR	F2:12285	11	98	97	11	675.852	2	19.77	20.21	1856900	1349.68	4.4	Deamidation (NQ)	97 98 99 99 99 97 98 98 96 96 97	VGYQ(+.98)LKDEELR	HCD
1	20190327_QE3_nLC5_GF_N3_Trypsin_1.mzML	-	LAVEGM(+15.99)VQ(+.98)ELLASHAN(+.98)VNAVN(+.98)ELGK	F1:40539	25	98	97	25	875.778	3	58.43	59.56	0	2624.3	4.8	Oxidation (M); Deamidation (NQ)	79 76 96 99 98 99 100 100 100 100 100 100 100 100 100 100 100 99 99 100 100 100 100 100 100	LAVEGM(+15.99)VQ(+.98)ELLASHAN(+.98)VNAVN(+.98)ELGK	HCD
2	20190327_QE3_nLC5_GF_N3_Trypsin_2.mzML	F2:83825	Q(+42.01)DLLNSWTN(+.98)QN(+.98)SKN(+.98)STYSMSSTLTLTKN(+.98)EYER	F2:30982	32	98	97	32	950.685	4	44.15	45.72	1214100000	3798.71	1.1	Acetylation (N-term); Deamidation (NQ)	73 80 81 99 100 100 100 100 100 99 100 99 99 100 100 100 100 100 100 100 100 100 100 100 100 100 100 100 100 97 98 98	Q(+42.01)DLLNSWTN(+.98)QN(+.98)SKN(+.98)STYSMSSTLTLTKN(+.98)EYER	HCD
2	20190327_QE3_nLC5_GF_N3_Trypsin_2.mzML	F2:25936	KQTALAELVK	F2:10306	10	98	97	10	550.838	2	17.06	17.52	4259000	1099.66	1.6		98 96 98 98 98 96 99 99 99 95	KQTALAELVK	HCD
2	20190327_QE3_nLC5_GF_N3_Trypsin_2.mzML	F2:90444	QN(+.98)GVLNSWTDQDSKDSTYSM(+15.99)SSTLTLTK	F2:26010	28	98	96	28	1042.15	3	38.41	38.6	19718000	3123.42	4.2	Deamidation (NQ); Oxidation (M)	67 73 84 94 100 100 100 100 100 100 100 100 100 100 100 100 100 100 100 100 100 100 98 99 100 100 100 95	QN(+.98)GVLNSWTDQDSKDSTYSM(+15.99)SSTLTLTK	HCD
2	20190327_QE3_nLC5_GF_N3_Trypsin_2.mzML	F2:80734	LN(+.98)KLAC(+57.02)LQVN(+.98)TTMVAR	F2:24493	16	98	96	16	917.485	2	36.49	36.12	20496000	1832.95	3.3	Deamidation (NQ); Carbamidomethylation	97 97 100 100 100 100 100 99 99 99 96 92 83 90 96 99	LN(+.98)KLAC(+57.02)LQVN(+.98)TTMVAR	HCD
2	20190327_QE3_nLC5_GF_N3_Trypsin_2.mzML	F2:28294	LN(+.98)MPEVLWK	F2:32919	9	98	97	9	565.802	2	47.86	48.52	1501800	1129.58	4.2	Deamidation (NQ)	94 97 98 97 98 98 99 99 99	LN(+.98)MPEVLWK	HCD
2	20190327_QE3_nLC5_GF_N3_Trypsin_2.mzML	F2:21464	FPQ(+.98)GFALHK	F2:16946	9	98	96	9	523.277	2	26.01	26.16	2656300	1044.54	0.1	Deamidation (NQ)	97 97 98 92 92 96 98 98 100	FPQ(+.98)GFALHK	HCD
1	20190327_QE3_nLC5_GF_N3_Trypsin_1.mzML	F1:64562	FTAPEQ(+.98)LSAMVLTK	F1:36691	14	98	96	14	768.906	2	53.29	52.88	189110000	1535.79	4.2	Deamidation (NQ)	80 86 100 100 100 100 99 99 99 98 99 99 99 95	FTAPEQ(+.98)LSAMVLTK	HCD
2	20190327_QE3_nLC5_GF_N3_Trypsin_2.mzML	F2:32478	VGGLYTVLQTK	F2:20982	11	98	97	11	589.843	2	31.57	31.07	4405200	1177.67	0.8		98 95 95 97 99 99 99 99 97 97 94	VGGLYTVLQTK	HCD
2	20190327_QE3_nLC5_GF_N3_Trypsin_2.mzML	F2:4374	LMVELSK	F2:13032	7	98	96	7	410.236	2	20.76	20.97	1657000	818.457	0.5		94 93 98 98 97 98 99	LMVELSK	HCD
2	20190327_QE3_nLC5_GF_N3_Trypsin_2.mzML	F2:87892	VTC(+57.02)VVVDLSKN(+.98)N(+.98)EPVQFSWFVDDVEVHTAQTQPR	F2:44903	34	98	97	34	987.233	4	60.69	64.96	569130000	3944.89	3.2	Carbamidomethylation; Deamidation (NQ)	85 86 95 100 100 100 98 96 98 98 91 93 90 83 99 100 100 100 100 100 100 100 100 100 100 100 100 100 99 99 99 99 100 100	VTC(+57.02)VVVDLSKN(+.98)N(+.98)EPVQFSWFVDDVEVHTAQTQPR	HCD
1	20190327_QE3_nLC5_GF_N3_Trypsin_1.mzML	F1:37017	LVQAFQFTDK	F1:21125	10	98	97	10	598.82	2	31.87	32.2	1634300	1195.62	2		94 97 98 99 98 96 97 97 99 99	LVQAFQFTDK	HCD
1	20190327_QE3_nLC5_GF_N3_Trypsin_1.mzML	F1:38449	APQVYTLPPPK	F1:13661	11	98	98	11	605.847	2	21.98	22.3	2361700000	1209.68	3.1		100 98 97 98 99 99 99 99 99 98 94	APQVYTLPPPK	HCD
2	20190327_QE3_nLC5_GF_N3_Trypsin_2.mzML	F2:44672	LEWLESHQDAN(+.98)LEDFK	F2:26640	16	98	99	16	658.975	3	39.27	40.57	3163000	1973.9	0.8	Deamidation (NQ)	96 100 100 100 100 100 99 99 99 99 99 99 100 100 100 100	LEWLESHQDAN(+.98)LEDFK	HCD
1	20190327_QE3_nLC5_GF_N3_Trypsin_1.mzML	F1:43186	FEELNADLFR	F1:28920	10	98	98	10	627.312	2	42.56	43.39	136870000	1252.61	1.1		95 99 100 100 98 98 99 99 99 99	FEELNADLFR	HCD
2	20190327_QE3_nLC5_GF_N3_Trypsin_2.mzML	-	LAVEGMVEQ(+.98)LLASHADVNAVDELGK	F2:48263	25	98	98	25	870.447	3	69.07	70.28	0	2608.31	5.1	Deamidation (NQ)	85 85 99 100 99 99 100 100 100 100 100 100 100 100 100 100 100 100 100 100 100 100 100 100 100	LAVEGMVEQ(+.98)LLASHADVNAVDELGK	HCD
2	20190327_QE3_nLC5_GF_N3_Trypsin_2.mzML	F2:5007	ALLFLPR	F2:26699	7	98	97	7	415.269	2	39.45	39.97	74332000	828.522	1.5		94 95 99 98 99 99 100	ALLFLPR	HCD
1	20190327_QE3_nLC5_GF_N3_Trypsin_1.mzML	F1:25357	LASYLN(+.98)KVR	F1:9954	9	98	97	9	532.808	2	16.68	17.07	3411100	1063.6	-0.6	Deamidation (NQ)	99 99 100 99 99 97 93 95 99	LASYLN(+.98)KVR	HCD
1	20190327_QE3_nLC5_GF_N3_Trypsin_1.mzML	F1:29006	VTM(+15.99)QNLNDR	F1:2086	9	98	97	9	553.768	2	6.02	5.81	3543300	1105.52	2.5	Oxidation (M)	96 99 99 97 96 98 95 98 99	VTM(+15.99)QNLNDR	HCD
1	20190327_QE3_nLC5_GF_N3_Trypsin_1.mzML	F1:81541	LDKAAGLHN(+.98)LVLVGGSTR	F1:19386	18	98	96	18	911.514	2	29.44	29.67	4887400	1821.01	1.9	Deamidation (NQ)	96 98 99 100 90 88 100 99 99 99 100 100 100 96 93 93 95 98	LDKAAGLHN(+.98)LVLVGGSTR	HCD
1	20190327_QE3_nLC5_GF_N3_Trypsin_1.mzML	F1:12964	YLYEALR	F1:16043	7	98	96	7	464.251	2	24.27	24.96	9876800	926.486	1.1		98 97 96 97 92 96 98	YLYEALR	HCD
2	20190327_QE3_nLC5_GF_N3_Trypsin_2.mzML	F2:24644	KLNELLQAR	F2:8433	9	98	96	9	542.828	2	14.51	14.51	4834600	1083.64	0.8		99 99 98 99 98 96 88 91 97	KLNELLQAR	HCD
2	20190327_QE3_nLC5_GF_N3_Trypsin_2.mzML	F2:15987	LLGYVATLK	F2:20891	9	98	98	9	489.307	2	31.44	32.15	3171500	976.596	3.7		99 99 99 99 98 98 98 98 93	LLGYVATLK	HCD
1	20190327_QE3_nLC5_GF_N3_Trypsin_1.mzML	-	A(+42.01)SNGN(+.98)AWVQ(+.98)AHGK	F1:6461	13	98	97	13	692.319	2	11.92	11.53	0	1382.62	0.8	Acetylation (N-term); Deamidation (NQ)	93 92 99 99 100 100 100 100 99 99 98 99 95	A(+42.01)SNGN(+.98)AWVQ(+.98)AHGK	HCD
1	20190327_QE3_nLC5_GF_N3_Trypsin_1.mzML	-	NGQDLGVAFK	F1:13883	10	98	96	10	524.775	2	21.98	21.85	0	1047.53	1		90 95 97 99 99 98 98 99 99 94	NGQDLGVAFK	HCD
2	20190327_QE3_nLC5_GF_N3_Trypsin_2.mzML	F2:91681	VPSWAN(+.98)ETN(+.98)N(+.98)LQ(+.98)GN(+.98)VSTTWHSNDDDVYR	F2:33847	28	98	96	28	1075.46	3	49.22	49.07	4925700	3223.35	2.4	Deamidation (NQ)	96 94 95 94 100 99 99 99 99 99 99 97 66 79 99 99 98 98 98 98 98 97 99 99 99 99 99 97	VPSWAN(+.98)ETN(+.98)N(+.98)LQ(+.98)GN(+.98)VSTTWHSNDDDVYR	HCD
1	20190327_QE3_nLC5_GF_N3_Trypsin_1.mzML	-	Y(+42.01)(+79.97)LLNSWTDQN(+.98)SKN(+.98)WHNMSSTLTLTKDQ(+.98)Q(+.98)YR	F1:31237	30	98	96	30	950.426	4	45.63	45.44	0	3797.66	4.6	Acetylation (N-term); Phosphorylation (STY); Deamidation (NQ)	91 93 100 100 100 100 99 99 99 100 99 99 99 96 60 79 98 99 99 99 100 100 100 99 99 99 99 98 96 96	Y(+42.01)(+79.97)LLNSWTDQN(+.98)SKN(+.98)WHNMSSTLTLTKDQ(+.98)Q(+.98)YR	HCD
2	20190327_QE3_nLC5_GF_N3_Trypsin_2.mzML	F2:35688	FC(+57.02)FEVVSPTK	F2:23662	10	98	98	10	607.302	2	35.29	34.1	7707500	1212.59	4.1	Carbamidomethylation	99 99 99 99 99 99 99 97 99 100	FC(+57.02)FEVVSPTK	HCD
2	20190327_QE3_nLC5_GF_N3_Trypsin_2.mzML	-	TTN(+.98)GYLLR	F2:10567	8	98	97	8	469.75	2	17.4	17.75	0	937.487	-0.8	Deamidation (NQ)	99 98 98 93 95 98 99 99	TTN(+.98)GYLLR	HCD
1	20190327_QE3_nLC5_GF_N3_Trypsin_1.mzML	F1:81949	LDKLAC(+57.02)LEVN(+.98)TTMVAR	F1:25602	16	98	96	16	917.979	2	38	38.03	11901000	1833.93	5.2	Carbamidomethylation; Deamidation (NQ)	97 99 100 100 100 100 100 100 99 99 95 92 84 89 92 96	LDKLAC(+57.02)LEVN(+.98)TTMVAR	HCD
1	20190327_QE3_nLC5_GF_N3_Trypsin_1.mzML	F1:17173	LPLQDVYK	F1:16688	8	98	97	8	488.28	2	25.8	26.19	2028000	974.544	1.7		89 99 99 96 98 98 99 100	LPLQDVYK	HCD
2	20190327_QE3_nLC5_GF_N3_Trypsin_2.mzML	F2:87928	SNWEAGNTFTC(+57.02)SVLHEGLHGGHGHTQ(+.98)K	F2:17043	27	98	97	27	988.119	3	26.17	26.6	3346800	2961.32	5	Carbamidomethylation; Deamidation (NQ)	83 82 98 100 100 100 100 100 100 99 99 97 98 99 98 99 97 98 96 96 95 96 98 98 98 100 100	SNWEAGNTFTC(+57.02)SVLHEGLHGGHGHTQ(+.98)K	HCD
2	20190327_QE3_nLC5_GF_N3_Trypsin_2.mzML	F2:24765	QFAEMYVAK	F2:13339	9	98	96	9	543.768	2	21.18	21.1	13174000	1085.52	0.5		85 96 99 100 97 98 99 99 93	QFAEMYVAK	HCD
1	20190327_QE3_nLC5_GF_N3_Trypsin_1.mzML	F1:54947	LVPLNQQ(+.98)SVEER	F1:13653	12	97	96	12	706.876	2	21.73	21.73	5825400	1411.73	4.8	Deamidation (NQ)	95 96 99 99 97 96 97 94 90 96 97 98	LVPLNQQ(+.98)SVEER	HCD
2	20190327_QE3_nLC5_GF_N3_Trypsin_2.mzML	F2:82367	SNWEAGNTFTASVLHEGLHNHHTQ(+.98)K	F2:18817	25	97	97	25	939.443	3	28.63	28.25	4557200	2815.31	0.1	Deamidation (NQ)	79 81 100 100 100 100 99 100 100 100 99 97 97 99 98 99 95 96 97 98 98 98 98 99 100	SNWEAGNTFTASVLHEGLHNHHTQ(+.98)K	HCD
2	20190327_QE3_nLC5_GF_N3_Trypsin_2.mzML	F2:94877	EKFYGYDYWGQGATLTVSSAK	F2:28789	21	97	96	21	1186.07	2	41.34	42.32	278640000	2370.12	2		70 68 92 100 100 100 100 100 100 100 99 99 99 100 100 100 100 100 100 100 96	EKFYGYDYWGQGATLTVSSAK	HCD
2	20190327_QE3_nLC5_GF_N3_Trypsin_2.mzML	F2:74009	ALPEGTVEELLASHAN(+.98)VNAVDELGK	F2:40220	25	97	97	25	859.777	3	57.88	57.27	1667900	2576.3	5	Deamidation (NQ)	79 86 89 99 97 97 99 99 98 100 100 100 100 99 99 99 99 99 99 99 100 100 100 100 100	ALPEGTVEELLASHAN(+.98)VNAVDELGK	HCD
2	20190327_QE3_nLC5_GF_N3_Trypsin_2.mzML	F2:5907	YKN(+.98)LGEEHFK	F2:4280	10	97	96	10	422.544	3	8.9	8.92	6695900	1264.61	1.9	Deamidation (NQ)	92 91 95 97 97 99 98 93 99 100	YKN(+.98)LGEEHFK	HCD
2	20190327_QE3_nLC5_GF_N3_Trypsin_2.mzML	F2:5006	LLEVN(+.98)LK	F2:16441	7	97	96	7	415.256	2	25.45	25.45	5124200	828.496	2	Deamidation (NQ)	98 98 99 95 96 97 90	LLEVN(+.98)LK	HCD
2	20190327_QE3_nLC5_GF_N3_Trypsin_2.mzML	F2:10521	LTAQFVAR	F2:9668	8	97	98	8	453.266	2	16.2	16.93	2422500	904.513	4.6		98 99 99 97 98 98 99 100	LTAQFVAR	HCD
2	20190327_QE3_nLC5_GF_N3_Trypsin_2.mzML	F2:27416	VTC(+57.02)VVVN(+.98)LSK	F2:14629	10	97	96	10	560.308	2	23.02	23.12	22196000	1118.6	1.7	Carbamidomethylation; Deamidation (NQ)	92 97 99 99 98 96 95 95 96 98	VTC(+57.02)VVVN(+.98)LSK	HCD
2	20190327_QE3_nLC5_GF_N3_Trypsin_2.mzML	F2:18925	LQLN(+.98)EQLR	F2:12977	8	97	97	8	507.784	2	20.71	21.12	12452000	1013.55	3	Deamidation (NQ)	94 95 99 99 98 95 99 100	LQLN(+.98)EQLR	HCD
2	20190327_QE3_nLC5_GF_N3_Trypsin_2.mzML	F2:62561	YESLTN(+.98)PSKLDSGK	F2:9972	14	97	96	14	770.382	2	16.68	16.74	11567000	1538.75	2.5	Deamidation (NQ)	91 95 98 99 99 99 91 91 95 96 98 98 99 100	YESLTN(+.98)PSKLDSGK	HCD
2	20190327_QE3_nLC5_GF_N3_Trypsin_2.mzML	-	C(+57.02)(+42.01)AAFPAPLEK	F2:15452	10	97	96	10	573.285	2	24.03	23.77	0	1144.56	-1.8	Carbamidomethylation; Acetylation (N-term)	92 96 98 98 98 98 93 95 99 100	C(+57.02)(+42.01)AAFPAPLEK	HCD
2	20190327_QE3_nLC5_GF_N3_Trypsin_2.mzML	F2:29294	KQTALVELLK	F2:17830	10	97	99	10	571.862	2	27.4	26.09	2628700000	1141.71	1.5		98 98 99 99 99 99 100 100 100 100	KQTALVELLK	HCD
2	20190327_QE3_nLC5_GF_N3_Trypsin_2.mzML	F2:27947	MGAGMGFGLER	F2:19494	11	97	97	11	563.262	2	29.51	30.01	3282700	1124.51	-0.6		96 98 99 99 99 99 99 93 92 98 99	MGAGMGFGLER	HCD
2	20190327_QE3_nLC5_GF_N3_Trypsin_2.mzML	F2:29878	FQESEQ(+.98)RPK	F2:1607	9	97	96	9	575.282	2	5.29	5.44	2055100	1148.55	3.1	Deamidation (NQ)	93 95 99 98 98 98 98 95 98	FQESEQ(+.98)RPK	HCD
2	20190327_QE3_nLC5_GF_N3_Trypsin_2.mzML	F2:19607	LLLDHLANRELTDHLDR	F2:22680	17	97	96	17	511.781	4	33.93	33.79	1583800000	2043.09	3.8		93 100 100 100 99 99 98 92 89 94 93 94 97 92 97 98 98	LLLDHLANRELTDHLDR	HCD
2	20190327_QE3_nLC5_GF_N3_Trypsin_2.mzML	F2:45770	M(+42.01)AN(+.98)GSTALLALAR	F2:26794	13	97	97	13	666.354	2	37.99	38.96	556320000	1330.69	0.9	Acetylation (N-term); Deamidation (NQ)	93 98 99 99 100 99 99 99 99 90 91 97 100	M(+42.01)AN(+.98)GSTALLALAR	HCD
2	20190327_QE3_nLC5_GF_N3_Trypsin_2.mzML	F2:79195	EHSTLWFPEGFALHK	F2:28882	15	97	96	15	899.951	2	42.45	42.53	1491800000	1797.88	2		89 75 100 100 100 100 100 98 98 94 95 99 100 100 100	EHSTLWFPEGFALHK	HCD
1	20190327_QE3_nLC5_GF_N3_Trypsin_1.mzML	-	FGERALK	F1:2692	7	97	97	7	410.738	2	6.84	7.07	0	819.46	2.1		98 97 98 95 96 98 99	FGERALK	HCD
1	20190327_QE3_nLC5_GF_N3_Trypsin_1.mzML	F1:29128	HLLGDPNLTK	F1:8554	10	97	96	10	554.313	2	14.79	14.54	8354200	1106.61	3		97 99 99 93 96 94 94 98 100 100	HLLGDPNLTK	HCD
2	20190327_QE3_nLC5_GF_N3_Trypsin_2.mzML	F2:83829	QNGVLNSWTN(+.98)QDSKDSTYSMSSTLTLTKN(+.98)EYER	F2:29421	33	97	96	33	950.688	4	42.81	42.67	762400000	3798.72	1.7	Deamidation (NQ)	79 84 92 97 100 100 100 100 100 99 99 99 88 87 100 100 100 100 100 99 100 100 100 100 100 100 100 100 99 99 88 93 96	QNGVLNSWTN(+.98)QDSKDSTYSMSSTLTLTKN(+.98)EYER	HCD
2	20190327_QE3_nLC5_GF_N3_Trypsin_2.mzML	F2:49615	QELLQN(+.98)LAAMVR	F2:38851	12	97	96	12	693.876	2	56.05	55.59	1509600	1385.73	3.4	Deamidation (NQ)	86 95 100 100 98 98 98 98 98 95 98 98	QELLQN(+.98)LAAMVR	HCD
1	20190327_QE3_nLC5_GF_N3_Trypsin_1.mzML	F1:25375	LLLDHLANR	F1:15234	9	97	96	9	532.816	2	23.65	23.87	21624000000	1063.61	2.8		91 100 99 99 96 98 97 95 90	LLLDHLANR	HCD
1	20190327_QE3_nLC5_GF_N3_Trypsin_1.mzML	F1:18971	TPVSEHVTK	F1:1662	9	97	98	9	499.269	2	5.46	4.97	5507000	996.524	0.3		99 99 100 99 99 99 100 99 95	TPVSEHVTK	HCD
2	20190327_QE3_nLC5_GF_N3_Trypsin_2.mzML	F2:56693	LGPLLN(+.98)NSTLQSEVKPLLQ(+.98)K	F2:33026	20	97	97	20	732.084	3	47.96	48.72	5500900	2193.23	1.6	Deamidation (NQ)	96 94 99 99 99 97 97 96 97 99 97 97 97 96 98 95 98 99 100 100	LGPLLN(+.98)NSTLQSEVKPLLQ(+.98)K	HCD
2	20190327_QE3_nLC5_GF_N3_Trypsin_2.mzML	F2:8055	LTELELR	F2:12540	7	97	97	7	437.257	2	20.14	20.65	4392100	872.497	2.9		97 98 99 98 98 97 96	LTELELR	HCD
1	20190327_QE3_nLC5_GF_N3_Trypsin_1.mzML	F1:31845	K(+42.01)Q(+.98)FFN(+.98)EER	F1:18219	8	97	96	8	571.261	2	27.83	27.97	1180600	1140.51	-0.6	Acetylation (N-term); Deamidation (NQ)	84 97 99 98 97 99 99 97	K(+42.01)Q(+.98)FFN(+.98)EER	HCD
1	20190327_QE3_nLC5_GF_N3_Trypsin_1.mzML	F1:13146	VLELDNVK	F1:13447	8	97	96	8	465.269	2	21.39	21.39	1425300	928.523	0.4		92 96 98 95 96 94 97 99	VLELDNVK	HCD
2	20190327_QE3_nLC5_GF_N3_Trypsin_2.mzML	F2:16631	VLTLTLTPK	F2:20742	9	97	98	9	493.319	2	31.31	32.09	14036000	984.622	1.8		94 98 99 99 98 98 99 99 100	VLTLTLTPK	HCD
2	20190327_QE3_nLC5_GF_N3_Trypsin_2.mzML	F2:271	S(+42.01)Q(+.98)LAHR	F2:1587	6	97	96	6	377.696	2	5.26	5.16	2070300	753.377	-0.2	Acetylation (N-term); Deamidation (NQ)	94 97 99 99 97 92	S(+42.01)Q(+.98)LAHR	HCD
1	20190327_QE3_nLC5_GF_N3_Trypsin_1.mzML	-	LAVEGM(+15.99)VEELLASHAN(+.98)VNAVDQ(+.98)LGK	F1:44543	25	97	98	25	875.774	3	63.99	62.64	0	2624.3	0.3	Oxidation (M); Deamidation (NQ)	80 79 98 100 100 100 100 100 100 100 100 100 100 100 100 100 100 100 100 100 100 100 100 100 100	LAVEGM(+15.99)VEELLASHAN(+.98)VNAVDQ(+.98)LGK	HCD
2	20190327_QE3_nLC5_GF_N3_Trypsin_2.mzML	F2:33234	LLC(+57.02)QGAQLQR	F2:8038	10	97	97	10	593.824	2	14.03	14.3	7593500	1185.63	3.8	Carbamidomethylation	99 99 100 98 96 96 95 95 95 98	LLC(+57.02)QGAQLQR	HCD
2	20190327_QE3_nLC5_GF_N3_Trypsin_2.mzML	F2:57647	QTSLDAVAQAVVDR	F2:27904	14	97	98	14	736.891	2	41.03	39.72	4262000	1471.76	2.9		94 99 100 100 100 100 100 99 99 99 99 98 100 100	QTSLDAVAQAVVDR	HCD
2	20190327_QE3_nLC5_GF_N3_Trypsin_2.mzML	F2:83819	QNGVLNSWTDQN(+.98)SKN(+.98)STYSMSSTLTLTKN(+.98)EYQ(+.98)R	F2:29790	33	97	97	33	950.681	4	43.45	42.81	76399000	3798.72	-5.9	Deamidation (NQ)	82 84 89 96 100 100 100 100 99 99 99 99 97 97 100 100 99 100 99 99 100 100 100 100 100 100 100 99 99 100 95 97 97	QNGVLNSWTDQN(+.98)SKN(+.98)STYSMSSTLTLTKN(+.98)EYQ(+.98)R	HCD
2	20190327_QE3_nLC5_GF_N3_Trypsin_2.mzML	F2:87392	K(+42.01)RLAVEGMVEELLASHADVNAVDQ(+.98)LGK	F2:46985	27	97	97	27	979.168	3	67.31	66.48	1990500	2934.51	-9.8	Acetylation (N-term); Deamidation (NQ)	82 82 90 90 100 100 100 100 100 100 100 100 100 100 100 100 100 100 100 100 97 97 99 99 99 100 100	K(+42.01)RLAVEGMVEELLASHADVNAVDQ(+.98)LGK	HCD
1	20190327_QE3_nLC5_GF_N3_Trypsin_1.mzML	F1:34649	A(+42.01)N(+.98)AN(+.98)GVN(+.98)VNVR	F1:10162	11	97	96	11	586.782	2	16.94	16.83	911660	1171.55	1.7	Acetylation (N-term); Deamidation (NQ)	89 97 99 99 99 99 98 96 95 95 95	A(+42.01)N(+.98)AN(+.98)GVN(+.98)VNVR	HCD
2	20190327_QE3_nLC5_GF_N3_Trypsin_2.mzML	F2:6169	LSEKFPK	F2:3475	7	97	98	7	424.748	2	7.81	8.14	53567000	847.48	1.3		97 98 99 99 99 99 94	LSEKFPK	HCD
2	20190327_QE3_nLC5_GF_N3_Trypsin_2.mzML	F2:57924	FASYLTFSPSEVK	F2:28441	13	97	96	13	738.377	2	41.82	42.07	9844100	1474.73	3.7		98 97 100 100 100 99 98 98 89 86 93 97 100	FASYLTFSPSEVK	HCD
2	20190327_QE3_nLC5_GF_N3_Trypsin_2.mzML	F2:33816	YEELQVTVGR	F2:14665	10	97	97	10	597.315	2	22.95	23.51	2587800	1192.61	4.8		95 99 100 99 98 98 96 95 96 97	YEELQVTVGR	HCD
2	20190327_QE3_nLC5_GF_N3_Trypsin_2.mzML	F2:4585	ALTSFER	F2:7899	7	97	97	7	412.219	2	13.82	14.21	3478300	822.423	0.8		96 96 98 97 97 99 99	ALTSFER	HCD
1	20190327_QE3_nLC5_GF_N3_Trypsin_1.mzML	F1:74534	S(+42.01)TGVDLTKN(+.98)NMALQR	F1:14982	15	97	99	15	845.926	2	23.54	22.21	19101000	1689.84	0.5	Acetylation (N-term); Deamidation (NQ)	98 100 100 100 100 100 100 100 100 99 99 99 99 99 99	S(+42.01)TGVDLTKN(+.98)NMALQR	HCD
1	20190327_QE3_nLC5_GF_N3_Trypsin_1.mzML	F1:44884	DADGSTALLLAAR	F1:24366	13	97	97	13	637.342	2	36.31	36.76	3987600	1272.67	1.9		91 87 99 99 99 99 99 100 100 96 95 100 100	DADGSTALLLAAR	HCD
1	20190327_QE3_nLC5_GF_N3_Trypsin_1.mzML	F1:60480	FLEQQNQVLQTK	F1:13862	12	97	97	12	738.398	2	22.04	21.67	52717000	1474.78	2.1		95 97 100 98 96 95 96 99 99 98 98 93	FLEQQNQVLQTK	HCD
2	20190327_QE3_nLC5_GF_N3_Trypsin_2.mzML	F2:41510	LTGDVEQ(+.98)LELQEKPALK	F2:20267	17	97	96	17	638.015	3	30.6	30.4	4576800	1911.02	2.3	Deamidation (NQ)	99 97 78 88 100 100 100 100 100 99 98 99 99 97 97 97 90	LTGDVEQ(+.98)LELQEKPALK	HCD
1	20190327_QE3_nLC5_GF_N3_Trypsin_1.mzML	F1:47485	Y(+42.01)LGYLQ(+.98)QLLR	F1:45754	10	97	98	10	655.364	2	65.67	64.07	564170	1308.71	3.6	Acetylation (N-term); Deamidation (NQ)	99 99 100 100 99 98 95 97 100 100	Y(+42.01)LGYLQ(+.98)QLLR	HCD
2	20190327_QE3_nLC5_GF_N3_Trypsin_2.mzML	F2:90937	NGNTYLEWYLLKPGQSPK	F2:30744	18	97	95	18	1054.55	2	44.97	44.91	267740000	2107.07	2.1		78 70 96 99 100 100 100 100 100 100 100 100 96 93 95 99 100 100	NGNTYLEWYLLKPGQSPK	HCD
2	20190327_QE3_nLC5_GF_N3_Trypsin_2.mzML	F2:43269	DPDGSTALLLAAR	F2:25087	13	97	95	13	650.352	2	37.17	37.12	6623300	1298.68	5.8		96 77 99 99 99 98 98 99 99 92 91 99 99	DPDGSTALLLAAR	HCD
2	20190327_QE3_nLC5_GF_N3_Trypsin_2.mzML	F2:25230	LVFDHQMC(+57.02)MN(+.98)SEK	F2:14916	13	97	97	13	547.234	3	23.32	23.86	1206800	1638.68	-3.3	Carbamidomethylation; Deamidation (NQ)	96 99 99 98 95 97 97 98 95 97 96 99 99	LVFDHQMC(+57.02)MN(+.98)SEK	HCD
2	20190327_QE3_nLC5_GF_N3_Trypsin_2.mzML	F2:8710	FTN(+.98)Q(+.98)ESR	F2:1727	7	97	97	7	442.194	2	5.45	5.74	2090200	882.372	2.3	Deamidation (NQ)	95 97 98 98 99 99 99	FTN(+.98)Q(+.98)ESR	HCD
1	20190327_QE3_nLC5_GF_N3_Trypsin_1.mzML	F1:32235	Q(+.98)PVGEN(+.98)ALGMK	F1:12730	11	97	98	11	573.281	2	20.59	21.24	323070000	1144.54	2.9	Deamidation (NQ)	98 97 100 99 99 99 98 98 98 99 100	Q(+.98)PVGEN(+.98)ALGMK	HCD
1	20190327_QE3_nLC5_GF_N3_Trypsin_1.mzML	F1:67804	TVYYLTGESKEQVANSAVQ(+.98)FR	F1:22654	21	97	96	21	797.728	3	33.92	33.99	892990	2390.18	-5.8	Deamidation (NQ)	66 75 100 100 100 100 99 99 99 100 100 99 100 100 99 99 99 96 92 99 98	TVYYLTGESKEQVANSAVQ(+.98)FR	HCD
2	20190327_QE3_nLC5_GF_N3_Trypsin_2.mzML	F2:17199	TC(+57.02)TDLKPEWLVK	F2:19115	12	97	96	12	497.262	3	29.06	29.18	12086000	1488.76	0.1	Carbamidomethylation	93 92 93 96 97 97 94 97 95 98 100 100	TC(+57.02)TDLKPEWLVK	HCD
2	20190327_QE3_nLC5_GF_N3_Trypsin_2.mzML	F2:44436	LTPEEEELLNK	F2:15447	11	97	95	11	657.841	2	24.05	23.97	4537400	1313.67	-3.1		96 95 96 99 99 98 95 91 92 95 99	LTPEEEELLNK	HCD
1	20190327_QE3_nLC5_GF_N3_Trypsin_1.mzML	F1:48081	DENKVN(+.98)GMNAPK	F1:3212	12	97	97	12	659.311	2	7.56	7.82	5709100	1316.6	3.2	Deamidation (NQ)	97 98 98 99 100 100 96 91 97 99 99 96	DENKVN(+.98)GMNAPK	HCD
2	20190327_QE3_nLC5_GF_N3_Trypsin_2.mzML	F2:94987	N(+42.01)GANKDMQDSKQ(+.98)Q(+.98)TPLFLAAR	F2:19409	21	97	99	21	1189.08	2	29.46	28.23	11267000	2376.14	0.6	Acetylation (N-term); Deamidation (NQ)	97 94 98 100 100 100 100 100 100 100 100 100 100 100 98 98 99 100 100 100 100	N(+42.01)GANKDMQDSKQ(+.98)Q(+.98)TPLFLAAR	HCD
1	20190327_QE3_nLC5_GF_N3_Trypsin_1.mzML	F1:72972	LLN(+.98)AGADTNAQN(+.98)HTAR	F1:6522	16	97	99	16	834.902	2	12.08	12.78	3161600	1667.79	1.7	Deamidation (NQ)	99 100 100 100 100 100 100 99 99 99 99 99 97 95 99 100	LLN(+.98)AGADTNAQN(+.98)HTAR	HCD
1	20190327_QE3_nLC5_GF_N3_Trypsin_1.mzML	F1:42796	FKN(+.98)LGEEHFK	F1:6701	10	97	96	10	625.314	2	11.88	12.05	1185600000	1248.61	0.6	Deamidation (NQ)	93 93 99 99 91 95 99 98 100 100	FKN(+.98)LGEEHFK	HCD
2	20190327_QE3_nLC5_GF_N3_Trypsin_2.mzML	F2:94877	S(+42.01)KFYGYDYWGQGATLTVSSAK	F2:28043	21	97	96	21	1186.07	2	41.34	41.56	278640000	2370.12	2	Acetylation (N-term)	62 73 99 100 100 100 100 100 100 100 100 100 100 100 100 100 100 100 100 100 97	S(+42.01)KFYGYDYWGQGATLTVSSAK	HCD
2	20190327_QE3_nLC5_GF_N3_Trypsin_2.mzML	F2:45589	WALSQSNPSALR	F2:17410	12	97	95	12	665.35	2	26.75	26.64	12015000	1328.68	1.4		99 99 100 99 98 98 97 89 88 90 96 98	WALSQSNPSALR	HCD
2	20190327_QE3_nLC5_GF_N3_Trypsin_2.mzML	F2:46782	VLLHLKEN(+.98)QTQ(+.98)YLEER	F2:16805	16	97	97	16	672.354	3	25.92	26.34	39720000	2014.04	2	Deamidation (NQ)	77 90 100 100 100 99 100 99 98 99 99 98 98 99 99 97	VLLHLKEN(+.98)QTQ(+.98)YLEER	HCD
1	20190327_QE3_nLC5_GF_N3_Trypsin_1.mzML	-	S(+42.01)PVGQN(+.98)ALGM(+15.99)K	F1:7926	11	97	98	11	580.785	2	13.92	13.2	0	1159.55	0.9	Acetylation (N-term); Deamidation (NQ); Oxidation (M)	99 99 100 99 97 98 98 98 97 99 100	S(+42.01)PVGQN(+.98)ALGM(+15.99)K	HCD
1	20190327_QE3_nLC5_GF_N3_Trypsin_1.mzML	F1:36269	QLDQFLVVAR	F1:26128	10	97	96	10	594.842	2	38.72	39.09	5541500	1187.67	2.1		88 98 99 98 99 99 99 99 98 92	QLDQFLVVAR	HCD
2	20190327_QE3_nLC5_GF_N3_Trypsin_2.mzML	-	NQNKDM(+15.99)QN(+.98)SKQ(+.98)Q(+.98)TPLFLAAR	F2:17529	20	97	97	20	784.374	3	26.85	27.37	0	2350.12	-9.9	Oxidation (M); Deamidation (NQ)	94 92 95 98 98 88 88 96 100 100 100 100 100 99 99 99 100 99 100 100	NQNKDM(+15.99)QN(+.98)SKQ(+.98)Q(+.98)TPLFLAAR	HCD
2	20190327_QE3_nLC5_GF_N3_Trypsin_2.mzML	F2:34783	VLVMSATLN(+.98)QK	F2:17482	11	97	96	11	602.834	2	26.81	26.5	2675400	1203.65	0.8	Deamidation (NQ)	90 97 99 98 98 97 97 97 94 96 99	VLVMSATLN(+.98)QK	HCD
1	20190327_QE3_nLC5_GF_N3_Trypsin_1.mzML	F1:1966	FGLTTSR	F1:8344	7	97	95	7	391.215	2	14.63	14.5	9775400	780.413	3.4		97 96 98 98 94 92 96	FGLTTSR	HCD
2	20190327_QE3_nLC5_GF_N3_Trypsin_2.mzML	F2:29399	FATHAAALSVR	F2:7740	11	97	96	11	572.318	2	13.62	13.78	14789000	1142.62	1.8		96 96 99 99 100 100 99 95 90 90 96	FATHAAALSVR	HCD
2	20190327_QE3_nLC5_GF_N3_Trypsin_2.mzML	F2:47123	H(+42.01)LVN(+.98)EPQNLLK	F2:21113	11	97	96	11	674.367	2	31.88	32.09	260530000	1346.72	0.3	Acetylation (N-term); Deamidation (NQ)	99 99 99 99 99 92 88 87 99 100 100	H(+42.01)LVN(+.98)EPQNLLK	HCD
1	20190327_QE3_nLC5_GF_N3_Trypsin_1.mzML	-	QLGLN(+.98)QLWN(+.98)N(+.98)LR	F1:40590	12	97	96	12	736.382	2	58.5	58.12	0	1470.75	2	Deamidation (NQ)	88 92 99 99 99 98 99 98 98 98 98 92	QLGLN(+.98)QLWN(+.98)N(+.98)LR	HCD
1	20190327_QE3_nLC5_GF_N3_Trypsin_1.mzML	-	VALEGM(+15.99)VEQ(+.98)LLASHAN(+.98)VNAVN(+.98)ELGK	F1:40168	25	97	97	25	875.775	3	57.92	59.26	0	2624.3	1	Oxidation (M); Deamidation (NQ)	78 78 89 100 99 100 100 100 100 100 100 100 100 100 100 100 100 100 100 100 100 100 100 100 100	VALEGM(+15.99)VEQ(+.98)LLASHAN(+.98)VNAVN(+.98)ELGK	HCD
1	20190327_QE3_nLC5_GF_N3_Trypsin_1.mzML	F1:51720	S(+42.01)DLTQSAQHALR	F1:9711	12	97	95	12	684.848	2	16.34	16.32	1268600	1367.68	2.2	Acetylation (N-term)	81 90 99 100 99 98 98 98 96 99 99 93	S(+42.01)DLTQSAQHALR	HCD
1	20190327_QE3_nLC5_GF_N3_Trypsin_1.mzML	F1:41749	MKETAEAYLGK	F1:7604	11	97	97	11	620.817	2	13.48	13.96	20488000	1239.62	1.9		93 98 100 98 96 98 97 99 100 99 96	MKETAEAYLGK	HCD
1	20190327_QE3_nLC5_GF_N3_Trypsin_1.mzML	F1:49326	M(+15.99)ADGSTALLLAVR	F1:27211	13	97	97	13	667.362	2	40.07	40.99	36655000	1332.71	1.4	Oxidation (M)	94 99 100 99 99 99 98 99 99 99 97 97 93	M(+15.99)ADGSTALLLAVR	HCD
2	20190327_QE3_nLC5_GF_N3_Trypsin_2.mzML	F2:37513	MFYGNSDDLGVFLSKR	F2:30731	16	97	97	16	616.971	3	44.87	45.49	7017700	1847.89	1.5		95 97 99 97 95 98 99 100 99 97 98 99 99 93 92 96	MFYGNSDDLGVFLSKR	HCD
1	20190327_QE3_nLC5_GF_N3_Trypsin_1.mzML	F1:37008	MFQSWSGPEK	F1:14894	10	97	97	10	598.775	2	23.36	23.95	1501000	1195.53	2		95 98 98 98 98 98 98 92 98 100	MFQSWSGPEK	HCD
1	20190327_QE3_nLC5_GF_N3_Trypsin_1.mzML	F1:22595	DHFEEAMR	F1:4878	8	97	96	8	517.723	2	9.8	9.65	1527300	1033.43	2.3		97 95 99 99 99 93 91 99	DHFEEAMR	HCD
2	20190327_QE3_nLC5_GF_N3_Trypsin_2.mzML	F2:12623	VALLDVFR	F2:33866	8	97	98	8	466.784	2	49.27	50.37	6011300	931.549	4.8		95 98 100 99 99 99 99 99	VALLDVFR	HCD
1	20190327_QE3_nLC5_GF_N3_Trypsin_1.mzML	F1:12966	YLYQ(+.98)LAR	F1:18178	7	97	97	7	464.251	2	27.82	28.45	2657300	926.486	1.8	Deamidation (NQ)	99 99 98 97 96 97 99	YLYQ(+.98)LAR	HCD
1	20190327_QE3_nLC5_GF_N3_Trypsin_1.mzML	F1:33168	TGETALHLSAR	F1:6537	11	97	96	11	578.309	2	12.11	12.22	101540000	1154.6	-1.2		96 97 99 100 100 100 98 95 89 92 97	TGETALHLSAR	HCD
2	20190327_QE3_nLC5_GF_N3_Trypsin_2.mzML	F2:23804	LTLGSNLSLR	F2:20168	10	97	98	10	537.321	2	30.55	31.57	24153000	1072.62	3		99 99 100 99 98 96 97 98 99 99	LTLGSNLSLR	HCD
1	20190327_QE3_nLC5_GF_N3_Trypsin_1.mzML	F1:89691	QDGVLNSWTN(+.98)QDSKDSTYSM(+15.99)SSTLTLTK	F1:26806	28	97	98	28	1042.15	3	39.58	38.57	26004000	3123.42	4.3	Deamidation (NQ); Oxidation (M)	95 85 84 95 100 100 100 100 100 100 100 100 100 100 100 100 100 100 100 100 100 100 100 100 100 100 100 97	QDGVLNSWTN(+.98)QDSKDSTYSM(+15.99)SSTLTLTK	HCD
1	20190327_QE3_nLC5_GF_N3_Trypsin_1.mzML	F1:21269	QVDTTMVAR	F1:5661	9	97	96	9	510.762	2	10.87	10.71	8211000	1019.51	2.1		82 95 99 98 99 97 98 99 99	QVDTTMVAR	HCD
1	20190327_QE3_nLC5_GF_N3_Trypsin_1.mzML	F1:8353	DGVN(+.98)VNVR	F1:7482	8	97	96	8	437.226	2	13.38	13.41	2613400	872.435	3.2	Deamidation (NQ)	95 95 98 99 97 95 95 96	DGVN(+.98)VNVR	HCD
2	20190327_QE3_nLC5_GF_N3_Trypsin_2.mzML	F2:27869	LNLDKLNVTN(+.98)SVLNK	F2:22805	15	97	98	15	562.654	3	34.21	35.28	60340000	1684.94	2.1	Deamidation (NQ)	95 98 99 99 98 99 99 100 99 99 99 99 99 100 100	LNLDKLNVTN(+.98)SVLNK	HCD
1	20190327_QE3_nLC5_GF_N3_Trypsin_1.mzML	F1:43577	Q(+42.01)N(+.98)GSTALLLAAR	F1:23205	12	97	97	12	629.346	2	34.68	34.14	4210500	1256.67	3.5	Acetylation (N-term); Deamidation (NQ)	86 97 98 99 99 99 99 99 95 94 100 100	Q(+42.01)N(+.98)GSTALLLAAR	HCD
2	20190327_QE3_nLC5_GF_N3_Trypsin_2.mzML	F2:48011	S(+42.01)LTDHLN(+.98)RLLLDHLANR	F2:30436	17	97	97	17	682.038	3	44.39	45.12	47393000	2043.09	2.8	Acetylation (N-term); Deamidation (NQ)	94 98 99 99 98 98 96 92 98 100 99 98 97 98 92 97 100	S(+42.01)LTDHLN(+.98)RLLLDHLANR	HCD
2	20190327_QE3_nLC5_GF_N3_Trypsin_2.mzML	F2:67990	LYPAVDEQETPLPR	F2:19386	14	97	98	14	814.42	2	29.41	30.36	9222100	1626.83	0.5		99 99 100 100 100 100 100 98 99 99 95 95 95 98	LYPAVDEQETPLPR	HCD
2	20190327_QE3_nLC5_GF_N3_Trypsin_2.mzML	F2:81184	VFSN(+.98)EVQQQAQLSTLR	F2:20264	16	97	96	16	924.979	2	30.59	30.9	1872900	1847.94	2.7	Deamidation (NQ)	82 79 99 100 100 100 99 98 99 99 98 99 99 98 99 96	VFSN(+.98)EVQQQAQLSTLR	HCD
1	20190327_QE3_nLC5_GF_N3_Trypsin_1.mzML	F1:77910	VPLGAGMVEELLASHAN(+.98)VNAVN(+.98)ELGK	F1:46342	26	97	95	26	878.779	3	66.19	66.6	34861000	2633.34	-8.6	Deamidation (NQ)	75 71 83 83 91 99 99 100 100 100 100 100 100 100 100 100 100 100 98 98 99 100 100 100 100 100	VPLGAGMVEELLASHAN(+.98)VNAVN(+.98)ELGK	HCD
1	20190327_QE3_nLC5_GF_N3_Trypsin_1.mzML	F1:63936	LN(+.98)AGAN(+.98)TGGAQN(+.98)HSGR	F1:4017	16	97	97	16	764.343	2	8.87	8.38	41994000	1526.67	0.9	Deamidation (NQ)	96 99 100 100 100 100 100 85 84 99 98 99 99 100 99 96	LN(+.98)AGAN(+.98)TGGAQN(+.98)HSGR	HCD
2	20190327_QE3_nLC5_GF_N3_Trypsin_2.mzML	F2:44355	FEELNMN(+.98)LFR	F2:34932	10	97	98	10	657.314	2	50.62	51.62	1682800	1312.61	0.6	Deamidation (NQ)	94 99 100 99 98 97 98 98 98 98	FEELNMN(+.98)LFR	HCD
1	20190327_QE3_nLC5_GF_N3_Trypsin_1.mzML	F1:22610	TKESLDVSR	F1:2349	9	97	96	9	517.777	2	6.37	6.44	2003000	1033.54	-1.6		95 97 99 97 96 97 93 93 97	TKESLDVSR	HCD
2	20190327_QE3_nLC5_GF_N3_Trypsin_2.mzML	F2:27414	VTC(+57.02)VVVDLSK	F2:15401	10	97	96	10	560.308	2	24.05	24.35	1519300	1118.6	-0.1	Carbamidomethylation	92 92 99 99 98 96 98 97 98 99	VTC(+57.02)VVVDLSK	HCD
1	20190327_QE3_nLC5_GF_N3_Trypsin_1.mzML	F1:47028	N(+42.01)(+.98)PQ(+.98)YAVSVLLR	F1:29274	11	97	97	11	652.354	2	42.96	42.08	1811800	1302.68	8.3	Acetylation (N-term); Deamidation (NQ)	95 91 98 99 99 99 99 99 99 99 99	N(+42.01)(+.98)PQ(+.98)YAVSVLLR	HCD
2	20190327_QE3_nLC5_GF_N3_Trypsin_2.mzML	F2:32186	K(+42.01)M(+15.99)Q(+.98)QANLQR	F2:2922	9	97	96	9	588.298	2	7.04	7.13	1204100	1174.58	4.3	Acetylation (N-term); Oxidation (M); Deamidation (NQ)	88 99 99 96 96 95 96 96 98	K(+42.01)M(+15.99)Q(+.98)QANLQR	HCD
2	20190327_QE3_nLC5_GF_N3_Trypsin_2.mzML	F2:26552	VFSGLVSTGLK	F2:20909	11	97	95	11	554.325	2	31.52	31.57	58066000	1106.63	1.2		99 98 99 97 98 98 97 95 88 90 93	VFSGLVSTGLK	HCD
1	20190327_QE3_nLC5_GF_N3_Trypsin_1.mzML	F1:60454	WQ(+.98)LLQQVDTSTR	F1:27085	12	97	97	12	738.38	2	40	40.48	14423000	1474.74	2.1	Deamidation (NQ)	97 99 100 100 99 97 98 99 97 90 90 96	WQ(+.98)LLQQVDTSTR	HCD
2	20190327_QE3_nLC5_GF_N3_Trypsin_2.mzML	F2:62514	LAGFLN(+.98)LTQ(+.98)QEFR	F2:38741	13	97	96	13	769.901	2	55.93	56.62	3058800	1537.78	6	Deamidation (NQ)	95 98 99 99 99 99 99 98 97 90 90 97 97	LAGFLN(+.98)LTQ(+.98)QEFR	HCD
2	20190327_QE3_nLC5_GF_N3_Trypsin_2.mzML	F2:56508	LLTFDQLALDSPK	F2:33444	13	97	99	13	730.905	2	48.6	50.21	3288700	1459.79	2.4		100 100 100 100 100 99 99 99 99 99 99 100 100	LLTFDQLALDSPK	HCD
2	20190327_QE3_nLC5_GF_N3_Trypsin_2.mzML	F2:25566	SYTC(+57.02)Q(+.98)ATHK	F2:1384	9	97	98	9	548.743	2	4.99	4.46	2860900	1095.47	5.1	Carbamidomethylation; Deamidation (NQ)	98 98 100 99 99 99 99 99 100	SYTC(+57.02)Q(+.98)ATHK	HCD
2	20190327_QE3_nLC5_GF_N3_Trypsin_2.mzML	F2:8308	ATLTVSSAK	F2:3445	9	97	96	9	439.254	2	7.79	7.95	11083000	876.492	2		95 95 99 98 98 98 98 96 92	ATLTVSSAK	HCD
2	20190327_QE3_nLC5_GF_N3_Trypsin_2.mzML	F2:63226	GPSGC(+57.02)VESLQ(+.98)VTC(+57.02)R	F2:12936	14	97	97	14	775.851	2	20.64	21.24	3720900	1549.69	1	Carbamidomethylation; Deamidation (NQ)	89 89 100 100 100 100 100 99 99 98 98 97 98 98	GPSGC(+57.02)VESLQ(+.98)VTC(+57.02)R	HCD
2	20190327_QE3_nLC5_GF_N3_Trypsin_2.mzML	F2:67503	KTEELEEESFPER	F2:9429	13	97	97	13	811.882	2	16.01	15.26	8242000	1621.75	1.3		99 99 100 100 100 100 100 99 97 97 88 95 98	KTEELEEESFPER	HCD
2	20190327_QE3_nLC5_GF_N3_Trypsin_2.mzML	F2:38931	VDSAAFPAPLEK	F2:17254	12	97	98	12	622.831	2	26.56	27.47	31745000	1243.64	1.5		97 99 99 99 100 100 99 99 93 96 99 100	VDSAAFPAPLEK	HCD
2	20190327_QE3_nLC5_GF_N3_Trypsin_2.mzML	F2:90964	NGDTYLEWYLLKPGQSPK	F2:32373	18	97	95	18	1055.04	2	47.16	47.2	3825300	2108.06	5		75 74 98 98 100 100 100 100 100 100 100 100 95 92 94 97 99 100	NGDTYLEWYLLKPGQSPK	HCD
2	20190327_QE3_nLC5_GF_N3_Trypsin_2.mzML	F2:76071	VALEGM(+15.99)VQ(+.98)Q(+.98)LLASHAN(+.98)VNAVDELGK	F2:39961	25	97	97	25	875.777	3	57.04	56.74	6697700000	2624.3	3.1	Oxidation (M); Deamidation (NQ)	74 75 89 100 99 99 100 100 99 100 100 100 100 100 100 100 100 99 99 100 100 100 100 100 100	VALEGM(+15.99)VQ(+.98)Q(+.98)LLASHAN(+.98)VNAVDELGK	HCD
2	20190327_QE3_nLC5_GF_N3_Trypsin_2.mzML	F2:30313	QWTQHHLVAAN(+.98)RLR	F2:6905	14	97	96	14	577.646	3	12.46	12.73	32358000	1729.91	2.8	Deamidation (NQ)	90 97 99 98 99 100 100 100 99 92 90 93 98 100	QWTQHHLVAAN(+.98)RLR	HCD
1	20190327_QE3_nLC5_GF_N3_Trypsin_1.mzML	F1:6728	NPVDLTLKQPR	F1:13159	11	97	96	11	427.585	3	21.02	21.34	1715200	1279.72	5.6		92 98 98 98 97 98 98 96 95 97 98	NPVDLTLKQPR	HCD
2	20190327_QE3_nLC5_GF_N3_Trypsin_2.mzML	F2:32977	YPSYPLSTEK	F2:12376	10	97	96	10	592.799	2	19.86	20.1	2393700	1183.58	5.9		95 96 99 99 92 92 96 96 99 99	YPSYPLSTEK	HCD
2	20190327_QE3_nLC5_GF_N3_Trypsin_2.mzML	F2:28214	LGAVEEELNR	F2:10054	10	97	97	10	565.297	2	16.76	17.14	40464000	1128.58	1.2		96 98 99 99 99 100 99 96 94 90	LGAVEEELNR	HCD
2	20190327_QE3_nLC5_GF_N3_Trypsin_2.mzML	F2:6838	KLSQ(+.98)LLR	F2:8368	7	97	97	7	429.776	2	14.46	14.95	6392000	857.533	3.8	Deamidation (NQ)	99 99 97 95 96 98 98	KLSQ(+.98)LLR	HCD
2	20190327_QE3_nLC5_GF_N3_Trypsin_2.mzML	F2:10123	C(+57.02)LFSAFR	F2:22512	7	97	97	7	450.724	2	33.68	34.24	2311300	899.432	2.1	Carbamidomethylation	96 98 99 97 96 97 98	C(+57.02)LFSAFR	HCD
1	20190327_QE3_nLC5_GF_N3_Trypsin_1.mzML	F1:35884	K(+42.01)QTALVQ(+.98)LLK	F1:28780	10	97	97	10	592.868	2	42.31	41.73	1931800	1183.72	4	Acetylation (N-term); Deamidation (NQ)	85 95 99 99 98 97 98 99 100 100	K(+42.01)QTALVQ(+.98)LLK	HCD
1	20190327_QE3_nLC5_GF_N3_Trypsin_1.mzML	F1:68368	TKPYLQVN(+.98)LGGGQTK	F1:14068	15	97	97	15	802.938	2	22.27	23.02	44958000	1603.86	3.1	Deamidation (NQ)	99 100 100 100 100 99 100 100 100 99 94 92 93 97 96	TKPYLQVN(+.98)LGGGQTK	HCD
1	20190327_QE3_nLC5_GF_N3_Trypsin_1.mzML	F1:94153	N(+42.01)GANKN(+.98)MQN(+.98)SKQ(+.98)Q(+.98)TPLFLAAR	F1:20108	21	97	99	21	1189.08	2	30.46	31.8	7465900	2376.14	3.6	Acetylation (N-term); Deamidation (NQ)	99 99 99 99 100 100 99 99 100 99 99 100 100 100 98 99 99 100 100 100 100	N(+42.01)GANKN(+.98)MQN(+.98)SKQ(+.98)Q(+.98)TPLFLAAR	HCD
2	20190327_QE3_nLC5_GF_N3_Trypsin_2.mzML	F2:80582	LSPTFAN(+.98)AYSNMGNTLK	F2:27814	17	97	99	17	915.444	2	40.9	42.54	3679200	1828.87	3.8	Deamidation (NQ)	98 98 100 100 100 100 100 100 100 100 99 98 99 99 99 100 100	LSPTFAN(+.98)AYSNMGNTLK	HCD
1	20190327_QE3_nLC5_GF_N3_Trypsin_1.mzML	F1:36738	NVEYELWLK	F1:28607	9	97	96	9	597.316	2	42.08	41.52	3166500	1192.61	3.4		88 92 100 99 99 98 98 99 99	NVEYELWLK	HCD
1	20190327_QE3_nLC5_GF_N3_Trypsin_1.mzML	F1:66044	VMPAPPPKENAWVK	F1:13384	14	97	95	14	782.422	2	21.41	21.22	25294000	1562.83	1.4		97 94 99 100 100 100 94 93 95 89 89 94 99 100	VMPAPPPKENAWVK	HCD
2	20190327_QE3_nLC5_GF_N3_Trypsin_2.mzML	F2:38929	WGPLELLC(+57.02)EK	F2:37547	10	97	95	10	622.824	2	54.03	54.21	8883000	1243.63	6	Carbamidomethylation	82 80 99 99 99 99 99 98 100 100	WGPLELLC(+57.02)EK	HCD
2	20190327_QE3_nLC5_GF_N3_Trypsin_2.mzML	F2:52294	LVNHFVEEFKR	F2:13002	11	97	98	11	709.385	2	20.75	19.54	14101000	1416.75	2.2		98 99 99 100 100 100 100 99 95 98 100	LVNHFVEEFKR	HCD
1	20190327_QE3_nLC5_GF_N3_Trypsin_1.mzML	F1:18299	AWEEYYK	F1:12777	7	97	95	7	494.726	2	20.51	20.53	1504900	987.434	2.9		90 96 99 99 97 97 91	AWEEYYK	HCD
1	20190327_QE3_nLC5_GF_N3_Trypsin_1.mzML	F1:12232	LYQGLLGR	F1:15057	8	97	96	8	460.272	2	23.56	23.94	1421600	918.529	1.4		97 97 98 98 98 98 95 90	LYQGLLGR	HCD
1	20190327_QE3_nLC5_GF_N3_Trypsin_1.mzML	F1:66824	S(+42.01)WTQHHLVAAN(+.98)LR	F1:11053	13	97	98	13	788.406	2	18.15	18.92	11102000	1574.8	0.9	Acetylation (N-term); Deamidation (NQ)	96 96 98 97 99 100 100 100 99 98 99 100 95	S(+42.01)WTQHHLVAAN(+.98)LR	HCD
2	20190327_QE3_nLC5_GF_N3_Trypsin_2.mzML	F2:63663	N(+.98)GAN(+.98)KN(+.98)MQN(+.98)SKEQ(+.98)TPLFLAAR	F2:21334	21	97	95	21	779.707	3	32.22	32.06	63573000	2336.1	2.3	Deamidation (NQ)	92 61 77 98 98 98 93 93 97 100 100 100 100 100 99 99 99 99 100 100 100	N(+.98)GAN(+.98)KN(+.98)MQN(+.98)SKEQ(+.98)TPLFLAAR	HCD
2	20190327_QE3_nLC5_GF_N3_Trypsin_2.mzML	F2:48036	TWMWWHNFR	F2:31445	9	97	96	9	682.312	2	45.91	45.43	6548300	1362.61	0.8		86 90 99 99 99 97 98 99 99	TWMWWHNFR	HCD
2	20190327_QE3_nLC5_GF_N3_Trypsin_2.mzML	F2:32559	LVNELTEYAK	F2:16645	10	97	96	10	590.316	2	25.68	25.28	4879800	1178.62	0.1		95 91 94 97 97 97 98 97 98 99	LVNELTEYAK	HCD
1	20190327_QE3_nLC5_GF_N3_Trypsin_1.mzML	F1:87383	TSASLLSN(+.98)LLC(+57.02)QGAQLGAR	F1:41073	19	97	96	19	981.011	2	59.19	59.77	6823600	1960	1.1	Deamidation (NQ); Carbamidomethylation	79 80 89 98 100 100 100 100 100 100 100 99 98 99 99 99 99 99 94	TSASLLSN(+.98)LLC(+57.02)QGAQLGAR	HCD
2	20190327_QE3_nLC5_GF_N3_Trypsin_2.mzML	F2:17260	ALDC(+57.02)SSSVR	F2:2350	9	97	95	9	497.735	2	6.28	6.28	1155400	993.455	0.2	Carbamidomethylation	92 94 99 99 98 97 92 90 97	ALDC(+57.02)SSSVR	HCD
2	20190327_QE3_nLC5_GF_N3_Trypsin_2.mzML	F2:7271	FTN(+.98)LLVR	F2:17649	7	97	98	7	432.253	2	27.11	28.16	36292000	862.491	1.2	Deamidation (NQ)	97 98 99 99 99 99 99	FTN(+.98)LLVR	HCD
2	20190327_QE3_nLC5_GF_N3_Trypsin_2.mzML	F2:87567	HGVFEESQVAGTPMFVVK	F2:25443	18	97	96	18	981.497	2	37.66	37.98	2198800	1960.97	4.3		75 82 97 98 99 100 99 98 99 99 98 98 97 95 99 100 100 97	HGVFEESQVAGTPMFVVK	HCD
2	20190327_QE3_nLC5_GF_N3_Trypsin_2.mzML	F2:43276	LQKEQQ(+.98)KLQR	F2:1418	10	97	97	10	650.375	2	5.03	4.79	2892900	1298.73	4.5	Deamidation (NQ)	91 95 99 99 96 96 97 98 98 99	LQKEQQ(+.98)KLQR	HCD
2	20190327_QE3_nLC5_GF_N3_Trypsin_2.mzML	F2:18689	AYALAFAER	F2:18194	9	97	95	9	506.266	2	27.75	27.93	1528100	1010.52	-0.1		92 93 99 99 99 98 95 95 92	AYALAFAER	HCD
2	20190327_QE3_nLC5_GF_N3_Trypsin_2.mzML	F2:24733	VLLHLKEN(+.98)QTQ(+.98)YLEERR	F2:14419	17	97	95	17	543.542	4	22.71	22.73	26558000	2170.14	0.1	Deamidation (NQ)	97 98 100 99 99 98 97 95 90 93 93 88 88 94 97 98 100	VLLHLKEN(+.98)QTQ(+.98)YLEERR	HCD
1	20190327_QE3_nLC5_GF_N3_Trypsin_1.mzML	F1:10613	LNDALSLR	F1:13377	8	97	96	8	451.259	2	21.35	20.86	5886000	900.503	1.6		93 95 99 97 97 97 98 98	LNDALSLR	HCD
2	20190327_QE3_nLC5_GF_N3_Trypsin_2.mzML	F2:70864	WY(+79.97)LGSFLYEYSR	F2:46305	12	97	97	12	832.367	2	66.36	65.32	974410	1662.71	5.1	Phosphorylation (STY)	89 88 100 99 99 99 99 99 99 97 99 100	WY(+79.97)LGSFLYEYSR	HCD
2	20190327_QE3_nLC5_GF_N3_Trypsin_2.mzML	F2:12435	VLELN(+.98)NVK	F2:12714	8	97	95	8	465.27	2	20.34	20.35	1865800	928.523	2.2	Deamidation (NQ)	91 96 98 96 94 93 97 99	VLELN(+.98)NVK	HCD
1	20190327_QE3_nLC5_GF_N3_Trypsin_1.mzML	F1:1559	C(+57.02)GLVLGR	F1:9517	7	97	96	7	387.718	2	16.12	15.92	2036000	773.422	0.3	Carbamidomethylation	96 97 99 99 97 94 90	C(+57.02)GLVLGR	HCD
1	20190327_QE3_nLC5_GF_N3_Trypsin_1.mzML	F1:41300	FVQETELSQR	F1:8909	10	97	96	10	618.817	2	15.3	15.42	3550600	1235.61	3.4		95 93 97 99 99 99 98 95 93 94	FVQETELSQR	HCD
1	20190327_QE3_nLC5_GF_N3_Trypsin_1.mzML	F1:59353	K(+42.01)LTELDGC(+57.02)LSTGK	F1:20242	13	97	96	13	732.374	2	30.69	30.11	11959000	1462.73	0.4	Acetylation (N-term); Carbamidomethylation	91 96 99 100 100 99 97 98 98 97 96 95 92	K(+42.01)LTELDGC(+57.02)LSTGK	HCD
1	20190327_QE3_nLC5_GF_N3_Trypsin_1.mzML	F1:46393	F(+42.01)LGYLQ(+.98)QLLR	F1:45840	10	97	98	10	647.365	2	65.8	64.07	1697600	1292.71	2.8	Acetylation (N-term); Deamidation (NQ)	97 98 99 99 99 98 95 98 100 100	F(+42.01)LGYLQ(+.98)QLLR	HCD
1	20190327_QE3_nLC5_GF_N3_Trypsin_1.mzML	F1:31526	YKAEDEVQR	F1:1853	9	97	96	9	569.283	2	5.73	5.48	24489000	1136.55	3.8		99 100 100 100 100 99 96 88 90	YKAEDEVQR	HCD
2	20190327_QE3_nLC5_GF_N3_Trypsin_2.mzML	F2:40935	C(+57.02)WAGSLWLFK	F2:40224	10	97	97	10	634.32	2	57.93	58.81	1426300	1266.62	2.5	Carbamidomethylation	92 95 99 97 94 96 99 99 100 100	C(+57.02)WAGSLWLFK	HCD
1	20190327_QE3_nLC5_GF_N3_Trypsin_1.mzML	F1:5166	N(+.98)RYDSDRYR	F1:1746	9	97	97	9	415.86	3	5.6	5.3	112010000	1244.55	3.2	Deamidation (NQ)	90 93 98 99 97 99 99 99 100	N(+.98)RYDSDRYR	HCD
2	20190327_QE3_nLC5_GF_N3_Trypsin_2.mzML	F2:45328	H(+42.01)PQ(+.98)YAVSVLLR	F2:27691	11	97	96	11	663.368	2	40.7	41.28	1396200	1324.71	5.5	Acetylation (N-term); Deamidation (NQ)	99 99 99 98 98 98 94 92 93 95 96	H(+42.01)PQ(+.98)YAVSVLLR	HCD
2	20190327_QE3_nLC5_GF_N3_Trypsin_2.mzML	F2:81277	DRDPEAQFEMPYVVR	F2:26169	15	97	95	15	926.442	2	38.65	38.68	3108400	1850.86	4.5		98 95 98 94 97 97 93 93 97 95 90 91 95 99 100	DRDPEAQFEMPYVVR	HCD
2	20190327_QE3_nLC5_GF_N3_Trypsin_2.mzML	F2:25267	RVFATLSSGR	F2:5253	10	97	95	10	547.31	2	10.22	10.28	2341900	1092.6	1		96 95 95 94 95 96 95 93 97 100	RVFATLSSGR	HCD
2	20190327_QE3_nLC5_GF_N3_Trypsin_2.mzML	F2:48966	LLLTQENPFFR	F2:34184	11	97	96	11	689.381	2	49.66	49.99	6411200	1376.75	1		94 100 100 99 98 99 96 87 90 96 99	LLLTQENPFFR	HCD
2	20190327_QE3_nLC5_GF_N3_Trypsin_2.mzML	F2:23987	MGPLGLN(+.98)HMASSLER	F2:23431	15	97	96	15	538.598	3	34.89	35.21	6028600	1612.77	0.9	Deamidation (NQ)	96 94 97 99 98 98 98 98 99 99 97 95 85 93 98	MGPLGLN(+.98)HMASSLER	HCD
1	20190327_QE3_nLC5_GF_N3_Trypsin_1.mzML	F1:100617	VEAEN(+.98)LGVYYC(+57.02)FQGSHVPYTFGGGTK	F1:33171	26	97	96	26	1441.16	2	48.39	48.83	54470000	2880.31	2	Deamidation (NQ); Carbamidomethylation	85 89 83 92 99 100 100 100 100 100 100 98 97 98 99 100 100 97 96 99 99 99 97 95 95 97	VEAEN(+.98)LGVYYC(+57.02)FQGSHVPYTFGGGTK	HCD
2	20190327_QE3_nLC5_GF_N3_Trypsin_2.mzML	F2:40791	TNAENEFVTLK	F2:14190	11	97	96	11	633.324	2	22.32	21.74	2538400	1264.63	2.9		86 91 100 100 98 98 99 99 99 100 96	TNAENEFVTLK	HCD
1	20190327_QE3_nLC5_GF_N3_Trypsin_1.mzML	F1:47022	Q(+42.01)(+.98)C(+57.02)GSTALLLAAR	F1:19343	12	97	96	12	652.338	2	29.42	28.98	1758700	1302.66	1.2	Acetylation (N-term); Deamidation (NQ); Carbamidomethylation	86 88 98 98 97 97 99 99 99 99 100 100	Q(+42.01)(+.98)C(+57.02)GSTALLLAAR	HCD
1	20190327_QE3_nLC5_GF_N3_Trypsin_1.mzML	F1:23222	VLQ(+.98)ALQVLR	F1:27748	9	97	96	9	520.828	2	40.93	40.52	1610900	1039.64	2.3	Deamidation (NQ)	94 98 99 98 97 95 97 96 90	VLQ(+.98)ALQVLR	HCD
2	20190327_QE3_nLC5_GF_N3_Trypsin_2.mzML	F2:87891	VTC(+57.02)VVVDLSKDN(+.98)EPVQFSWFVDDVEVHTAQTQPR	F2:46737	34	97	99	34	987.232	4	66.9	65.06	363100000	3944.89	2.2	Carbamidomethylation; Deamidation (NQ)	94 93 96 99 100 100 100 100 100 100 100 100 96 94 100 100 100 100 100 100 100 100 100 100 100 100 100 100 100 99 99 100 99 100	VTC(+57.02)VVVDLSKDN(+.98)EPVQFSWFVDDVEVHTAQTQPR	HCD
2	20190327_QE3_nLC5_GF_N3_Trypsin_2.mzML	F2:9392	TLATWATK	F2:10066	8	97	98	8	446.251	2	16.74	17.64	3624600	890.486	1.4		98 98 99 98 98 98 99 100	TLATWATK	HCD
1	20190327_QE3_nLC5_GF_N3_Trypsin_1.mzML	F1:84382	QNGVLNSWTDQN(+.98)SKDSTYSMSSTLTLTKN(+.98)Q(+.98)EYR	F1:30291	33	97	96	33	950.684	4	44.1	43.93	31944000	3798.72	-2.8	Deamidation (NQ)	79 81 88 96 100 100 97 96 99 99 97 97 97 98 99 98 97 97 97 95 97 97 98 100 100 100 99 99 97 98 97 95 97	QNGVLNSWTDQN(+.98)SKDSTYSMSSTLTLTKN(+.98)Q(+.98)EYR	HCD
1	20190327_QE3_nLC5_GF_N3_Trypsin_1.mzML	F1:7865	SGTN(+.98)FTLK	F1:10023	8	97	97	8	434.724	2	16.84	16.21	9628300	867.434	0.8	Deamidation (NQ)	97 97 99 98 98 99 99 93	SGTN(+.98)FTLK	HCD
2	20190327_QE3_nLC5_GF_N3_Trypsin_2.mzML	F2:53295	MVEELLASHAN(+.98)VNAVN(+.98)ELGK	F2:28451	20	97	95	20	714.025	3	41.61	42.02	10505000	2139.05	0.9	Deamidation (NQ)	87 95 99 98 97 99 99 98 94 97 95 86 92 96 96 97 99 97 97 99	MVEELLASHAN(+.98)VNAVN(+.98)ELGK	HCD
2	20190327_QE3_nLC5_GF_N3_Trypsin_2.mzML	F2:84478	QNGVLNSAMTDQDSKN(+.98)STYSMSSTLTLTKN(+.98)Q(+.98)YQ(+.98)R	F2:27522	34	97	97	34	954.686	4	40.5	39.49	87744000	3814.71	0.3	Deamidation (NQ)	82 85 92 98 100 100 100 92 80 100 100 100 100 100 100 100 100 100 100 100 100 100 100 100 100 100 100 100 100 100 100 94 97 97	QNGVLNSAMTDQDSKN(+.98)STYSMSSTLTLTKN(+.98)Q(+.98)YQ(+.98)R	HCD
2	20190327_QE3_nLC5_GF_N3_Trypsin_2.mzML	F2:34697	AALQEEEQASK	F2:2389	11	97	98	11	602.297	2	6.34	6.81	1919300	1202.58	1.5		99 98 100 99 100 100 99 97 98 98 93	AALQEEEQASK	HCD
2	20190327_QE3_nLC5_GF_N3_Trypsin_2.mzML	F2:63929	DASLMGEVVTDLNDSEGPRDPK	F2:33885	22	97	95	22	782.374	3	49.2	48.96	33784000	2344.09	6.3		69 62 98 100 99 98 98 100 100 100 100 100 99 100 99 99 98 98 99 99 95 98	DASLMGEVVTDLNDSEGPRDPK	HCD
2	20190327_QE3_nLC5_GF_N3_Trypsin_2.mzML	F2:80734	LDKLAC(+57.02)LQVDTTMGLR	F2:24865	16	97	96	16	917.485	2	36.49	37.52	20496000	1832.95	3.3	Carbamidomethylation	96 97 99 100 100 100 100 98 99 99 95 93 87 91 97 99	LDKLAC(+57.02)LQVDTTMGLR	HCD
2	20190327_QE3_nLC5_GF_N3_Trypsin_2.mzML	F2:52098	LANLQTN(+.98)LSDGLR	F2:22912	13	97	96	13	708.378	2	34.24	33.9	9768000	1414.74	0.4	Deamidation (NQ)	95 97 97 98 97 98 98 97 90 94 93 95 96	LANLQTN(+.98)LSDGLR	HCD
1	20190327_QE3_nLC5_GF_N3_Trypsin_1.mzML	-	VLLAGAFDVVER	F1:32283	12	97	96	12	644.869	2	47.06	46.49	0	1287.72	3.7		96 98 100 99 97 98 96 97 96 95 97 93	VLLAGAFDVVER	HCD
2	20190327_QE3_nLC5_GF_N3_Trypsin_2.mzML	F2:4994	AAGLQ(+.98)LQK	F2:5085	8	97	97	8	415.244	2	9.99	10.41	1484800	828.471	2.7	Deamidation (NQ)	99 99 97 96 96 96 97 100	AAGLQ(+.98)LQK	HCD
2	20190327_QE3_nLC5_GF_N3_Trypsin_2.mzML	F2:2285	ANLSLLR	F2:13549	7	97	97	7	393.746	2	21.57	20.7	28738000	785.476	0.9		92 95 99 98 99 99 99	ANLSLLR	HCD
2	20190327_QE3_nLC5_GF_N3_Trypsin_2.mzML	F2:40429	NPQ(+.98)YAVSVLLR	F2:28939	11	97	97	11	630.851	2	42.39	41.4	4134500	1259.69	0.7	Deamidation (NQ)	93 98 100 100 99 99 97 96 97 98 97	NPQ(+.98)YAVSVLLR	HCD
2	20190327_QE3_nLC5_GF_N3_Trypsin_2.mzML	F2:11267	VNLNVPMK	F2:13228	8	97	95	8	457.761	2	21.04	20.93	5822900	913.505	1.6		93 94 96 95 96 95 94 99	VNLNVPMK	HCD
2	20190327_QE3_nLC5_GF_N3_Trypsin_2.mzML	F2:25057	TPEVN(+.98)N(+.98)Q(+.98)ALEKFDK	F2:16950	14	97	97	14	545.93	3	26.11	27	21844000	1634.77	0.7	Deamidation (NQ)	99 98 99 99 100 99 99 100 99 96 90 93 99 100	TPEVN(+.98)N(+.98)Q(+.98)ALEKFDK	HCD
2	20190327_QE3_nLC5_GF_N3_Trypsin_2.mzML	F2:45527	SQ(+.98)AEQKLPLGTR	F2:6489	12	97	95	12	664.862	2	11.98	11.79	23061000	1327.71	0.6	Deamidation (NQ)	90 92 99 100 99 100 100 96 93 89 92 98	SQ(+.98)AEQKLPLGTR	HCD
2	20190327_QE3_nLC5_GF_N3_Trypsin_2.mzML	F2:31411	GTELTHAVVLK	F2:8415	11	97	96	11	584.342	2	14.5	14.17	5208200	1166.67	2.2		79 88 100 100 100 100 100 100 100 100 95	GTELTHAVVLK	HCD
2	20190327_QE3_nLC5_GF_N3_Trypsin_2.mzML	-	Q(+.98)GSLM(+15.99)GEVVTDLNDSEC(+57.02)WAVPK	F2:37114	22	97	95	22	818.046	3	53.63	53.57	0	2451.09	9.2	Deamidation (NQ); Oxidation (M); Carbamidomethylation	72 62 77 98 100 100 100 100 100 100 100 100 99 100 99 100 99 99 99 99 99 97	Q(+.98)GSLM(+15.99)GEVVTDLNDSEC(+57.02)WAVPK	HCD
1	20190327_QE3_nLC5_GF_N3_Trypsin_1.mzML	F1:7219	A(+42.01)TQ(+.98)EQLK	F1:2319	7	97	97	7	430.722	2	6.36	5.92	17537000	859.429	0.8	Acetylation (N-term); Deamidation (NQ)	94 98 99 99 95 99 100	A(+42.01)TQ(+.98)EQLK	HCD
2	20190327_QE3_nLC5_GF_N3_Trypsin_2.mzML	F2:34469	G(+42.01)DDSFGN(+.98)KYR	F2:4906	10	97	96	10	601.261	2	9.74	10.03	1993300	1200.5	1.9	Acetylation (N-term); Deamidation (NQ)	91 98 100 100 99 96 96 96 97 96	G(+42.01)DDSFGN(+.98)KYR	HCD
1	20190327_QE3_nLC5_GF_N3_Trypsin_1.mzML	F1:11817	LTVLEALR	F1:24213	8	97	97	8	457.788	2	36.04	35.34	2056600	913.56	1.1		98 98 99 99 98 93 95 98	LTVLEALR	HCD
1	20190327_QE3_nLC5_GF_N3_Trypsin_1.mzML	F1:22474	LLMMPSVNK	F1:20761	9	97	98	9	516.784	2	31.45	30.26	7933400	1031.55	2		98 97 99 99 98 98 98 99 100	LLMMPSVNK	HCD
1	20190327_QE3_nLC5_GF_N3_Trypsin_1.mzML	F1:34565	KGEFETGFEK	F1:7549	10	97	97	10	586.285	2	13.38	12.86	2224300	1170.56	-0.1		96 94 98 98 99 98 98 99 99 94	KGEFETGFEK	HCD
2	20190327_QE3_nLC5_GF_N3_Trypsin_2.mzML	F2:25587	FAVLHGEAPR	F2:8145	10	97	96	10	548.8	2	14.21	14.5	5347300	1095.58	2.9		95 97 99 100 98 92 95 96 97 98	FAVLHGEAPR	HCD
2	20190327_QE3_nLC5_GF_N3_Trypsin_2.mzML	F2:34096	VPNSVLWLLR	F2:39153	10	97	99	10	598.863	2	56.45	58.42	1811200	1195.71	2.7		99 99 99 99 99 99 99 99 100 99	VPNSVLWLLR	HCD
2	20190327_QE3_nLC5_GF_N3_Trypsin_2.mzML	F2:15715	N(+.98)LGEEHFK	F2:5718	8	97	97	8	487.733	2	10.89	10.3	64508000	973.451	1.4	Deamidation (NQ)	93 95 98 99 99 97 100 100	N(+.98)LGEEHFK	HCD
2	20190327_QE3_nLC5_GF_N3_Trypsin_2.mzML	F2:42254	A(+42.01)DLLNNLGTLAK	F2:29652	12	97	97	12	642.864	2	43.42	44.28	6538400	1283.71	4.1	Acetylation (N-term)	92 96 100 100 98 96 97 96 97 99 99 95	A(+42.01)DLLNNLGTLAK	HCD
1	20190327_QE3_nLC5_GF_N3_Trypsin_1.mzML	F1:19574	LSKEELER	F1:2271	8	97	98	8	502.276	2	6.29	6.9	56738000	1002.53	2		98 99 99 100 99 98 99 99	LSKEELER	HCD
2	20190327_QE3_nLC5_GF_N3_Trypsin_2.mzML	F2:1451	LNLSAVR	F2:10843	7	97	96	7	386.738	2	17.73	17.51	3598000	771.46	1.6		92 93 98 97 96 97 99	LNLSAVR	HCD
2	20190327_QE3_nLC5_GF_N3_Trypsin_2.mzML	F2:62040	AASLFGGAKPVDTAAR	F2:12359	16	97	98	16	766.417	2	20	18.69	376550000	1530.82	2.1		99 99 100 100 100 100 100 100 100 98 97 98 97 97 99 100	AASLFGGAKPVDTAAR	HCD
2	20190327_QE3_nLC5_GF_N3_Trypsin_2.mzML	F2:5212	TKLTQ(+.98)EEKNR	F2:1361	10	97	96	10	416.559	3	4.95	5.1	5345400	1246.65	2.8	Deamidation (NQ)	91 89 97 99 99 99 98 95 95 98	TKLTQ(+.98)EEKNR	HCD
2	20190327_QE3_nLC5_GF_N3_Trypsin_2.mzML	F2:46586	VNLLQ(+.98)VASGAVLR	F2:39111	13	97	95	13	670.9	2	56.39	56.06	1183300	1339.78	2.1	Deamidation (NQ)	93 94 99 100 100 99 98 97 91 92 93 93 93	VNLLQ(+.98)VASGAVLR	HCD
1	20190327_QE3_nLC5_GF_N3_Trypsin_1.mzML	F1:84928	D(+42.01)M(+15.99)QDSKQ(+.98)Q(+.98)TPLFLAAR	F1:24812	16	97	97	16	954.955	2	36.81	37.76	9324200	1907.89	1.3	Acetylation (N-term); Oxidation (M); Deamidation (NQ)	96 98 98 100 99 99 99 99 99 91 91 95 97 99 100 100	D(+42.01)M(+15.99)QDSKQ(+.98)Q(+.98)TPLFLAAR	HCD
2	20190327_QE3_nLC5_GF_N3_Trypsin_2.mzML	F2:14577	NSALSAQLR	F2:6823	9	97	96	9	480.268	2	12.31	12.72	5918800	958.52	2.6		90 97 99 99 97 96 96 97 97	NSALSAQLR	HCD
2	20190327_QE3_nLC5_GF_N3_Trypsin_2.mzML	F2:9459	VN(+.98)TTMVAR	F2:4658	8	97	96	8	446.732	2	9.44	9.26	7218100	891.448	2.1	Deamidation (NQ)	94 97 98 97 93 95 96 98	VN(+.98)TTMVAR	HCD
2	20190327_QE3_nLC5_GF_N3_Trypsin_2.mzML	F2:898	VFLLDR	F2:18601	6	97	96	6	381.729	2	28.44	28.96	45679000	761.443	1		95 97 99 96 96 97	VFLLDR	HCD
1	20190327_QE3_nLC5_GF_N3_Trypsin_1.mzML	F1:18316	TPVSEKVTK	F1:1622	9	97	98	9	494.788	2	5.42	4.86	72521000	987.56	0.7		98 99 99 99 99 99 99 99 94	TPVSEKVTK	HCD
2	20190327_QE3_nLC5_GF_N3_Trypsin_2.mzML	F2:18863	LLN(+.98)TLGLLR	F2:31225	9	97	96	9	507.323	2	45.6	46.21	4897500	1012.63	2.6	Deamidation (NQ)	99 98 98 97 96 95 96 96 92	LLN(+.98)TLGLLR	HCD
2	20190327_QE3_nLC5_GF_N3_Trypsin_2.mzML	F2:10371	ASNLVMLR	F2:12988	8	97	96	8	452.259	2	20.68	21.05	2741900	902.501	3.4		91 95 96 98 98 94 98 98	ASNLVMLR	HCD
2	20190327_QE3_nLC5_GF_N3_Trypsin_2.mzML	F2:81229	LN(+.98)KLAC(+57.02)LQVN(+.98)TTM(+15.99)GLR	F2:22822	16	97	96	16	925.481	2	34.05	34.54	1746300	1848.94	2	Deamidation (NQ); Carbamidomethylation; Oxidation (M)	97 95 99 100 100 100 100 99 99 99 96 94 93 87 89 94	LN(+.98)KLAC(+57.02)LQVN(+.98)TTM(+15.99)GLR	HCD
2	20190327_QE3_nLC5_GF_N3_Trypsin_2.mzML	F2:32976	LVTQ(+.98)YAMETK	F2:11794	10	97	95	10	592.798	2	19.13	19.23	8223900	1183.58	2.4	Deamidation (NQ)	96 95 97 96 95 95 90 96 96 99	LVTQ(+.98)YAMETK	HCD
2	20190327_QE3_nLC5_GF_N3_Trypsin_2.mzML	F2:16266	KYEATLQ(+.98)K	F2:2139	8	97	98	8	491.268	2	6	6.46	6170900	980.518	3.1	Deamidation (NQ)	98 98 99 95 96 99 99 100	KYEATLQ(+.98)K	HCD
2	20190327_QE3_nLC5_GF_N3_Trypsin_2.mzML	F2:72445	LGGLN(+.98)KLNVTDSVLNK	F2:22851	16	97	96	16	843.473	2	34.14	33.23	9934000	1684.94	-2.7	Deamidation (NQ)	89 67 98 100 100 100 100 100 100 99 100 100 100 100 100 100	LGGLN(+.98)KLNVTDSVLNK	HCD
2	20190327_QE3_nLC5_GF_N3_Trypsin_2.mzML	F2:76489	LAVEGMVGRWLASHADVNAVN(+.98)ELGK	F2:43643	25	97	95	25	879.787	3	61.94	62.53	114450000	2636.34	0.7	Deamidation (NQ)	81 81 99 100 99 99 100 79 69 82 100 100 100 99 99 100 99 99 99 100 100 100 100 100 100	LAVEGMVGRWLASHADVNAVN(+.98)ELGK	HCD
1	20190327_QE3_nLC5_GF_N3_Trypsin_1.mzML	F1:86581	VQ(+.98)PQ(+.98)DLGVYYC(+57.02)FQGSHVPYTFGGGTK	F1:37851	26	97	97	26	969.786	3	54.76	53.56	21580000	2906.32	5.1	Deamidation (NQ); Carbamidomethylation	79 79 86 99 100 100 100 100 100 100 100 100 100 100 100 100 100 97 97 99 99 99 98 97 97 98	VQ(+.98)PQ(+.98)DLGVYYC(+57.02)FQGSHVPYTFGGGTK	HCD
1	20190327_QE3_nLC5_GF_N3_Trypsin_1.mzML	-	LAVEGM(+15.99)VQELLASHAN(+.98)VNAVN(+.98)ELGK	F1:39693	25	97	99	25	875.447	3	57.27	54.92	0	2623.32	1.5	Oxidation (M); Deamidation (NQ)	96 96 99 99 97 98 100 100 100 100 100 100 100 100 100 100 100 99 100 100 100 100 100 100 100	LAVEGM(+15.99)VQELLASHAN(+.98)VNAVN(+.98)ELGK	HCD
1	20190327_QE3_nLC5_GF_N3_Trypsin_1.mzML	F1:47333	NMSVLAHVDHGK	F1:5352	12	97	98	12	654.331	2	10.42	11.31	2047900	1306.65	1.5		95 99 100 100 100 100 100 100 100 100 99 96	NMSVLAHVDHGK	HCD
1	20190327_QE3_nLC5_GF_N3_Trypsin_1.mzML	F1:36749	VLVLN(+.98)TDYKK	F1:12113	10	97	95	10	597.343	2	19.63	19.8	5242000	1192.67	0.5	Deamidation (NQ)	91 98 99 99 98 92 95 97 96 93	VLVLN(+.98)TDYKK	HCD
2	20190327_QE3_nLC5_GF_N3_Trypsin_2.mzML	F2:5380	MVQQ(+.98)AEK	F2:1457	7	97	95	7	417.706	2	5.09	5.22	3129000	833.395	2.1	Deamidation (NQ)	92 96 93 95 96 99 100	MVQQ(+.98)AEK	HCD
1	20190327_QE3_nLC5_GF_N3_Trypsin_1.mzML	F1:19347	VSLAQLQSR	F1:14213	9	97	95	9	501.292	2	22.45	22.54	6558900	1000.57	2.7		99 99 100 99 96 95 90 89 93	VSLAQLQSR	HCD
2	20190327_QE3_nLC5_GF_N3_Trypsin_2.mzML	F2:35761	LVSLVAN(+.98)QLEK	F2:20992	11	97	98	11	607.854	2	31.59	32.67	4506500	1213.69	1.7	Deamidation (NQ)	96 96 99 99 99 98 98 97 98 100 100	LVSLVAN(+.98)QLEK	HCD
2	20190327_QE3_nLC5_GF_N3_Trypsin_2.mzML	F2:17975	QTALVQ(+.98)LLKHKPK	F2:13356	13	97	95	13	502.312	3	21.2	20.91	8290600	1503.91	-0.2	Deamidation (NQ)	75 83 98 99 99 99 99 100 99 98 100 100 94	QTALVQ(+.98)LLKHKPK	HCD
2	20190327_QE3_nLC5_GF_N3_Trypsin_2.mzML	F2:99114	LPVEGMVEQ(+.98)LLASHSDVNAVN(+.98)ELGK	F2:45051	25	97	98	25	1326.17	2	64.61	66.45	4693800	2650.32	0.2	Deamidation (NQ)	96 94 100 100 99 99 100 100 100 100 100 100 99 98 98 98 96 96 98 99 99 100 100 100 100	LPVEGMVEQ(+.98)LLASHSDVNAVN(+.98)ELGK	HCD
1	20190327_QE3_nLC5_GF_N3_Trypsin_1.mzML	F1:82849	N(+.98)M(+15.99)QN(+.98)SKQ(+.98)ETPLFLAAR	F1:21583	16	97	95	16	933.949	2	32.63	32.7	18119000	1865.88	0.8	Deamidation (NQ); Oxidation (M)	91 90 92 98 99 99 99 99 98 90 90 92 96 99 100 100	N(+.98)M(+15.99)QN(+.98)SKQ(+.98)ETPLFLAAR	HCD
2	20190327_QE3_nLC5_GF_N3_Trypsin_2.mzML	F2:59063	LWC(+57.02)FGPN(+.98)GTGPNLLTN(+.98)LTKK	F2:38736	20	97	95	20	745.054	3	55.87	56.07	750230	2232.12	7.3	Carbamidomethylation; Deamidation (NQ)	73 77 99 99 99 93 93 98 98 98 97 97 98 99 98 98 99 99 99 95	LWC(+57.02)FGPN(+.98)GTGPNLLTN(+.98)LTKK	HCD
1	20190327_QE3_nLC5_GF_N3_Trypsin_1.mzML	-	LHQN(+.98)LVR	F1:3349	7	97	95	7	440.755	2	7.73	7.61	0	879.493	3.3	Deamidation (NQ)	96 92 95 96 95 97 99	LHQN(+.98)LVR	HCD
2	20190327_QE3_nLC5_GF_N3_Trypsin_2.mzML	F2:23049	LLLN(+.98)HLANR	F2:14838	9	97	96	9	532.815	2	22.74	22.79	21655000000	1063.61	1	Deamidation (NQ)	92 100 99 97 96 99 98 95 90	LLLN(+.98)HLANR	HCD
1	20190327_QE3_nLC5_GF_N3_Trypsin_1.mzML	F1:70763	KVPQVSTPTLVQ(+.98)VSR	F1:17992	15	97	95	15	820.473	2	27.18	27.65	3600800000	1638.93	1	Deamidation (NQ)	97 96 94 93 98 98 98 93 93 94 92 94 94 96 99	KVPQVSTPTLVQ(+.98)VSR	HCD
2	20190327_QE3_nLC5_GF_N3_Trypsin_2.mzML	F2:49079	LAAQ(+.98)NELNQSYK	F2:8687	12	97	97	12	690.345	2	14.75	15.57	16462000	1378.67	1.4	Deamidation (NQ)	98 99 100 99 98 99 98 97 96 97 97 93	LAAQ(+.98)NELNQSYK	HCD
2	20190327_QE3_nLC5_GF_N3_Trypsin_2.mzML	F2:28712	YLYMEYHSPDDNR	F2:13163	13	97	95	13	568.246	3	20.99	20.9	12048000	1701.71	4.8		89 89 99 96 99 99 98 99 89 92 96 95 99	YLYMEYHSPDDNR	HCD
2	20190327_QE3_nLC5_GF_N3_Trypsin_2.mzML	-	QSLQ(+.98)ASLAETEGR	F2:15485	13	97	96	13	695.845	2	24.07	24.58	0	1389.67	1	Deamidation (NQ)	92 98 100 100 99 99 99 98 99 90 93 91 97	QSLQ(+.98)ASLAETEGR	HCD
2	20190327_QE3_nLC5_GF_N3_Trypsin_2.mzML	F2:45960	VTELFM(+15.99)N(+.98)NKNELN(+.98)QC(+57.02)K	F2:13845	16	97	96	16	667.309	3	21.91	21.36	5683600	1998.9	2.1	Oxidation (M); Deamidation (NQ); Carbamidomethylation	93 96 99 99 97 96 96 92 91 95 97 97 97 96 99 99	VTELFM(+15.99)N(+.98)NKNELN(+.98)QC(+57.02)K	HCD
1	20190327_QE3_nLC5_GF_N3_Trypsin_1.mzML	F1:30743	QLDQ(+.98)PKLER	F1:6212	9	97	97	9	564.308	2	11.62	10.99	82215000	1126.6	2.9	Deamidation (NQ)	87 98 100 99 98 98 98 99 99	QLDQ(+.98)PKLER	HCD
1	20190327_QE3_nLC5_GF_N3_Trypsin_1.mzML	F1:24579	VN(+.98)Q(+.98)PQNLLK	F1:12140	9	97	95	9	528.291	2	19.73	19.79	8760700	1054.57	1.7	Deamidation (NQ)	91 96 98 97 94 93 95 97 99	VN(+.98)Q(+.98)PQNLLK	HCD
1	20190327_QE3_nLC5_GF_N3_Trypsin_1.mzML	F1:31612	C(+57.02)C(+57.02)TESLVNR	F1:5158	9	97	98	9	569.754	2	10.24	9.61	21089000	1137.49	2	Carbamidomethylation	100 99 100 99 98 97 97 96 98	C(+57.02)C(+57.02)TESLVNR	HCD
2	20190327_QE3_nLC5_GF_N3_Trypsin_2.mzML	F2:3628	LAADDFR	F2:7686	7	97	96	7	404.204	2	13.51	13.99	37702000	806.392	2.2		96 96 94 95 98 99 100	LAADDFR	HCD
2	20190327_QE3_nLC5_GF_N3_Trypsin_2.mzML	F2:50286	KNN(+.98)MQN(+.98)SKQ(+.98)ETPLFLAAR	F2:16473	18	97	95	18	698.353	3	25.42	25.14	5178400	2092.03	5.3	Deamidation (NQ)	69 77 99 95 95 97 99 99 100 100 100 99 99 99 98 96 99 100	KNN(+.98)MQN(+.98)SKQ(+.98)ETPLFLAAR	HCD
2	20190327_QE3_nLC5_GF_N3_Trypsin_2.mzML	F2:33570	VANVSLLALYK	F2:29024	11	97	98	11	595.862	2	42.57	43.88	4475400	1189.71	2.7		95 98 99 99 99 99 99 99 99 99 94	VANVSLLALYK	HCD
2	20190327_QE3_nLC5_GF_N3_Trypsin_2.mzML	F2:74439	VYLSANAATGDEQVMR	F2:15871	16	97	97	16	862.92	2	24.63	25.55	4826100	1723.82	2.9		86 90 100 100 100 100 100 100 99 98 99 98 97 98 99 99	VYLSANAATGDEQVMR	HCD
2	20190327_QE3_nLC5_GF_N3_Trypsin_2.mzML	F2:38360	VPATNLLLGEGR	F2:20425	12	97	95	12	620.36	2	30.79	30.49	1918300	1238.7	5.4		100 100 100 99 98 99 99 98 86 92 86 92	VPATNLLLGEGR	HCD
2	20190327_QE3_nLC5_GF_N3_Trypsin_2.mzML	F2:45074	GLSEDTTEETLK	F2:8244	12	97	97	12	661.822	2	14.29	14.87	3443600	1321.62	3.9		86 92 99 100 99 99 98 99 99 98 99 100	GLSEDTTEETLK	HCD
2	20190327_QE3_nLC5_GF_N3_Trypsin_2.mzML	F2:48628	ALADTGANVVVTGGK	F2:11576	15	97	95	15	686.878	2	18.79	18.85	1773400	1371.74	4.1		82 80 99 99 99 98 97 97 99 99 99 97 95 96 92	ALADTGANVVVTGGK	HCD
2	20190327_QE3_nLC5_GF_N3_Trypsin_2.mzML	F2:42627	QLAAGGVSN(+.98)C(+57.02)LAK	F2:10475	13	97	98	13	645.329	2	17.35	18.26	2326600	1288.64	-0.8	Deamidation (NQ); Carbamidomethylation	92 99 100 100 99 98 98 98 98 98 99 99 100	QLAAGGVSN(+.98)C(+57.02)LAK	HCD
1	20190327_QE3_nLC5_GF_N3_Trypsin_1.mzML	-	QN(+.98)SKQ(+.98)Q(+.98)TPLFLAAR	F1:23790	14	97	98	14	802.92	2	35.47	34.11	0	1603.82	3	Deamidation (NQ)	92 96 100 100 100 100 100 98 98 99 99 100 100 100	QN(+.98)SKQ(+.98)Q(+.98)TPLFLAAR	HCD
1	20190327_QE3_nLC5_GF_N3_Trypsin_1.mzML	F1:66494	LYSPSQLGAFVLM(+15.99)K	F1:35835	14	97	95	14	785.423	2	51.58	51.96	68496000	1568.83	2.8	Oxidation (M)	71 74 99 99 98 98 99 98 98 98 99 99 100 100	LYSPSQLGAFVLM(+15.99)K	HCD
2	20190327_QE3_nLC5_GF_N3_Trypsin_2.mzML	-	VLTFLR	F2:19393	6	97	98	6	374.74	2	29.39	30.61	0	747.464	2.5		98 98 98 98 99 99	VLTFLR	HCD
2	20190327_QE3_nLC5_GF_N3_Trypsin_2.mzML	F2:15329	LYSFGLNR	F2:19536	8	97	95	8	485.262	2	29.66	29.27	14508000	968.508	0.7		99 99 99 99 96 95 90 89	LYSFGLNR	HCD
2	20190327_QE3_nLC5_GF_N3_Trypsin_2.mzML	F2:48663	MTGVPDRFSGSGSGTDFTLK	F2:23304	20	97	95	20	687.33	3	34.83	34.81	6192900	2058.97	0.4		63 79 97 98 96 98 97 97 97 98 98 97 97 95 96 98 99 100 100 100	MTGVPDRFSGSGSGTDFTLK	HCD
1	20190327_QE3_nLC5_GF_N3_Trypsin_1.mzML	F1:10071	LNNFYPK	F1:9228	7	97	96	7	448.238	2	15.68	16.14	3188000	894.46	2.4		94 92 95 97 99 100 100	LNNFYPK	HCD
1	20190327_QE3_nLC5_GF_N3_Trypsin_1.mzML	F1:93680	NGANKN(+.98)M(+15.99)QN(+.98)SKEQ(+.98)TPLFLAAR	F1:14749	21	97	95	21	1176.07	2	23.38	23.06	107650000	2350.12	1.8	Deamidation (NQ); Oxidation (M)	80 77 97 85 92 99 98 95 98 99 98 99 99 99 94 95 96 99 100 100 100	NGANKN(+.98)M(+15.99)QN(+.98)SKEQ(+.98)TPLFLAAR	HCD
2	20190327_QE3_nLC5_GF_N3_Trypsin_2.mzML	F2:40362	TAN(+.98)GSTALLLAAR	F2:18166	13	97	99	13	630.352	2	27.79	29.45	25599000	1258.69	1.8	Deamidation (NQ)	98 99 100 100 100 100 99 100 100 100 100 100 100	TAN(+.98)GSTALLLAAR	HCD
2	20190327_QE3_nLC5_GF_N3_Trypsin_2.mzML	F2:40960	YLGYLEQLLR	F2:39546	10	97	98	10	634.357	2	57.06	58.86	74307000	1266.7	1.6		99 99 100 100 99 99 94 97 100 100	YLGYLEQLLR	HCD
1	20190327_QE3_nLC5_GF_N3_Trypsin_1.mzML	F1:75834	FLYGNQN(+.98)LFATSQSK	F1:25926	15	97	95	15	859.923	2	38.4	38.74	1780900	1717.83	0.8	Deamidation (NQ)	74 79 100 99 99 98 99 99 99 99 99 99 98 99 98	FLYGNQN(+.98)LFATSQSK	HCD
1	20190327_QE3_nLC5_GF_N3_Trypsin_1.mzML	F1:64251	AASLFGGAKVPN(+.98)TAAR	F1:13235	16	97	95	16	766.417	2	21.24	21.3	162760000	1530.82	2.8	Deamidation (NQ)	98 98 100 100 100 100 99 99 99 92 84 90 90 89 94 98	AASLFGGAKVPN(+.98)TAAR	HCD
1	20190327_QE3_nLC5_GF_N3_Trypsin_1.mzML	F1:7806	FTDPLFK	F1:21346	7	97	95	7	434.235	2	32.12	32.07	1419700	866.454	1.7		95 94 97 92 96 98 93	FTDPLFK	HCD
1	20190327_QE3_nLC5_GF_N3_Trypsin_1.mzML	F1:14488	ADGVDVNVR	F1:6193	9	97	96	9	472.745	2	11.63	11.89	58902000	943.472	2.4		92 98 98 98 98 96 95 96 97	ADGVDVNVR	HCD
2	20190327_QE3_nLC5_GF_N3_Trypsin_2.mzML	F2:28057	S(+42.01)TAN(+.98)AEKTFQ(+.98)Q(+.98)KQGTELN(+.98)GR	F2:8237	20	97	95	20	564.27	4	14.29	14.11	8432600	2253.04	4.3	Acetylation (N-term); Deamidation (NQ)	73 76 98 98 97 98 98 97 95 96 99 99 98 98 98 98 97 98 98 98	S(+42.01)TAN(+.98)AEKTFQ(+.98)Q(+.98)KQGTELN(+.98)GR	HCD
2	20190327_QE3_nLC5_GF_N3_Trypsin_2.mzML	F2:3495	MGPVMDR	F2:5014	7	97	95	7	403.189	2	9.9	9.78	3807000	804.362	2		95 98 98 97 90 96 94	MGPVMDR	HCD
2	20190327_QE3_nLC5_GF_N3_Trypsin_2.mzML	F2:24494	FASFLN(+.98)KVR	F2:16001	9	97	95	9	541.804	2	24.76	24.68	2022300	1081.59	1.4	Deamidation (NQ)	97 98 99 98 98 96 90 87 94	FASFLN(+.98)KVR	HCD
2	20190327_QE3_nLC5_GF_N3_Trypsin_2.mzML	F2:32352	QC(+57.02)GNLTEDLK	F2:8355	10	97	98	10	589.281	2	14.47	13.51	24020000	1176.54	2.9	Carbamidomethylation	93 99 99 98 99 99 99 98 99 100	QC(+57.02)GNLTEDLK	HCD
2	20190327_QE3_nLC5_GF_N3_Trypsin_2.mzML	F2:40719	LVNELTEFATK	F2:23948	11	97	97	11	632.843	2	35.59	36.5	928910	1263.67	0.7		95 93 96 98 99 98 98 97 96 98 99	LVNELTEFATK	HCD
1	20190327_QE3_nLC5_GF_N3_Trypsin_1.mzML	F1:5648	ELTEFAK	F1:8896	7	97	95	7	419.222	2	15.3	15.37	7210400	836.428	1.9		93 90 97 99 98 98 92	ELTEFAK	HCD
1	20190327_QE3_nLC5_GF_N3_Trypsin_1.mzML	F1:73177	LTVQEEQLVELLEK	F1:39043	14	97	95	14	835.968	2	56.43	56.83	8634200	1669.91	4.3		79 74 99 99 100 99 97 98 98 99 99 98 100 100	LTVQEEQLVELLEK	HCD
1	20190327_QE3_nLC5_GF_N3_Trypsin_1.mzML	F1:61609	FYAPQ(+.98)LLYYANK	F1:33942	12	97	96	12	746.383	2	49.49	48.74	79307000	1490.74	4.2	Deamidation (NQ)	84 87 100 99 99 100 100 100 99 99 98 93	FYAPQ(+.98)LLYYANK	HCD
2	20190327_QE3_nLC5_GF_N3_Trypsin_2.mzML	F2:46760	VVMN(+.98)GVLSN(+.98)HEC(+57.02)QELQR	F2:16458	17	97	97	17	672.317	3	25.48	26.26	22844000	2013.92	1.4	Deamidation (NQ); Carbamidomethylation	100 100 99 99 97 98 99 99 99 97 99 97 94 97 88 91 99	VVMN(+.98)GVLSN(+.98)HEC(+57.02)QELQR	HCD
1	20190327_QE3_nLC5_GF_N3_Trypsin_1.mzML	F1:10546	VLTALVER	F1:13572	8	97	96	8	450.781	2	21.67	22.15	41638000	899.544	3		96 97 98 98 98 93 96 97	VLTALVER	HCD
1	20190327_QE3_nLC5_GF_N3_Trypsin_1.mzML	-	G(+42.01)PVSEKVTK	F1:1620	9	97	96	9	493.782	2	5.4	5.66	0	985.544	4.6	Acetylation (N-term)	97 96 98 97 97 96 97 97 92	G(+42.01)PVSEKVTK	HCD
1	20190327_QE3_nLC5_GF_N3_Trypsin_1.mzML	F1:35451	LVNQ(+.98)LTEYAK	F1:22755	10	97	98	10	590.315	2	33.81	32.7	39429000	1178.62	-1.6	Deamidation (NQ)	97 98 98 98 99 98 99 97 99 100	LVNQ(+.98)LTEYAK	HCD
2	20190327_QE3_nLC5_GF_N3_Trypsin_2.mzML	F2:56505	ASLFGGAKPVDTAAR	F2:12409	15	97	98	15	730.899	2	19.99	18.84	8554100	1459.78	3.6		96 97 100 100 100 98 99 100 98 96 97 96 98 100 100	ASLFGGAKPVDTAAR	HCD
1	20190327_QE3_nLC5_GF_N3_Trypsin_1.mzML	F1:70963	N(+.98)VSLMGEVVTN(+.98)LNN(+.98)SEC(+57.02)PQ(+.98)AKR	F1:34396	22	97	95	22	822.051	3	50.03	49.76	38873000	2463.13	1.6	Deamidation (NQ); Carbamidomethylation	67 71 97 99 100 100 100 100 100 100 100 100 99 99 98 99 99 91 93 95 97 99	N(+.98)VSLMGEVVTN(+.98)LNN(+.98)SEC(+57.02)PQ(+.98)AKR	HCD
2	20190327_QE3_nLC5_GF_N3_Trypsin_2.mzML	F2:14504	VLENAEGAR	F2:2201	9	97	95	9	479.752	2	6.08	6.24	22410000	957.488	1.9		96 98 98 95 96 98 89 93 99	VLENAEGAR	HCD
2	20190327_QE3_nLC5_GF_N3_Trypsin_2.mzML	F2:32770	C(+57.02)TSNFLSPQ(+.98)K	F2:9871	10	97	96	10	591.781	2	16.52	16.96	2212900	1181.54	7.1	Carbamidomethylation; Deamidation (NQ)	89 96 97 96 96 98 98 97 99 99	C(+57.02)TSNFLSPQ(+.98)K	HCD
2	20190327_QE3_nLC5_GF_N3_Trypsin_2.mzML	F2:64254	TSSTSSSVNSQTLNR	F2:2971	15	97	99	15	784.881	2	7.14	7.81	9121400	1567.74	2.9		96 98 100 100 100 100 100 100 99 99 99 99 99 99 99	TSSTSSSVNSQTLNR	HCD
2	20190327_QE3_nLC5_GF_N3_Trypsin_2.mzML	F2:14264	R(+42.01)AFGSGYR	F2:4707	8	97	96	8	478.242	2	9.5	9.75	14476000	954.467	3.1	Acetylation (N-term)	95 96 97 94 95 96 99 100	R(+42.01)AFGSGYR	HCD
2	20190327_QE3_nLC5_GF_N3_Trypsin_2.mzML	F2:897	TPEFLR	F2:10287	6	97	96	6	381.711	2	17.02	16.5	1413500	761.407	0.7		97 98 99 98 97 90	TPEFLR	HCD
2	20190327_QE3_nLC5_GF_N3_Trypsin_2.mzML	F2:56189	SLAGSSGPGASSGTSGN(+.98)HGELVVR	F2:9489	24	97	94	24	729.022	3	15.96	15.94	3074800	2184.04	1.6	Deamidation (NQ)	71 78 98 98 99 100 100 99 99 99 99 99 99 99 98 91 92 88 90 94 96 97 96 95	SLAGSSGPGASSGTSGN(+.98)HGELVVR	HCD
2	20190327_QE3_nLC5_GF_N3_Trypsin_2.mzML	F2:1053	HRPQLLVER	F2:4081	9	97	95	9	383.229	3	8.71	8.74	14685000	1146.66	2		79 95 96 96 99 99 98 99 99	HRPQLLVER	HCD
2	20190327_QE3_nLC5_GF_N3_Trypsin_2.mzML	F2:2745	LYNEVR	F2:3102	6	97	97	6	397.214	2	7.33	7.8	76466000	792.413	1.7		98 97 95 98 99 100	LYNEVR	HCD
2	20190327_QE3_nLC5_GF_N3_Trypsin_2.mzML	F2:61423	T(+42.01)DASGSSVTAEEAKK	F2:1655	15	97	95	15	761.868	2	5.36	5.38	1975000	1521.72	3.1	Acetylation (N-term)	52 75 100 100 100 100 100 100 100 99 100 100 99 100 100	T(+42.01)DASGSSVTAEEAKK	HCD
2	20190327_QE3_nLC5_GF_N3_Trypsin_2.mzML	F2:22348	LLVNVNDLR	F2:21869	9	97	96	9	528.315	2	32.77	31.98	2247700	1054.61	1.7		99 99 99 97 96 90 95 97 99	LLVNVNDLR	HCD
1	20190327_QE3_nLC5_GF_N3_Trypsin_1.mzML	F1:58691	NSWEAGNTFTC(+57.02)SVLHQ(+.98)GLHN(+.98)HHTEK	F1:19427	25	97	96	25	727.33	4	29.6	28.85	405770000	2905.28	1.9	Carbamidomethylation; Deamidation (NQ)	95 79 86 95 100 99 98 99 100 100 100 98 98 99 98 99 92 95 97 99 99 98 97 100 100	NSWEAGNTFTC(+57.02)SVLHQ(+.98)GLHN(+.98)HHTEK	HCD
2	20190327_QE3_nLC5_GF_N3_Trypsin_2.mzML	F2:84553	QDGVLNSAMTDQN(+.98)SKN(+.98)STYSMSSTLTLTKN(+.98)EYQ(+.98)R	F2:27151	34	97	95	34	954.934	4	39.97	39.79	58615000	3815.7	2	Deamidation (NQ)	73 84 86 95 100 100 99 90 79 99 99 97 99 99 98 98 79 82 100 99 98 99 99 100 100 100 100 99 99 99 99 95 97 96	QDGVLNSAMTDQN(+.98)SKN(+.98)STYSMSSTLTLTKN(+.98)EYQ(+.98)R	HCD
2	20190327_QE3_nLC5_GF_N3_Trypsin_2.mzML	F2:35687	NSPGSQVASNPR	F2:1861	12	97	96	12	607.302	2	5.63	5.36	1161900	1212.58	4		95 97 100 100 99 98 98 98 93 93 93 94	NSPGSQVASNPR	HCD
2	20190327_QE3_nLC5_GF_N3_Trypsin_2.mzML	F2:183	YEWVR	F2:9420	5	97	97	5	376.69	2	15.87	16.63	2984900	751.365	1.3		96 98 97 98 99	YEWVR	HCD
2	20190327_QE3_nLC5_GF_N3_Trypsin_2.mzML	F2:1735	FSGVPDR	F2:4739	7	97	96	7	389.198	2	9.6	9.18	6744000000	776.382	0.7		96 97 97 97 93 98 99	FSGVPDR	HCD
2	20190327_QE3_nLC5_GF_N3_Trypsin_2.mzML	F2:61202	L(+42.01)AC(+57.02)LQVDTWFPK	F2:29528	12	97	96	12	760.387	2	41.17	42.48	270010000	1518.75	3.4	Acetylation (N-term); Carbamidomethylation	98 99 100 100 99 99 99 97 89 89 93 97	L(+42.01)AC(+57.02)LQVDTWFPK	HCD
2	20190327_QE3_nLC5_GF_N3_Trypsin_2.mzML	F2:6352	ALDVDYR	F2:8356	7	97	94	7	426.218	2	14.44	14.44	2458100	850.418	3.1		88 90 98 95 97 98 98	ALDVDYR	HCD
2	20190327_QE3_nLC5_GF_N3_Trypsin_2.mzML	F2:2898	KLLLN(+.98)HLANR	F2:10119	10	97	96	10	398.244	3	16.79	17.26	3213000	1191.71	1.6	Deamidation (NQ)	96 99 100 99 99 98 98 95 92 86	KLLLN(+.98)HLANR	HCD
2	20190327_QE3_nLC5_GF_N3_Trypsin_2.mzML	F2:61727	SLTNN(+.98)WEDHLAVK	F2:20412	13	97	95	13	764.377	2	30.86	30.56	20763000	1526.74	2.5	Deamidation (NQ)	67 82 100 99 99 100 99 99 98 100 100 100 95	SLTNN(+.98)WEDHLAVK	HCD
2	20190327_QE3_nLC5_GF_N3_Trypsin_2.mzML	F2:52384	NAVEQ(+.98)YVYEFR	F2:28001	11	97	95	11	709.835	2	41.2	41.35	17400000	1417.65	2.2	Deamidation (NQ)	85 89 99 100 100 99 98 89 92 98 99	NAVEQ(+.98)YVYEFR	HCD
1	20190327_QE3_nLC5_GF_N3_Trypsin_1.mzML	F1:24070	N(+.98)GQN(+.98)LGVAFK	F1:18021	10	97	96	10	525.268	2	27.6	27.18	1614100	1048.52	2.4	Deamidation (NQ)	93 90 91 99 99 98 99 99 99 94	N(+.98)GQN(+.98)LGVAFK	HCD
2	20190327_QE3_nLC5_GF_N3_Trypsin_2.mzML	F2:28014	VANVELYYR	F2:15675	9	97	96	9	563.799	2	24.38	23.63	3059300	1125.58	2.1		91 96 97 98 99 98 97 97 98	VANVELYYR	HCD
2	20190327_QE3_nLC5_GF_N3_Trypsin_2.mzML	F2:72132	SQSSDTQ(+.98)QQSPTSGGGK	F2:1363	17	97	98	17	840.871	2	4.96	4.34	17859000	1679.72	2.9	Deamidation (NQ)	93 95 100 100 100 100 100 100 100 100 100 99 99 99 99 99 96	SQSSDTQ(+.98)QQSPTSGGGK	HCD
2	20190327_QE3_nLC5_GF_N3_Trypsin_2.mzML	F2:26068	QFAEM(+15.99)YVAK	F2:8513	9	97	94	9	551.766	2	14.66	14.68	4735900	1101.52	0.5	Oxidation (M)	85 90 99 99 98 97 97 96 91	QFAEM(+15.99)YVAK	HCD
1	20190327_QE3_nLC5_GF_N3_Trypsin_1.mzML	F1:60650	LAC(+57.02)LQVDTTMVAR	F1:21443	13	97	95	13	739.38	2	32.35	32.18	26768000	1476.74	1.9	Carbamidomethylation	95 93 97 99 99 99 99 97 92 79 92 95 98	LAC(+57.02)LQVDTTMVAR	HCD
1	20190327_QE3_nLC5_GF_N3_Trypsin_1.mzML	F1:46857	TPLLLN(+.98)AGADTNAQN(+.98)HSGR	F1:15812	19	97	97	19	651.322	3	24.61	25.62	3896000	1950.94	2.5	Deamidation (NQ)	86 85 100 100 100 100 100 100 100 100 100 99 99 99 99 98 99 99 95	TPLLLN(+.98)AGADTNAQN(+.98)HSGR	HCD
2	20190327_QE3_nLC5_GF_N3_Trypsin_2.mzML	F2:60660	VPQVSTPTLVEVSR	F2:21838	14	97	97	14	756.426	2	32.41	31.84	1432600000	1510.84	1		99 98 99 100 100 100 97 95 94 95 97 93 95 98	VPQVSTPTLVEVSR	HCD
1	20190327_QE3_nLC5_GF_N3_Trypsin_1.mzML	F1:68528	M(+15.99)KETAENYLGHTAK	F1:3468	14	97	98	14	804.888	2	7.88	8.62	3631000	1607.76	0.1	Oxidation (M)	90 98 100 100 100 100 99 99 100 100 100 100 100 100	M(+15.99)KETAENYLGHTAK	HCD
2	20190327_QE3_nLC5_GF_N3_Trypsin_2.mzML	F2:28138	LGN(+.98)N(+.98)LN(+.98)LLVR	F2:26475	10	97	98	10	564.819	2	39.04	40.65	1196100	1127.62	5.2	Deamidation (NQ)	97 98 99 99 99 98 99 99 99 99	LGN(+.98)N(+.98)LN(+.98)LLVR	HCD
2	20190327_QE3_nLC5_GF_N3_Trypsin_2.mzML	F2:77944	L(+42.01)AVEGMVEELLASHADVNSVN(+.98)Q(+.98)LGK	F2:44581	25	97	95	25	889.778	3	64.02	63.73	131160000	2666.31	0.5	Acetylation (N-term); Deamidation (NQ)	89 92 100 100 94 92 100 100 100 100 100 100 100 99 99 99 98 62 66 95 99 99 99 99 100	L(+42.01)AVEGMVEELLASHADVNSVN(+.98)Q(+.98)LGK	HCD
1	20190327_QE3_nLC5_GF_N3_Trypsin_1.mzML	F1:28120	NETALHLAAR	F1:6388	10	97	96	10	548.299	2	11.81	12.27	1632400	1094.58	0.3		82 95 99 100 100 99 99 99 99 93	NETALHLAAR	HCD
2	20190327_QE3_nLC5_GF_N3_Trypsin_2.mzML	F2:76098	TSFEN(+.98)GSGEC(+57.02)EVFC(+57.02)K	F2:15832	15	97	95	15	876.351	2	24.57	24.78	3250800	1750.68	4	Deamidation (NQ); Carbamidomethylation	77 77 98 100 100 99 98 92 96 97 98 98 99 100 100	TSFEN(+.98)GSGEC(+57.02)EVFC(+57.02)K	HCD
1	20190327_QE3_nLC5_GF_N3_Trypsin_1.mzML	F1:946	SGLC(+57.02)LSK	F1:5732	7	97	95	7	382.702	2	10.94	11.03	2578600	763.39	0.4	Carbamidomethylation	93 95 98 97 98 96 90	SGLC(+57.02)LSK	HCD
1	20190327_QE3_nLC5_GF_N3_Trypsin_1.mzML	F1:22248	VLDELTLAR	F1:20337	9	97	97	9	515.302	2	30.76	31.63	1521300	1028.59	2.2		96 98 99 99 98 97 94 94 98	VLDELTLAR	HCD
1	20190327_QE3_nLC5_GF_N3_Trypsin_1.mzML	F1:81880	LN(+.98)KLAC(+57.02)LQVDTTMGLR	F1:26726	16	97	95	16	917.484	2	39.16	39.15	2786200	1832.95	2.6	Deamidation (NQ); Carbamidomethylation	95 93 96 100 100 100 99 98 99 99 92 90 82 89 96 99	LN(+.98)KLAC(+57.02)LQVDTTMGLR	HCD
1	20190327_QE3_nLC5_GF_N3_Trypsin_1.mzML	F1:18380	LSKEDLER	F1:2578	8	97	97	8	495.267	2	6.77	7.16	226190000	988.519	1.5		98 98 98 98 98 95 97 99	LSKEDLER	HCD
1	20190327_QE3_nLC5_GF_N3_Trypsin_1.mzML	F1:31378	LYYMEYHSPDDNR	F1:13977	13	97	95	13	568.246	3	22.18	22.01	7555700	1701.71	4.7		91 86 98 96 99 98 97 99 89 92 96 94 99	LYYMEYHSPDDNR	HCD
1	20190327_QE3_nLC5_GF_N3_Trypsin_1.mzML	F1:51620	MGEVVTN(+.98)LNN(+.98)SQ(+.98)C(+57.02)PEAKR	F1:13250	18	97	96	18	683.98	3	21.16	21.54	6180400	2048.91	2.4	Deamidation (NQ); Carbamidomethylation	91 89 97 100 100 100 99 99 99 99 99 99 98 88 93 90 92 97	MGEVVTN(+.98)LNN(+.98)SQ(+.98)C(+57.02)PEAKR	HCD
2	20190327_QE3_nLC5_GF_N3_Trypsin_2.mzML	F2:744	FYAFGR	F2:13347	6	97	97	6	380.693	2	21.21	22.04	30517000	759.37	0.3		93 95 98 97 98 100	FYAFGR	HCD
2	20190327_QE3_nLC5_GF_N3_Trypsin_2.mzML	F2:35480	APQ(+.98)VYTLPPPK	F2:13964	11	97	96	11	606.338	2	21.98	22.5	21880000	1210.66	2	Deamidation (NQ)	94 91 97 98 97 96 97 98 98 95 93	APQ(+.98)VYTLPPPK	HCD
2	20190327_QE3_nLC5_GF_N3_Trypsin_2.mzML	F2:42188	HPEYAVSVLLR	F2:20609	11	97	98	11	642.36	2	31.19	29.6	547820000	1282.7	2.2		98 99 100 99 99 98 97 97 98 99 99	HPEYAVSVLLR	HCD
2	20190327_QE3_nLC5_GF_N3_Trypsin_2.mzML	F2:17047	ELN(+.98)LFQAR	F2:21149	8	97	95	8	496.265	2	31.83	31.38	10677000	990.513	1.7	Deamidation (NQ)	88 88 98 99 98 97 99 99	ELN(+.98)LFQAR	HCD
1	20190327_QE3_nLC5_GF_N3_Trypsin_1.mzML	F1:12043	AGWNLSAAK	F1:12141	9	97	96	9	459.246	2	19.69	20.16	5179400	916.477	1.2		93 97 98 97 97 97 98 98 94	AGWNLSAAK	HCD
2	20190327_QE3_nLC5_GF_N3_Trypsin_2.mzML	F2:52099	TQDGETALQLALR	F2:21848	13	97	97	13	708.379	2	32.77	33.76	5856200	1414.74	0.8		92 92 100 99 100 99 99 99 98 98 98 98 93	TQDGETALQLALR	HCD
2	20190327_QE3_nLC5_GF_N3_Trypsin_2.mzML	F2:10280	STLEPVEK	F2:4026	8	97	95	8	451.746	2	8.71	8.35	246360000	901.476	1.4		95 95 99 99 95 96 97 92	STLEPVEK	HCD
2	20190327_QE3_nLC5_GF_N3_Trypsin_2.mzML	-	SPN(+.98)FTNENPLETR	F2:18581	13	97	95	13	760.359	2	28.28	28.14	0	1518.7	5	Deamidation (NQ)	92 91 99 99 99 97 97 95 87 89 95 96 99	SPN(+.98)FTNENPLETR	HCD
1	20190327_QE3_nLC5_GF_N3_Trypsin_1.mzML	F1:32631	LVNEVTEFAK	F1:17234	10	97	95	10	575.312	2	26.53	26.41	1657300	1148.61	2.4		93 95 95 98 97 97 97 94 93 90	LVNEVTEFAK	HCD
1	20190327_QE3_nLC5_GF_N3_Trypsin_1.mzML	F1:39069	LENN(+.98)QLESLR	F1:12228	10	97	96	10	608.812	2	19.74	20.39	1221900	1215.61	-0.1	Deamidation (NQ)	94 98 97 97 96 98 98 96 97 96	LENN(+.98)QLESLR	HCD
1	20190327_QE3_nLC5_GF_N3_Trypsin_1.mzML	F1:62088	AAAVDNVEATLALLK	F1:38672	15	97	96	15	749.934	2	55.91	55.13	1643900	1497.84	9		88 81 92 98 99 98 99 99 98 98 98 99 99 99 94	AAAVDNVEATLALLK	HCD
2	20190327_QE3_nLC5_GF_N3_Trypsin_2.mzML	F2:68989	KVPQVSTPTLVEVSR	F2:16973	15	97	96	15	820.473	2	26.23	25.39	5515900000	1638.93	1		100 99 99 98 99 100 99 95 93 94 92 96 91 95 99	KVPQVSTPTLVEVSR	HCD
2	20190327_QE3_nLC5_GF_N3_Trypsin_2.mzML	-	K(+42.01)LEAEVEELLASHAN(+.98)VNAVN(+.98)Q(+.98)LGK	F2:45880	24	97	95	24	874.451	3	65.78	65.48	0	2620.32	3.4	Acetylation (N-term); Deamidation (NQ)	66 68 79 75 100 100 100 100 100 100 100 100 100 100 100 100 100 100 100 100 100 100 100 100	K(+42.01)LEAEVEELLASHAN(+.98)VNAVN(+.98)Q(+.98)LGK	HCD
1	20190327_QE3_nLC5_GF_N3_Trypsin_1.mzML	F1:35528	YGFQNALLVR	F1:25003	10	97	98	10	590.829	2	37.19	38.6	5002900	1179.64	3.7		99 99 99 98 96 98 99 99 99 99	YGFQNALLVR	HCD
1	20190327_QE3_nLC5_GF_N3_Trypsin_1.mzML	F1:12330	NAQ(+.98)KYAEEDRR	F1:1444	11	97	97	11	460.89	3	5.18	4.71	12439000	1379.64	3	Deamidation (NQ)	92 98 99 99 98 95 97 97 97 99 100	NAQ(+.98)KYAEEDRR	HCD
1	20190327_QE3_nLC5_GF_N3_Trypsin_1.mzML	F1:77134	M(+15.99)PC(+57.02)TEDYLSLLNLR	F1:39616	14	97	98	14	870.921	2	57.05	59.49	6877300	1739.82	3.4	Oxidation (M); Carbamidomethylation	97 99 99 99 100 100 99 99 99 99 99 97 97 92	M(+15.99)PC(+57.02)TEDYLSLLNLR	HCD
2	20190327_QE3_nLC5_GF_N3_Trypsin_2.mzML	F2:60586	LPSSPVYQ(+.98)DAASFK	F2:21360	14	97	96	14	755.878	2	32.06	31.57	764840	1509.74	4.1	Deamidation (NQ)	98 99 100 100 99 98 98 97 98 90 89 93 94 94	LPSSPVYQ(+.98)DAASFK	HCD
2	20190327_QE3_nLC5_GF_N3_Trypsin_2.mzML	F2:90648	ASLHWAAAVNNVQ(+.98)ATLALLK	F2:47619	20	97	94	20	1046.58	2	66.4	68.19	286780000	2091.15	2.3	Deamidation (NQ)	55 56 84 100 100 100 100 100 100 100 100 100 100 100 100 100 100 100 100 98	ASLHWAAAVNNVQ(+.98)ATLALLK	HCD
1	20190327_QE3_nLC5_GF_N3_Trypsin_1.mzML	F1:7416	ETGVDLTK	F1:4919	8	97	94	8	431.731	2	9.87	9.88	14121000	861.444	2.5		96 91 92 93 95 95 97 99	ETGVDLTK	HCD
2	20190327_QE3_nLC5_GF_N3_Trypsin_2.mzML	F2:31515	LGLHEDSQNR	F2:2120	10	97	95	10	584.79	2	5.98	6.16	6600000	1167.56	1.9		96 94 98 99 100 99 92 86 92 99	LGLHEDSQNR	HCD
1	20190327_QE3_nLC5_GF_N3_Trypsin_1.mzML	F1:44408	HAN(+.98)VNAVN(+.98)ELGK	F1:8132	12	97	97	12	634.319	2	14.29	14.84	32249000	1266.62	2.2	Deamidation (NQ)	94 97 97 96 93 95 97 98 99 99 100 100	HAN(+.98)VNAVN(+.98)ELGK	HCD
2	20190327_QE3_nLC5_GF_N3_Trypsin_2.mzML	F2:13546	ADGVN(+.98)VNVR	F2:5596	9	97	96	9	472.745	2	10.7	11.18	57036000	943.472	2.7	Deamidation (NQ)	92 98 99 99 98 97 95 97 98	ADGVN(+.98)VNVR	HCD
2	20190327_QE3_nLC5_GF_N3_Trypsin_2.mzML	F2:11495	MGAQELLR	F2:12765	8	97	97	8	459.248	2	20.38	21.36	1980700	916.48	1.9		96 98 98 96 98 97 98 97	MGAQELLR	HCD
2	20190327_QE3_nLC5_GF_N3_Trypsin_2.mzML	F2:43039	LLASTLVHSVKK	F2:10249	12	97	98	12	648.407	2	16.94	15.87	2024700	1294.8	2.2		100 100 100 99 99 99 99 98 98 98 97 94	LLASTLVHSVKK	HCD
2	20190327_QE3_nLC5_GF_N3_Trypsin_2.mzML	-	YGYTDLDLLSAAK	F2:29855	13	97	97	13	715.369	2	43.66	44.96	0	1428.71	6.5		98 97 99 99 99 99 99 99 99 95 95 95 95	YGYTDLDLLSAAK	HCD
1	20190327_QE3_nLC5_GF_N3_Trypsin_1.mzML	F1:15642	VLENAQ(+.98)QR	F1:2403	8	97	95	8	479.752	2	6.42	6.53	70641000	957.488	0.8	Deamidation (NQ)	94 97 98 92 92 93 95 99	VLENAQ(+.98)QR	HCD
2	20190327_QE3_nLC5_GF_N3_Trypsin_2.mzML	F2:46641	FGQGGAGPVNQGPR	F2:5571	14	97	95	14	671.338	2	10.67	10.87	44275000	1340.66	2.6		95 92 96 99 99 100 100 98 97 86 86 93 97 100	FGQGGAGPVNQGPR	HCD
1	20190327_QE3_nLC5_GF_N3_Trypsin_1.mzML	-	VSALSVVR	F1:11331	8	97	95	8	415.759	2	18.52	18.34	0	829.502	1.8		95 97 98 97 94 93 93 95	VSALSVVR	HCD
2	20190327_QE3_nLC5_GF_N3_Trypsin_2.mzML	F2:15149	TANELYEK	F2:3038	8	97	96	8	484.241	2	7.21	7.55	4636000	966.466	1.7		97 95 91 96 97 97 99 100	TANELYEK	HCD
2	20190327_QE3_nLC5_GF_N3_Trypsin_2.mzML	F2:84552	QDGVLNSWTDQDSKDSTYSM(+15.99)SSTLTLTKDEYER	F2:25422	33	97	95	33	954.934	4	37.5	37.19	677420000	3815.7	2.8	Oxidation (M)	67 81 84 94 100 95 96 100 99 98 97 99 99 99 87 80 99 99 100 99 99 99 99 100 100 100 99 99 99 99 93 96 95	QDGVLNSWTDQDSKDSTYSM(+15.99)SSTLTLTKDEYER	HCD
1	20190327_QE3_nLC5_GF_N3_Trypsin_1.mzML	F1:75237	S(+42.01)TGVDLTKN(+.98)NM(+15.99)ALQR	F1:10268	15	97	95	15	853.923	2	17.12	16.9	10712000	1705.83	0.8	Acetylation (N-term); Deamidation (NQ); Oxidation (M)	96 95 92 92 99 99 99 98 97 90 89 94 95 95 98	S(+42.01)TGVDLTKN(+.98)NM(+15.99)ALQR	HCD
1	20190327_QE3_nLC5_GF_N3_Trypsin_1.mzML	F1:12128	VLEN(+.98)SDLK	F1:5932	8	97	95	8	459.743	2	11.21	11.37	89106000	917.471	1.1	Deamidation (NQ)	95 96 98 95 88 93 98 100	VLEN(+.98)SDLK	HCD
1	20190327_QE3_nLC5_GF_N3_Trypsin_1.mzML	F1:31771	FLTFDSPEGK	F1:20156	10	97	97	10	570.784	2	30.5	31.5	3020000	1139.55	4		96 97 99 99 99 99 94 95 96 100	FLTFDSPEGK	HCD
2	20190327_QE3_nLC5_GF_N3_Trypsin_2.mzML	F2:10339	SYYFPVK	F2:16700	7	97	95	7	452.234	2	25.71	26.04	2838500	902.454	0.6		96 95 98 97 95 95 90	SYYFPVK	HCD
1	20190327_QE3_nLC5_GF_N3_Trypsin_1.mzML	F1:48333	M(+15.99)SDGATSLLLAAR	F1:21699	13	97	96	13	661.343	2	32.69	33.39	35481000	1320.67	0.4	Oxidation (M)	89 86 99 98 96 96 96 98 99 99 99 100 100	M(+15.99)SDGATSLLLAAR	HCD
2	20190327_QE3_nLC5_GF_N3_Trypsin_2.mzML	F2:85596	VEAEDLGVYYC(+57.02)FQGSHVPYTFGGGTK	F2:33339	26	97	94	26	961.11	3	47.82	48.48	3982500000	2880.31	0.2	Carbamidomethylation	79 85 80 89 94 99 99 100 100 100 99 98 96 96 97 98 99 95 95 98 98 97 93 89 89 95	VEAEDLGVYYC(+57.02)FQGSHVPYTFGGGTK	HCD
1	20190327_QE3_nLC5_GF_N3_Trypsin_1.mzML	F1:33936	LVN(+.98)ELTEFAK	F1:24663	10	97	98	10	582.812	2	36.74	38.22	106950000	1163.61	2.6	Deamidation (NQ)	98 99 100 100 99 99 99 99 99 94	LVN(+.98)ELTEFAK	HCD
2	20190327_QE3_nLC5_GF_N3_Trypsin_2.mzML	F2:66259	LPVN(+.98)TYNNLLTVLK	F2:38594	14	97	97	14	801.966	2	55.72	57.39	1902200	1601.9	9.3	Deamidation (NQ)	98 97 99 99 99 98 97 95 98 99 98 98 98 95	LPVN(+.98)TYNNLLTVLK	HCD
2	20190327_QE3_nLC5_GF_N3_Trypsin_2.mzML	F2:25443	LLEPVLLLGK	F2:36632	10	97	96	10	547.866	2	53.03	53.82	3057900	1093.71	6.3		98 97 99 94 96 99 99 98 91 92	LLEPVLLLGK	HCD
1	20190327_QE3_nLC5_GF_N3_Trypsin_1.mzML	F1:34051	FLLC(+57.02)TDVAAR	F1:21207	10	97	95	10	583.307	2	31.96	32.18	5133700	1164.6	2.6	Carbamidomethylation	94 98 99 98 95 97 96 92 91 91	FLLC(+57.02)TDVAAR	HCD
2	20190327_QE3_nLC5_GF_N3_Trypsin_2.mzML	F2:11126	EPLLTLVK	F2:22848	8	97	96	8	456.793	2	34.1	34.9	2341500	911.569	1.9		96 92 99 99 98 99 98 92	EPLLTLVK	HCD
2	20190327_QE3_nLC5_GF_N3_Trypsin_2.mzML	F2:40885	GESYEAAKLLLDHLANR	F2:31277	17	97	94	17	634.003	3	45.74	45.53	23153000	1898.98	1.7		46 71 99 100 100 100 100 100 100 100 100 100 98 99 98 99 100	GESYEAAKLLLDHLANR	HCD
1	20190327_QE3_nLC5_GF_N3_Trypsin_1.mzML	F1:33302	S(+42.01)EQFNSTFR	F1:10007	9	97	95	9	579.265	2	16.64	17.06	34421000	1156.51	0.5	Acetylation (N-term)	89 92 97 99 97 97 97 97 97	S(+42.01)EQFNSTFR	HCD
1	20190327_QE3_nLC5_GF_N3_Trypsin_1.mzML	F1:10910	LQAWMTR	F1:13149	7	97	95	7	453.238	2	21.01	21.26	1221400	904.459	3.1		92 94 98 97 93 97 98	LQAWMTR	HCD
1	20190327_QE3_nLC5_GF_N3_Trypsin_1.mzML	F1:31541	N(+42.01)ETALHLAAR	F1:7287	10	97	97	10	569.304	2	12.19	13.78	148820000	1136.59	-0.3	Acetylation (N-term)	87 97 99 100 100 99 99 99 99 94	N(+42.01)ETALHLAAR	HCD
2	20190327_QE3_nLC5_GF_N3_Trypsin_2.mzML	F2:90648	ASLHWAAAVNNVEATLALLK	F2:47983	20	97	94	20	1046.58	2	66.4	68.47	286780000	2091.15	2.3		57 59 86 100 100 100 100 100 100 100 100 100 100 100 100 100 100 100 100 98	ASLHWAAAVNNVEATLALLK	HCD
2	20190327_QE3_nLC5_GF_N3_Trypsin_2.mzML	F2:90648	SALHWAAAVNNVEATLALLK	F2:48711	20	97	94	20	1046.58	2	66.4	69.73	286780000	2091.15	2.3		57 59 84 100 100 100 100 100 100 99 96 99 100 100 100 100 100 100 100 97	SALHWAAAVNNVEATLALLK	HCD
2	20190327_QE3_nLC5_GF_N3_Trypsin_2.mzML	F2:13242	LLVSDHVEFPVR	F2:21029	12	97	94	12	470.93	3	31.73	31.63	18962000	1409.77	1.5		88 92 99 98 99 95 98 99 97 83 89 96	LLVSDHVEFPVR	HCD
1	20190327_QE3_nLC5_GF_N3_Trypsin_1.mzML	F1:9416	N(+.98)TVVPTKK	F1:2164	8	97	95	8	444.264	2	6.13	6.27	1018000	886.512	2.4	Deamidation (NQ)	83 87 99 100 98 97 99 100	N(+.98)TVVPTKK	HCD
1	20190327_QE3_nLC5_GF_N3_Trypsin_1.mzML	-	LPDPFAK	F1:18332	7	97	95	7	394.222	2	28.03	27.71	0	786.428	3		98 95 98 88 92 98 99	LPDPFAK	HCD
2	20190327_QE3_nLC5_GF_N3_Trypsin_2.mzML	F2:15702	YDSDRYR	F2:1482	7	97	96	7	487.721	2	5.13	5.42	35974000	973.425	2.1		97 97 92 93 95 99 100	YDSDRYR	HCD
1	20190327_QE3_nLC5_GF_N3_Trypsin_1.mzML	F1:62908	TDRTGETALHLAAR	F1:7886	14	97	95	14	756.401	2	13.92	13.74	7889200	1510.79	1.6		94 96 96 95 91 95 90 91 94 90 97 98 100 100	TDRTGETALHLAAR	HCD
2	20190327_QE3_nLC5_GF_N3_Trypsin_2.mzML	F2:39109	VSEEKENALVK	F2:2528	11	97	98	11	623.338	2	6.56	7.22	12518000	1244.66	0.7		98 99 100 100 99 99 97 99 100 100 96	VSEEKENALVK	HCD
1	20190327_QE3_nLC5_GF_N3_Trypsin_1.mzML	F1:51162	NVGVSFYADKPEVTQEGAK	F1:16126	19	97	95	19	680.342	3	25.02	24.56	1929900	2038	1.6		92 93 97 98 99 99 99 99 99 98 92 95 92 93 92 95 90 98 100	NVGVSFYADKPEVTQEGAK	HCD
1	20190327_QE3_nLC5_GF_N3_Trypsin_1.mzML	F1:65017	RAFQ(+.98)ELC(+57.02)SN(+.98)LFR	F1:26714	12	97	97	12	771.875	2	39.54	40.45	52109000	1541.73	3.2	Deamidation (NQ); Carbamidomethylation	96 95 97 98 99 98 96 94 94 98 99 100	RAFQ(+.98)ELC(+57.02)SN(+.98)LFR	HCD
2	20190327_QE3_nLC5_GF_N3_Trypsin_2.mzML	F2:93449	EGSLMGEVVTDLNN(+.98)SQ(+.98)C(+57.02)PEAK	F2:35145	21	97	95	21	1140.51	2	50.22	50.5	3448600000	2278.99	1.3	Deamidation (NQ); Carbamidomethylation	74 61 82 94 100 100 100 100 100 100 100 99 99 99 99 99 100 97 99 100 100	EGSLMGEVVTDLNN(+.98)SQ(+.98)C(+57.02)PEAK	HCD
2	20190327_QE3_nLC5_GF_N3_Trypsin_2.mzML	F2:19503	LLN(+.98)FLESGK	F2:25125	9	97	98	9	511.283	2	37.32	38.78	15065000	1020.55	2.2	Deamidation (NQ)	99 99 99 98 98 98 97 97 99	LLN(+.98)FLESGK	HCD
1	20190327_QE3_nLC5_GF_N3_Trypsin_1.mzML	F1:56875	LGEDGFQNALLVR	F1:27258	13	97	97	13	716.382	2	40.22	41.52	2871300	1430.75	-1.5		95 93 98 100 99 99 98 98 98 98 98 98 98	LGEDGFQNALLVR	HCD
1	20190327_QE3_nLC5_GF_N3_Trypsin_1.mzML	F1:70832	KVPQ(+.98)VSTPTLVEVSR	F1:18960	15	97	95	15	820.965	2	29	28.55	79258000	1639.91	0.7	Deamidation (NQ)	98 97 99 99 99 99 99 96 93 90 87 94 89 93 99	KVPQ(+.98)VSTPTLVEVSR	HCD
1	20190327_QE3_nLC5_GF_N3_Trypsin_1.mzML	F1:4421	FGPALSVK	F1:14147	8	97	96	8	409.743	2	22.37	21.68	8785200	817.47	2.1		99 99 99 97 97 95 94 92	FGPALSVK	HCD
1	20190327_QE3_nLC5_GF_N3_Trypsin_1.mzML	F1:36611	VQVYLHQ(+.98)STQDELAR	F1:13633	15	97	94	15	596.639	3	21.66	21.69	7193200	1786.88	6	Deamidation (NQ)	80 80 92 95 99 99 99 99 97 95 97 97 94 96 98	VQVYLHQ(+.98)STQDELAR	HCD
1	20190327_QE3_nLC5_GF_N3_Trypsin_1.mzML	F1:87252	K(+42.01)RLAVEGMVEELLASHAN(+.98)VNAVN(+.98)ELGK	F1:46961	27	97	94	27	979.171	3	67.35	67.14	1005600	2934.51	-7.1	Acetylation (N-term); Deamidation (NQ)	76 73 85 98 98 99 81 79 99 99 98 98 100 100 99 98 99 99 99 96 96 97 99 99 99 99 100	K(+42.01)RLAVEGMVEELLASHAN(+.98)VNAVN(+.98)ELGK	HCD
2	20190327_QE3_nLC5_GF_N3_Trypsin_2.mzML	F2:3997	VVLPTQ(+.98)R	F2:7271	7	97	94	7	407.245	2	12.95	12.87	2806800	812.476	0.4	Deamidation (NQ)	97 98 99 95 89 90 96	VVLPTQ(+.98)R	HCD
2	20190327_QE3_nLC5_GF_N3_Trypsin_2.mzML	F2:6304	QLYTGLR	F2:9090	7	97	94	7	425.743	2	15.45	15.49	3800900	849.471	0.3		86 96 98 97 92 95 98	QLYTGLR	HCD
1	20190327_QE3_nLC5_GF_N3_Trypsin_1.mzML	F1:7104	YSTVFDK	F1:8767	7	97	95	7	430.214	2	15.03	15.42	993410	858.412	1.9		96 97 98 97 96 97 90	YSTVFDK	HCD
2	20190327_QE3_nLC5_GF_N3_Trypsin_2.mzML	F2:27673	HMQLYC(+57.02)DR	F2:4369	8	97	96	8	561.745	2	9.05	9.39	3032700	1121.47	1.4	Carbamidomethylation	96 96 98 99 96 92 97 99	HMQLYC(+57.02)DR	HCD
1	20190327_QE3_nLC5_GF_N3_Trypsin_1.mzML	F1:27886	L(+42.01)AAPGHGEQ(+.98)YPAAWK	F1:9510	15	97	94	15	546.935	3	16.08	16.1	5943100	1637.78	-0.5	Acetylation (N-term); Deamidation (NQ)	80 85 100 99 99 98 97 99 99 99 97 97 96 82 90	L(+42.01)AAPGHGEQ(+.98)YPAAWK	HCD
2	20190327_QE3_nLC5_GF_N3_Trypsin_2.mzML	F2:86939	LKVEEPGMGAEEPEDC(+57.02)R	F2:10717	17	97	98	17	973.437	2	17.48	18.7	656000000	1944.86	1.4	Carbamidomethylation	98 98 100 100 100 99 98 97 96 97 99 99 92 95 98 100 100	LKVEEPGMGAEEPEDC(+57.02)R	HCD
2	20190327_QE3_nLC5_GF_N3_Trypsin_2.mzML	F2:79232	DPDTVTC(+57.02)NVAHPASSTK	F2:6381	17	97	94	17	900.415	2	11.78	11.74	3826800	1798.82	-0.1	Carbamidomethylation	97 62 80 79 98 100 100 99 99 100 100 100 99 100 99 99 94	DPDTVTC(+57.02)NVAHPASSTK	HCD
2	20190327_QE3_nLC5_GF_N3_Trypsin_2.mzML	F2:67942	TSESGELHAVTTQ(+.98)N(+.98)KFVEGLYK	F2:25832	22	97	95	22	814.07	3	38.26	38.49	29209000	2439.18	3	Deamidation (NQ)	97 99 100 99 99 99 99 98 76 77 99 98 97 96 97 98 97 98 88 92 96 94	TSESGELHAVTTQ(+.98)N(+.98)KFVEGLYK	HCD
2	20190327_QE3_nLC5_GF_N3_Trypsin_2.mzML	F2:28108	STAGN(+.98)THLGGEDFDNR	F2:7385	16	97	94	16	564.58	3	13.08	13.11	3915100	1690.72	-0.5	Deamidation (NQ)	90 92 98 97 95 97 96 99 95 85 92 96 90 93 95 99	STAGN(+.98)THLGGEDFDNR	HCD
1	20190327_QE3_nLC5_GF_N3_Trypsin_1.mzML	F1:22683	ASVSQAVFAR	F1:11400	10	97	94	10	518.283	2	18.66	18.6	1498100	1034.55	1		82 85 98 98 97 96 96 96 98 99	ASVSQAVFAR	HCD
1	20190327_QE3_nLC5_GF_N3_Trypsin_1.mzML	F1:9506	TPLFLAAR	F1:19579	8	97	97	8	444.769	2	29.84	31.02	25422000	887.523	0.8		98 98 100 100 99 99 97 93	TPLFLAAR	HCD
2	20190327_QE3_nLC5_GF_N3_Trypsin_2.mzML	F2:12295	SGWSLLHK	F2:13180	8	97	95	8	464.257	2	20.94	20.42	1953900	926.497	3.1		92 95 98 98 99 99 95 91	SGWSLLHK	HCD
2	20190327_QE3_nLC5_GF_N3_Trypsin_2.mzML	F2:58465	LGEYGFENALLVR	F2:31743	13	97	94	13	740.895	2	46.2	46.32	387410000	1479.77	2.9		91 60 88 100 99 99 99 97 97 98 99 99 100	LGEYGFENALLVR	HCD
1	20190327_QE3_nLC5_GF_N3_Trypsin_1.mzML	F1:31262	FQEAQ(+.98)ERPK	F1:1855	9	97	95	9	567.285	2	5.72	5.62	2016900	1132.55	4.6	Deamidation (NQ)	90 89 99 98 97 97 92 94 98	FQEAQ(+.98)ERPK	HCD
1	20190327_QE3_nLC5_GF_N3_Trypsin_1.mzML	F1:53183	VKLVNELTEFAK	F1:25616	12	97	94	12	695.9	2	37.94	37.79	881140	1389.79	-0.3		95 97 99 98 91 93 95 93 94 94 95 94	VKLVNELTEFAK	HCD
2	20190327_QE3_nLC5_GF_N3_Trypsin_2.mzML	F2:2624	VVDPFSK	F2:11622	7	97	95	7	396.22	2	18.9	18.59	2051000	790.423	3.5		97 98 99 94 94 94 89	VVDPFSK	HCD
2	20190327_QE3_nLC5_GF_N3_Trypsin_2.mzML	F2:30943	LLN(+.98)MC(+57.02)AAPGSK	F2:11989	11	97	97	11	581.785	2	19.34	20.35	1242500	1161.55	2.5	Deamidation (NQ); Carbamidomethylation	98 99 99 97 99 99 99 93 92 98 100	LLN(+.98)MC(+57.02)AAPGSK	HCD
1	20190327_QE3_nLC5_GF_N3_Trypsin_1.mzML	F1:11806	TGLGPQSVR	F1:6064	9	97	95	9	457.757	2	11.59	11.59	47000000	913.498	2.2		87 93 97 98 96 95 96 97 97	TGLGPQSVR	HCD
1	20190327_QE3_nLC5_GF_N3_Trypsin_1.mzML	F1:73516	ATAGDTHLGGEDFN(+.98)NR	F1:7641	16	97	97	16	838.371	2	13.61	14.23	41763000	1674.72	2.3	Deamidation (NQ)	97 95 97 96 99 99 100 100 98 89 94 98 97 96 99 100	ATAGDTHLGGEDFN(+.98)NR	HCD
2	20190327_QE3_nLC5_GF_N3_Trypsin_2.mzML	F2:27949	AQ(+.98)AESLYQSK	F2:4744	10	97	96	10	563.277	2	9.52	9.83	3125300	1124.53	3.6	Deamidation (NQ)	90 93 99 100 99 99 99 96 95 92	AQ(+.98)AESLYQSK	HCD
1	20190327_QE3_nLC5_GF_N3_Trypsin_1.mzML	F1:70259	S(+42.01)GSLM(+15.99)GQ(+.98)VVTDLNDSEC(+57.02)PEAKR	F1:20267	22	97	94	22	818.038	3	30.73	30.49	5163700000	2451.09	1.3	Acetylation (N-term); Oxidation (M); Deamidation (NQ); Carbamidomethylation	70 62 78 93 100 99 99 100 100 100 100 100 99 100 99 100 99 95 97 97 99 100	S(+42.01)GSLM(+15.99)GQ(+.98)VVTDLNDSEC(+57.02)PEAKR	HCD
1	20190327_QE3_nLC5_GF_N3_Trypsin_1.mzML	F1:22798	DDPHAC(+57.02)YSTVFN(+.98)K	F1:13502	13	97	96	13	518.891	3	21.51	21.91	4969600	1553.65	3.2	Carbamidomethylation; Deamidation (NQ)	98 89 96 91 95 96 99 98 97 95 95 98 99	DDPHAC(+57.02)YSTVFN(+.98)K	HCD
2	20190327_QE3_nLC5_GF_N3_Trypsin_2.mzML	F2:42232	DPSYEAAKLLLDHLANR	F2:36375	17	97	96	17	642.678	3	52.7	53.8	5607500	1925	6.7		85 72 98 99 100 99 99 100 100 100 99 99 95 98 96 98 100	DPSYEAAKLLLDHLANR	HCD
1	20190327_QE3_nLC5_GF_N3_Trypsin_1.mzML	F1:11815	LLGEEVVR	F1:13362	8	97	95	8	457.77	2	21.3	20.86	2787600	913.523	2		99 98 92 94 95 94 95 98	LLGEEVVR	HCD
1	20190327_QE3_nLC5_GF_N3_Trypsin_1.mzML	F1:52455	AALEEVEGDVAELELKLN(+.98)K	F1:40366	19	97	95	19	691.031	3	58.18	57.74	1679500	2070.07	-0.9	Deamidation (NQ)	76 73 84 98 94 91 100 99 100 100 100 100 99 99 99 99 99 100 100	AALEEVEGDVAELELKLN(+.98)K	HCD
2	20190327_QE3_nLC5_GF_N3_Trypsin_2.mzML	F2:70271	SYLEFSEDSVQVPR	F2:26736	14	97	94	14	828.402	2	39.44	39.22	3644500	1654.78	3.9		73 74 100 100 100 99 99 99 98 97 97 98 98 92	SYLEFSEDSVQVPR	HCD
2	20190327_QE3_nLC5_GF_N3_Trypsin_2.mzML	F2:67678	EGSLMGEVVTDLNDSEC(+57.02)PEAKR	F2:30393	22	97	94	22	812.709	3	44.42	44.32	42642000	2435.09	4.1	Carbamidomethylation	79 63 78 98 99 98 99 99 100 99 99 99 98 99 95 96 96 94 97 95 97 99	EGSLMGEVVTDLNDSEC(+57.02)PEAKR	HCD
2	20190327_QE3_nLC5_GF_N3_Trypsin_2.mzML	F2:21920	Q(+.98)YAVSVLLR	F2:25668	9	97	97	9	525.305	2	37.89	36.69	2962300	1048.59	3.1	Deamidation (NQ)	92 93 99 99 98 98 99 99 99	Q(+.98)YAVSVLLR	HCD
2	20190327_QE3_nLC5_GF_N3_Trypsin_2.mzML	F2:83884	QN(+.98)GVLNSWTN(+.98)ENSKDSTYSMSSTLTLTKDEQ(+.98)YR	F2:32081	33	97	98	33	950.936	4	44.77	44.97	924680000	3799.7	3.4	Deamidation (NQ)	96 82 83 91 100 100 100 100 100 100 100 100 100 100 100 100 100 100 100 100 100 100 100 100 100 100 100 100 100 100 100 100 96	QN(+.98)GVLNSWTN(+.98)ENSKDSTYSMSSTLTLTKDEQ(+.98)YR	HCD
2	20190327_QE3_nLC5_GF_N3_Trypsin_2.mzML	F2:3755	AFC(+57.02)VANK	F2:3789	7	97	96	7	405.203	2	8.34	7.8	8774400	808.39	1.6	Carbamidomethylation	95 95 97 96 97 98 100	AFC(+57.02)VANK	HCD
1	20190327_QE3_nLC5_GF_N3_Trypsin_1.mzML	F1:12897	GPLVNASLR	F1:11296	9	97	96	9	463.775	2	18.66	17.84	202250000	925.534	0.3		97 96 99 99 96 95 92 95 99	GPLVNASLR	HCD
2	20190327_QE3_nLC5_GF_N3_Trypsin_2.mzML	F2:27165	Q(+42.01)AGN(+.98)THLGGQ(+.98)N(+.98)FN(+.98)NR	F2:6833	15	97	95	15	558.576	3	12.29	12.72	1137600	1672.71	-1.4	Acetylation (N-term); Deamidation (NQ)	95 97 92 92 98 97 99 97 90 93 97 96 95 97 100	Q(+42.01)AGN(+.98)THLGGQ(+.98)N(+.98)FN(+.98)NR	HCD
1	20190327_QE3_nLC5_GF_N3_Trypsin_1.mzML	F1:30765	STAGN(+.98)THLGGQ(+.98)N(+.98)FN(+.98)NR	F1:7480	16	97	96	16	564.582	3	13.4	13.74	731900000	1690.72	2.7	Deamidation (NQ)	97 97 98 91 90 97 97 99 98 92 92 97 96 96 97 99	STAGN(+.98)THLGGQ(+.98)N(+.98)FN(+.98)NR	HCD
2	20190327_QE3_nLC5_GF_N3_Trypsin_2.mzML	F2:26587	LGVAN(+.98)RYQDLALATR	F2:19368	15	97	98	15	554.638	3	29.39	30.92	5966900	1660.89	2.1	Deamidation (NQ)	99 100 100 99 99 99 97 96 99 100 100 99 97 97 99	LGVAN(+.98)RYQDLALATR	HCD
1	20190327_QE3_nLC5_GF_N3_Trypsin_1.mzML	F1:64742	YESLTN(+.98)PSKLDGSK	F1:10848	14	97	94	14	770.382	2	17.92	17.82	5668300	1538.75	2.1	Deamidation (NQ)	91 95 97 98 99 99 90 88 90 94 96 90 96 100	YESLTN(+.98)PSKLDGSK	HCD
1	20190327_QE3_nLC5_GF_N3_Trypsin_1.mzML	F1:40642	VVSGAYDFM(+15.99)VK	F1:16659	11	97	95	11	616.306	2	25.78	25.49	1774700	1230.6	0.8	Oxidation (M)	95 94 97 94 95 97 98 95 92 95 98	VVSGAYDFM(+15.99)VK	HCD
1	20190327_QE3_nLC5_GF_N3_Trypsin_1.mzML	F1:47036	FLAVGLVDNTVR	F1:28725	12	97	95	12	652.374	2	42.24	41.94	6684000	1302.73	2.5		97 98 99 99 99 99 98 98 86 84 86 96	FLAVGLVDNTVR	HCD
1	20190327_QE3_nLC5_GF_N3_Trypsin_1.mzML	F1:70270	S(+42.01)GSLM(+15.99)GEVVTDLNDSQ(+.98)C(+57.02)PEAKR	F1:19431	22	97	94	22	818.039	3	29.55	29.57	11584000	2451.09	2.4	Acetylation (N-term); Oxidation (M); Deamidation (NQ); Carbamidomethylation	69 65 78 92 100 100 100 100 100 100 100 99 99 100 99 99 99 93 96 95 97 99	S(+42.01)GSLM(+15.99)GEVVTDLNDSQ(+.98)C(+57.02)PEAKR	HCD
2	20190327_QE3_nLC5_GF_N3_Trypsin_2.mzML	-	FLVDQGYSFK	F2:23024	10	97	94	10	602.306	2	34.34	34.43	0	1202.6	0.5		95 96 98 97 89 89 92 92 95 99	FLVDQGYSFK	HCD
1	20190327_QE3_nLC5_GF_N3_Trypsin_1.mzML	F1:42742	VEAVNM(+15.99)AQ(+.98)GLLHN(+.98)TETK	F1:19437	17	97	97	17	624.972	3	29.53	28.36	5173700	1871.89	0.7	Oxidation (M); Deamidation (NQ)	83 92 99 99 99 100 100 100 99 100 100 99 99 95 98 100 100	VEAVNM(+15.99)AQ(+.98)GLLHN(+.98)TETK	HCD
1	20190327_QE3_nLC5_GF_N3_Trypsin_1.mzML	F1:9097	SPALQVLR	F1:14002	8	97	97	8	442.274	2	22.18	21.26	2488900	882.529	4.3		98 99 100 99 97 97 96 90	SPALQVLR	HCD
2	20190327_QE3_nLC5_GF_N3_Trypsin_2.mzML	F2:44872	YSGSGSGTN(+.98)FTLK	F2:11996	13	97	95	13	660.313	2	19.4	18.95	2974400	1318.6	5.6	Deamidation (NQ)	98 99 99 99 98 97 88 89 91 95 96 97 95	YSGSGSGTN(+.98)FTLK	HCD
1	20190327_QE3_nLC5_GF_N3_Trypsin_1.mzML	F1:92500	GESLMGEVVTDLNN(+.98)SQ(+.98)C(+57.02)PEAK	F1:35597	21	97	94	21	1140.51	2	50.72	51.73	3123400000	2278.99	2	Deamidation (NQ); Carbamidomethylation	52 73 78 93 100 100 100 100 100 100 100 99 99 99 99 99 100 96 99 100 100	GESLMGEVVTDLNN(+.98)SQ(+.98)C(+57.02)PEAK	HCD
2	20190327_QE3_nLC5_GF_N3_Trypsin_2.mzML	F2:59225	QNKN(+.98)M(+15.99)QDSKEETPLFLAAR	F2:14056	19	97	94	19	746.367	3	22.24	22.11	46614000	2236.08	0.3	Deamidation (NQ); Oxidation (M)	88 89 95 83 70 79 94 99 100 100 100 100 99 99 99 99 98 99 100	QNKN(+.98)M(+15.99)QDSKEETPLFLAAR	HCD
2	20190327_QE3_nLC5_GF_N3_Trypsin_2.mzML	F2:94592	S(+79.97)PSGHPGLGLPLC(+57.02)PPGAFLPGLK	F2:41009	23	97	94	23	1175.1	2	59.18	59.15	50782000	2348.18	1.2	Phosphorylation (STY); Carbamidomethylation	99 99 99 97 90 91 77 87 98 88 82 99 100 100 97 91 94 98 99 98 97 97 95	S(+79.97)PSGHPGLGLPLC(+57.02)PPGAFLPGLK	HCD
2	20190327_QE3_nLC5_GF_N3_Trypsin_2.mzML	F2:16201	S(+42.01)PPAYTFR	F2:9808	8	97	94	8	490.747	2	16.36	16.53	11850000	979.476	3.7	Acetylation (N-term)	89 84 98 97 97 97 98 99	S(+42.01)PPAYTFR	HCD
1	20190327_QE3_nLC5_GF_N3_Trypsin_1.mzML	F1:24855	VTLMQLPTR	F1:21272	9	97	96	9	529.806	2	32.03	32.93	5191500	1057.6	1.2		96 98 99 98 97 98 92 94 98	VTLMQLPTR	HCD
1	20190327_QE3_nLC5_GF_N3_Trypsin_1.mzML	F1:36153	HGEQ(+.98)YPAAGTR	F1:1943	11	97	96	11	594.277	2	5.88	6.27	21410000	1186.54	2.9	Deamidation (NQ)	98 99 100 100 100 98 97 95 86 93 98	HGEQ(+.98)YPAAGTR	HCD
1	20190327_QE3_nLC5_GF_N3_Trypsin_1.mzML	F1:27143	LFMYQLLR	F1:34760	8	97	98	8	542.306	2	50.49	52.68	2298200	1082.59	2.3		97 99 99 99 97 99 100 100	LFMYQLLR	HCD
1	20190327_QE3_nLC5_GF_N3_Trypsin_1.mzML	F1:6539	S(+42.01)FVQ(+.98)VTK	F1:9251	7	97	95	7	426.229	2	15.81	16.04	31517000	850.444	0.5	Acetylation (N-term); Deamidation (NQ)	88 94 97 96 95 98 100	S(+42.01)FVQ(+.98)VTK	HCD
2	20190327_QE3_nLC5_GF_N3_Trypsin_2.mzML	-	G(+42.01)MEHFLK	F2:6222	7	97	96	7	452.222	2	11.51	12.15	0	902.432	-2.8	Acetylation (N-term)	96 95 99 93 96 99 100	G(+42.01)MEHFLK	HCD
2	20190327_QE3_nLC5_GF_N3_Trypsin_2.mzML	F2:94623	N(+.98)GANKDM(+15.99)QDSKQ(+.98)Q(+.98)TPLFLAAR	F2:16922	21	97	98	21	1176.56	2	26.08	24.4	62886000	2351.11	1.8	Deamidation (NQ); Oxidation (M)	98 98 99 99 100 100 99 97 99 97 97 99 99 99 97 98 99 99 100 100 100	N(+.98)GANKDM(+15.99)QDSKQ(+.98)Q(+.98)TPLFLAAR	HCD
2	20190327_QE3_nLC5_GF_N3_Trypsin_2.mzML	F2:43093	LLTN(+.98)GYAC(+57.02)EVR	F2:14849	11	97	95	11	648.818	2	23.24	22.69	1492700	1295.62	2.5	Deamidation (NQ); Carbamidomethylation	99 99 99 98 97 98 97 90 92 89 91	LLTN(+.98)GYAC(+57.02)EVR	HCD
2	20190327_QE3_nLC5_GF_N3_Trypsin_2.mzML	F2:17708	NN(+.98)LAVVN(+.98)VR	F2:13788	9	97	95	9	500.775	2	21.49	22.24	55754000	999.535	0.5	Deamidation (NQ)	83 90 99 99 98 97 97 98 98	NN(+.98)LAVVN(+.98)VR	HCD
2	20190327_QE3_nLC5_GF_N3_Trypsin_2.mzML	F2:41316	C(+57.02)EGETN(+.98)FVC(+57.02)R	F2:7719	10	97	98	10	636.754	2	13.57	14.68	5339400	1271.49	2	Carbamidomethylation; Deamidation (NQ)	97 99 99 100 99 99 99 98 98 98	C(+57.02)EGETN(+.98)FVC(+57.02)R	HCD
2	20190327_QE3_nLC5_GF_N3_Trypsin_2.mzML	F2:21239	TLC(+57.02)DYSRK	F2:2118	8	97	95	8	521.754	2	5.98	6.23	7436400	1041.49	1.4	Carbamidomethylation	97 97 99 99 97 93 89 95	TLC(+57.02)DYSRK	HCD
2	20190327_QE3_nLC5_GF_N3_Trypsin_2.mzML	F2:2581	VYGPGVAK	F2:3280	8	97	94	8	395.727	2	7.53	7.44	2365700	789.438	1.6		97 97 98 92 91 95 96 92	VYGPGVAK	HCD
1	20190327_QE3_nLC5_GF_N3_Trypsin_1.mzML	F1:45572	ALDTM(+15.99)NFN(+.98)VLK	F1:22076	11	97	95	11	641.824	2	33.18	33.66	5005800	1281.63	4.4	Oxidation (M); Deamidation (NQ)	85 87 99 99 99 97 97 98 99 99 93	ALDTM(+15.99)NFN(+.98)VLK	HCD
1	20190327_QE3_nLC5_GF_N3_Trypsin_1.mzML	F1:29195	NLFNVVDC(+57.02)K	F1:21670	9	97	94	9	554.777	2	32.61	32.74	2549600	1107.54	1.2	Carbamidomethylation	82 89 98 96 97 99 99 98 92	NLFNVVDC(+57.02)K	HCD
2	20190327_QE3_nLC5_GF_N3_Trypsin_2.mzML	F2:38311	AFSDPFVEAEK	F2:21240	11	97	94	11	620.298	2	31.89	31.68	2019000	1238.58	0.3		78 79 99 100 98 97 98 99 96 99 100	AFSDPFVEAEK	HCD
1	20190327_QE3_nLC5_GF_N3_Trypsin_1.mzML	F1:79192	LPLEM(+15.99)GVQ(+.98)Q(+.98)LLASHAN(+.98)VNAVN(+.98)ELGK	F1:43013	25	97	97	25	889.126	3	61.92	63.67	718740	2664.33	9.8	Oxidation (M); Deamidation (NQ)	76 83 90 99 97 97 99 99 98 98 100 100 100 99 99 99 99 99 99 98 99 100 100 100 100	LPLEM(+15.99)GVQ(+.98)Q(+.98)LLASHAN(+.98)VNAVN(+.98)ELGK	HCD
1	20190327_QE3_nLC5_GF_N3_Trypsin_1.mzML	F1:18730	AM(+15.99)QDAQ(+.98)VSK	F1:1384	9	97	94	9	497.732	2	5.08	5.18	288500	993.444	6.7	Oxidation (M); Deamidation (NQ)	85 83 95 99 97 97 98 99 100	AM(+15.99)QDAQ(+.98)VSK	HCD
1	20190327_QE3_nLC5_GF_N3_Trypsin_1.mzML	F1:31093	LKETAENSLK	F1:2254	10	97	95	10	566.817	2	6.24	6.02	1556900	1131.61	5.9		95 95 98 96 92 94 91 95 99 100	LKETAENSLK	HCD
2	20190327_QE3_nLC5_GF_N3_Trypsin_2.mzML	F2:44753	MADGSTALLLAVR	F2:28952	13	97	98	13	659.365	2	42.52	44.34	41737000	1316.71	2.3		97 100 100 100 100 100 100 100 100 99 98 97 92	MADGSTALLLAVR	HCD
2	20190327_QE3_nLC5_GF_N3_Trypsin_2.mzML	F2:55196	HQSFVLVGETGSGK	F2:11038	14	97	96	14	723.374	2	18.16	17.45	10623000	1444.73	1.5		93 97 99 99 100 100 99 91 95 96 95 95 93 94	HQSFVLVGETGSGK	HCD
2	20190327_QE3_nLC5_GF_N3_Trypsin_2.mzML	-	LVTN(+.98)LTK	F2:7672	7	97	95	7	395.24	2	13.49	13.76	0	788.464	2.8	Deamidation (NQ)	95 95 93 92 95 97 99	LVTN(+.98)LTK	HCD
2	20190327_QE3_nLC5_GF_N3_Trypsin_2.mzML	F2:3388	SLEDALR	F2:10676	7	97	94	7	402.217	2	17.63	17.55	6622400	802.418	1.5		88 92 99 97 91 94 97	SLEDALR	HCD
2	20190327_QE3_nLC5_GF_N3_Trypsin_2.mzML	F2:59739	YYTSASGN(+.98)EMVSLKDYC(+57.02)TR	F2:18602	19	97	96	19	749.333	3	28.35	27.51	6862600	2244.97	5.2	Deamidation (NQ); Carbamidomethylation	97 97 99 99 99 98 94 95 100 99 99 98 97 97 98 90 88 88 98	YYTSASGN(+.98)EMVSLKDYC(+57.02)TR	HCD
2	20190327_QE3_nLC5_GF_N3_Trypsin_2.mzML	F2:16044	LGLLGLPAPK	F2:28681	10	97	97	10	489.823	2	42.15	43.27	4800900	977.627	3.4		93 96 99 99 98 98 97 98 98 94	LGLLGLPAPK	HCD
2	20190327_QE3_nLC5_GF_N3_Trypsin_2.mzML	F2:55326	TTATAVSLAQLGASR	F2:19468	15	97	94	15	723.899	2	29.5	29.78	10064000	1445.78	0.6		90 87 100 100 100 100 99 99 99 98 98 86 86 88 95	TTATAVSLAQLGASR	HCD
1	20190327_QE3_nLC5_GF_N3_Trypsin_1.mzML	F1:14491	S(+42.01)TLQ(+.98)PVEK	F1:7465	8	97	95	8	472.752	2	13.35	13.65	7977200	943.486	2.3	Acetylation (N-term); Deamidation (NQ)	90 96 99 98 95 97 98 92	S(+42.01)TLQ(+.98)PVEK	HCD
2	20190327_QE3_nLC5_GF_N3_Trypsin_2.mzML	F2:93366	M(+42.01)(+15.99)DYAADN(+.98)N(+.98)DKVPGSSVVEFR	F2:18893	20	97	94	20	1137.5	2	28.73	28.94	25287000	2272.98	1.4	Acetylation (N-term); Oxidation (M); Deamidation (NQ)	85 86 85 86 88 99 100 100 99 98 99 98 96 95 94 95 96 98 99 100	M(+42.01)(+15.99)DYAADN(+.98)N(+.98)DKVPGSSVVEFR	HCD
1	20190327_QE3_nLC5_GF_N3_Trypsin_1.mzML	F1:4469	SVDETLR	F1:3658	7	97	95	7	410.215	2	8.14	8.4	1198200	818.413	2		92 92 98 98 94 97 99	SVDETLR	HCD
1	20190327_QE3_nLC5_GF_N3_Trypsin_1.mzML	F1:72621	VWDLAQQVVLSSYR	F1:36694	14	96	94	14	832.449	2	53.2	53.4	4606800	1662.87	6.4		61 71 100 100 100 99 98 99 99 99 98 99 99 98	VWDLAQQVVLSSYR	HCD
2	20190327_QE3_nLC5_GF_N3_Trypsin_2.mzML	F2:64602	TPQ(+.98)EGGYSYN(+.98)LSEK	F2:11184	14	96	98	14	787.847	2	18.26	19.66	1627400	1573.68	0.8	Deamidation (NQ)	95 98 100 100 99 99 99 99 99 99 99 99 100 100	TPQ(+.98)EGGYSYN(+.98)LSEK	HCD
2	20190327_QE3_nLC5_GF_N3_Trypsin_2.mzML	F2:14287	YLYELVR	F2:20233	7	96	95	7	478.267	2	30.67	31.22	28600000	954.518	2.2		99 98 97 97 92 92 97	YLYELVR	HCD
2	20190327_QE3_nLC5_GF_N3_Trypsin_2.mzML	F2:10863	LSVN(+.98)YGKK	F2:3192	8	96	95	8	455.257	2	7.43	7.7	2919800	908.497	2.3	Deamidation (NQ)	97 98 99 98 96 95 94 90	LSVN(+.98)YGKK	HCD
2	20190327_QE3_nLC5_GF_N3_Trypsin_2.mzML	-	YENEVALR	F2:6750	8	96	95	8	497.254	2	12.24	12.7	0	992.493	1.3		96 98 95 97 96 96 97 91	YENEVALR	HCD
1	20190327_QE3_nLC5_GF_N3_Trypsin_1.mzML	F1:6891	VPLN(+.98)WAR	F1:16743	7	96	96	7	428.738	2	25.86	27.08	3704100	855.46	0.7	Deamidation (NQ)	96 96 98 96 95 98 99	VPLN(+.98)WAR	HCD
1	20190327_QE3_nLC5_GF_N3_Trypsin_1.mzML	-	S(+42.01)GSLMGQ(+.98)VVTDLNDSEC(+57.02)PEAKR	F1:31490	22	96	94	22	812.708	3	45.98	46.19	0	2435.09	2.8	Acetylation (N-term); Deamidation (NQ); Carbamidomethylation	65 60 95 99 99 96 95 100 100 100 100 99 99 99 99 99 99 92 96 96 98 99	S(+42.01)GSLMGQ(+.98)VVTDLNDSEC(+57.02)PEAKR	HCD
2	20190327_QE3_nLC5_GF_N3_Trypsin_2.mzML	F2:27524	DPNNLFM(+15.99)VR	F2:19155	9	96	94	9	561.275	2	29.09	28.97	1839400	1120.53	1.2	Oxidation (M)	97 91 96 96 97 95 95 93 88	DPNNLFM(+15.99)VR	HCD
1	20190327_QE3_nLC5_GF_N3_Trypsin_1.mzML	F1:17927	LLVGTALAAR	F1:18549	10	96	94	10	492.815	2	28.45	28.21	3773800	983.613	1.7		98 98 97 93 90 91 96 95 95 91	LLVGTALAAR	HCD
2	20190327_QE3_nLC5_GF_N3_Trypsin_2.mzML	F2:20417	VLN(+.98)ELTLTK	F2:18167	9	96	97	9	516.303	2	27.91	28.98	32702000	1030.59	1.3	Deamidation (NQ)	97 99 99 99 99 99 99 97 91	VLN(+.98)ELTLTK	HCD
2	20190327_QE3_nLC5_GF_N3_Trypsin_2.mzML	F2:93514	EGSLMGEVVTN(+.98)LN(+.98)N(+.98)SEC(+57.02)PQ(+.98)AK	F2:32128	21	96	94	21	1141	2	46.84	46.69	17392000	2279.98	4.2	Deamidation (NQ); Carbamidomethylation	76 60 73 86 98 100 100 100 100 100 100 100 100 99 99 99 99 96 98 100 100	EGSLMGEVVTN(+.98)LN(+.98)N(+.98)SEC(+57.02)PQ(+.98)AK	HCD
1	20190327_QE3_nLC5_GF_N3_Trypsin_1.mzML	-	VC(+57.02)FEMK	F1:10358	6	96	94	6	407.187	2	17.2	17.26	0	812.356	3.4	Carbamidomethylation	94 95 91 92 95 99	VC(+57.02)FEMK	HCD
2	20190327_QE3_nLC5_GF_N3_Trypsin_2.mzML	F2:86659	VEPEN(+.98)LGVYYC(+57.02)FQGSHVLM(+15.99)TFGGGTK	F2:37672	26	96	94	26	969.787	3	54.44	54.13	32866000	2906.33	4.3	Deamidation (NQ); Carbamidomethylation; Oxidation (M)	71 82 85 100 100 100 100 100 100 100 100 98 98 98 99 99 100 85 76 98 99 98 96 93 93 96	VEPEN(+.98)LGVYYC(+57.02)FQGSHVLM(+15.99)TFGGGTK	HCD
1	20190327_QE3_nLC5_GF_N3_Trypsin_1.mzML	F1:36045	W(+42.01)VQ(+.98)ATLALLK	F1:28859	10	96	94	10	593.346	2	42.43	42.6	3992600	1184.68	-3.2	Acetylation (N-term); Deamidation (NQ)	93 97 98 96 90 91 95 97 97 92	W(+42.01)VQ(+.98)ATLALLK	HCD
2	20190327_QE3_nLC5_GF_N3_Trypsin_2.mzML	F2:69311	VGTFFSEVKPAGPTVEQQGQ(+.98)MAR	F2:22569	23	96	94	23	822.405	3	33.78	33.24	5596800	2464.21	-4.7	Deamidation (NQ)	92 56 79 99 100 98 98 100 100 100 99 99 99 99 99 99 98 98 88 90 89 97 99	VGTFFSEVKPAGPTVEQQGQ(+.98)MAR	HCD
2	20190327_QE3_nLC5_GF_N3_Trypsin_2.mzML	F2:21466	FPEGFALHK	F2:14911	9	96	97	9	523.277	2	23.31	24.61	9375500	1044.54	0.8		99 98 99 95 93 97 99 99 100	FPEGFALHK	HCD
1	20190327_QE3_nLC5_GF_N3_Trypsin_1.mzML	F1:37873	AMTKN(+.98)NNLLGK	F1:5324	11	96	97	11	602.823	2	10.39	9.8	4892500	1203.63	2.1	Deamidation (NQ)	98 98 99 99 99 92 93 98 100 99 95	AMTKN(+.98)NNLLGK	HCD
2	20190327_QE3_nLC5_GF_N3_Trypsin_2.mzML	F2:96553	S(+42.01)PS(+79.97)DQFEKLGEYGFQNALLVR	F2:38706	21	96	94	21	1260.61	2	55.84	55.53	876380	2519.17	8.9	Acetylation (N-term); Phosphorylation (STY)	65 55 75 100 100 100 100 100 100 100 100 100 99 99 99 99 99 100 100 100 98	S(+42.01)PS(+79.97)DQFEKLGEYGFQNALLVR	HCD
2	20190327_QE3_nLC5_GF_N3_Trypsin_2.mzML	F2:2987	SSFSLTR	F2:7245	7	96	97	7	399.211	2	12.84	13.86	24903000	796.408	-0.3		98 99 99 97 96 97 99	SSFSLTR	HCD
2	20190327_QE3_nLC5_GF_N3_Trypsin_2.mzML	F2:13450	H(+42.01)LYELAR	F2:13250	7	96	97	7	472.249	2	21.04	19.99	3539900	942.492	-10	Acetylation (N-term)	94 96 97 98 97 98 98	H(+42.01)LYELAR	HCD
2	20190327_QE3_nLC5_GF_N3_Trypsin_2.mzML	F2:39474	S(+42.01)GEWQTMLQK	F2:17237	10	96	94	10	625.298	2	26.48	26.54	1798900	1248.58	1.3	Acetylation (N-term)	86 76 94 98 97 98 97 98 98 100	S(+42.01)GEWQTMLQK	HCD
1	20190327_QE3_nLC5_GF_N3_Trypsin_1.mzML	F1:78153	LAVEGM(+15.99)VQ(+.98)ELLASHAN(+.98)VNSVN(+.98)ELGK	F1:39874	25	96	96	25	881.11	3	57.12	56.2	442940000	2640.3	4.5	Oxidation (M); Deamidation (NQ)	95 95 100 100 100 100 100 100 100 100 100 100 100 100 100 100 99 62 60 97 99 100 99 100 100	LAVEGM(+15.99)VQ(+.98)ELLASHAN(+.98)VNSVN(+.98)ELGK	HCD
2	20190327_QE3_nLC5_GF_N3_Trypsin_2.mzML	F2:14446	VQ(+.98)ATLALLK	F2:21967	9	96	98	9	479.303	2	32.97	34.51	17930000	956.591	1.3	Deamidation (NQ)	98 99 99 98 98 99 99 99 94	VQ(+.98)ATLALLK	HCD
1	20190327_QE3_nLC5_GF_N3_Trypsin_1.mzML	F1:7109	LGQ(+.98)Q(+.98)HFK	F1:5453	7	96	96	7	430.22	2	10.59	10.11	3701700	858.423	1.6	Deamidation (NQ)	95 95 98 96 92 99 100	LGQ(+.98)Q(+.98)HFK	HCD
2	20190327_QE3_nLC5_GF_N3_Trypsin_2.mzML	F2:4844	SQ(+.98)SLVHR	F2:1770	7	96	94	7	414.223	2	5.51	5.63	5177100	826.43	3.2	Deamidation (NQ)	88 90 98 99 99 97 92	SQ(+.98)SLVHR	HCD
2	20190327_QE3_nLC5_GF_N3_Trypsin_2.mzML	F2:22680	VKDDVDKLK	F2:1801	9	96	94	9	530.307	2	5.55	5.42	2218400	1058.6	2.6		96 95 98 97 91 94 95 95 93	VKDDVDKLK	HCD
1	20190327_QE3_nLC5_GF_N3_Trypsin_1.mzML	F1:12605	HSVGVVLGR	F1:5506	9	96	94	9	462.275	2	10.68	10.67	8487600	922.535	1.4		97 98 99 96 97 96 93 83 90	HSVGVVLGR	HCD
1	20190327_QE3_nLC5_GF_N3_Trypsin_1.mzML	F1:3651	LLDQYR	F1:7368	6	96	95	6	404.223	2	13.21	13.54	3697300	806.429	4.1		97 96 97 89 95 99	LLDQYR	HCD
1	20190327_QE3_nLC5_GF_N3_Trypsin_1.mzML	F1:90778	TPLHTAVTAN(+.98)AQGVFAGLLLR	F1:40707	21	96	94	21	1076.1	2	57.69	58.96	826580000	2150.18	1.9	Deamidation (NQ)	99 99 100 100 100 100 100 100 100 100 100 99 98 98 95 56 54 98 99 95 94	TPLHTAVTAN(+.98)AQGVFAGLLLR	HCD
1	20190327_QE3_nLC5_GF_N3_Trypsin_1.mzML	F1:83751	HPYFYAPQ(+.98)LLYYANK	F1:34010	15	96	96	15	944.968	2	49.33	48.59	282180000	1887.92	1.2	Deamidation (NQ)	97 97 99 100 100 100 81 81 99 100 100 99 99 98 93	HPYFYAPQ(+.98)LLYYANK	HCD
2	20190327_QE3_nLC5_GF_N3_Trypsin_2.mzML	F2:62934	NFGEEVN(+.98)DQ(+.98)SLKELFSQFGK	F2:40771	20	96	96	20	773.37	3	58.71	59.97	4459000	2317.07	6.2	Deamidation (NQ)	79 79 95 98 100 100 100 100 100 99 99 99 100 100 99 97 95 99 98 96	NFGEEVN(+.98)DQ(+.98)SLKELFSQFGK	HCD
2	20190327_QE3_nLC5_GF_N3_Trypsin_2.mzML	F2:83884	QDGVLNSWTN(+.98)QN(+.98)SKN(+.98)STYSMSSTLTLTKN(+.98)EYQ(+.98)R	F2:30903	33	96	98	33	950.936	4	44.77	43.23	924680000	3799.7	3.4	Deamidation (NQ)	97 85 86 95 99 98 100 100 100 99 99 99 99 99 100 100 100 100 100 100 100 100 100 100 100 100 100 100 99 100 98 99 98	QDGVLNSWTN(+.98)QN(+.98)SKN(+.98)STYSMSSTLTLTKN(+.98)EYQ(+.98)R	HCD
2	20190327_QE3_nLC5_GF_N3_Trypsin_2.mzML	-	TPC(+57.02)EELLVK	F2:12004	9	96	95	9	544.788	2	19.35	19.89	0	1087.56	2.4	Carbamidomethylation	97 96 96 96 96 96 97 95 92	TPC(+57.02)EELLVK	HCD
1	20190327_QE3_nLC5_GF_N3_Trypsin_1.mzML	-	VQ(+.98)AEN(+.98)LGVYYC(+57.02)FQGSHVPYTFGGGTK	F1:34008	26	96	94	26	961.109	3	49.44	49.49	0	2880.31	0	Deamidation (NQ); Carbamidomethylation	77 77 80 90 99 100 99 99 100 100 99 97 96 98 99 98 99 92 92 97 97 94 94 90 91 95	VQ(+.98)AEN(+.98)LGVYYC(+57.02)FQGSHVPYTFGGGTK	HCD
2	20190327_QE3_nLC5_GF_N3_Trypsin_2.mzML	F2:58964	TTPSYVAFTN(+.98)TER	F2:17052	13	96	94	13	744.355	2	26.3	25.88	783400000	1486.69	0.4	Deamidation (NQ)	91 90 99 99 99 100 100 99 98 95 84 89 90	TTPSYVAFTN(+.98)TER	HCD
2	20190327_QE3_nLC5_GF_N3_Trypsin_2.mzML	F2:42838	FLATFPLAAVSR	F2:35511	12	96	94	12	646.875	2	51.43	51.3	1995700	1291.73	5.5		95 96 99 99 99 96 96 93 87 86 90 96	FLATFPLAAVSR	HCD
2	20190327_QE3_nLC5_GF_N3_Trypsin_2.mzML	F2:3773	LASYLN(+.98)K	F2:6315	7	96	96	7	405.225	2	11.73	12.32	6104200	808.433	3.4	Deamidation (NQ)	97 97 98 98 99 98 91	LASYLN(+.98)K	HCD
2	20190327_QE3_nLC5_GF_N3_Trypsin_2.mzML	F2:60690	VPEVSTPTLVEVSR	F2:22484	14	96	94	14	756.919	2	33.74	33.23	31081000	1511.82	2		99 98 99 99 99 100 96 91 90 87 91 85 88 96	VPEVSTPTLVEVSR	HCD
2	20190327_QE3_nLC5_GF_N3_Trypsin_2.mzML	F2:16489	NTSFFAAAR	F2:12561	9	96	95	9	492.749	2	20.14	20.55	2374700	983.482	1.9		82 94 98 98 98 98 99 98 92	NTSFFAAAR	HCD
2	20190327_QE3_nLC5_GF_N3_Trypsin_2.mzML	F2:27251	NAVQ(+.98)Q(+.98)YVYDRN(+.98)FR	F2:23726	13	96	94	13	559.263	3	35.3	35.23	1927900	1674.76	2.5	Deamidation (NQ)	91 98 99 100 99 98 98 87 91 85 85 94 99	NAVQ(+.98)Q(+.98)YVYDRN(+.98)FR	HCD
1	20190327_QE3_nLC5_GF_N3_Trypsin_1.mzML	-	LVTDLTK	F1:9435	7	96	97	7	395.24	2	15.95	15.16	0	788.464	0.4		96 95 95 96 97 99 100	LVTDLTK	HCD
2	20190327_QE3_nLC5_GF_N3_Trypsin_2.mzML	F2:87892	VTC(+57.02)VVVDLSKDDQ(+.98)PVQFSWFVN(+.98)N(+.98)VEVHTAQTQPR	F2:42664	34	96	98	34	987.233	4	60.69	63.58	569130000	3944.89	3.2	Carbamidomethylation; Deamidation (NQ)	91 92 99 100 100 100 97 95 99 99 100 100 93 88 100 100 100 100 100 100 100 100 100 100 100 100 100 100 99 99 99 99 100 100	VTC(+57.02)VVVDLSKDDQ(+.98)PVQFSWFVN(+.98)N(+.98)VEVHTAQTQPR	HCD
1	20190327_QE3_nLC5_GF_N3_Trypsin_1.mzML	F1:44976	LTGDVEELELQEKPALK	F1:20620	17	96	94	17	638.015	3	31.23	31.17	4482500	1911.02	2.1		96 90 75 87 90 100 100 99 99 99 97 98 97 95 96 95 86	LTGDVEELELQEKPALK	HCD
1	20190327_QE3_nLC5_GF_N3_Trypsin_1.mzML	F1:2213	SPELLAR	F1:7955	7	96	96	7	393.231	2	13.84	14.57	14311000	784.444	3.2		95 96 99 99 99 97 90	SPELLAR	HCD
2	20190327_QE3_nLC5_GF_N3_Trypsin_2.mzML	F2:8278	MGANSLER	F2:3327	8	96	97	8	439.213	2	7.6	8.18	6736400	876.412	0		96 98 99 97 96 96 98 99	MGANSLER	HCD
2	20190327_QE3_nLC5_GF_N3_Trypsin_2.mzML	F2:29890	LSEQQ(+.98)LQFR	F2:15784	9	96	97	9	575.3	2	24.52	25.56	3859100	1148.58	3.1	Deamidation (NQ)	96 98 99 97 97 97 95 97 97	LSEQQ(+.98)LQFR	HCD
2	20190327_QE3_nLC5_GF_N3_Trypsin_2.mzML	F2:46362	FALGSQVSQ(+.98)HSLLKN(+.98)FTK	F2:26393	18	96	97	18	669.693	3	38.98	37.45	7191700	2006.05	4.5	Deamidation (NQ)	96 99 100 99 98 97 98 97 97 95 95 96 99 97 96 97 99 100	FALGSQVSQ(+.98)HSLLKN(+.98)FTK	HCD
2	20190327_QE3_nLC5_GF_N3_Trypsin_2.mzML	F2:91703	TPLHTAVTAN(+.98)AGAGVFQLLLR	F2:40199	21	96	95	21	1076.1	2	57.47	58.72	1029400000	2150.18	1.5	Deamidation (NQ)	99 99 100 100 100 100 100 100 100 100 99 71 74 96 97 95 94 98 98 95 94	TPLHTAVTAN(+.98)AGAGVFQLLLR	HCD
2	20190327_QE3_nLC5_GF_N3_Trypsin_2.mzML	F2:39553	YNDLGEQHFK	F2:5133	10	96	96	10	625.795	2	10.04	10.55	5009000	1249.57	1.4		96 95 100 99 93 94 92 94 99 100	YNDLGEQHFK	HCD
1	20190327_QE3_nLC5_GF_N3_Trypsin_1.mzML	-	EGSLMGEVVTDLNN(+.98)SEC(+57.02)PQ(+.98)AK	F1:34480	21	96	94	21	1140.51	2	50.08	49.92	0	2278.99	2.4	Deamidation (NQ); Carbamidomethylation	73 57 76 90 99 99 99 100 100 100 99 99 99 99 98 99 99 99 99 100 100	EGSLMGEVVTDLNN(+.98)SEC(+57.02)PQ(+.98)AK	HCD
1	20190327_QE3_nLC5_GF_N3_Trypsin_1.mzML	F1:67662	QNGVLNSWTDQN(+.98)SK	F1:15783	14	96	94	14	796.372	2	24.63	24.63	126300000	1590.73	1.4	Deamidation (NQ)	59 68 99 100 100 100 100 100 99 99 98 99 100 100	QNGVLNSWTDQN(+.98)SK	HCD
2	20190327_QE3_nLC5_GF_N3_Trypsin_2.mzML	F2:26608	APFDLFEGGR	F2:27818	10	96	96	10	554.777	2	41	42.08	6205100	1107.53	3.6		99 99 100 100 99 98 97 92 92 90	APFDLFEGGR	HCD
1	20190327_QE3_nLC5_GF_N3_Trypsin_1.mzML	-	WAAAVNNVEATLALLK	F1:41384	16	96	98	16	842.479	2	59.6	62.84	0	1682.94	4.9		97 97 100 100 100 99 99 99 99 98 98 99 99 100 99 96	WAAAVNNVEATLALLK	HCD
2	20190327_QE3_nLC5_GF_N3_Trypsin_2.mzML	F2:67150	GPN(+.98)GVLNSWTDQDSK	F2:19453	15	96	94	15	809.873	2	29.49	29.35	12785000	1617.73	2.8	Deamidation (NQ)	63 62 95 99 100 100 100 100 100 100 99 98 99 100 100	GPN(+.98)GVLNSWTDQDSK	HCD
2	20190327_QE3_nLC5_GF_N3_Trypsin_2.mzML	F2:95465	VAPATALT(+79.97)PPQGDAN(+.98)AN(+.98)GVN(+.98)VNVR	F2:22258	24	96	96	24	1215.07	2	34.24	34.66	1930200000	2428.13	0.6	Phosphorylation (STY); Deamidation (NQ)	78 95 97 97 98 99 100 99 100 98 96 96 98 97 97 98 98 87 87 98 98 96 98 100	VAPATALT(+79.97)PPQGDAN(+.98)AN(+.98)GVN(+.98)VNVR	HCD
1	20190327_QE3_nLC5_GF_N3_Trypsin_1.mzML	F1:48333	M(+15.99)SN(+.98)GSTALLLAAR	F1:22075	13	96	98	13	661.343	2	32.69	31.51	35481000	1320.67	0.4	Oxidation (M); Deamidation (NQ)	90 97 99 99 99 99 98 99 100 99 100 100 100	M(+15.99)SN(+.98)GSTALLLAAR	HCD
2	20190327_QE3_nLC5_GF_N3_Trypsin_2.mzML	F2:48757	LLPTSLFLTKNK	F2:28912	12	96	94	12	687.922	2	42.38	42.65	2148100	1373.83	0.5		95 100 100 100 100 100 99 99 92 76 77 99	LLPTSLFLTKNK	HCD
1	20190327_QE3_nLC5_GF_N3_Trypsin_1.mzML	F1:78585	LPVEGM(+15.99)VEELLASHADVNAVN(+.98)Q(+.98)LGK	F1:42758	25	96	97	25	884.449	3	60.18	59.15	641230000	2650.32	3.3	Oxidation (M); Deamidation (NQ)	99 98 100 100 92 94 99 100 99 99 100 100 99 95 98 97 95 92 92 95 98 98 99 99 100	LPVEGM(+15.99)VEELLASHADVNAVN(+.98)Q(+.98)LGK	HCD
2	20190327_QE3_nLC5_GF_N3_Trypsin_2.mzML	F2:48197	TSSESFLHQLVSLVHHVK	F2:37582	18	96	96	18	683.372	3	54.42	52.87	25321000	2047.09	5.1		86 82 99 99 99 99 99 92 94 99 99 99 99 99 99 99 100 100	TSSESFLHQLVSLVHHVK	HCD
1	20190327_QE3_nLC5_GF_N3_Trypsin_1.mzML	F1:2789	KLC(+57.02)VFK	F1:5879	6	96	96	6	397.733	2	11.18	10.6	3393900	793.452	-0.3	Carbamidomethylation	94 93 94 97 100 100	KLC(+57.02)VFK	HCD
1	20190327_QE3_nLC5_GF_N3_Trypsin_1.mzML	F1:54946	LGEWDLPEAVQR	F1:27599	12	96	94	12	706.862	2	40.69	40.72	2044500	1411.71	0.8		94 92 98 99 100 99 95 95 92 88 86 92	LGEWDLPEAVQR	HCD
2	20190327_QE3_nLC5_GF_N3_Trypsin_2.mzML	F2:17142	TLEVYLVR	F2:21336	8	96	97	8	496.793	2	32.08	33.22	3913900	991.57	2.3		96 97 99 98 98 96 96 99	TLEVYLVR	HCD
1	20190327_QE3_nLC5_GF_N3_Trypsin_1.mzML	F1:77113	LLVLEN(+.98)ENANVN(+.98)Q(+.98)VELKPN(+.98)TLLK	F1:35278	23	96	95	23	870.473	3	51.25	52.4	11554000	2608.38	4.6	Deamidation (NQ)	74 76 90 99 99 98 98 96 99 99 99 99 98 98 99 99 99 94 95 96 99 100 98	LLVLEN(+.98)ENANVN(+.98)Q(+.98)VELKPN(+.98)TLLK	HCD
2	20190327_QE3_nLC5_GF_N3_Trypsin_2.mzML	F2:59547	SN(+.98)TYSM(+15.99)SSTLTLTKN(+.98)EYQ(+.98)R	F2:15260	19	96	94	19	748.339	3	23.91	23.99	478960000	2241.99	0.8	Deamidation (NQ); Oxidation (M)	54 60 99 100 100 100 100 100 99 100 100 100 99 99 99 99 97 94 98	SN(+.98)TYSM(+15.99)SSTLTLTKN(+.98)EYQ(+.98)R	HCD
1	20190327_QE3_nLC5_GF_N3_Trypsin_1.mzML	F1:22113	VAVVGNVDAGK	F1:7157	11	96	96	11	514.792	2	12.88	13.52	1290400	1027.57	2.6		90 97 99 99 95 95 96 98 96 97 99	VAVVGNVDAGK	HCD
2	20190327_QE3_nLC5_GF_N3_Trypsin_2.mzML	F2:17123	TPENFPC(+57.02)K	F2:4465	8	96	95	8	496.73	2	9.37	8.96	13724000	991.443	3.1	Carbamidomethylation	95 95 97 90 94 93 96 99	TPENFPC(+57.02)K	HCD
2	20190327_QE3_nLC5_GF_N3_Trypsin_2.mzML	F2:12613	VAAMSVAQR	F2:4648	9	96	96	9	466.754	2	9.43	9.79	14773000	931.491	3.3		94 98 99 97 98 98 97 95 90	VAAMSVAQR	HCD
1	20190327_QE3_nLC5_GF_N3_Trypsin_1.mzML	F1:51019	K(+42.01)N(+.98)NVEATLALLK	F1:34488	12	96	96	12	678.891	2	50.12	49.24	1503600	1355.77	0.8	Acetylation (N-term); Deamidation (NQ)	89 86 92 99 100 99 98 98 99 99 99 95	K(+42.01)N(+.98)NVEATLALLK	HCD
1	20190327_QE3_nLC5_GF_N3_Trypsin_1.mzML	-	DM(+15.99)QDSKEQ(+.98)TPLFLAAR	F1:23603	16	96	96	16	933.948	2	35.21	34.11	0	1865.88	-1.1	Oxidation (M); Deamidation (NQ)	95 87 91 98 99 99 99 99 99 94 94 97 99 99 100 100	DM(+15.99)QDSKEQ(+.98)TPLFLAAR	HCD
2	20190327_QE3_nLC5_GF_N3_Trypsin_2.mzML	F2:52093	LFQFQNFTNTR	F2:26566	11	96	96	11	708.359	2	39.19	40.36	3246600	1414.7	3.2		95 98 98 99 98 97 98 97 93 93 96	LFQFQNFTNTR	HCD
2	20190327_QE3_nLC5_GF_N3_Trypsin_2.mzML	F2:90648	SALHWAAAVNNVQ(+.98)ATLALLK	F2:48347	20	96	94	20	1046.58	2	66.4	69.55	286780000	2091.15	2.3	Deamidation (NQ)	56 57 82 100 100 100 100 100 100 100 99 100 100 100 100 100 100 100 100 97	SALHWAAAVNNVQ(+.98)ATLALLK	HCD
2	20190327_QE3_nLC5_GF_N3_Trypsin_2.mzML	F2:32986	LQETQAELPR	F2:7610	10	96	97	10	592.818	2	13.43	14.22	2334300	1183.62	2.4		92 95 99 98 96 97 99 98 98 98	LQETQAELPR	HCD
1	20190327_QE3_nLC5_GF_N3_Trypsin_1.mzML	F1:48233	HLVQ(+.98)Q(+.98)PQNLLK	F1:17784	11	96	94	11	660.37	2	27.31	27.09	9690200	1318.72	0.4	Deamidation (NQ)	96 99 99 94 91 89 85 90 98 100 100	HLVQ(+.98)Q(+.98)PQNLLK	HCD
2	20190327_QE3_nLC5_GF_N3_Trypsin_2.mzML	F2:18767	SGSGTN(+.98)FTLK	F2:9032	10	96	96	10	506.751	2	15.37	14.73	20265000	1011.49	0.8	Deamidation (NQ)	90 98 99 97 96 96 97 97 98 92	SGSGTN(+.98)FTLK	HCD
2	20190327_QE3_nLC5_GF_N3_Trypsin_2.mzML	F2:66421	LAATNALLNSLEFTK	F2:37388	15	96	95	15	803.451	2	54.07	54.95	5857000	1604.88	5.7		74 75 99 99 99 100 100 100 98 98 98 99 98 99 100	LAATNALLNSLEFTK	HCD
1	20190327_QE3_nLC5_GF_N3_Trypsin_1.mzML	-	AAVLGN(+.98)VLR	F1:15847	9	96	94	9	457.278	2	24.65	24.58	0	912.539	2	Deamidation (NQ)	92 90 96 97 94 95 92 93 98	AAVLGN(+.98)VLR	HCD
1	20190327_QE3_nLC5_GF_N3_Trypsin_1.mzML	F1:18414	TDETGETALHLAAR	F1:11093	14	96	96	14	495.584	3	18.2	19.01	7074000	1483.73	2.5		82 89 94 99 98 99 99 99 99 98 99 100 100 100	TDETGETALHLAAR	HCD
2	20190327_QE3_nLC5_GF_N3_Trypsin_2.mzML	F2:6839	D(+42.01)RYDSDRYR	F2:2168	9	96	95	9	429.863	3	6.05	6.29	12138000	1286.56	1.9	Acetylation (N-term)	93 94 96 98 92 95 94 97 99	D(+42.01)RYDSDRYR	HCD
2	20190327_QE3_nLC5_GF_N3_Trypsin_2.mzML	F2:75896	YNGVFQEC(+57.02)C(+57.02)QAEDK	F2:10070	14	96	96	14	874.358	2	16.74	17.52	4166100	1746.7	2.4	Carbamidomethylation	79 76 100 100 100 99 100 100 100 99 99 100 100 100	YNGVFQEC(+57.02)C(+57.02)QAEDK	HCD
2	20190327_QE3_nLC5_GF_N3_Trypsin_2.mzML	-	A(+42.01)GNTYLEWYLLKPGQSPK	F2:30788	18	96	96	18	703.033	3	44.94	46.18	0	2106.08	-0.3	Acetylation (N-term)	92 90 95 99 99 100 100 100 100 100 100 99 91 86 90 98 99 100	A(+42.01)GNTYLEWYLLKPGQSPK	HCD
2	20190327_QE3_nLC5_GF_N3_Trypsin_2.mzML	F2:58756	N(+.98)STYSMSSTLTLTKN(+.98)EYER	F2:22713	19	96	94	19	743.008	3	33.78	34.15	726520000	2226	1.5	Deamidation (NQ)	57 62 96 100 100 99 100 99 100 100 100 100 99 99 99 99 90 97 99	N(+.98)STYSMSSTLTLTKN(+.98)EYER	HCD
1	20190327_QE3_nLC5_GF_N3_Trypsin_1.mzML	F1:54544	YSLTYLYTGLSK	F1:30777	12	96	94	12	704.875	2	45	45.39	1137100	1407.73	4.6		90 90 97 99 98 98 97 97 86 89 97 100	YSLTYLYTGLSK	HCD
1	20190327_QE3_nLC5_GF_N3_Trypsin_1.mzML	F1:68256	GYSFTTYTLHWVK	F1:29214	13	96	96	13	801.903	2	42.6	44.11	38158000	1601.79	1.6		78 85 100 100 100 100 100 99 100 100 100 100 100	GYSFTTYTLHWVK	HCD
2	20190327_QE3_nLC5_GF_N3_Trypsin_2.mzML	F2:91092	FYGYDYWGQGATLTVSSAK	F2:33796	19	96	94	19	1057.5	2	47.16	49.23	492040000	2112.98	3.2		72 72 77 85 100 100 100 100 99 98 99 99 99 99 99 99 99 99 94	FYGYDYWGQGATLTVSSAK	HCD
1	20190327_QE3_nLC5_GF_N3_Trypsin_1.mzML	F1:60973	QNKDMQN(+.98)SKEETPLFLAAR	F1:17045	19	96	95	19	741.037	3	26.49	26.18	52079000	2220.08	1.4	Deamidation (NQ)	89 88 98 100 71 70 97 99 99 100 100 100 99 99 98 99 98 99 100	QNKDMQN(+.98)SKEETPLFLAAR	HCD
2	20190327_QE3_nLC5_GF_N3_Trypsin_2.mzML	F2:26656	C(+57.02)EQC(+57.02)EMPR	F2:2526	8	96	97	8	555.212	2	6.52	7.12	2843700	1108.41	0.4	Carbamidomethylation	96 99 97 97 98 96 98 99	C(+57.02)EQC(+57.02)EMPR	HCD
2	20190327_QE3_nLC5_GF_N3_Trypsin_2.mzML	F2:75596	S(+42.01)PVQFSWFVN(+.98)N(+.98)VEVHTAQTQPR	F2:38738	22	96	93	22	872.427	3	55.98	55.86	106990000	2614.25	5.2	Acetylation (N-term); Deamidation (NQ)	67 60 73 95 90 95 100 100 100 100 100 100 100 100 99 99 99 98 98 98 98 96	S(+42.01)PVQFSWFVN(+.98)N(+.98)VEVHTAQTQPR	HCD
2	20190327_QE3_nLC5_GF_N3_Trypsin_2.mzML	F2:55348	GN(+.98)PLGGC(+57.02)QVSPEGYAHLTHLLMGLASGR	F2:40841	28	96	94	28	724.107	4	58.76	58.31	2339900	2892.4	-0.4	Deamidation (NQ); Carbamidomethylation	74 80 84 89 85 82 86 98 100 100 99 99 96 96 99 99 100 100 100 100 100 99 99 99 98 94 97 100	GN(+.98)PLGGC(+57.02)QVSPEGYAHLTHLLMGLASGR	HCD
2	20190327_QE3_nLC5_GF_N3_Trypsin_2.mzML	F2:91617	S(+42.01)PPHWAAAVNNVEATLALLK	F2:44655	20	96	95	20	1072.59	2	64.1	64.67	2077300	2143.14	6.7	Acetylation (N-term)	96 82 77 69 99 100 100 100 99 95 95 98 100 99 98 99 99 100 100 96	S(+42.01)PPHWAAAVNNVEATLALLK	HCD
1	20190327_QE3_nLC5_GF_N3_Trypsin_1.mzML	F1:16083	EGETLC(+57.02)VR	F1:5517	8	96	96	8	482.232	2	10.65	11.17	1483300	962.449	0.5	Carbamidomethylation	93 93 98 97 98 96 96 97	EGETLC(+57.02)VR	HCD
1	20190327_QE3_nLC5_GF_N3_Trypsin_1.mzML	F1:70255	S(+42.01)GSLM(+15.99)GEVVTN(+.98)LNN(+.98)SEC(+57.02)PEAKR	F1:17197	22	96	94	22	818.038	3	26.55	26.76	38820000	2451.09	0.7	Acetylation (N-term); Oxidation (M); Deamidation (NQ); Carbamidomethylation	65 59 89 98 100 100 100 100 100 100 100 100 99 99 99 99 99 91 96 96 97 99	S(+42.01)GSLM(+15.99)GEVVTN(+.98)LNN(+.98)SEC(+57.02)PEAKR	HCD
2	20190327_QE3_nLC5_GF_N3_Trypsin_2.mzML	F2:35447	EFFN(+.98)GKEPSR	F2:6878	10	96	95	10	606.29	2	12.43	12.92	4553500	1210.56	2.9	Deamidation (NQ)	96 98 100 99 98 98 99 90 90 91	EFFN(+.98)GKEPSR	HCD
1	20190327_QE3_nLC5_GF_N3_Trypsin_1.mzML	F1:22282	KLEELEKEQ(+.98)ELR	F1:9588	12	96	95	12	515.612	3	16.2	16.45	2549200	1543.81	3.1	Deamidation (NQ)	90 92 94 94 95 97 95 98 97 97 95 94	KLEELEKEQ(+.98)ELR	HCD
2	20190327_QE3_nLC5_GF_N3_Trypsin_2.mzML	F2:43272	VLLGAHEEYLR	F2:12381	11	96	99	11	650.359	2	19.89	21.85	6525200	1298.7	3.2		99 100 100 99 100 99 100 99 98 99 100	VLLGAHEEYLR	HCD
2	20190327_QE3_nLC5_GF_N3_Trypsin_2.mzML	F2:45761	K(+42.01)ASSPAATNSEVK	F2:2881	13	96	95	13	666.345	2	7.03	7.3	4126600	1330.67	2.2	Acetylation (N-term)	90 98 99 100 100 99 99 98 88 85 92 96 100	K(+42.01)ASSPAATNSEVK	HCD
1	20190327_QE3_nLC5_GF_N3_Trypsin_1.mzML	F1:916	SSLMVAR	F1:5797	7	96	97	7	382.211	2	11.03	10.3	1691800	762.406	1.2		96 98 99 96 97 97 97	SSLMVAR	HCD
1	20190327_QE3_nLC5_GF_N3_Trypsin_1.mzML	F1:48579	AVAQ(+.98)GAVLHSQSR	F1:5339	13	96	94	13	662.853	2	10.4	10.52	3962200	1323.69	1.9	Deamidation (NQ)	92 96 99 98 72 80 100 100 99 98 96 98 99	AVAQ(+.98)GAVLHSQSR	HCD
1	20190327_QE3_nLC5_GF_N3_Trypsin_1.mzML	F1:9168	Q(+42.01)LEPVEK	F1:4502	7	96	94	7	442.741	2	9.32	9.2	2359300	883.465	3.6	Acetylation (N-term)	85 96 99 96 96 97 90	Q(+42.01)LEPVEK	HCD
1	20190327_QE3_nLC5_GF_N3_Trypsin_1.mzML	F1:30531	LNLDKLNVTDSVLNK	F1:23417	15	96	96	15	562.654	3	35.12	36.06	51343000	1684.94	1.7		86 85 92 98 98 99 99 99 99 99 98 98 99 99 100	LNLDKLNVTDSVLNK	HCD
2	20190327_QE3_nLC5_GF_N3_Trypsin_2.mzML	F2:6294	TALDAFGR	F2:12638	8	96	94	8	425.724	2	20.24	20.06	1246800	849.434	0		93 92 97 98 95 91 90 97	TALDAFGR	HCD
2	20190327_QE3_nLC5_GF_N3_Trypsin_2.mzML	F2:8371	LFQLVMK	F2:24339	7	96	95	7	439.763	2	36.23	36.63	3624800	877.51	1.6		95 95 94 96 97 96 92	LFQLVMK	HCD
2	20190327_QE3_nLC5_GF_N3_Trypsin_2.mzML	F2:14340	FGSGMNMGR	F2:7164	9	96	96	9	478.708	2	12.84	13.43	4524100	955.4	1.6		98 99 99 98 95 96 95 95 90	FGSGMNMGR	HCD
2	20190327_QE3_nLC5_GF_N3_Trypsin_2.mzML	F2:17570	LQVALGELR	F2:20925	9	96	93	9	499.805	2	31.49	31.4	1478100	997.592	4.3		92 88 98 98 96 84 93 97 99	LQVALGELR	HCD
2	20190327_QE3_nLC5_GF_N3_Trypsin_2.mzML	F2:12374	SSN(+.98)NKLEQ(+.98)TLTR	F2:8704	12	96	96	12	464.905	3	14.91	14.19	2629900	1391.69	3.5	Deamidation (NQ)	98 98 98 94 96 99 100 99 97 94 92 90	SSN(+.98)NKLEQ(+.98)TLTR	HCD
2	20190327_QE3_nLC5_GF_N3_Trypsin_2.mzML	F2:11264	LHQLFQ(+.98)K	F2:6997	7	96	94	7	457.757	2	12.55	12.71	2434200	913.502	-2	Deamidation (NQ)	95 89 95 96 97 97 89	LHQLFQ(+.98)K	HCD
1	20190327_QE3_nLC5_GF_N3_Trypsin_1.mzML	F1:18386	AMAVLESLR	F1:21523	9	96	96	9	495.277	2	32.37	33.57	2012200	988.538	2		96 93 99 99 99 98 93 96 99	AMAVLESLR	HCD
2	20190327_QE3_nLC5_GF_N3_Trypsin_2.mzML	F2:81858	TVM(+15.99)N(+.98)DFAQFLN(+.98)TC(+57.02)C(+57.02)K	F2:33266	15	96	93	15	933.894	2	48.37	48.29	1571100	1865.76	5.3	Oxidation (M); Deamidation (NQ); Carbamidomethylation	68 70 85 99 100 100 99 97 98 98 98 98 99 100 100	TVM(+15.99)N(+.98)DFAQFLN(+.98)TC(+57.02)C(+57.02)K	HCD
1	20190327_QE3_nLC5_GF_N3_Trypsin_1.mzML	F1:17830	LLN(+.98)EPSGPR	F1:7514	9	96	94	9	492.262	2	13.09	13.48	435920000	982.508	1.1	Deamidation (NQ)	98 98 99 99 96 92 90 85 90	LLN(+.98)EPSGPR	HCD
2	20190327_QE3_nLC5_GF_N3_Trypsin_2.mzML	F2:33003	M(+15.99)SSSTLTLTKN(+.98)Q(+.98)YER	F2:9469	15	96	93	15	592.95	3	15.99	15.92	4820600	1775.82	1.3	Oxidation (M); Deamidation (NQ)	65 71 99 99 99 99 100 99 99 98 98 97 94 92 97	M(+15.99)SSSTLTLTKN(+.98)Q(+.98)YER	HCD
2	20190327_QE3_nLC5_GF_N3_Trypsin_2.mzML	F2:75056	ALVTGYFMQVAHLQ(+.98)R	F2:34305	15	96	95	15	867.955	2	49.77	50.48	1613600	1733.89	1.8	Deamidation (NQ)	69 77 99 100 100 100 100 98 98 99 99 96 98 99 99	ALVTGYFMQVAHLQ(+.98)R	HCD
2	20190327_QE3_nLC5_GF_N3_Trypsin_2.mzML	F2:58148	LAC(+57.02)LQVN(+.98)TTMVAR	F2:22160	13	96	98	13	739.379	2	32.98	31.54	2962800000	1476.74	0.9	Carbamidomethylation; Deamidation (NQ)	96 94 99 100 99 99 99 98 99 97 98 99 100	LAC(+57.02)LQVN(+.98)TTMVAR	HCD
2	20190327_QE3_nLC5_GF_N3_Trypsin_2.mzML	F2:13833	FSQLVNLK	F2:15620	8	96	96	8	474.781	2	24.38	25.41	5045900	947.544	2.5		95 97 97 98 97 95 97 99	FSQLVNLK	HCD
2	20190327_QE3_nLC5_GF_N3_Trypsin_2.mzML	F2:48431	SSLDNLEMAYAR	F2:20485	12	96	93	12	685.326	2	30.89	30.94	2790200	1368.63	2.4		77 72 99 99 98 99 99 96 97 96 97 97	SSLDNLEMAYAR	HCD
1	20190327_QE3_nLC5_GF_N3_Trypsin_1.mzML	F1:82851	N(+.98)M(+15.99)QN(+.98)SKEQ(+.98)TPLFLAAR	F1:23210	16	96	98	16	933.95	2	34.61	36.48	9787400	1865.88	1.5	Deamidation (NQ); Oxidation (M)	97 98 99 100 100 100 100 100 99 94 94 98 99 99 100 100	N(+.98)M(+15.99)QN(+.98)SKEQ(+.98)TPLFLAAR	HCD
2	20190327_QE3_nLC5_GF_N3_Trypsin_2.mzML	F2:75438	K(+42.01)LQGMVQELLASHAN(+.98)VNAVDELGK	F2:44432	24	96	97	24	869.792	3	63.74	61.98	152280	2606.34	6.7	Acetylation (N-term); Deamidation (NQ)	75 78 83 100 100 100 99 100 100 100 100 100 100 100 100 100 100 100 100 100 100 100 100 100	K(+42.01)LQGMVQELLASHAN(+.98)VNAVDELGK	HCD
1	20190327_QE3_nLC5_GF_N3_Trypsin_1.mzML	F1:57012	QAASLDVLQEVEYVKQ(+.98)EAK	F1:33598	19	96	94	19	717.042	3	48.96	48.65	6062700	2148.09	4.4	Deamidation (NQ)	68 72 82 97 97 97 96 99 99 99 99 99 98 98 97 97 99 99 100	QAASLDVLQEVEYVKQ(+.98)EAK	HCD
2	20190327_QE3_nLC5_GF_N3_Trypsin_2.mzML	F2:13068	AEYVEVTK	F2:5629	8	96	96	8	469.746	2	10.73	11.24	8198100	937.476	2.4		86 93 97 97 98 97 99 100	AEYVEVTK	HCD
1	20190327_QE3_nLC5_GF_N3_Trypsin_1.mzML	F1:12134	TGHYLTVK	F1:3540	8	96	95	8	459.756	2	8.03	7.65	4446300	917.497	0.2		91 96 97 99 99 98 96 90	TGHYLTVK	HCD
2	20190327_QE3_nLC5_GF_N3_Trypsin_2.mzML	F2:8678	VLGLVLLR	F2:32812	8	96	97	8	441.811	2	47.79	49.46	8675300	881.606	2.3		97 98 97 98 98 97 99 99	VLGLVLLR	HCD
1	20190327_QE3_nLC5_GF_N3_Trypsin_1.mzML	F1:47902	MPN(+.98)GSTALLLAAR	F1:29553	13	96	97	13	658.356	2	43.43	41.84	16633000	1314.7	1	Deamidation (NQ)	91 94 100 99 99 99 98 99 99 93 94 100 100	MPN(+.98)GSTALLLAAR	HCD
2	20190327_QE3_nLC5_GF_N3_Trypsin_2.mzML	F2:5672	FKEFLR	F2:8541	6	96	93	6	420.244	2	14.67	14.65	3264300	838.47	3.6		92 94 98 95 94 89	FKEFLR	HCD
2	20190327_QE3_nLC5_GF_N3_Trypsin_2.mzML	F2:6408	C(+57.02)GVQNFK	F2:3291	7	96	98	7	426.706	2	7.57	6.82	8527100	851.396	1.9	Carbamidomethylation	98 99 99 96 96 99 100	C(+57.02)GVQNFK	HCD
2	20190327_QE3_nLC5_GF_N3_Trypsin_2.mzML	F2:80342	NQVAM(+15.99)NPTNTVFDAKR	F2:9865	16	96	93	16	911.45	2	16.51	16.39	11857000	1820.88	1	Oxidation (M)	54 63 100 100 100 100 99 99 98 98 98 99 99 99 98 97	NQVAM(+15.99)NPTNTVFDAKR	HCD
2	20190327_QE3_nLC5_GF_N3_Trypsin_2.mzML	F2:46028	LFVTNN(+.98)AATLLR	F2:28279	12	96	95	12	667.379	2	41.5	42.34	929000	1332.74	3	Deamidation (NQ)	97 97 99 99 97 97 97 96 90 90 92 95	LFVTNN(+.98)AATLLR	HCD
1	20190327_QE3_nLC5_GF_N3_Trypsin_1.mzML	F1:20830	HSVAVM(+15.99)TVR	F1:2207	9	96	96	9	508.273	2	6.2	6.57	18448000	1014.53	3.5	Oxidation (M)	96 98 99 97 95 93 93 94 98	HSVAVM(+15.99)TVR	HCD
2	20190327_QE3_nLC5_GF_N3_Trypsin_2.mzML	F2:11160	M(+15.99)TLDN(+.98)FR	F2:9234	7	96	93	7	457.21	2	15.59	15.66	1144600	912.401	4	Oxidation (M); Deamidation (NQ)	85 92 96 97 95 96 97	M(+15.99)TLDN(+.98)FR	HCD
2	20190327_QE3_nLC5_GF_N3_Trypsin_2.mzML	F2:14861	TN(+.98)TGEPMGR	F2:2045	9	96	94	9	482.215	2	5.88	5.74	3775100	962.413	3	Deamidation (NQ)	96 97 98 97 99 93 89 91 91	TN(+.98)TGEPMGR	HCD
1	20190327_QE3_nLC5_GF_N3_Trypsin_1.mzML	F1:29902	C(+57.02)FSVLGFC(+57.02)K	F1:27159	9	96	97	9	559.262	2	40.07	41.47	4186000	1116.51	-0.2	Carbamidomethylation	96 95 99 99 98 97 99 98 92	C(+57.02)FSVLGFC(+57.02)K	HCD
1	20190327_QE3_nLC5_GF_N3_Trypsin_1.mzML	F1:60659	LAC(+57.02)LQVDTFWPK	F1:35324	12	96	95	12	739.382	2	52.34	50.23	17505000	1476.74	3.5	Carbamidomethylation	94 92 99 99 99 99 98 95 91 92 95 96	LAC(+57.02)LQVDTFWPK	HCD
2	20190327_QE3_nLC5_GF_N3_Trypsin_2.mzML	F2:34311	MYLC(+57.02)LSQER	F2:16845	9	96	94	9	600.282	2	25.97	26.13	5629700	1198.55	1.5	Carbamidomethylation	89 97 99 99 97 94 84 90 97	MYLC(+57.02)LSQER	HCD
2	20190327_QE3_nLC5_GF_N3_Trypsin_2.mzML	F2:69086	KVPEVSTPTLVQ(+.98)VSR	F2:18446	15	96	95	15	820.966	2	28.24	28.53	106190000	1639.91	1.1	Deamidation (NQ)	98 97 98 99 99 100 99 95 94 92 91 90 85 89 97	KVPEVSTPTLVQ(+.98)VSR	HCD
2	20190327_QE3_nLC5_GF_N3_Trypsin_2.mzML	F2:43003	GPGDGGNRN(+.98)HWK	F2:1469	12	96	97	12	648.299	2	5.11	5.7	34187000	1294.58	2.1	Deamidation (NQ)	99 99 99 100 97 94 90 92 98 99 100 100	GPGDGGNRN(+.98)HWK	HCD
1	20190327_QE3_nLC5_GF_N3_Trypsin_1.mzML	-	LAVEGM(+15.99)VEELLASHADVNAVN(+.98)Q(+.98)LGK	F1:41109	25	96	93	25	1313.17	2	59.22	59.36	0	2624.3	7.6	Oxidation (M); Deamidation (NQ)	70 63 73 88 80 86 93 100 100 100 100 100 100 99 99 99 99 99 99 100 100 100 100 100 100	LAVEGM(+15.99)VEELLASHADVNAVN(+.98)Q(+.98)LGK	HCD
2	20190327_QE3_nLC5_GF_N3_Trypsin_2.mzML	F2:1825	LEELFK	F2:13400	6	96	95	6	389.721	2	21.25	22.05	2731600	777.427	0.2		93 98 99 98 97 90	LEELFK	HCD
2	20190327_QE3_nLC5_GF_N3_Trypsin_2.mzML	F2:59438	LALKEYTEQ(+.98)ELR	F2:15934	12	96	94	12	747.401	2	24.71	24.43	2806400	1492.78	7.2	Deamidation (NQ)	70 78 100 100 100 99 97 98 97 98 98 98	LALKEYTEQ(+.98)ELR	HCD
2	20190327_QE3_nLC5_GF_N3_Trypsin_2.mzML	F2:18051	VWNLANC(+57.02)K	F2:11815	8	96	94	8	502.754	2	19.13	19.39	2418500	1003.49	2.2	Carbamidomethylation	85 91 94 97 97 96 98 99	VWNLANC(+57.02)K	HCD
1	20190327_QE3_nLC5_GF_N3_Trypsin_1.mzML	F1:73887	QSSSDTQ(+.98)QQSPTSGGGK	F1:1365	17	96	95	17	840.874	2	5.05	4.82	2994800	1679.72	5.4	Deamidation (NQ)	60 75 100 100 100 100 100 99 99 99 99 99 99 98 98 97 93	QSSSDTQ(+.98)QQSPTSGGGK	HCD
2	20190327_QE3_nLC5_GF_N3_Trypsin_2.mzML	F2:18861	VLVATNVAAR	F2:8838	10	96	96	10	507.31	2	15.1	14.28	7276900	1012.6	2.1		91 99 99 99 97 95 96 97 98 92	VLVATNVAAR	HCD
1	20190327_QE3_nLC5_GF_N3_Trypsin_1.mzML	F1:7868	HVAQ(+.98)DLGK	F1:1831	8	96	95	8	434.732	2	5.69	5.3	2538300	867.445	4.3	Deamidation (NQ)	93 96 96 95 98 99 98 92	HVAQ(+.98)DLGK	HCD
2	20190327_QE3_nLC5_GF_N3_Trypsin_2.mzML	F2:2096	TLHWVK	F2:5154	6	96	97	6	392.23	2	10.17	10.9	241220000	782.444	0.9		95 97 97 98 98 99	TLHWVK	HCD
1	20190327_QE3_nLC5_GF_N3_Trypsin_1.mzML	F1:42368	LSEQFTAM(+15.99)FR	F1:19012	10	96	94	10	623.302	2	28.97	28.65	3631300	1244.59	3	Oxidation (M)	92 96 98 97 97 96 92 90 92 95	LSEQFTAM(+15.99)FR	HCD
2	20190327_QE3_nLC5_GF_N3_Trypsin_2.mzML	F2:1650	RLLMSR	F2:3460	6	96	95	6	388.235	2	7.79	8.09	2441500	774.453	1.8		96 97 97 88 96 100	RLLMSR	HCD
1	20190327_QE3_nLC5_GF_N3_Trypsin_1.mzML	F1:23775	VLEDSDLKK	F1:3176	9	96	95	9	523.791	2	7.54	7.71	25141000	1045.57	2.7		97 98 99 97 89 93 96 95 91	VLEDSDLKK	HCD
1	20190327_QE3_nLC5_GF_N3_Trypsin_1.mzML	F1:59360	LLNPVAVPLN(+.98)WAR	F1:39365	13	96	94	13	732.425	2	56.89	57.07	32865000	1462.83	3.4	Deamidation (NQ)	93 89 98 98 99 99 98 89 90 89 89 93 99	LLNPVAVPLN(+.98)WAR	HCD
2	20190327_QE3_nLC5_GF_N3_Trypsin_2.mzML	F2:24061	TGTLTTFEHAHNMR	F2:6855	14	96	95	14	539.261	3	12.42	12.88	21891000	1614.76	2.6		84 83 94 99 100 100 99 100 98 99 94 95 95 98	TGTLTTFEHAHNMR	HCD
1	20190327_QE3_nLC5_GF_N3_Trypsin_1.mzML	F1:3842	FENLC(+57.02)K	F1:4855	6	96	95	6	405.696	2	9.77	9.47	2067700	809.374	3.4	Carbamidomethylation	94 97 90 92 98 99	FENLC(+57.02)K	HCD
2	20190327_QE3_nLC5_GF_N3_Trypsin_2.mzML	F2:21059	LNVTN(+.98)SVLNKVTEK	F2:18938	14	96	93	14	520.627	3	28.79	28.58	5768600	1558.86	2.2	Deamidation (NQ)	63 61 99 100 100 99 99 99 98 98 98 99 100 100	LNVTN(+.98)SVLNKVTEK	HCD
1	20190327_QE3_nLC5_GF_N3_Trypsin_1.mzML	F1:89355	QNGVLNSWTN(+.98)QN(+.98)SKN(+.98)STYSMSSTLTLTK	F1:30022	28	96	95	28	1036.49	3	44.08	43.44	34230000	3106.44	2.6	Deamidation (NQ)	75 79 90 95 100 99 100 100 99 80 74 93 94 94 99 99 99 99 99 98 99 99 99 100 100 100 99 96	QNGVLNSWTN(+.98)QN(+.98)SKN(+.98)STYSMSSTLTLTK	HCD
2	20190327_QE3_nLC5_GF_N3_Trypsin_2.mzML	F2:29402	LAVNMVPFPR	F2:28415	10	96	95	10	572.322	2	41.77	42.41	22562000	1142.63	1.9		97 98 99 98 97 98 91 91 91 91	LAVNMVPFPR	HCD
2	20190327_QE3_nLC5_GF_N3_Trypsin_2.mzML	F2:3947	LELQGPR	F2:6883	7	96	94	7	406.736	2	12.47	12.72	25555000	811.455	1.8		93 97 97 93 89 94 99	LELQGPR	HCD
2	20190327_QE3_nLC5_GF_N3_Trypsin_2.mzML	F2:25178	AQ(+.98)LNEFLTR	F2:20344	9	96	94	9	546.789	2	30.7	30.88	3087900	1091.56	1.4	Deamidation (NQ)	80 86 99 96 98 97 97 96 96	AQ(+.98)LNEFLTR	HCD
1	20190327_QE3_nLC5_GF_N3_Trypsin_1.mzML	F1:10621	QVLATQ(+.98)LK	F1:10835	8	96	95	8	451.273	2	17.87	17.4	2034600	900.528	3.3	Deamidation (NQ)	80 92 98 98 97 98 99 100	QVLATQ(+.98)LK	HCD
2	20190327_QE3_nLC5_GF_N3_Trypsin_2.mzML	F2:28940	WEYC(+57.02)N(+.98)LPR	F2:17141	8	96	98	8	569.754	2	26.34	28.01	2463100	1137.49	1.6	Carbamidomethylation; Deamidation (NQ)	96 99 99 98 98 98 98 99	WEYC(+57.02)N(+.98)LPR	HCD
1	20190327_QE3_nLC5_GF_N3_Trypsin_1.mzML	F1:1164	HQ(+.98)N(+.98)LVR	F1:3704	6	96	98	6	384.704	2	8.2	7.34	6648500	767.393	1.4	Deamidation (NQ)	95 98 99 99 100 100	HQ(+.98)N(+.98)LVR	HCD
2	20190327_QE3_nLC5_GF_N3_Trypsin_2.mzML	F2:16509	SPLQSVVVR	F2:13003	9	96	96	9	492.797	2	20.75	19.58	8313400	983.576	2.6		95 97 98 97 97 98 99 98 92	SPLQSVVVR	HCD
1	20190327_QE3_nLC5_GF_N3_Trypsin_1.mzML	F1:70094	FSYPQ(+.98)EVSSM(+15.99)VLTK	F1:26140	14	96	94	14	816.897	2	38.42	38.54	139410000	1631.78	2.6	Deamidation (NQ); Oxidation (M)	66 74 99 99 99 100 99 99 96 94 97 99 99 95	FSYPQ(+.98)EVSSM(+15.99)VLTK	HCD
2	20190327_QE3_nLC5_GF_N3_Trypsin_2.mzML	F2:27054	LLKGESALQR	F2:4322	10	96	96	10	557.833	2	8.95	9.4	8084200	1113.65	1.6		99 100 100 99 99 94 92 90 91 99	LLKGESALQR	HCD
2	20190327_QE3_nLC5_GF_N3_Trypsin_2.mzML	F2:46651	LNVGGTYFLTTR	F2:26148	12	96	94	12	671.365	2	38.62	38.15	1989200	1340.71	5.7		92 93 99 99 97 98 98 98 97 86 84 93	LNVGGTYFLTTR	HCD
1	20190327_QE3_nLC5_GF_N3_Trypsin_1.mzML	F1:12483	KETQ(+.98)FLR	F1:4806	7	96	94	7	461.755	2	9.69	9.77	2097900	921.492	3.5	Deamidation (NQ)	97 98 95 93 92 93 90	KETQ(+.98)FLR	HCD
2	20190327_QE3_nLC5_GF_N3_Trypsin_2.mzML	F2:100189	NMAKGESLMGQ(+.98)VVTDLNN(+.98)SEC(+57.02)PEAK	F2:31955	25	96	94	25	1362.62	2	46.57	46.78	1385000	2723.21	6.9	Deamidation (NQ); Carbamidomethylation	72 70 95 97 77 88 97 98 98 93 90 99 100 98 99 98 97 98 98 99 99 97 99 100 100	NMAKGESLMGQ(+.98)VVTDLNN(+.98)SEC(+57.02)PEAK	HCD
1	20190327_QE3_nLC5_GF_N3_Trypsin_1.mzML	F1:52518	LASYLDKVQALEEANNDLQ(+.98)NKLQN(+.98)WYDKK	F1:39485	29	96	93	29	691.554	5	57	57.2	2637200	3452.71	6.3	Deamidation (NQ)	85 82 93 95 93 90 82 82 96 91 94 99 99 99 92 92 98 97 95 90 91 98 97 98 97 96 98 100 100	LASYLDKVQALEEANNDLQ(+.98)NKLQN(+.98)WYDKK	HCD
2	20190327_QE3_nLC5_GF_N3_Trypsin_2.mzML	F2:41021	MKQ(+.98)LSEAYLGK	F2:12892	11	96	94	11	634.833	2	20.56	20.83	1869500	1267.65	2.5	Deamidation (NQ)	86 96 98 98 95 93 91 96 97 95 92	MKQ(+.98)LSEAYLGK	HCD
1	20190327_QE3_nLC5_GF_N3_Trypsin_1.mzML	F1:90499	ASLHM(+15.99)AAAAVNDVEATLALLK	F1:42131	21	96	93	21	1063.07	2	60.64	60.75	2422800	2124.12	3.5	Oxidation (M)	62 65 95 98 78 78 100 100 100 100 99 100 100 100 100 100 100 100 100 100 96	ASLHM(+15.99)AAAAVNDVEATLALLK	HCD
2	20190327_QE3_nLC5_GF_N3_Trypsin_2.mzML	F2:48129	ELTDHLDRLPR	F2:9553	11	96	96	11	682.869	2	16.14	16.89	24766000	1363.72	2.2		92 90 95 98 97 99 100 98 99 98 93	ELTDHLDRLPR	HCD
1	20190327_QE3_nLC5_GF_N3_Trypsin_1.mzML	F1:42133	VNSAAFPAPLEK	F1:16852	12	96	98	12	622.338	2	26.02	26.95	6909300	1242.66	0.9		95 94 99 100 100 99 99 99 95 97 99 100	VNSAAFPAPLEK	HCD
2	20190327_QE3_nLC5_GF_N3_Trypsin_2.mzML	F2:90960	DGNTYLEWYLLKPGQSPK	F2:35510	18	96	96	18	1055.04	2	51.03	50.24	433970000	2108.06	2		96 69 84 99 100 100 100 100 100 100 100 100 96 94 95 99 99 100	DGNTYLEWYLLKPGQSPK	HCD
2	20190327_QE3_nLC5_GF_N3_Trypsin_2.mzML	F2:87343	YKDDDDKVPGSSVVQ(+.98)FR	F2:13723	17	96	97	17	978.47	2	21.71	20.31	3795500	1954.93	-0.8	Deamidation (NQ)	95 96 99 100 100 100 99 100 98 96 94 92 93 95 96 99 100	YKDDDDKVPGSSVVQ(+.98)FR	HCD
1	20190327_QE3_nLC5_GF_N3_Trypsin_1.mzML	F1:1710	FSGVPN(+.98)R	F1:5358	7	96	95	7	389.199	2	10.43	10.79	3833400000	776.382	1.9	Deamidation (NQ)	95 95 95 94 92 96 99	FSGVPN(+.98)R	HCD
2	20190327_QE3_nLC5_GF_N3_Trypsin_2.mzML	F2:64615	QWTQHHLVAAN(+.98)LR	F2:8913	13	96	97	13	787.914	2	15.23	16.19	577590000	1573.81	1.5	Deamidation (NQ)	89 92 97 97 99 100 100 100 99 98 98 99 95	QWTQHHLVAAN(+.98)LR	HCD
1	20190327_QE3_nLC5_GF_N3_Trypsin_1.mzML	F1:35883	K(+42.01)QTALVELLK	F1:26882	10	96	97	10	592.868	2	39.45	41.18	98398000	1183.72	3.5	Acetylation (N-term)	86 95 98 98 98 98 99 100 100 100	K(+42.01)QTALVELLK	HCD
1	20190327_QE3_nLC5_GF_N3_Trypsin_1.mzML	F1:8509	KGFPVLSK	F1:9250	8	96	96	8	438.272	2	15.81	14.95	49962000	874.528	1.5		97 97 98 95 96 99 97 92	KGFPVLSK	HCD
1	20190327_QE3_nLC5_GF_N3_Trypsin_1.mzML	F1:61361	AVGFSSGTENPHGVK	F1:5381	15	96	94	15	743.869	2	10.51	10.57	7892200	1485.72	1.9		60 69 99 100 100 100 99 98 99 97 97 97 98 100 100	AVGFSSGTENPHGVK	HCD
1	20190327_QE3_nLC5_GF_N3_Trypsin_1.mzML	F1:77636	K(+42.01)LQ(+.98)GM(+15.99)VEELLASHAN(+.98)VNAVN(+.98)ELGK	F1:39056	24	96	93	24	875.775	3	56.3	56.54	4744500	2624.3	1.3	Acetylation (N-term); Deamidation (NQ); Oxidation (M)	57 67 96 78 86 99 99 98 95 100 99 99 97 97 96 97 97 98 99 99 99 99 100 100	K(+42.01)LQ(+.98)GM(+15.99)VEELLASHAN(+.98)VNAVN(+.98)ELGK	HCD
2	20190327_QE3_nLC5_GF_N3_Trypsin_2.mzML	-	MTGSPTLVK	F2:5879	9	96	93	9	467.259	2	11.05	11.03	0	932.5	2.5		95 97 97 96 86 89 95 94 92	MTGSPTLVK	HCD
1	20190327_QE3_nLC5_GF_N3_Trypsin_1.mzML	F1:90367	SPLHWAAAVGGNVEATLALLK	F1:43915	21	96	95	21	1059.59	2	63.14	64.37	143190000	2117.16	1.3		75 74 98 100 100 100 100 100 100 89 79 97 99 100 100 100 100 100 100 100 98	SPLHWAAAVGGNVEATLALLK	HCD
1	20190327_QE3_nLC5_GF_N3_Trypsin_1.mzML	F1:50890	SHAN(+.98)VNAVN(+.98)ELGK	F1:8386	13	96	97	13	677.836	2	14.62	15.58	8231800	1353.65	3.7	Deamidation (NQ)	97 96 99 99 98 94 94 96 98 99 98 99 100	SHAN(+.98)VNAVN(+.98)ELGK	HCD
2	20190327_QE3_nLC5_GF_N3_Trypsin_2.mzML	F2:11872	AEFVQ(+.98)VTK	F2:9214	8	96	95	8	461.749	2	15.89	14.89	18174000	921.481	2.2	Deamidation (NQ)	90 93 97 97 96 97 98 99	AEFVQ(+.98)VTK	HCD
2	20190327_QE3_nLC5_GF_N3_Trypsin_2.mzML	F2:23510	QVDLLN(+.98)LVR	F2:32424	9	96	96	9	535.816	2	47.24	48.58	4693200	1069.61	3.3	Deamidation (NQ)	86 97 99 99 99 98 98 97 97	QVDLLN(+.98)LVR	HCD
2	20190327_QE3_nLC5_GF_N3_Trypsin_2.mzML	F2:5901	YKN(+.98)LGEQ(+.98)HFK	F2:5595	10	96	94	10	422.544	3	10.72	10.88	48850000	1264.61	0.3	Deamidation (NQ)	90 86 95 97 92 96 96 93 99 100	YKN(+.98)LGEQ(+.98)HFK	HCD
2	20190327_QE3_nLC5_GF_N3_Trypsin_2.mzML	F2:19663	TEDLFENR	F2:10101	8	96	96	8	512.241	2	16.77	17.79	2964000	1022.47	0.8		93 98 99 98 97 97 95 98	TEDLFENR	HCD
1	20190327_QE3_nLC5_GF_N3_Trypsin_1.mzML	F1:2723	VVC(+57.02)LFR	F1:15823	6	96	99	6	397.224	2	24.65	26.5	3777400	792.432	2.2	Carbamidomethylation	99 99 99 99 99 100	VVC(+57.02)LFR	HCD
2	20190327_QE3_nLC5_GF_N3_Trypsin_2.mzML	F2:63686	GLSVC(+57.02)FLNNFYPK	F2:39422	13	96	95	13	779.894	2	56.92	55.8	7232800	1557.76	5.6	Carbamidomethylation	73 82 92 100 100 100 99 98 98 98 99 100 100	GLSVC(+57.02)FLNNFYPK	HCD
1	20190327_QE3_nLC5_GF_N3_Trypsin_1.mzML	F1:65771	NGAN(+.98)KDMQN(+.98)SKQ(+.98)Q(+.98)TPLFLAAR	F1:19037	21	96	93	21	779.379	3	28.97	29.01	40249000	2335.11	2.1	Deamidation (NQ)	77 75 98 99 99 99 66 70 93 100 100 100 100 100 99 99 99 99 96 99 100	NGAN(+.98)KDMQN(+.98)SKQ(+.98)Q(+.98)TPLFLAAR	HCD
1	20190327_QE3_nLC5_GF_N3_Trypsin_1.mzML	-	KTVNSAAFPAPLEK	F1:12795	14	96	94	14	736.913	2	20.51	20.78	0	1471.8	4.7		73 78 99 98 97 98 99 99 95 95 93 96 99 100	KTVNSAAFPAPLEK	HCD
2	20190327_QE3_nLC5_GF_N3_Trypsin_2.mzML	-	TSN(+.98)GSTALLLAAR	F2:19182	13	96	94	13	638.35	2	29.1	28.71	0	1274.68	1.7	Deamidation (NQ)	70 70 99 98 99 99 99 99 100 99 99 100 100	TSN(+.98)GSTALLLAAR	HCD
1	20190327_QE3_nLC5_GF_N3_Trypsin_1.mzML	F1:46102	MAN(+.98)GSLSLLLNR	F1:32811	12	96	96	12	645.348	2	43.62	46.59	61928000	1288.68	0.8	Deamidation (NQ)	89 98 99 98 97 97 97 99 99 98 96 90	MAN(+.98)GSLSLLLNR	HCD
1	20190327_QE3_nLC5_GF_N3_Trypsin_1.mzML	F1:59496	S(+42.01)PAQFEMPYVVR	F1:27963	12	96	94	12	733.367	2	41.21	41.36	2481000	1464.71	8	Acetylation (N-term)	90 84 99 96 98 99 97 90 88 92 96 98	S(+42.01)PAQFEMPYVVR	HCD
2	20190327_QE3_nLC5_GF_N3_Trypsin_2.mzML	F2:41306	LFTFHAN(+.98)LC(+57.02)TLPDTEK	F2:28218	16	96	94	16	636.646	3	41.52	42.02	29372000	1906.91	2.2	Deamidation (NQ); Carbamidomethylation	90 91 79 88 97 97 95 96 99 99 99 95 97 96 99 100	LFTFHAN(+.98)LC(+57.02)TLPDTEK	HCD
1	20190327_QE3_nLC5_GF_N3_Trypsin_1.mzML	F1:54658	VLATTFDPYLNR	F1:27849	12	96	95	12	705.377	2	41.09	40.23	14573000	1408.74	3.2		94 95 99 99 99 99 99 89 86 93 93 98	VLATTFDPYLNR	HCD
2	20190327_QE3_nLC5_GF_N3_Trypsin_2.mzML	F2:17440	LLLQAALVR	F2:23198	9	96	97	9	498.832	2	34.64	35.98	13818000	995.649	1.1		93 100 100 99 99 98 98 97 91	LLLQAALVR	HCD
1	20190327_QE3_nLC5_GF_N3_Trypsin_1.mzML	F1:51012	SSAYESLMQ(+.98)LVK	F1:34338	12	96	97	12	678.841	2	49.91	52.08	1697800	1355.66	3	Deamidation (NQ)	92 90 100 100 100 98 98 97 98 98 99 100	SSAYESLMQ(+.98)LVK	HCD
1	20190327_QE3_nLC5_GF_N3_Trypsin_1.mzML	F1:8369	SAVLQEAR	F1:3623	8	96	94	8	437.245	2	8.12	8.31	1337500	872.472	3.6		85 89 99 99 94 96 97 99	SAVLQEAR	HCD
1	20190327_QE3_nLC5_GF_N3_Trypsin_1.mzML	F1:47932	AGVSTPTLVEVSR	F1:16746	13	96	95	13	658.367	2	25.88	25.63	5991400	1314.71	3.2		85 81 94 100 100 99 98 98 98 98 92 95 99	AGVSTPTLVEVSR	HCD
2	20190327_QE3_nLC5_GF_N3_Trypsin_2.mzML	F2:64203	NGANKDM(+15.99)QDSKQ(+.98)Q(+.98)TPLFLAAR	F2:14005	21	96	93	21	784.382	3	22.15	21.99	2097400000	2350.12	0.9	Oxidation (M); Deamidation (NQ)	74 70 81 97 98 99 80 73 98 100 100 100 100 100 99 99 99 100 99 100 100	NGANKDM(+15.99)QDSKQ(+.98)Q(+.98)TPLFLAAR	HCD
2	20190327_QE3_nLC5_GF_N3_Trypsin_2.mzML	F2:4988	FLQFFK	F2:28097	6	96	96	6	415.235	2	41.25	42.66	1568000	828.453	2.7		94 95 93 98 100 100	FLQFFK	HCD
1	20190327_QE3_nLC5_GF_N3_Trypsin_1.mzML	F1:95654	FAYLNSWTDQN(+.98)SKN(+.98)STYSMSSTLTLTKN(+.98)EYQ(+.98)R	F1:33980	32	96	97	32	1261.57	3	49.43	47.92	123850000	3781.69	2.2	Deamidation (NQ)	67 66 86 100 100 100 100 100 100 100 100 99 98 99 99 99 100 100 100 100 100 100 100 100 100 100 100 100 100 98 99 99	FAYLNSWTDQN(+.98)SKN(+.98)STYSMSSTLTLTKN(+.98)EYQ(+.98)R	HCD
1	20190327_QE3_nLC5_GF_N3_Trypsin_1.mzML	F1:45367	KLTWLYQLSK	F1:25802	10	96	99	10	640.376	2	38.27	35.95	4196600	1278.73	2.4		99 100 100 99 100 99 98 99 100 100	KLTWLYQLSK	HCD
2	20190327_QE3_nLC5_GF_N3_Trypsin_2.mzML	F2:20914	GETALHLAAR	F2:5696	10	96	96	10	519.79	2	10.72	11.49	11506000	1037.56	2.7		80 92 99 100 100 99 100 100 99 94	GETALHLAAR	HCD
2	20190327_QE3_nLC5_GF_N3_Trypsin_2.mzML	F2:18596	C(+57.02)VN(+.98)FQTLK	F2:13143	8	96	95	8	505.753	2	20.94	20.26	4492500	1009.49	1.8	Carbamidomethylation; Deamidation (NQ)	94 96 98 95 91 97 97 92	C(+57.02)VN(+.98)FQTLK	HCD
1	20190327_QE3_nLC5_GF_N3_Trypsin_1.mzML	F1:13133	T(+42.01)GLGPQ(+.98)GTR	F1:5200	9	96	94	9	465.239	2	10.28	9.98	5597800	928.461	2.2	Acetylation (N-term); Deamidation (NQ)	91 96 99 99 98 97 88 89 96	T(+42.01)GLGPQ(+.98)GTR	HCD
2	20190327_QE3_nLC5_GF_N3_Trypsin_2.mzML	F2:65681	K(+42.01)VLLAFSQYLQQGPFDEHVK	F2:42426	20	96	94	20	797.091	3	61.08	60.49	60560000	2388.25	1.4	Acetylation (N-term)	61 69 91 100 100 99 97 97 100 100 98 98 99 93 93 98 98 96 100 100	K(+42.01)VLLAFSQYLQQGPFDEHVK	HCD
2	20190327_QE3_nLC5_GF_N3_Trypsin_2.mzML	F2:66257	YGSFTTYTLHWVK	F2:28336	13	96	96	13	801.902	2	41.89	40.37	85316000	1601.79	0.5		76 78 100 100 100 100 100 100 100 100 100 100 100	YGSFTTYTLHWVK	HCD
1	20190327_QE3_nLC5_GF_N3_Trypsin_1.mzML	F1:541	AVSVLLR	F1:13822	7	96	95	7	379.251	2	21.98	21.27	7758900	756.486	1.8		86 89 97 98 98 99 99	AVSVLLR	HCD
2	20190327_QE3_nLC5_GF_N3_Trypsin_2.mzML	F2:22671	L(+42.01)TLTGYPPR	F2:8744	9	96	94	9	530.295	2	15.12	15.15	4125500	1058.58	-1.3	Acetylation (N-term)	94 97 98 95 89 93 93 93 95	L(+42.01)TLTGYPPR	HCD
1	20190327_QE3_nLC5_GF_N3_Trypsin_1.mzML	F1:89517	V(+42.01)DHWAAAVNNVEATLALLK	F1:46374	19	96	97	19	1039.06	2	66.54	69.03	4749500	2076.1	4.2	Acetylation (N-term)	89 94 89 98 100 100 99 99 97 96 97 100 99 99 99 99 100 100 98	V(+42.01)DHWAAAVNNVEATLALLK	HCD
2	20190327_QE3_nLC5_GF_N3_Trypsin_2.mzML	F2:34033	TALTVEHLALK	F2:14154	11	96	98	11	598.357	2	22.3	24.12	4119400	1194.7	1.4		96 96 100 100 100 100 98 99 99 99 95	TALTVEHLALK	HCD
2	20190327_QE3_nLC5_GF_N3_Trypsin_2.mzML	F2:47250	TLTLVDTGLGMTK	F2:26285	13	96	94	13	675.375	2	38.86	39.24	43164000	1348.73	5.4		89 98 99 99 98 98 95 89 93 89 86 95 99	TLTLVDTGLGMTK	HCD
1	20190327_QE3_nLC5_GF_N3_Trypsin_1.mzML	F1:65550	T(+42.01)N(+.98)RTGQ(+.98)TALHLAAR	F1:9900	14	96	94	14	777.405	2	16.79	16.74	84993000	1552.8	0.5	Acetylation (N-term); Deamidation (NQ)	93 94 98 95 85 87 88 90 95 94 98 99 100 100	T(+42.01)N(+.98)RTGQ(+.98)TALHLAAR	HCD
2	20190327_QE3_nLC5_GF_N3_Trypsin_2.mzML	F2:62792	SSTLTLTKDEYQ(+.98)R	F2:8717	13	96	93	13	771.888	2	14.93	14.86	5641800	1541.76	2.1	Deamidation (NQ)	71 82 98 100 100 100 97 96 98 94 89 92 98	SSTLTLTKDEYQ(+.98)R	HCD
1	20190327_QE3_nLC5_GF_N3_Trypsin_1.mzML	F1:50078	VVMDGVLSN(+.98)HEC(+57.02)QELQR	F1:17031	17	96	97	17	672.317	3	26.35	27.6	31807000	2013.92	2.1	Deamidation (NQ); Carbamidomethylation	100 100 100 100 99 99 100 99 99 98 100 93 88 95 90 94 100	VVMDGVLSN(+.98)HEC(+57.02)QELQR	HCD
1	20190327_QE3_nLC5_GF_N3_Trypsin_1.mzML	F1:34573	N(+.98)TN(+.98)KSELAHR	F1:1407	10	96	96	10	586.293	2	5.1	5.65	382530	1170.56	6.5	Deamidation (NQ)	93 97 97 98 98 99 98 98 95 92	N(+.98)TN(+.98)KSELAHR	HCD
2	20190327_QE3_nLC5_GF_N3_Trypsin_2.mzML	F2:47644	STLFWNDVKN(+.98)PVSLEER	F2:29847	17	96	94	17	679.011	3	43.76	44.02	21160000	2034.01	2.2	Deamidation (NQ)	59 68 97 100 99 99 99 99 99 99 99 98 97 97 98 98 94	STLFWNDVKN(+.98)PVSLEER	HCD
2	20190327_QE3_nLC5_GF_N3_Trypsin_2.mzML	F2:92285	S(+42.01)GSLMGEVVTDLNDSQ(+.98)APEAK	F2:35173	21	96	93	21	1096.01	2	50.68	50.96	41348000	2190	1.8	Acetylation (N-term); Deamidation (NQ)	76 51 68 86 97 98 99 100 100 100 99 98 98 99 98 99 99 96 98 99 100	S(+42.01)GSLMGEVVTDLNDSQ(+.98)APEAK	HCD
1	20190327_QE3_nLC5_GF_N3_Trypsin_1.mzML	F1:4634	FGVQTN(+.98)R	F1:4644	7	96	95	7	411.709	2	9.49	9.83	2550100	821.403	0.9	Deamidation (NQ)	97 97 98 91 90 96 99	FGVQTN(+.98)R	HCD
1	20190327_QE3_nLC5_GF_N3_Trypsin_1.mzML	F1:75700	QLSNLQQSLSN(+.98)AEQR	F1:17510	15	96	94	15	858.929	2	26.93	26.42	5578600	1715.84	-0.4	Deamidation (NQ)	62 73 99 99 100 99 99 99 99 98 98 98 99 99 100	QLSNLQQSLSN(+.98)AEQR	HCD
1	20190327_QE3_nLC5_GF_N3_Trypsin_1.mzML	F1:51723	VAALQTAADAFYK	F1:24891	13	96	98	13	684.864	2	36.98	35.18	1431200	1367.71	3.5		91 93 99 99 99 99 99 98 99 99 99 100 100	VAALQTAADAFYK	HCD
2	20190327_QE3_nLC5_GF_N3_Trypsin_2.mzML	F2:83233	D(+42.01)MQN(+.98)SKEQ(+.98)TPLFLAAR	F2:26545	16	96	99	16	946.958	2	39.23	36.64	65427000	1891.9	1.7	Acetylation (N-term); Deamidation (NQ)	99 99 99 100 100 100 100 100 100 98 98 99 99 99 100 100	D(+42.01)MQN(+.98)SKEQ(+.98)TPLFLAAR	HCD
1	20190327_QE3_nLC5_GF_N3_Trypsin_1.mzML	F1:95630	S(+42.01)PS(+79.97)N(+.98)QFQ(+.98)KLGEYGFQNALLVR	F1:38863	21	96	93	21	1260.6	2	56.1	55.97	618580	2519.17	7	Acetylation (N-term); Phosphorylation (STY); Deamidation (NQ)	66 57 73 82 99 100 100 100 100 99 100 100 99 99 99 99 99 100 100 100 99	S(+42.01)PS(+79.97)N(+.98)QFQ(+.98)KLGEYGFQNALLVR	HCD
1	20190327_QE3_nLC5_GF_N3_Trypsin_1.mzML	-	LAWGQPVGLR	F1:22521	10	96	93	10	548.813	2	33.74	33.77	0	1095.62	-5.9		97 97 99 97 94 85 90 91 93 91	LAWGQPVGLR	HCD
2	20190327_QE3_nLC5_GF_N3_Trypsin_2.mzML	F2:49726	DC(+57.02)ANVNN(+.98)FFMR	F2:26426	11	96	93	11	694.792	2	39.07	39.19	20641000	1387.56	2.7	Carbamidomethylation; Deamidation (NQ)	77 74 99 99 99 98 98 99 99 97 92	DC(+57.02)ANVNN(+.98)FFMR	HCD
2	20190327_QE3_nLC5_GF_N3_Trypsin_2.mzML	F2:54903	VLQN(+.98)MGLPTGAEGR	F2:18388	14	96	93	14	722.368	2	28.12	28.21	28775000	1442.72	2.3	Deamidation (NQ)	95 95 98 100 99 99 99 94 91 80 84 92 90 94	VLQN(+.98)MGLPTGAEGR	HCD
1	20190327_QE3_nLC5_GF_N3_Trypsin_1.mzML	F1:48334	SM(+15.99)DGSTALLLAAR	F1:20046	13	96	94	13	661.343	2	30.46	30.05	264370000	1320.67	1.1	Oxidation (M)	65 71 100 99 99 99 98 99 99 99 99 100 100	SM(+15.99)DGSTALLLAAR	HCD
2	20190327_QE3_nLC5_GF_N3_Trypsin_2.mzML	F2:30669	AGN(+.98)GQWASVLR	F2:18076	11	96	95	11	580.296	2	27.59	28.44	915150	1158.58	-0.3	Deamidation (NQ)	88 85 96 97 97 99 98 97 97 99 98	AGN(+.98)GQWASVLR	HCD
2	20190327_QE3_nLC5_GF_N3_Trypsin_2.mzML	F2:43270	VLGTEAVQDPTKVQ(+.98)AHVR	F2:12584	18	96	94	18	650.353	3	20.18	20.65	3896600	1948.04	0.1	Deamidation (NQ)	98 99 99 99 99 99 99 98 99 92 91 92 92 91 84 79 96 100	VLGTEAVQDPTKVQ(+.98)AHVR	HCD
1	20190327_QE3_nLC5_GF_N3_Trypsin_1.mzML	F1:50273	ATTAVSLAQLGASR	F1:19585	14	96	94	14	673.376	2	29.8	30	18019000	1344.74	1.3		75 82 100 100 100 99 99 99 97 97 89 91 92 96	ATTAVSLAQLGASR	HCD
2	20190327_QE3_nLC5_GF_N3_Trypsin_2.mzML	F2:77945	LNQN(+.98)QLDAVSKYQEVTNNLEFAK	F2:30941	23	96	94	23	889.779	3	45.19	44.64	1108600	2666.32	-1.2	Deamidation (NQ)	76 68 75 95 93 97 98 93 97 94 97 99 99 100 99 99 98 98 99 99 99 100 100	LNQN(+.98)QLDAVSKYQEVTNNLEFAK	HCD
2	20190327_QE3_nLC5_GF_N3_Trypsin_2.mzML	F2:17046	QLAEDFLR	F2:19676	8	96	97	8	496.264	2	29.88	28.29	8850700	990.513	0.7		86 97 99 99 99 99 99 99	QLAEDFLR	HCD
2	20190327_QE3_nLC5_GF_N3_Trypsin_2.mzML	F2:49176	AALEEVEGDVAELELKLDK	F2:40218	19	96	96	19	691.033	3	57.95	56.53	6371800	2070.07	2.1		73 69 86 100 100 99 100 100 100 100 100 100 99 99 99 99 100 100 100	AALEEVEGDVAELELKLDK	HCD
2	20190327_QE3_nLC5_GF_N3_Trypsin_2.mzML	F2:48238	KFGN(+.98)PVVQSDM(+15.99)K	F2:5147	12	96	98	12	683.839	2	10.06	11.23	5601100	1365.66	2.4	Deamidation (NQ); Oxidation (M)	99 99 99 99 98 99 100 98 96 99 99 96	KFGN(+.98)PVVQSDM(+15.99)K	HCD
2	20190327_QE3_nLC5_GF_N3_Trypsin_2.mzML	F2:27894	LLYTFPGWK	F2:32998	9	96	94	9	562.812	2	47.97	48.59	998720	1123.61	3		95 97 97 96 95 89 90 95 98	LLYTFPGWK	HCD
2	20190327_QE3_nLC5_GF_N3_Trypsin_2.mzML	F2:34194	LDQQTLPLGGR	F2:13221	11	96	94	11	599.334	2	21.07	21.44	97837000	1196.65	1.4		96 98 96 97 99 99 94 91 88 88 91	LDQQTLPLGGR	HCD
1	20190327_QE3_nLC5_GF_N3_Trypsin_1.mzML	F1:12066	FQLQLLR	F1:27908	7	96	94	7	459.283	2	41.12	41.42	2312700	916.549	2.7		89 89 97 92 94 98 99	FQLQLLR	HCD
2	20190327_QE3_nLC5_GF_N3_Trypsin_2.mzML	F2:40	VAFSVAR	F2:8464	7	96	95	7	375.22	2	14.54	15	1105400	748.423	2.7		90 95 97 95 94 95 98	VAFSVAR	HCD
1	20190327_QE3_nLC5_GF_N3_Trypsin_1.mzML	F1:46738	HPQ(+.98)YSVSVLLR	F1:21229	11	96	95	11	650.36	2	31.97	31.11	1626500	1298.7	5.5	Deamidation (NQ)	96 97 98 95 93 95 94 92 95 98 99	HPQ(+.98)YSVSVLLR	HCD
2	20190327_QE3_nLC5_GF_N3_Trypsin_2.mzML	F2:76420	LPVEGMVQ(+.98)Q(+.98)LLASHAN(+.98)VNAVN(+.98)ELGK	F2:45862	25	96	99	25	879.116	3	64.34	68.98	1076100000	2634.32	1.6	Deamidation (NQ)	100 100 100 100 100 100 100 100 100 100 100 100 100 99 100 100 99 97 97 98 100 100 100 100 100	LPVEGMVQ(+.98)Q(+.98)LLASHAN(+.98)VNAVN(+.98)ELGK	HCD
1	20190327_QE3_nLC5_GF_N3_Trypsin_1.mzML	F1:27008	HAEN(+.98)KLLTR	F1:2146	9	96	98	9	541.803	2	6.12	7.06	3786200	1081.59	3.6	Deamidation (NQ)	99 99 100 99 98 98 99 98 99	HAEN(+.98)KLLTR	HCD
2	20190327_QE3_nLC5_GF_N3_Trypsin_2.mzML	F2:7034	TSTLTLPK	F2:8404	8	96	94	8	430.759	2	14.51	14.82	11281000	859.501	3		85 96 98 97 94 94 94 98	TSTLTLPK	HCD
2	20190327_QE3_nLC5_GF_N3_Trypsin_2.mzML	F2:3468	VLEAGMGK	F2:3965	8	96	94	8	402.718	2	8.55	8.72	3933300	803.421	1.6		93 96 98 95 94 94 96 91	VLEAGMGK	HCD
2	20190327_QE3_nLC5_GF_N3_Trypsin_2.mzML	F2:60059	LPC(+57.02)LQVN(+.98)TTMGLR	F2:28439	13	96	96	13	752.388	2	41.18	43.29	297270000	1502.76	2.2	Carbamidomethylation; Deamidation (NQ)	95 89 100 100 99 99 99 98 98 95 94 96 97	LPC(+57.02)LQVN(+.98)TTMGLR	HCD
1	20190327_QE3_nLC5_GF_N3_Trypsin_1.mzML	F1:71746	DPSLM(+15.99)GEVVTDLNN(+.98)SQ(+.98)C(+57.02)PEAKR	F1:22491	22	96	94	22	826.711	3	33.8	34.18	7959500	2477.11	2.3	Oxidation (M); Deamidation (NQ); Carbamidomethylation	82 68 82 93 100 99 100 100 100 99 100 99 99 99 98 98 99 88 93 92 94 98	DPSLM(+15.99)GEVVTDLNN(+.98)SQ(+.98)C(+57.02)PEAKR	HCD
2	20190327_QE3_nLC5_GF_N3_Trypsin_2.mzML	-	LKEC(+57.02)C(+57.02)DKPLLEK	F2:3648	12	96	97	12	766.895	2	8.03	8.78	0	1531.77	0.7	Carbamidomethylation	95 96 99 99 96 97 98 96 98 99 100 100	LKEC(+57.02)C(+57.02)DKPLLEK	HCD
2	20190327_QE3_nLC5_GF_N3_Trypsin_2.mzML	F2:60563	AAALGLDLGTTYSC(+57.02)VGVFQHGK	F2:31382	22	96	94	22	755.718	3	45.83	45.3	23341000	2264.13	2.7	Carbamidomethylation	85 79 82 85 79 83 97 95 99 99 100 100 99 99 99 99 99 99 99 98 100 100	AAALGLDLGTTYSC(+57.02)VGVFQHGK	HCD
2	20190327_QE3_nLC5_GF_N3_Trypsin_2.mzML	F2:61461	S(+42.01)N(+.98)TYSM(+15.99)SSTLTLTKDEYQ(+.98)R	F2:17086	19	96	94	19	762.342	3	26.31	26.58	10816000	2284.01	-0.8	Acetylation (N-term); Deamidation (NQ); Oxidation (M)	52 57 99 100 100 100 100 99 99 100 100 100 99 99 99 99 96 92 97	S(+42.01)N(+.98)TYSM(+15.99)SSTLTLTKDEYQ(+.98)R	HCD
2	20190327_QE3_nLC5_GF_N3_Trypsin_2.mzML	F2:6053	TVVDVGEK	F2:4097	8	96	93	8	423.733	2	8.65	8.59	2026500	845.449	1.5		92 92 98 98 96 90 92 90	TVVDVGEK	HCD
1	20190327_QE3_nLC5_GF_N3_Trypsin_1.mzML	-	S(+42.01)PVGQDALGM(+15.99)K	F1:6360	11	96	98	11	580.786	2	11.79	13.13	0	1159.55	2.1	Acetylation (N-term); Oxidation (M)	99 99 100 99 97 99 98 98 97 99 99	S(+42.01)PVGQDALGM(+15.99)K	HCD
2	20190327_QE3_nLC5_GF_N3_Trypsin_2.mzML	F2:87391	K(+42.01)VTAAPEGMVEELLASHADVNAVDELGK	F2:46528	28	96	93	28	979.166	3	66.71	66.54	494370	2934.46	3.7	Acetylation (N-term)	72 71 74 75 79 83 99 98 97 99 97 98 98 100 99 99 98 99 99 98 98 94 96 99 99 98 99 100	K(+42.01)VTAAPEGMVEELLASHADVNAVDELGK	HCD
1	20190327_QE3_nLC5_GF_N3_Trypsin_1.mzML	F1:72653	DDN(+.98)N(+.98)KVPGSSVVQ(+.98)FR	F1:17603	15	96	93	15	832.893	2	27.08	26.93	25957000	1663.77	1.5	Deamidation (NQ)	88 90 95 96 98 99 99 96 93 89 88 91 85 99 100	DDN(+.98)N(+.98)KVPGSSVVQ(+.98)FR	HCD
2	20190327_QE3_nLC5_GF_N3_Trypsin_2.mzML	F2:14126	QMAFMLGR	F2:21073	8	96	96	8	477.239	2	31.68	30.34	2754800	952.462	1.9		89 94 99 99 97 98 98 99	QMAFMLGR	HCD
2	20190327_QE3_nLC5_GF_N3_Trypsin_2.mzML	F2:5768	A(+42.01)LGPQGTR	F2:2244	8	96	93	8	421.226	2	6.23	6.12	7513400	840.445	-9.8	Acetylation (N-term)	91 91 97 95 94 88 92 98	A(+42.01)LGPQGTR	HCD
1	20190327_QE3_nLC5_GF_N3_Trypsin_1.mzML	F1:29521	YGSDLVMLSK	F1:19072	10	96	96	10	556.786	2	29.18	30.07	10660000	1111.56	-1.2		97 95 95 96 98 98 91 94 96 99	YGSDLVMLSK	HCD
1	20190327_QE3_nLC5_GF_N3_Trypsin_1.mzML	F1:70944	K(+42.01)N(+.98)QHNAEAQDLFGK	F1:11097	14	96	94	14	821.896	2	18.21	18.53	3353800	1641.77	1.2	Acetylation (N-term); Deamidation (NQ)	88 70 74 99 99 99 100 99 98 99 100 100 100 97	K(+42.01)N(+.98)QHNAEAQDLFGK	HCD
2	20190327_QE3_nLC5_GF_N3_Trypsin_2.mzML	F2:79195	Q(+.98)HSTLWFPEGFALHK	F2:29629	15	96	93	15	899.951	2	42.45	43.04	1491800000	1797.88	2	Deamidation (NQ)	76 65 99 99 99 100 100 94 95 92 94 97 99 99 100	Q(+.98)HSTLWFPEGFALHK	HCD
2	20190327_QE3_nLC5_GF_N3_Trypsin_2.mzML	-	A(+42.01)Q(+.98)FVEVTK	F2:13649	8	96	98	8	482.754	2	21.58	19.74	0	963.491	2.1	Acetylation (N-term); Deamidation (NQ)	95 98 99 99 99 98 99 100	A(+42.01)Q(+.98)FVEVTK	HCD
2	20190327_QE3_nLC5_GF_N3_Trypsin_2.mzML	F2:16784	WDLSELPK	F2:26288	8	96	93	8	494.263	2	38.86	38.82	2617900	986.507	3.7		96 96 95 89 93 95 91 90	WDLSELPK	HCD
2	20190327_QE3_nLC5_GF_N3_Trypsin_2.mzML	F2:34179	S(+42.01)ATN(+.98)ALGHLN(+.98)R	F2:6697	11	96	96	11	599.298	2	12.23	12.97	7544100	1196.58	1.7	Acetylation (N-term); Deamidation (NQ)	89 90 98 99 99 99 99 97 97 96 97	S(+42.01)ATN(+.98)ALGHLN(+.98)R	HCD
1	20190327_QE3_nLC5_GF_N3_Trypsin_1.mzML	F1:30614	MVQEAEKYK	F1:2250	9	96	99	9	563.286	2	6.27	7.26	15958000	1124.55	4.2		97 99 98 100 99 99 99 100 100	MVQEAEKYK	HCD
2	20190327_QE3_nLC5_GF_N3_Trypsin_2.mzML	F2:43326	YGLFLEYASPAHAVDAVK	F2:32075	18	96	93	18	651.005	3	46.87	46.72	27184000	1949.99	2.8		59 54 75 98 100 100 100 100 100 99 100 99 99 99 99 99 100 100	YGLFLEYASPAHAVDAVK	HCD
2	20190327_QE3_nLC5_GF_N3_Trypsin_2.mzML	F2:56698	TC(+57.02)VAN(+.98)ESHAGC(+57.02)EK	F2:1499	13	96	94	13	732.3	2	5.13	5.27	4266200	1462.58	3	Carbamidomethylation; Deamidation (NQ)	85 86 99 98 97 98 92 88 96 91 93 99 100	TC(+57.02)VAN(+.98)ESHAGC(+57.02)EK	HCD
1	20190327_QE3_nLC5_GF_N3_Trypsin_1.mzML	F1:7246	TSTLTPLK	F1:9107	8	96	97	8	430.76	2	15.62	14.46	6239400	859.501	3.7		91 98 98 98 97 96 99 100	TSTLTPLK	HCD
1	20190327_QE3_nLC5_GF_N3_Trypsin_1.mzML	F1:777	VWELSK	F1:11200	6	96	97	6	381.213	2	18.31	19.52	639270	760.412	-0.3		95 96 98 97 98 100	VWELSK	HCD
2	20190327_QE3_nLC5_GF_N3_Trypsin_2.mzML	F2:7142	LVC(+57.02)AVGSR	F2:3343	8	96	96	8	431.236	2	7.62	8.14	2737000	860.454	5.4	Carbamidomethylation	96 97 98 96 95 93 96 99	LVC(+57.02)AVGSR	HCD
1	20190327_QE3_nLC5_GF_N3_Trypsin_1.mzML	F1:19812	KN(+.98)LQNFLK	F1:12474	8	96	94	8	503.291	2	20.09	19.82	904310	1004.57	2.8	Deamidation (NQ)	92 93 95 91 93 97 99 93	KN(+.98)LQNFLK	HCD
2	20190327_QE3_nLC5_GF_N3_Trypsin_2.mzML	F2:47292	VLAFSSGVENPHGVWTVAR	F2:26437	19	96	95	19	676.025	3	39.02	38.08	3596600	2025.04	5		80 86 100 100 100 99 98 99 99 99 99 98 98 98 98 87 86 92 97	VLAFSSGVENPHGVWTVAR	HCD
2	20190327_QE3_nLC5_GF_N3_Trypsin_2.mzML	F2:6229	YGNQLVR	F2:4338	7	96	95	7	425.233	2	8.98	8.52	4412900	848.45	1.6		98 98 96 94 98 97 91	YGNQLVR	HCD
2	20190327_QE3_nLC5_GF_N3_Trypsin_2.mzML	F2:46725	TPTSSPASSPLVAK	F2:7817	14	96	94	14	671.867	2	13.73	14.1	3316900	1341.71	4.1		97 98 99 100 100 99 98 99 99 67 79 99 99 95	TPTSSPASSPLVAK	HCD
1	20190327_QE3_nLC5_GF_N3_Trypsin_1.mzML	F1:6732	DGSC(+57.02)LFR	F1:10793	7	96	95	7	427.696	2	17.84	17.09	2368700	853.375	2.3	Carbamidomethylation	91 92 97 96 97 98 99	DGSC(+57.02)LFR	HCD
1	20190327_QE3_nLC5_GF_N3_Trypsin_1.mzML	F1:31630	RLLDQPSGPR	F1:4929	10	96	93	10	569.822	2	9.87	9.96	9961600	1137.63	2.7		97 98 98 98 89 88 92 94 93 90	RLLDQPSGPR	HCD
2	20190327_QE3_nLC5_GF_N3_Trypsin_2.mzML	F2:23601	LLYTGDFSR	F2:17225	9	96	95	9	536.278	2	26.47	27.19	601560	1070.54	1.9		98 99 98 96 86 92 94 95 98	LLYTGDFSR	HCD
1	20190327_QE3_nLC5_GF_N3_Trypsin_1.mzML	F1:32624	LSEQELQFR	F1:16455	9	96	96	9	575.301	2	25.51	24.49	2090400	1148.58	4.4		94 96 98 95 97 95 94 97 97	LSEQELQFR	HCD
2	20190327_QE3_nLC5_GF_N3_Trypsin_2.mzML	F2:49830	SLFGGAKPVDTAAR	F2:12373	14	96	97	14	695.38	2	19.98	18.41	46104000	1388.74	2.6		96 98 100 100 100 100 99 96 95 97 95 96 98 100	SLFGGAKPVDTAAR	HCD
1	20190327_QE3_nLC5_GF_N3_Trypsin_1.mzML	-	TSDGSTALLLAAR	F1:18795	13	96	94	13	638.347	2	28.66	29.03	0	1274.68	-3.2		66 70 99 99 99 99 99 99 100 99 99 100 100	TSDGSTALLLAAR	HCD
2	20190327_QE3_nLC5_GF_N3_Trypsin_2.mzML	F2:73196	LSLSDLLC(+57.02)QGAQLGAR	F2:41099	16	96	94	16	851.455	2	59.15	58.35	1184200	1700.89	4.1	Carbamidomethylation	73 72 97 99 100 100 100 100 98 96 97 97 98 97 97 93	LSLSDLLC(+57.02)QGAQLGAR	HCD
2	20190327_QE3_nLC5_GF_N3_Trypsin_2.mzML	F2:4597	SYAELLK	F2:11672	7	96	96	7	412.233	2	18.96	19.87	6502300	822.449	2.6		95 94 97 98 98 99 93	SYAELLK	HCD
1	20190327_QE3_nLC5_GF_N3_Trypsin_1.mzML	F1:88430	Q(+42.01)AQPLM(+15.99)DTN(+.98)GSYFVYSK	F1:23678	17	96	93	17	1004.46	2	35.42	35.5	51239000	2006.89	2	Acetylation (N-term); Oxidation (M); Deamidation (NQ)	65 68 78 98 99 100 100 99 98 96 97 99 99 99 99 100 100	Q(+42.01)AQPLM(+15.99)DTN(+.98)GSYFVYSK	HCD
2	20190327_QE3_nLC5_GF_N3_Trypsin_2.mzML	F2:50542	VTMENFVAFVDK	F2:37091	12	96	93	12	700.354	2	53.78	53.47	39160000	1398.69	5.7		61 71 99 100 98 99 99 99 98 98 99 100	VTMENFVAFVDK	HCD
1	20190327_QE3_nLC5_GF_N3_Trypsin_1.mzML	F1:1467	FTSYQK	F1:2238	6	96	94	6	387.196	2	6.23	5.99	1100200	772.375	2.9		97 97 97 96 92 88	FTSYQK	HCD
1	20190327_QE3_nLC5_GF_N3_Trypsin_1.mzML	F1:10909	TLTDN(+.98)KGR	F1:2988	8	96	93	8	453.238	2	7.26	7.13	5409200	904.461	-0.9	Deamidation (NQ)	87 96 98 98 96 90 89 97	TLTDN(+.98)KGR	HCD
1	20190327_QE3_nLC5_GF_N3_Trypsin_1.mzML	F1:38214	EGALC(+57.02)EENMR	F1:5685	10	96	97	10	604.757	2	10.89	12.01	9788700	1207.5	2.2	Carbamidomethylation	95 92 100 100 100 100 99 96 98 99	EGALC(+57.02)EENMR	HCD
2	20190327_QE3_nLC5_GF_N3_Trypsin_2.mzML	F2:22573	LQEELSALR	F2:13256	9	96	96	9	529.796	2	21.07	22.3	5494800	1057.58	1.5		92 96 99 99 97 93 94 98 99	LQEELSALR	HCD
2	20190327_QE3_nLC5_GF_N3_Trypsin_2.mzML	F2:44016	NKYEN(+.98)ELNKR	F2:2255	10	96	95	10	654.831	2	6.15	6.6	1456500	1307.65	0.4	Deamidation (NQ)	94 98 100 100 99 99 93 88 91 97	NKYEN(+.98)ELNKR	HCD
2	20190327_QE3_nLC5_GF_N3_Trypsin_2.mzML	F2:8509	LHGADLVR	F2:3933	8	96	93	8	440.754	2	7.76	8.43	30803000	879.493	1.2		99 93 80 78 98 98 99 100	LHGADLVR	HCD
2	20190327_QE3_nLC5_GF_N3_Trypsin_2.mzML	F2:69806	FGYVN(+.98)FESAQ(+.98)N(+.98)LEKALELTGLK	F2:43253	22	96	98	22	825.42	3	62.13	65.13	2664100	2473.23	5.3	Deamidation (NQ)	98 98 100 100 100 100 100 100 100 100 100 100 100 100 99 100 100 99 99 95 96 96	FGYVN(+.98)FESAQ(+.98)N(+.98)LEKALELTGLK	HCD
1	20190327_QE3_nLC5_GF_N3_Trypsin_1.mzML	F1:98012	VTC(+57.02)VVVN(+.98)LSKN(+.98)DEPVQFSMSFVN(+.98)N(+.98)VQ(+.98)VHTAQTQPR	F1:41604	35	96	95	35	1326.64	3	59.95	61.71	19777000	3976.88	4.2	Carbamidomethylation; Deamidation (NQ)	98 88 94 100 100 100 100 100 100 99 95 95 90 79 99 99 99 97 59 73 99 100 100 100 100 100 100 100 100 99 99 99 99 100 100	VTC(+57.02)VVVN(+.98)LSKN(+.98)DEPVQFSMSFVN(+.98)N(+.98)VQ(+.98)VHTAQTQPR	HCD
2	20190327_QE3_nLC5_GF_N3_Trypsin_2.mzML	F2:42967	FPKAQ(+.98)FVEVTK	F2:15926	11	96	95	11	647.859	2	24.7	23.83	10617000	1293.7	5	Deamidation (NQ)	99 99 100 99 99 86 71 99 99 100 100	FPKAQ(+.98)FVEVTK	HCD
1	20190327_QE3_nLC5_GF_N3_Trypsin_1.mzML	F1:80654	Q(+.98)AGYSFTTYTLHWVK	F1:32664	15	96	93	15	901.944	2	47.4	47.64	173960000	1801.87	3.3	Deamidation (NQ)	52 59 93 97 100 100 100 100 100 100 100 100 100 100 100	Q(+.98)AGYSFTTYTLHWVK	HCD
2	20190327_QE3_nLC5_GF_N3_Trypsin_2.mzML	F2:11794	LEDFLER	F2:16506	7	96	94	7	461.238	2	25.48	24.87	1472400	920.46	0.6		94 98 99 95 94 95 88	LEDFLER	HCD
2	20190327_QE3_nLC5_GF_N3_Trypsin_2.mzML	F2:66617	G(+42.01)Q(+.98)FLGSFLYEYSR	F2:43227	13	96	93	13	805.383	2	62.16	61.93	108160000	1608.75	3.3	Acetylation (N-term); Deamidation (NQ)	57 65 99 100 100 100 100 99 99 100 97 98 100	G(+42.01)Q(+.98)FLGSFLYEYSR	HCD
1	20190327_QE3_nLC5_GF_N3_Trypsin_1.mzML	F1:6081	ALELTGLK	F1:17036	8	96	94	8	422.762	2	26.34	26.7	11260000	843.506	2.8		92 94 99 97 95 93 94 90	ALELTGLK	HCD
2	20190327_QE3_nLC5_GF_N3_Trypsin_2.mzML	F2:6115	VWSAVTGK	F2:6896	8	96	96	8	424.239	2	12.48	11.63	6877000	846.46	4.8		91 95 96 95 97 98 99 100	VWSAVTGK	HCD
2	20190327_QE3_nLC5_GF_N3_Trypsin_2.mzML	F2:94681	AC(+57.02)FKDMQDSKEETPLFLAAR	F2:21587	20	96	94	20	1179.07	2	32.42	32.73	6718500	2356.12	0.7	Carbamidomethylation	66 60 67 99 100 99 99 100 100 100 100 100 100 97 97 99 100 100 100 100	AC(+57.02)FKDMQDSKEETPLFLAAR	HCD
2	20190327_QE3_nLC5_GF_N3_Trypsin_2.mzML	F2:86620	SNWQ(+.98)AGDTFTC(+57.02)SVLHEGLHNHHTEK	F2:16887	25	96	94	25	969.435	3	26	26.53	11244000	2905.28	0.3	Deamidation (NQ); Carbamidomethylation	70 71 96 100 100 100 100 99 99 97 97 94 94 98 97 99 80 85 97 98 98 97 98 100 100	SNWQ(+.98)AGDTFTC(+57.02)SVLHEGLHNHHTEK	HCD
1	20190327_QE3_nLC5_GF_N3_Trypsin_1.mzML	-	VYLSEC(+57.02)K	F1:4816	7	96	96	7	449.722	2	9.71	9.11	0	897.427	3.8	Carbamidomethylation	96 97 98 97 98 97 91	VYLSEC(+57.02)K	HCD
1	20190327_QE3_nLC5_GF_N3_Trypsin_1.mzML	F1:919	LQTFVR	F1:8890	6	96	94	6	382.228	2	15.31	15.47	9492100	762.439	2.3		94 92 97 97 96 89	LQTFVR	HCD
2	20190327_QE3_nLC5_GF_N3_Trypsin_2.mzML	F2:15404	TFTMEGER	F2:6736	8	96	96	8	485.719	2	12.28	13.07	22360000	969.423	1		98 97 99 97 98 88 96 100	TFTMEGER	HCD
2	20190327_QE3_nLC5_GF_N3_Trypsin_2.mzML	F2:24401	QVQ(+.98)YKGETK	F2:2306	9	96	93	9	541.279	2	6.23	6.25	4395200	1080.55	-0.6	Deamidation (NQ)	83 89 98 97 95 86 93 97 100	QVQ(+.98)YKGETK	HCD
2	20190327_QE3_nLC5_GF_N3_Trypsin_2.mzML	F2:7273	VSQALFAK	F2:8639	8	96	96	8	432.254	2	14.75	15.71	4044000	862.491	3.2		96 97 96 96 97 98 98 92	VSQALFAK	HCD
1	20190327_QE3_nLC5_GF_N3_Trypsin_1.mzML	F1:54475	M(+15.99)VNHFLAEFRK	F1:11594	11	96	94	11	704.364	2	18.89	19.19	1141500	1406.71	0.6	Oxidation (M)	82 83 97 99 100 99 97 98 95 94 94	M(+15.99)VNHFLAEFRK	HCD
1	20190327_QE3_nLC5_GF_N3_Trypsin_1.mzML	F1:89032	RHM(+15.99)LFYAPELLYYANK	F1:28586	16	96	95	16	1023.02	2	42.1	42.83	353780000	2044.02	0	Oxidation (M)	98 92 79 79 96 98 99 96 96 99 100 100 100 100 98 93	RHM(+15.99)LFYAPELLYYANK	HCD
1	20190327_QE3_nLC5_GF_N3_Trypsin_1.mzML	F1:65506	TFAPQ(+.98)ELSAM(+15.99)VLTK	F1:29815	14	96	93	14	776.901	2	43.71	43.96	53586000	1551.79	1	Deamidation (NQ); Oxidation (M)	70 77 98 99 99 99 99 98 97 91 95 99 98 95	TFAPQ(+.98)ELSAM(+15.99)VLTK	HCD
2	20190327_QE3_nLC5_GF_N3_Trypsin_2.mzML	F2:93449	GESLMGQ(+.98)VVTDLNN(+.98)SEC(+57.02)PEAK	F2:35887	21	96	94	21	1140.51	2	50.22	52.38	3448600000	2278.99	1.3	Deamidation (NQ); Carbamidomethylation	52 72 74 90 99 100 100 100 100 100 100 99 99 99 99 99 100 96 99 100 100	GESLMGQ(+.98)VVTDLNN(+.98)SEC(+57.02)PEAK	HCD
1	20190327_QE3_nLC5_GF_N3_Trypsin_1.mzML	F1:67715	QN(+.98)GVLNSWTN(+.98)QDSK	F1:18042	14	96	93	14	796.864	2	27.47	27.71	154610000	1591.71	1.5	Deamidation (NQ)	87 61 75 97 100 99 99 99 99 98 95 98 100 100	QN(+.98)GVLNSWTN(+.98)QDSK	HCD
2	20190327_QE3_nLC5_GF_N3_Trypsin_2.mzML	F2:48135	ELTDHLN(+.98)RLPR	F2:9927	11	96	95	11	682.87	2	16.53	17.21	4028900	1363.72	3.8	Deamidation (NQ)	93 92 97 99 93 95 94 96 97 96 93	ELTDHLN(+.98)RLPR	HCD
1	20190327_QE3_nLC5_GF_N3_Trypsin_1.mzML	F1:38441	EFFNGKEPSR	F1:6221	10	96	96	10	605.797	2	11.62	12.33	27471000	1209.58	1.7		95 97 100 99 98 98 99 92 92 91	EFFNGKEPSR	HCD
1	20190327_QE3_nLC5_GF_N3_Trypsin_1.mzML	F1:32168	NSAAFPAPLEK	F1:15939	11	96	96	11	572.804	2	24.88	23.45	2676500	1143.59	1.8		88 91 99 100 100 99 99 94 95 99 100	NSAAFPAPLEK	HCD
2	20190327_QE3_nLC5_GF_N3_Trypsin_2.mzML	F2:85258	QDGVLNSAMTN(+.98)QN(+.98)SKN(+.98)STYSM(+15.99)SSTLTLTKDEYER	F2:21397	34	96	93	34	958.929	4	32.09	32.11	12787000	3831.69	-1.4	Deamidation (NQ); Oxidation (M)	66 69 82 92 97 94 93 87 72 96 74 73 98 99 98 98 95 95 99 99 99 99 99 99 99 100 100 99 99 99 100 97 99 96	QDGVLNSAMTN(+.98)QN(+.98)SKN(+.98)STYSM(+15.99)SSTLTLTKDEYER	HCD
2	20190327_QE3_nLC5_GF_N3_Trypsin_2.mzML	F2:6117	LYTVVPR	F2:11067	7	96	96	7	424.255	2	18.08	19.06	1373600	846.496	-0.2		95 97 98 98 99 97 90	LYTVVPR	HCD
1	20190327_QE3_nLC5_GF_N3_Trypsin_1.mzML	F1:29176	LGVADRYQDLAVVSR	F1:20053	15	96	97	15	554.639	3	30.39	32.09	6582400	1660.89	3		98 98 99 99 99 95 95 95 99 99 98 97 97 98 99	LGVADRYQDLAVVSR	HCD
2	20190327_QE3_nLC5_GF_N3_Trypsin_2.mzML	F2:89955	NSESGTATTGTSLSAPDLTVR	F2:18377	21	96	95	21	1033.01	2	28.05	26.99	4546400	2064	0.3		66 67 87 100 100 100 100 100 100 100 100 100 100 99 100 99 100 99 99 99 98	NSESGTATTGTSLSAPDLTVR	HCD
2	20190327_QE3_nLC5_GF_N3_Trypsin_2.mzML	F2:59725	NQTAEKEEFQ(+.98)HQQKELEK	F2:4244	18	96	95	18	749.031	3	8.85	8.42	3775200	2244.07	2.1	Deamidation (NQ)	72 82 100 100 100 97 99 99 90 96 98 97 97 98 99 99 100 100	NQTAEKEEFQ(+.98)HQQKELEK	HCD
2	20190327_QE3_nLC5_GF_N3_Trypsin_2.mzML	F2:76070	VALEGM(+15.99)VEELLASHADVNAVDQ(+.98)LGK	F2:43979	25	96	97	25	875.777	3	60.89	60.68	6409400000	2624.3	3.1	Oxidation (M); Deamidation (NQ)	78 80 91 100 100 100 100 100 100 100 100 100 100 100 100 100 100 100 100 100 100 100 100 100 100	VALEGM(+15.99)VEELLASHADVNAVDQ(+.98)LGK	HCD
1	20190327_QE3_nLC5_GF_N3_Trypsin_1.mzML	F1:90395	TEFSPAAFEQEQLGSPQVR	F1:28665	19	96	93	19	1061.02	2	42.23	42.26	1257800	2120.02	2.5		60 78 87 100 100 100 100 100 100 99 99 99 99 98 99 88 88 90 93	TEFSPAAFEQEQLGSPQVR	HCD
2	20190327_QE3_nLC5_GF_N3_Trypsin_2.mzML	F2:16936	KHFMLSVK	F2:5356	8	96	96	8	495.282	2	10.4	11.13	1627200	988.553	-3.9		98 97 99 95 96 97 97 92	KHFMLSVK	HCD
1	20190327_QE3_nLC5_GF_N3_Trypsin_1.mzML	-	EGSLMGQ(+.98)VVTDLNN(+.98)SEC(+57.02)PEAKR	F1:31419	22	96	94	22	812.707	3	45.88	45.42	0	2435.09	1.5	Deamidation (NQ); Carbamidomethylation	74 56 72 94 100 100 100 100 100 100 100 100 99 99 99 99 99 93 97 97 98 99	EGSLMGQ(+.98)VVTDLNN(+.98)SEC(+57.02)PEAKR	HCD
2	20190327_QE3_nLC5_GF_N3_Trypsin_2.mzML	F2:41025	YLGYLEELLR	F2:40431	10	96	98	10	634.85	2	58.2	60.75	865980	1267.68	4		97 98 98 98 98 99 99 96 98 99	YLGYLEELLR	HCD
2	20190327_QE3_nLC5_GF_N3_Trypsin_2.mzML	F2:57031	YTTFDMVFGASTK	F2:31929	13	96	93	13	734.347	2	46.46	46.32	4091900	1466.67	3.7		79 81 99 99 99 96 98 98 91 90 95 94 93	YTTFDMVFGASTK	HCD
2	20190327_QE3_nLC5_GF_N3_Trypsin_2.mzML	F2:76111	M(+15.99)AGDSKQ(+.98)ETPLFLAAR	F2:18188	16	96	93	16	876.437	2	27.74	27.64	1994600	1750.86	1.4	Oxidation (M); Deamidation (NQ)	89 59 71 100 100 100 99 100 99 92 92 97 98 98 100 100	M(+15.99)AGDSKQ(+.98)ETPLFLAAR	HCD
1	20190327_QE3_nLC5_GF_N3_Trypsin_1.mzML	F1:15559	LQ(+.98)Q(+.98)LGVAAR	F1:14132	9	96	93	9	479.272	2	22.32	22.5	4472900	956.529	1.1	Deamidation (NQ)	89 96 98 97 93 93 93 93 90	LQ(+.98)Q(+.98)LGVAAR	HCD
1	20190327_QE3_nLC5_GF_N3_Trypsin_1.mzML	F1:12032	LFEM(+15.99)AYK	F1:9862	7	96	97	7	459.226	2	16.53	17.81	7027200	916.436	1.7	Oxidation (M)	96 97 99 96 96 98 99	LFEM(+15.99)AYK	HCD
2	20190327_QE3_nLC5_GF_N3_Trypsin_2.mzML	F2:27878	APQPSEQ(+.98)GPGR	F2:2717	11	96	93	11	562.769	2	6.81	6.76	2357300	1123.53	-1.2	Deamidation (NQ)	86 79 97 98 97 98 98 96 92 89 91	APQPSEQ(+.98)GPGR	HCD
1	20190327_QE3_nLC5_GF_N3_Trypsin_1.mzML	F1:45952	S(+42.01)ADGSTALLLAAR	F1:20403	13	96	96	13	644.343	2	30.89	32.17	3199700	1286.68	-9.4	Acetylation (N-term)	88 88 99 98 98 98 98 99 99 99 96 99 100	S(+42.01)ADGSTALLLAAR	HCD
1	20190327_QE3_nLC5_GF_N3_Trypsin_1.mzML	F1:69337	SLTSQ(+.98)DSAVYYC(+57.02)AR	F1:14636	14	96	93	14	811.364	2	23.1	22.74	44584000	1620.71	2.5	Deamidation (NQ); Carbamidomethylation	56 68 99 99 99 99 99 99 99 99 99 98 99 99	SLTSQ(+.98)DSAVYYC(+57.02)AR	HCD
2	20190327_QE3_nLC5_GF_N3_Trypsin_2.mzML	-	N(+.98)GANKN(+.98)MEN(+.98)SKQ(+.98)ETPLFLAAR	F2:20788	21	96	94	21	779.709	3	31.29	30.79	0	2336.1	4.2	Deamidation (NQ)	75 69 82 86 99 99 82 93 99 100 100 100 100 100 99 99 99 99 99 100 100	N(+.98)GANKN(+.98)MEN(+.98)SKQ(+.98)ETPLFLAAR	HCD
1	20190327_QE3_nLC5_GF_N3_Trypsin_1.mzML	F1:92500	S(+42.01)GSLMGEVVTDLNDSEC(+57.02)PQ(+.98)AK	F1:34855	21	96	93	21	1140.51	2	50.72	50.63	3123400000	2278.99	2	Acetylation (N-term); Carbamidomethylation; Deamidation (NQ)	60 55 71 88 96 100 100 100 100 100 100 99 98 99 98 99 99 96 98 100 100	S(+42.01)GSLMGEVVTDLNDSEC(+57.02)PQ(+.98)AK	HCD
2	20190327_QE3_nLC5_GF_N3_Trypsin_2.mzML	F2:78454	A(+42.01)AGYSFTTYTLHWVK	F2:31108	15	96	93	15	893.945	2	45.43	45.41	126080000	1785.87	2	Acetylation (N-term)	63 66 77 91 100 100 100 100 100 100 100 99 100 100 100	A(+42.01)AGYSFTTYTLHWVK	HCD
2	20190327_QE3_nLC5_GF_N3_Trypsin_2.mzML	F2:93449	S(+42.01)GSLMGEVVTDLNDSEC(+57.02)PEAK	F2:34774	21	96	93	21	1140.51	2	50.22	50.42	3448600000	2278.99	1.3	Acetylation (N-term); Carbamidomethylation	56 52 73 89 96 99 100 100 100 99 99 99 98 99 99 99 100 97 99 100 100	S(+42.01)GSLMGEVVTDLNDSEC(+57.02)PEAK	HCD
1	20190327_QE3_nLC5_GF_N3_Trypsin_1.mzML	F1:48998	M(+15.99)SSYTC(+57.02)EATHK	F1:1579	11	96	95	11	665.779	2	5.35	5.83	9404100	1329.53	7.5	Oxidation (M); Carbamidomethylation	71 86 100 100 100 99 100 100 100 100 100	M(+15.99)SSYTC(+57.02)EATHK	HCD
1	20190327_QE3_nLC5_GF_N3_Trypsin_1.mzML	F1:12313	SGVGNVFLK	F1:14695	9	96	96	9	460.765	2	23.16	24.26	7574800	919.513	3.7		91 96 98 97 96 97 99 99 93	SGVGNVFLK	HCD
1	20190327_QE3_nLC5_GF_N3_Trypsin_1.mzML	F1:9579	LDVNDWK	F1:13858	7	96	94	7	445.225	2	22	22.47	3126400	888.434	2.2		93 96 91 86 95 98 99	LDVNDWK	HCD
1	20190327_QE3_nLC5_GF_N3_Trypsin_1.mzML	F1:86809	LKVEEPGMGAEEPEN(+.98)C(+57.02)R	F1:11342	17	96	98	17	973.436	2	18.61	20.1	526370000	1944.86	1.3	Deamidation (NQ); Carbamidomethylation	98 98 99 100 100 100 99 99 98 98 99 99 93 95 97 100 100	LKVEEPGMGAEEPEN(+.98)C(+57.02)R	HCD
1	20190327_QE3_nLC5_GF_N3_Trypsin_1.mzML	F1:60938	LGEYGFQN(+.98)ALLVR	F1:31957	13	96	94	13	740.896	2	46.77	46.05	346390000	1479.77	3.1	Deamidation (NQ)	92 60 88 99 99 99 97 97 98 98 99 100 100	LGEYGFQN(+.98)ALLVR	HCD
1	20190327_QE3_nLC5_GF_N3_Trypsin_1.mzML	-	LLNEPTAAALAYGLDKK	F1:25119	17	96	93	17	596.67	3	37.28	37.62	0	1786.98	3.7		89 72 68 95 99 99 99 100 100 100 99 98 91 93 96 99 100	LLNEPTAAALAYGLDKK	HCD
1	20190327_QE3_nLC5_GF_N3_Trypsin_1.mzML	F1:77218	S(+42.01)PVQFSWFVN(+.98)DVEVHTAQTQPR	F1:39078	22	96	95	22	872.426	3	56.25	57.93	56562000	2614.25	4.5	Acetylation (N-term); Deamidation (NQ)	72 66 91 97 100 100 100 100 100 100 100 100 100 100 99 99 99 99 92 91 93 97	S(+42.01)PVQFSWFVN(+.98)DVEVHTAQTQPR	HCD
2	20190327_QE3_nLC5_GF_N3_Trypsin_2.mzML	F2:82412	QELQDMGLEN(+.98)LFSEPK	F2:39058	16	96	93	16	939.947	2	56.31	56.6	1583600	1877.87	4.5	Deamidation (NQ)	45 66 99 98 99 99 99 99 99 98 98 98 98 99 99 100	QELQDMGLEN(+.98)LFSEPK	HCD
2	20190327_QE3_nLC5_GF_N3_Trypsin_2.mzML	F2:88464	GNTYLEWYLLKPGQSPK	F2:30864	17	96	93	17	997.524	2	45.11	45.43	7483600	1993.03	1.8		61 66 95 98 100 100 100 100 100 100 100 94 91 93 98 99 100	GNTYLEWYLLKPGQSPK	HCD
1	20190327_QE3_nLC5_GF_N3_Trypsin_1.mzML	F1:55213	TVM(+15.99)Q(+.98)NFVAFVDK	F1:27739	12	96	93	12	708.349	2	40.94	40.69	18844000	1414.68	2.7	Oxidation (M); Deamidation (NQ)	63 69 99 99 98 98 99 99 98 98 100 100	TVM(+15.99)Q(+.98)NFVAFVDK	HCD
2	20190327_QE3_nLC5_GF_N3_Trypsin_2.mzML	F2:2214	FGSSLFK	F2:14672	7	96	96	7	393.214	2	23.1	24.17	12135000	784.412	1.3		97 95 98 95 97 98 93	FGSSLFK	HCD
2	20190327_QE3_nLC5_GF_N3_Trypsin_2.mzML	F2:13806	RPPGKTGLGPQSAR	F2:1502	14	96	94	14	474.605	3	5.15	5.31	60733000	1420.79	2.3		99 97 79 69 95 99 99 99 99 98 94 93 96 98	RPPGKTGLGPQSAR	HCD
1	20190327_QE3_nLC5_GF_N3_Trypsin_1.mzML	F1:65770	N(+.98)GANKDMQDSKEETPLFLAAR	F1:19518	21	96	93	21	779.379	3	29.46	29.62	870920000	2335.11	2.1	Deamidation (NQ)	94 63 77 83 99 99 73 74 99 100 100 100 100 100 99 99 99 99 98 100 100	N(+.98)GANKDMQDSKEETPLFLAAR	HCD
1	20190327_QE3_nLC5_GF_N3_Trypsin_1.mzML	F1:67605	SLPVSLGN(+.98)QASLSC(+57.02)R	F1:21018	15	96	95	15	795.403	2	31.74	30.76	30180000	1588.79	2.1	Deamidation (NQ); Carbamidomethylation	71 79 100 100 100 100 99 99 98 98 97 98 95 98 100	SLPVSLGN(+.98)QASLSC(+57.02)R	HCD
1	20190327_QE3_nLC5_GF_N3_Trypsin_1.mzML	F1:92500	S(+42.01)GSLMGEVVTDLNDSQ(+.98)C(+57.02)PEAK	F1:35968	21	96	93	21	1140.51	2	50.72	52.26	3123400000	2278.99	2	Acetylation (N-term); Deamidation (NQ); Carbamidomethylation	56 52 72 89 100 100 100 100 100 100 100 99 99 99 99 99 100 96 99 100 100	S(+42.01)GSLMGEVVTDLNDSQ(+.98)C(+57.02)PEAK	HCD
1	20190327_QE3_nLC5_GF_N3_Trypsin_1.mzML	-	LLNEPTAAALSYGLN(+.98)K	F1:28846	16	96	94	16	838.45	2	42.36	41.92	0	1674.88	1.4	Deamidation (NQ)	86 81 91 98 97 96 95 97 97 97 93 93 92 94 97 100	LLNEPTAAALSYGLN(+.98)K	HCD
1	20190327_QE3_nLC5_GF_N3_Trypsin_1.mzML	F1:9609	FLLLQQK	F1:20360	7	96	95	7	445.279	2	30.88	31.77	10725000	888.543	0.9		95 98 99 97 91 90 99	FLLLQQK	HCD
2	20190327_QE3_nLC5_GF_N3_Trypsin_2.mzML	F2:101323	VEAEDLGVYYC(+57.02)FQGSHVM(+15.99)LTFNGTK	F2:32795	25	96	98	25	1441.16	2	47.79	49.9	121640000	2880.31	1.5	Carbamidomethylation; Oxidation (M)	98 99 98 99 100 100 100 100 100 100 100 99 98 98 99 100 100 93 89 99 98 96 95 95 97	VEAEDLGVYYC(+57.02)FQGSHVM(+15.99)LTFNGTK	HCD
2	20190327_QE3_nLC5_GF_N3_Trypsin_2.mzML	F2:74063	LLN(+.98)VVYNASNNELVR	F2:25439	15	96	94	15	859.962	2	37.64	38.11	1127700	1717.9	5	Deamidation (NQ)	94 91 99 99 100 100 98 98 97 90 82 88 86 91 98	LLN(+.98)VVYNASNNELVR	HCD
1	20190327_QE3_nLC5_GF_N3_Trypsin_1.mzML	-	TGDLM(+15.99)GEVVTDLNDSEC(+57.02)PEAKR	F1:19893	22	96	94	22	818.038	3	30.16	30.6	0	2451.09	1	Oxidation (M); Carbamidomethylation	61 55 76 87 100 100 100 100 100 100 100 100 99 100 99 100 99 99 99 99 99 99	TGDLM(+15.99)GEVVTDLNDSEC(+57.02)PEAKR	HCD
2	20190327_QE3_nLC5_GF_N3_Trypsin_2.mzML	F2:63624	NGADKDMQN(+.98)SKQ(+.98)Q(+.98)TPLFLAAR	F2:18466	21	96	93	21	779.378	3	28.13	27.68	36115000	2335.11	0.3	Deamidation (NQ)	77 75 97 99 99 99 65 73 98 99 99 100 100 99 99 99 99 99 98 99 100	NGADKDMQN(+.98)SKQ(+.98)Q(+.98)TPLFLAAR	HCD
2	20190327_QE3_nLC5_GF_N3_Trypsin_2.mzML	F2:3887	LLGPGLNK	F2:8285	8	96	96	8	406.257	2	14.36	15.24	3361700	810.496	3.6		99 99 99 95 92 93 94 99	LLGPGLNK	HCD
1	20190327_QE3_nLC5_GF_N3_Trypsin_1.mzML	F1:10320	YC(+57.02)N(+.98)SLLK	F1:10019	7	96	93	7	449.721	2	16.76	16.76	775220	897.427	0.9	Carbamidomethylation; Deamidation (NQ)	97 96 95 87 90 95 91	YC(+57.02)N(+.98)SLLK	HCD
2	20190327_QE3_nLC5_GF_N3_Trypsin_2.mzML	F2:81227	LDKLAC(+57.02)LQVN(+.98)TTM(+15.99)VAR	F2:18433	16	96	97	16	925.481	2	28.18	29.76	432620000	1848.94	1.6	Carbamidomethylation; Deamidation (NQ); Oxidation (M)	98 99 100 100 100 100 100 99 100 100 96 93 92 94 93 95	LDKLAC(+57.02)LQVN(+.98)TTM(+15.99)VAR	HCD
2	20190327_QE3_nLC5_GF_N3_Trypsin_2.mzML	F2:94750	EGSLMGEVVTDLNDSQ(+.98)SPEAKR	F2:31152	22	96	94	22	1182.06	2	45.43	44.96	1804200	2362.1	2.7	Deamidation (NQ)	75 61 81 91 100 100 100 100 100 100 100 100 99 99 99 98 99 89 94 92 93 97	EGSLMGEVVTDLNDSQ(+.98)SPEAKR	HCD
2	20190327_QE3_nLC5_GF_N3_Trypsin_2.mzML	F2:63212	TLVPGNFQGHSGAQC(+57.02)LTC(+57.02)SYK	F2:17606	21	96	94	21	775.7	3	26.97	27.57	3263900	2324.07	5.1	Carbamidomethylation	79 84 90 99 97 96 93 93 97 96 98 93 92 93 97 98 97 97 98 99 100	TLVPGNFQGHSGAQC(+57.02)LTC(+57.02)SYK	HCD
2	20190327_QE3_nLC5_GF_N3_Trypsin_2.mzML	F2:42765	ELLSNSSN(+.98)ALDK	F2:10206	12	96	93	12	646.323	2	16.9	16.94	6890000	1290.63	0.8	Deamidation (NQ)	63 66 99 99 99 99 98 97 98 98 99 100	ELLSNSSN(+.98)ALDK	HCD
1	20190327_QE3_nLC5_GF_N3_Trypsin_1.mzML	F1:28831	VNHFLAQ(+.98)FK	F1:18163	9	96	98	9	552.797	2	27.83	25.72	5433000	1103.58	2.7	Deamidation (NQ)	96 98 99 100 100 99 100 100 95	VNHFLAQ(+.98)FK	HCD
2	20190327_QE3_nLC5_GF_N3_Trypsin_2.mzML	F2:41493	TLATN(+.98)LLMGVLK	F2:42323	12	96	96	12	637.875	2	60.89	62.76	19360000	1273.73	2.5	Deamidation (NQ)	85 88 100 99 99 99 99 97 96 98 100 100	TLATN(+.98)LLMGVLK	HCD
2	20190327_QE3_nLC5_GF_N3_Trypsin_2.mzML	F2:40772	FKN(+.98)LQ(+.98)GQ(+.98)HYK	F2:6005	10	96	93	10	633.312	2	10.88	11.33	42595000	1264.61	1	Deamidation (NQ)	94 93 97 97 89 81 89 93 99 100	FKN(+.98)LQ(+.98)GQ(+.98)HYK	HCD
2	20190327_QE3_nLC5_GF_N3_Trypsin_2.mzML	F2:20729	FGFYEVFK	F2:32745	8	96	95	8	518.762	2	47.61	48.88	1460300	1035.51	2.6		97 95 97 96 97 96 96 92	FGFYEVFK	HCD
2	20190327_QE3_nLC5_GF_N3_Trypsin_2.mzML	F2:21507	LSAALSSLQR	F2:13193	10	96	92	10	523.305	2	20.99	20.96	4617200	1044.59	3.4		95 97 99 100 99 98 88 80 81 90	LSAALSSLQR	HCD
2	20190327_QE3_nLC5_GF_N3_Trypsin_2.mzML	F2:87603	EGPYATTATAVSLAQLGASR	F2:28773	20	96	94	20	982.507	2	42.24	41.57	3130100	1963	-0.4		77 59 69 96 100 100 100 100 100 99 99 99 99 99 98 98 97 98 99 98	EGPYATTATAVSLAQLGASR	HCD
1	20190327_QE3_nLC5_GF_N3_Trypsin_1.mzML	-	S(+42.01)GSLMGQ(+.98)VVTDLNDSEC(+57.02)PEAK	F1:37081	21	96	94	21	1140.51	2	53.66	53.44	0	2278.99	5.7	Acetylation (N-term); Deamidation (NQ); Carbamidomethylation	61 56 73 90 100 100 100 100 100 100 100 99 99 99 99 100 100 99 100 100 100	S(+42.01)GSLMGQ(+.98)VVTDLNDSEC(+57.02)PEAK	HCD
2	20190327_QE3_nLC5_GF_N3_Trypsin_2.mzML	F2:33821	QLGPQPEVTPK	F2:7631	11	96	94	11	597.331	2	13.48	13.95	8665700	1192.65	2.1		91 94 98 95 92 88 95 98 98 98 95	QLGPQPEVTPK	HCD
2	20190327_QE3_nLC5_GF_N3_Trypsin_2.mzML	F2:78625	LLVN(+.98)ELKQEVLSTSSK	F2:25037	16	96	99	16	895.006	2	37.1	39.81	1263500	1787.99	5.1	Deamidation (NQ)	99 100 100 100 100 100 100 99 100 100 100 100 99 99 99 95	LLVN(+.98)ELKQEVLSTSSK	HCD
2	20190327_QE3_nLC5_GF_N3_Trypsin_2.mzML	F2:71570	S(+42.01)GSLM(+15.99)GQ(+.98)VVTDLGGN(+.98)SEC(+57.02)GPEAKR	F2:20624	24	96	94	24	837.048	3	31.03	30.59	6099100	2508.11	5.1	Acetylation (N-term); Oxidation (M); Deamidation (NQ); Carbamidomethylation	63 57 73 91 100 99 99 100 100 100 100 100 99 99 99 99 100 99 99 92 96 95 96 98	S(+42.01)GSLM(+15.99)GQ(+.98)VVTDLGGN(+.98)SEC(+57.02)GPEAKR	HCD
1	20190327_QE3_nLC5_GF_N3_Trypsin_1.mzML	-	VALEGM(+15.99)VEQ(+.98)LLASHADVNAVDELGK	F1:39797	25	96	95	25	875.777	3	57.41	59.53	0	2624.3	3.4	Oxidation (M); Deamidation (NQ)	68 68 84 100 96 97 100 100 100 100 100 100 100 99 99 100 99 95 96 99 100 100 100 100 100	VALEGM(+15.99)VEQ(+.98)LLASHADVNAVDELGK	HCD
2	20190327_QE3_nLC5_GF_N3_Trypsin_2.mzML	F2:278	NPADLPK	F2:3259	7	96	96	7	377.709	2	7.54	8.06	31706000	753.402	2.2		92 96 98 98 98 98 92	NPADLPK	HCD
2	20190327_QE3_nLC5_GF_N3_Trypsin_2.mzML	F2:27423	FVVQNVSAQK	F2:8235	10	96	94	10	560.314	2	14.33	14.69	28551000	1118.61	4.2		96 96 97 96 96 97 94 90 90 90	FVVQNVSAQK	HCD
2	20190327_QE3_nLC5_GF_N3_Trypsin_2.mzML	-	TGETALHLGLR	F2:11604	11	96	96	11	584.329	2	18.81	20.1	0	1166.64	2.8		95 97 99 99 100 100 99 99 95 94 90	TGETALHLGLR	HCD
2	20190327_QE3_nLC5_GF_N3_Trypsin_2.mzML	F2:44813	MQLLELLTTEK	F2:34679	11	96	98	11	659.87	2	50.32	52.69	3808800	1317.72	2.5		91 93 100 100 100 99 100 99 99 100 100	MQLLELLTTEK	HCD
2	20190327_QE3_nLC5_GF_N3_Trypsin_2.mzML	F2:27747	VLLESEVLAEAVGVKK	F2:30166	16	96	93	16	562.001	3	44.09	44.49	2496300	1682.98	-0.3		69 79 95 97 93 96 99 99 98 98 94 95 92 96 99 100	VLLESEVLAEAVGVKK	HCD
1	20190327_QE3_nLC5_GF_N3_Trypsin_1.mzML	F1:52243	M(+15.99)GEVVTN(+.98)LNDSQ(+.98)C(+57.02)PEARK	F1:9747	18	96	95	18	689.312	3	16.37	17.06	2354900	2064.91	1.9	Oxidation (M); Deamidation (NQ); Carbamidomethylation	71 67 92 100 100 100 100 100 99 100 99 99 99 98 99 98 98 95	M(+15.99)GEVVTN(+.98)LNDSQ(+.98)C(+57.02)PEARK	HCD
2	20190327_QE3_nLC5_GF_N3_Trypsin_2.mzML	F2:68196	FAYPEELSSM(+15.99)VLTK	F2:29195	14	96	93	14	815.908	2	43.07	42.9	25784000	1629.8	3.7	Oxidation (M)	66 70 97 99 99 99 99 98 95 93 95 99 98 95	FAYPEELSSM(+15.99)VLTK	HCD
2	20190327_QE3_nLC5_GF_N3_Trypsin_2.mzML	F2:6785	LNTLLQR	F2:9586	7	96	94	7	429.265	2	16.11	16.52	5723700	856.513	1.8		95 95 98 98 96 91 88	LNTLLQR	HCD
1	20190327_QE3_nLC5_GF_N3_Trypsin_1.mzML	F1:39701	NQLTSNPENTVFN(+.98)RAK	F1:13334	16	96	92	16	611.977	3	21.23	21.25	2547100	1832.9	5	Deamidation (NQ)	54 61 99 99 99 98 98 99 98 98 99 99 98 96 96 94	NQLTSNPENTVFN(+.98)RAK	HCD
1	20190327_QE3_nLC5_GF_N3_Trypsin_1.mzML	F1:32374	KC(+57.02)EQVLLEK	F1:4012	9	96	98	9	573.812	2	8.65	9.69	4083000	1145.61	-1.4	Carbamidomethylation	98 98 99 96 98 100 100 100 100	KC(+57.02)EQVLLEK	HCD
2	20190327_QE3_nLC5_GF_N3_Trypsin_2.mzML	F2:54311	FYTQQWEN(+.98)YR	F2:19270	10	96	96	10	718.317	2	29.27	30.58	9355700	1434.62	0.1	Deamidation (NQ)	95 98 99 97 95 96 98 97 97 90	FYTQQWEN(+.98)YR	HCD
2	20190327_QE3_nLC5_GF_N3_Trypsin_2.mzML	F2:40584	NKQ(+.98)DQYN(+.98)HLN(+.98)AADMTK	F2:8191	16	96	95	16	631.951	3	14.22	13.61	5976900	1892.82	5.6	Deamidation (NQ)	90 95 98 96 86 92 97 96 98 97 93 90 96 96 99 100	NKQ(+.98)DQYN(+.98)HLN(+.98)AADMTK	HCD
1	20190327_QE3_nLC5_GF_N3_Trypsin_1.mzML	-	HWLFSPFK	F1:29260	8	96	95	8	531.283	2	42.93	44.06	0	1060.55	2		82 95 98 98 98 95 98 99	HWLFSPFK	HCD
2	20190327_QE3_nLC5_GF_N3_Trypsin_2.mzML	F2:21355	A(+42.01)LKAWSGLR	F2:15938	9	96	93	9	522.304	2	24.77	24.81	11653000	1042.59	1.5	Acetylation (N-term)	84 85 96 99 98 96 91 93 95	A(+42.01)LKAWSGLR	HCD
2	20190327_QE3_nLC5_GF_N3_Trypsin_2.mzML	F2:59766	AAAVNNVQ(+.98)ATLALLK	F2:36616	15	96	92	15	749.44	2	53.11	53.06	70939000	1496.86	5.9	Deamidation (NQ)	79 71 72 92 98 98 99 99 98 97 97 98 99 99 94	AAAVNNVQ(+.98)ATLALLK	HCD
1	20190327_QE3_nLC5_GF_N3_Trypsin_1.mzML	F1:65648	EGSLMGEVVTDLNDSQ(+.98)GPEARK	F1:31546	22	96	94	22	778.371	3	46.1	45.49	14993000	2332.09	2.5	Deamidation (NQ)	93 61 71 86 100 99 99 100 100 100 100 100 99 100 99 99 99 92 96 94 92 96	EGSLMGEVVTDLNDSQ(+.98)GPEARK	HCD
2	20190327_QE3_nLC5_GF_N3_Trypsin_2.mzML	-	APQNTALLLAAR	F2:19287	12	96	96	12	619.862	2	29.24	27.84	0	1237.71	-4.3		94 89 90 95 97 98 99 99 99 99 99 100	APQNTALLLAAR	HCD
2	20190327_QE3_nLC5_GF_N3_Trypsin_2.mzML	F2:22664	ALELDGQSVK	F2:10348	10	96	92	10	530.288	2	17.1	17.1	1999700	1058.56	-0.4		88 90 98 97 97 85 87 90 95 100	ALELDGQSVK	HCD
1	20190327_QE3_nLC5_GF_N3_Trypsin_1.mzML	F1:81768	EHSTLSMFPQ(+.98)GFALHK	F1:28417	16	96	95	16	915.947	2	41.88	40.77	22094000	1829.88	1	Deamidation (NQ)	97 92 100 100 99 79 74 99 96 96 96 98 99 100 100 100	EHSTLSMFPQ(+.98)GFALHK	HCD
2	20190327_QE3_nLC5_GF_N3_Trypsin_2.mzML	F2:12528	LYETSYR	F2:4895	7	96	95	7	466.231	2	9.74	10.33	2507800	930.445	2.8		96 97 98 96 92 94 98	LYETSYR	HCD
1	20190327_QE3_nLC5_GF_N3_Trypsin_1.mzML	F1:22522	TLLEGEESR	F1:6276	9	96	95	9	517.262	2	11.68	12.4	15234000	1032.51	0.4		97 98 99 99 88 94 97 96 92	TLLEGEESR	HCD
1	20190327_QE3_nLC5_GF_N3_Trypsin_1.mzML	F1:79450	M(+15.99)TSTLWFPQ(+.98)GFALHK	F1:34778	15	96	93	15	890.947	2	50.65	50.85	41238000	1779.87	8	Oxidation (M); Deamidation (NQ)	66 66 95 97 99 100 100 97 96 95 96 98 100 100 100	M(+15.99)TSTLWFPQ(+.98)GFALHK	HCD
1	20190327_QE3_nLC5_GF_N3_Trypsin_1.mzML	-	Q(+.98)GSLMGEVVTN(+.98)LN(+.98)N(+.98)SEC(+57.02)PEAK	F1:31565	21	96	93	21	1141	2	46.08	46.2	0	2279.98	5.2	Deamidation (NQ); Carbamidomethylation	57 55 76 91 98 96 98 100 100 99 99 99 99 99 98 99 99 95 98 99 100	Q(+.98)GSLMGEVVTN(+.98)LN(+.98)N(+.98)SEC(+57.02)PEAK	HCD
1	20190327_QE3_nLC5_GF_N3_Trypsin_1.mzML	-	C(+57.02)SC(+57.02)SLVVAAR	F1:8952	10	96	95	10	561.776	2	15.3	14.63	0	1121.53	4.2	Carbamidomethylation	89 98 99 98 98 98 96 94 93 90	C(+57.02)SC(+57.02)SLVVAAR	HCD
1	20190327_QE3_nLC5_GF_N3_Trypsin_1.mzML	F1:30528	FLPLLQTM(+15.99)HSNLAGK	F1:22481	15	96	94	15	562.641	3	33.69	33.23	2754200	1684.9	2.7	Oxidation (M)	81 85 99 99 99 97 95 95 93 93 89 93 98 98 95	FLPLLQTM(+15.99)HSNLAGK	HCD
2	20190327_QE3_nLC5_GF_N3_Trypsin_2.mzML	F2:41575	LELSNASN(+.98)ALN(+.98)K	F2:14075	12	96	93	12	638.326	2	22.2	22.37	7937600	1274.64	1.6	Deamidation (NQ)	54 77 100 100 99 99 98 98 98 99 99 100	LELSNASN(+.98)ALN(+.98)K	HCD
2	20190327_QE3_nLC5_GF_N3_Trypsin_2.mzML	F2:42646	MAN(+.98)GSTALLALAR	F2:30063	13	96	94	13	645.351	2	43.69	43.27	144560000	1288.68	4.4	Deamidation (NQ)	97 99 100 100 100 99 99 100 99 62 69 99 100	MAN(+.98)GSTALLALAR	HCD
1	20190327_QE3_nLC5_GF_N3_Trypsin_1.mzML	F1:77875	LPPEGMVQ(+.98)Q(+.98)LLASHAN(+.98)VNAVN(+.98)ELGK	F1:43164	25	96	98	25	878.447	3	62.1	65.66	4010300	2632.31	5.1	Deamidation (NQ)	86 98 99 100 99 99 99 99 99 100 100 100 100 99 99 98 99 96 97 98 99 100 99 99 100	LPPEGMVQ(+.98)Q(+.98)LLASHAN(+.98)VNAVN(+.98)ELGK	HCD
2	20190327_QE3_nLC5_GF_N3_Trypsin_2.mzML	F2:12782	FAVAALQSK	F2:13303	9	96	97	9	467.772	2	21.13	22.84	19965000	933.528	1.2		94 97 99 99 98 97 95 96 100	FAVAALQSK	HCD
1	20190327_QE3_nLC5_GF_N3_Trypsin_1.mzML	F1:44109	MVNN(+.98)AEKFAEQ(+.98)N(+.98)KKLK	F1:8852	16	96	95	16	632.326	3	15.21	14.6	13056000	1893.95	2.7	Deamidation (NQ)	96 97 94 95 95 96 95 97 97 97 95 96 89 90 97 93	MVNN(+.98)AEKFAEQ(+.98)N(+.98)KKLK	HCD
1	20190327_QE3_nLC5_GF_N3_Trypsin_1.mzML	F1:5757	YLDSSVR	F1:4647	7	96	96	7	420.218	2	9.52	10.2	3048600	838.418	2.9		97 98 99 96 95 95 97	YLDSSVR	HCD
2	20190327_QE3_nLC5_GF_N3_Trypsin_2.mzML	F2:21352	V(+42.01)VLTNDKGR	F2:4737	9	96	93	9	522.298	2	9.52	9.65	4762800	1042.58	3.8	Acetylation (N-term)	94 95 99 97 90 94 91 88 93	V(+42.01)VLTNDKGR	HCD
2	20190327_QE3_nLC5_GF_N3_Trypsin_2.mzML	F2:59884	TVMGQ(+.98)VVTN(+.98)LNDSEC(+57.02)PTLNR	F2:29611	20	96	93	20	750.684	3	43.51	43.6	61945000	2249.03	-0.3	Deamidation (NQ); Carbamidomethylation	68 72 93 96 97 99 99 99 99 99 98 99 97 98 97 86 89 92 93 98	TVMGQ(+.98)VVTN(+.98)LNDSEC(+57.02)PTLNR	HCD
2	20190327_QE3_nLC5_GF_N3_Trypsin_2.mzML	-	VTC(+57.02)VVVDAKKDDPEVFQSWFVDDVQ(+.98)VHTAQTQPR	F2:41436	34	96	95	34	986.988	4	59.6	60.74	0	3943.91	4.3	Carbamidomethylation; Deamidation (NQ)	82 84 92 100 100 96 77 51 67 99 99 99 97 98 98 95 97 99 100 100 100 100 100 100 100 100 100 100 100 99 99 99 99 100	VTC(+57.02)VVVDAKKDDPEVFQSWFVDDVQ(+.98)VHTAQTQPR	HCD
2	20190327_QE3_nLC5_GF_N3_Trypsin_2.mzML	F2:49965	MVNHFLAEFKR	F2:13327	11	96	98	11	696.367	2	21.15	23.42	9188100	1390.72	0.6		95 99 99 100 100 100 99 100 97 97 98	MVNHFLAEFKR	HCD
2	20190327_QE3_nLC5_GF_N3_Trypsin_2.mzML	F2:16982	WKLN(+.98)GSER	F2:5592	8	96	93	8	495.755	2	10.68	10.48	27102000	989.493	2.1	Deamidation (NQ)	93 96 99 98 88 85 91 96	WKLN(+.98)GSER	HCD
2	20190327_QE3_nLC5_GF_N3_Trypsin_2.mzML	F2:42906	FTSFALPLLER	F2:40434	11	96	93	11	647.367	2	58.24	58.44	2311900	1292.71	5.5		72 72 97 98 99 100 98 97 95 97 98	FTSFALPLLER	HCD
1	20190327_QE3_nLC5_GF_N3_Trypsin_1.mzML	F1:42992	M(+15.99)VNHFLAEFK	F1:15838	10	96	95	10	626.314	2	24.64	25.6	1818500	1250.61	1.8	Oxidation (M)	86 86 96 97 99 99 98 99 99 94	M(+15.99)VNHFLAEFK	HCD
2	20190327_QE3_nLC5_GF_N3_Trypsin_2.mzML	F2:68480	EGSLM(+15.99)GQ(+.98)VVTN(+.98)LNN(+.98)SEC(+57.02)PEAKR	F2:18844	22	96	94	22	818.038	3	28.65	27.83	12770000	2451.09	0.5	Oxidation (M); Deamidation (NQ); Carbamidomethylation	79 65 79 91 100 99 99 100 100 100 99 100 99 99 99 99 99 92 96 96 97 99	EGSLM(+15.99)GQ(+.98)VVTN(+.98)LNN(+.98)SEC(+57.02)PEAKR	HCD
2	20190327_QE3_nLC5_GF_N3_Trypsin_2.mzML	F2:9448	ADVN(+.98)MVN(+.98)K	F2:4602	8	96	93	8	446.708	2	9.33	9.15	1049200	891.401	0.7	Deamidation (NQ)	85 96 96 95 89 95 97 98	ADVN(+.98)MVN(+.98)K	HCD
2	20190327_QE3_nLC5_GF_N3_Trypsin_2.mzML	F2:77170	L(+42.01)AVEGMVEELLASHADVNAVN(+.98)ELGK	F2:46415	25	96	93	25	884.449	3	64.13	66.31	1723700000	2650.32	3.9	Acetylation (N-term); Deamidation (NQ)	72 76 96 98 74 69 97 89 88 98 100 100 99 97 98 98 97 96 91 96 99 99 98 99 100	L(+42.01)AVEGMVEELLASHADVNAVN(+.98)ELGK	HCD
2	20190327_QE3_nLC5_GF_N3_Trypsin_2.mzML	F2:14551	N(+42.01)SPTTFM(+15.99)GHYLHEVAR	F2:12242	16	96	92	16	480.231	4	19.73	19.65	11570000	1916.88	4.8	Acetylation (N-term); Oxidation (M)	62 68 74 99 99 99 99 98 96 99 99 98 99 97 98 98	N(+42.01)SPTTFM(+15.99)GHYLHEVAR	HCD
2	20190327_QE3_nLC5_GF_N3_Trypsin_2.mzML	F2:28118	YEFN(+.98)NN(+.98)LGR	F2:13603	9	96	93	9	564.75	2	21.56	21.76	2222700	1127.49	-2.8	Deamidation (NQ)	97 98 98 96 86 88 91 88 96	YEFN(+.98)NN(+.98)LGR	HCD
1	20190327_QE3_nLC5_GF_N3_Trypsin_1.mzML	F1:16306	VPLVAEKPLKQ(+.98)PK	F1:8865	13	96	93	13	483.302	3	15.17	15.05	957040	1446.88	2.4	Deamidation (NQ)	98 98 99 97 93 95 92 88 84 83 89 97 100	VPLVAEKPLKQ(+.98)PK	HCD
2	20190327_QE3_nLC5_GF_N3_Trypsin_2.mzML	-	KFGYVDFESAQ(+.98)N(+.98)LEKALELTGLK	F2:41618	23	96	97	23	868.118	3	59.86	62.11	0	2601.32	4.1	Deamidation (NQ)	99 98 90 91 100 100 99 99 98 96 99 99 99 99 98 99 99 99 98 98 90 91 94	KFGYVDFESAQ(+.98)N(+.98)LEKALELTGLK	HCD
2	20190327_QE3_nLC5_GF_N3_Trypsin_2.mzML	F2:32545	YEELQLTAGR	F2:13192	10	96	97	10	590.306	2	21	23.01	19526000	1178.59	4.1		97 99 100 100 98 99 98 96 96 96	YEELQLTAGR	HCD
1	20190327_QE3_nLC5_GF_N3_Trypsin_1.mzML	F1:31395	MLMQN(+.98)KLEK	F1:7720	9	96	93	9	568.297	2	13.66	13.52	1686100	1134.58	0.7	Deamidation (NQ)	90 97 96 92 85 88 93 98 100	MLMQN(+.98)KLEK	HCD
1	20190327_QE3_nLC5_GF_N3_Trypsin_1.mzML	F1:6540	EFVEVTK	F1:8067	7	96	95	7	426.23	2	14.16	14.82	6833200	850.444	1.1		91 86 97 98 97 98 99	EFVEVTK	HCD
1	20190327_QE3_nLC5_GF_N3_Trypsin_1.mzML	F1:8832	AEFAQ(+.98)VSK	F1:5477	8	96	93	8	440.725	2	10.6	10.72	1279000	879.434	2.8	Deamidation (NQ)	85 91 96 94 92 93 97 99	AEFAQ(+.98)VSK	HCD
2	20190327_QE3_nLC5_GF_N3_Trypsin_2.mzML	F2:93449	EGSLMGQ(+.98)VVTDLNN(+.98)SEC(+57.02)PEAK	F2:35516	21	96	94	21	1140.51	2	50.22	51.98	3448600000	2278.99	1.3	Deamidation (NQ); Carbamidomethylation	70 55 75 90 98 99 99 100 100 100 100 99 98 99 98 99 99 97 99 100 100	EGSLMGQ(+.98)VVTDLNN(+.98)SEC(+57.02)PEAK	HCD
1	20190327_QE3_nLC5_GF_N3_Trypsin_1.mzML	F1:86441	YNSPYYNTLDN(+.98)LKDQLVN(+.98)LTVGNNK	F1:41635	25	96	95	25	968.144	3	59.98	61.57	3552200	2901.4	2.1	Deamidation (NQ)	79 85 99 96 96 98 97 76 80 97 89 99 98 99 99 99 99 99 99 99 99 99 99 99 98	YNSPYYNTLDN(+.98)LKDQLVN(+.98)LTVGNNK	HCD
2	20190327_QE3_nLC5_GF_N3_Trypsin_2.mzML	F2:45765	QLQLNVN(+.98)C(+57.02)TLK	F2:19398	11	96	97	11	666.352	2	29.4	31.15	6472200	1330.69	-0.8	Deamidation (NQ); Carbamidomethylation	89 91 98 99 99 99 99 98 98 100 100	QLQLNVN(+.98)C(+57.02)TLK	HCD
1	20190327_QE3_nLC5_GF_N3_Trypsin_1.mzML	F1:7241	SDLLLSGR	F1:12898	8	96	96	8	430.747	2	20.8	21.76	119110000	859.476	3.9		88 92 98 99 98 97 97 98	SDLLLSGR	HCD
1	20190327_QE3_nLC5_GF_N3_Trypsin_1.mzML	F1:23663	LEKEQ(+.98)LQ(+.98)R	F1:4835	8	96	94	8	523.282	2	9.77	9.42	7729500	1044.55	3.1	Deamidation (NQ)	85 93 94 98 97 96 96 97	LEKEQ(+.98)LQ(+.98)R	HCD
2	20190327_QE3_nLC5_GF_N3_Trypsin_2.mzML	F2:14964	MLQAMGWK	F2:17505	8	96	93	8	482.741	2	26.85	27.24	8234500	963.467	1.4		81 95 94 95 93 96 97 98	MLQAMGWK	HCD
2	20190327_QE3_nLC5_GF_N3_Trypsin_2.mzML	F2:91092	FYGYN(+.98)YWGQGATLTVSSAK	F2:34536	19	96	94	19	1057.5	2	47.16	49.35	492040000	2112.98	3.2	Deamidation (NQ)	71 71 77 86 100 100 100 100 99 98 99 99 99 99 99 100 99 99 94	FYGYN(+.98)YWGQGATLTVSSAK	HCD
1	20190327_QE3_nLC5_GF_N3_Trypsin_1.mzML	F1:91332	H(+42.01)MGHWAAAVNNVEATLALLK	F1:45985	20	96	94	20	1094.57	2	66	67.12	352550	2187.13	3.5	Acetylation (N-term)	72 55 81 98 100 100 100 100 99 97 97 99 100 100 99 99 99 100 100 96	H(+42.01)MGHWAAAVNNVEATLALLK	HCD
1	20190327_QE3_nLC5_GF_N3_Trypsin_1.mzML	F1:3240	EGFALHK	F1:5185	7	96	94	7	401.217	2	10.25	10.46	4847900	800.418	2.5		90 83 96 96 97 96 99	EGFALHK	HCD
1	20190327_QE3_nLC5_GF_N3_Trypsin_1.mzML	F1:82711	VEAEDLGVYYAFAGGSHVPTYFGNTK	F1:35859	26	96	95	26	931.451	3	52.08	52.83	20825000	2791.31	6.3		82 89 96 99 100 100 100 100 99 98 98 96 90 94 95 98 98 99 94 92 93 97 95 92 90 96	VEAEDLGVYYAFAGGSHVPTYFGNTK	HCD
1	20190327_QE3_nLC5_GF_N3_Trypsin_1.mzML	F1:10353	LC(+57.02)VLHEK	F1:4032	7	96	95	7	449.745	2	8.58	9.11	9185100	897.474	2	Carbamidomethylation	95 96 97 97 93 98 90	LC(+57.02)VLHEK	HCD
1	20190327_QE3_nLC5_GF_N3_Trypsin_1.mzML	-	K(+42.01)LQGMVQ(+.98)Q(+.98)LLASHAN(+.98)VNAVN(+.98)ELGK	F1:42692	24	96	95	24	870.112	3	61.42	63.2	0	2607.32	-3.2	Acetylation (N-term); Deamidation (NQ)	60 65 95 99 90 94 100 100 100 100 100 100 100 100 100 99 96 96 97 99 100 99 100 100	K(+42.01)LQGMVQ(+.98)Q(+.98)LLASHAN(+.98)VNAVN(+.98)ELGK	HCD
2	20190327_QE3_nLC5_GF_N3_Trypsin_2.mzML	F2:10063	LLNAVELK	F2:13653	8	96	93	8	450.283	2	21.6	21.95	1434200	898.549	2.1		97 97 93 86 90 97 96 91	LLNAVELK	HCD
1	20190327_QE3_nLC5_GF_N3_Trypsin_1.mzML	F1:5953	VATVSLPR	F1:11083	8	96	93	8	421.759	2	18.12	18.08	1360500000	841.502	1.6		94 96 96 95 94 94 88 88	VATVSLPR	HCD
2	20190327_QE3_nLC5_GF_N3_Trypsin_2.mzML	F2:426	YWLFK	F2:26095	5	96	95	5	378.706	2	38.67	39.69	4176800	755.401	-3.4		88 93 97 99 99	YWLFK	HCD
1	20190327_QE3_nLC5_GF_N3_Trypsin_1.mzML	F1:1558	KLWGDR	F1:4060	6	96	93	6	387.717	2	8.73	8.51	4630700	773.418	2.3		97 97 96 91 94 86	KLWGDR	HCD
1	20190327_QE3_nLC5_GF_N3_Trypsin_1.mzML	-	YVLC(+57.02)TAPR	F1:9106	8	96	94	8	490.257	2	15.51	16.12	0	978.496	3.3	Carbamidomethylation	94 96 96 94 95 97 96 91	YVLC(+57.02)TAPR	HCD
1	20190327_QE3_nLC5_GF_N3_Trypsin_1.mzML	F1:7247	LFVGSLPK	F1:18058	8	96	94	8	430.766	2	27.72	28.17	6744900	859.517	0.8		97 97 97 90 91 95 95 92	LFVGSLPK	HCD
1	20190327_QE3_nLC5_GF_N3_Trypsin_1.mzML	-	TQ(+.98)SLVNR	F1:3186	7	96	96	7	409.723	2	7.51	6.9	0	817.429	3.6	Deamidation (NQ)	96 97 98 97 95 94 96	TQ(+.98)SLVNR	HCD
1	20190327_QE3_nLC5_GF_N3_Trypsin_1.mzML	F1:32157	EPVGQN(+.98)ALGMK	F1:10901	11	96	97	11	572.788	2	17.3	19.25	12682000000	1143.56	1.4	Deamidation (NQ)	95 89 100 98 97 98 98 98 97 99 100	EPVGQN(+.98)ALGMK	HCD
2	20190327_QE3_nLC5_GF_N3_Trypsin_2.mzML	F2:31036	NFLVEEEQR	F2:12836	9	96	93	9	582.292	2	20.49	20.13	2237400	1162.56	6.9		80 82 99 98 99 98 97 94 95	NFLVEEEQR	HCD
2	20190327_QE3_nLC5_GF_N3_Trypsin_2.mzML	F2:1847	LLASTLVHSVK	F2:14232	11	96	96	11	389.909	3	22.4	20.95	25582000	1166.7	1.3		84 84 99 99 100 100 99 97 98 99 99	LLASTLVHSVK	HCD
2	20190327_QE3_nLC5_GF_N3_Trypsin_2.mzML	F2:15587	QTALAQ(+.98)LVK	F2:17549	9	96	97	9	486.791	2	26.93	28.81	8658300	971.565	1.5	Deamidation (NQ)	90 98 99 100 99 99 99 99 94	QTALAQ(+.98)LVK	HCD
1	20190327_QE3_nLC5_GF_N3_Trypsin_1.mzML	F1:74479	SYGSFTTYTLHWVK	F1:28865	14	96	93	14	845.419	2	42.6	41.94	17360000	1688.82	1.6		65 66 85 100 100 100 100 100 100 100 99 100 100 100	SYGSFTTYTLHWVK	HCD
1	20190327_QE3_nLC5_GF_N3_Trypsin_1.mzML	F1:77444	YDYWGQGATLTVSSAK	F1:24401	16	96	93	16	873.925	2	36.33	36.55	2399000	1745.83	5.7		85 83 85 99 99 98 96 96 97 98 97 97 92 90 87 92	YDYWGQGATLTVSSAK	HCD
2	20190327_QE3_nLC5_GF_N3_Trypsin_2.mzML	F2:8160	FGPGN(+.98)QVR	F2:4980	8	96	93	8	438.223	2	10	9.63	27844000	874.43	2.6	Deamidation (NQ)	97 97 97 95 94 83 88 99	FGPGN(+.98)QVR	HCD
2	20190327_QE3_nLC5_GF_N3_Trypsin_2.mzML	F2:70983	NQVAM(+15.99)NPTNTVFDAK	F2:12989	15	96	95	15	833.4	2	20.83	19.58	145420000	1664.78	2.1	Oxidation (M)	68 77 100 100 100 100 99 98 98 99 99 99 100 100 100	NQVAM(+15.99)NPTNTVFDAK	HCD
1	20190327_QE3_nLC5_GF_N3_Trypsin_1.mzML	F1:40769	QAASSLEQASLK	F1:8523	12	96	98	12	616.83	2	14.74	16.21	2470900	1231.64	3.3		93 98 99 99 99 99 99 98 98 98 98 94	QAASSLEQASLK	HCD
2	20190327_QE3_nLC5_GF_N3_Trypsin_2.mzML	F2:63583	QALALQ(+.98)EASQQLAGK	F2:20547	15	96	94	15	778.92	2	31.03	31.61	7707800	1555.82	3.3	Deamidation (NQ)	63 70 99 100 100 100 100 99 98 97 97 98 98 96 92	QALALQ(+.98)EASQQLAGK	HCD
1	20190327_QE3_nLC5_GF_N3_Trypsin_1.mzML	F1:11005	ANFENLAK	F1:9223	8	96	95	8	453.738	2	15.68	14.87	5481200	905.461	1.5		88 91 98 98 94 96 99 100	ANFENLAK	HCD
1	20190327_QE3_nLC5_GF_N3_Trypsin_1.mzML	F1:44350	S(+42.01)GSYQ(+.98)AAKLLLN(+.98)HLANR	F1:31770	17	96	93	17	634.004	3	46.36	46.01	26740000	1898.98	2.5	Acetylation (N-term); Deamidation (NQ)	59 57 85 100 100 100 100 100 100 100 100 100 99 99 94 98 100	S(+42.01)GSYQ(+.98)AAKLLLN(+.98)HLANR	HCD
1	20190327_QE3_nLC5_GF_N3_Trypsin_1.mzML	F1:9401	VQAN(+.98)DLVK	F1:6891	8	96	94	8	444.246	2	12.71	12.06	28767000	886.476	0.8	Deamidation (NQ)	92 92 94 94 97 97 97 92	VQAN(+.98)DLVK	HCD
1	20190327_QE3_nLC5_GF_N3_Trypsin_1.mzML	F1:2409	AWVAWR	F1:18616	6	96	92	6	394.714	2	28.54	28.46	7253900	787.413	1.4		86 87 95 94 96 98	AWVAWR	HCD
2	20190327_QE3_nLC5_GF_N3_Trypsin_2.mzML	F2:36885	LLLALEVLSQK	F2:41354	11	96	92	11	613.891	2	59.52	59.64	2912600	1225.76	1.7		87 97 75 70 99 99 98 99 98 99 100	LLLALEVLSQK	HCD
2	20190327_QE3_nLC5_GF_N3_Trypsin_2.mzML	F2:38216	YPLAAPGHGQ(+.98)Q(+.98)YPAASAR	F2:11342	18	96	94	18	619.638	3	18.56	17.99	16671000	1855.89	2.8	Deamidation (NQ)	67 68 100 100 100 100 100 99 97 98 99 99 95 95 94 91 94 98	YPLAAPGHGQ(+.98)Q(+.98)YPAASAR	HCD
2	20190327_QE3_nLC5_GF_N3_Trypsin_2.mzML	F2:91213	SPLHWAAAVNGGVEATLALLK	F2:43841	21	96	93	21	1059.59	2	62.98	62.47	111830000	2117.16	2.2		72 70 92 100 100 100 100 100 100 98 65 73 99 100 100 100 100 100 100 100 97	SPLHWAAAVNGGVEATLALLK	HCD
1	20190327_QE3_nLC5_GF_N3_Trypsin_1.mzML	F1:9501	L(+42.01)KQ(+.98)Q(+.98)LSK	F1:3856	7	96	94	7	444.756	2	8.41	8.05	1343700	887.496	2	Acetylation (N-term); Deamidation (NQ)	78 92 99 99 97 98 100	L(+42.01)KQ(+.98)Q(+.98)LSK	HCD
2	20190327_QE3_nLC5_GF_N3_Trypsin_2.mzML	F2:27277	MAVVDTVLNR	F2:19554	10	96	92	10	559.305	2	29.62	29.56	3850900	1116.6	-1		88 98 99 99 98 84 79 92 93 97	MAVVDTVLNR	HCD
1	20190327_QE3_nLC5_GF_N3_Trypsin_1.mzML	F1:62027	YYTSASGDEMVSLKDYC(+57.02)TR	F1:19151	19	96	93	19	749.336	3	29.22	28.87	4617400	2244.97	8.9	Carbamidomethylation	72 72 95 98 98 98 92 95 99 98 99 98 97 96 97 90 89 92 98	YYTSASGDEMVSLKDYC(+57.02)TR	HCD
2	20190327_QE3_nLC5_GF_N3_Trypsin_2.mzML	F2:41942	D(+42.01)SDKTN(+.98)TN(+.98)WR	F2:4175	10	96	93	10	640.774	2	8.79	8.61	19418000	1279.53	1.9	Acetylation (N-term); Deamidation (NQ)	85 87 98 98 97 93 86 90 99 100	D(+42.01)SDKTN(+.98)TN(+.98)WR	HCD
2	20190327_QE3_nLC5_GF_N3_Trypsin_2.mzML	F2:90648	GTLHWAAAVNNVEATLALLK	F2:46891	20	96	95	20	1046.58	2	66.4	68.53	286780000	2091.15	2.3		54 63 90 100 100 100 100 100 100 100 100 100 100 100 100 100 100 100 100 97	GTLHWAAAVNNVEATLALLK	HCD
2	20190327_QE3_nLC5_GF_N3_Trypsin_2.mzML	F2:9330	FSVSPVVR	F2:13335	8	96	95	8	445.759	2	21.2	22.29	43110000	889.502	1.1		97 98 99 99 94 95 92 91	FSVSPVVR	HCD
2	20190327_QE3_nLC5_GF_N3_Trypsin_2.mzML	F2:91545	AELHFNAAVNNVEATLALLK	F2:43359	20	96	93	20	1069.59	2	62.31	62.96	5550600	2137.15	3.1		51 68 95 98 85 88 100 100 100 99 99 100 100 100 100 100 100 100 100 96	AELHFNAAVNNVEATLALLK	HCD
2	20190327_QE3_nLC5_GF_N3_Trypsin_2.mzML	F2:60076	Q(+.98)PPYGFQNALLVR	F2:31194	13	96	96	13	752.402	2	45.53	43.69	13197000	1502.79	1.3	Deamidation (NQ)	86 86 94 100 100 100 98 97 99 100 99 99 99	Q(+.98)PPYGFQNALLVR	HCD
1	20190327_QE3_nLC5_GF_N3_Trypsin_1.mzML	F1:36049	K(+42.01)Q(+.98)TALVELLK	F1:28674	10	96	98	10	593.357	2	42.13	44.44	2192700	1184.7	-1.4	Acetylation (N-term); Deamidation (NQ)	90 98 98 98 98 98 99 100 100 100	K(+42.01)Q(+.98)TALVELLK	HCD
2	20190327_QE3_nLC5_GF_N3_Trypsin_2.mzML	F2:17930	QYMFSSLK	F2:17277	8	96	94	8	502.25	2	26.56	27.33	6537800	1002.48	1.3		84 94 97 99 98 98 97 91	QYMFSSLK	HCD
1	20190327_QE3_nLC5_GF_N3_Trypsin_1.mzML	F1:71281	VLNEPTAAALAYGLDK	F1:28233	16	96	94	16	823.446	2	41.53	40.87	53426000	1644.87	3		70 69 89 97 99 99 99 99 99 99 99 99 94 95 99 100	VLNEPTAAALAYGLDK	HCD
2	20190327_QE3_nLC5_GF_N3_Trypsin_2.mzML	F2:5042	LYEYSR	F2:4345	6	96	94	6	415.706	2	9.05	9.38	13159000	829.397	1.6		94 96 99 97 95 89	LYEYSR	HCD
2	20190327_QE3_nLC5_GF_N3_Trypsin_2.mzML	F2:25076	SDYMEYAGR	F2:9324	9	96	92	9	546.228	2	15.72	15.67	1300700	1090.44	2.1		88 93 98 96 99 96 90 85 89	SDYMEYAGR	HCD
2	20190327_QE3_nLC5_GF_N3_Trypsin_2.mzML	F2:76514	N(+42.01)GYSFTTYTLHWVK	F2:28474	14	96	97	14	879.929	2	41.77	44.19	7194500	1757.84	1.7	Acetylation (N-term)	89 88 95 100 100 100 100 100 100 100 100 100 100 100	N(+42.01)GYSFTTYTLHWVK	HCD
2	20190327_QE3_nLC5_GF_N3_Trypsin_2.mzML	F2:19124	LNLLDTLSK	F2:27747	9	96	96	9	508.805	2	40.9	42.67	11831000	1015.59	4		93 96 99 99 99 98 97 96 92	LNLLDTLSK	HCD
2	20190327_QE3_nLC5_GF_N3_Trypsin_2.mzML	F2:87655	A(+42.01)PELQQSAAQ(+.98)LARAGPSVK	F2:23771	19	96	93	19	983.025	2	35.44	35.55	165690000	1964.03	1.6	Acetylation (N-term); Deamidation (NQ)	89 83 99 100 99 99 100 100 100 100 100 99 99 78 61 62 99 100 100	A(+42.01)PELQQSAAQ(+.98)LARAGPSVK	HCD
1	20190327_QE3_nLC5_GF_N3_Trypsin_1.mzML	-	LAVEGMVPC(+57.02)LLASHAN(+.98)VNAVDELGK	F1:43063	25	96	97	25	870.111	3	61.93	58.56	0	2607.3	3.1	Carbamidomethylation; Deamidation (NQ)	82 81 99 100 99 99 100 86 86 100 100 100 100 99 100 100 100 99 99 100 100 100 100 100 100	LAVEGMVPC(+57.02)LLASHAN(+.98)VNAVDELGK	HCD
1	20190327_QE3_nLC5_GF_N3_Trypsin_1.mzML	F1:20491	WESGYASGR	F1:4786	9	96	94	9	506.729	2	9.68	10.02	2748300	1011.44	1.8		97 98 98 94 93 92 90 90 98	WESGYASGR	HCD
2	20190327_QE3_nLC5_GF_N3_Trypsin_2.mzML	F2:4862	NLQVVVR	F2:8417	7	96	92	7	414.259	2	14.52	14.45	29086000	826.503	1.6		82 86 94 98 99 98 91	NLQVVVR	HCD
1	20190327_QE3_nLC5_GF_N3_Trypsin_1.mzML	F1:68614	D(+42.01)AFLGSFLYEYSR	F1:43273	13	96	93	13	805.383	2	62.31	61.3	98899000	1608.75	3.7	Acetylation (N-term)	60 69 99 100 100 100 99 99 99 99 97 99 100	D(+42.01)AFLGSFLYEYSR	HCD
1	20190327_QE3_nLC5_GF_N3_Trypsin_1.mzML	F1:4636	QN(+.98)VWFK	F1:17012	6	96	95	6	411.712	2	26.25	25.58	1768800	821.407	2.1	Deamidation (NQ)	82 95 97 98 99 99	QN(+.98)VWFK	HCD
1	20190327_QE3_nLC5_GF_N3_Trypsin_1.mzML	F1:1714	MATGLER	F1:3671	7	96	96	7	389.2	2	8.16	8.94	1945900	776.385	1.3		98 99 99 96 95 97 94	MATGLER	HCD
2	20190327_QE3_nLC5_GF_N3_Trypsin_2.mzML	-	K(+42.01)THWAAAVNNVEATLALLKDDRVDMQN(+.98)SKQ(+.98)ETPLFLAAR	F2:41746	39	96	92	39	882.66	5	60.04	60.02	0	4408.25	3.5	Acetylation (N-term); Deamidation (NQ)	70 73 74 90 93 95 93 91 88 99 100 100 100 100 100 100 100 100 100 100 79 59 60 96 86 93 93 92 94 98 99 98 98 99 99 99 99 100 100	K(+42.01)THWAAAVNNVEATLALLKDDRVDMQN(+.98)SKQ(+.98)ETPLFLAAR	HCD
1	20190327_QE3_nLC5_GF_N3_Trypsin_1.mzML	F1:3443	KFEQLKQER	F1:2077	9	96	98	9	402.56	3	6.02	7.07	6456100	1204.66	2.3		99 99 99 97 99 98 96 99 100	KFEQLKQER	HCD
2	20190327_QE3_nLC5_GF_N3_Trypsin_2.mzML	F2:8027	DGVDVNVR	F2:6876	8	96	95	8	437.226	2	12.43	11.79	2890600	872.435	3.7		93 93 96 98 96 94 94 95	DGVDVNVR	HCD
2	20190327_QE3_nLC5_GF_N3_Trypsin_2.mzML	F2:22574	VVVVGDQSAGK	F2:4206	11	96	97	11	529.797	2	8.8	9.55	1923100	1057.58	2.1		99 99 100 99 95 96 95 97 97 95 93	VVVVGDQSAGK	HCD
1	20190327_QE3_nLC5_GF_N3_Trypsin_1.mzML	F1:79116	T(+42.01)PLPGM(+15.99)VEELLASHAN(+.98)VNAVDELGK	F1:41302	25	96	92	25	888.448	3	59.56	59.26	2748000	2662.32	2.6	Acetylation (N-term); Oxidation (M); Deamidation (NQ)	65 56 93 77 88 96 97 98 100 100 100 99 98 96 95 94 96 93 92 97 98 98 97 98 100	T(+42.01)PLPGM(+15.99)VEELLASHAN(+.98)VNAVDELGK	HCD
2	20190327_QE3_nLC5_GF_N3_Trypsin_2.mzML	F2:9610	LN(+.98)LN(+.98)YQK	F2:8274	7	96	96	7	447.733	2	14.32	15.37	2659400	893.449	2.5	Deamidation (NQ)	93 95 97 96 96 97 100	LN(+.98)LN(+.98)YQK	HCD
1	20190327_QE3_nLC5_GF_N3_Trypsin_1.mzML	F1:39714	LDKLAC(+57.02)LQVDTTMVAR	F1:23070	16	96	92	16	611.992	3	34.54	34.6	13198000	1832.95	3.3	Carbamidomethylation	72 74 72 81 98 99 99 99 100 100 99 99 96 97 99 100	LDKLAC(+57.02)LQVDTTMVAR	HCD
1	20190327_QE3_nLC5_GF_N3_Trypsin_1.mzML	F1:47175	M(+15.99)ADGSTALLALAR	F1:25804	13	96	93	13	653.346	2	36.25	37.92	221920000	1304.68	1.9	Oxidation (M)	96 99 100 100 100 99 99 99 99 57 66 99 100	M(+15.99)ADGSTALLALAR	HCD
1	20190327_QE3_nLC5_GF_N3_Trypsin_1.mzML	F1:84835	QNGVLNSWDTQN(+.98)SKN(+.98)STYSM(+15.99)SSTLTLTKN(+.98)EYQ(+.98)R	F1:24649	33	96	93	33	954.687	4	36.44	37.13	209350000	3814.71	1.7	Deamidation (NQ); Oxidation (M)	75 79 90 96 100 99 99 99 75 56 95 97 98 97 78 78 99 100 100 99 99 99 99 100 100 100 100 99 99 99 94 97 96	QNGVLNSWDTQN(+.98)SKN(+.98)STYSM(+15.99)SSTLTLTKN(+.98)EYQ(+.98)R	HCD
1	20190327_QE3_nLC5_GF_N3_Trypsin_1.mzML	F1:57541	TSWPSETVTC(+57.02)NVAHPATSSK	F1:14051	20	96	94	20	720.674	3	22.22	22.81	4821100	2159	2.6	Carbamidomethylation	66 68 96 98 99 99 99 99 99 95 94 96 98 97 96 96 95 99 100 98	TSWPSETVTC(+57.02)NVAHPATSSK	HCD
1	20190327_QE3_nLC5_GF_N3_Trypsin_1.mzML	F1:48874	FEELNM(+15.99)DLFR	F1:26997	10	96	93	10	665.312	2	39.93	40.3	7401500	1328.61	1.8	Oxidation (M)	84 90 98 96 92 92 96 95 96 97	FEELNM(+15.99)DLFR	HCD
1	20190327_QE3_nLC5_GF_N3_Trypsin_1.mzML	F1:17833	YVVDGGFVK	F1:14620	9	96	93	9	492.264	2	23.05	23.49	9040100	982.512	1.3		96 98 98 98 88 87 93 94 92	YVVDGGFVK	HCD
2	20190327_QE3_nLC5_GF_N3_Trypsin_2.mzML	-	LAVQGMVQ(+.98)ELLASHAN(+.98)VNAVN(+.98)ELGK	F2:49684	25	96	95	25	870.108	3	71.05	69.36	0	2607.32	-7.2	Deamidation (NQ)	69 65 70 96 95 96 100 100 100 100 100 100 100 100 100 100 100 100 100 100 100 100 100 100 100	LAVQGMVQ(+.98)ELLASHAN(+.98)VNAVN(+.98)ELGK	HCD
2	20190327_QE3_nLC5_GF_N3_Trypsin_2.mzML	F2:83086	VTPPVEGM(+15.99)VEQ(+.98)LLASHADVNAVN(+.98)ELGK	F2:39567	27	96	94	27	945.812	3	57.04	58.16	7688700	2834.4	4.9	Oxidation (M); Deamidation (NQ)	86 66 71 94 97 99 74 77 100 100 100 100 100 100 100 99 99 99 99 99 99 99 100 100 100 100 100	VTPPVEGM(+15.99)VEQ(+.98)LLASHADVNAVN(+.98)ELGK	HCD
2	20190327_QE3_nLC5_GF_N3_Trypsin_2.mzML	F2:86213	TPENFPDAGLEM(+15.99)NC(+57.02)YR	F2:18943	16	96	94	16	965.411	2	28.77	29.55	6092300	1928.8	1.9	Oxidation (M); Carbamidomethylation	93 90 96 98 99 99 99 99 90 90 96 95 91 88 94 99	TPENFPDAGLEM(+15.99)NC(+57.02)YR	HCD
2	20190327_QE3_nLC5_GF_N3_Trypsin_2.mzML	F2:3585	TLTVSSAK	F2:2579	8	96	95	8	403.735	2	6.6	7.01	2772000	805.455	1		88 95 97 97 98 98 96 91	TLTVSSAK	HCD
1	20190327_QE3_nLC5_GF_N3_Trypsin_1.mzML	F1:64071	SLFAGHLQSAQSQR	F1:11051	14	96	95	14	765.395	2	18.15	17.33	6371000	1528.77	1		95 97 99 79 79 100 100 99 99 99 96 95 97 99	SLFAGHLQSAQSQR	HCD
1	20190327_QE3_nLC5_GF_N3_Trypsin_1.mzML	F1:6889	N(+42.01)LDPVEK	F1:5529	7	96	94	7	428.725	2	10.69	10.35	4393500	855.434	1.5	Acetylation (N-term)	88 97 98 92 94 98 91	N(+42.01)LDPVEK	HCD
2	20190327_QE3_nLC5_GF_N3_Trypsin_2.mzML	F2:16504	LAAFGQLHK	F2:8967	9	96	93	9	492.786	2	15.18	15.49	15550000	983.555	2		98 98 99 97 79 80 94 94 99	LAAFGQLHK	HCD
1	20190327_QE3_nLC5_GF_N3_Trypsin_1.mzML	F1:17067	C(+57.02)LAALASLR	F1:21425	9	96	97	9	487.778	2	32.25	30.49	1809600	973.538	3.5	Carbamidomethylation	95 99 100 100 99 97 93 95 98	C(+57.02)LAALASLR	HCD
2	20190327_QE3_nLC5_GF_N3_Trypsin_2.mzML	F2:78523	VYELQN(+.98)LYENSWTK	F2:31020	14	96	92	14	894.429	2	45.27	45.14	1260000	1786.84	0.9	Deamidation (NQ)	56 62 99 99 98 99 99 99 99 98 98 98 98 93	VYELQN(+.98)LYENSWTK	HCD
2	20190327_QE3_nLC5_GF_N3_Trypsin_2.mzML	F2:86713	VEEVDLGVYYC(+57.02)FQGSHVM(+15.99)LTFGGGTK	F2:37016	26	96	92	26	970.46	3	53.49	53.39	7272800	2908.34	6	Carbamidomethylation; Oxidation (M)	73 80 79 75 100 100 100 100 100 100 100 98 97 97 98 98 99 79 72 97 97 97 95 91 92 96	VEEVDLGVYYC(+57.02)FQGSHVM(+15.99)LTFGGGTK	HCD
2	20190327_QE3_nLC5_GF_N3_Trypsin_2.mzML	F2:4792	ALLLLQR	F2:21163	7	96	92	7	413.78	2	31.76	31.7	636840	825.544	3		89 91 98 98 95 90 86	ALLLLQR	HCD
1	20190327_QE3_nLC5_GF_N3_Trypsin_1.mzML	F1:60937	LGEYGFQDALLVR	F1:29572	13	96	97	13	740.895	2	43.64	45.69	232050000	1479.77	1.6		92 92 99 100 100 100 98 99 98 98 99 99 99	LGEYGFQDALLVR	HCD
2	20190327_QE3_nLC5_GF_N3_Trypsin_2.mzML	F2:48193	ALADDN(+.98)FLTVTGK	F2:25486	13	96	95	13	683.349	2	37.71	38.85	1136000	1364.68	1.4	Deamidation (NQ)	78 79 99 99 99 99 98 99 98 96 95 97 99	ALADDN(+.98)FLTVTGK	HCD
1	20190327_QE3_nLC5_GF_N3_Trypsin_1.mzML	F1:14886	RFEGLTAR	F1:5507	8	96	97	8	475.265	2	10.67	9.69	3366600	948.514	2.2		96 97 99 94 96 98 99 100	RFEGLTAR	HCD
1	20190327_QE3_nLC5_GF_N3_Trypsin_1.mzML	F1:50005	ASDGN(+.98)AWVEAHGK	F1:5591	13	96	93	13	671.805	2	10.8	11	3030300	1341.6	0.7	Deamidation (NQ)	63 67 99 99 99 100 100 99 99 99 98 99 93	ASDGN(+.98)AWVEAHGK	HCD
1	20190327_QE3_nLC5_GF_N3_Trypsin_1.mzML	F1:51579	LTTLVN(+.98)TGLGM(+15.99)TK	F1:20230	13	96	92	13	683.369	2	30.69	30.45	8320300	1364.72	1.5	Deamidation (NQ); Oxidation (M)	79 83 99 99 99 98 97 90 92 86 89 95 99	LTTLVN(+.98)TGLGM(+15.99)TK	HCD
1	20190327_QE3_nLC5_GF_N3_Trypsin_1.mzML	F1:9005	MYNLVSR	F1:11060	7	96	96	7	441.73	2	18.15	19.4	5485100	881.443	2.3		89 96 96 98 99 99 99	MYNLVSR	HCD
2	20190327_QE3_nLC5_GF_N3_Trypsin_2.mzML	-	T(+42.01)VESSTLGQDQTLMER	F2:15893	16	96	93	16	918.939	2	24.63	24.37	0	1835.86	3	Acetylation (N-term)	55 57 99 100 99 99 100 99 98 99 97 97 97 94 99 98	T(+42.01)VESSTLGQDQTLMER	HCD
2	20190327_QE3_nLC5_GF_N3_Trypsin_2.mzML	-	LN(+.98)KLAC(+57.02)GVPGSSVVEFR	F2:24225	17	96	95	17	917.486	2	35.97	34.77	0	1832.95	6.2	Deamidation (NQ); Carbamidomethylation	95 94 98 99 99 99 92 94 98 98 97 96 95 86 83 98 99	LN(+.98)KLAC(+57.02)GVPGSSVVEFR	HCD
1	20190327_QE3_nLC5_GF_N3_Trypsin_1.mzML	F1:77216	EPVQFSWFVN(+.98)N(+.98)VEVHTAQTQPR	F1:39455	22	96	93	22	872.424	3	56.93	57.47	2681500	2614.25	1.8	Deamidation (NQ)	77 59 70 81 100 100 100 100 100 100 100 99 99 99 99 99 99 98 91 91 93 98	EPVQFSWFVN(+.98)N(+.98)VEVHTAQTQPR	HCD
2	20190327_QE3_nLC5_GF_N3_Trypsin_2.mzML	F2:33673	HLELNPDHSLLETLR	F2:22038	15	96	95	15	596.32	3	33.11	34.21	41926000	1785.94	0.8		90 95 97 95 91 88 96 98 99 99 98 98 96 97 97	HLELNPDHSLLETLR	HCD
1	20190327_QE3_nLC5_GF_N3_Trypsin_1.mzML	F1:79114	S(+42.01)HSTLWFPQ(+.98)GFALNK	F1:34764	15	96	92	15	888.442	2	50.47	50.55	792390	1774.87	1.4	Acetylation (N-term); Deamidation (NQ)	69 55 97 96 96 99 100 93 92 97 98 99 99 99 100	S(+42.01)HSTLWFPQ(+.98)GFALNK	HCD
2	20190327_QE3_nLC5_GF_N3_Trypsin_2.mzML	F2:6503	GKGFGFLK	F2:10293	8	96	94	8	427.251	2	17.05	17.8	4608600	852.486	2		92 93 95 95 94 97 98 94	GKGFGFLK	HCD
2	20190327_QE3_nLC5_GF_N3_Trypsin_2.mzML	F2:71904	NQLTSNPQ(+.98)NTVFN(+.98)AK	F2:16833	15	96	94	15	839.409	2	25.97	26.62	24512000	1676.8	2.4	Deamidation (NQ)	67 79 100 100 100 98 91 91 96 98 98 98 99 100 100	NQLTSNPQ(+.98)NTVFN(+.98)AK	HCD
2	20190327_QE3_nLC5_GF_N3_Trypsin_2.mzML	-	V(+42.01)LPGHGQ(+.98)Q(+.98)YPAAGTR	F2:5455	15	96	95	15	532.594	3	10.48	11.16	0	1594.77	-9.3	Acetylation (N-term); Deamidation (NQ)	75 80 99 99 98 98 98 99 99 99 99 99 92 96 99	V(+42.01)LPGHGQ(+.98)Q(+.98)YPAAGTR	HCD
2	20190327_QE3_nLC5_GF_N3_Trypsin_2.mzML	F2:46835	FDELSFVNFAR	F2:34720	11	96	94	11	672.835	2	50.4	51.1	10245000	1343.65	4.1		90 98 99 99 99 99 98 84 71 96 99	FDELSFVNFAR	HCD
1	20190327_QE3_nLC5_GF_N3_Trypsin_1.mzML	F1:47207	HLVN(+.98)EPQNLLK	F1:14121	11	96	97	11	653.364	2	22.37	24.23	12840000000	1304.71	2.8	Deamidation (NQ)	97 99 100 99 99 94 91 93 99 100 100	HLVN(+.98)EPQNLLK	HCD
2	20190327_QE3_nLC5_GF_N3_Trypsin_2.mzML	F2:84477	QNGVLNSWTDQN(+.98)SKDSTYSM(+15.99)SSTLTLTKDEYER	F2:23939	33	96	94	33	954.685	4	35.64	36.43	9960500	3814.71	0.2	Deamidation (NQ); Oxidation (M)	74 76 88 96 100 99 99 100 99 99 98 99 82 81 97 73 74 99 99 99 99 99 99 100 100 100 100 99 100 99 95 97 96	QNGVLNSWTDQN(+.98)SKDSTYSM(+15.99)SSTLTLTKDEYER	HCD
1	20190327_QE3_nLC5_GF_N3_Trypsin_1.mzML	F1:31376	Y(+79.97)NQDTLSSK	F1:1743	9	96	97	9	568.241	2	5.55	4.6	534720	1134.46	6.6	Phosphorylation (STY)	97 94 96 99 99 99 100 100 95	Y(+79.97)NQDTLSSK	HCD
2	20190327_QE3_nLC5_GF_N3_Trypsin_2.mzML	F2:3265	EVDGLLR	F2:10505	7	96	93	7	401.228	2	17.35	17.52	1740500	800.439	2.3		87 83 97 95 98 99 92	EVDGLLR	HCD
1	20190327_QE3_nLC5_GF_N3_Trypsin_1.mzML	F1:4463	VMLEDGR	F1:5062	7	96	93	7	410.207	2	10.08	10.19	2152200	818.396	4.4		94 93 96 95 95 91 87	VMLEDGR	HCD
2	20190327_QE3_nLC5_GF_N3_Trypsin_2.mzML	F2:90420	QNGVLNSWTDQDSKDSTYSM(+15.99)SSTLTLTK	F2:24739	28	96	92	28	1041.82	3	36.76	36.52	45743000	3122.44	2.2	Oxidation (M)	62 67 81 94 100 99 99 99 99 99 67 77 91 82 99 98 99 99 99 99 99 99 94 98 100 100 99 95	QNGVLNSWTDQDSKDSTYSM(+15.99)SSTLTLTK	HCD
2	20190327_QE3_nLC5_GF_N3_Trypsin_2.mzML	F2:63838	FGGFVDFNSQ(+.98)EDAK	F2:28287	14	96	93	14	781.345	2	41.6	42.1	38289000	1560.67	0.8	Deamidation (NQ)	63 63 95 98 100 100 100 98 98 98 99 99 100 100	FGGFVDFNSQ(+.98)EDAK	HCD
1	20190327_QE3_nLC5_GF_N3_Trypsin_1.mzML	F1:31975	M(+15.99)VQEAEKYKAEN(+.98)EK	F1:1704	14	96	97	14	571.94	3	5.53	6.44	4424100	1712.79	3	Oxidation (M); Deamidation (NQ)	96 96 96 99 95 97 98 99 98 97 98 97 100 100	M(+15.99)VQEAEKYKAEN(+.98)EK	HCD
1	20190327_QE3_nLC5_GF_N3_Trypsin_1.mzML	F1:60672	LAC(+57.02)LQVN(+.98)TFWPK	F1:33819	12	96	92	12	739.384	2	48.75	49.19	10361000	1476.74	7.3	Carbamidomethylation; Deamidation (NQ)	96 94 99 99 97 98 96 93 77 75 88 96	LAC(+57.02)LQVN(+.98)TFWPK	HCD
2	20190327_QE3_nLC5_GF_N3_Trypsin_2.mzML	F2:31408	LSGAKFPKAEFVEVTK	F2:15295	16	96	94	16	584.33	3	23.9	24.48	18339000	1749.97	0.5		97 73 67 79 100 100 99 99 99 99 98 99 99 99 100 100	LSGAKFPKAEFVEVTK	HCD
1	20190327_QE3_nLC5_GF_N3_Trypsin_1.mzML	F1:47021	MSDQN(+.98)ALLLAAR	F1:22288	12	96	94	12	652.338	2	33.25	32.65	14945000	1302.66	0.8	Deamidation (NQ)	69 92 96 91 93 96 98 99 99 99 100 100	MSDQN(+.98)ALLLAAR	HCD
2	20190327_QE3_nLC5_GF_N3_Trypsin_2.mzML	F2:25147	LTN(+.98)EEELNN(+.98)YKLR	F2:13925	13	96	97	13	546.606	3	21.98	23.91	3486500	1636.79	1.2	Deamidation (NQ)	95 98 98 99 100 100 98 96 97 96 96 98 96	LTN(+.98)EEELNN(+.98)YKLR	HCD
2	20190327_QE3_nLC5_GF_N3_Trypsin_2.mzML	F2:22418	VLGMDPLPSK	F2:18839	10	96	96	10	528.792	2	28.69	30.01	17416000	1055.57	1.2		98 98 97 92 98 94 97 96 96 93	VLGMDPLPSK	HCD
2	20190327_QE3_nLC5_GF_N3_Trypsin_2.mzML	F2:3264	TLN(+.98)PVQ(+.98)K	F2:5056	7	96	94	7	401.222	2	9.94	9.64	1998900	800.428	2.3	Deamidation (NQ)	92 94 98 95 95 95 90	TLN(+.98)PVQ(+.98)K	HCD
2	20190327_QE3_nLC5_GF_N3_Trypsin_2.mzML	F2:95606	VEFGVYMTQ(+.98)PLN(+.98)EYC(+57.02)VQQLK	F2:38696	20	96	93	20	1224.59	2	55.87	56.21	2474900	2447.14	7.6	Deamidation (NQ); Carbamidomethylation	70 79 79 80 89 98 95 99 99 93 94 98 99 98 99 98 97 97 99 100	VEFGVYMTQ(+.98)PLN(+.98)EYC(+57.02)VQQLK	HCD
1	20190327_QE3_nLC5_GF_N3_Trypsin_1.mzML	F1:56520	G(+42.01)WNN(+.98)PSVQQN(+.98)LK	F1:13912	12	96	98	12	714.837	2	22.01	24.3	225140	1427.67	-6.4	Acetylation (N-term); Deamidation (NQ)	96 95 99 100 100 100 99 98 96 98 100 100	G(+42.01)WNN(+.98)PSVQQN(+.98)LK	HCD
1	20190327_QE3_nLC5_GF_N3_Trypsin_1.mzML	F1:3136	LSLPGGQK	F1:7551	8	96	94	8	400.238	2	13.42	14	2993900	798.46	0.7		93 96 98 97 95 90 90 98	LSLPGGQK	HCD
2	20190327_QE3_nLC5_GF_N3_Trypsin_2.mzML	F2:41191	T(+42.01)PSAAFPALPQ(+.98)K	F2:21064	12	96	92	12	635.839	2	31.73	31.82	14829000	1269.66	2	Acetylation (N-term); Deamidation (NQ)	92 82 99 100 100 100 99 99 80 62 99 100	T(+42.01)PSAAFPALPQ(+.98)K	HCD
1	20190327_QE3_nLC5_GF_N3_Trypsin_1.mzML	F1:77664	TSFEDGSGEC(+57.02)EVFC(+57.02)K	F1:16499	15	96	92	15	876.352	2	25.55	25.34	2552900	1750.68	4.2	Carbamidomethylation	69 67 82 99 100 98 97 93 96 97 98 97 99 100 100	TSFEDGSGEC(+57.02)EVFC(+57.02)K	HCD
2	20190327_QE3_nLC5_GF_N3_Trypsin_2.mzML	F2:5469	LFEELGK	F2:13803	7	96	96	7	418.232	2	22.07	23.58	8635500	834.449	1.7		94 97 99 98 95 97 100	LFEELGK	HCD
1	20190327_QE3_nLC5_GF_N3_Trypsin_1.mzML	-	QNGVLNSAMTDQDSKDSTYSMSSTLTLTKDEEYR	F1:26876	34	96	93	34	954.686	4	39.68	40.1	0	3814.71	0.4		69 71 78 90 100 99 99 80 63 100 100 100 100 99 99 100 100 99 99 99 99 100 100 100 100 100 100 100 99 100 100 77 63 95	QNGVLNSAMTDQDSKDSTYSMSSTLTLTKDEEYR	HCD
1	20190327_QE3_nLC5_GF_N3_Trypsin_1.mzML	F1:39038	HYYEVSC(+57.02)HDQGLC(+57.02)R	F1:6083	14	96	92	14	608.592	3	11.41	11.35	1042700	1822.75	0.9	Carbamidomethylation	93 97 95 97 98 99 98 96 98 93 74 80 82 95	HYYEVSC(+57.02)HDQGLC(+57.02)R	HCD
1	20190327_QE3_nLC5_GF_N3_Trypsin_1.mzML	F1:29903	NAVQ(+.98)Q(+.98)YVYN(+.98)RN(+.98)FR	F1:24433	13	95	93	13	559.263	3	36.31	36.9	1623800	1674.76	2.9	Deamidation (NQ)	89 96 99 100 99 99 97 91 92 84 82 92 99	NAVQ(+.98)Q(+.98)YVYN(+.98)RN(+.98)FR	HCD
1	20190327_QE3_nLC5_GF_N3_Trypsin_1.mzML	F1:48094	HLELFTN(+.98)LSSR	F1:21068	11	95	96	11	659.345	2	31.82	33.21	13638000	1316.67	1.7	Deamidation (NQ)	96 99 100 99 98 93 93 95 93 95 98	HLELFTN(+.98)LSSR	HCD
1	20190327_QE3_nLC5_GF_N3_Trypsin_1.mzML	F1:92051	DSTYSM(+15.99)SSTLTLTKDEYER	F1:15924	19	95	97	19	1122.01	2	24.84	26.38	20759000	2241.99	1.1	Oxidation (M)	94 71 86 100 100 100 100 100 100 100 100 100 99 99 100 100 99 100 95	DSTYSM(+15.99)SSTLTLTKDEYER	HCD
1	20190327_QE3_nLC5_GF_N3_Trypsin_1.mzML	F1:37020	TGETAGLHLAAR	F1:6513	12	95	94	12	598.824	2	12.03	12.51	29336000	1195.63	1.5		98 98 100 100 99 79 78 87 99 100 100 95	TGETAGLHLAAR	HCD
2	20190327_QE3_nLC5_GF_N3_Trypsin_2.mzML	F2:9608	ADEGLSFR	F2:9133	8	95	94	8	447.72	2	15.47	15.97	1763300	893.424	1.8		87 96 99 95 96 96 95 89	ADEGLSFR	HCD
2	20190327_QE3_nLC5_GF_N3_Trypsin_2.mzML	F2:56930	TYN(+.98)SYLGDN(+.98)YVR	F2:18548	12	95	92	12	733.827	2	28.25	28.31	5674500	1465.64	2.9	Deamidation (NQ)	65 71 99 99 99 99 97 98 97 93 95 99	TYN(+.98)SYLGDN(+.98)YVR	HCD
2	20190327_QE3_nLC5_GF_N3_Trypsin_2.mzML	F2:4839	FASFLDK	F2:13714	7	95	93	7	414.219	2	21.75	21.93	5021900	826.423	1.4		95 95 94 90 94 95 89	FASFLDK	HCD
1	20190327_QE3_nLC5_GF_N3_Trypsin_1.mzML	F1:30212	LLLN(+.98)GHLANR	F1:15297	10	95	96	10	561.327	2	24.68	22.29	55256000	1120.64	2.8	Deamidation (NQ)	90 100 99 99 98 97 99 99 97 89	LLLN(+.98)GHLANR	HCD
1	20190327_QE3_nLC5_GF_N3_Trypsin_1.mzML	F1:14821	LLEFNQGK	F1:12437	8	95	94	8	474.763	2	20.06	20.65	1280800	947.508	3.7		99 99 99 95 88 85 92 98	LLEFNQGK	HCD
2	20190327_QE3_nLC5_GF_N3_Trypsin_2.mzML	F2:40857	ALN(+.98)TMNFN(+.98)VLK	F2:28293	11	95	92	11	633.825	2	41.59	41.79	13730000	1265.63	1.9	Deamidation (NQ)	66 74 99 100 99 97 98 98 99 99 93	ALN(+.98)TMNFN(+.98)VLK	HCD
1	20190327_QE3_nLC5_GF_N3_Trypsin_1.mzML	F1:77910	LPVQGMVQ(+.98)Q(+.98)LLASHAN(+.98)VNAVN(+.98)ELGK	F1:47324	25	95	92	25	878.779	3	66.19	67.63	34861000	2633.34	-8.6	Deamidation (NQ)	74 68 77 79 80 76 97 97 96 99 100 100 99 98 99 97 97 95 95 96 99 100 99 100 100	LPVQGMVQ(+.98)Q(+.98)LLASHAN(+.98)VNAVN(+.98)ELGK	HCD
1	20190327_QE3_nLC5_GF_N3_Trypsin_1.mzML	F1:4445	ETDLN(+.98)AR	F1:3462	7	95	95	7	410.196	2	7.96	7.36	203560000	818.377	0.5	Deamidation (NQ)	92 93 98 96 95 96 97	ETDLN(+.98)AR	HCD
2	20190327_QE3_nLC5_GF_N3_Trypsin_2.mzML	F2:26527	VLTQEN(+.98)FQK	F2:7876	9	95	93	9	554.29	2	13.79	13.43	2428100	1106.56	4.7	Deamidation (NQ)	92 96 95 92 95 94 95 92 89	VLTQEN(+.98)FQK	HCD
2	20190327_QE3_nLC5_GF_N3_Trypsin_2.mzML	F2:30023	N(+.98)KGQ(+.98)YTLVVK	F2:9397	10	95	96	10	576.322	2	15.89	14.75	4174600	1150.62	4.8	Deamidation (NQ)	90 92 93 96 97 97 99 100 100 96	N(+.98)KGQ(+.98)YTLVVK	HCD
1	20190327_QE3_nLC5_GF_N3_Trypsin_1.mzML	F1:40770	QAASSLQEASLK	F1:7833	12	95	97	12	616.832	2	13.84	15.05	1173300	1231.64	7.4		93 98 98 98 98 98 97 98 97 97 97 93	QAASSLQEASLK	HCD
1	20190327_QE3_nLC5_GF_N3_Trypsin_1.mzML	F1:7961	LTN(+.98)HLN(+.98)R	F1:3893	7	95	96	7	435.228	2	8.64	7.64	182450000	868.44	0.6	Deamidation (NQ)	98 98 99 95 95 95 97	LTN(+.98)HLN(+.98)R	HCD
1	20190327_QE3_nLC5_GF_N3_Trypsin_1.mzML	F1:24853	LQEELTGLR	F1:14091	9	95	94	9	529.797	2	22.26	22.86	3022200	1057.58	3.3		91 93 98 98 95 89 88 95 99	LQEELTGLR	HCD
1	20190327_QE3_nLC5_GF_N3_Trypsin_1.mzML	F1:30215	KVLTMFVQR	F1:14052	9	95	95	9	561.33	2	22.2	23.33	2333100	1120.64	2.5		97 99 100 99 97 94 88 88 98	KVLTMFVQR	HCD
1	20190327_QE3_nLC5_GF_N3_Trypsin_1.mzML	F1:56564	LGGLN(+.98)KLNVTDSVLNKVTEK	F1:27569	20	95	95	20	715.073	3	40.7	39.13	21778000	2142.19	3.8	Deamidation (NQ)	96 69 81 99 98 97 98 96 97 99 99 99 99 99 98 98 98 99 100 100	LGGLN(+.98)KLNVTDSVLNKVTEK	HCD
2	20190327_QE3_nLC5_GF_N3_Trypsin_2.mzML	-	Q(+42.01)N(+.98)TYLEWYLLKPGQSPK	F2:33620	17	95	92	17	703.355	3	48.83	48.81	0	2107.06	-9.7	Acetylation (N-term); Deamidation (NQ)	62 51 96 99 100 100 99 100 100 100 100 91 85 88 98 100 100	Q(+42.01)N(+.98)TYLEWYLLKPGQSPK	HCD
2	20190327_QE3_nLC5_GF_N3_Trypsin_2.mzML	F2:68392	A(+42.01)ASLM(+15.99)GEVVTDLNN(+.98)SEC(+57.02)PEAKR	F2:20027	22	95	96	22	817.37	3	30.16	28.89	9686800	2449.11	-8.5	Acetylation (N-term); Oxidation (M); Deamidation (NQ); Carbamidomethylation	75 74 83 100 100 100 100 100 100 100 100 100 99 99 99 100 100 95 97 97 98 100	A(+42.01)ASLM(+15.99)GEVVTDLNN(+.98)SEC(+57.02)PEAKR	HCD
2	20190327_QE3_nLC5_GF_N3_Trypsin_2.mzML	F2:6538	NPVDLTLKGAPR	F2:12341	12	95	93	12	427.585	3	19.8	19.5	1480300	1279.72	5.6		89 96 98 98 96 98 99 98 82 82 95 86	NPVDLTLKGAPR	HCD
2	20190327_QE3_nLC5_GF_N3_Trypsin_2.mzML	F2:7689	FSYVTPR	F2:8943	7	95	95	7	435.23	2	15.21	16.04	4589000	868.444	1.3		96 97 98 97 95 92 90	FSYVTPR	HCD
2	20190327_QE3_nLC5_GF_N3_Trypsin_2.mzML	F2:34707	LAGESESNLRK	F2:2006	11	95	93	11	602.322	2	5.82	6.03	1747300	1202.63	2.8		99 99 99 99 98 98 87 84 83 86 96	LAGESESNLRK	HCD
2	20190327_QE3_nLC5_GF_N3_Trypsin_2.mzML	F2:82589	N(+.98)GM(+15.99)SDSKQ(+.98)ETPLFLAAR	F2:21189	17	95	92	17	941.948	2	31.84	31.65	2495400	1881.88	1.7	Deamidation (NQ); Oxidation (M)	95 50 62 78 100 100 100 100 100 100 97 97 99 99 100 100 100	N(+.98)GM(+15.99)SDSKQ(+.98)ETPLFLAAR	HCD
2	20190327_QE3_nLC5_GF_N3_Trypsin_2.mzML	F2:31245	LENELQTYR	F2:8116	9	95	97	9	583.298	2	14.05	15.59	6595200	1164.58	3.3		95 98 97 99 98 97 97 98 98	LENELQTYR	HCD
2	20190327_QE3_nLC5_GF_N3_Trypsin_2.mzML	F2:38940	HLLDQ(+.98)LYLTK	F2:23675	10	95	95	10	622.849	2	35.24	36.38	2078500	1243.68	1.7	Deamidation (NQ)	92 97 95 91 91 95 98 99 98 93	HLLDQ(+.98)LYLTK	HCD
1	20190327_QE3_nLC5_GF_N3_Trypsin_1.mzML	F1:66031	T(+42.01)WLGSFLYEYSR	F1:45444	12	95	94	12	782.38	2	65.24	66.37	1028200	1562.74	3.5	Acetylation (N-term)	65 71 100 100 100 100 99 99 99 99 99 100	T(+42.01)WLGSFLYEYSR	HCD
1	20190327_QE3_nLC5_GF_N3_Trypsin_1.mzML	F1:46186	LTATN(+.98)LLM(+15.99)GVLK	F1:41059	12	95	95	12	645.872	2	59.19	57.22	6790400	1289.73	2.2	Deamidation (NQ); Oxidation (M)	75 81 99 99 99 99 99 99 95 96 99 100	LTATN(+.98)LLM(+15.99)GVLK	HCD
2	20190327_QE3_nLC5_GF_N3_Trypsin_2.mzML	F2:34553	LKSEVNGMQ(+.98)HDLM(+15.99)QR	F2:8377	15	95	93	15	601.623	3	14.43	14.69	2368600	1801.85	1.9	Deamidation (NQ); Oxidation (M)	98 96 93 95 96 95 92 91 96 90 94 89 86 88 96	LKSEVNGMQ(+.98)HDLM(+15.99)QR	HCD
2	20190327_QE3_nLC5_GF_N3_Trypsin_2.mzML	-	LAC(+57.02)LQVN(+.98)TTM(+15.99)GLR	F2:18703	13	95	92	13	747.38	2	28.45	28.32	0	1492.74	5.6	Carbamidomethylation; Deamidation (NQ); Oxidation (M)	86 80 93 99 98 98 96 95 89 87 89 94 97	LAC(+57.02)LQVN(+.98)TTM(+15.99)GLR	HCD
1	20190327_QE3_nLC5_GF_N3_Trypsin_1.mzML	F1:78153	VALEGM(+15.99)VEELLASHAN(+.98)VNSVN(+.98)Q(+.98)LGK	F1:41568	25	95	93	25	881.11	3	57.12	58.67	442940000	2640.3	4.5	Oxidation (M); Deamidation (NQ)	67 70 86 99 97 98 100 100 100 100 100 100 99 99 100 99 99 70 68 97 99 99 99 99 100	VALEGM(+15.99)VEELLASHAN(+.98)VNSVN(+.98)Q(+.98)LGK	HCD
1	20190327_QE3_nLC5_GF_N3_Trypsin_1.mzML	F1:71785	LESFVLDYLNQSPK	F1:38441	14	95	93	14	826.936	2	55.59	55.9	1374400	1651.85	7.3		54 68 99 99 100 99 99 98 98 96 96 97 99 100	LESFVLDYLNQSPK	HCD
2	20190327_QE3_nLC5_GF_N3_Trypsin_2.mzML	F2:55090	NVGVSFYADKPQ(+.98)VTQEQKK	F2:12211	19	95	95	19	723.043	3	19.71	18.55	37592000	2166.1	4.7	Deamidation (NQ)	74 82 100 100 100 100 99 99 99 99 95 96 96 95 93 96 94 99 100	NVGVSFYADKPQ(+.98)VTQEQKK	HCD
2	20190327_QE3_nLC5_GF_N3_Trypsin_2.mzML	F2:7312	GPGDGGNRDHWK	F2:1466	12	95	94	12	432.536	3	5.11	5.46	78902000	1294.58	3.8		100 99 99 99 92 84 82 82 96 98 100 100	GPGDGGNRDHWK	HCD
2	20190327_QE3_nLC5_GF_N3_Trypsin_2.mzML	F2:3189	QGAQLGAR	F2:1832	8	95	93	8	400.723	2	5.59	5.78	2382900	799.43	2.3		85 95 97 93 95 95 96 90	QGAQLGAR	HCD
2	20190327_QE3_nLC5_GF_N3_Trypsin_2.mzML	F2:72151	YATTATAVSLAQLTNR	F2:24115	16	95	92	16	840.951	2	35.85	35.76	3626000	1679.88	1.3		61 66 99 100 100 100 100 100 99 99 99 97 96 82 85 96	YATTATAVSLAQLTNR	HCD
2	20190327_QE3_nLC5_GF_N3_Trypsin_2.mzML	F2:60694	A(+42.01)N(+.98)TYSM(+15.99)SSTLTLTKN(+.98)EYQ(+.98)R	F2:16940	19	95	93	19	757.012	3	26.07	25.45	10678000	2268.01	1.4	Acetylation (N-term); Deamidation (NQ); Oxidation (M)	66 66 85 100 100 100 100 99 99 99 99 99 99 98 98 94 91 93 97	A(+42.01)N(+.98)TYSM(+15.99)SSTLTLTKN(+.98)EYQ(+.98)R	HCD
2	20190327_QE3_nLC5_GF_N3_Trypsin_2.mzML	F2:58697	AAPGHGQ(+.98)Q(+.98)YPAAGTR	F2:2196	15	95	98	15	742.351	2	6.08	7.09	8137000	1482.69	1.9	Deamidation (NQ)	95 100 100 100 100 100 100 100 100 98 97 95 95 98 100	AAPGHGQ(+.98)Q(+.98)YPAAGTR	HCD
2	20190327_QE3_nLC5_GF_N3_Trypsin_2.mzML	F2:13825	S(+42.01)PFVQ(+.98)VTK	F2:13312	8	95	94	8	474.756	2	21.19	21.85	587280000	947.496	1.2	Acetylation (N-term); Deamidation (NQ)	82 77 99 99 99 98 99 100	S(+42.01)PFVQ(+.98)VTK	HCD
2	20190327_QE3_nLC5_GF_N3_Trypsin_2.mzML	F2:14412	HFQ(+.98)ALANR	F2:3696	8	95	92	8	479.249	2	8.15	8.08	2019700	956.483	0	Deamidation (NQ)	95 98 98 95 93 88 82 88	HFQ(+.98)ALANR	HCD
2	20190327_QE3_nLC5_GF_N3_Trypsin_2.mzML	F2:40348	VNSAAYPAPLEK	F2:10393	12	95	92	12	630.338	2	17.21	17.19	5164200	1258.66	4.8		93 92 99 99 99 99 97 97 60 72 99 100	VNSAAYPAPLEK	HCD
1	20190327_QE3_nLC5_GF_N3_Trypsin_1.mzML	F1:47598	EDQTQ(+.98)YLEER	F1:8827	10	95	97	10	656.291	2	15.16	16.61	4247800	1310.56	4.1	Deamidation (NQ)	92 91 97 99 99 99 99 99 100 100	EDQTQ(+.98)YLEER	HCD
1	20190327_QE3_nLC5_GF_N3_Trypsin_1.mzML	F1:52317	C(+57.02)LYASVLTAQPR	F1:21198	12	95	96	12	689.863	2	31.93	30.4	8579300	1377.71	2.5	Carbamidomethylation	95 97 100 100 99 99 99 98 94 91 91 93	C(+57.02)LYASVLTAQPR	HCD
2	20190327_QE3_nLC5_GF_N3_Trypsin_2.mzML	F2:74401	DAFLGSFLYEYSRR	F2:37681	14	95	94	14	862.43	2	54.34	55.38	11008000	1722.84	5.2		97 95 98 99 98 98 97 96 93 94 82 78 90 99	DAFLGSFLYEYSRR	HCD
2	20190327_QE3_nLC5_GF_N3_Trypsin_2.mzML	F2:73241	TN(+.98)LSGALNELQN(+.98)Q(+.98)AAR	F2:29970	16	95	92	16	851.918	2	43.87	43.94	4295900	1701.82	2.1	Deamidation (NQ)	60 59 78 100 99 100 100 99 99 99 97 97 97 98 99 99	TN(+.98)LSGALNELQN(+.98)Q(+.98)AAR	HCD
1	20190327_QE3_nLC5_GF_N3_Trypsin_1.mzML	F1:49105	M(+15.99)PN(+.98)GSTALLLAAR	F1:25351	13	95	96	13	666.355	2	37.41	35.95	53950000	1330.69	3.5	Oxidation (M); Deamidation (NQ)	81 82 99 99 99 99 99 99 99 99 99 99 100	M(+15.99)PN(+.98)GSTALLLAAR	HCD
1	20190327_QE3_nLC5_GF_N3_Trypsin_1.mzML	-	YMEHQ(+.98)Q(+.98)RPK	F1:1403	9	95	92	9	406.86	3	5.11	5.21	0	1217.55	6.5	Deamidation (NQ)	93 92 98 94 96 88 87 91 97	YMEHQ(+.98)Q(+.98)RPK	HCD
1	20190327_QE3_nLC5_GF_N3_Trypsin_1.mzML	-	NVLMTQLPWLASHEGVNAVDELGK	F1:42529	24	95	94	24	874.446	3	61.19	62.54	0	2620.33	-6.2		65 66 95 98 99 99 99 96 96 97 98 98 95 98 90 94 93 94 96 99 99 99 99 100	NVLMTQLPWLASHEGVNAVDELGK	HCD
2	20190327_QE3_nLC5_GF_N3_Trypsin_2.mzML	F2:56362	ENYGELAN(+.98)C(+57.02)C(+57.02)TK	F2:8087	12	95	92	12	730.298	2	14.08	14.05	3153300	1458.58	3.9	Deamidation (NQ); Carbamidomethylation	60 56 99 99 100 99 99 99 99 98 99 99	ENYGELAN(+.98)C(+57.02)C(+57.02)TK	HCD
2	20190327_QE3_nLC5_GF_N3_Trypsin_2.mzML	F2:66793	QEQLVLQSSGGLSKDN(+.98)LENMVK	F2:25868	22	95	95	22	806.746	3	38.3	39.65	32260000	2417.21	1.8	Deamidation (NQ)	62 75 98 99 100 100 99 99 99 98 92 94 99 97 99 99 99 99 98 97 99 100	QEQLVLQSSGGLSKDN(+.98)LENMVK	HCD
2	20190327_QE3_nLC5_GF_N3_Trypsin_2.mzML	F2:16937	LMKN(+.98)LLEK	F2:8436	8	95	98	8	495.29	2	14.53	16.24	14816000	988.563	2.6	Deamidation (NQ)	98 98 99 97 97 98 100 100	LMKN(+.98)LLEK	HCD
2	20190327_QE3_nLC5_GF_N3_Trypsin_2.mzML	F2:63622	NGANKN(+.98)MEN(+.98)SKEQ(+.98)TPLFLAAR	F2:17064	21	95	93	21	779.378	3	26.23	26.56	53597000	2335.11	-0.1	Deamidation (NQ)	69 63 77 96 98 98 86 85 87 99 99 100 100 100 99 99 99 99 98 100 100	NGANKN(+.98)MEN(+.98)SKEQ(+.98)TPLFLAAR	HCD
2	20190327_QE3_nLC5_GF_N3_Trypsin_2.mzML	-	LAC(+57.02)LQVN(+.98)TTM(+15.99)VAR	F2:17169	13	95	92	13	747.372	2	26.36	26.13	0	1492.74	-5.9	Carbamidomethylation; Deamidation (NQ); Oxidation (M)	70 67 99 99 99 99 98 97 96 94 93 96 98	LAC(+57.02)LQVN(+.98)TTM(+15.99)VAR	HCD
1	20190327_QE3_nLC5_GF_N3_Trypsin_1.mzML	F1:83208	Y(+42.01)(+79.97)LN(+.98)SKQ(+.98)Q(+.98)TPLFLAAR	F1:28948	15	95	93	15	937.954	2	42.52	43.02	2809500	1873.89	3.7	Acetylation (N-term); Phosphorylation (STY); Deamidation (NQ)	60 70 99 99 99 100 100 99 92 91 96 98 99 100 100	Y(+42.01)(+79.97)LN(+.98)SKQ(+.98)Q(+.98)TPLFLAAR	HCD
2	20190327_QE3_nLC5_GF_N3_Trypsin_2.mzML	F2:68313	FSYPQ(+.98)Q(+.98)VSSM(+15.99)VLTK	F2:26115	14	95	92	14	816.897	2	38.29	38.61	56790000	1631.78	2.3	Deamidation (NQ); Oxidation (M)	56 63 99 99 99 99 99 99 95 93 96 99 98 95	FSYPQ(+.98)Q(+.98)VSSM(+15.99)VLTK	HCD
2	20190327_QE3_nLC5_GF_N3_Trypsin_2.mzML	F2:31039	HVPYTFNGTK	F2:6008	10	95	92	10	582.297	2	11.24	11.19	2020900	1162.58	1.6		97 98 98 97 96 95 84 80 85 92	HVPYTFNGTK	HCD
1	20190327_QE3_nLC5_GF_N3_Trypsin_1.mzML	-	S(+42.01)PNTFTTYSN(+.98)NQPGVLLQVYEGQ(+.98)R	F1:39396	24	95	92	24	1379.15	2	56.86	57.3	0	2756.29	-0.7	Acetylation (N-term); Deamidation (NQ)	65 56 71 85 94 97 100 99 99 97 96 96 97 97 99 100 100 98 99 98 99 92 96 99	S(+42.01)PNTFTTYSN(+.98)NQPGVLLQVYEGQ(+.98)R	HCD
2	20190327_QE3_nLC5_GF_N3_Trypsin_2.mzML	F2:93728	EGSLM(+15.99)GEVVTDLNN(+.98)SEC(+57.02)PEAK	F2:22641	21	95	93	21	1148.5	2	33.91	33.15	1333000000	2294.99	1.5	Oxidation (M); Deamidation (NQ); Carbamidomethylation	69 54 76 89 97 97 99 100 100 100 100 99 98 98 97 99 99 97 99 100 100	EGSLM(+15.99)GEVVTDLNN(+.98)SEC(+57.02)PEAK	HCD
1	20190327_QE3_nLC5_GF_N3_Trypsin_1.mzML	F1:34337	VGVDYEGNC(+57.02)R	F1:5401	10	95	94	10	584.757	2	10.48	11.05	751390	1167.5	2	Carbamidomethylation	97 98 99 100 99 99 94 85 86 90	VGVDYEGNC(+57.02)R	HCD
2	20190327_QE3_nLC5_GF_N3_Trypsin_2.mzML	F2:22741	TLLN(+.98)LDNTR	F2:16376	9	95	92	9	530.785	2	25.35	25.1	7784100	1059.56	0.6	Deamidation (NQ)	96 96 99 97 96 95 81 79 94	TLLN(+.98)LDNTR	HCD
2	20190327_QE3_nLC5_GF_N3_Trypsin_2.mzML	-	EGSLMGEVVTDLNN(+.98)SQ(+.98)NMN(+.98)PK	F2:38463	21	95	92	21	1140.51	2	55.5	55.49	0	2278.99	3.4	Deamidation (NQ)	63 45 60 83 96 100 100 100 100 100 100 99 99 99 99 99 98 97 99 100 100	EGSLMGEVVTDLNN(+.98)SQ(+.98)NMN(+.98)PK	HCD
2	20190327_QE3_nLC5_GF_N3_Trypsin_2.mzML	F2:29406	FSPAGPVLSLR	F2:23051	11	95	95	11	572.331	2	34.43	35.57	13708000	1142.64	2.2		96 96 98 99 98 95 95 94 88 91 96	FSPAGPVLSLR	HCD
2	20190327_QE3_nLC5_GF_N3_Trypsin_2.mzML	F2:51066	GNNTYLEWYLLKPGQSPK	F2:30730	18	95	93	18	703.367	3	44.98	44.49	2879700000	2107.07	2.5		85 54 75 98 100 99 100 100 100 100 100 99 92 86 89 97 99 100	GNNTYLEWYLLKPGQSPK	HCD
2	20190327_QE3_nLC5_GF_N3_Trypsin_2.mzML	F2:20538	LVFSNVNLK	F2:20443	9	95	94	9	517.307	2	30.82	29.83	1653400	1032.6	2.8		97 98 98 97 90 90 88 95 100	LVFSNVNLK	HCD
2	20190327_QE3_nLC5_GF_N3_Trypsin_2.mzML	F2:68311	FSYPEEVSSM(+15.99)VLTK	F2:25744	14	95	92	14	816.896	2	37.73	37.98	57241000	1631.78	1.9	Oxidation (M)	60 67 99 98 99 99 98 99 95 94 95 98 97 94	FSYPEEVSSM(+15.99)VLTK	HCD
2	20190327_QE3_nLC5_GF_N3_Trypsin_2.mzML	F2:3659	FTVAELK	F2:13812	7	95	96	7	404.235	2	21.82	23.33	4263200	806.454	1.4		96 96 97 95 98 97 92	FTVAELK	HCD
2	20190327_QE3_nLC5_GF_N3_Trypsin_2.mzML	F2:24122	LVN(+.98)N(+.98)WANN(+.98)GWGLKK	F2:22710	14	95	93	14	539.608	3	33.9	34.23	2857200	1615.8	2.1	Deamidation (NQ)	94 95 99 99 99 99 97 97 90 90 71 84 97 90	LVN(+.98)N(+.98)WANN(+.98)GWGLKK	HCD
2	20190327_QE3_nLC5_GF_N3_Trypsin_2.mzML	F2:20187	LFPDTPLALN(+.98)ANKK	F2:23035	14	95	92	14	514.957	3	34.58	34.48	16335000	1541.85	1.7	Deamidation (NQ)	75 71 95 99 99 99 99 99 97 95 87 87 93 98	LFPDTPLALN(+.98)ANKK	HCD
2	20190327_QE3_nLC5_GF_N3_Trypsin_2.mzML	F2:59242	FAQ(+.98)LQ(+.98)TLLGDLN(+.98)R	F2:40872	13	95	95	13	746.388	2	58.81	60.62	1176800	1490.76	0.4	Deamidation (NQ)	96 96 99 100 99 99 99 99 96 97 86 84 92	FAQ(+.98)LQ(+.98)TLLGDLN(+.98)R	HCD
2	20190327_QE3_nLC5_GF_N3_Trypsin_2.mzML	F2:17871	FLLQNVLR	F2:28554	8	95	94	8	501.812	2	41.89	42.89	1259800	1001.6	6.4		96 99 99 94 87 90 93 97	FLLQNVLR	HCD
2	20190327_QE3_nLC5_GF_N3_Trypsin_2.mzML	F2:94223	HSN(+.98)KDM(+15.99)QN(+.98)SKQ(+.98)Q(+.98)TPLFLAAR	F2:14209	20	95	92	20	1167.55	2	22.34	22.16	4578300	2333.1	-0.2	Deamidation (NQ); Oxidation (M)	40 60 72 97 99 98 96 99 99 99 99 100 100 97 98 98 99 99 100 100	HSN(+.98)KDM(+15.99)QN(+.98)SKQ(+.98)Q(+.98)TPLFLAAR	HCD
2	20190327_QE3_nLC5_GF_N3_Trypsin_2.mzML	F2:73915	DALSSVQQ(+.98)SQVAQQAR	F2:13153	16	95	92	16	858.932	2	20.94	20.77	4584700	1715.84	2.8	Deamidation (NQ)	65 54 79 100 100 100 99 99 99 98 98 98 98 97 98 97	DALSSVQQ(+.98)SQVAQQAR	HCD
1	20190327_QE3_nLC5_GF_N3_Trypsin_1.mzML	F1:8298	VLQLMLR	F1:22700	7	95	97	7	436.774	2	34.07	35.95	7181300	871.531	1.5		96 97 96 97 95 99 99	VLQLMLR	HCD
1	20190327_QE3_nLC5_GF_N3_Trypsin_1.mzML	F1:46441	VAPAQPSEEGGPR	F1:2854	13	95	95	13	647.824	2	7.17	7.68	287370000	1293.63	1		97 97 99 99 98 97 95 97 98 92 91 89 94	VAPAQPSEEGGPR	HCD
2	20190327_QE3_nLC5_GF_N3_Trypsin_2.mzML	F2:29880	NADLC(+57.02)LASGTK	F2:7288	11	95	96	11	575.283	2	13.08	14.17	26955000	1148.55	1.8	Carbamidomethylation	87 98 100 99 99 98 98 98 97 97 92	NADLC(+57.02)LASGTK	HCD
1	20190327_QE3_nLC5_GF_N3_Trypsin_1.mzML	F1:29042	LTQLLSYLR	F1:29343	9	95	98	9	553.834	2	43.08	45.54	1842200	1105.65	3.6		95 97 98 99 99 98 98 99 99	LTQLLSYLR	HCD
2	20190327_QE3_nLC5_GF_N3_Trypsin_2.mzML	F2:43317	QQTQPGFLLLR	F2:26682	11	95	92	11	650.871	2	39.33	39.43	1281900	1299.73	-1.4		88 89 95 94 93 89 92 97 97 91 90	QQTQPGFLLLR	HCD
2	20190327_QE3_nLC5_GF_N3_Trypsin_2.mzML	-	QVSYKGETK	F2:2206	9	95	92	9	520.275	2	6.09	6.02	0	1038.53	1.9		82 86 96 95 94 87 94 97 100	QVSYKGETK	HCD
2	20190327_QE3_nLC5_GF_N3_Trypsin_2.mzML	F2:49266	YNLLGTNTLMDK	F2:24331	12	95	95	12	691.855	2	36.2	37.42	5078600	1381.69	3.1		95 95 99 99 95 90 88 91 96 95 99 100	YNLLGTNTLMDK	HCD
1	20190327_QE3_nLC5_GF_N3_Trypsin_1.mzML	F1:3463	RLNFVR	F1:5785	6	95	92	6	402.745	2	11	11.05	1346500	803.477	-0.9		90 89 86 91 98 99	RLNFVR	HCD
1	20190327_QE3_nLC5_GF_N3_Trypsin_1.mzML	F1:70279	EGSLM(+15.99)GEVVTN(+.98)LNN(+.98)SQ(+.98)C(+57.02)PEAKR	F1:17595	22	95	94	22	818.04	3	27.05	27.71	17391000	2451.09	3.6	Oxidation (M); Deamidation (NQ); Carbamidomethylation	75 60 78 93 100 97 98 100 100 100 99 99 99 99 99 99 99 91 95 94 97 99	EGSLM(+15.99)GEVVTN(+.98)LNN(+.98)SQ(+.98)C(+57.02)PEAKR	HCD
2	20190327_QE3_nLC5_GF_N3_Trypsin_2.mzML	F2:93476	EGSLMGEVVTN(+.98)LNN(+.98)SEC(+57.02)PEAK	F2:31004	21	95	94	21	1140.51	2	45.31	46.23	32619000	2278.99	3.6	Deamidation (NQ); Carbamidomethylation	74 57 74 89 98 100 100 100 100 100 99 99 99 99 99 99 99 96 99 100 100	EGSLMGEVVTN(+.98)LNN(+.98)SEC(+57.02)PEAK	HCD
2	20190327_QE3_nLC5_GF_N3_Trypsin_2.mzML	F2:9457	LGN(+.98)LFDGR	F2:16269	8	95	93	8	446.73	2	25.15	24.67	1549900	891.445	0.9	Deamidation (NQ)	88 92 96 95 95 98 94 88	LGN(+.98)LFDGR	HCD
2	20190327_QE3_nLC5_GF_N3_Trypsin_2.mzML	F2:77554	D(+42.01)VLM(+15.99)TQLPLSLPVSLGN(+.98)QASLSC(+57.02)R	F2:43709	24	95	92	24	886.79	3	62.81	62.83	24269000	2657.34	2.9	Acetylation (N-term); Oxidation (M); Deamidation (NQ); Carbamidomethylation	66 72 92 92 85 75 82 86 86 92 96 99 100 100 99 99 99 99 99 98 99 99 100 99	D(+42.01)VLM(+15.99)TQLPLSLPVSLGN(+.98)QASLSC(+57.02)R	HCD
2	20190327_QE3_nLC5_GF_N3_Trypsin_2.mzML	F2:88826	Q(+42.01)AQPLM(+15.99)DTDGSYFVYSK	F2:23136	17	95	92	17	1004.46	2	34.58	34.15	76409000	2006.89	1.4	Acetylation (N-term); Oxidation (M)	56 57 71 98 99 100 100 100 100 99 99 99 99 100 100 100 100	Q(+42.01)AQPLM(+15.99)DTDGSYFVYSK	HCD
2	20190327_QE3_nLC5_GF_N3_Trypsin_2.mzML	F2:5240	LTATLWK	F2:14321	7	95	96	7	416.75	2	22.49	24.29	1596400	831.485	-0.3		97 98 98 97 97 95 95	LTATLWK	HCD
2	20190327_QE3_nLC5_GF_N3_Trypsin_2.mzML	F2:18494	MFEELGQR	F2:12681	8	95	92	8	505.244	2	20.35	20.58	8287300	1008.47	3.1		91 98 99 99 97 87 82 89	MFEELGQR	HCD
1	20190327_QE3_nLC5_GF_N3_Trypsin_1.mzML	F1:71663	N(+42.01)SVAMNPTNTVFN(+.98)AK	F1:20044	15	95	92	15	825.894	2	30.38	30.25	4410100	1649.77	0.8	Acetylation (N-term); Deamidation (NQ)	48 55 99 100 100 99 98 97 98 98 98 99 99 100 100	N(+42.01)SVAMNPTNTVFN(+.98)AK	HCD
1	20190327_QE3_nLC5_GF_N3_Trypsin_1.mzML	F1:92500	G(+42.01)SSLMGQ(+.98)VVTDLNN(+.98)SEC(+57.02)PEAK	F1:36339	21	95	93	21	1140.51	2	50.72	52.29	3123400000	2278.99	2	Acetylation (N-term); Deamidation (NQ); Carbamidomethylation	54 59 77 92 99 99 99 100 100 99 99 98 97 98 98 99 99 95 98 99 100	G(+42.01)SSLMGQ(+.98)VVTDLNN(+.98)SEC(+57.02)PEAK	HCD
2	20190327_QE3_nLC5_GF_N3_Trypsin_2.mzML	F2:16850	VSGHVLTDLVEGKK	F2:12992	14	95	96	14	494.617	3	20.7	19.32	5281700	1480.83	2.2		95 91 91 86 99 99 97 98 99 98 98 94 98 100	VSGHVLTDLVEGKK	HCD
2	20190327_QE3_nLC5_GF_N3_Trypsin_2.mzML	F2:7502	LQKEQEKLQR	F2:1410	10	95	95	10	433.919	3	5.03	4.54	16023000	1298.73	3.6		85 92 98 99 95 97 96 95 95 98	LQKEQEKLQR	HCD
1	20190327_QE3_nLC5_GF_N3_Trypsin_1.mzML	F1:53461	M(+15.99)TPEYAVSVLLR	F1:30175	12	95	92	12	697.874	2	44.3	44.25	3264100	1393.73	4.3	Oxidation (M)	68 72 99 99 99 98 98 95 93 95 95 96	M(+15.99)TPEYAVSVLLR	HCD
1	20190327_QE3_nLC5_GF_N3_Trypsin_1.mzML	F1:1614	DTTLPTK	F1:3598	7	95	94	7	388.214	2	8.08	7.64	2359400	774.412	1.2		89 93 98 98 96 96 90	DTTLPTK	HCD
2	20190327_QE3_nLC5_GF_N3_Trypsin_2.mzML	-	HLC(+57.02)FGR	F2:3863	6	95	93	6	395.195	2	8.33	8.59	0	788.375	-0.1	Carbamidomethylation	93 96 96 91 89 96	HLC(+57.02)FGR	HCD
1	20190327_QE3_nLC5_GF_N3_Trypsin_1.mzML	F1:68995	FSYPEEVSSMVLTK	F1:32860	14	95	92	14	808.902	2	47.68	47.77	408350000	1615.78	5.2		59 65 96 99 99 99 99 99 95 90 98 99 99 95	FSYPEEVSSMVLTK	HCD
2	20190327_QE3_nLC5_GF_N3_Trypsin_2.mzML	-	LNMATLR	F2:10773	7	95	95	7	409.732	2	17.68	18.73	0	817.448	1		93 94 96 97 95 96 97	LNMATLR	HCD
2	20190327_QE3_nLC5_GF_N3_Trypsin_2.mzML	-	ALVQ(+.98)GMVQELLASHAN(+.98)VNAVN(+.98)ELGK	F2:44432	25	95	98	25	870.12	3	63.76	67.07	0	2607.32	6.8	Deamidation (NQ)	78 82 100 100 100 100 100 100 100 100 100 100 100 100 100 100 100 100 100 100 100 100 100 100 100	ALVQ(+.98)GMVQELLASHAN(+.98)VNAVN(+.98)ELGK	HCD
2	20190327_QE3_nLC5_GF_N3_Trypsin_2.mzML	F2:21258	LLLN(+.98)DLANR	F2:22051	9	95	93	9	521.799	2	33.1	32.41	6522500	1041.58	2	Deamidation (NQ)	89 99 99 98 98 96 89 82 88	LLLN(+.98)DLANR	HCD
1	20190327_QE3_nLC5_GF_N3_Trypsin_1.mzML	F1:15389	LVEQVPDR	F1:6039	8	95	93	8	478.265	2	11.4	11.67	2767800	954.513	2.3		95 96 98 93 93 82 92 97	LVEQVPDR	HCD
2	20190327_QE3_nLC5_GF_N3_Trypsin_2.mzML	F2:85200	QNGVLNSSMTDQN(+.98)SKN(+.98)STYSMSSTLTLTKN(+.98)Q(+.98)Q(+.98)YR	F2:27403	34	95	96	34	958.687	4	40.32	38.48	31521000	3830.71	2.4	Deamidation (NQ)	80 84 92 97 100 100 99 85 68 98 98 99 99 99 99 99 94 94 99 99 98 99 99 100 100 100 100 100 99 99 100 100 99 97	QNGVLNSSMTDQN(+.98)SKN(+.98)STYSMSSTLTLTKN(+.98)Q(+.98)Q(+.98)YR	HCD
2	20190327_QE3_nLC5_GF_N3_Trypsin_2.mzML	F2:92536	S(+42.01)GSLMGEVVTDLNDSESPEAK	F2:34385	21	95	93	21	1104.01	2	49.95	50.61	10781000	2205.99	0.9	Acetylation (N-term)	60 57 75 90 100 100 100 100 100 100 99 99 98 99 98 99 99 95 98 99 100	S(+42.01)GSLMGEVVTDLNDSESPEAK	HCD
2	20190327_QE3_nLC5_GF_N3_Trypsin_2.mzML	F2:29829	TTYTLHWVK	F2:13379	9	95	99	9	574.81	2	21.23	24	7768700	1147.6	2.2		99 97 99 99 99 99 99 100 100	TTYTLHWVK	HCD
2	20190327_QE3_nLC5_GF_N3_Trypsin_2.mzML	F2:88426	VTQN(+.98)ELKEVFQ(+.98)DAAELR	F2:36522	17	95	93	17	996.506	2	52.89	53.83	3708900	1990.98	6.8	Deamidation (NQ)	96 75 66 96 100 100 100 100 99 98 98 98 90 88 94 97 99	VTQN(+.98)ELKEVFQ(+.98)DAAELR	HCD
2	20190327_QE3_nLC5_GF_N3_Trypsin_2.mzML	F2:44091	EYGFQNALLVR	F2:26404	11	95	92	11	655.351	2	39.03	39.26	15070000	1308.68	3.9		69 65 99 99 97 97 99 99 99 98 98	EYGFQNALLVR	HCD
1	20190327_QE3_nLC5_GF_N3_Trypsin_1.mzML	F1:78153	LAVEGM(+15.99)VEELLASHAN(+.98)VSNVN(+.98)Q(+.98)LGK	F1:40609	25	95	94	25	881.11	3	57.12	56.71	442940000	2640.3	4.5	Oxidation (M); Deamidation (NQ)	79 79 100 100 100 100 100 100 100 100 100 100 100 99 99 99 99 62 62 96 98 99 99 99 100	LAVEGM(+15.99)VEELLASHAN(+.98)VSNVN(+.98)Q(+.98)LGK	HCD
2	20190327_QE3_nLC5_GF_N3_Trypsin_2.mzML	F2:26545	TLAQN(+.98)YGVLK	F2:15647	10	95	95	10	554.306	2	24.34	25.74	3271900	1106.6	0.7	Deamidation (NQ)	97 96 95 91 95 95 94 96 99 100	TLAQN(+.98)YGVLK	HCD
2	20190327_QE3_nLC5_GF_N3_Trypsin_2.mzML	F2:30756	EPVGQN(+.98)ALGM(+15.99)K	F2:7324	11	95	98	11	580.785	2	11.97	11.46	40712000	1159.55	0.9	Deamidation (NQ); Oxidation (M)	98 99 99 98 97 98 98 98 96 98 99	EPVGQN(+.98)ALGM(+15.99)K	HCD
1	20190327_QE3_nLC5_GF_N3_Trypsin_1.mzML	F1:11713	SSQSLVHR	F1:1577	8	95	98	8	457.247	2	5.36	4.24	470910000	912.478	1.3		99 99 98 98 99 99 98 93	SSQSLVHR	HCD
1	20190327_QE3_nLC5_GF_N3_Trypsin_1.mzML	F1:12684	LFEPPPPK	F1:9110	8	95	95	8	462.765	2	15.64	16.61	6467000	923.512	3.5		92 96 99 99 98 98 95 90	LFEPPPPK	HCD
1	20190327_QE3_nLC5_GF_N3_Trypsin_1.mzML	F1:16009	SSELVSAGGR	F1:3305	10	95	94	10	481.75	2	7.67	8.12	2665600	961.483	3		97 95 100 100 99 97 92 88 88 90	SSELVSAGGR	HCD
1	20190327_QE3_nLC5_GF_N3_Trypsin_1.mzML	F1:84436	QDGVLNSWTDQN(+.98)SKN(+.98)TSYSMSSTLTLTKN(+.98)EYQ(+.98)R	F1:31523	33	95	96	33	950.937	4	45.11	44	415040000	3799.7	4.3	Deamidation (NQ)	78 87 88 95 100 100 100 100 100 99 99 99 98 98 98 85 85 99 99 99 99 99 99 100 100 100 100 100 100 100 97 98 98	QDGVLNSWTDQN(+.98)SKN(+.98)TSYSMSSTLTLTKN(+.98)EYQ(+.98)R	HCD
1	20190327_QE3_nLC5_GF_N3_Trypsin_1.mzML	F1:49928	FDDC(+57.02)TN(+.98)QLATR	F1:9405	11	95	97	11	671.295	2	15.9	17.5	621320	1340.57	7	Carbamidomethylation; Deamidation (NQ)	93 99 100 99 98 98 97 98 97 98 96	FDDC(+57.02)TN(+.98)QLATR	HCD
2	20190327_QE3_nLC5_GF_N3_Trypsin_2.mzML	F2:10376	LLC(+57.02)VATVK	F2:11059	8	95	95	8	452.271	2	18.15	19.04	3544100	902.526	2.1	Carbamidomethylation	98 99 98 97 96 94 91 89	LLC(+57.02)VATVK	HCD
1	20190327_QE3_nLC5_GF_N3_Trypsin_1.mzML	F1:8039	VFFDTNK	F1:11589	7	95	95	7	435.722	2	18.95	17.79	6545900	869.428	1.9		96 98 99 99 97 92 89	VFFDTNK	HCD
2	20190327_QE3_nLC5_GF_N3_Trypsin_2.mzML	F2:3665	TSLLVFK	F2:20218	7	95	97	7	404.253	2	30.65	32.89	51077000	806.49	1.3		97 98 99 99 99 99 92	TSLLVFK	HCD
2	20190327_QE3_nLC5_GF_N3_Trypsin_2.mzML	F2:12790	LFTLTALR	F2:28007	8	95	93	8	467.791	2	41.16	41.67	6865600	933.565	2.1		96 96 98 97 90 87 86 93	LFTLTALR	HCD
2	20190327_QE3_nLC5_GF_N3_Trypsin_2.mzML	F2:56726	K(+42.01)LTELN(+.98)GC(+57.02)LSTGK	F2:19627	13	95	97	13	732.375	2	29.83	27.73	17796000	1462.73	0.7	Acetylation (N-term); Deamidation (NQ); Carbamidomethylation	91 96 99 100 100 99 98 98 99 98 97 95 93	K(+42.01)LTELN(+.98)GC(+57.02)LSTGK	HCD
2	20190327_QE3_nLC5_GF_N3_Trypsin_2.mzML	F2:56669	VVPGQFDDAN(+.98)SSN(+.98)SENRDLK	F2:10045	20	95	98	20	732.003	3	16.75	18.61	11807000	2192.98	1.8	Deamidation (NQ)	86 100 100 100 99 99 100 100 100 100 100 100 99 96 97 94 94 98 100 100	VVPGQFDDAN(+.98)SSN(+.98)SENRDLK	HCD
2	20190327_QE3_nLC5_GF_N3_Trypsin_2.mzML	F2:42048	LPEASQSPLVLK	F2:19001	12	95	98	12	641.375	2	28.89	31.29	8834300	1280.73	0.8		100 99 100 100 99 98 99 96 97 99 99 96	LPEASQSPLVLK	HCD
2	20190327_QE3_nLC5_GF_N3_Trypsin_2.mzML	F2:63212	LTVPGNFQGHSQQC(+57.02)LTC(+57.02)SYK	F2:17613	20	95	93	20	775.7	3	26.97	27.44	3263900	2324.07	5.1	Carbamidomethylation	77 80 98 97 94 92 90 90 95 92 96 92 92 97 97 95 94 96 98 99	LTVPGNFQGHSQQC(+57.02)LTC(+57.02)SYK	HCD
2	20190327_QE3_nLC5_GF_N3_Trypsin_2.mzML	F2:30527	MQDSKEETPLFLAAR	F2:19438	15	95	92	15	579.295	3	29.48	29.24	22253000	1734.86	2		44 62 98 94 94 100 100 99 99 100 99 99 100 100 100	MQDSKEETPLFLAAR	HCD
2	20190327_QE3_nLC5_GF_N3_Trypsin_2.mzML	F2:19647	LLLDHLADRQ(+.98)LN(+.98)THLN(+.98)R	F2:25320	17	95	92	17	512.026	4	37.56	37.89	71524000	2044.07	2.8	Deamidation (NQ)	90 99 99 97 90 97 88 91 87 88 95 91 92 88 94 95 97	LLLDHLADRQ(+.98)LN(+.98)THLN(+.98)R	HCD
2	20190327_QE3_nLC5_GF_N3_Trypsin_2.mzML	F2:44718	DENKVDGMGGAPK	F2:2949	13	95	98	13	659.31	2	7.12	8.11	16791000	1316.6	2.5		97 98 98 100 100 100 98 94 95 97 100 100 97	DENKVDGMGGAPK	HCD
2	20190327_QE3_nLC5_GF_N3_Trypsin_2.mzML	F2:53805	A(+42.01)ALLPTSLFLTNK	F2:40000	13	95	93	13	715.92	2	57.62	58.55	1756000	1429.82	5.8	Acetylation (N-term)	79 82 98 100 98 97 91 93 97 96 92 95 100	A(+42.01)ALLPTSLFLTNK	HCD
1	20190327_QE3_nLC5_GF_N3_Trypsin_1.mzML	F1:33633	EPVGEDALGM(+15.99)K	F1:7107	11	95	95	11	581.277	2	12.77	13.78	152910000	1160.54	1.7	Oxidation (M)	90 79 99 98 99 99 97 97 95 99 100	EPVGEDALGM(+15.99)K	HCD
2	20190327_QE3_nLC5_GF_N3_Trypsin_2.mzML	F2:41951	YLYSSEN(+.98)YLK	F2:16885	10	95	96	10	640.808	2	25.97	27.66	3176600	1279.6	3.3	Deamidation (NQ)	98 98 99 98 93 95 96 96 96 93	YLYSSEN(+.98)YLK	HCD
2	20190327_QE3_nLC5_GF_N3_Trypsin_2.mzML	F2:1758	FAGVDLR	F2:13012	7	95	92	7	389.217	2	20.71	21.08	2804200	776.418	2.7		94 93 91 90 94 93 94	FAGVDLR	HCD
1	20190327_QE3_nLC5_GF_N3_Trypsin_1.mzML	F1:77050	WLSDPVEELLASHADVNAVDELGK	F1:49656	24	95	92	24	869.774	3	71.09	71.22	108030	2606.29	5.6		50 55 59 73 93 90 95 100 100 100 100 100 100 100 100 100 99 99 100 100 100 100 100 100	WLSDPVEELLASHADVNAVDELGK	HCD
2	20190327_QE3_nLC5_GF_N3_Trypsin_2.mzML	F2:8211	M(+42.01)VQQ(+.98)AQ(+.98)K	F2:5350	7	95	93	7	438.708	2	10.4	10.07	1598800	875.406	-4	Acetylation (N-term); Deamidation (NQ)	89 92 91 91 93 97 99	M(+42.01)VQQ(+.98)AQ(+.98)K	HCD
2	20190327_QE3_nLC5_GF_N3_Trypsin_2.mzML	F2:20970	YESLTDPSK	F2:4968	9	95	95	9	520.252	2	9.84	10.54	13075000	1038.49	2.6		94 96 95 95 96 98 97 96 92	YESLTDPSK	HCD
1	20190327_QE3_nLC5_GF_N3_Trypsin_1.mzML	F1:86517	SNWEAGNTFTC(+57.02)SVLHQ(+.98)GLHNHHTEK	F1:17887	25	95	96	25	969.11	3	28.04	25.7	290730000	2904.3	2.4	Carbamidomethylation; Deamidation (NQ)	80 82 100 100 100 100 100 100 100 99 99 97 97 99 98 98 85 89 97 99 99 98 98 100 100	SNWEAGNTFTC(+57.02)SVLHQ(+.98)GLHNHHTEK	HCD
2	20190327_QE3_nLC5_GF_N3_Trypsin_2.mzML	F2:59579	KANLLNKEPVNQK	F2:2816	13	95	96	13	748.434	2	6.94	6.2	3002400	1494.85	1.8		92 91 96 99 99 98 98 96 92 97 94 97 100	KANLLNKEPVNQK	HCD
2	20190327_QE3_nLC5_GF_N3_Trypsin_2.mzML	F2:94030	HN(+.98)SKDMQN(+.98)SKQ(+.98)Q(+.98)TPLFLAAR	F2:16941	20	95	93	20	1159.56	2	26.06	25.54	7394800	2317.1	-1.9	Deamidation (NQ)	40 61 75 99 100 100 99 100 100 100 100 100 100 97 98 99 99 100 100 100	HN(+.98)SKDMQN(+.98)SKQ(+.98)Q(+.98)TPLFLAAR	HCD
2	20190327_QE3_nLC5_GF_N3_Trypsin_2.mzML	F2:29654	HFTEDLQTR	F2:4263	9	95	96	9	573.782	2	8.89	9.69	6598700	1145.55	2.7		98 99 99 99 99 97 90 92 98	HFTEDLQTR	HCD
1	20190327_QE3_nLC5_GF_N3_Trypsin_1.mzML	F1:51456	LLLN(+.98)HLAN(+.98)RQ(+.98)LTN(+.98)HN(+.98)LR	F1:25739	17	95	93	17	682.366	3	38.17	38.92	21987000	2044.07	2.5	Deamidation (NQ)	94 100 99 99 99 99 96 93 89 88 93 92 92 82 88 92 98	LLLN(+.98)HLAN(+.98)RQ(+.98)LTN(+.98)HN(+.98)LR	HCD
2	20190327_QE3_nLC5_GF_N3_Trypsin_2.mzML	F2:37823	LKYENEVALR	F2:9026	10	95	93	10	617.843	2	15.34	15.86	5935700	1233.67	0.3		96 97 98 98 86 92 90 93 95 92	LKYENEVALR	HCD
2	20190327_QE3_nLC5_GF_N3_Trypsin_2.mzML	F2:17828	LLDEN(+.98)ELR	F2:11556	8	95	96	8	501.761	2	18.8	20.12	2735800	1001.5	3.7	Deamidation (NQ)	98 98 98 96 93 96 95 94	LLDEN(+.98)ELR	HCD
1	20190327_QE3_nLC5_GF_N3_Trypsin_1.mzML	-	KST(+79.97)KNMQDSKQ(+.98)Q(+.98)TPLFLAAR	F1:21151	20	95	92	20	792.048	3	31.87	31.94	0	2373.14	-6.9	Phosphorylation (STY); Deamidation (NQ)	60 59 62 92 89 91 95 99 100 100 100 100 100 99 99 99 100 99 100 100	KST(+79.97)KNMQDSKQ(+.98)Q(+.98)TPLFLAAR	HCD
2	20190327_QE3_nLC5_GF_N3_Trypsin_2.mzML	F2:54176	YAGPGLEPTGNMVK	F2:15162	14	95	92	14	717.361	2	23.66	23.79	3810600	1432.7	4.2		67 74 99 99 99 99 100 98 95 82 89 90 99 100	YAGPGLEPTGNMVK	HCD
2	20190327_QE3_nLC5_GF_N3_Trypsin_2.mzML	F2:25780	YMTDGMLLR	F2:20575	9	95	96	9	550.269	2	31.09	32.69	16909000	1098.52	2.3		97 96 99 99 91 85 97 99 99	YMTDGMLLR	HCD
2	20190327_QE3_nLC5_GF_N3_Trypsin_2.mzML	F2:29824	LVSGSN(+.98)N(+.98)NTLK	F2:3243	11	95	97	11	574.794	2	7.52	8.43	14037000	1147.57	1.4	Deamidation (NQ)	98 99 100 99 96 95 97 94 95 99 100	LVSGSN(+.98)N(+.98)NTLK	HCD
2	20190327_QE3_nLC5_GF_N3_Trypsin_2.mzML	-	N(+.98)AFLGSFLYEYSR	F2:47521	13	95	91	13	784.377	2	68.04	68.06	0	1566.74	2.9	Deamidation (NQ)	59 61 96 100 99 99 98 98 97 98 93 97 100	N(+.98)AFLGSFLYEYSR	HCD
1	20190327_QE3_nLC5_GF_N3_Trypsin_1.mzML	F1:65767	NGANKDMEDSKEQ(+.98)TPLFLAAR	F1:17735	21	95	93	21	779.379	3	27.2	26.87	59091000	2335.11	1.1	Deamidation (NQ)	71 63 76 97 99 99 68 88 96 100 100 100 100 100 99 99 99 99 99 100 100	NGANKDMEDSKEQ(+.98)TPLFLAAR	HCD
1	20190327_QE3_nLC5_GF_N3_Trypsin_1.mzML	-	E(+42.01)YTLALLKN(+.98)QNKDTVTAEVNNVAAAWSFR	F1:41614	29	95	94	29	1103.89	3	59.92	61.37	0	3308.67	-1.8	Acetylation (N-term); Deamidation (NQ)	67 69 98 99 99 100 100 99 99 94 92 96 98 71 69 94 95 99 99 99 99 99 99 100 100 99 95 98 100	E(+42.01)YTLALLKN(+.98)QNKDTVTAEVNNVAAAWSFR	HCD
1	20190327_QE3_nLC5_GF_N3_Trypsin_1.mzML	-	MPN(+.98)GSTALLALAR	F1:32160	13	95	92	13	658.357	2	46.89	47.16	0	1314.7	2.7	Deamidation (NQ)	94 96 100 99 99 99 99 100 99 60 60 98 100	MPN(+.98)GSTALLALAR	HCD
2	20190327_QE3_nLC5_GF_N3_Trypsin_2.mzML	F2:77568	Q(+42.01)GYSFTTYTLHWVK	F2:30451	14	95	92	14	886.939	2	44.51	44.19	5816400	1771.86	3.8	Acetylation (N-term)	55 59 83 100 100 100 100 100 99 99 99 100 100 100	Q(+42.01)GYSFTTYTLHWVK	HCD
2	20190327_QE3_nLC5_GF_N3_Trypsin_2.mzML	F2:3284	LLSSLLR	F2:17811	7	95	97	7	401.264	2	27.27	29.49	2025400	800.512	2.3		98 97 98 97 97 98 99	LLSSLLR	HCD
1	20190327_QE3_nLC5_GF_N3_Trypsin_1.mzML	-	STDLDAR	F1:2107	7	95	92	7	389.191	2	6.05	6.19	0	776.366	0.8		86 84 96 95 96 95 96	STDLDAR	HCD
2	20190327_QE3_nLC5_GF_N3_Trypsin_2.mzML	F2:56511	LLGGSVLHLVLALR	F2:41802	14	95	98	14	730.969	2	60.09	63.66	932040	1459.92	-0.1		100 100 100 99 100 100 100 99 100 99 99 96 96 94	LLGGSVLHLVLALR	HCD
2	20190327_QE3_nLC5_GF_N3_Trypsin_2.mzML	F2:3134	VAAGLQLK	F2:7781	8	95	93	8	400.257	2	13.68	13.93	6096300	798.496	2.9		96 98 98 90 89 89 91 90	VAAGLQLK	HCD
2	20190327_QE3_nLC5_GF_N3_Trypsin_2.mzML	F2:26549	LLQFVTGSSR	F2:18227	10	95	98	10	554.313	2	27.83	30.14	3964000	1106.61	3		99 98 98 99 99 99 96 96 98 99	LLQFVTGSSR	HCD
2	20190327_QE3_nLC5_GF_N3_Trypsin_2.mzML	F2:24229	HLN(+.98)ELSPLR	F2:13079	9	95	95	9	540.298	2	20.82	19.59	2062400	1078.58	3.3	Deamidation (NQ)	95 98 99 99 95 93 93 95 91	HLN(+.98)ELSPLR	HCD
2	20190327_QE3_nLC5_GF_N3_Trypsin_2.mzML	F2:6772	LNQN(+.98)LVR	F2:5557	7	95	94	7	429.247	2	10.65	11.28	8276300	856.477	3.4	Deamidation (NQ)	92 90 91 94 97 99 99	LNQN(+.98)LVR	HCD
2	20190327_QE3_nLC5_GF_N3_Trypsin_2.mzML	F2:46883	N(+42.01)SLQ(+.98)SYAFNMK	F2:27378	11	95	97	11	673.31	2	40.32	37.74	6336700	1344.6	2.3	Acetylation (N-term); Deamidation (NQ)	90 93 100 99 99 99 99 99 98 99 100	N(+42.01)SLQ(+.98)SYAFNMK	HCD
1	20190327_QE3_nLC5_GF_N3_Trypsin_1.mzML	F1:65797	N(+.98)GAN(+.98)KN(+.98)MQDSKQ(+.98)Q(+.98)TPLFLAAR	F1:21850	21	95	92	21	779.708	3	32.86	32.46	64034000	2336.1	2.8	Deamidation (NQ)	95 69 82 95 96 97 55 68 99 99 100 100 100 100 99 99 99 99 99 100 100	N(+.98)GAN(+.98)KN(+.98)MQDSKQ(+.98)Q(+.98)TPLFLAAR	HCD
1	20190327_QE3_nLC5_GF_N3_Trypsin_1.mzML	F1:81875	LN(+.98)KLAC(+57.02)LQVN(+.98)TTMGLR	F1:25979	16	95	95	16	917.484	2	38.4	39.91	8308700	1832.95	2.4	Deamidation (NQ); Carbamidomethylation	95 95 99 100 100 100 100 99 99 99 92 90 82 88 93 97	LN(+.98)KLAC(+57.02)LQVN(+.98)TTMGLR	HCD
2	20190327_QE3_nLC5_GF_N3_Trypsin_2.mzML	F2:3710	AFDSAVAK	F2:4251	8	95	92	8	404.714	2	8.88	8.77	3551000	807.413	2.2		92 91 97 89 89 95 94 91	AFDSAVAK	HCD
1	20190327_QE3_nLC5_GF_N3_Trypsin_1.mzML	F1:4446	Q(+.98)TN(+.98)LDAR	F1:4896	7	95	94	7	410.196	2	9.81	9.37	90835000	818.377	1.4	Deamidation (NQ)	82 91 95 96 97 98 99	Q(+.98)TN(+.98)LDAR	HCD
2	20190327_QE3_nLC5_GF_N3_Trypsin_2.mzML	F2:1524	LLC(+57.02)LVR	F2:14964	6	95	98	6	387.239	2	23.35	25.76	1300500	772.463	0.4	Carbamidomethylation	98 98 98 98 99 99	LLC(+57.02)LVR	HCD
1	20190327_QE3_nLC5_GF_N3_Trypsin_1.mzML	F1:31858	M(+15.99)VQEAEKYK	F1:1575	9	95	97	9	571.283	2	5.35	6.4	4933500	1140.55	2.2	Oxidation (M)	97 97 97 99 97 98 97 99 100	M(+15.99)VQEAEKYK	HCD
2	20190327_QE3_nLC5_GF_N3_Trypsin_2.mzML	F2:33420	T(+42.01)VVPLYSLLEQTHLK	F2:40143	15	95	91	15	595.006	3	57.92	57.84	9021700	1781.99	2.7	Acetylation (N-term)	43 54 97 100 100 100 100 100 100 99 97 98 98 99 93	T(+42.01)VVPLYSLLEQTHLK	HCD
1	20190327_QE3_nLC5_GF_N3_Trypsin_1.mzML	F1:14685	LYLGHNYVTALR	F1:18627	12	95	93	12	473.93	3	28.46	28.02	3177600	1418.77	0.7		74 85 88 97 95 97 97 97 95 96 98 97	LYLGHNYVTALR	HCD
2	20190327_QE3_nLC5_GF_N3_Trypsin_2.mzML	F2:17709	LLGDLWQR	F2:25770	8	95	95	8	500.783	2	38.13	39.6	2492600	999.55	2.2		99 98 95 96 96 91 89 97	LLGDLWQR	HCD
1	20190327_QE3_nLC5_GF_N3_Trypsin_1.mzML	F1:10234	NHPAPFSK	F1:2195	8	95	95	8	449.235	2	6.18	5.57	2660000	896.45	4.7		91 92 99 99 96 97 96 92	NHPAPFSK	HCD
1	20190327_QE3_nLC5_GF_N3_Trypsin_1.mzML	-	DAFLGSFLYEYSR	F1:48727	13	95	92	13	784.378	2	69.79	69.57	0	1566.74	3.5		63 55 95 100 99 99 98 99 98 99 95 98 100	DAFLGSFLYEYSR	HCD
2	20190327_QE3_nLC5_GF_N3_Trypsin_2.mzML	F2:91093	YFGYDYWGQGATLTVSSAK	F2:35673	19	95	92	19	1057.5	2	51.98	51.44	21906000	2112.98	3.2		63 61 67 79 100 100 100 100 99 98 99 99 99 99 99 99 99 98 94	YFGYDYWGQGATLTVSSAK	HCD
2	20190327_QE3_nLC5_GF_N3_Trypsin_2.mzML	-	LAVEGTVEELLASHADVNAVDELGK	F2:40220	25	95	97	25	860.448	3	57.92	60.69	0	2578.31	3.8		95 74 85 99 95 95 99 98 97 100 100 100 100 99 99 99 99 99 98 98 99 100 100 100 100	LAVEGTVEELLASHADVNAVDELGK	HCD
1	20190327_QE3_nLC5_GF_N3_Trypsin_1.mzML	F1:50674	C(+57.02)SVLAAANSVFGR	F1:28700	13	95	96	13	676.345	2	42.18	40.36	7996200	1350.67	3.5	Carbamidomethylation	96 97 100 100 100 99 98 95 90 88 93 95 98	C(+57.02)SVLAAANSVFGR	HCD
2	20190327_QE3_nLC5_GF_N3_Trypsin_2.mzML	F2:65716	DPFLGSFLYEYSR	F2:43421	13	95	97	13	797.385	2	62.43	65.23	236100000	1592.75	2.4		90 82 100 100 100 100 99 100 99 99 97 98 100	DPFLGSFLYEYSR	HCD
2	20190327_QE3_nLC5_GF_N3_Trypsin_2.mzML	F2:30689	VESLLVTALSK	F2:24762	11	95	96	11	580.352	2	36.77	38.82	4648000	1158.69	3.9		95 97 97 98 99 98 98 97 97 96 93	VESLLVTALSK	HCD
2	20190327_QE3_nLC5_GF_N3_Trypsin_2.mzML	-	TSGSPLVK	F2:2640	8	95	94	8	394.73	2	6.68	7.19	0	787.444	1.8		91 96 97 97 94 97 96 90	TSGSPLVK	HCD
2	20190327_QE3_nLC5_GF_N3_Trypsin_2.mzML	F2:40480	LMMN(+.98)PLSGQNR	F2:19152	11	95	94	11	631.306	2	29.07	29.99	3520500	1260.6	1.5	Deamidation (NQ)	96 91 98 99 98 98 97 91 88 87 91	LMMN(+.98)PLSGQNR	HCD
2	20190327_QE3_nLC5_GF_N3_Trypsin_2.mzML	F2:33282	NGESLQEASPR	F2:3261	11	95	95	11	594.287	2	7.5	8.19	4617100	1186.56	0.5		85 86 97 100 100 98 99 97 97 97 98	NGESLQEASPR	HCD
1	20190327_QE3_nLC5_GF_N3_Trypsin_1.mzML	F1:51033	STLFWNN(+.98)VKN(+.98)PVSLEER	F1:30323	17	95	93	17	679.012	3	44.46	45.07	5975700	2034.01	3.7	Deamidation (NQ)	66 75 99 100 99 98 98 99 98 98 92 91 95 95 95 96 95	STLFWNN(+.98)VKN(+.98)PVSLEER	HCD
2	20190327_QE3_nLC5_GF_N3_Trypsin_2.mzML	F2:71214	LLDAGADTNAQN(+.98)HATR	F2:5837	16	95	96	16	834.903	2	11.02	12.08	2870000	1667.79	3	Deamidation (NQ)	86 83 100 99 99 100 100 99 98 98 97 98 96 90 95 100	LLDAGADTNAQN(+.98)HATR	HCD
2	20190327_QE3_nLC5_GF_N3_Trypsin_2.mzML	F2:5602	QLSESFK	F2:5157	7	95	93	7	419.72	2	10.07	10.35	3383800	837.423	1.9		85 95 96 96 95 95 89	QLSESFK	HCD
1	20190327_QE3_nLC5_GF_N3_Trypsin_1.mzML	F1:42602	SVSELPLM(+15.99)HQN(+.98)WLDGK	F1:24894	16	95	91	16	624.307	3	37.34	36.98	466920000	1869.89	3.7	Oxidation (M); Deamidation (NQ)	73 66 88 94 98 95 96 98 92 91 92 94 95 98 99 100	SVSELPLM(+15.99)HQN(+.98)WLDGK	HCD
1	20190327_QE3_nLC5_GF_N3_Trypsin_1.mzML	F1:40019	DPGTLAGLNVLR	F1:30293	12	95	94	12	613.35	2	44.6	43.42	63521000	1224.68	2.7		90 81 99 99 99 98 96 96 86 90 96 98	DPGTLAGLNVLR	HCD
1	20190327_QE3_nLC5_GF_N3_Trypsin_1.mzML	-	DGDVM(+15.99)LEWYLLKPGQSPK	F1:35639	18	95	92	18	698.019	3	51.67	51.51	0	2091.03	0	Oxidation (M)	74 63 93 74 85 100 100 100 100 100 100 99 93 88 89 96 99 100	DGDVM(+15.99)LEWYLLKPGQSPK	HCD
1	20190327_QE3_nLC5_GF_N3_Trypsin_1.mzML	F1:80395	A(+42.01)LVN(+.98)VM(+15.99)VEELLASHAN(+.98)VNAVN(+.98)ELGK	F1:44309	25	95	95	25	899.125	3	63.67	65.9	1874300	2694.34	4.7	Acetylation (N-term); Deamidation (NQ); Oxidation (M)	79 84 86 78 75 97 98 99 99 99 100 100 100 99 99 99 99 99 99 99 99 100 99 100 100	A(+42.01)LVN(+.98)VM(+15.99)VEELLASHAN(+.98)VNAVN(+.98)ELGK	HCD
2	20190327_QE3_nLC5_GF_N3_Trypsin_2.mzML	F2:73936	S(+42.01)PGMGAEQ(+.98)PQ(+.98)N(+.98)KC(+57.02)LR	F2:9409	15	95	96	15	859.379	2	15.81	14.58	1213600	1716.74	-0.9	Acetylation (N-term); Deamidation (NQ); Carbamidomethylation	97 96 97 97 99 99 100 99 93 92 95 94 93 95 96	S(+42.01)PGMGAEQ(+.98)PQ(+.98)N(+.98)KC(+57.02)LR	HCD
2	20190327_QE3_nLC5_GF_N3_Trypsin_2.mzML	F2:2342	LYGESAN(+.98)AVKK	F2:2863	11	95	93	11	394.211	3	6.97	7.23	1211400	1179.61	-0.9	Deamidation (NQ)	92 90 91 94 94 93 94 94 96 97 90	LYGESAN(+.98)AVKK	HCD
1	20190327_QE3_nLC5_GF_N3_Trypsin_1.mzML	F1:31002	QSFTC(+57.02)SVLHQ(+.98)GLHNHHTEK	F1:8705	19	95	92	19	566.02	4	15.02	15.05	9613800	2260.04	3.1	Carbamidomethylation; Deamidation (NQ)	50 52 75 100 100 99 99 99 99 99 92 94 98 99 98 98 99 100 100	QSFTC(+57.02)SVLHQ(+.98)GLHNHHTEK	HCD
1	20190327_QE3_nLC5_GF_N3_Trypsin_1.mzML	F1:31342	TPAGDTHLGGEDFDNR	F1:9350	16	95	91	16	567.92	3	15.89	15.87	2448500	1700.74	-0.2		91 88 94 89 95 93 97 99 93 82 90 93 86 91 91 97	TPAGDTHLGGEDFDNR	HCD
1	20190327_QE3_nLC5_GF_N3_Trypsin_1.mzML	F1:15845	FYGVTVFK	F1:24275	8	95	93	8	480.764	2	36.24	36.87	28584000	959.512	1.6		94 95 93 91 93 96 96 92	FYGVTVFK	HCD
1	20190327_QE3_nLC5_GF_N3_Trypsin_1.mzML	F1:7788	NHEEEMKDLR	F1:2265	10	95	94	10	434.204	3	6.28	6.8	7038500	1299.59	3		85 88 93 97 99 95 96 97 98 99	NHEEEMKDLR	HCD
2	20190327_QE3_nLC5_GF_N3_Trypsin_2.mzML	F2:39814	FEELGGAN(+.98)LFR	F2:28572	11	95	91	11	627.313	2	41.9	41.87	82359000	1252.61	2.2	Deamidation (NQ)	96 99 100 99 70 56 96 97 97 99 100	FEELGGAN(+.98)LFR	HCD
2	20190327_QE3_nLC5_GF_N3_Trypsin_2.mzML	F2:47911	AM(+15.99)VTFLGNSTALQELFRK	F2:37857	18	95	92	18	681.368	3	54.64	54.45	3022000	2041.07	7.7	Oxidation (M)	51 51 72 100 100 100 99 99 99 99 99 99 98 99 99 99 98 96	AM(+15.99)VTFLGNSTALQELFRK	HCD
2	20190327_QE3_nLC5_GF_N3_Trypsin_2.mzML	F2:9861	WLVQVPR	F2:22179	7	95	93	7	449.269	2	33.25	34.06	2164200	896.523	0.5		94 97 96 92 90 90 97	WLVQVPR	HCD
1	20190327_QE3_nLC5_GF_N3_Trypsin_1.mzML	F1:17736	LLDQPSGPR	F1:6148	9	95	95	9	491.77	2	10.98	12.47	14958000000	981.524	1.2		99 99 100 97 95 97 92 89 92	LLDQPSGPR	HCD
[truncated: 3,924 more rows]

## Sheet: N3ICD_AspN_de_novo
Fraction	Source File	Feature	Peptide	Scan	Tag Length	Denovo Score	ALC (%)	length	m/z	z	RT	Predict RT	Area	Mass	ppm	PTM	local confidence (%)	tag (>=0%)	mode
[truncated: 1,150 more rows]

[truncated: 1 more sheets: N3ICD_GluC_de_novo]
