# Supplementary material for: ProAlanase is an Effective Alternative to Trypsin for Proteomics Applications and Disulfide Bond Mapping
Source: Mol Cell Proteomics. 2020 Oct 5;19(12):2139–56. doi: 10.1074/mcp.TIR120.002129 (PMC7710147; doi:10.1074/mcp.TIR120.002129)
Supplement: Supplementary Data 9 [file 160893_2_supp_604553_qhf5tr.xlsx]

## Sheet: Description
Supplemental material 9
Protein groups identified in multi-enzymatically digested HeLa cell lysate.
The protein lists are extracted from the MaxQuant proteinGroups.txt output files and contain
the information on protein accession numbers, unique peptide count assigned to each protein and protein sequence coverage in %.
The data were searched with MaxQuant version 1.6.1.1.
The reverse hits, potential contaminants and "Only identified by site" proteins were removed from all of the sheets.

## Sheet: HeLa_ProAlanase
Protein IDs	Majority protein IDs	Peptide counts (all)	Peptide counts (razor+unique)	Peptide counts (unique)	Protein names	Gene names	Fasta headers	Number of proteins	Peptides	Razor + unique peptides	Unique peptides	Peptides 508_QE3_nLC3_DS_SA_PA_HeLa_IS_HCl_pH_1_5_2h_01	Peptides 508_QE3_nLC3_DS_SA_PA_HeLa_IS_HCl_pH_1_5_2h_02	Peptides 712_QE3_nLC5_DS_SA_PA_HeLa_HCl_pH_1_5_2h_01	Peptides 712_QE3_nLC5_DS_SA_PA_HeLa_HCl_pH_1_5_2h_02	Razor + unique peptides 508_QE3_nLC3_DS_SA_PA_HeLa_IS_HCl_pH_1_5_2h_01	Razor + unique peptides 508_QE3_nLC3_DS_SA_PA_HeLa_IS_HCl_pH_1_5_2h_02	Razor + unique peptides 712_QE3_nLC5_DS_SA_PA_HeLa_HCl_pH_1_5_2h_01	Razor + unique peptides 712_QE3_nLC5_DS_SA_PA_HeLa_HCl_pH_1_5_2h_02	Unique peptides 508_QE3_nLC3_DS_SA_PA_HeLa_IS_HCl_pH_1_5_2h_01	Unique peptides 508_QE3_nLC3_DS_SA_PA_HeLa_IS_HCl_pH_1_5_2h_02	Unique peptides 712_QE3_nLC5_DS_SA_PA_HeLa_HCl_pH_1_5_2h_01	Unique peptides 712_QE3_nLC5_DS_SA_PA_HeLa_HCl_pH_1_5_2h_02	Sequence coverage [%]	Unique + razor sequence coverage [%]	Unique sequence coverage [%]	Mol. weight [kDa]	Sequence length	Sequence lengths	Q-value	Score	Sequence coverage 508_QE3_nLC3_DS_SA_PA_HeLa_IS_HCl_pH_1_5_2h_01 [%]	Sequence coverage 508_QE3_nLC3_DS_SA_PA_HeLa_IS_HCl_pH_1_5_2h_02 [%]	Sequence coverage 712_QE3_nLC5_DS_SA_PA_HeLa_HCl_pH_1_5_2h_01 [%]	Sequence coverage 712_QE3_nLC5_DS_SA_PA_HeLa_HCl_pH_1_5_2h_02 [%]	Intensity	Intensity 508_QE3_nLC3_DS_SA_PA_HeLa_IS_HCl_pH_1_5_2h_01	Intensity 508_QE3_nLC3_DS_SA_PA_HeLa_IS_HCl_pH_1_5_2h_02	Intensity 712_QE3_nLC5_DS_SA_PA_HeLa_HCl_pH_1_5_2h_01	Intensity 712_QE3_nLC5_DS_SA_PA_HeLa_HCl_pH_1_5_2h_02	iBAQ	iBAQ 508_QE3_nLC3_DS_SA_PA_HeLa_IS_HCl_pH_1_5_2h_01	iBAQ 508_QE3_nLC3_DS_SA_PA_HeLa_IS_HCl_pH_1_5_2h_02	iBAQ 712_QE3_nLC5_DS_SA_PA_HeLa_HCl_pH_1_5_2h_01	iBAQ 712_QE3_nLC5_DS_SA_PA_HeLa_HCl_pH_1_5_2h_02	MS/MS count	Only identified by site	Reverse	Potential contaminant
P0DPI2;A0A0B4J2D5	P0DPI2;A0A0B4J2D5	3;3	3;3	3;3			;	2	3	3	3	2	2	1	2	2	2	1	2	2	2	1	2	14.9	14.9	14.9	28.17	268	268;268	0	19.769	10.4	8.6	4.1	10.4	749290000	122270000	132150000	205140000	289720000	57637000	9405200	10166000	15780000	22286000	8
A0PJW6	A0PJW6	1	1	1	Transmembrane protein 223	TMEM223		1	1	1	1	1	0	0	0	1	0	0	0	1	0	0	0	7.4	7.4	7.4	22.049	202	202	0.0031666	7.2173	7.4	0	0	0	12204000	12204000	0	0	0	1525500	1525500	0	0	0	1
P0CL82;Q13068;P0CL81;P0CL80;O76087;Q13065;A6NDE8;A1L429;Q4V326;Q13070;Q13069;Q9UEU5;Q6NT46;Q13066;A6NER3;Q4V321	P0CL82;Q13068;P0CL81;P0CL80;O76087;Q13065;A6NDE8;A1L429;Q4V326;Q13070;Q13069;Q9UEU5;Q6NT46;Q13066;A6NER3;Q4V321	3;3;3;3;3;3;3;3;3;2;2;2;2;2;2;2	2;2;2;2;2;2;2;2;2;1;1;1;1;1;1;1	2;2;2;2;2;2;2;2;2;1;1;1;1;1;1;1	G antigen 12I;G antigen 4;G antigen 12G;G antigen 12F;G antigen 7;G antigen 1;G antigen 12H;G antigen 12B/C/D/E;G antigen 2E;G antigen 6;G antigen 5;G antigen 2D;G antigen 2A;G antigen 2B/2C;G antigen 12J;G antigen 13	GAGE12I;GAGE4;GAGE12G;GAGE12F;GAGE7;GAGE1;GAGE12H;GAGE12B;GAGE2E;GAGE6;GAGE5;GAGE2D;GAGE2A;GAGE2B;GAGE12J;GAGE13	;;;;;;;;;;;;;;;	16	3	2	2	2	1	1	1	1	1	1	0	1	1	1	0	21.4	14.5	14.5	12.978	117	117;117;117;117;117;139;117;117;110;117;117;116;116;116;117;117	0	12.166	14.5	7.7	6.8	6.8	106980000	24635000	36286000	46055000	0	15282000	3519200	5183700	6579300	0	3
A1X283	A1X283	2	2	2	SH3 and PX domain-containing protein 2B	SH3PXD2B		1	2	2	2	1	1	1	1	1	1	1	1	1	1	1	1	3.4	3.4	3.4	101.58	911	911	0	24.545	1.8	1.6	1.8	1.8	74876000	8763900	14493000	14094000	37525000	1701700	199180	329390	320310	852840	4
A2VEC9	A2VEC9	2	2	2	SCO-spondin	SSPO		1	2	2	2	0	1	1	2	0	1	1	2	0	1	1	2	0.5	0.5	0.5	547.84	5150	5150	0.00072886	10.854	0	0.3	0.3	0.5	61486000	0	0	0	61486000	231150	0	0	0	231150	1
A6NE01	A6NE01	2	2	2	Protein FAM186A	FAM186A		1	2	2	2	2	0	1	1	2	0	1	1	2	0	1	1	1.3	1.3	1.3	262.76	2351	2351	0	11.211	1.3	0	0.8	0.8	0	0	0	0	0	0	0	0	0	0	0
P07355;A6NMY6	P07355;A6NMY6	2;2	2;2	2;2	Annexin A2;Putative annexin A2-like protein	ANXA2;ANXA2P2	;	2	2	2	2	2	2	1	1	2	2	1	1	2	2	1	1	10.6	10.6	10.6	38.604	339	339;339	0	17.025	10.6	10.6	4.7	4.7	268520000	42462000	26848000	96162000	103050000	24411000	3860200	2440800	8742000	9368100	6
Q8IVF1;A6NNL0;B1AL46	Q8IVF1;A6NNL0;B1AL46	1;1;1	1;1;1	1;1;1	NUT family member 2A;NUT family member 2B;NUT family member 2E	NUTM2A;NUTM2B;NUTM2E	;;	3	1	1	1	0	0	0	1	0	0	0	1	0	0	0	1	1.3	1.3	1.3	93.889	878	878;878;878	0.0077263	5.8615	0	0	0	1.3	0	0	0	0	0	0	0	0	0	0	0
A7E2Y1	A7E2Y1	1	1	1	Myosin-7B	MYH7B		1	1	1	1	0	0	1	1	0	0	1	1	0	0	1	1	0.6	0.6	0.6	225.84	1983	1983	0.0081566	5.7783	0	0	0.6	0.6	56740000	0	0	21853000	34887000	591040	0	0	227640	363400	2
P0C862;B2RNN3	P0C862;B2RNN3	1;1	1;1	1;1	Complement C1q and tumor necrosis factor-related protein 9A;Complement C1q and tumor necrosis factor-related protein 9B	C1QTNF9;C1QTNF9B	;	2	1	1	1	1	1	1	1	1	1	1	1	1	1	1	1	3.6	3.6	3.6	34.681	333	333;333	0.0034762	6.2247	3.6	3.6	3.6	3.6	53939000	4288800	4950300	23343000	21357000	3595900	285920	330020	1556200	1423800	4
C9JLW8	C9JLW8	1	1	1	Protein FAM195B	FAM195B		1	1	1	1	1	0	0	0	1	0	0	0	1	0	0	0	17.5	17.5	17.5	10.92	97	97	0.0077348	5.8623	17.5	0	0	0	29655000	29655000	0	0	0	4236400	4236400	0	0	0	1
E9PAV3;Q13765;Q9BZK3	E9PAV3;Q13765	9;9;4	9;9;4	7;7;3	Nascent polypeptide-associated complex subunit alpha, muscle-specific form;Nascent polypeptide-associated complex subunit alpha	NACA	;	3	9	9	7	5	7	5	7	5	7	5	7	5	5	4	6	4.2	4.2	3.5	205.42	2078	2078;215;213	0	97.193	2.9	3.7	3.2	3.3	1961800000	267920000	407580000	551040000	735260000	32161000	4392100	6681600	9033400	12054000	34
F5GYI3	F5GYI3	2	2	2	Ubiquitin-associated protein 1-like	UBAP1L		1	2	2	2	1	1	0	0	1	1	0	0	1	1	0	0	5.2	5.2	5.2	40.591	381	381	0.00072833	10.836	2.4	2.9	0	0	107610000	52916000	54693000	0	0	8967400	4409600	4557700	0	0	1
L0R6Q1	L0R6Q1	1	1	1		SLC35A4		1	1	1	1	1	1	1	1	1	1	1	1	1	1	1	1	17.5	17.5	17.5	11.133	103	103	0	17.973	17.5	17.5	17.5	17.5	78004000	13682000	6383900	22972000	34966000	19501000	3420500	1596000	5743000	8741400	4
O00115	O00115	1	1	1	Deoxyribonuclease-2-alpha	DNASE2		1	1	1	1	1	1	0	0	1	1	0	0	1	1	0	0	2.8	2.8	2.8	39.58	360	360	0.0029994	6.6449	2.8	2.8	0	0	23254000	12716000	10538000	0	0	1223900	669260	554640	0	0	2
O00148	O00148	4	2	2	ATP-dependent RNA helicase DDX39A	DDX39A		1	4	2	2	3	3	4	2	1	1	2	0	1	1	2	0	19.2	11.9	11.9	49.129	427	427	0	14.978	13.3	13.3	19.2	7.3	456840000	111830000	113420000	231590000	0	20765000	5083300	5155500	10527000	0	5
O00151	O00151	9	9	9	PDZ and LIM domain protein 1	PDLIM1		1	9	9	9	6	7	6	7	6	7	6	7	6	7	6	7	37.4	37.4	37.4	36.071	329	329	0	60.507	28	33.7	31	30.1	2167000000	381360000	433990000	582750000	768850000	135430000	23835000	27124000	36422000	48053000	28
O00161	O00161	1	1	1	Synaptosomal-associated protein 23	SNAP23		1	1	1	1	1	1	1	1	1	1	1	1	1	1	1	1	14.7	14.7	14.7	23.354	211	211	0	27.902	14.7	14.7	14.7	14.7	204880000	26291000	16076000	90206000	72309000	18626000	2390100	1461400	8200500	6573600	6
O00170	O00170	3	3	3	AH receptor-interacting protein	AIP		1	3	3	3	3	3	1	1	3	3	1	1	3	3	1	1	16.1	16.1	16.1	37.636	330	330	0	19.994	16.1	16.1	7.6	7.6	490680000	115380000	161090000	144620000	69591000	24534000	5769000	8054600	7230800	3479500	12
O00193	O00193	3	3	3	Small acidic protein	SMAP		1	3	3	3	3	2	0	2	3	2	0	2	3	2	0	2	23.5	23.5	23.5	20.332	183	183	0	35.494	23.5	20.2	0	20.2	797840000	118890000	170010000	0	508930000	132970000	19815000	28336000	0	84822000	9
O00231	O00231	1	1	1	26S proteasome non-ATPase regulatory subunit 11	PSMD11		1	1	1	1	0	0	0	1	0	0	0	1	0	0	0	1	2.4	2.4	2.4	47.463	422	422	0.0030377	6.7487	0	0	0	2.4	38741000	0	0	0	38741000	1614200	0	0	0	1614200	1
O00233	O00233	3	3	3	26S proteasome non-ATPase regulatory subunit 9	PSMD9		1	3	3	3	2	2	1	2	2	2	1	2	2	2	1	2	31.8	31.8	31.8	24.682	223	223	0	43.764	27.4	15.7	11.2	27.4	502490000	67476000	99793000	122980000	212240000	41874000	5623000	8316100	10248000	17687000	8
O00244	O00244	1	1	1	Copper transport protein ATOX1	ATOX1		1	1	1	1	1	0	0	0	1	0	0	0	1	0	0	0	25	25	25	7.4016	68	68	0.0026247	7.7768	25	0	0	0	24887000	24887000	0	0	0	6221700	6221700	0	0	0	1
O00264	O00264	8	8	8	Membrane-associated progesterone receptor component 1	PGRMC1		1	8	8	8	4	4	4	6	4	4	4	6	4	4	4	6	49.7	49.7	49.7	21.671	195	195	0	60.744	34.9	27.7	17.4	32.3	1807100000	313160000	350920000	532880000	610140000	180710000	31316000	35092000	53288000	61014000	26
O00267	O00267	3	3	3	Transcription elongation factor SPT5	SUPT5H		1	3	3	3	0	1	2	0	0	1	2	0	0	1	2	0	2.9	2.9	2.9	121	1087	1087	0	17.219	0	0.7	2.2	0	58000000	0	5065200	52935000	0	1035700	0	90450	945260	0	2
O00299	O00299	9	9	9	Chloride intracellular channel protein 1	CLIC1		1	9	9	9	5	5	8	7	5	5	8	7	5	5	8	7	54.8	54.8	54.8	26.922	241	241	0	120.38	38.6	38.6	50.6	54.8	2997500000	428480000	378080000	803500000	1387500000	299750000	42848000	37808000	80350000	138750000	39
O00399	O00399	1	1	1	Dynactin subunit 6	DCTN6		1	1	1	1	0	0	1	0	0	0	1	0	0	0	1	0	10	10	10	20.747	190	190	0.0039977	6.0943	0	0	10	0	23708000	0	0	23708000	0	2155200	0	0	2155200	0	1
O00401	O00401	1	1	1	Neural Wiskott-Aldrich syndrome protein	WASL		1	1	1	1	0	1	0	1	0	1	0	1	0	1	0	1	2	2	2	54.826	505	505	0.0031211	7.0327	0	2	0	2	54003000	0	19838000	0	34164000	2000100	0	734760	0	1265400	2
O00410	O00410	2	2	2	Importin-5	IPO5		1	2	2	2	2	1	0	1	2	1	0	1	2	1	0	1	2.8	2.8	2.8	123.63	1097	1097	0	14.216	2.8	0.8	0	0.8	70348000	5179500	15451000	0	49718000	1256200	92492	275900	0	887820	4
O00422	O00422	5	5	5	Histone deacetylase complex subunit SAP18	SAP18		1	5	5	5	3	4	3	3	3	4	3	3	3	4	3	3	47.1	47.1	47.1	17.561	153	153	0	43.434	22.9	39.2	34	24.8	594690000	104150000	127080000	128430000	235030000	84955000	14878000	18154000	18347000	33576000	13
O00425	O00425	4	4	4	Insulin-like growth factor 2 mRNA-binding protein 3	IGF2BP3		1	4	4	4	3	2	2	2	3	2	2	2	3	2	2	2	12.6	12.6	12.6	63.704	579	579	0	27.82	7.6	5.7	5.7	8.1	402820000	68904000	65584000	89584000	178750000	14919000	2552000	2429000	3317900	6620400	12
O00429	O00429	3	3	3	Dynamin-1-like protein	DNM1L		1	3	3	3	0	1	1	2	0	1	1	2	0	1	1	2	6.8	6.8	6.8	81.876	736	736	0	22.605	0	1.9	3.5	3.3	162000000	0	25006000	22229000	114760000	4909000	0	757750	673600	3477600	4
O00461	O00461	3	3	3	Golgi integral membrane protein 4	GOLIM4		1	3	3	3	0	1	2	2	0	1	2	2	0	1	2	2	7	7	7	81.879	696	696	0	27.801	0	1.4	5.6	3	286630000	0	46141000	25462000	215020000	8430200	0	1357100	748890	6324200	5
O00469	O00469	2	2	2	Procollagen-lysine,2-oxoglutarate 5-dioxygenase 2	PLOD2		1	2	2	2	0	1	2	1	0	1	2	1	0	1	2	1	6.2	6.2	6.2	84.685	737	737	0	11.491	0	2.6	6.2	2.6	261170000	0	21984000	144370000	94819000	7058600	0	594160	3901800	2562700	5
O00470	O00470	1	1	1	Homeobox protein Meis1	MEIS1		1	1	1	1	0	1	0	0	0	1	0	0	0	1	0	0	7.4	7.4	7.4	43.016	390	390	0.0030395	6.7508	0	7.4	0	0	4106600	0	4106600	0	0	178550	0	178550	0	0	1
P05204;O00479	P05204;O00479	1;1	1;1	1;1	Non-histone chromosomal protein HMG-17;High mobility group nucleosome-binding domain-containing protein 4	HMGN2;HMGN4	;	2	1	1	1	1	1	1	1	1	1	1	1	1	1	1	1	18.9	18.9	18.9	9.3926	90	90;90	0.0025575	7.3727	18.9	18.9	18.9	18.9	1523800000	77893000	188820000	377250000	879820000	507930000	25964000	62940000	125750000	293270000	8
O00483	O00483	7	7	7	Cytochrome c oxidase subunit NDUFA4	NDUFA4		1	7	7	7	5	3	6	7	5	3	6	7	5	3	6	7	75.3	75.3	75.3	9.3697	81	81	0	72.11	56.8	45.7	75.3	75.3	1238500000	105870000	92223000	435360000	605100000	247710000	21173000	18445000	87071000	121020000	25
O00487	O00487	1	1	1	26S proteasome non-ATPase regulatory subunit 14	PSMD14		1	1	1	1	0	1	1	0	0	1	1	0	0	1	1	0	3.9	3.9	3.9	34.577	310	310	0.0025856	7.5369	0	3.9	3.9	0	51158000	0	19702000	31456000	0	3410500	0	1313400	2097100	0	2
O00499	O00499	2	2	2	Myc box-dependent-interacting protein 1	BIN1		1	2	2	2	1	2	1	0	1	2	1	0	1	2	1	0	6.4	6.4	6.4	64.699	593	593	0	13.764	1.3	6.4	1.3	0	89341000	18971000	31990000	38381000	0	3308900	702620	1184800	1421500	0	4
O00505;O00629	O00505;O00629	1;1	1;1	1;1	Importin subunit alpha-4;Importin subunit alpha-3	KPNA3;KPNA4	;	2	1	1	1	0	0	1	0	0	0	1	0	0	0	1	0	2.1	2.1	2.1	57.81	521	521;521	0.0034622	6.1961	0	0	2.1	0	16069000	0	0	16069000	0	595160	0	0	595160	0	1
O00541	O00541	1	1	1	Pescadillo homolog	PES1		1	1	1	1	0	1	1	1	0	1	1	1	0	1	1	1	3.9	3.9	3.9	68.002	588	588	0	33.095	0	3.9	3.9	3.9	211990000	0	38013000	96757000	77221000	6424000	0	1151900	2932000	2340000	4
O00560	O00560	3	3	3	Syntenin-1	SDCBP		1	3	3	3	1	0	3	2	1	0	3	2	1	0	3	2	13.8	13.8	13.8	32.444	298	298	0	26.079	7	0	13.8	10.7	206990000	12966000	0	134670000	59358000	14785000	926150	0	9619000	4239800	6
O00566	O00566	1	1	1	U3 small nucleolar ribonucleoprotein protein MPP10	MPHOSPH10		1	1	1	1	1	0	1	0	1	0	1	0	1	0	1	0	2.8	2.8	2.8	78.863	681	681	0.0027248	8.6283	2.8	0	2.8	0	34601000	11290000	0	23310000	0	1193100	389320	0	803800	0	2
O00571;O15523	O00571	3;1	3;1	3;1	ATP-dependent RNA helicase DDX3X	DDX3X		2	3	3	3	3	2	2	2	3	2	2	2	3	2	2	2	9.7	9.7	9.7	73.243	662	662;660	0	31.845	9.7	6.3	6.3	6.3	404530000	68398000	23399000	150320000	162410000	12641000	2137400	731220	4697600	5075200	13
O00592	O00592	1	1	1	Podocalyxin	PODXL		1	1	1	1	1	0	0	1	1	0	0	1	1	0	0	1	3	3	3	58.635	558	558	0	12.706	3	0	0	3	90022000	19201000	0	0	70820000	3334100	711160	0	0	2623000	2
O00622	O00622	1	1	1	Protein CYR61	CYR61		1	1	1	1	1	1	1	1	1	1	1	1	1	1	1	1	10.5	10.5	10.5	42.026	381	381	0.0031447	7.13	10.5	10.5	10.5	10.5	61404000	15472000	7581400	12361000	25990000	3837700	967010	473840	772550	1624300	4
O00625	O00625	4	4	4	Pirin	PIR		1	4	4	4	4	3	2	1	4	3	2	1	4	3	2	1	29.7	29.7	29.7	32.113	290	290	0	42.281	29.7	22.4	16.2	4.1	435200000	106680000	61902000	143380000	123240000	21760000	5333800	3095100	7169000	6161900	8
O00764	O00764	2	2	2	Pyridoxal kinase	PDXK		1	2	2	2	0	0	2	1	0	0	2	1	0	0	2	1	13.8	13.8	13.8	35.102	312	312	0	13.819	0	0	13.8	5.4	132670000	0	0	90716000	41952000	8844500	0	0	6047700	2796800	4
O14561	O14561	1	1	1	Acyl carrier protein, mitochondrial	NDUFAB1		1	1	1	1	1	1	1	1	1	1	1	1	1	1	1	1	9.6	9.6	9.6	17.417	156	156	0.0029833	6.5907	9.6	9.6	9.6	9.6	489410000	63743000	83578000	147640000	194450000	69916000	9106100	11940000	21092000	27778000	4
O14562	O14562	8	8	8	Ubiquitin domain-containing protein UBFD1	UBFD1		1	8	8	8	5	7	5	5	5	7	5	5	5	7	5	5	39.5	39.5	39.5	33.382	309	309	0	50.383	21.4	35.9	28.2	26.2	902120000	142240000	139500000	302530000	317850000	75177000	11853000	11625000	25211000	26488000	21
P47813;O14602	P47813;O14602	1;1	1;1	1;1	Eukaryotic translation initiation factor 1A, X-chromosomal;Eukaryotic translation initiation factor 1A, Y-chromosomal	EIF1AX;EIF1AY	;	2	1	1	1	0	0	0	1	0	0	0	1	0	0	0	1	24.3	24.3	24.3	16.46	144	144;144	0.002809	9.7774	0	0	0	24.3	64902000	0	0	0	64902000	16226000	0	0	0	16226000	1
O14639	O14639	2	2	2	Actin-binding LIM protein 1	ABLIM1		1	2	2	2	0	1	1	0	0	1	1	0	0	1	1	0	3.7	3.7	3.7	87.687	778	778	0.0007278	10.833	0	1.4	2.3	0	35658000	0	15443000	20216000	0	1048800	0	454200	594580	0	2
O14641	O14641	1	1	1	Segment polarity protein dishevelled homolog DVL-2	DVL2		1	1	1	1	1	0	1	0	1	0	1	0	1	0	1	0	2.4	2.4	2.4	78.947	736	736	0.0030921	6.9113	2.4	0	2.4	0	25286000	11110000	0	14175000	0	871910	383120	0	488800	0	1
O14737	O14737	6	6	6	Programmed cell death protein 5	PDCD5		1	6	6	6	5	6	4	5	5	6	4	5	5	6	4	5	36.8	36.8	36.8	14.285	125	125	0	67.022	36.8	36.8	29.6	36.8	3164300000	487290000	556310000	1165200000	955480000	791060000	121820000	139080000	291290000	238870000	34
O14745	O14745	14	14	14	Na(+)/H(+) exchange regulatory cofactor NHE-RF1	SLC9A3R1		1	14	14	14	9	6	9	10	9	6	9	10	9	6	9	10	61.5	61.5	61.5	38.868	358	358	0	167.13	41.9	31	39.9	52.2	2966000000	523700000	391260000	1019500000	1031600000	164780000	29094000	21737000	56638000	57311000	42
O14776	O14776	9	9	9	Transcription elongation regulator 1	TCERG1		1	9	9	9	5	6	6	2	5	6	6	2	5	6	6	2	12.8	12.8	12.8	123.9	1098	1098	0	68.901	6.7	7.7	8.7	2.4	641900000	113900000	128630000	323090000	76286000	14928000	2648800	2991300	7513700	1774100	21
O14818	O14818	2	2	2	Proteasome subunit alpha type-7	PSMA7		1	2	2	2	2	2	2	2	2	2	2	2	2	2	2	2	19.4	19.4	19.4	27.887	248	248	0	16.756	19.4	19.4	19.4	19.4	582020000	117110000	101990000	165320000	197590000	34236000	6889100	5999300	9724900	11623000	13
O14907	O14907	1	1	1	Tax1-binding protein 3	TAX1BP3		1	1	1	1	1	1	1	0	1	1	1	0	1	1	1	0	16.1	16.1	16.1	13.735	124	124	0.0031114	6.9984	16.1	16.1	16.1	0	144080000	36494000	21655000	85932000	0	28816000	7298800	4331000	17186000	0	3
O14908	O14908	2	2	2	PDZ domain-containing protein GIPC1	GIPC1		1	2	2	2	1	1	2	1	1	1	2	1	1	1	2	1	7.8	7.8	7.8	36.049	333	333	0	15.967	3.9	3.9	7.8	3.9	165610000	21031000	17062000	81617000	45901000	8716400	1106900	898020	4295600	2415900	6
O14949	O14949	2	2	2	Cytochrome b-c1 complex subunit 8	UQCRQ		1	2	2	2	2	2	2	2	2	2	2	2	2	2	2	2	42.7	42.7	42.7	9.9062	82	82	0	17.765	42.7	42.7	42.7	42.7	631240000	102340000	112100000	172410000	244400000	157810000	25584000	28025000	43101000	61100000	12
O14950;P19105	O14950;P19105	6;6	6;6	2;2	Myosin regulatory light chain 12B;Myosin regulatory light chain 12A	MYL12B;MYL12A	;	2	6	6	2	5	3	4	3	5	3	4	3	2	1	1	1	71.5	71.5	33.7	19.779	172	172;171	0	124.7	64	32	40.1	27.3	2665400000	537670000	402840000	731180000	993730000	444240000	89612000	67140000	121860000	165620000	20
O14957	O14957	1	1	1	Cytochrome b-c1 complex subunit 10	UQCR11		1	1	1	1	1	0	0	0	1	0	0	0	1	0	0	0	19.6	19.6	19.6	6.5696	56	56	0.0081433	5.7687	19.6	0	0	0	3175400	3175400	0	0	0	793840	793840	0	0	0	1
O14964	O14964	2	2	2	Hepatocyte growth factor-regulated tyrosine kinase substrate	HGS		1	2	2	2	1	1	2	1	1	1	2	1	1	1	2	1	6.4	6.4	6.4	86.191	777	777	0	19.642	3.1	3.1	6.4	3.1	25599000	0	0	25599000	0	825760	0	0	825760	0	1
O14974	O14974	1	1	1	Protein phosphatase 1 regulatory subunit 12A	PPP1R12A		1	1	1	1	0	0	0	1	0	0	0	1	0	0	0	1	2	2	2	115.28	1030	1030	0	18.591	0	0	0	2	157320000	0	0	0	157320000	3347300	0	0	0	3347300	2
O14979	O14979	1	1	1	Heterogeneous nuclear ribonucleoprotein D-like	HNRNPDL		1	1	1	1	1	1	1	1	1	1	1	1	1	1	1	1	4	4	4	46.437	420	420	0.0026093	7.7025	4	4	4	4	470350000	43703000	49398000	182920000	194330000	29397000	2731400	3087400	11432000	12146000	6
P16615;O14983	P16615;O14983	2;2	2;2	2;2	Sarcoplasmic/endoplasmic reticulum calcium ATPase 2;Sarcoplasmic/endoplasmic reticulum calcium ATPase 1	ATP2A2;ATP2A1	;	2	2	2	2	0	0	0	2	0	0	0	2	0	0	0	2	3.2	3.2	3.2	114.76	1042	1042;1001	0	18.007	0	0	0	3.2	31463000	0	0	0	31463000	616920	0	0	0	616920	1
O15016	O15016	2	2	2	Tripartite motif-containing protein 66	TRIM66		1	2	2	2	0	1	1	0	0	1	1	0	0	1	1	0	2.1	2.1	2.1	134.66	1216	1216	0	11.43	0	0.7	1.3	0	0	0	0	0	0	0	0	0	0	0	0
O15027	O15027	5	5	5	Protein transport protein Sec16A	SEC16A		1	5	5	5	3	3	2	3	3	3	2	3	3	3	2	3	3.5	3.5	3.5	233.51	2179	2179	0	41.973	2.1	2.1	1.5	2.1	306730000	46981000	32324000	86321000	141100000	3129900	479400	329840	880830	1439800	13
O15067	O15067	6	6	6	Phosphoribosylformylglycinamidine synthase	PFAS		1	6	6	6	2	4	2	5	2	4	2	5	2	4	2	5	7.5	7.5	7.5	144.73	1338	1338	0	52.406	3.3	5.3	3.1	6.7	324050000	30541000	68382000	64982000	160140000	4439000	418370	936740	890160	2193700	12
O15127	O15127	1	1	1	Secretory carrier-associated membrane protein 2	SCAMP2		1	1	1	1	0	1	0	0	0	1	0	0	0	1	0	0	4.3	4.3	4.3	36.648	329	329	0.0028031	9.6642	0	4.3	0	0	17187000	0	17187000	0	0	1227700	0	1227700	0	0	1
O15143	O15143	2	2	2	Actin-related protein 2/3 complex subunit 1B	ARPC1B		1	2	2	2	1	1	1	2	1	1	1	2	1	1	1	2	6.2	6.2	6.2	40.949	372	372	0	12.734	2.4	2.4	2.4	6.2	195450000	29499000	16605000	61313000	88029000	8883900	1340800	754790	2787000	4001300	5
O15144	O15144	3	3	3	Actin-related protein 2/3 complex subunit 2	ARPC2		1	3	3	3	1	3	1	1	1	3	1	1	1	3	1	1	20.3	20.3	20.3	34.333	300	300	0	44.322	6	20.3	6	6	1170500000	144730000	105530000	253280000	666990000	78036000	9648700	7035600	16885000	44466000	8
O15145	O15145	7	7	7	Actin-related protein 2/3 complex subunit 3	ARPC3		1	7	7	7	3	4	3	4	3	4	3	4	3	4	3	4	53.9	53.9	53.9	20.546	178	178	0	56.297	34.3	49.4	37.6	33.1	1034500000	162490000	149460000	312040000	410490000	129310000	20311000	18683000	39005000	51312000	20
O15173	O15173	2	2	2	Membrane-associated progesterone receptor component 2	PGRMC2		1	2	2	2	2	1	2	0	2	1	2	0	2	1	2	0	18.4	18.4	18.4	23.818	223	223	0	22.28	18.4	9.4	18.4	0	161010000	35502000	30536000	94974000	0	17890000	3944600	3392900	10553000	0	5
O15212	O15212	4	4	4	Prefoldin subunit 6	PFDN6		1	4	4	4	2	3	2	3	2	3	2	3	2	3	2	3	54.3	54.3	54.3	14.582	129	129	0	33.846	20.2	43.4	20.2	28.7	3757400000	566910000	486910000	1201400000	1502100000	626230000	94485000	81152000	200230000	250360000	16
O15226	O15226	1	1	1	NF-kappa-B-repressing factor	NKRF		1	1	1	1	0	0	0	1	0	0	0	1	0	0	0	1	3.3	3.3	3.3	77.672	690	690	0.002994	6.6343	0	0	0	3.3	34299000	0	0	0	34299000	1106400	0	0	0	1106400	1
O15235	O15235	1	1	1	28S ribosomal protein S12, mitochondrial	MRPS12		1	1	1	1	0	1	0	1	0	1	0	1	0	1	0	1	13.8	13.8	13.8	15.173	138	138	0.0026667	8.0984	0	13.8	0	13.8	167660000	0	16086000	0	151580000	27944000	0	2680900	0	25263000	3
O15347	O15347	5	5	5	High mobility group protein B3	HMGB3		1	5	5	5	5	3	2	4	5	3	2	4	5	3	2	4	45	45	45	22.98	200	200	0	45.737	45	27	18.5	41.5	1112500000	222740000	151060000	184600000	554090000	101140000	20249000	13733000	16782000	50372000	18
O15355	O15355	3	3	3	Protein phosphatase 1G	PPM1G		1	3	3	3	2	3	2	2	2	3	2	2	2	3	2	2	9.9	9.9	9.9	59.271	546	546	0	46.393	7	9.9	6.8	7	303480000	47735000	46182000	95712000	113850000	9789600	1539800	1489800	3087500	3672600	10
O15372	O15372	3	3	3	Eukaryotic translation initiation factor 3 subunit H	EIF3H		1	3	3	3	1	1	2	2	1	1	2	2	1	1	2	2	9.7	9.7	9.7	39.93	352	352	0	17.191	3.7	3.7	6	7.4	86575000	6339500	9987800	19632000	50616000	5771700	422630	665850	1308800	3374400	6
O15400	O15400	2	2	2	Syntaxin-7	STX7		1	2	2	2	1	1	2	0	1	1	2	0	1	1	2	0	23.8	23.8	23.8	29.815	261	261	0	20.315	11.9	11.9	23.8	0	119210000	18100000	17134000	83978000	0	8515200	1292900	1223800	5998500	0	4
O15446	O15446	3	3	3	DNA-directed RNA polymerase I subunit RPA34	CD3EAP		1	3	3	3	0	1	2	0	0	1	2	0	0	1	2	0	9.6	9.6	9.6	54.985	510	510	0	17.102	0	4.5	5.1	0	335840000	0	13916000	321920000	0	14602000	0	605060	13996000	0	2
O15511	O15511	5	5	5	Actin-related protein 2/3 complex subunit 5	ARPC5		1	5	5	5	3	2	5	3	3	2	5	3	3	2	5	3	46.4	46.4	46.4	16.32	151	151	0	54.814	22.5	18.5	46.4	42.4	2523900000	424990000	276530000	1068500000	753840000	315480000	53124000	34566000	133560000	94230000	18
O15514	O15514	1	1	1	DNA-directed RNA polymerase II subunit RPB4	POLR2D		1	1	1	1	1	1	0	0	1	1	0	0	1	1	0	0	18.3	18.3	18.3	16.311	142	142	0	13.285	18.3	18.3	0	0	40211000	22180000	18031000	0	0	6701800	3696600	3005200	0	0	2
O15533	O15533	1	1	1	Tapasin	TAPBP		1	1	1	1	0	0	1	1	0	0	1	1	0	0	1	1	2	2	2	47.625	448	448	0.0029412	6.4078	0	0	2	2	45930000	0	0	23389000	22541000	1837200	0	0	935570	901630	2
O43159	O43159	3	3	3	Ribosomal RNA-processing protein 8	RRP8		1	3	3	3	2	3	0	0	2	3	0	0	2	3	0	0	11.2	11.2	11.2	50.714	456	456	0	17.099	7	11.2	0	0	47249000	20108000	27141000	0	0	1968700	837820	1130900	0	0	5
O43172	O43172	1	1	1	U4/U6 small nuclear ribonucleoprotein Prp4	PRPF4		1	1	1	1	0	1	0	1	0	1	0	1	0	1	0	1	3.1	3.1	3.1	58.449	522	522	0.0030451	6.7643	0	3.1	0	3.1	57835000	0	23108000	0	34728000	2142100	0	855850	0	1286200	1
O43175	O43175	8	8	8	D-3-phosphoglycerate dehydrogenase	PHGDH		1	8	8	8	6	7	6	7	6	7	6	7	6	7	6	7	16.9	16.9	16.9	56.65	533	533	0	65.186	12.2	14.3	13.1	15.2	1750400000	178150000	169070000	497740000	905480000	54701000	5567300	5283600	15554000	28296000	35
O43181	O43181	1	1	1	NADH dehydrogenase [ubiquinone] iron-sulfur protein 4, mitochondrial	NDUFS4		1	1	1	1	1	1	0	0	1	1	0	0	1	1	0	0	12.6	12.6	12.6	20.108	175	175	0.0027701	9.2681	12.6	12.6	0	0	52488000	19959000	32529000	0	0	5248800	1995900	3252900	0	0	2
O43237	O43237	2	2	2	Cytoplasmic dynein 1 light intermediate chain 2	DYNC1LI2		1	2	2	2	0	0	2	1	0	0	2	1	0	0	2	1	6.5	6.5	6.5	54.099	492	492	0	23.417	0	0	6.5	6.1	87676000	0	0	60221000	27456000	3812000	0	0	2618300	1193700	3
O43242	O43242	1	1	1	26S proteasome non-ATPase regulatory subunit 3	PSMD3		1	1	1	1	1	1	1	1	1	1	1	1	1	1	1	1	2.1	2.1	2.1	60.977	534	534	0.0031506	7.1382	2.1	2.1	2.1	2.1	302140000	34201000	46968000	54564000	166410000	10071000	1140000	1565600	1818800	5546900	4
O43252	O43252	1	1	1	Bifunctional 3-phosphoadenosine 5-phosphosulfate synthase 1;Sulfate adenylyltransferase;Adenylyl-sulfate kinase	PAPSS1		1	1	1	1	1	1	1	1	1	1	1	1	1	1	1	1	2.6	2.6	2.6	70.832	624	624	0	22.513	2.6	2.6	2.6	2.6	145660000	21136000	25824000	47337000	51359000	4551800	660510	807010	1479300	1605000	4
O43290	O43290	5	5	5	U4/U6.U5 tri-snRNP-associated protein 1	SART1		1	5	5	5	3	2	2	3	3	2	2	3	3	2	2	3	9.6	9.6	9.6	90.254	800	800	0	36.314	4.4	3.2	5.2	6.5	396190000	79117000	38176000	122820000	156080000	12381000	2472400	1193000	3838100	4877500	10
O43314	O43314	1	1	1	Inositol hexakisphosphate and diphosphoinositol-pentakisphosphate kinase 2	PPIP5K2		1	1	1	1	0	0	0	1	0	0	0	1	0	0	0	1	0.9	0.9	0.9	140.41	1243	1243	0.0061179	5.9016	0	0	0	0.9	15477000	0	0	0	15477000	249620	0	0	0	249620	1
O43324	O43324	1	1	1	Eukaryotic translation elongation factor 1 epsilon-1	EEF1E1		1	1	1	1	1	1	1	1	1	1	1	1	1	1	1	1	12.1	12.1	12.1	19.81	174	174	0	24.576	12.1	12.1	12.1	12.1	788360000	138510000	159280000	251540000	239030000	131390000	23084000	26547000	41923000	39839000	8
O43390	O43390	3	1	1	Heterogeneous nuclear ribonucleoprotein R	HNRNPR		1	3	1	1	0	0	2	2	0	0	1	1	0	0	1	1	8.1	4.7	4.7	70.942	633	633	0	28.313	0	0	6.5	6.3	76174000	0	0	35824000	40350000	2115900	0	0	995100	1120800	2
O43395	O43395	6	6	6	U4/U6 small nuclear ribonucleoprotein Prp3	PRPF3		1	6	6	6	4	5	3	4	4	5	3	4	4	5	3	4	15.4	15.4	15.4	77.528	683	683	0	47.58	11.9	12.7	8.9	11.9	581360000	94189000	130030000	108710000	248440000	18754000	3038400	4194400	3506900	8014000	16
O43396	O43396	5	5	5	Thioredoxin-like protein 1	TXNL1		1	5	5	5	3	2	2	2	3	2	2	2	3	2	2	2	27.7	27.7	27.7	32.251	289	289	0	37.613	22.5	10.7	9	11.8	272850000	73149000	55897000	83219000	60588000	22738000	6095700	4658100	6934900	5049000	9
O43399	O43399	2	2	2	Tumor protein D54	TPD52L2		1	2	2	2	1	1	2	1	1	1	2	1	1	1	2	1	8.7	8.7	8.7	22.237	206	206	0	12.908	4.9	4.9	8.7	4.9	821310000	54258000	123240000	260240000	383570000	102660000	6782200	15405000	32530000	47946000	5
O43432	O43432	4	4	4	Eukaryotic translation initiation factor 4 gamma 3	EIF4G3		1	4	4	4	2	3	1	1	2	3	1	1	2	3	1	1	2.8	2.8	2.8	176.65	1585	1585	0	24.47	1.2	2	0.9	0.8	134190000	47043000	56066000	0	31080000	2033200	712770	849480	0	470910	6
O43447	O43447	2	2	2	Peptidyl-prolyl cis-trans isomerase H	PPIH		1	2	2	2	0	1	0	2	0	1	0	2	0	1	0	2	28.2	28.2	28.2	19.208	177	177	0	33.075	0	7.3	0	28.2	90060000	0	16210000	0	73850000	22515000	0	4052400	0	18463000	1
O43464	O43464	1	1	1	Serine protease HTRA2, mitochondrial	HTRA2		1	1	1	1	1	0	0	0	1	0	0	0	1	0	0	0	2.4	2.4	2.4	48.84	458	458	0.0029533	6.4426	2.4	0	0	0	0	0	0	0	0	0	0	0	0	0	1
O43491	O43491	5	5	5	Band 4.1-like protein 2	EPB41L2		1	5	5	5	4	3	3	2	4	3	3	2	4	3	3	2	7.5	7.5	7.5	112.59	1005	1005	0	32.147	6.6	3.7	4.3	3.4	416930000	94359000	56380000	110520000	155670000	7720800	1747400	1044100	2046600	2882800	13
O43504	O43504	2	2	2	Ragulator complex protein LAMTOR5	LAMTOR5		1	2	2	2	2	2	2	2	2	2	2	2	2	2	2	2	59.3	59.3	59.3	9.6138	91	91	0	63.781	59.3	59.3	59.3	59.3	456760000	90549000	100770000	87433000	178010000	114190000	22637000	25192000	21858000	44502000	11
O43516	O43516	1	1	1	WAS/WASL-interacting protein family member 1	WIPF1		1	1	1	1	0	0	1	1	0	0	1	1	0	0	1	1	2.4	2.4	2.4	51.258	503	503	0.0027529	9.0137	0	0	2.4	2.4	62543000	0	0	29783000	32760000	4169500	0	0	1985500	2184000	2
O43583	O43583	3	3	3	Density-regulated protein	DENR		1	3	3	3	2	1	3	2	2	1	3	2	2	1	3	2	20.7	20.7	20.7	22.092	198	198	0	26.16	13.1	7.1	20.7	14.6	222490000	37136000	23708000	90018000	71629000	18541000	3094600	1975700	7501500	5969100	8
O43598	O43598	1	1	1	2-deoxynucleoside 5-phosphate N-hydrolase 1	DNPH1		1	1	1	1	0	1	0	0	0	1	0	0	0	1	0	0	9.8	9.8	9.8	19.108	174	174	0.0026008	7.6121	0	9.8	0	0	28950000	0	28950000	0	0	4135800	0	4135800	0	0	1
O43633	O43633	8	8	8	Charged multivesicular body protein 2a	CHMP2A		1	8	8	8	6	6	4	7	6	6	4	7	6	6	4	7	32.4	32.4	32.4	25.104	222	222	0	60.619	24.8	25.7	18	31.5	900190000	134380000	241690000	199550000	324580000	64299000	9598300	17263000	14253000	23184000	20
O43660	O43660	4	4	4	Pleiotropic regulator 1	PLRG1		1	4	4	4	2	2	2	3	2	2	2	3	2	2	2	3	15.2	15.2	15.2	57.193	514	514	0	23.25	10.3	10.3	4.9	11.9	353730000	44307000	61438000	75389000	172600000	13101000	1641000	2275500	2792200	6392400	10
O43670	O43670	6	6	6	BUB3-interacting and GLEBS motif-containing protein ZNF207	ZNF207		1	6	6	6	5	5	5	3	5	5	5	3	5	5	5	3	8.6	8.6	8.6	50.75	478	478	0	49.378	8.6	8.6	8.6	7.9	953580000	208750000	183730000	207540000	353560000	59599000	13047000	11483000	12971000	22097000	19
O43676	O43676	3	3	3	NADH dehydrogenase [ubiquinone] 1 beta subcomplex subunit 3	NDUFB3		1	3	3	3	0	1	1	1	0	1	1	1	0	1	1	1	43.9	43.9	43.9	11.402	98	98	0	18.853	0	11.2	16.3	16.3	83108000	0	9659200	28197000	45251000	13851000	0	1609900	4699500	7541900	2
O43678	O43678	4	4	4	NADH dehydrogenase [ubiquinone] 1 alpha subcomplex subunit 2	NDUFA2		1	4	4	4	3	2	3	4	3	2	3	4	3	2	3	4	66.7	66.7	66.7	10.921	99	99	0	36.056	45.5	45.5	66.7	66.7	656790000	114110000	65556000	167430000	309690000	131360000	22823000	13111000	33487000	61937000	13
O43681	O43681	1	1	1	ATPase ASNA1	ASNA1		1	1	1	1	0	0	1	0	0	0	1	0	0	0	1	0	6.6	6.6	6.6	38.792	348	348	0.0026774	8.1975	0	0	6.6	0	23739000	0	0	23739000	0	1582600	0	0	1582600	0	1
O43707;P35609;Q9H254	O43707	16;2;1	16;2;1	12;0;1	Alpha-actinin-4	ACTN4		3	16	16	12	10	12	10	13	10	12	10	13	9	10	8	10	24.3	24.3	17.8	104.85	911	911;894;2564	0	198.44	14.9	20	18.3	22.5	4702700000	653450000	551410000	1522500000	1975300000	83977000	11669000	9846700	27188000	35273000	59
O43765	O43765	4	4	4	Small glutamine-rich tetratricopeptide repeat-containing protein alpha	SGTA		1	4	4	4	2	3	3	3	2	3	3	3	2	3	3	3	20.4	20.4	20.4	34.063	313	313	0	31.335	10.2	15	16.6	16.6	688030000	52899000	71848000	246910000	316370000	34401000	2645000	3592400	12346000	15818000	13
O43768	O43768	7	7	7	Alpha-endosulfine	ENSA		1	7	7	7	6	5	3	5	6	5	3	5	6	5	3	5	87.6	87.6	87.6	13.389	121	121	0	232.85	87.6	79.3	57	79.3	1729700000	482700000	401570000	249490000	595970000	288290000	80450000	66928000	41581000	99329000	23
O43809	O43809	5	5	5	Cleavage and polyadenylation specificity factor subunit 5	NUDT21		1	5	5	5	3	3	4	3	3	3	4	3	3	3	4	3	33.9	33.9	33.9	26.227	227	227	0	39.054	24.2	22.5	29.1	24.2	375550000	56182000	62491000	163230000	93648000	34141000	5107400	5681000	14839000	8513500	12
O43819	O43819	1	1	1	Protein SCO2 homolog, mitochondrial	SCO2		1	1	1	1	1	1	0	1	1	1	0	1	1	1	0	1	6.4	6.4	6.4	29.81	266	266	0.0026368	7.863	6.4	6.4	0	6.4	0	0	0	0	0	0	0	0	0	0	0
O43852	O43852	3	3	3	Calumenin	CALU		1	3	3	3	1	2	2	2	1	2	2	2	1	2	2	2	10.8	10.8	10.8	37.106	315	315	0	20.735	6	8.6	8.3	8.6	489420000	28939000	47636000	199600000	213240000	40785000	2411600	3969700	16634000	17770000	9
O43865	O43865	2	2	2	Putative adenosylhomocysteinase 2	AHCYL1		1	2	2	2	1	2	1	0	1	2	1	0	1	2	1	0	7.5	7.5	7.5	58.951	530	530	0	12.983	5.1	7.5	5.1	0	10321000	0	10321000	0	0	412860	0	412860	0	0	0
O43924	O43924	1	1	1	Retinal rod rhodopsin-sensitive cGMP 3,5-cyclic phosphodiesterase subunit delta	PDE6D		1	1	1	1	0	1	0	1	0	1	0	1	0	1	0	1	16	16	16	17.42	150	150	0.0025907	7.5532	0	16	0	16	37370000	0	7832000	0	29538000	7474000	0	1566400	0	5907600	2
O60216	O60216	2	2	2	Double-strand-break repair protein rad21 homolog	RAD21		1	2	2	2	1	1	1	0	1	1	1	0	1	1	1	0	4.6	4.6	4.6	71.689	631	631	0	16.82	2.1	2.1	2.5	0	34752000	19878000	14875000	0	0	1287100	736210	550920	0	0	2
O60232	O60232	1	1	1	Sjoegren syndrome/scleroderma autoantigen 1	SSSCA1		1	1	1	1	1	1	1	0	1	1	1	0	1	1	1	0	5.5	5.5	5.5	21.474	199	199	0.0034364	6.1376	5.5	5.5	5.5	0	119480000	26702000	23900000	68876000	0	14935000	3337700	2987500	8609500	0	3
O60341	O60341	2	2	2	Lysine-specific histone demethylase 1A	KDM1A		1	2	2	2	2	0	0	1	2	0	0	1	2	0	0	1	2.1	2.1	2.1	92.902	852	852	0	11.496	2.1	0	0	1.4	60731000	25443000	0	0	35288000	1557200	652390	0	0	904820	2
O60427	O60427	1	1	1	Fatty acid desaturase 1	FADS1		1	1	1	1	1	0	0	0	1	0	0	0	1	0	0	0	4.5	4.5	4.5	51.964	444	444	0.0027192	8.5602	4.5	0	0	0	9296000	9296000	0	0	0	422550	422550	0	0	0	1
O60437	O60437	4	4	4	Periplakin	PPL		1	4	4	4	2	1	2	3	2	1	2	3	2	1	2	3	3.4	3.4	3.4	204.74	1756	1756	0	30.23	1.8	0.5	1.3	2.9	224540000	43631000	40319000	56459000	84129000	2772100	538660	497760	697020	1038600	8
O60493	O60493	5	5	5	Sorting nexin-3	SNX3		1	5	5	5	3	3	5	2	3	3	5	2	3	3	5	2	45.7	45.7	45.7	18.762	162	162	0	39.986	45.7	45.7	45.7	26.5	1181900000	126680000	134710000	579160000	341320000	236380000	25337000	26941000	115830000	68265000	14
O60502	O60502	1	1	1	Protein O-GlcNAcase	MGEA5		1	1	1	1	0	0	0	1	0	0	0	1	0	0	0	1	1.6	1.6	1.6	102.91	916	916	0.0027322	8.653	0	0	0	1.6	31438000	0	0	0	31438000	641590	0	0	0	641590	1
O60506	O60506	5	5	3	Heterogeneous nuclear ribonucleoprotein Q	SYNCRIP		1	5	5	3	2	1	3	4	2	1	3	4	2	1	2	3	11.6	11.6	8.2	69.602	623	623	0	53.697	6.6	4.7	8	9.8	314880000	28528000	25904000	130620000	129820000	8996500	815090	740120	3732000	3709300	10
O60547	O60547	1	1	1	GDP-mannose 4,6 dehydratase	GMDS		1	1	1	1	0	0	0	1	0	0	0	1	0	0	0	1	2.2	2.2	2.2	41.949	372	372	0.0034945	6.2742	0	0	0	2.2	45737000	0	0	0	45737000	2540900	0	0	0	2540900	1
O60664	O60664	6	6	6	Perilipin-3	PLIN3		1	6	6	6	3	3	5	3	3	3	5	3	3	3	5	3	22.1	22.1	22.1	47.074	434	434	0	49.427	9	15.2	19.8	7.1	577940000	85754000	66846000	254150000	171190000	26270000	3897900	3038400	11552000	7781300	14
O60701	O60701	2	2	2	UDP-glucose 6-dehydrogenase	UGDH		1	2	2	2	1	0	1	1	1	0	1	1	1	0	1	1	5.7	5.7	5.7	55.023	494	494	0	11.523	2	0	3.6	3.6	65478000	3305700	0	29417000	32755000	2728200	137740	0	1225700	1364800	2
O60716	O60716	2	2	2	Catenin delta-1	CTNND1		1	2	2	2	0	1	2	2	0	1	2	2	0	1	2	2	3.2	3.2	3.2	108.17	968	968	0	16.288	0	1.5	3.2	3.2	171000000	0	16146000	77891000	76963000	3352900	0	316580	1527300	1509100	5
O60739	O60739	1	1	1	Eukaryotic translation initiation factor 1b	EIF1B		1	1	1	1	0	0	0	1	0	0	0	1	0	0	0	1	9.7	9.7	9.7	12.823	113	113	0.0056306	5.9981	0	0	0	9.7	0	0	0	0	0	0	0	0	0	0	1
O60749	O60749	1	1	1	Sorting nexin-2	SNX2		1	1	1	1	0	1	0	0	0	1	0	0	0	1	0	0	2.3	2.3	2.3	58.47	519	519	0.0026178	7.7403	0	2.3	0	0	11440000	0	11440000	0	0	544750	0	544750	0	0	1
O60814;P57053;P06899	O60814;P57053;P06899	6;6;6	2;2;2	2;2;2	Histone H2B type 1-K;Histone H2B type F-S;Histone H2B type 1-J	HIST1H2BK;H2BFS;HIST1H2BJ	;;	3	6	2	2	6	6	6	6	2	2	2	2	2	2	2	2	54	17.5	17.5	13.89	126	126;126;126	0	141.18	54	54	54	54	72644000000	10091000000	10243000000	22615000000	29695000000	10378000000	1441500000	1463300000	3230700000	4242200000	45
O60828	O60828	2	2	2	Polyglutamine-binding protein 1	PQBP1		1	2	2	2	0	2	0	0	0	2	0	0	0	2	0	0	7.9	7.9	7.9	30.472	265	265	0	15.286	0	7.9	0	0	21125000	0	21125000	0	0	1920500	0	1920500	0	0	2
O60831	O60831	2	2	2	PRA1 family protein 2	PRAF2		1	2	2	2	1	0	1	0	1	0	1	0	1	0	1	0	12.4	12.4	12.4	19.258	178	178	0.00073692	11.128	6.7	0	5.6	0	24363000	8990000	0	15373000	0	2030200	749160	0	1281000	0	2
O60832	O60832	3	3	3	H/ACA ribonucleoprotein complex subunit 4	DKC1		1	3	3	3	2	1	2	0	2	1	2	0	2	1	2	0	6.4	6.4	6.4	57.673	514	514	0	17.448	6.4	5.1	5.1	0	136820000	36240000	18823000	81762000	0	5262500	1393900	723940	3144700	0	5
O60841	O60841	3	3	3	Eukaryotic translation initiation factor 5B	EIF5B		1	3	3	3	2	1	3	1	2	1	3	1	2	1	3	1	3.3	3.3	3.3	138.83	1220	1220	0	30.208	1.8	1.8	3.3	1.8	300730000	56573000	81951000	102620000	59590000	5674100	1067400	1546200	1936100	1124300	7
O60869	O60869	6	6	6	Endothelial differentiation-related factor 1	EDF1		1	6	6	6	5	4	6	6	5	4	6	6	5	4	6	6	35.8	35.8	35.8	16.368	148	148	0	48.089	25	25	35.8	35.8	4403400000	689500000	354760000	1593700000	1765400000	629060000	98500000	50680000	227670000	252210000	19
O60884	O60884	2	2	2	DnaJ homolog subfamily A member 2	DNAJA2		1	2	2	2	2	1	1	1	2	1	1	1	2	1	1	1	9	9	9	45.745	412	412	0	30.72	9	5.1	5.1	5.1	141500000	30838000	13953000	45372000	51335000	10107000	2202700	996620	3240800	3666800	4
O60885	O60885	4	4	3	Bromodomain-containing protein 4	BRD4		1	4	4	3	2	3	0	1	2	3	0	1	1	2	0	0	4.8	4.8	3.6	152.22	1362	1362	0	25.456	2	4	0	1.2	168470000	31655000	41826000	0	94984000	3178600	597270	789170	0	1792200	3
O60888	O60888	2	2	2	Protein CutA	CUTA		1	2	2	2	1	1	0	0	1	1	0	0	1	1	0	0	12.8	12.8	12.8	19.116	179	179	0	13.3	6.1	6.7	0	0	55090000	42146000	12944000	0	0	5509000	4214600	1294400	0	0	1
O60925	O60925	2	2	2	Prefoldin subunit 1	PFDN1		1	2	2	2	2	2	2	2	2	2	2	2	2	2	2	2	21.3	21.3	21.3	14.21	122	122	0	14.93	21.3	21.3	21.3	21.3	607950000	76156000	54981000	141360000	335460000	101320000	12693000	9163500	23560000	55909000	8
O60936	O60936	2	2	2	Nucleolar protein 3	NOL3		1	2	2	2	0	1	0	1	0	1	0	1	0	1	0	1	14.9	14.9	14.9	22.629	208	208	0	17.457	0	5.3	0	9.6	33647000	0	5793400	0	27854000	3738600	0	643710	0	3094900	2
O75083	O75083	4	4	4	WD repeat-containing protein 1	WDR1		1	4	4	4	1	1	4	3	1	1	4	3	1	1	4	3	9.7	9.7	9.7	66.193	606	606	0	25.855	2	2	9.7	8.3	1065400000	135820000	140400000	426300000	362870000	44391000	5659200	5849900	17762000	15120000	13
O75116	O75116	2	2	2	Rho-associated protein kinase 2	ROCK2		1	2	2	2	0	0	1	1	0	0	1	1	0	0	1	1	1.7	1.7	1.7	160.9	1388	1388	0	13.367	0	0	0.6	1	54740000	0	0	30863000	23877000	1052700	0	0	593510	459180	2
O75150	O75150	1	1	1	E3 ubiquitin-protein ligase BRE1B	RNF40		1	1	1	1	0	1	1	0	0	1	1	0	0	1	1	0	1.9	1.9	1.9	113.68	1001	1001	0.0031407	7.1111	0	1.9	1.9	0	30554000	0	6906900	23647000	0	587580	0	132830	454750	0	2
O75161	O75161	1	1	1	Nephrocystin-4	NPHP4		1	1	1	1	0	1	1	0	0	1	1	0	0	1	1	0	1.5	1.5	1.5	157.6	1426	1426	0.0034803	6.233	0	1.5	1.5	0	0	0	0	0	0	0	0	0	0	0	0
O75175	O75175	1	1	1	CCR4-NOT transcription complex subunit 3	CNOT3		1	1	1	1	0	0	1	0	0	0	1	0	0	0	1	0	2.7	2.7	2.7	81.871	753	753	0.0096618	5.7069	0	0	2.7	0	21864000	0	0	21864000	0	950600	0	0	950600	0	1
O75190	O75190	2	2	2	DnaJ homolog subfamily B member 6	DNAJB6		1	2	2	2	1	2	2	1	1	2	2	1	1	2	2	1	10.1	10.1	10.1	36.087	326	326	0	13.354	6.1	10.1	10.1	4	105230000	14639000	22819000	45984000	21783000	8768800	1219900	1901600	3832000	1815300	6
O75223	O75223	2	2	2	Gamma-glutamylcyclotransferase	GGCT		1	2	2	2	1	1	1	2	1	1	1	2	1	1	1	2	26.6	26.6	26.6	21.007	188	188	0	41.14	18.6	18.6	18.6	26.6	436790000	70505000	49423000	127340000	189520000	54598000	8813100	6177800	15918000	23689000	4
O75347	O75347	8	8	8	Tubulin-specific chaperone A	TBCA		1	8	8	8	4	7	4	5	4	7	4	5	4	7	4	5	62	62	62	12.855	108	108	0	167.08	62	50.9	39.8	62	1535400000	237640000	274100000	439640000	584060000	219350000	33948000	39157000	62806000	83437000	24
O95670;O75348	O95670;O75348	1;1	1;1	1;1	V-type proton ATPase subunit G 2;V-type proton ATPase subunit G 1	ATP6V1G2;ATP6V1G1	;	2	1	1	1	0	0	0	1	0	0	0	1	0	0	0	1	14.4	14.4	14.4	13.604	118	118;118	0.002584	7.493	0	0	0	14.4	47921000	0	0	0	47921000	9584100	0	0	0	9584100	1
O75351	O75351	7	7	6	Vacuolar protein sorting-associated protein 4B	VPS4B		1	7	7	6	5	2	5	4	5	2	5	4	4	2	4	3	31.3	31.3	27	49.301	444	444	0	51.251	22.1	9.2	18.9	18.2	629370000	105050000	53609000	231100000	239600000	27364000	4567500	2330800	10048000	10418000	18
O75367;Q9P0M6	O75367	10;2	8;2	8;2	Core histone macro-H2A.1	H2AFY		2	10	8	8	7	6	6	6	5	5	5	6	5	5	5	6	37.6	33.9	33.9	39.617	372	372;372	0	96.661	23.7	22	24.5	25.3	1044200000	225070000	157880000	267130000	394100000	65261000	14067000	9867500	16695000	24631000	30
O75369	O75369	94	89	87	Filamin-B	FLNB		1	94	89	87	65	69	72	60	60	64	67	55	59	63	67	55	49.3	48.1	47.3	278.16	2602	2602	0	323.31	35.9	38.5	40.7	35.5	20982000000	3522300000	3003300000	7371300000	7085300000	144710000	24291000	20713000	50837000	48864000	288
O75380	O75380	2	2	2	NADH dehydrogenase [ubiquinone] iron-sulfur protein 6, mitochondrial	NDUFS6		1	2	2	2	1	0	0	1	1	0	0	1	1	0	0	1	38.7	38.7	38.7	13.711	124	124	0	15.071	21.8	0	0	16.9	57316000	23739000	0	0	33576000	11463000	4747800	0	0	6715300	2
O75381	O75381	1	1	1	Peroxisomal membrane protein PEX14	PEX14		1	1	1	1	1	1	1	1	1	1	1	1	1	1	1	1	4.8	4.8	4.8	41.236	377	377	0	12.674	4.8	4.8	4.8	4.8	256790000	39557000	48018000	80991000	88222000	17119000	2637100	3201200	5399400	5881400	8
O75396	O75396	1	1	1	Vesicle-trafficking protein SEC22b	SEC22B		1	1	1	1	1	1	1	1	1	1	1	1	1	1	1	1	4.7	4.7	4.7	24.593	215	215	0.0025494	7.3356	4.7	4.7	4.7	4.7	154510000	17412000	19543000	74981000	42579000	12876000	1451000	1628600	6248500	3548200	6
O75438	O75438	2	2	2	NADH dehydrogenase [ubiquinone] 1 beta subcomplex subunit 1	NDUFB1		1	2	2	2	1	2	1	1	1	2	1	1	1	2	1	1	31	31	31	6.9611	58	58	0	13.781	31	31	31	31	49334000	12307000	17065000	8513600	11449000	12334000	3076900	4266200	2128400	2862200	5
O75446	O75446	1	1	1	Histone deacetylase complex subunit SAP30	SAP30		1	1	1	1	1	1	0	1	1	1	0	1	1	1	0	1	13.6	13.6	13.6	23.306	220	220	0.002736	8.7853	13.6	13.6	0	13.6	121690000	25046000	30043000	0	66601000	17384000	3578000	4291900	0	9514400	2
O75459	O75459	6	6	5	P antigen family member 1	PAGE1		1	6	6	5	1	0	3	6	1	0	3	6	0	0	3	5	50	50	44.5	16.15	146	146	0	54.985	5.5	0	31.5	50	801900000	0	0	318680000	483220000	72900000	0	0	28971000	43929000	10
O75475	O75475	6	3	3	PC4 and SFRS1-interacting protein	PSIP1		1	6	3	3	4	3	2	1	2	1	1	1	2	1	1	1	13.4	8.9	8.9	60.103	530	530	0	19.228	12.1	9.8	3.2	1.3	145190000	52277000	17975000	32366000	42573000	6312600	2272900	781500	1407200	1851000	5
O75477	O75477	1	1	1	Erlin-1	ERLIN1		1	1	1	1	0	1	0	0	0	1	0	0	0	1	0	0	3.8	3.8	3.8	38.925	346	346	0.0027797	9.4081	0	3.8	0	0	8918100	0	8918100	0	0	445900	0	445900	0	0	1
O75493	O75493	1	1	1	Carbonic anhydrase-related protein 11	CA11		1	1	1	1	0	0	0	1	0	0	0	1	0	0	0	1	5.8	5.8	5.8	36.238	328	328	0.0056529	6.0308	0	0	0	5.8	0	0	0	0	0	0	0	0	0	0	0
O75494;Q8WXF0	O75494	7;3	7;3	7;3	Serine/arginine-rich splicing factor 10	SRSF10		2	7	7	7	3	5	4	5	3	5	4	5	3	5	4	5	32.4	32.4	32.4	31.3	262	262;261	0	54.178	18.3	30.9	28.2	21.4	2236900000	216670000	414530000	538660000	1067100000	223690000	21667000	41453000	53866000	106710000	23
O75521	O75521	2	2	2	Enoyl-CoA delta isomerase 2, mitochondrial	ECI2		1	2	2	2	1	0	1	1	1	0	1	1	1	0	1	1	7.1	7.1	7.1	43.585	394	394	0	12.907	3.3	0	3.8	3.8	28782000	6528400	0	0	22254000	1370600	310880	0	0	1059700	2
O75525;Q5VWX1	O75525;Q5VWX1	2;2	1;1	1;1	KH domain-containing, RNA-binding, signal transduction-associated protein 3;KH domain-containing, RNA-binding, signal transduction-associated protein 2	KHDRBS3;KHDRBS2	;	2	2	1	1	2	2	2	2	1	1	1	1	1	1	1	1	6.4	3.2	3.2	38.799	346	346;349	0.0025592	7.3765	6.4	6.4	6.4	6.4	391120000	36866000	30481000	133820000	189950000	23007000	2168600	1793000	7871700	11174000	6
O75531	O75531	4	4	4	Barrier-to-autointegration factor;Barrier-to-autointegration factor, N-terminally processed	BANF1		1	4	4	4	3	4	3	4	3	4	3	4	3	4	3	4	67.4	67.4	67.4	10.058	89	89	0	36.21	34.8	67.4	34.8	67.4	6895900000	712470000	1105800000	2666900000	2410800000	1724000000	178120000	276450000	666720000	602700000	28
O75533	O75533	16	16	16	Splicing factor 3B subunit 1	SF3B1		1	16	16	16	7	15	6	10	7	15	6	10	7	15	6	10	16.1	16.1	16.1	145.83	1304	1304	0	125.34	8.7	15.4	7.7	11.5	3342800000	430770000	722810000	779750000	1409400000	49892000	6429500	10788000	11638000	21037000	43
O75534	O75534	9	9	9	Cold shock domain-containing protein E1	CSDE1		1	9	9	9	4	6	3	6	4	6	3	6	4	6	3	6	11.5	11.5	11.5	88.884	798	798	0	61.403	6.6	9.8	6.4	9.3	748870000	86810000	150540000	138370000	373140000	20240000	2346200	4068700	3739700	10085000	18
O75569	O75569	2	2	2	Interferon-inducible double-stranded RNA-dependent protein kinase activator A	PRKRA		1	2	2	2	1	1	0	0	1	1	0	0	1	1	0	0	11.8	11.8	11.8	34.404	313	313	0	13.052	4.8	7	0	0	16755000	10595000	6160200	0	0	985580	623210	362360	0	0	1
O75578	O75578	1	1	1	Integrin alpha-10	ITGA10		1	1	1	1	0	0	0	1	0	0	0	1	0	0	0	1	0.7	0.7	0.7	127.6	1167	1167	0.0081477	5.7715	0	0	0	0.7	33594000	0	0	0	33594000	559890	0	0	0	559890	1
O75607	O75607	1	1	1	Nucleoplasmin-3	NPM3		1	1	1	1	1	1	0	1	1	1	0	1	1	1	0	1	5.6	5.6	5.6	19.343	178	178	0.0031095	6.996	5.6	5.6	0	5.6	124970000	28263000	23710000	0	72994000	12497000	2826300	2371000	0	7299400	3
O75608	O75608	1	1	1	Acyl-protein thioesterase 1	LYPLA1		1	1	1	1	1	1	1	1	1	1	1	1	1	1	1	1	6.5	6.5	6.5	24.669	230	230	0.002811	9.7911	6.5	6.5	6.5	6.5	149230000	18924000	26877000	45286000	58140000	13566000	1720400	2443300	4116900	5285500	4
O75629	O75629	1	1	1	Protein CREG1	CREG1		1	1	1	1	1	1	1	0	1	1	1	0	1	1	1	0	5.5	5.5	5.5	24.074	220	220	0.0029138	6.2789	5.5	5.5	5.5	0	100600000	25703000	29866000	45033000	0	7738600	1977200	2297400	3464000	0	3
O75643	O75643	3	3	3	U5 small nuclear ribonucleoprotein 200 kDa helicase	SNRNP200		1	3	3	3	1	1	2	2	1	1	2	2	1	1	2	2	3	3	3	244.5	2136	2136	0	42.851	1.6	1.6	2.2	2.5	188740000	20041000	16053000	89501000	63141000	1780500	189070	151450	844350	595670	6
O75663	O75663	2	2	2	TIP41-like protein	TIPRL		1	2	2	2	1	0	2	0	1	0	2	0	1	0	2	0	9.2	9.2	9.2	31.444	272	272	0	12.793	4.8	0	9.2	0	46982000	7936500	0	39046000	0	3915200	661380	0	3253800	0	3
O75792	O75792	1	1	1	Ribonuclease H2 subunit A	RNASEH2A		1	1	1	1	1	1	1	0	1	1	1	0	1	1	1	0	6.4	6.4	6.4	33.395	299	299	0	13.154	6.4	6.4	6.4	0	45947000	14302000	8504900	23140000	0	2871700	893890	531550	1446200	0	3
O75821	O75821	11	11	11	Eukaryotic translation initiation factor 3 subunit G	EIF3G		1	11	11	11	10	7	6	8	10	7	6	8	10	7	6	8	38.4	38.4	38.4	35.611	320	320	0	79.767	32.5	29.4	31.2	38.4	1649800000	266110000	262420000	344550000	776690000	117840000	19008000	18745000	24611000	55478000	30
O75822	O75822	2	2	2	Eukaryotic translation initiation factor 3 subunit J	EIF3J		1	2	2	2	1	0	1	1	1	0	1	1	1	0	1	1	15.5	15.5	15.5	29.062	258	258	0	15.176	15.5	0	8.5	15.5	29798000	0	0	29798000	0	2708900	0	0	2708900	0	1
O75832	O75832	4	4	4	26S proteasome non-ATPase regulatory subunit 10	PSMD10		1	4	4	4	1	1	3	4	1	1	3	4	1	1	3	4	21.2	21.2	21.2	24.428	226	226	0	37.488	8	8	15	21.2	315840000	36522000	16017000	96575000	166720000	21056000	2434800	1067800	6438300	11115000	13
O75874	O75874	3	3	3	Isocitrate dehydrogenase [NADP] cytoplasmic	IDH1		1	3	3	3	2	0	0	1	2	0	0	1	2	0	0	1	16.7	16.7	16.7	46.659	414	414	0	17.688	11.1	0	0	5.6	23941000	8505300	0	0	15435000	1040900	369800	0	0	671110	2
O75891	O75891	1	1	1	Cytosolic 10-formyltetrahydrofolate dehydrogenase	ALDH1L1		1	1	1	1	0	0	1	0	0	0	1	0	0	0	1	0	2.4	2.4	2.4	98.828	902	902	0.0072022	5.8844	0	0	2.4	0	0	0	0	0	0	0	0	0	0	0	0
O75934	O75934	4	4	4	Pre-mRNA-splicing factor SPF27	BCAS2		1	4	4	4	4	2	3	3	4	2	3	3	4	2	3	3	26.7	26.7	26.7	26.131	225	225	0	39.987	26.7	17.8	19.6	19.6	642840000	85902000	77657000	223630000	255650000	53570000	7158500	6471400	18636000	21304000	12
O75937	O75937	1	1	1	DnaJ homolog subfamily C member 8	DNAJC8		1	1	1	1	0	1	0	0	0	1	0	0	0	1	0	0	19	19	19	29.841	253	253	0	58.109	0	19	0	0	24993000	0	24993000	0	0	1666200	0	1666200	0	0	1
O75940	O75940	1	1	1	Survival of motor neuron-related-splicing factor 30	SMNDC1		1	1	1	1	1	1	0	0	1	1	0	0	1	1	0	0	7.6	7.6	7.6	26.711	238	238	0.0031172	7.0074	7.6	7.6	0	0	31912000	20669000	11243000	0	0	2659300	1722400	936900	0	0	2
O75947	O75947	11	11	11	ATP synthase subunit d, mitochondrial	ATP5H		1	11	11	11	8	7	6	8	8	7	6	8	8	7	6	8	79.5	79.5	79.5	18.491	161	161	0	88.854	57.8	67.7	52.2	52.2	2224100000	414010000	353310000	585070000	871750000	278020000	51751000	44164000	73133000	108970000	38
O75955	O75955	3	3	3	Flotillin-1	FLOT1		1	3	3	3	1	1	1	3	1	1	1	3	1	1	1	3	10.5	10.5	10.5	47.355	427	427	0	31.018	5.2	5.2	5.2	10.5	186620000	22632000	28707000	59323000	75956000	7775800	942990	1196100	2471800	3164800	5
O75964	O75964	1	1	1	ATP synthase subunit g, mitochondrial	ATP5L		1	1	1	1	1	1	0	1	1	1	0	1	1	1	0	1	11.7	11.7	11.7	11.428	103	103	0.0025478	7.3231	11.7	11.7	0	11.7	240880000	42377000	35382000	0	163120000	48177000	8475500	7076500	0	32625000	3
O76003;P21817	O76003	3;1	3;1	3;1	Glutaredoxin-3	GLRX3		2	3	3	3	2	1	2	2	2	1	2	2	2	1	2	2	8.7	8.7	8.7	37.432	335	335;5038	0	18.894	6.6	2.7	6	6.6	135170000	28040000	12400000	46083000	48643000	8447900	1752500	774990	2880200	3040200	6
O76021	O76021	1	1	1	Ribosomal L1 domain-containing protein 1	RSL1D1		1	1	1	1	0	1	1	1	0	1	1	1	0	1	1	1	4.3	4.3	4.3	54.972	490	490	0.0026161	7.7317	0	4.3	4.3	4.3	820960000	0	123790000	273570000	423590000	37316000	0	5627000	12435000	19254000	3
O76031	O76031	2	2	2	ATP-dependent Clp protease ATP-binding subunit clpX-like, mitochondrial	CLPX		1	2	2	2	2	2	2	1	2	2	2	1	2	2	2	1	6.5	6.5	6.5	69.223	633	633	0	11.914	6.5	6.5	6.5	3.3	248990000	42946000	47448000	93909000	64686000	8031900	1385300	1530600	3029300	2086600	7
O76070	O76070	1	1	1	Gamma-synuclein	SNCG		1	1	1	1	0	1	0	0	0	1	0	0	0	1	0	0	8.7	8.7	8.7	13.331	127	127	0.0080906	5.7351	0	8.7	0	0	6173400	0	6173400	0	0	617340	0	617340	0	0	1
O76094	O76094	1	1	1	Signal recognition particle subunit SRP72	SRP72		1	1	1	1	0	0	0	1	0	0	0	1	0	0	0	1	1.8	1.8	1.8	74.605	671	671	0.003123	7.0454	0	0	0	1.8	41652000	0	0	0	41652000	991710	0	0	0	991710	1
O94760	O94760	4	4	4	N(G),N(G)-dimethylarginine dimethylaminohydrolase 1	DDAH1		1	4	4	4	2	4	1	0	2	4	1	0	2	4	1	0	30.5	30.5	30.5	31.121	285	285	0	26.791	10.2	30.5	5.6	0	164410000	21195000	37864000	105350000	0	10276000	1324700	2366500	6584600	0	8
O94776	O94776	5	5	5	Metastasis-associated protein MTA2	MTA2		1	5	5	5	3	3	4	3	3	3	4	3	3	3	4	3	9.3	9.3	9.3	75.022	668	668	0	47.266	5.7	5.7	8.1	5.1	515630000	61092000	93776000	203370000	157390000	17188000	2036400	3125900	6779000	5246300	15
O94830	O94830	1	1	1	Phospholipase DDHD2	DDHD2		1	1	1	1	0	1	1	0	0	1	1	0	0	1	1	0	2.8	2.8	2.8	81.031	711	711	0.0080863	5.734	0	2.8	2.8	0	0	0	0	0	0	0	0	0	0	0	0
O94842	O94842	1	1	1	TOX high mobility group box family member 4	TOX4		1	1	1	1	1	0	0	1	1	0	0	1	1	0	0	1	2.1	2.1	2.1	66.194	621	621	0.0029603	6.4545	2.1	0	0	2.1	29527000	6150800	0	0	23376000	984220	205030	0	0	779190	2
O94875	O94875	3	3	3	Sorbin and SH3 domain-containing protein 2	SORBS2		1	3	3	3	2	1	1	0	2	1	1	0	2	1	1	0	4.8	4.8	4.8	124.11	1100	1100	0	19.758	3.1	1.2	1.7	0	140680000	50759000	14637000	75285000	0	2605200	939980	271060	1394200	0	4
O94903	O94903	2	2	2	Proline synthase co-transcribed bacterial homolog protein	PROSC		1	2	2	2	0	1	1	1	0	1	1	1	0	1	1	1	7.3	7.3	7.3	30.344	275	275	0.00073368	11.028	0	3.6	3.6	3.6	79470000	0	10450000	33454000	35565000	6113100	0	803870	2573400	2735800	3
O94906	O94906	3	3	3	Pre-mRNA-processing factor 6	PRPF6		1	3	3	3	1	2	3	2	1	2	3	2	1	2	3	2	4.6	4.6	4.6	106.92	941	941	0	28.405	1.5	2.7	4.6	3.4	749600000	87249000	146590000	317610000	198150000	13629000	1586300	2665300	5774700	3602700	12
O94925	O94925	3	3	3	Glutaminase kidney isoform, mitochondrial	GLS		1	3	3	3	1	2	3	1	1	2	3	1	1	2	3	1	7.5	7.5	7.5	73.46	669	669	0	24.467	2.1	2.4	7.5	2.1	967420000	146890000	176350000	442590000	201580000	27641000	4197000	5038700	12645000	5759400	11
O94979	O94979	5	5	5	Protein transport protein Sec31A	SEC31A		1	5	5	5	4	3	3	2	4	3	3	2	4	3	3	2	7.5	7.5	7.5	133.01	1220	1220	0	45.93	5.6	3.4	3.9	2	747180000	133070000	122790000	265120000	226210000	11860000	2112100	1949000	4208200	3590700	15
O94992	O94992	1	1	1	Protein HEXIM1	HEXIM1		1	1	1	1	0	0	1	1	0	0	1	1	0	0	1	1	3.1	3.1	3.1	40.623	359	359	0.0031328	7.0778	0	0	3.1	3.1	196060000	0	0	46706000	149350000	15081000	0	0	3592800	11488000	2
O95070	O95070	2	2	2	Protein YIF1A	YIF1A		1	2	2	2	2	1	1	2	2	1	1	2	2	1	1	2	5.8	5.8	5.8	32.011	293	293	0	13.828	5.8	5.8	5.8	5.8	108770000	17535000	8801400	11006000	71424000	6398100	1031500	517730	647440	4201400	6
O95081	O95081	1	1	1	Arf-GAP domain and FG repeat-containing protein 2	AGFG2		1	1	1	1	0	0	1	0	0	0	1	0	0	0	1	0	4.6	4.6	4.6	48.962	481	481	0	24.792	0	0	4.6	0	24936000	0	0	24936000	0	1466800	0	0	1466800	0	1
O95166	O95166	2	2	2	Gamma-aminobutyric acid receptor-associated protein	GABARAP		1	2	2	2	1	0	1	1	1	0	1	1	1	0	1	1	25.6	25.6	25.6	13.918	117	117	0	13.234	8.5	0	17.1	17.1	136450000	25660000	0	36479000	74308000	19492000	3665700	0	5211300	10615000	3
O95167	O95167	2	2	2	NADH dehydrogenase [ubiquinone] 1 alpha subcomplex subunit 3	NDUFA3		1	2	2	2	0	1	0	2	0	1	0	2	0	1	0	2	28.6	28.6	28.6	9.2787	84	84	0	15.209	0	19	0	28.6	60788000	0	0	0	60788000	15197000	0	0	0	15197000	4
O95197	O95197	2	2	2	Reticulon-3	RTN3		1	2	2	2	2	2	2	1	2	2	2	1	2	2	2	1	3.8	3.8	3.8	112.61	1032	1032	0	17.592	3.8	3.8	3.8	1.7	609150000	140580000	148000000	171220000	149360000	11493000	2652400	2792400	3230500	2818200	7
O95202	O95202	3	3	3	LETM1 and EF-hand domain-containing protein 1, mitochondrial	LETM1		1	3	3	3	1	1	2	2	1	1	2	2	1	1	2	2	6.9	6.9	6.9	83.353	739	739	0	29.78	1.2	1.2	3.1	5	185170000	17360000	16908000	73359000	77545000	6385200	598630	583030	2529600	2674000	5
O95292	O95292	6	6	6	Vesicle-associated membrane protein-associated protein B/C	VAPB		1	6	6	6	4	6	3	4	4	6	3	4	4	6	3	4	36.6	36.6	36.6	27.228	243	243	0	76.309	30	36.6	16	20.2	1608200000	157360000	209470000	705560000	535760000	123700000	12105000	16113000	54274000	41212000	22
O95295	O95295	1	1	1	SNARE-associated protein Snapin	SNAPIN		1	1	1	1	1	0	1	1	1	0	1	1	1	0	1	1	11.8	11.8	11.8	14.874	136	136	0.0014378	10.687	11.8	0	11.8	11.8	47785000	14836000	0	18922000	14027000	5309400	1648500	0	2102400	1558500	3
O95298;E9PQ53	O95298;E9PQ53	2;1	2;1	2;1	NADH dehydrogenase [ubiquinone] 1 subunit C2;NADH dehydrogenase [ubiquinone] 1 subunit C2, isoform 2	NDUFC2;NDUFC2-KCTD14	;	2	2	2	2	1	1	2	1	1	1	2	1	1	1	2	1	21	21	21	14.187	119	119;114	0	13.529	5.9	5.9	21	5.9	162710000	16264000	26432000	76438000	43575000	32542000	3252800	5286400	15288000	8715100	5
O95302	O95302	1	1	1	Peptidyl-prolyl cis-trans isomerase FKBP9	FKBP9		1	1	1	1	1	1	1	1	1	1	1	1	1	1	1	1	1.8	1.8	1.8	63.083	570	570	0.0029343	6.3762	1.8	1.8	1.8	1.8	176620000	25701000	26318000	65867000	58738000	7359300	1070900	1096600	2744400	2447400	4
O95336	O95336	5	5	5	6-phosphogluconolactonase	PGLS		1	5	5	5	3	4	2	1	3	4	2	1	3	4	2	1	32.6	32.6	32.6	27.547	258	258	0	42.354	18.6	27.5	12.8	7.8	204420000	59031000	67647000	61653000	16084000	14601000	4216500	4831900	4403800	1148800	9
O95347	O95347	3	3	3	Structural maintenance of chromosomes protein 2	SMC2		1	3	3	3	0	0	2	3	0	0	2	3	0	0	2	3	2.6	2.6	2.6	135.65	1197	1197	0	19.34	0	0	1.9	2.6	135990000	0	0	22072000	113910000	2385700	0	0	387230	1998500	5
O95372	O95372	6	6	6	Acyl-protein thioesterase 2	LYPLA2		1	6	6	6	5	5	5	3	5	5	5	3	5	5	5	3	30.7	30.7	30.7	24.737	231	231	0	39.119	29.9	29.9	26.4	16	386850000	69614000	73415000	122130000	121700000	29758000	5354900	5647300	9394400	9361400	23
O95373	O95373	2	2	2	Importin-7	IPO7		1	2	2	2	1	1	1	1	1	1	1	1	1	1	1	1	2	2	2	119.52	1038	1038	0	11.842	1.3	0.8	1.3	1.3	169580000	9001000	21040000	55498000	84044000	3261200	173100	404610	1067300	1616200	5
O95394	O95394	1	1	1	Phosphoacetylglucosamine mutase	PGM3		1	1	1	1	0	1	1	1	0	1	1	1	0	1	1	1	3	3	3	59.851	542	542	0.0030432	6.7618	0	3	3	3	118640000	0	9974200	47494000	61171000	3954700	0	332470	1583100	2039000	3
O95400	O95400	1	1	1	CD2 antigen cytoplasmic tail-binding protein 2	CD2BP2		1	1	1	1	1	0	1	0	1	0	1	0	1	0	1	0	8.5	8.5	8.5	37.646	341	341	0.0027913	9.5302	8.5	0	8.5	0	73259000	31215000	0	42044000	0	3855800	1642900	0	2212800	0	2
O95433	O95433	3	3	3	Activator of 90 kDa heat shock protein ATPase homolog 1	AHSA1		1	3	3	3	0	2	3	3	0	2	3	3	0	2	3	3	18.3	18.3	18.3	38.274	338	338	0	30.22	0	14.2	18.3	18.3	351260000	0	30948000	130350000	189970000	21954000	0	1934200	8146700	11873000	8
O95456	O95456	1	1	1	Proteasome assembly chaperone 1	PSMG1		1	1	1	1	1	1	1	1	1	1	1	1	1	1	1	1	5.2	5.2	5.2	32.854	288	288	0	17.692	5.2	5.2	5.2	5.2	93389000	12156000	7943600	31315000	41974000	5493500	715090	467270	1842100	2469100	4
O95486	O95486	1	1	1	Protein transport protein Sec24A	SEC24A		1	1	1	1	1	1	1	0	1	1	1	0	1	1	1	0	1.5	1.5	1.5	119.75	1093	1093	0.0025608	7.3786	1.5	1.5	1.5	0	42440000	13041000	14330000	15069000	0	757860	232870	255900	269090	0	4
O95721	O95721	3	3	3	Synaptosomal-associated protein 29	SNAP29		1	3	3	3	1	3	1	1	1	3	1	1	1	3	1	1	14.3	14.3	14.3	28.97	258	258	0	22.439	5.8	14.3	4.7	5.8	152030000	25072000	45256000	23875000	57824000	16892000	2785800	5028400	2652800	6424900	4
O95747	O95747	3	3	3	Serine/threonine-protein kinase OSR1	OXSR1		1	3	3	3	3	0	1	1	3	0	1	1	3	0	1	1	5.7	5.7	5.7	58.022	527	527	0	18.936	5.7	0	2.5	1.7	223910000	91714000	0	39100000	93092000	8611800	3527500	0	1503800	3580400	5
O95757	O95757	4	4	4	Heat shock 70 kDa protein 4L	HSPA4L		1	4	4	4	3	2	3	3	3	2	3	3	3	2	3	3	8	8	8	94.511	839	839	0	34.167	5.6	2.6	6.6	5.6	596300000	84155000	78508000	199180000	234460000	12687000	1790500	1670400	4237900	4988400	12
O95758	O95758	5	3	3	Polypyrimidine tract-binding protein 3	PTBP3		1	5	3	3	2	3	5	2	0	1	3	0	0	1	3	0	18.3	14.3	14.3	59.689	552	552	0	25.085	4	9.6	18.3	4	122260000	0	8042100	114220000	0	4702300	0	309310	4393000	0	4
O95782	O95782	2	2	2	AP-2 complex subunit alpha-1	AP2A1		1	2	2	2	1	0	1	1	1	0	1	1	1	0	1	1	3	3	3	107.54	977	977	0	11.97	1.3	0	1.6	1.3	48792000	9064000	0	14283000	25445000	903560	167850	0	264510	471200	2
O95817	O95817	9	9	9	BAG family molecular chaperone regulator 3	BAG3		1	9	9	9	2	6	4	5	2	6	4	5	2	6	4	5	19.8	19.8	19.8	61.594	575	575	0	56.861	4.7	13.7	8.7	9.7	711060000	38014000	141750000	190670000	340630000	26336000	1407900	5250000	7061700	12616000	15
O95831	O95831	1	1	1	Apoptosis-inducing factor 1, mitochondrial	AIFM1		1	1	1	1	1	1	1	1	1	1	1	1	1	1	1	1	4.4	4.4	4.4	66.9	613	613	0	17.841	4.4	4.4	4.4	4.4	317450000	44478000	38026000	66824000	168130000	10947000	1533700	1311300	2304300	5797500	4
O95834	O95834	1	1	1	Echinoderm microtubule-associated protein-like 2	EML2		1	1	1	1	1	0	0	0	1	0	0	0	1	0	0	0	4.3	4.3	4.3	70.678	649	649	0.001444	10.72	4.3	0	0	0	5111700	5111700	0	0	0	204470	204470	0	0	0	1
O95865	O95865	1	1	1	N(G),N(G)-dimethylarginine dimethylaminohydrolase 2	DDAH2		1	1	1	1	1	1	1	0	1	1	1	0	1	1	1	0	9.1	9.1	9.1	29.644	285	285	0.0025674	7.42	9.1	9.1	9.1	0	52666000	13525000	12981000	26159000	0	4051200	1040400	998560	2012300	0	3
O95881	O95881	6	6	6	Thioredoxin domain-containing protein 12	TXNDC12		1	6	6	6	5	3	5	3	5	3	5	3	5	3	5	3	36.6	36.6	36.6	19.206	172	172	0	51.576	36.6	26.2	36.6	18.6	613150000	152010000	79807000	243930000	137410000	68127000	16890000	8867500	27103000	15268000	16
O95983	O95983	3	3	3	Methyl-CpG-binding domain protein 3	MBD3		1	3	3	3	1	1	2	2	1	1	2	2	1	1	2	2	15.1	15.1	15.1	32.844	291	291	0	25.512	8.6	8.6	12.7	11	193970000	42156000	13228000	50302000	88289000	12123000	2634800	826750	3143900	5518100	9
O96000	O96000	1	1	1	NADH dehydrogenase [ubiquinone] 1 beta subcomplex subunit 10	NDUFB10		1	1	1	1	1	1	1	0	1	1	1	0	1	1	1	0	5.8	5.8	5.8	20.776	172	172	0.0034823	6.2442	5.8	5.8	5.8	0	48097000	12197000	15735000	20165000	0	4809700	1219700	1573500	2016500	0	3
O96008	O96008	1	1	1	Mitochondrial import receptor subunit TOM40 homolog	TOMM40		1	1	1	1	0	1	1	1	0	1	1	1	0	1	1	1	5.3	5.3	5.3	37.893	361	361	0	17.889	0	5.3	5.3	5.3	578530000	0	163360000	26912000	388270000	28927000	0	8167800	1345600	19413000	3
O96013	O96013	1	1	1	Serine/threonine-protein kinase PAK 4	PAK4		1	1	1	1	1	1	1	1	1	1	1	1	1	1	1	1	2.4	2.4	2.4	64.071	591	591	0.0028169	9.8864	2.4	2.4	2.4	2.4	66387000	5716000	5200100	15117000	40354000	2553400	219840	200000	581430	1552100	5
P00338	P00338	8	8	8	L-lactate dehydrogenase A chain	LDHA		1	8	8	8	3	4	6	7	3	4	6	7	3	4	6	7	50.3	50.3	50.3	36.688	332	332	0	145.82	16.9	24.4	34.9	44.3	1615100000	90356000	157480000	467710000	899510000	73412000	4107100	7158000	21260000	40887000	23
P00367;P49448	P00367;P49448	1;1	1;1	1;1	Glutamate dehydrogenase 1, mitochondrial;Glutamate dehydrogenase 2, mitochondrial	GLUD1;GLUD2	;	2	1	1	1	0	0	1	1	0	0	1	1	0	0	1	1	2.5	2.5	2.5	61.397	558	558;558	0.0028369	10.308	0	0	2.5	2.5	30639000	0	0	11330000	19308000	1094200	0	0	404650	689580	2
P00387	P00387	4	4	4	NADH-cytochrome b5 reductase 3;NADH-cytochrome b5 reductase 3 membrane-bound form;NADH-cytochrome b5 reductase 3 soluble form	CYB5R3		1	4	4	4	3	3	4	2	3	3	4	2	3	3	4	2	20.3	20.3	20.3	34.234	301	301	0	50.902	17.3	17.3	20.3	10.3	655310000	91562000	81980000	296710000	185050000	32765000	4578100	4099000	14836000	9252600	12
P00390	P00390	5	5	5	Glutathione reductase, mitochondrial	GSR		1	5	5	5	2	3	4	4	2	3	4	4	2	3	4	4	12.8	12.8	12.8	56.256	522	522	0	43.988	4.6	9.6	9.6	12.8	537850000	40230000	64984000	209740000	222900000	24448000	1828700	2953800	9533400	10132000	11
P00441	P00441	4	4	4	Superoxide dismutase [Cu-Zn]	SOD1		1	4	4	4	3	4	3	3	3	4	3	3	3	4	3	3	61.7	61.7	61.7	15.936	154	154	0	123.52	61.7	61.7	59.1	59.1	10293000000	1807300000	1874500000	2865400000	3745300000	1286600000	225910000	234310000	358170000	468170000	20
P00491	P00491	3	3	3	Purine nucleoside phosphorylase	PNP		1	3	3	3	1	2	3	2	1	2	3	2	1	2	3	2	21.5	21.5	21.5	32.118	289	289	0	52.158	8.7	15.6	21.5	15.6	447200000	28845000	61108000	164460000	192790000	24845000	1602500	3394900	9136500	10711000	13
P00492	P00492	3	3	3	Hypoxanthine-guanine phosphoribosyltransferase	HPRT1		1	3	3	3	2	0	2	1	2	0	2	1	2	0	2	1	25.7	25.7	25.7	24.579	218	218	0	22.961	13.8	0	13.8	11.9	185680000	35976000	0	63786000	85921000	14283000	2767400	0	4906600	6609300	5
P00505	P00505	2	2	2	Aspartate aminotransferase, mitochondrial	GOT2		1	2	2	2	2	1	1	2	2	1	1	2	2	1	1	2	7.4	7.4	7.4	47.517	430	430	0	26.954	7.4	3.3	3.3	7.4	197350000	31530000	54310000	34235000	77272000	8580300	1370900	2361300	1488500	3359700	6
P00533	P00533	1	1	1	Epidermal growth factor receptor	EGFR		1	1	1	1	1	1	0	0	1	1	0	0	1	1	0	0	1.1	1.1	1.1	134.28	1210	1210	0.0031133	7.0007	1.1	1.1	0	0	29473000	14161000	15313000	0	0	453430	217850	235580	0	0	2
P00558	P00558	22	22	22	Phosphoglycerate kinase 1	PGK1		1	22	22	22	16	14	15	15	16	14	15	15	16	14	15	15	47.7	47.7	47.7	44.614	417	417	0	204.86	36.5	36.9	46	42.9	8775500000	969550000	1236200000	1571200000	4998500000	365640000	40398000	51509000	65467000	208270000	76
P00568	P00568	5	5	5	Adenylate kinase isoenzyme 1	AK1		1	5	5	5	4	5	4	3	4	5	4	3	4	5	4	3	46.9	46.9	46.9	21.635	194	194	0	52.068	38.1	46.9	38.1	33	1669300000	219310000	274640000	603010000	572360000	208660000	27414000	34330000	75376000	71545000	23
P00966	P00966	1	1	1	Argininosuccinate synthase	ASS1		1	1	1	1	0	0	1	0	0	0	1	0	0	0	1	0	2.7	2.7	2.7	46.53	412	412	0.0051224	6.0767	0	0	2.7	0	12008000	0	0	12008000	0	571810	0	0	571810	0	1
P01034	P01034	1	1	1	Cystatin-C	CST3		1	1	1	1	0	0	1	0	0	0	1	0	0	0	1	0	6.8	6.8	6.8	15.799	146	146	0.0034884	6.2485	0	0	6.8	0	35139000	0	0	35139000	0	5856500	0	0	5856500	0	1
P02452	P02452	1	1	1	Collagen alpha-1(I) chain	COL1A1		1	1	1	1	1	0	0	0	1	0	0	0	1	0	0	0	0.7	0.7	0.7	138.94	1464	1464	0.005637	6.0034	0.7	0	0	0	3135400	3135400	0	0	0	69675	69675	0	0	0	1
P02545	P02545	5	5	5	Prelamin-A/C;Lamin-A/C	LMNA		1	5	5	5	5	5	5	5	5	5	5	5	5	5	5	5	12.2	12.2	12.2	74.139	664	664	0	86.035	12.2	12.2	12.2	12.2	1008700000	184460000	136240000	252280000	435730000	34783000	6360700	4698000	8699400	15025000	23
P02751	P02751	4	4	4	Fibronectin;Anastellin;Ugl-Y1;Ugl-Y2;Ugl-Y3	FN1		1	4	4	4	3	3	0	0	3	3	0	0	3	3	0	0	2.9	2.9	2.9	262.62	2386	2386	0	28.282	2.4	1.9	0	0	72387000	36071000	36316000	0	0	569980	284020	285960	0	0	7
P02766	P02766	1	1	1	Transthyretin	TTR		1	1	1	1	1	1	1	1	1	1	1	1	1	1	1	1	8.8	8.8	8.8	15.887	147	147	0.003003	6.6543	8.8	8.8	8.8	8.8	166010000	36868000	27251000	43698000	58193000	27668000	6144700	4541800	7283000	9698800	4
P02786	P02786	1	1	1	Transferrin receptor protein 1;Transferrin receptor protein 1, serum form	TFRC		1	1	1	1	0	1	0	0	0	1	0	0	0	1	0	0	2.2	2.2	2.2	84.87	760	760	0	12.395	0	2.2	0	0	6760900	0	6760900	0	0	160970	0	160970	0	0	1
P02792	P02792	1	1	1	Ferritin light chain	FTL		1	1	1	1	1	1	0	1	1	1	0	1	1	1	0	1	9.7	9.7	9.7	20.019	175	175	0.0026403	7.8865	9.7	9.7	0	9.7	58785000	11483000	8155700	0	39146000	6531700	1275900	906190	0	4349600	5
P02794	P02794	4	4	4	Ferritin heavy chain;Ferritin heavy chain, N-terminally processed	FTH1		1	4	4	4	2	1	2	3	2	1	2	3	2	1	2	3	38.8	38.8	38.8	21.225	183	183	0	27.542	30.1	11.5	19.7	20.2	356770000	31938000	14679000	103250000	206910000	35677000	3193800	1467900	10325000	20691000	8
P04040	P04040	4	4	4	Catalase	CAT		1	4	4	4	2	1	2	1	2	1	2	1	2	1	2	1	8.7	8.7	8.7	59.755	527	527	0	28.806	4.2	2.5	3.4	2.1	302250000	59039000	36405000	114750000	92058000	9159100	1789100	1103200	3477200	2789600	7
P04062	P04062	1	1	1	Glucosylceramidase	GBA		1	1	1	1	1	0	0	1	1	0	0	1	1	0	0	1	4.1	4.1	4.1	59.716	536	536	0.0026316	7.8244	4.1	0	0	4.1	25501000	5761800	0	0	19739000	796900	180060	0	0	616840	1
P04075;P09972	P04075	44;11	44;11	44;11	Fructose-bisphosphate aldolase A	ALDOA		2	44	44	44	37	39	33	33	37	39	33	33	37	39	33	33	84.1	84.1	84.1	39.42	364	364;364	0	323.31	82.7	84.1	77.7	81.3	94374000000	16465000000	17037000000	28894000000	31978000000	5243000000	914720000	946490000	1605200000	1776500000	272
P04080	P04080	5	5	5	Cystatin-B	CSTB		1	5	5	5	4	4	3	3	4	4	3	3	4	4	3	3	79.6	79.6	79.6	11.139	98	98	0	35.738	79.6	79.6	44.9	67.3	2412500000	368470000	983350000	504480000	556190000	482500000	73694000	196670000	100900000	111240000	20
P04083	P04083	4	4	4	Annexin A1	ANXA1		1	4	4	4	4	1	1	1	4	1	1	1	4	1	1	1	23.4	23.4	23.4	38.714	346	346	0	44.794	23.4	5.8	5.5	5.5	169540000	60108000	21626000	42779000	45026000	9972800	3535700	1272100	2516400	2648600	9
P04179	P04179	6	6	6	Superoxide dismutase [Mn], mitochondrial	SOD2		1	6	6	6	3	4	3	6	3	4	3	6	3	4	3	6	53.6	53.6	53.6	24.75	222	222	0	118.72	32.9	41.4	32.9	53.6	1308500000	171190000	155330000	328180000	653860000	109050000	14265000	12944000	27348000	54488000	23
P04406	P04406	31	31	31	Glyceraldehyde-3-phosphate dehydrogenase	GAPDH		1	31	31	31	25	19	21	27	25	19	21	27	25	19	21	27	94.9	94.9	94.9	36.053	335	335	0	323.31	77	74	73.1	94.9	62346000000	7323000000	8273000000	18629000000	28121000000	3463700000	406830000	459610000	1035000000	1562300000	146
P04792	P04792	16	16	16	Heat shock protein beta-1	HSPB1		1	16	16	16	14	13	12	12	14	13	12	12	14	13	12	12	82	82	82	22.782	205	205	0	181.36	82	82	79	59.5	20742000000	3891500000	3707900000	5686700000	7455900000	2074200000	389150000	370790000	568670000	745590000	55
P04818	P04818	2	2	2	Thymidylate synthase	TYMS		1	2	2	2	1	2	1	2	1	2	1	2	1	2	1	2	12.5	12.5	12.5	35.716	313	313	0	23.393	3.5	12.5	3.5	12.5	268260000	35232000	53121000	67456000	112450000	16766000	2202000	3320100	4216000	7028400	5
P04843	P04843	6	6	6	Dolichyl-diphosphooligosaccharide--protein glycosyltransferase subunit 1	RPN1		1	6	6	6	3	3	5	5	3	3	5	5	3	3	5	5	17.6	17.6	17.6	68.569	607	607	0	44.243	8.6	9.2	14	14.5	1074500000	141810000	86195000	395190000	451250000	46716000	6165800	3747600	17182000	19620000	21
P05023;P13637;P50993;P54707;Q13733	P05023;P13637;P50993	6;3;3;1;1	6;3;3;1;1	6;3;3;1;1	Sodium/potassium-transporting ATPase subunit alpha-1;Sodium/potassium-transporting ATPase subunit alpha-3;Sodium/potassium-transporting ATPase subunit alpha-2	ATP1A1;ATP1A3;ATP1A2	;;	5	6	6	6	4	3	2	3	4	3	2	3	4	3	2	3	12.2	12.2	12.2	112.89	1023	1023;1013;1020;1039;1029	0	51.71	7.9	6.8	2.2	5	426640000	78231000	56726000	103190000	188490000	8706900	1596600	1157700	2105900	3846700	11
P05062	P05062	1	1	1	Fructose-bisphosphate aldolase B	ALDOB		1	1	1	1	0	1	1	1	0	1	1	1	0	1	1	1	2.7	2.7	2.7	39.473	364	364	0.0051165	6.0761	0	2.7	2.7	2.7	3169100000	0	683130000	1386000000	1099900000	264090000	0	56927000	115500000	91662000	3
P05141	P05141	6	6	5	ADP/ATP translocase 2;ADP/ATP translocase 2, N-terminally processed	SLC25A5		1	6	6	5	5	5	4	3	5	5	4	3	4	4	3	2	9.7	9.7	5	32.852	298	298	0	77.073	9.7	9.7	9.4	9.7	1470100000	188800000	213980000	717390000	349900000	133640000	17163000	19453000	65217000	31809000	20
P05161	P05161	2	2	2	Ubiquitin-like protein ISG15	ISG15		1	2	2	2	1	2	2	2	1	2	2	2	1	2	2	2	18.2	18.2	18.2	17.887	165	165	0	12.542	13.3	18.2	18.2	18.2	367130000	18670000	72473000	98711000	177280000	45891000	2333800	9059200	12339000	22159000	7
P05186	P05186	2	2	2	Alkaline phosphatase, tissue-nonspecific isozyme	ALPL		1	2	2	2	0	1	1	0	0	1	1	0	0	1	1	0	4.8	4.8	4.8	57.304	524	524	0	12.254	0	2.9	1.9	0	50670000	0	9684700	40985000	0	1634500	0	312410	1322100	0	2
P05187;P10696	P05187;P10696	2;1	2;1	2;1	Alkaline phosphatase, placental type;Alkaline phosphatase, placental-like	ALPP;ALPPL2	;	2	2	2	2	1	0	2	1	1	0	2	1	1	0	2	1	3.6	3.6	3.6	57.953	535	535;532	0	12.573	1.5	0	3.6	2.1	84016000	24396000	0	49179000	10441000	2897100	841260	0	1695800	360030	2
P05198	P05198	3	3	3	Eukaryotic translation initiation factor 2 subunit 1	EIF2S1		1	3	3	3	0	0	2	2	0	0	2	2	0	0	2	2	21.6	21.6	21.6	36.112	315	315	0	30.701	0	0	15.6	13.3	174310000	0	0	81210000	93099000	12451000	0	0	5800700	6649900	4
P05386	P05386	7	7	7	60S acidic ribosomal protein P1	RPLP1		1	7	7	7	6	4	6	5	6	4	6	5	6	4	6	5	41.2	41.2	41.2	11.514	114	114	0	126.03	41.2	32.5	41.2	36.8	5735200000	311020000	220040000	2671700000	2532400000	1433800000	77756000	55011000	667920000	633110000	31
P05387	P05387	6	6	6	60S acidic ribosomal protein P2	RPLP2		1	6	6	6	5	6	5	3	5	6	5	3	5	6	5	3	57.4	57.4	57.4	11.665	115	115	0	85.621	57.4	57.4	57.4	57.4	3522400000	687310000	522690000	1187500000	1124900000	704490000	137460000	104540000	237500000	224990000	33
P05388;Q8NHW5	P05388;Q8NHW5	9;5	9;5	9;5	60S acidic ribosomal protein P0;60S acidic ribosomal protein P0-like	RPLP0;RPLP0P6	;	2	9	9	9	5	6	5	6	5	6	5	6	5	6	5	6	40.1	40.1	40.1	34.273	317	317;317	0	111.57	24.6	33.8	28.4	34.1	2806100000	366300000	412620000	958910000	1068200000	175380000	22894000	25789000	59932000	66765000	39
P05455	P05455	6	6	6	Lupus La protein	SSB		1	6	6	6	5	5	6	5	5	5	6	5	5	5	6	5	21.1	21.1	21.1	46.836	408	408	0	54.786	18.4	18.4	21.1	21.1	5004700000	937580000	845120000	1435000000	1786900000	278040000	52088000	46951000	79723000	99275000	40
P05556	P05556	2	2	2	Integrin beta-1	ITGB1		1	2	2	2	1	2	1	1	1	2	1	1	1	2	1	1	2.8	2.8	2.8	88.414	798	798	0	12.295	1.5	2.8	1.5	1.5	98820000	25442000	23840000	49538000	0	3088100	795050	745010	1548100	0	4
P05783	P05783	9	9	9	Keratin, type I cytoskeletal 18	KRT18		1	9	9	9	6	6	6	9	6	6	6	9	6	6	6	9	37.4	37.4	37.4	48.057	430	430	0	229.36	24.7	24.7	32.6	37.4	6157400000	875690000	1080900000	1677600000	2523200000	410490000	58380000	72062000	111840000	168210000	41
P06132	P06132	1	1	1	Uroporphyrinogen decarboxylase	UROD		1	1	1	1	1	1	0	1	1	1	0	1	1	1	0	1	4.1	4.1	4.1	40.786	367	367	0.0026578	7.9637	4.1	4.1	0	4.1	164500000	66828000	18168000	0	79502000	7477200	3037600	825830	0	3613700	5
P06396;CON__Q3SX14	P06396	6;2	6;2	6;2	Gelsolin	GSN		2	6	6	6	3	3	2	6	3	3	2	6	3	3	2	6	8.4	8.4	8.4	85.696	782	782;781	0	52.896	5	5	3.6	8.4	753790000	77574000	139330000	153090000	383800000	20373000	2096600	3765600	4137700	10373000	18
P06454	P06454	5	5	5	Prothymosin alpha;Prothymosin alpha, N-terminally processed;Thymosin alpha-1	PTMA		1	5	5	5	1	2	4	2	1	2	4	2	1	2	4	2	47.7	47.7	47.7	12.203	111	111	0	92.414	29.7	18	45	18	2864900000	18615000	288360000	1080800000	1477100000	954980000	6205000	96122000	360270000	492380000	12
P06493	P06493	5	5	5	Cyclin-dependent kinase 1	CDK1		1	5	5	5	0	1	2	3	0	1	2	3	0	1	2	3	25.3	25.3	25.3	34.095	297	297	0	46.087	0	6.1	9.4	15.2	173970000	0	16131000	65472000	92372000	15816000	0	1466500	5952000	8397400	5
P06576	P06576	10	10	10	ATP synthase subunit beta, mitochondrial	ATP5B		1	10	10	10	9	8	8	9	9	8	8	9	9	8	8	9	23.4	23.4	23.4	56.559	529	529	0	106.2	23.4	21	21.6	23.4	4561300000	518810000	379810000	1277500000	2385200000	182450000	20752000	15192000	51098000	95408000	48
P06703	P06703	4	4	4	Protein S100-A6	S100A6		1	4	4	4	4	3	3	3	4	3	3	3	4	3	3	3	43.3	43.3	43.3	10.18	90	90	0	63.511	43.3	43.3	43.3	43.3	13027000000	2359700000	1876100000	4232100000	4559400000	13027000000	2359700000	1876100000	4232100000	4559400000	19
P06730	P06730	1	1	1	Eukaryotic translation initiation factor 4E	EIF4E		1	1	1	1	1	1	1	1	1	1	1	1	1	1	1	1	12	12	12	25.097	217	217	0	50.292	12	12	12	12	848170000	78180000	99862000	263420000	406700000	84817000	7818000	9986200	26342000	40670000	7
P06733	P06733	42	42	33	Alpha-enolase	ENO1		1	42	42	33	37	34	35	36	37	34	35	36	29	25	27	28	81.6	81.6	75.6	47.168	434	434	0	323.31	81.6	77.4	77.6	81.6	141630000000	23352000000	21294000000	41115000000	55868000000	5665200000	934090000	851760000	1644600000	2234700000	304
P06744;CON__Q3ZBD7	P06744	13;3	13;3	13;3	Glucose-6-phosphate isomerase	GPI		2	13	13	13	10	13	12	11	10	13	12	11	10	13	12	11	26.5	26.5	26.5	63.146	558	558;557	0	216.57	24.6	26.5	23.3	21.9	13820000000	1590700000	1800900000	4053700000	6374700000	531540000	61183000	69264000	155910000	245180000	63
P06748	P06748	16	16	16	Nucleophosmin	NPM1		1	16	16	16	13	15	13	13	13	15	13	13	13	15	13	13	58.2	58.2	58.2	32.575	294	294	0	323.31	58.2	58.2	53.1	53.1	32738000000	3781400000	6136800000	9883500000	12937000000	1636900000	189070000	306840000	494180000	646830000	105
P06756	P06756	2	2	2	Integrin alpha-V;Integrin alpha-V heavy chain;Integrin alpha-V light chain	ITGAV		1	2	2	2	2	1	0	0	2	1	0	0	2	1	0	0	3.1	3.1	3.1	116.04	1048	1048	0	14.422	3.1	1.2	0	0	65861000	35943000	29918000	0	0	1013200	552970	460280	0	0	3
P07093	P07093	1	1	1	Glia-derived nexin	SERPINE2		1	1	1	1	1	1	1	1	1	1	1	1	1	1	1	1	5.8	5.8	5.8	44.002	398	398	0	33.251	5.8	5.8	5.8	5.8	108720000	21083000	14443000	39474000	33724000	4348900	843300	577720	1579000	1349000	4
P07108	P07108	10	10	10	Acyl-CoA-binding protein	DBI		1	10	10	10	7	10	9	8	7	10	9	8	7	10	9	8	98.9	98.9	98.9	10.044	87	87	0	134.11	98.9	98.9	98.9	98.9	26808000000	4289800000	4671200000	8505100000	9342400000	4468100000	714960000	778530000	1417500000	1557100000	85
P07195	P07195	8	8	8	L-lactate dehydrogenase B chain	LDHB		1	8	8	8	5	5	5	7	5	5	5	7	5	5	5	7	33.8	33.8	33.8	36.638	334	334	0	74.68	18.6	18.6	26.3	26	8957800000	1865600000	1798300000	4511600000	782190000	407170000	84802000	81740000	205070000	35554000	30
P07205	P07205	1	1	1	Phosphoglycerate kinase 2	PGK2		1	1	1	1	1	1	1	1	1	1	1	1	1	1	1	1	2.4	2.4	2.4	44.796	417	417	0.0025707	7.4344	2.4	2.4	2.4	2.4	5283000000	1122500000	543930000	1875300000	1741300000	220130000	46772000	22664000	78136000	72555000	10
P07237	P07237	27	27	27	Protein disulfide-isomerase	P4HB		1	27	27	27	20	20	23	23	20	20	23	23	20	20	23	23	61	61	61	57.116	508	508	0	323.31	48	48	58.3	57.7	14454000000	1943500000	1752100000	5039700000	5719100000	555940000	74751000	67388000	193830000	219970000	114
P07311	P07311	2	2	2	Acylphosphatase-1	ACYP1		1	2	2	2	2	1	1	1	2	1	1	1	2	1	1	1	55.6	55.6	55.6	11.261	99	99	0	22.19	55.6	27.3	27.3	27.3	160590000	28579000	25411000	37796000	68802000	32118000	5715800	5082200	7559200	13760000	5
P07437;Q9BVA1;Q13885;Q13509	P07437;Q9BVA1;Q13885	10;7;7;4	10;7;7;4	2;1;1;1	Tubulin beta chain;Tubulin beta-2B chain;Tubulin beta-2A chain	TUBB;TUBB2B;TUBB2A	;;	4	10	10	2	3	4	6	9	3	4	6	9	0	1	0	2	41.9	41.9	8.6	49.67	444	444;445;445;450	0	74.789	13.1	13.3	20.3	39.6	2774000000	68349000	263050000	786180000	1656400000	106690000	2628800	10117000	30238000	63708000	27
P07602	P07602	1	1	1	Prosaposin;Saposin-A;Saposin-B-Val;Saposin-B;Saposin-C;Saposin-D	PSAP		1	1	1	1	1	1	1	1	1	1	1	1	1	1	1	1	2.5	2.5	2.5	58.112	524	524	0.0026042	7.6388	2.5	2.5	2.5	2.5	178920000	29168000	29449000	55820000	64484000	6169700	1005800	1015500	1924800	2223600	4
P07741	P07741	2	2	2	Adenine phosphoribosyltransferase	APRT		1	2	2	2	1	1	1	1	1	1	1	1	1	1	1	1	15	15	15	19.608	180	180	0	20.928	8.9	6.1	8.9	8.9	55189000	10767000	10431000	19765000	14227000	4599100	897240	869230	1647100	1185600	2
P07814	P07814	8	8	8	Bifunctional glutamate/proline--tRNA ligase;Glutamate--tRNA ligase;Proline--tRNA ligase	EPRS		1	8	8	8	4	5	5	8	4	5	5	8	4	5	5	8	9.2	9.2	9.2	170.59	1512	1512	0	81.18	5	5.7	5.6	9.2	1253600000	137160000	173840000	345820000	596820000	14577000	1594800	2021400	4021200	6939800	24
P07900;Q14568	P07900	6;2	4;1	4;1	Heat shock protein HSP 90-alpha	HSP90AA1		2	6	4	4	2	4	6	3	2	3	4	2	2	3	4	2	10.8	7.5	7.5	84.659	732	732;343	0	37.961	4.9	7.2	10.8	6	1162000000	59543000	106940000	484040000	511460000	44692000	2290100	4113000	18617000	19672000	14
P07910;O60812;B7ZW38;B2RXH8;P0DMR1	P07910	14;2;2;2;2	14;2;2;2;2	14;2;2;2;2	Heterogeneous nuclear ribonucleoproteins C1/C2	HNRNPC		5	14	14	14	12	12	12	11	12	12	12	11	12	12	12	11	36.3	36.3	36.3	33.67	306	306;293;293;293;293	0	132.17	36.3	36.3	36.3	35.6	26958000000	3557600000	4120700000	8858300000	10421000000	2246500000	296470000	343390000	738190000	868420000	72
P07954	P07954	14	14	14	Fumarate hydratase, mitochondrial	FH		1	14	14	14	8	9	8	12	8	9	8	12	8	9	8	12	32.9	32.9	32.9	54.636	510	510	0	126.42	25.1	25.5	22.5	24.7	2479000000	274510000	319150000	767850000	1117500000	91815000	10167000	11821000	28439000	41388000	44
P08047	P08047	4	4	4	Transcription factor Sp1	SP1		1	4	4	4	3	3	1	0	3	3	1	0	3	3	1	0	6.8	6.8	6.8	80.692	785	785	0	33.372	4.8	4.8	1.9	0	78128000	19613000	25356000	33159000	0	1816900	456130	589670	771130	0	7
P08134	P08134	2	1	1	Rho-related GTP-binding protein RhoC	RHOC		1	2	1	1	1	2	1	1	1	1	0	0	1	1	0	0	17.1	10.9	10.9	22.006	193	193	0.0027473	8.9205	10.9	17.1	6.2	6.2	203720000	85759000	117960000	0	0	15671000	6596900	9074200	0	0	2
P08174	P08174	1	1	1	Complement decay-accelerating factor	CD55		1	1	1	1	1	1	1	0	1	1	1	0	1	1	1	0	2.9	2.9	2.9	41.4	381	381	0.0026991	8.3245	2.9	2.9	2.9	0	63187000	16753000	15808000	30626000	0	3716900	985470	929860	1801500	0	3
P08195	P08195	6	6	6	4F2 cell-surface antigen heavy chain	SLC3A2		1	6	6	6	5	5	3	4	5	5	3	4	5	5	3	4	11.7	11.7	11.7	67.993	630	630	0	58.686	10.5	6.7	5.4	5.4	2931900000	439470000	409820000	983050000	1099600000	88845000	13317000	12419000	29789000	33320000	28
P08237	P08237	5	5	4	ATP-dependent 6-phosphofructokinase, muscle type	PFKM		1	5	5	4	4	3	4	4	4	3	4	4	3	2	3	3	7.7	7.7	6.4	85.182	780	780	0	35.876	5.8	4.7	6.7	6.7	1032100000	66327000	86122000	472670000	406960000	27160000	1745400	2266400	12439000	10710000	18
P08238;Q58FF7;Q58FG1	P08238	10;3;1	10;3;1	8;3;0	Heat shock protein HSP 90-beta	HSP90AB1		3	10	10	8	4	5	7	9	4	5	7	9	4	4	5	8	18.8	18.8	17.7	83.263	724	724;597;418	0	140.27	9.8	10.2	17	18.8	5031900000	370700000	502750000	1668100000	2490400000	173510000	12783000	17336000	57519000	85876000	34
P08240	P08240	1	1	1	Signal recognition particle receptor subunit alpha	SRPR		1	1	1	1	0	0	1	0	0	0	1	0	0	0	1	0	3.1	3.1	3.1	69.81	638	638	0.0026738	8.1443	0	0	3.1	0	28179000	0	0	28179000	0	1006400	0	0	1006400	0	1
P08243	P08243	1	1	1	Asparagine synthetase [glutamine-hydrolyzing]	ASNS		1	1	1	1	1	1	0	1	1	1	0	1	1	1	0	1	2.5	2.5	2.5	64.369	561	561	0.0027933	9.5408	2.5	2.5	0	2.5	166440000	34304000	42944000	0	89192000	6657600	1372200	1717700	0	3567700	3
P08397	P08397	1	1	1	Porphobilinogen deaminase	HMBS		1	1	1	1	0	1	0	1	0	1	0	1	0	1	0	1	6.1	6.1	6.1	39.33	361	361	0.0030157	6.6915	0	6.1	0	6.1	34151000	0	11071000	0	23081000	1552300	0	503210	0	1049100	2
P08559	P08559	3	3	3	Pyruvate dehydrogenase E1 component subunit alpha, somatic form, mitochondrial	PDHA1		1	3	3	3	3	2	2	1	3	2	2	1	3	2	2	1	9	9	9	43.295	390	390	0	21.481	9	4.1	7.4	4.9	299130000	44746000	40690000	97833000	115870000	13597000	2033900	1849500	4447000	5266600	9
P08579	P08579	4	3	3	U2 small nuclear ribonucleoprotein B	SNRPB2		1	4	3	3	2	2	3	4	1	1	2	3	1	1	2	3	25.3	18.7	18.7	25.486	225	225	0	19.942	11.1	11.6	20.4	25.3	280720000	16505000	19862000	95578000	148770000	18715000	1100300	1324100	6371900	9918200	7
P08648	P08648	1	1	1	Integrin alpha-5;Integrin alpha-5 heavy chain;Integrin alpha-5 light chain	ITGA5		1	1	1	1	1	0	1	1	1	0	1	1	1	0	1	1	2	2	2	114.54	1049	1049	0.0026846	8.2498	2	0	2	2	90466000	11353000	0	20108000	59004000	1507800	189220	0	335130	983400	3
P08651;Q12857	P08651;Q12857	2;1	2;1	2;1	Nuclear factor 1 C-type;Nuclear factor 1 A-type	NFIC;NFIA	;	2	2	2	2	0	0	2	1	0	0	2	1	0	0	2	1	4.5	4.5	4.5	55.674	508	508;509	0	13.749	0	0	4.5	2.2	115350000	0	0	71908000	43442000	4272200	0	0	2663300	1609000	3
P08670	P08670	11	11	11	Vimentin	VIM		1	11	11	11	10	10	10	10	10	10	10	10	10	10	10	10	41.8	41.8	41.8	53.651	466	466	0	323.31	41	38.8	37.1	37.1	50685000000	8009500000	8454000000	17404000000	16818000000	2413600000	381410000	402570000	828750000	800840000	87
P08708	P08708	6	6	6	40S ribosomal protein S17	RPS17		1	6	6	6	5	4	2	2	5	4	2	2	5	4	2	2	33.3	33.3	33.3	15.55	135	135	0	77.892	33.3	25.9	25.9	25.9	10120000000	2029700000	1546300000	3639600000	2904700000	1265000000	253710000	193290000	454950000	363080000	31
P08758	P08758	5	5	5	Annexin A5	ANXA5		1	5	5	5	4	4	5	4	4	4	5	4	4	4	5	4	16.2	16.2	16.2	35.936	320	320	0	121.64	14.4	14.4	16.2	14.4	1410000000	207010000	207090000	546120000	449760000	176250000	25876000	25887000	68264000	56220000	26
P08865	P08865	16	16	16	40S ribosomal protein SA	RPSA		1	16	16	16	9	9	14	8	9	9	14	8	9	9	14	8	52.2	52.2	52.2	32.854	295	295	0	154.86	43.4	42	52.2	27.1	4582900000	545130000	692550000	2226200000	1118900000	381900000	45428000	57712000	185520000	93244000	41
P09001	P09001	1	1	1	39S ribosomal protein L3, mitochondrial	MRPL3		1	1	1	1	0	1	0	0	0	1	0	0	0	1	0	0	7.2	7.2	7.2	38.632	348	348	0.0026195	7.7438	0	7.2	0	0	14167000	0	14167000	0	0	885460	0	885460	0	0	1
P09012	P09012	4	4	3	U1 small nuclear ribonucleoprotein A	SNRPA		1	4	4	3	4	4	2	2	4	4	2	2	3	3	1	1	23.4	23.4	18.1	31.279	282	282	0	36.735	23.4	23.4	11	11	2391400000	431410000	424360000	321890000	1213800000	199290000	35951000	35364000	26824000	101150000	19
P09104	P09104	9	1	1	Gamma-enolase	ENO2		1	9	1	1	7	8	8	8	0	0	1	1	0	0	1	1	12.4	3.7	3.7	47.268	434	434	0.0027663	9.2256	8.8	8.8	12.4	12.4	51792000	0	0	23529000	28263000	1918200	0	0	871450	1046800	2
P09132	P09132	1	1	1	Signal recognition particle 19 kDa protein	SRP19		1	1	1	1	1	0	1	0	1	0	1	0	1	0	1	0	11.1	11.1	11.1	16.156	144	144	0.0030713	6.8252	11.1	0	11.1	0	32947000	18557000	0	14389000	0	5491100	3092900	0	2398200	0	1
P09211	P09211	7	7	7	Glutathione S-transferase P	GSTP1		1	7	7	7	5	6	4	4	5	6	4	4	5	6	4	4	38.1	38.1	38.1	23.356	210	210	0	65.746	30.5	38.1	27.6	27.6	2307100000	346790000	393660000	790240000	776420000	256350000	38533000	43740000	87804000	86268000	22
P09234	P09234	1	1	1	U1 small nuclear ribonucleoprotein C	SNRPC		1	1	1	1	1	1	1	1	1	1	1	1	1	1	1	1	10.7	10.7	10.7	17.394	159	159	0	18.298	10.7	10.7	10.7	10.7	478240000	67682000	69048000	136620000	204890000	119560000	16921000	17262000	34155000	51222000	4
P09382	P09382	17	17	17	Galectin-1	LGALS1		1	17	17	17	13	11	14	13	13	11	14	13	13	11	14	13	94.1	94.1	94.1	14.716	135	135	0	205.67	94.1	94.1	94.1	94.1	5900100000	1151200000	989930000	1777700000	1981400000	590010000	115120000	98993000	177770000	198140000	66
P09417	P09417	2	2	2	Dihydropteridine reductase	QDPR		1	2	2	2	1	2	2	1	1	2	2	1	1	2	2	1	10.2	10.2	10.2	25.789	244	244	0	18.758	7.4	10.2	10.2	7.4	128260000	17000000	6976400	52697000	51590000	9161600	1214300	498320	3764100	3685000	6
P09429;B2RPK0	P09429	4;1	4;1	3;1	High mobility group protein B1	HMGB1		2	4	4	3	4	4	3	2	4	4	3	2	3	3	2	1	32.6	32.6	32.6	24.893	215	215;211	0	42.069	32.6	32.6	17.2	5.6	2844700000	438360000	582940000	824940000	998470000	237060000	36530000	48578000	68745000	83205000	17
P09496	P09496	3	3	3	Clathrin light chain A	CLTA		1	3	3	3	2	1	1	3	2	1	1	3	2	1	1	3	20.2	20.2	20.2	27.076	248	248	0	21.347	14.1	4.8	4.8	20.2	460360000	81798000	34178000	87316000	257070000	32883000	5842700	2441300	6236900	18362000	8
P09497	P09497	5	5	5	Clathrin light chain B	CLTB		1	5	5	5	4	5	4	2	4	5	4	2	4	5	4	2	39.3	39.3	39.3	25.19	229	229	0	49.714	34.9	39.3	32.3	21.4	446850000	88372000	101730000	135870000	120880000	34373000	6797800	7825600	10451000	9298600	17
P09543	P09543	1	1	1	2,3-cyclic-nucleotide 3-phosphodiesterase	CNP		1	1	1	1	1	0	1	1	1	0	1	1	1	0	1	1	3.6	3.6	3.6	47.578	421	421	0.0030544	6.7889	3.6	0	3.6	3.6	126630000	20975000	0	54826000	50828000	4870300	806740	0	2108700	1954900	3
P09601	P09601	1	1	1	Heme oxygenase 1	HMOX1		1	1	1	1	0	0	1	0	0	0	1	0	0	0	1	0	5.9	5.9	5.9	32.818	288	288	0.0025757	7.465	0	0	5.9	0	44232000	0	0	44232000	0	2948800	0	0	2948800	0	1
P09622	P09622	3	3	3	Dihydrolipoyl dehydrogenase, mitochondrial	DLD		1	3	3	3	3	3	3	2	3	3	3	2	3	3	3	2	4.1	4.1	4.1	54.177	509	509	0	25.315	4.1	4.1	4.1	4.1	533190000	104230000	111090000	99743000	218130000	22216000	4342900	4628700	4156000	9088700	11
P09651;Q32P51	P09651	8;3	8;3	7;3	Heterogeneous nuclear ribonucleoprotein A1;Heterogeneous nuclear ribonucleoprotein A1, N-terminally processed	HNRNPA1		2	8	8	7	6	7	6	7	6	7	6	7	5	6	6	6	31.7	31.7	31.7	38.746	372	372;320	0	236.9	26.9	29.3	29.3	29.3	24568000000	2916800000	3454700000	7641000000	10556000000	2729800000	324090000	383860000	849000000	1172800000	48
P09661	P09661	6	6	6	U2 small nuclear ribonucleoprotein A	SNRPA1		1	6	6	6	5	4	5	6	5	4	5	6	5	4	5	6	26.7	26.7	26.7	28.415	255	255	0	65.925	23.5	23.5	23.5	26.7	1152400000	234450000	173340000	318810000	425750000	76824000	15630000	11556000	21254000	28384000	24
P09669	P09669	5	5	5	Cytochrome c oxidase subunit 6C	COX6C		1	5	5	5	3	3	2	4	3	3	2	4	3	3	2	4	66.7	66.7	66.7	8.7813	75	75	0	43.309	46.7	46.7	32	66.7	1469600000	198230000	211580000	509980000	549760000	244930000	33039000	35264000	84996000	91627000	13
P09874	P09874	13	13	13	Poly [ADP-ribose] polymerase 1	PARP1		1	13	13	13	8	9	8	8	8	9	8	8	8	9	8	8	15.2	15.2	15.2	113.08	1014	1014	0	115.87	8.9	11.9	9.8	10.9	3674800000	579060000	397960000	1257400000	1440400000	65622000	10340000	7106400	22453000	25722000	44
P09884	P09884	2	2	2	DNA polymerase alpha catalytic subunit	POLA1		1	2	2	2	1	0	1	1	1	0	1	1	1	0	1	1	1.5	1.5	1.5	165.91	1462	1462	0	11.248	1	0	0.5	0.5	56028000	5112000	0	22379000	28537000	800400	73028	0	319700	407670	3
P09960	P09960	3	3	3	Leukotriene A-4 hydrolase	LTA4H		1	3	3	3	1	2	1	2	1	2	1	2	1	2	1	2	5.1	5.1	5.1	69.284	611	611	0	19.599	2.1	2.1	2.1	5.1	590040000	69762000	74288000	174170000	271820000	19668000	2325400	2476300	5805600	9060700	9
P0C0S5	P0C0S5	7	7	5	Histone H2A.Z	H2AFZ		1	7	7	5	5	5	2	3	5	5	2	3	4	5	1	2	75	75	51.6	13.553	128	128	0	76.416	50.8	51.6	34.4	35.9	19679000000	4752500000	4968700000	386670000	9570800000	2811300000	678940000	709820000	55239000	1367300000	20
P0C0S8	P0C0S8	10	10	0	Histone H2A type 1	HIST1H2AG		1	10	10	0	9	7	7	5	9	7	7	5	0	0	0	0	96.2	96.2	0	14.091	130	130	0	156.11	96.2	91.5	91.5	85.4	95669000000	15538000000	13350000000	33477000000	33303000000	13667000000	2219800000	1907200000	4782500000	4757600000	51
P0CG12	P0CG12	2	2	2	Chromosome transmission fidelity protein 8 homolog isoform 2	CHTF8		1	2	2	2	1	1	0	0	1	1	0	0	1	1	0	0	4	4	4	51.391	524	524	0	11.815	2.1	1.9	0	0	8644500	0	8644500	0	0	720380	0	720380	0	0	2
P0DMV8;P0DMV9;P17066	P0DMV8;P0DMV9	27;27;2	21;21;0	14;14;0	Heat shock 70 kDa protein 1A;Heat shock 70 kDa protein 1B	HSPA1A;HSPA1B	;	3	27	21	14	21	16	21	22	16	12	16	17	11	8	10	12	43.7	40.2	30.6	70.051	641	641;641;643	0	226.1	40.7	31.2	39.6	40.9	6862900000	906850000	654610000	2053800000	3247600000	207970000	27480000	19837000	62237000	98411000	76
P35520;P0DN79	P35520;P0DN79	3;3	3;3	3;3	Cystathionine beta-synthase	CBS	;	2	3	3	3	3	3	3	2	3	3	3	2	3	3	3	2	6.7	6.7	6.7	60.586	551	551;551	0	19.128	6.7	6.7	6.7	4.9	574880000	100520000	87860000	243170000	143330000	21292000	3723100	3254100	9006300	5308400	11
P0DP25;P0DP24;P0DP23	P0DP25;P0DP24;P0DP23	6;6;6	6;6;6	6;6;6			;;	3	6	6	6	6	4	5	4	6	4	5	4	6	4	5	4	67.1	67.1	67.1	16.837	149	149;149;149	0	268.04	67.1	42.3	42.3	60.4	1647700000	209160000	152980000	668510000	617070000	183080000	23240000	16997000	74279000	68563000	24
P0DPB6	P0DPB6	2	2	2				1	2	2	2	2	1	0	1	2	1	0	1	2	1	0	1	28.6	28.6	28.6	15.237	133	133	0	12.779	28.6	12.8	0	12.8	167060000	34195000	31282000	0	101580000	20882000	4274400	3910200	0	12698000	4
P10176	P10176	2	2	2	Cytochrome c oxidase subunit 8A, mitochondrial	COX8A		1	2	2	2	2	2	1	2	2	2	1	2	2	2	1	2	39.1	39.1	39.1	7.579	69	69	0	17.58	39.1	39.1	20.3	39.1	451490000	59404000	99547000	161610000	130920000	112870000	14851000	24887000	40403000	32731000	10
P10412;P16403;P16402	P10412;P16403;P16402	7;7;7	7;7;7	5;5;5	Histone H1.4;Histone H1.2;Histone H1.3	HIST1H1E;HIST1H1C;HIST1H1D	;;	3	7	7	5	7	7	7	7	7	7	7	7	5	5	5	5	12.8	12.8	12.8	21.865	219	219;213;221	0	86.312	12.8	12.8	12.8	12.8	13926000000	1225800000	1238500000	5857100000	5604300000	4641900000	408600000	412820000	1952400000	1868100000	44
P10586	P10586	2	2	1	Receptor-type tyrosine-protein phosphatase F	PTPRF		1	2	2	1	1	0	0	0	1	0	0	0	1	0	0	0	1.5	1.5	0.9	212.88	1907	1907	0.0027739	9.3488	0.9	0	0	0	8085100	8085100	0	0	0	79265	79265	0	0	0	0
P10599	P10599	6	6	6	Thioredoxin	TXN		1	6	6	6	4	5	5	5	4	5	5	5	4	5	5	5	70.5	70.5	70.5	11.737	105	105	0	110.52	70.5	70.5	70.5	70.5	3189800000	245420000	269620000	808010000	1866700000	531630000	40903000	44936000	134670000	311120000	30
P10606	P10606	3	3	3	Cytochrome c oxidase subunit 5B, mitochondrial	COX5B		1	3	3	3	3	3	2	1	3	3	2	1	3	3	2	1	41.9	41.9	41.9	13.696	129	129	0	27.429	41.9	41.9	30.2	17.8	997310000	265170000	231090000	273410000	227630000	249330000	66292000	57773000	68354000	56909000	20
P10619	P10619	2	2	2	Lysosomal protective protein;Lysosomal protective protein 32 kDa chain;Lysosomal protective protein 20 kDa chain	CTSA		1	2	2	2	1	1	2	1	1	1	2	1	1	1	2	1	8.1	8.1	8.1	54.465	480	480	0	17.664	2.3	2.3	8.1	2.3	170920000	21292000	29648000	86746000	33238000	6836900	851670	1185900	3469800	1329500	5
P10809	P10809	31	31	31	60 kDa heat shock protein, mitochondrial	HSPD1		1	31	31	31	23	24	22	21	23	24	22	21	23	24	22	21	47.5	47.5	47.5	61.054	573	573	0	284.14	45	43.3	39.8	39.6	37620000000	5567400000	5999000000	10712000000	15341000000	1213500000	179590000	193520000	345540000	494880000	126
P11021	P11021	29	29	29	78 kDa glucose-regulated protein	HSPA5		1	29	29	29	26	25	24	23	26	25	24	23	26	25	24	23	56.9	56.9	56.9	72.332	654	654	0	323.31	56.9	50	53.2	52.1	29285000000	4432200000	4211400000	9100600000	11541000000	861320000	130360000	123860000	267660000	339430000	175
P11142	P11142	30	29	20	Heat shock cognate 71 kDa protein	HSPA8		1	30	29	20	23	22	24	25	22	21	23	24	15	15	16	16	48.1	48.1	37.3	70.897	646	646	0	323.31	47.5	42.3	44.4	38.5	38597000000	5495600000	4862200000	12573000000	15666000000	1169600000	166530000	147340000	381010000	474710000	148
P11177	P11177	2	2	2	Pyruvate dehydrogenase E1 component subunit beta, mitochondrial	PDHB		1	2	2	2	1	1	2	1	1	1	2	1	1	1	2	1	11.4	11.4	11.4	39.233	359	359	0	30.347	4.2	4.2	11.4	4.2	32665000	0	0	32665000	0	1484800	0	0	1484800	0	1
P11277	P11277	1	1	1	Spectrin beta chain, erythrocytic	SPTB		1	1	1	1	1	0	1	1	1	0	1	1	1	0	1	1	1.4	1.4	1.4	246.47	2137	2137	0.0082282	5.8249	1.4	0	1.4	1.4	0	0	0	0	0	0	0	0	0	0	0
P11310	P11310	3	3	3	Medium-chain specific acyl-CoA dehydrogenase, mitochondrial	ACADM		1	3	3	3	1	0	1	1	1	0	1	1	1	0	1	1	14.3	14.3	14.3	46.588	421	421	0	21.911	5	0	3.6	5.7	128690000	11427000	0	19988000	97277000	6128200	544160	0	951820	4632200	4
P11387	P11387	3	3	3	DNA topoisomerase 1	TOP1		1	3	3	3	0	2	2	1	0	2	2	1	0	2	2	1	5.2	5.2	5.2	90.725	765	765	0	18.284	0	3.1	3.8	1.7	250200000	0	57634000	139130000	53435000	7818600	0	1801100	4347700	1669900	5
P11413	P11413	4	4	4	Glucose-6-phosphate 1-dehydrogenase	G6PD		1	4	4	4	1	1	1	4	1	1	1	4	1	1	1	4	13.2	13.2	13.2	59.256	515	515	0	29.914	1.9	1.9	1.9	13.2	445540000	22478000	32562000	82729000	307780000	17136000	864520	1252400	3181900	11838000	7
P11441	P11441	2	2	2	Ubiquitin-like protein 4A	UBL4A		1	2	2	2	1	2	2	1	1	2	2	1	1	2	2	1	23.6	23.6	23.6	17.776	157	157	0	18.244	14	23.6	23.6	14	248550000	29030000	56673000	107920000	54927000	24855000	2903000	5667300	10792000	5492700	5
P11498	P11498	3	3	3	Pyruvate carboxylase, mitochondrial	PC		1	3	3	3	2	2	2	3	2	2	2	3	2	2	2	3	4.1	4.1	4.1	129.63	1178	1178	0	34.438	3.1	3.1	3.1	4.1	442840000	40837000	51656000	143250000	207100000	7142500	658650	833150	2310400	3340300	9
P11586	P11586	25	25	25	C-1-tetrahydrofolate synthase, cytoplasmic;Methylenetetrahydrofolate dehydrogenase;Methenyltetrahydrofolate cyclohydrolase;Formyltetrahydrofolate synthetase;C-1-tetrahydrofolate synthase, cytoplasmic, N-terminally processed	MTHFD1		1	25	25	25	14	13	20	17	14	13	20	17	14	13	20	17	41.6	41.6	41.6	101.56	935	935	0	203.28	23.7	23.2	35	28.9	4180600000	430400000	424950000	1681800000	1643500000	74653000	7685700	7588300	30031000	29348000	78
P11766	P11766	5	5	5	Alcohol dehydrogenase class-3	ADH5		1	5	5	5	0	2	3	5	0	2	3	5	0	2	3	5	11	11	11	39.724	374	374	0	32.357	0	6.1	6.1	11	655000000	0	25066000	154510000	475420000	36389000	0	1392600	8584000	26412000	10
P11940;Q9H361;Q4VXU2;Q5JQF8	P11940	38;18;4;3	38;18;4;3	31;15;3;2	Polyadenylate-binding protein 1	PABPC1		4	38	38	31	26	27	25	29	26	27	25	29	21	24	21	23	55.8	55.8	48.1	70.67	636	636;631;614;200	0	323.31	51.6	48.7	44.3	48	24194000000	3937700000	4457500000	7451600000	8347600000	967780000	157510000	178300000	298060000	333900000	194
P12004	P12004	2	2	2	Proliferating cell nuclear antigen	PCNA		1	2	2	2	0	0	1	1	0	0	1	1	0	0	1	1	6.9	6.9	6.9	28.768	261	261	0	11.941	0	0	6.9	6.1	59031000	0	0	15894000	43137000	3935400	0	0	1059600	2875800	2
P12074	P12074	5	5	5	Cytochrome c oxidase subunit 6A1, mitochondrial	COX6A1		1	5	5	5	4	4	1	3	4	4	1	3	4	4	1	3	59.6	59.6	59.6	12.155	109	109	0	45.687	57.8	44	19.3	42.2	846740000	192460000	219610000	150060000	284610000	141120000	32077000	36602000	25009000	47436000	17
P12236	P12236	3	2	2	ADP/ATP translocase 3;ADP/ATP translocase 3, N-terminally processed	SLC25A6		1	3	2	2	2	2	2	3	1	1	1	2	1	1	1	2	8.1	3.4	3.4	32.866	298	298	0	11.569	8.1	8.1	7.7	8.1	409640000	31388000	31365000	114190000	232700000	34137000	2615600	2613700	9515700	19392000	5
P12268	P12268	10	10	10	Inosine-5-monophosphate dehydrogenase 2	IMPDH2		1	10	10	10	7	8	7	10	7	8	7	10	7	8	7	10	30.5	30.5	30.5	55.804	514	514	0	96.453	22.8	25.9	22.8	30.5	2760700000	371470000	313410000	820440000	1255400000	95196000	12809000	10807000	28291000	43289000	35
P12270	P12270	12	12	12	Nucleoprotein TPR	TPR		1	12	12	12	6	8	7	7	6	8	7	7	6	8	7	7	6.9	6.9	6.9	267.29	2363	2363	0	84.935	3.3	4.4	4.1	3.7	1309600000	188320000	245190000	379250000	496790000	16577000	2383900	3103700	4800700	6288400	33
P12277;P12532	P12277	9;1	9;1	9;1	Creatine kinase B-type	CKB		2	9	9	9	7	8	7	7	7	8	7	7	7	8	7	7	33.1	33.1	33.1	42.644	381	381;417	0	118.41	28.1	29.9	27.8	27.8	5479000000	829330000	1129800000	1478400000	2041400000	322300000	48784000	66460000	86967000	120080000	47
P12429	P12429	1	1	1	Annexin A3	ANXA3		1	1	1	1	1	1	0	1	1	1	0	1	1	1	0	1	4.6	4.6	4.6	36.375	323	323	0.0029744	6.5564	4.6	4.6	0	4.6	162470000	43465000	32113000	0	86894000	14770000	3951300	2919400	0	7899500	3
P12814	P12814	7	3	3	Alpha-actinin-1	ACTN1		1	7	3	3	3	4	4	4	2	2	2	1	2	2	2	1	12.7	5.9	5.9	103.06	892	892	0	47.032	6.3	7.7	8.3	9.2	160050000	23104000	22936000	53331000	60677000	3077800	444300	441090	1025600	1166900	6
P12956	P12956	13	13	13	X-ray repair cross-complementing protein 6	XRCC6		1	13	13	13	10	9	10	10	10	9	10	10	10	9	10	10	29.4	29.4	29.4	69.842	609	609	0	179.56	26.3	23.5	22.2	23.8	9681300000	1180900000	1297000000	3352600000	3850900000	312300000	38093000	41839000	108150000	124220000	59
P13010	P13010	13	13	13	X-ray repair cross-complementing protein 5	XRCC5		1	13	13	13	8	6	11	11	8	6	11	11	8	6	11	11	28	28	28	82.704	732	732	0	162.8	20.4	14.8	24.5	21.4	3735200000	440160000	338400000	1392900000	1563700000	113190000	13338000	10254000	42208000	47386000	44
P13051	P13051	1	1	1	Uracil-DNA glycosylase	UNG		1	1	1	1	1	0	0	0	1	0	0	0	1	0	0	0	4.2	4.2	4.2	34.645	313	313	0.0034542	6.1809	4.2	0	0	0	7058200	7058200	0	0	0	470550	470550	0	0	0	1
P13073	P13073	2	2	2	Cytochrome c oxidase subunit 4 isoform 1, mitochondrial	COX4I1		1	2	2	2	0	2	1	1	0	2	1	1	0	2	1	1	6.5	6.5	6.5	19.576	169	169	0	11.826	0	6.5	5.3	5.3	571650000	0	153810000	172970000	244870000	43973000	0	11832000	13305000	18836000	4
P13284	P13284	2	2	2	Gamma-interferon-inducible lysosomal thiol reductase	IFI30		1	2	2	2	1	1	2	1	1	1	2	1	1	1	2	1	15.6	15.6	15.6	27.963	250	250	0	29.539	8	8	15.6	8	363700000	39240000	33393000	137160000	153910000	22731000	2452500	2087100	8572500	9619300	6
P13639	P13639	27	27	27	Elongation factor 2	EEF2		1	27	27	27	19	16	21	24	19	16	21	24	19	16	21	24	43	43	43	95.337	858	858	0	256.47	37.2	33.4	38.6	38.3	17061000000	1968200000	2098800000	4872300000	8121800000	321910000	37135000	39601000	91930000	153240000	100
P13667	P13667	11	11	11	Protein disulfide-isomerase A4	PDIA4		1	11	11	11	7	7	6	8	7	7	6	8	7	7	6	8	31	31	31	72.932	645	645	0	72.088	20.5	16.6	14	19.7	2616900000	397270000	368730000	847550000	1003300000	67100000	10187000	9454600	21732000	25726000	31
P13797;Q14651	P13797	10;1	10;1	9;0	Plastin-3	PLS3		2	10	10	9	7	5	7	7	7	5	7	7	6	4	6	6	20	20	18.7	70.81	630	630;629	0	95.062	15.2	15.2	16.5	17.1	1791000000	177080000	141090000	870570000	602260000	45923000	4540400	3617700	22322000	15443000	33
P13798	P13798	2	2	2	Acylamino-acid-releasing enzyme	APEH		1	2	2	2	0	2	1	1	0	2	1	1	0	2	1	1	2.6	2.6	2.6	81.224	732	732	0	12.501	0	2.6	1.4	1.4	102640000	0	35917000	30231000	36490000	2701000	0	945170	795550	960250	5
P13804	P13804	15	15	15	Electron transfer flavoprotein subunit alpha, mitochondrial	ETFA		1	15	15	15	10	10	12	10	10	10	12	10	10	10	12	10	58	58	58	35.079	333	333	0	127.61	48.3	45.3	51.7	44.4	5772100000	817760000	874950000	2205900000	1873400000	360760000	51110000	54684000	137870000	117090000	58
P13861	P13861	2	2	2	cAMP-dependent protein kinase type II-alpha regulatory subunit	PRKAR2A		1	2	2	2	1	1	2	0	1	1	2	0	1	1	2	0	7.2	7.2	7.2	45.518	404	404	0	14.091	4.7	4.7	7.2	0	94901000	19547000	8383900	66970000	0	6326700	1303100	558930	4464700	0	5
P13929	P13929	13	4	4	Beta-enolase	ENO3		1	13	4	4	10	12	10	11	2	3	2	3	2	3	2	3	24	13.6	13.6	46.986	434	434	0	38.742	18.4	18.4	18.4	24	2304800000	448510000	445920000	638240000	772090000	96032000	18688000	18580000	26593000	32170000	20
P13942	P13942	2	2	2	Collagen alpha-2(XI) chain	COL11A2		1	2	2	2	1	0	0	1	1	0	0	1	1	0	0	1	1.6	1.6	1.6	171.79	1736	1736	0.002847	10.561	0.9	0	0	0.7	0	0	0	0	0	0	0	0	0	0	0
P13995	P13995	6	6	6	Bifunctional methylenetetrahydrofolate dehydrogenase/cyclohydrolase, mitochondrial;NAD-dependent methylenetetrahydrofolate dehydrogenase;Methenyltetrahydrofolate cyclohydrolase	MTHFD2		1	6	6	6	5	6	2	3	5	6	2	3	5	6	2	3	32	32	32	37.895	350	350	0	43.025	20.6	32	8.3	11.4	932970000	150320000	188960000	55339000	538350000	46649000	7516000	9448200	2766900	26918000	15
P14174	P14174	10	10	10	Macrophage migration inhibitory factor	MIF		1	10	10	10	9	8	8	5	9	8	8	5	9	8	8	5	96.5	96.5	96.5	12.476	115	115	0	94.922	67	67	74.8	43.5	9496100000	1756600000	2026100000	2925300000	2788200000	1187000000	219580000	253260000	365660000	348520000	47
P14209	P14209	4	4	4	CD99 antigen	CD99		1	4	4	4	1	2	1	3	1	2	1	3	1	2	1	3	44.3	44.3	44.3	18.848	185	185	0	26.526	4.9	15.7	4.9	33.5	1145600000	42570000	214290000	308220000	580520000	114560000	4257000	21429000	30822000	58052000	9
P14314	P14314	10	10	10	Glucosidase 2 subunit beta	PRKCSH		1	10	10	10	6	7	7	7	6	7	7	7	6	7	7	7	20.8	20.8	20.8	59.425	528	528	0	188.61	17.6	16.3	16.9	17.4	6403200000	693550000	878700000	2396400000	2434600000	237160000	25687000	32545000	88755000	90170000	37
P14406	P14406	2	2	2	Cytochrome c oxidase subunit 7A2, mitochondrial	COX7A2		1	2	2	2	1	0	0	1	1	0	0	1	1	0	0	1	18.1	18.1	18.1	9.3959	83	83	0	11.172	12	0	0	8.4	34126000	0	0	0	34126000	5687700	0	0	0	5687700	2
P14550	P14550	7	7	7	Alcohol dehydrogenase [NADP(+)]	AKR1A1		1	7	7	7	0	2	3	4	0	2	3	4	0	2	3	4	31.1	31.1	31.1	36.573	325	325	0	46.956	0	11.1	13.8	18.2	243800000	0	32685000	61489000	149630000	13545000	0	1815800	3416100	8312800	9
P14618	P14618	46	46	46	Pyruvate kinase PKM	PKM		1	46	46	46	36	36	32	41	36	36	32	41	36	36	32	41	69.3	69.3	69.3	57.936	531	531	0	323.31	62.3	58.8	58.6	60.6	88343000000	11053000000	12509000000	30908000000	33874000000	3681000000	460550000	521200000	1287800000	1411400000	251
P14621	P14621	1	1	1	Acylphosphatase-2	ACYP2		1	1	1	1	0	0	0	1	0	0	0	1	0	0	0	1	27.3	27.3	27.3	11.139	99	99	0.0027045	8.4062	0	0	0	27.3	41946000	0	0	0	41946000	10486000	0	0	0	10486000	1
P14625;Q58FF3	P14625	14;2	14;2	14;2	Endoplasmin	HSP90B1		2	14	14	14	11	11	10	12	11	11	10	12	11	11	10	12	28.4	28.4	28.4	92.468	803	803;399	0	288.83	23.2	24.9	22.3	24.9	9641000000	1065500000	1150100000	2393800000	5031700000	260570000	28796000	31084000	64697000	135990000	62
P14635	P14635	2	2	2	G2/mitotic-specific cyclin-B1	CCNB1		1	2	2	2	1	1	1	0	1	1	1	0	1	1	1	0	6.7	6.7	6.7	48.337	433	433	0	13.468	4.8	4.8	1.8	0	106330000	41013000	38691000	26628000	0	5316600	2050700	1934600	1331400	0	3
P14678;P63162	P14678;P63162	6;6	6;6	6;6	Small nuclear ribonucleoprotein-associated proteins B and B;Small nuclear ribonucleoprotein-associated protein N	SNRPB;SNRPN	;	2	6	6	6	2	5	4	4	2	5	4	4	2	5	4	4	25.8	25.8	25.8	24.61	240	240;240	0	41.879	18.8	25.8	9.2	9.2	3814200000	482980000	568510000	1000100000	1762700000	762850000	96595000	113700000	200020000	352530000	15
P14735	P14735	2	2	2	Insulin-degrading enzyme	IDE		1	2	2	2	1	1	2	2	1	1	2	2	1	1	2	2	2.6	2.6	2.6	117.97	1019	1019	0	12.395	1.3	1.3	2.6	2.6	372500000	35541000	72356000	140440000	124160000	6208300	592340	1205900	2340600	2069400	4
P14854	P14854	3	3	3	Cytochrome c oxidase subunit 6B1	COX6B1		1	3	3	3	3	3	3	3	3	3	3	3	3	3	3	3	65.1	65.1	65.1	10.192	86	86	0	32.205	65.1	65.1	65.1	65.1	1226700000	386770000	347510000	202360000	290100000	306680000	96692000	86878000	50590000	72525000	17
P14866	P14866	15	15	15	Heterogeneous nuclear ribonucleoprotein L	HNRNPL		1	15	15	15	11	12	6	9	11	12	6	9	11	12	6	9	37.7	37.7	37.7	64.132	589	589	0	160.56	35.3	28	20	24.1	2482500000	370070000	397070000	555200000	1160100000	80079000	11938000	12809000	17910000	37423000	43
P14868	P14868	2	2	2	Aspartate--tRNA ligase, cytoplasmic	DARS		1	2	2	2	2	1	1	1	2	1	1	1	2	1	1	1	11	11	11	57.136	501	501	0	31	11	5	5	5	279760000	50399000	19333000	63662000	146370000	11657000	2099900	805550	2652600	6098700	6
P14923	P14923	5	5	5	Junction plakoglobin	JUP		1	5	5	5	1	0	2	3	1	0	2	3	1	0	2	3	10.7	10.7	10.7	81.744	745	745	0	34.315	1.5	0	3	7.8	93601000	6781300	0	21272000	65549000	2127300	154120	0	483440	1489700	4
P14927	P14927	6	6	6	Cytochrome b-c1 complex subunit 7	UQCRB		1	6	6	6	5	5	5	5	5	5	5	5	5	5	5	5	78.4	78.4	78.4	13.53	111	111	0	47.953	61.3	54.1	54.1	54.1	2606500000	362200000	343830000	781980000	1118500000	434420000	60367000	57305000	130330000	186420000	29
P15121	P15121	3	3	3	Aldose reductase	AKR1B1		1	3	3	3	2	2	2	0	2	2	2	0	2	2	2	0	9.2	9.2	9.2	35.853	316	316	0	20.071	6.3	6.3	7	0	275180000	49610000	46720000	178850000	0	17199000	3100600	2920000	11178000	0	6
P15151	P15151	1	1	1	Poliovirus receptor	PVR		1	1	1	1	1	0	1	0	1	0	1	0	1	0	1	0	2.6	2.6	2.6	45.302	417	417	0.0034503	6.1714	2.6	0	2.6	0	16579000	0	0	16579000	0	753570	0	0	753570	0	2
P63000;P15153;P60763	P63000;P15153;P60763	1;1;1	1;1;1	1;1;1	Ras-related C3 botulinum toxin substrate 1;Ras-related C3 botulinum toxin substrate 2;Ras-related C3 botulinum toxin substrate 3	RAC1;RAC2;RAC3	;;	3	1	1	1	1	1	1	1	1	1	1	1	1	1	1	1	9.9	9.9	9.9	21.45	192	192;192;192	0	33.28	9.9	9.9	9.9	9.9	126560000	15904000	16300000	32647000	61707000	9735200	1223400	1253900	2511300	4746700	4
P15170	P15170	9	9	8	Eukaryotic peptide chain release factor GTP-binding subunit ERF3A	GSPT1		1	9	9	8	4	5	5	6	4	5	5	6	3	4	4	6	20	20	17	55.755	499	499	0	64.842	11.6	13.4	14.8	13.4	1966800000	252710000	322340000	636480000	755280000	67821000	8714300	11115000	21947000	26044000	23
P15291	P15291	2	2	2	Beta-1,4-galactosyltransferase 1;Lactose synthase A protein;N-acetyllactosamine synthase;Beta-N-acetylglucosaminylglycopeptide beta-1,4-galactosyltransferase;Beta-N-acetylglucosaminyl-glycolipid beta-1,4-galactosyltransferase;Processed beta-1,4-galactosyltransferase 1	B4GALT1		1	2	2	2	0	1	0	2	0	1	0	2	0	1	0	2	11.3	11.3	11.3	43.92	398	398	0	15.346	0	2.8	0	11.3	82387000	0	18400000	0	63987000	3582000	0	800020	0	2782000	4
P15311	P15311	8	6	5	Ezrin	EZR		1	8	6	5	5	6	5	8	3	4	3	6	3	4	3	5	16.4	11.6	9.9	69.412	586	586	0	77.319	11.4	11.4	11.4	16.4	2038000000	192010000	197520000	601000000	1047400000	84915000	8000400	8230000	25042000	43643000	19
P15374	P15374	2	2	2	Ubiquitin carboxyl-terminal hydrolase isozyme L3	UCHL3		1	2	2	2	0	2	0	0	0	2	0	0	0	2	0	0	16.1	16.1	16.1	26.182	230	230	0	13.744	0	16.1	0	0	10566000	0	10566000	0	0	754680	0	754680	0	0	2
P15531	P15531	10	10	8	Nucleoside diphosphate kinase A	NME1		1	10	10	8	10	8	9	9	10	8	9	9	8	6	7	8	76.3	76.3	60.5	17.149	152	152	0	205.78	76.3	68.4	76.3	74.3	13080000000	2361600000	2498000000	4790300000	3429900000	1635000000	295190000	312250000	598790000	428740000	72
P15559	P15559	7	7	7	NAD(P)H dehydrogenase [quinone] 1	NQO1		1	7	7	7	3	5	7	5	3	5	7	5	3	5	7	5	26.3	26.3	26.3	30.867	274	274	0	69.053	19	26.3	26.3	26.3	2811000000	269940000	403960000	1282400000	854710000	187400000	17996000	26930000	85496000	56981000	26
P15880	P15880	12	12	12	40S ribosomal protein S2	RPS2		1	12	12	12	9	8	12	9	9	8	12	9	9	8	12	9	52.6	52.6	52.6	31.324	293	293	0	145.21	48.8	44.4	52.6	47.4	12608000000	1749600000	1894600000	5399900000	3563600000	840510000	116640000	126300000	360000000	237580000	51
P15927	P15927	4	4	4	Replication protein A 32 kDa subunit	RPA2		1	4	4	4	1	0	2	2	1	0	2	2	1	0	2	2	33.7	33.7	33.7	29.247	270	270	0	31.231	8.9	0	24.1	7	147060000	7057300	0	58238000	81766000	10504000	504090	0	4159800	5840400	6
P15954	P15954	2	2	2	Cytochrome c oxidase subunit 7C, mitochondrial	COX7C		1	2	2	2	1	1	2	2	1	1	2	2	1	1	2	2	38.1	38.1	38.1	7.2454	63	63	0	14.696	20.6	20.6	38.1	38.1	1206200000	220450000	204870000	362860000	418020000	301550000	55114000	51217000	90715000	104510000	10
P16070	P16070	3	3	3	CD44 antigen	CD44		1	3	3	3	3	3	3	3	3	3	3	3	3	3	3	3	7.7	7.7	7.7	81.537	742	742	0	38.35	7.7	7.7	7.7	7.7	1873400000	316470000	225350000	680010000	651530000	48035000	8114500	5778200	17436000	16706000	18
P16104	P16104	6	3	3	Histone H2AX	H2AFX		1	6	3	3	5	4	4	4	2	2	2	3	2	2	2	3	68.5	44.8	44.8	15.144	143	143	0	31.732	57.3	53.1	53.1	58.7	2523800000	198850000	199380000	1232900000	892710000	420640000	33141000	33229000	205480000	148790000	15
P16144	P16144	1	1	1	Integrin beta-4	ITGB4		1	1	1	1	1	0	0	0	1	0	0	0	1	0	0	0	0.7	0.7	0.7	202.16	1822	1822	0.0082102	5.8231	0.7	0	0	0	3422100	3422100	0	0	0	40739	40739	0	0	0	1
P16152	P16152	10	10	10	Carbonyl reductase [NADPH] 1	CBR1		1	10	10	10	7	6	7	8	7	6	7	8	7	6	7	8	53.8	53.8	53.8	30.375	277	277	0	160.2	38.3	32.5	39.7	51.3	1669400000	175120000	280130000	487110000	727080000	139120000	14593000	23345000	40593000	60590000	35
P16401	P16401	5	3	3	Histone H1.5	HIST1H1B		1	5	3	3	4	5	5	4	2	3	3	2	2	3	3	2	9.3	9.3	9.3	22.58	226	226	0	28.209	9.3	9.3	9.3	9.3	1057900000	160710000	162950000	364220000	370050000	352640000	53569000	54315000	121410000	123350000	11
P16455	P16455	1	1	1	Methylated-DNA--protein-cysteine methyltransferase	MGMT		1	1	1	1	0	0	0	1	0	0	0	1	0	0	0	1	12.6	12.6	12.6	21.646	207	207	0.0056243	5.9882	0	0	0	12.6	33745000	0	0	0	33745000	4820800	0	0	0	4820800	0
P16949	P16949	8	8	8	Stathmin	STMN1		1	8	8	8	7	8	5	6	7	8	5	6	7	8	5	6	67.8	67.8	67.8	17.302	149	149	0	175.99	67.8	67.8	37.6	51.7	11040000000	1564700000	1444800000	3662700000	4367600000	1003600000	142250000	131340000	332970000	397050000	39
P16989	P16989	5	5	5	Y-box-binding protein 3	YBX3		1	5	5	5	2	4	1	2	2	4	1	2	2	4	1	2	17.7	17.7	17.7	40.089	372	372	0	47.828	9.1	17.7	4	7.3	445970000	80891000	165860000	31256000	167960000	29731000	5392800	11057000	2083700	11198000	13
P17096	P17096	2	2	2	High mobility group protein HMG-I/HMG-Y	HMGA1		1	2	2	2	1	2	1	1	1	2	1	1	1	2	1	1	34.6	34.6	34.6	11.676	107	107	0	13.076	10.3	34.6	10.3	24.3	328830000	0	100860000	0	227980000	54806000	0	16809000	0	37996000	5
P17174	P17174	2	2	2	Aspartate aminotransferase, cytoplasmic	GOT1		1	2	2	2	2	2	1	1	2	2	1	1	2	2	1	1	9.7	9.7	9.7	46.247	413	413	0	14.106	9.7	9.7	5.1	5.1	363980000	89652000	110480000	78374000	85473000	16544000	4075100	5021800	3562400	3885100	6
P17275	P17275	2	2	2	Transcription factor jun-B	JUNB		1	2	2	2	0	0	1	1	0	0	1	1	0	0	1	1	6.3	6.3	6.3	35.879	347	347	0.00073099	10.945	0	0	3.7	2.6	61042000	0	0	25411000	35630000	3212700	0	0	1337400	1875300	1
P17480	P17480	2	2	2	Nucleolar transcription factor 1	UBTF		1	2	2	2	2	2	1	2	2	2	1	2	2	2	1	2	4.2	4.2	4.2	89.405	764	764	0	18.876	4.2	4.2	1.6	4.2	179320000	37683000	41433000	16352000	83849000	5784400	1215600	1336500	527470	2704800	8
P17544;P15336	P17544;P15336	2;1	2;1	2;1	Cyclic AMP-dependent transcription factor ATF-7;Cyclic AMP-dependent transcription factor ATF-2	ATF7;ATF2	;	2	2	2	2	1	2	1	1	1	2	1	1	1	2	1	1	7.3	7.3	7.3	52.967	494	494;505	0	12.193	3.8	7.3	3.8	3.4	95033000	15194000	23270000	43408000	13162000	3655100	584370	895000	1669500	506230	5
P17655	P17655	2	2	2	Calpain-2 catalytic subunit	CAPN2		1	2	2	2	2	2	2	2	2	2	2	2	2	2	2	2	1.9	1.9	1.9	79.994	700	700	0	12.606	1.9	1.9	1.9	1.9	325410000	58540000	81469000	98116000	87284000	9039100	1626100	2263000	2725400	2424600	8
P17844	P17844	13	13	11	Probable ATP-dependent RNA helicase DDX5	DDX5		1	13	13	11	9	6	11	11	9	6	11	11	7	5	9	9	27.9	27.9	24.4	69.147	614	614	0	105.21	21.3	14.8	27.7	26.2	3305300000	439400000	525830000	1161900000	1178100000	97214000	12923000	15466000	34174000	34651000	40
P17931	P17931	5	5	5	Galectin-3	LGALS3		1	5	5	5	3	5	3	3	3	5	3	3	3	5	3	3	31.6	31.6	31.6	26.152	250	250	0	55.708	23.2	31.6	20.4	20.4	795390000	110320000	152850000	257030000	275180000	113630000	15760000	21836000	36719000	39312000	18
P17980;Q96TA2	P17980	14;1	14;1	13;0	26S protease regulatory subunit 6A	PSMC3		2	14	14	13	7	10	11	8	7	10	11	8	7	9	10	7	50.6	50.6	48.3	49.203	439	439;773	0	129.74	23.7	34.6	41.7	30.3	1782900000	165430000	273520000	740430000	603560000	71318000	6617100	10941000	29617000	24142000	46
P17987	P17987	1	1	1	T-complex protein 1 subunit alpha	TCP1		1	1	1	1	0	1	0	1	0	1	0	1	0	1	0	1	2	2	2	60.343	556	556	0.0034843	6.2458	0	2	0	2	133540000	0	26038000	0	107500000	4173000	0	813700	0	3359300	2
P18077	P18077	6	6	6	60S ribosomal protein L35a	RPL35A		1	6	6	6	5	4	5	5	5	4	5	5	5	4	5	5	55.5	55.5	55.5	12.538	110	110	0	62.679	55.5	55.5	55.5	55.5	10103000000	1378400000	1339500000	3411600000	3973900000	1122600000	153160000	148830000	379070000	441550000	35
P18124	P18124	10	10	10	60S ribosomal protein L7	RPL7		1	10	10	10	9	6	6	6	9	6	6	6	9	6	6	6	44.8	44.8	44.8	29.225	248	248	0	86.834	38.7	30.6	25.4	26.2	3944900000	777990000	755470000	1437100000	974290000	303450000	59845000	58113000	110550000	74945000	33
P18206	P18206	26	26	26	Vinculin	VCL		1	26	26	26	20	16	21	21	20	16	21	21	20	16	21	21	26.5	26.5	26.5	123.8	1134	1134	0	318.48	24.9	18.1	24.9	25	8174600000	976560000	1185900000	2866800000	3145200000	134010000	16009000	19442000	46997000	51561000	119
P18583	P18583	9	9	9	Protein SON	SON		1	9	9	9	5	4	2	2	5	4	2	2	5	4	2	2	4.9	4.9	4.9	263.83	2426	2426	0	63.522	3.5	1.9	0.8	0.9	274070000	45087000	70602000	62662000	95722000	2092200	344180	538950	478340	730700	11
P18621	P18621	9	9	9	60S ribosomal protein L17	RPL17		1	9	9	9	7	7	6	8	7	7	6	8	7	7	6	8	48.4	48.4	48.4	21.397	184	184	0	127.25	47.3	48.4	39.1	47.3	10468000000	2406400000	2270300000	1771600000	4019800000	951640000	218760000	206390000	161050000	365440000	49
P18669;Q8N0Y7;P15259	P18669;Q8N0Y7	13;9;6	13;9;6	13;9;6	Phosphoglycerate mutase 1;Probable phosphoglycerate mutase 4	PGAM1;PGAM4	;	3	13	13	13	8	10	10	10	8	10	10	10	8	10	10	10	51.2	51.2	51.2	28.804	254	254;254;253	0	125.15	39	47.2	39	44.9	12327000000	2013800000	2380700000	4329500000	3603300000	770460000	125860000	148800000	270590000	225200000	52
P18754	P18754	4	4	4	Regulator of chromosome condensation	RCC1		1	4	4	4	3	3	2	4	3	3	2	4	3	3	2	4	20.9	20.9	20.9	44.969	421	421	0	38.635	18.3	18.3	10.5	20.9	820150000	120720000	133420000	216130000	349880000	45564000	6706800	7412300	12007000	19438000	18
P18846	P18846	2	2	2	Cyclic AMP-dependent transcription factor ATF-1	ATF1		1	2	2	2	1	1	2	1	1	1	2	1	1	1	2	1	10	10	10	29.232	271	271	0	34.247	4.8	4.8	10	4.8	270120000	16860000	38558000	93322000	121380000	19294000	1204300	2754100	6665800	8669700	5
P18858	P18858	3	3	3	DNA ligase 1	LIG1		1	3	3	3	0	0	1	2	0	0	1	2	0	0	1	2	3.8	3.8	3.8	101.73	919	919	0	19.926	0	0	1.3	2.5	121140000	0	0	0	121140000	2422900	0	0	0	2422900	2
P18859	P18859	6	6	6	ATP synthase-coupling factor 6, mitochondrial	ATP5J		1	6	6	6	5	5	5	4	5	5	5	4	5	5	5	4	57.4	57.4	57.4	12.587	108	108	0	109.6	57.4	50.9	57.4	50.9	2011300000	438110000	252040000	634430000	686770000	287330000	62587000	36006000	90632000	98110000	23
P19022	P19022	3	3	3	Cadherin-2	CDH2		1	3	3	3	1	1	2	3	1	1	2	3	1	1	2	3	6.3	6.3	6.3	99.808	906	906	0	29.015	2.2	2.2	5.1	6.3	218360000	12173000	7482500	95767000	102940000	4281600	238690	146720	1877800	2018400	7
P19338	P19338	7	7	7	Nucleolin	NCL		1	7	7	7	4	5	3	5	4	5	3	5	4	5	3	5	10.3	10.3	10.3	76.613	710	710	0	83.641	8.7	10.3	6.3	9.3	1911800000	236690000	230900000	601760000	842480000	83123000	10291000	10039000	26163000	36629000	21
P19388	P19388	1	1	1	DNA-directed RNA polymerases I, II, and III subunit RPABC1	POLR2E		1	1	1	1	1	1	1	1	1	1	1	1	1	1	1	1	6.7	6.7	6.7	24.551	210	210	0.0026298	7.8229	6.7	6.7	6.7	6.7	181440000	36690000	33503000	49585000	61664000	18144000	3669000	3350300	4958500	6166400	4
P19404	P19404	1	1	1	NADH dehydrogenase [ubiquinone] flavoprotein 2, mitochondrial	NDUFV2		1	1	1	1	1	1	0	0	1	1	0	0	1	1	0	0	5.2	5.2	5.2	27.391	249	249	0.0025625	7.3869	5.2	5.2	0	0	38451000	16361000	22091000	0	0	2746500	1168600	1577900	0	0	2
P19623	P19623	1	1	1	Spermidine synthase	SRM		1	1	1	1	0	1	1	0	0	1	1	0	0	1	1	0	7.3	7.3	7.3	33.824	302	302	0.0026882	8.2668	0	7.3	7.3	0	48244000	0	16582000	31662000	0	4824400	0	1658200	3166200	0	2
P19784	P19784	1	1	1	Casein kinase II subunit alpha	CSNK2A2		1	1	1	1	1	0	0	0	1	0	0	0	1	0	0	0	6.6	6.6	6.6	41.213	350	350	0.0072062	5.8849	6.6	0	0	0	7071100	7071100	0	0	0	471400	471400	0	0	0	1
P20042	P20042	9	9	9	Eukaryotic translation initiation factor 2 subunit 2	EIF2S2		1	9	9	9	8	7	4	5	8	7	4	5	8	7	4	5	50.2	50.2	50.2	38.388	333	333	0	118.55	47.1	39.9	22.2	25.5	3536400000	763070000	803320000	1030400000	939560000	221020000	47692000	50207000	64401000	58722000	34
P20073	P20073	2	2	2	Annexin A7	ANXA7		1	2	2	2	2	0	1	0	2	0	1	0	2	0	1	0	4.5	4.5	4.5	52.739	488	488	0	16.338	4.5	0	2.5	0	58651000	23501000	0	35150000	0	4189300	1678600	0	2510700	0	3
P20290	P20290	10	9	9	Transcription factor BTF3	BTF3		1	10	9	9	8	10	10	10	7	9	9	9	7	9	9	9	55.8	55.8	55.8	22.168	206	206	0	323.31	50.5	55.8	55.8	55.8	13055000000	2098200000	2293200000	4408600000	4255400000	1088000000	174850000	191100000	367380000	354620000	54
P20618	P20618	2	2	2	Proteasome subunit beta type-1	PSMB1		1	2	2	2	0	0	2	2	0	0	2	2	0	0	2	2	13.3	13.3	13.3	26.489	241	241	0	16.067	0	0	13.3	13.3	133090000	0	0	60970000	72119000	10238000	0	0	4690000	5547600	5
P20671	P20671	9	1	0	Histone H2A type 1-D	HIST1H2AD		1	9	1	0	8	6	7	5	1	1	1	1	0	0	0	0	96.2	16.9	0	14.107	130	130	0	18.645	96.2	91.5	91.5	85.4	29122000000	3094200000	3857600000	10259000000	11911000000	4160200000	442030000	551090000	1465600000	1701600000	21
P20674	P20674	6	6	6	Cytochrome c oxidase subunit 5A, mitochondrial	COX5A		1	6	6	6	6	6	5	3	6	6	5	3	6	6	5	3	46.7	46.7	46.7	16.762	150	150	0	50.693	46.7	46.7	46.7	36	4919000000	935050000	987630000	1190500000	1805900000	546560000	103890000	109740000	132280000	200650000	25
P20700;Q03252	P20700;Q03252	2;1	2;1	2;1	Lamin-B1;Lamin-B2	LMNB1;LMNB2	;	2	2	2	2	0	1	1	1	0	1	1	1	0	1	1	1	6	6	6	66.408	586	586;620	0	11.31	0	2	3.9	2	172310000	0	45672000	51982000	74656000	6153900	0	1631100	1856500	2666300	3
P20810	P20810	22	22	22	Calpastatin	CAST		1	22	22	22	15	15	14	15	15	15	14	15	15	15	14	15	29.7	29.7	29.7	76.572	708	708	0	165.73	20.6	24.3	22.5	25.4	5371000000	606170000	986260000	1618900000	2159600000	124910000	14097000	22936000	37650000	50223000	67
P20908	P20908	2	2	2	Collagen alpha-1(V) chain	COL5A1		1	2	2	2	2	1	0	0	2	1	0	0	2	1	0	0	1.7	1.7	1.7	183.56	1838	1838	0	14.881	1.7	1	0	0	71304000	40648000	30656000	0	0	914150	521130	393020	0	0	3
P20962	P20962	3	3	3	Parathymosin	PTMS		1	3	3	3	0	3	0	1	0	3	0	1	0	3	0	1	28.4	28.4	28.4	11.53	102	102	0	18.337	0	28.4	0	19.6	476820000	0	270760000	0	206070000	79471000	0	45126000	0	34344000	4
P21281	P21281	3	3	3	V-type proton ATPase subunit B, brain isoform	ATP6V1B2		1	3	3	3	0	0	3	1	0	0	3	1	0	0	3	1	10.8	10.8	10.8	56.5	511	511	0	26.632	0	0	10.8	5.5	72170000	0	0	24444000	47726000	2488600	0	0	842900	1645700	2
P21291	P21291	3	3	3	Cysteine and glycine-rich protein 1	CSRP1		1	3	3	3	3	3	1	2	3	3	1	2	3	3	1	2	23.8	23.8	23.8	20.567	193	193	0	58.929	23.8	23.8	8.3	14	8535400000	1395300000	1156400000	1612400000	4371400000	853540000	139530000	115640000	161240000	437140000	17
P21333	P21333	184	184	176	Filamin-A	FLNA		1	184	184	176	149	155	147	145	149	155	147	145	142	148	140	138	70.7	70.7	69.6	280.74	2647	2647	0	323.31	65.4	66.5	64.5	63.9	180130000000	29090000000	27297000000	56854000000	66886000000	1250900000	202010000	189560000	394820000	464480000	860
P21796	P21796	1	1	1	Voltage-dependent anion-selective channel protein 1	VDAC1		1	1	1	1	0	0	1	0	0	0	1	0	0	0	1	0	6.4	6.4	6.4	30.772	283	283	0.0030618	6.8041	0	0	6.4	0	37807000	0	0	37807000	0	3437000	0	0	3437000	0	1
P21912	P21912	5	5	5	Succinate dehydrogenase [ubiquinone] iron-sulfur subunit, mitochondrial	SDHB		1	5	5	5	5	4	2	2	5	4	2	2	5	4	2	2	27.9	27.9	27.9	31.629	280	280	0	43.154	27.9	23.6	11.1	11.1	479390000	151870000	115750000	83995000	127770000	34242000	10848000	8268200	5999600	9126400	16
P22033	P22033	1	1	1	Methylmalonyl-CoA mutase, mitochondrial	MUT		1	1	1	1	0	0	1	1	0	0	1	1	0	0	1	1	2.8	2.8	2.8	83.134	750	750	0	13.328	0	0	2.8	2.8	44623000	0	0	20164000	24459000	970060	0	0	438350	531710	2
P22059	P22059	2	2	2	Oxysterol-binding protein 1	OSBP		1	2	2	2	1	1	2	2	1	1	2	2	1	1	2	2	3.1	3.1	3.1	89.42	807	807	0	16.368	1.4	1.4	3.1	3.1	279750000	23953000	28096000	95229000	132470000	7770800	665360	780450	2645200	3679700	6
P22061	P22061	7	7	7	Protein-L-isoaspartate(D-aspartate) O-methyltransferase	PCMT1		1	7	7	7	6	5	6	4	6	5	6	4	6	5	6	4	41	41	41	24.636	227	227	0	62.174	36.1	36.1	34.4	29.5	2731200000	370250000	382070000	1141800000	837160000	248290000	33659000	34734000	103800000	76105000	30
P22087;A6NHQ2	P22087	14;2	14;2	14;2	rRNA 2-O-methyltransferase fibrillarin	FBL		2	14	14	14	10	9	10	9	10	9	10	9	10	9	10	9	60.4	60.4	60.4	33.784	321	321;334	0	121.45	51.7	45.8	44.5	38.9	2840900000	582990000	447170000	710380000	1100300000	177560000	36437000	27948000	44399000	68772000	37
P22102	P22102	5	5	5	Trifunctional purine biosynthetic protein adenosine-3;Phosphoribosylamine--glycine ligase;Phosphoribosylformylglycinamidine cyclo-ligase;Phosphoribosylglycinamide formyltransferase	GART		1	5	5	5	2	3	3	4	2	3	3	4	2	3	3	4	8.3	8.3	8.3	107.77	1010	1010	0	35.231	3.7	6.3	6.3	5.6	394540000	29815000	31563000	180300000	152870000	6363600	480890	509080	2908000	2465600	13
P22234	P22234	9	9	9	Multifunctional protein ADE2;Phosphoribosylaminoimidazole-succinocarboxamide synthase;Phosphoribosylaminoimidazole carboxylase	PAICS		1	9	9	9	7	7	7	6	7	7	7	6	7	7	7	6	27.1	27.1	27.1	47.079	425	425	0	124.53	23.8	25.9	23.8	23.8	2442600000	295800000	321340000	876890000	948620000	90469000	10955000	11902000	32478000	35134000	37
P22314	P22314	9	9	9	Ubiquitin-like modifier-activating enzyme 1	UBA1		1	9	9	9	5	3	6	9	5	3	6	9	5	3	6	9	14.6	14.6	14.6	117.85	1058	1058	0	90.713	9	4.4	7.9	14.6	1122300000	123650000	105570000	281830000	611260000	20783000	2289700	1955100	5219000	11320000	25
P22392;O60361	P22392;O60361	8;6	6;4	6;4	Nucleoside diphosphate kinase B;Putative nucleoside diphosphate kinase	NME2;NME2P1	;	2	8	6	6	8	8	8	7	6	6	6	6	6	6	6	6	76.3	60.5	60.5	17.298	152	152;137	0	135.39	76.3	76.3	76.3	74.3	18092000000	1925100000	2759600000	5987800000	7419400000	2261500000	240640000	344950000	748470000	927420000	48
P22626	P22626	7	7	7	Heterogeneous nuclear ribonucleoproteins A2/B1	HNRNPA2B1		1	7	7	7	6	6	7	7	6	6	7	7	6	6	7	7	38.2	38.2	38.2	37.429	353	353	0	148.53	37.7	37.7	38.2	38.2	7378700000	1010400000	1026800000	2320800000	3020700000	670790000	91854000	93348000	210980000	274610000	35
P22695	P22695	4	4	4	Cytochrome b-c1 complex subunit 2, mitochondrial	UQCRC2		1	4	4	4	1	0	2	3	1	0	2	3	1	0	2	3	14.8	14.8	14.8	48.442	453	453	0	44.877	5.7	0	7.7	12.8	269350000	10966000	0	99065000	159320000	10774000	438660	0	3962600	6372600	6
P23193	P23193	3	3	3	Transcription elongation factor A protein 1	TCEA1		1	3	3	3	1	2	2	1	1	2	2	1	1	2	2	1	18.6	18.6	18.6	33.969	301	301	0	20.129	5	7.6	15.9	5	230700000	34721000	97572000	23656000	74749000	12142000	1827400	5135400	1245100	3934200	7
P23246	P23246	25	25	24	Splicing factor, proline- and glutamine-rich	SFPQ		1	25	25	24	18	21	18	18	18	21	18	18	17	20	17	17	36.5	36.5	34.1	76.149	707	707	0	295.33	32.1	33.4	28.9	33.2	25037000000	4220800000	3635000000	8169500000	9011800000	1088600000	183520000	158040000	355190000	391820000	133
P23284	P23284	6	6	6	Peptidyl-prolyl cis-trans isomerase B	PPIB		1	6	6	6	2	4	5	3	2	4	5	3	2	4	5	3	37.5	37.5	37.5	23.742	216	216	0	42.167	12.5	32.9	37.5	12.5	2961300000	466860000	481670000	996110000	1016700000	329040000	51873000	53519000	110680000	112970000	23
P23381	P23381	3	3	3	Tryptophan--tRNA ligase, cytoplasmic;T1-TrpRS;T2-TrpRS	WARS		1	3	3	3	1	2	1	2	1	2	1	2	1	2	1	2	7	7	7	53.165	471	471	0	17.429	1.9	4	1.9	4.9	130290000	16493000	24862000	42359000	46576000	5922300	749670	1130100	1925400	2117100	6
P23396	P23396	12	12	12	40S ribosomal protein S3	RPS3		1	12	12	12	10	7	10	11	10	7	10	11	10	7	10	11	50.6	50.6	50.6	26.688	243	243	0	93.145	46.1	38.7	49.8	49.8	5099200000	638230000	335970000	2431100000	1693800000	339940000	42549000	22398000	162080000	112920000	36
P23434	P23434	2	2	2	Glycine cleavage system H protein, mitochondrial	GCSH		1	2	2	2	1	2	1	0	1	2	1	0	1	2	1	0	17.9	17.9	17.9	18.884	173	173	0	12.584	5.8	17.9	5.8	0	83195000	19769000	25101000	38325000	0	7563200	1797200	2281900	3484100	0	4
P23471	P23471	3	3	3	Receptor-type tyrosine-protein phosphatase zeta	PTPRZ1		1	3	3	3	3	0	2	0	3	0	2	0	3	0	2	0	2.5	2.5	2.5	254.58	2315	2315	0	16.109	2.5	0	1.4	0	243750000	84591000	0	159160000	0	2048300	710850	0	1337500	0	4
P23526	P23526	6	6	6	Adenosylhomocysteinase	AHCY		1	6	6	6	4	5	4	3	4	5	4	3	4	5	4	3	16.2	16.2	16.2	47.716	432	432	0	52.374	11.1	9.7	11.1	11.1	1360400000	192720000	232490000	523730000	411480000	61838000	8760100	10568000	23806000	18704000	20
P23528	P23528	4	4	4	Cofilin-1	CFL1		1	4	4	4	3	3	4	4	3	3	4	4	3	3	4	4	29.5	29.5	29.5	18.502	166	166	0	39.014	29.5	24.7	29.5	29.5	2779700000	467190000	287010000	865050000	1160500000	277970000	46719000	28701000	86505000	116050000	23
P23588	P23588	6	6	6	Eukaryotic translation initiation factor 4B	EIF4B		1	6	6	6	5	3	4	4	5	3	4	4	5	3	4	4	13.3	13.3	13.3	69.15	611	611	0	59.476	12.1	11.3	12.1	11.6	1700100000	343150000	319830000	434150000	602960000	77277000	15598000	14538000	19734000	27407000	20
P23786	P23786	1	1	1	Carnitine O-palmitoyltransferase 2, mitochondrial	CPT2		1	1	1	1	1	1	1	0	1	1	1	0	1	1	1	0	2.6	2.6	2.6	73.776	658	658	0.008161	5.7811	2.6	2.6	2.6	0	45619000	9718200	8710100	27191000	0	1200500	255740	229210	715550	0	3
P23919	P23919	3	3	3	Thymidylate kinase	DTYMK		1	3	3	3	1	0	2	0	1	0	2	0	1	0	2	0	32.1	32.1	32.1	23.819	212	212	0	23.629	14.2	0	28.3	0	83785000	17917000	0	65868000	0	9309400	1990800	0	7318700	0	2
P23921	P23921	2	2	2	Ribonucleoside-diphosphate reductase large subunit	RRM1		1	2	2	2	1	1	2	1	1	1	2	1	1	1	2	1	6.4	6.4	6.4	90.069	792	792	0	26.064	3.7	3.7	6.4	3.7	441220000	40869000	46140000	195110000	159100000	11925000	1104600	1247000	5273300	4300000	4
P24534	P24534	8	8	8	Elongation factor 1-beta	EEF1B2		1	8	8	8	7	7	7	6	7	7	7	6	7	7	7	6	33.3	33.3	33.3	24.763	225	225	0	68.263	30.2	30.2	32	28.9	8472500000	1615200000	1753800000	2340000000	2763500000	605180000	115370000	125270000	167140000	197390000	34
P24539	P24539	2	2	2	ATP synthase F(0) complex subunit B1, mitochondrial	ATP5F1		1	2	2	2	1	1	1	2	1	1	1	2	1	1	1	2	12.1	12.1	12.1	28.908	256	256	0	14.043	5.5	5.5	5.5	12.1	263460000	28923000	27092000	62167000	145280000	21955000	2410300	2257600	5180600	12107000	5
P24666	P24666	1	1	1	Low molecular weight phosphotyrosine protein phosphatase	ACP1		1	1	1	1	1	1	1	0	1	1	1	0	1	1	1	0	12.7	12.7	12.7	18.042	158	158	0.0028189	9.9867	12.7	12.7	12.7	0	70137000	10005000	8903800	51228000	0	7793000	1111700	989310	5692000	0	3
P24752	P24752	10	10	10	Acetyl-CoA acetyltransferase, mitochondrial	ACAT1		1	10	10	10	6	9	8	6	6	9	8	6	6	9	8	6	33.5	33.5	33.5	45.199	427	427	0	79.676	20.1	31.1	30.2	19.9	1628200000	254980000	315670000	496440000	561080000	62622000	9807100	12141000	19094000	21580000	30
P24844	P24844	6	2	2	Myosin regulatory light polypeptide 9	MYL9		1	6	2	2	4	3	3	4	1	1	0	2	1	1	0	2	59.9	22.1	22.1	19.827	172	172	0	12.679	44.8	32	25.6	34.9	497400000	88337000	118590000	0	290470000	71057000	12620000	16941000	0	41496000	4
P24864	P24864	1	1	1	G1/S-specific cyclin-E1	CCNE1		1	1	1	1	1	1	1	1	1	1	1	1	1	1	1	1	2.7	2.7	2.7	47.077	410	410	0.0080819	5.7319	2.7	2.7	2.7	2.7	1585700000	205650000	416270000	412230000	551540000	72077000	9347700	18921000	18738000	25070000	6
P25205	P25205	12	12	12	DNA replication licensing factor MCM3	MCM3		1	12	12	12	2	4	11	7	2	4	11	7	2	4	11	7	24.5	24.5	24.5	90.98	808	808	0	103.96	3.7	9	23.1	17.2	1113600000	56517000	85052000	526090000	445980000	30935000	1569900	2362500	14614000	12388000	23
P25325	P25325	4	4	4	3-mercaptopyruvate sulfurtransferase	MPST		1	4	4	4	2	4	3	2	2	4	3	2	2	4	3	2	20.2	20.2	20.2	33.178	297	297	0	37.411	11.4	20.2	14.5	8.8	440530000	55139000	103410000	176750000	105230000	29369000	3675900	6893900	11783000	7015700	14
P25398	P25398	6	6	6	40S ribosomal protein S12	RPS12		1	6	6	6	3	4	2	5	3	4	2	5	3	4	2	5	47.7	47.7	47.7	14.515	132	132	0	53.742	41.7	41.7	18.2	43.2	1792300000	117550000	129350000	454120000	1091300000	256050000	16792000	18479000	64874000	155900000	22
P25490	P25490	2	2	2	Transcriptional repressor protein YY1	YY1		1	2	2	2	2	2	1	1	2	2	1	1	2	2	1	1	11.4	11.4	11.4	44.712	414	414	0	59.852	11.4	11.4	6.8	4.6	393150000	81185000	76243000	52679000	183040000	24572000	5074000	4765200	3292400	11440000	7
P25685	P25685	9	9	9	DnaJ homolog subfamily B member 1	DNAJB1		1	9	9	9	5	5	5	5	5	5	5	5	5	5	5	5	36.5	36.5	36.5	38.044	340	340	0	69.63	19.7	20.6	18.2	18.5	1128400000	256390000	198500000	300060000	373450000	51291000	11654000	9022900	13639000	16975000	21
P25705	P25705	14	14	14	ATP synthase subunit alpha, mitochondrial	ATP5A1		1	14	14	14	6	8	7	12	6	8	7	12	6	8	7	12	33.6	33.6	33.6	59.75	553	553	0	161.05	18.6	21.3	21.2	30.4	5795400000	701320000	493820000	1512800000	3087500000	170450000	20627000	14524000	44493000	90808000	47
P25786	P25786	7	7	7	Proteasome subunit alpha type-1	PSMA1		1	7	7	7	4	6	5	4	4	6	5	4	4	6	5	4	35	35	35	29.555	263	263	0	65.838	22.1	31.6	32.3	19.4	1126900000	199440000	155200000	395870000	376430000	80496000	14246000	11086000	28276000	26888000	25
P25787	P25787	5	5	5	Proteasome subunit alpha type-2	PSMA2		1	5	5	5	1	2	3	3	1	2	3	3	1	2	3	3	25.6	25.6	25.6	25.898	234	234	0	33.638	9.8	14.5	20.5	15	251800000	12314000	22287000	71716000	145480000	17985000	879540	1591900	5122600	10391000	7
P26006	P26006	5	5	5	Integrin alpha-3;Integrin alpha-3 heavy chain;Integrin alpha-3 light chain	ITGA3		1	5	5	5	2	1	2	3	2	1	2	3	2	1	2	3	8	8	8	116.61	1051	1051	0	32.976	4.3	1.7	2.7	4.5	298750000	39454000	21045000	60568000	177680000	5745100	758720	404710	1164800	3417000	9
P26038	P26038	15	15	11	Moesin	MSN		1	15	15	11	10	10	12	14	10	10	12	14	6	6	8	10	25	25	15.8	67.819	577	577	0	109.12	20.8	19.4	20.8	25	6684800000	481830000	710100000	1811000000	3681800000	267390000	19273000	28404000	72441000	147270000	49
P26358	P26358	2	2	2	DNA (cytosine-5)-methyltransferase 1	DNMT1		1	2	2	2	2	2	2	1	2	2	2	1	2	2	2	1	1.9	1.9	1.9	183.16	1616	1616	0	18.621	1.9	1.9	1.9	1.2	254780000	47268000	46243000	76852000	84418000	3107100	576440	563940	937220	1029500	7
P26368	P26368	10	10	10	Splicing factor U2AF 65 kDa subunit	U2AF2		1	10	10	10	6	8	8	7	6	8	8	7	6	8	8	7	29.7	29.7	29.7	53.5	475	475	0	100.11	19.6	23.8	23.6	23.4	1259100000	144960000	176070000	414130000	523900000	46632000	5369000	6520900	15338000	19404000	33
P26373	P26373	12	12	12	60S ribosomal protein L13	RPL13		1	12	12	12	9	11	6	8	9	11	6	8	9	11	6	8	51.7	51.7	51.7	24.261	211	211	0	161.64	46.4	47.4	40.8	45.5	20375000000	3324200000	3829200000	6289900000	6931300000	1455300000	237450000	273520000	449280000	495090000	58
P26447	P26447	6	6	6	Protein S100-A4	S100A4		1	6	6	6	5	6	5	5	5	6	5	5	5	6	5	5	57.4	57.4	57.4	11.728	101	101	0	108.19	57.4	57.4	57.4	57.4	16614000000	1499800000	3549400000	4429300000	7135900000	5538100000	499930000	1183100000	1476400000	2378600000	51
P26583	P26583	5	5	5	High mobility group protein B2	HMGB2		1	5	5	5	4	5	3	3	4	5	3	3	4	5	3	3	21.1	21.1	21.1	24.033	209	209	0	52.401	21.1	21.1	17.7	17.7	945640000	187530000	163730000	284330000	310060000	67546000	13395000	11695000	20309000	22147000	25
P26599;Q9UKA9	P26599	16;2	16;2	14;0	Polypyrimidine tract-binding protein 1	PTBP1		2	16	16	14	12	14	14	13	12	14	14	13	10	12	12	11	44.6	44.6	40.5	57.221	531	531;531	0	271.84	38.2	41.2	41.6	39.7	15511000000	2286000000	2159800000	4825500000	6239900000	620450000	91440000	86393000	193020000	249600000	72
P26639	P26639	5	5	5	Threonine--tRNA ligase, cytoplasmic	TARS		1	5	5	5	1	0	4	3	1	0	4	3	1	0	4	3	10.9	10.9	10.9	83.434	723	723	0	32.971	1.1	0	9	7.2	531920000	17838000	0	256410000	257670000	13639000	457390	0	6574500	6607000	8
P26640	P26640	3	3	3	Valine--tRNA ligase	VARS		1	3	3	3	1	2	1	2	1	2	1	2	1	2	1	2	2.3	2.3	2.3	140.47	1264	1264	0	18.2	0.6	1.4	0.6	1.5	114720000	12096000	26708000	31399000	44514000	1850300	195100	430770	506440	717970	6
P26641	P26641	8	8	8	Elongation factor 1-gamma	EEF1G		1	8	8	8	5	5	7	4	5	5	7	4	5	5	7	4	16.7	16.7	16.7	50.118	437	437	0	61.91	14.6	13.7	16.7	11.4	425570000	50511000	64086000	158750000	152230000	17732000	2104600	2670200	6614500	6342900	17
P26885	P26885	2	2	2	Peptidyl-prolyl cis-trans isomerase FKBP2	FKBP2		1	2	2	2	2	2	2	2	2	2	2	2	2	2	2	2	36.6	36.6	36.6	15.649	142	142	0	28.54	36.6	36.6	36.6	36.6	1345600000	216420000	221200000	388480000	519490000	269120000	43284000	44240000	77697000	103900000	17
P27105	P27105	1	1	1	Erythrocyte band 7 integral membrane protein	STOM		1	1	1	1	0	0	1	1	0	0	1	1	0	0	1	1	5.6	5.6	5.6	31.73	288	288	0.0026438	7.9111	0	0	5.6	5.6	127810000	0	0	72767000	55047000	7988400	0	0	4547900	3440400	3
P27144	P27144	4	4	4	Adenylate kinase 4, mitochondrial	AK4		1	4	4	4	3	2	1	4	3	2	1	4	3	2	1	4	23.3	23.3	23.3	25.268	223	223	0	24.782	19.3	8.5	3.1	23.3	402880000	50907000	46811000	62820000	242340000	30991000	3916000	3600900	4832300	18642000	10
P27348	P27348	5	4	4	14-3-3 protein theta	YWHAQ		1	5	4	4	4	4	4	5	3	3	3	4	3	3	3	4	16.7	16.7	16.7	27.764	245	245	0	100.43	16.7	16.7	16.7	16.7	3427000000	432000000	401050000	1211300000	1382600000	428370000	54000000	50131000	151410000	172830000	25
P27635;Q96L21	P27635;Q96L21	12;6	12;6	12;6	60S ribosomal protein L10;60S ribosomal protein L10-like	RPL10;RPL10L	;	2	12	12	12	11	10	9	8	11	10	9	8	11	10	9	8	43.5	43.5	43.5	24.604	214	214;214	0	123.88	43.5	43.5	36.4	36.4	12897000000	2003300000	2155500000	3758300000	4980000000	1172500000	182120000	195950000	341660000	452730000	64
P27695	P27695	13	13	13	DNA-(apurinic or apyrimidinic site) lyase;DNA-(apurinic or apyrimidinic site) lyase, mitochondrial	APEX1		1	13	13	13	6	8	7	9	6	8	7	9	6	8	7	9	48.7	48.7	48.7	35.554	318	318	0	100.71	25.2	40.6	34.9	35.8	3822800000	454470000	615100000	1300500000	1452800000	182040000	21641000	29290000	61928000	69180000	36
P27708	P27708	3	3	3	CAD protein;Glutamine-dependent carbamoyl-phosphate synthase;Aspartate carbamoyltransferase;Dihydroorotase	CAD		1	3	3	3	0	0	3	1	0	0	3	1	0	0	3	1	1.9	1.9	1.9	242.98	2225	2225	0	18.825	0	0	1.9	0.6	61914000	0	0	47799000	14115000	511690	0	0	395030	116650	3
P27797	P27797	11	11	11	Calreticulin	CALR		1	11	11	11	6	8	10	7	6	8	10	7	6	8	10	7	18.9	18.9	18.9	48.141	417	417	0	97.346	13.2	18.9	18.9	16.5	1838600000	165750000	232020000	666760000	774040000	167140000	15068000	21093000	60615000	70368000	33
P27816	P27816	41	41	41	Microtubule-associated protein 4	MAP4		1	41	41	41	21	26	23	32	21	26	23	32	21	26	23	32	43.8	43.8	43.8	121	1152	1152	0	323.31	26.7	31.3	25.7	35.7	11670000000	1603800000	2128700000	3014700000	4922900000	220190000	30261000	40164000	56881000	92885000	133
P27824	P27824	16	16	16	Calnexin	CANX		1	16	16	16	12	13	12	11	12	13	12	11	12	13	12	11	35.5	35.5	35.5	67.567	592	592	0	137.79	32.6	26.7	22	19.6	7273800000	1153600000	1388500000	2289500000	2442200000	220420000	34958000	42076000	69378000	74007000	59
P28331	P28331	1	1	1	NADH-ubiquinone oxidoreductase 75 kDa subunit, mitochondrial	NDUFS1		1	1	1	1	0	0	0	1	0	0	0	1	0	0	0	1	2.1	2.1	2.1	79.467	727	727	0.0027435	8.8742	0	0	0	2.1	17209000	0	0	0	17209000	452860	0	0	0	452860	1
P28482	P28482	1	1	1	Mitogen-activated protein kinase 1	MAPK1		1	1	1	1	0	0	1	0	0	0	1	0	0	0	1	0	3.6	3.6	3.6	41.389	360	360	0.0085975	5.724	0	0	3.6	0	23753000	0	0	23753000	0	1397200	0	0	1397200	0	1
P28838	P28838	2	2	2	Cytosol aminopeptidase	LAP3		1	2	2	2	1	1	0	1	1	1	0	1	1	1	0	1	5.8	5.8	5.8	56.166	519	519	0	40.069	5.8	5.8	0	3.5	71933000	16718000	32986000	0	22230000	2320400	539280	1064100	0	717100	1
P29084	P29084	2	2	2	Transcription initiation factor IIE subunit beta	GTF2E2		1	2	2	2	1	1	0	1	1	1	0	1	1	1	0	1	8.9	8.9	8.9	33.043	291	291	0	18.59	4.5	4.5	0	4.5	147930000	26716000	24576000	0	96642000	12328000	2226400	2048000	0	8053500	3
P29144	P29144	1	1	1	Tripeptidyl-peptidase 2	TPP2		1	1	1	1	0	1	0	0	0	1	0	0	0	1	0	0	2.3	2.3	2.3	138.35	1249	1249	0.0030979	6.9331	0	2.3	0	0	18465000	0	18465000	0	0	271550	0	271550	0	0	1
P29353	P29353	1	1	1	SHC-transforming protein 1	SHC1		1	1	1	1	0	0	0	1	0	0	0	1	0	0	0	1	2.2	2.2	2.2	62.821	583	583	0.0029464	6.4205	0	0	0	2.2	0	0	0	0	0	0	0	0	0	0	1
P29401	P29401	44	44	44	Transketolase	TKT		1	44	44	44	27	30	32	34	27	30	32	34	27	30	32	34	76.9	76.9	76.9	67.877	623	623	0	323.31	49.6	62.9	59.2	64.4	73372000000	8949000000	8614300000	25339000000	30469000000	2223400000	271180000	261040000	767860000	923310000	206
P29558;Q6XE24	P29558	8;1	8;1	6;0	RNA-binding motif, single-stranded-interacting protein 1	RBMS1		2	8	8	6	4	5	3	5	4	5	3	5	3	3	2	4	27.1	27.1	24.9	44.505	406	406;437	0	53.756	13.8	15.8	13.3	21.7	587550000	112130000	95668000	159280000	220470000	30924000	5901700	5035200	8383200	11604000	17
P29692	P29692	5	5	5	Elongation factor 1-delta	EEF1D		1	5	5	5	2	3	3	4	2	3	3	4	2	3	3	4	31.7	31.7	31.7	31.121	281	281	0	156.66	11	17.8	17.4	25.3	1872000000	123950000	204150000	786200000	757670000	133710000	8853700	14582000	56157000	54119000	18
P29966	P29966	7	7	7	Myristoylated alanine-rich C-kinase substrate	MARCKS		1	7	7	7	3	5	4	4	3	5	4	4	3	5	4	4	25	25	25	31.554	332	332	0	86.186	14.2	21.1	19.3	14.5	1414800000	64215000	130250000	1034500000	185830000	353700000	16054000	32562000	258620000	46458000	8
P30040	P30040	12	12	12	Endoplasmic reticulum resident protein 29	ERP29		1	12	12	12	11	9	9	9	11	9	9	9	11	9	9	9	36.8	36.8	36.8	28.993	261	261	0	108.83	36.8	36.8	36.8	36.8	4144000000	684530000	526020000	1274300000	1659100000	318770000	52656000	40463000	98026000	127620000	42
P30041	P30041	12	12	12	Peroxiredoxin-6	PRDX6		1	12	12	12	11	9	10	9	11	9	10	9	11	9	10	9	66.5	66.5	66.5	25.035	224	224	0	127.39	60.7	58.5	60.3	56.7	11982000000	1788200000	1352700000	4318900000	4521800000	798770000	119210000	90181000	287930000	301450000	58
P30043	P30043	7	7	7	Flavin reductase (NADPH)	BLVRB		1	7	7	7	6	6	4	6	6	6	4	6	6	6	4	6	56.3	56.3	56.3	22.119	206	206	0	66.79	56.3	56.3	30.1	47.6	861410000	129790000	160440000	222310000	348860000	86141000	12979000	16044000	22231000	34886000	21
P30044	P30044	3	3	3	Peroxiredoxin-5, mitochondrial	PRDX5		1	3	3	3	3	2	3	2	3	2	3	2	3	2	3	2	15	15	15	22.086	214	214	0	21.591	15	9.8	15	9.8	1094500000	264510000	185260000	448330000	196370000	91206000	22043000	15438000	37361000	16364000	14
P30046;A6NHG4	P30046;A6NHG4	8;6	8;6	8;6	D-dopachrome decarboxylase;D-dopachrome decarboxylase-like protein	DDT;DDTL	;	2	8	8	8	6	7	7	7	6	7	7	7	6	7	7	7	62.7	62.7	62.7	12.712	118	118;134	0	81.195	61	61	62.7	62.7	3695000000	454040000	594470000	1195200000	1451200000	410560000	50449000	66052000	132800000	161250000	38
P30048	P30048	8	7	7	Thioredoxin-dependent peroxide reductase, mitochondrial	PRDX3		1	8	7	7	6	5	5	4	5	4	5	4	5	4	5	4	31.6	28.5	28.5	27.692	256	256	0	65.562	27	21.9	18.4	23.8	2059000000	249200000	328570000	719660000	761550000	147070000	17800000	23469000	51405000	54396000	26
P30049	P30049	6	6	6	ATP synthase subunit delta, mitochondrial	ATP5D		1	6	6	6	4	1	2	3	4	1	2	3	4	1	2	3	38.1	38.1	38.1	17.49	168	168	0	50.549	33.3	4.8	20.8	20.8	359370000	102100000	9303300	103700000	144260000	35937000	10210000	930330	10370000	14426000	10
P30050	P30050	7	7	7	60S ribosomal protein L12	RPL12		1	7	7	7	4	4	5	7	4	4	5	7	4	4	5	7	37.6	37.6	37.6	17.818	165	165	0	91.45	20.6	20.6	24.2	37.6	2696700000	509520000	270830000	798770000	1117600000	337090000	63690000	33854000	99846000	139700000	25
P30084	P30084	8	8	8	Enoyl-CoA hydratase, mitochondrial	ECHS1		1	8	8	8	4	3	5	6	4	3	5	6	4	3	5	6	44.8	44.8	44.8	31.387	290	290	0	67.982	34.8	22.4	34.1	36.2	1241700000	135700000	90853000	310060000	705080000	73041000	7982500	5344300	18239000	41475000	19
P30085	P30085	5	5	5	UMP-CMP kinase	CMPK1		1	5	5	5	3	3	3	3	3	3	3	3	3	3	3	3	54.6	54.6	54.6	22.222	196	196	0	40.608	36.7	36.2	27.6	27.6	870100000	120820000	112430000	328280000	308570000	87010000	12082000	11243000	32828000	30857000	16
P30086	P30086	11	11	11	Phosphatidylethanolamine-binding protein 1;Hippocampal cholinergic neurostimulating peptide	PEBP1		1	11	11	11	9	10	9	10	9	10	9	10	9	10	9	10	64.7	64.7	64.7	21.057	187	187	0	184.28	56.1	56.1	50.3	58.8	11206000000	1796500000	1786200000	3587200000	4036300000	1120600000	179650000	178620000	358720000	403630000	51
P30101	P30101	30	30	30	Protein disulfide-isomerase A3	PDIA3		1	30	30	30	22	23	20	23	22	23	20	23	22	23	20	23	59.6	59.6	59.6	56.782	505	505	0	323.31	54.5	57.6	51.5	53.1	32004000000	4985400000	5588800000	8279700000	13150000000	1143000000	178050000	199600000	295700000	469650000	148
P30153	P30153	4	4	4	Serine/threonine-protein phosphatase 2A 65 kDa regulatory subunit A alpha isoform	PPP2R1A		1	4	4	4	2	1	3	3	2	1	3	3	2	1	3	3	11.2	11.2	11.2	65.308	589	589	0	31.743	4.9	1.5	7.1	9	323560000	34672000	14964000	131230000	142700000	8987800	963120	415670	3645200	3963800	9
P30405	P30405	6	6	6	Peptidyl-prolyl cis-trans isomerase F, mitochondrial	PPIF		1	6	6	6	6	6	5	5	6	6	5	5	6	6	5	5	39.1	39.1	39.1	22.04	207	207	0	40.689	39.1	39.1	29.5	29.5	2765300000	549690000	385690000	930450000	899420000	345660000	68712000	48211000	116310000	112430000	32
P30419	P30419	2	2	2	Glycylpeptide N-tetradecanoyltransferase 1	NMT1		1	2	2	2	1	2	1	0	1	2	1	0	1	2	1	0	4.2	4.2	4.2	56.806	496	496	0	12.207	2	4.2	2	0	169450000	6955900	39757000	122740000	0	7060500	289830	1656500	5114100	0	4
P30622	P30622	1	1	1	CAP-Gly domain-containing linker protein 1	CLIP1		1	1	1	1	1	0	0	0	1	0	0	0	1	0	0	0	0.9	0.9	0.9	162.24	1438	1438	0.0030175	6.7106	0.9	0	0	0	7847700	7847700	0	0	0	120730	120730	0	0	0	1
P31040	P31040	3	3	3	Succinate dehydrogenase [ubiquinone] flavoprotein subunit, mitochondrial	SDHA		1	3	3	3	0	0	1	2	0	0	1	2	0	0	1	2	4.5	4.5	4.5	72.691	664	664	0	17.162	0	0	2	2.6	242710000	0	0	62650000	180060000	7138600	0	0	1842700	5296000	2
P31153;Q00266	P31153	3;1	3;1	3;1	S-adenosylmethionine synthase isoform type-2	MAT2A		2	3	3	3	2	1	2	3	2	1	2	3	2	1	2	3	8.9	8.9	8.9	43.66	395	395;395	0	16.824	5.3	2.3	5.3	8.9	619470000	71319000	71700000	194110000	282340000	28158000	3241800	3259100	8823000	12834000	7
P31327	P31327	26	26	26	Carbamoyl-phosphate synthase [ammonia], mitochondrial	CPS1		1	26	26	26	14	16	18	17	14	16	18	17	14	16	18	17	25.3	25.3	25.3	164.94	1500	1500	0	230.9	15.8	19.1	21.5	19	4379400000	497430000	552700000	1128700000	2200600000	54067000	6141100	6823400	13934000	27168000	68
P31689	P31689	4	4	4	DnaJ homolog subfamily A member 1	DNAJA1		1	4	4	4	2	3	3	4	2	3	3	4	2	3	3	4	29.2	29.2	29.2	44.868	397	397	0	63.686	9.6	20.9	20.9	29.2	1895700000	183550000	249930000	620390000	841880000	90274000	8740400	11901000	29542000	40089000	20
P31930	P31930	3	3	3	Cytochrome b-c1 complex subunit 1, mitochondrial	UQCRC1		1	3	3	3	1	0	2	1	1	0	2	1	1	0	2	1	11	11	11	52.645	480	480	0	21.267	4.6	0	7.3	3.8	131450000	10690000	0	30540000	90223000	5715300	464790	0	1327800	3922700	4
P31937	P31937	3	3	3	3-hydroxyisobutyrate dehydrogenase, mitochondrial	HIBADH		1	3	3	3	2	1	2	3	2	1	2	3	2	1	2	3	10.7	10.7	10.7	35.329	336	336	0	19.291	8	4.5	6.2	10.7	254710000	24591000	8100300	68521000	153500000	11074000	1069200	352190	2979200	6673800	9
P31943;P55795	P31943;P55795	4;2	4;2	3;2	Heterogeneous nuclear ribonucleoprotein H;Heterogeneous nuclear ribonucleoprotein H, N-terminally processed;Heterogeneous nuclear ribonucleoprotein H2	HNRNPH1;HNRNPH2	;	2	4	4	3	0	0	3	2	0	0	3	2	0	0	3	1	16.5	16.5	12	49.229	449	449;449	0	31.382	0	0	12	10.9	200430000	0	0	103480000	96956000	11790000	0	0	6086900	5703300	5
P31946;Q04917	P31946	6;1	3;0	3;0	14-3-3 protein beta/alpha;14-3-3 protein beta/alpha, N-terminally processed	YWHAB		2	6	3	3	3	4	3	5	1	2	1	2	1	2	1	2	18.3	10.6	10.6	28.082	246	246;246	0	26.272	10.2	10.2	10.2	18.3	1457100000	171930000	194960000	377890000	712360000	161900000	19103000	21663000	41988000	79151000	10
P31947	P31947	13	13	13	14-3-3 protein sigma	SFN		1	13	13	13	8	5	5	10	8	5	5	10	8	5	5	10	71.4	71.4	71.4	27.774	248	248	0	109.69	56	27.8	21.8	57.3	1293700000	240720000	149470000	250270000	653200000	117610000	21884000	13588000	22752000	59382000	28
P31948	P31948	28	28	28	Stress-induced-phosphoprotein 1	STIP1		1	28	28	28	20	20	20	22	20	20	20	22	20	20	20	22	63	63	63	62.639	543	543	0	247.26	54	46.4	45.1	45.7	20845000000	2969500000	3700600000	6330700000	7844300000	496310000	70702000	88109000	150730000	186770000	104
P31949	P31949	4	4	4	Protein S100-A11;Protein S100-A11, N-terminally processed	S100A11		1	4	4	4	4	3	1	1	4	3	1	1	4	3	1	1	88.6	88.6	88.6	11.74	105	105	0	110.77	88.6	88.6	47.6	47.6	318890000	235840000	83048000	0	0	79722000	58960000	20762000	0	0	8
P32004	P32004	9	9	9	Neural cell adhesion molecule L1	L1CAM		1	9	9	9	7	7	4	5	7	7	4	5	7	7	4	5	9.4	9.4	9.4	140	1257	1257	0	62.076	7.1	7.1	4.5	5.3	647620000	122520000	115900000	179800000	229400000	8095300	1531500	1448800	2247500	2867600	19
P32119	P32119	13	12	12	Peroxiredoxin-2	PRDX2		1	13	12	12	13	12	11	11	12	11	11	11	12	11	11	11	70.2	66.2	66.2	21.892	198	198	0	149.64	70.2	69.2	65.2	65.2	13620000000	1152800000	1804400000	5683600000	4979200000	1362000000	115280000	180440000	568360000	497920000	66
P32320	P32320	5	5	5	Cytidine deaminase	CDA		1	5	5	5	2	2	2	3	2	2	2	3	2	2	2	3	32.9	32.9	32.9	16.185	146	146	0	39.676	17.8	14.4	17.1	14.4	1019000000	140770000	95857000	296020000	486330000	145570000	20110000	13694000	42289000	69475000	14
P32322	P32322	2	1	1	Pyrroline-5-carboxylate reductase 1, mitochondrial	PYCR1		1	2	1	1	2	0	2	0	1	0	1	0	1	0	1	0	14.7	11.3	11.3	33.36	319	319	0.0029709	6.5125	14.7	0	14.7	0	39154000	10869000	0	28285000	0	2175200	603810	0	1571400	0	2
P32969	P32969	5	5	5	60S ribosomal protein L9	RPL9		1	5	5	5	5	5	5	5	5	5	5	5	5	5	5	5	55.7	55.7	55.7	21.863	192	192	0	84.291	55.7	55.7	55.7	55.7	2038000000	389850000	372410000	285310000	990460000	339670000	64975000	62069000	47552000	165080000	22
P33176	P33176	2	2	2	Kinesin-1 heavy chain	KIF5B		1	2	2	2	2	2	1	2	2	2	1	2	2	2	1	2	4.5	4.5	4.5	109.68	963	963	0	29.879	4.5	4.5	1.6	4.5	257610000	54718000	56640000	48325000	97923000	5600100	1189500	1231300	1050600	2128800	7
P33240;Q9H0L4;REV__Q7Z692	P33240	7;1;1	7;1;1	7;1;1	Cleavage stimulation factor subunit 2	CSTF2		3	7	7	7	2	3	5	5	2	3	5	5	2	3	5	5	15.3	15.3	15.3	60.959	577	577;616;300	0	49.874	6.1	7.6	11.4	10.2	633690000	64626000	73545000	180150000	315380000	20442000	2084700	2372400	5811100	10173000	17
P33316	P33316	11	11	11	Deoxyuridine 5-triphosphate nucleotidohydrolase, mitochondrial	DUT		1	11	11	11	4	7	6	8	4	7	6	8	4	7	6	8	46	46	46	26.563	252	252	0	122.97	23	24.2	29.4	42.5	8477400000	532540000	1279700000	2176500000	4488700000	770670000	48413000	116340000	197860000	408060000	35
P33552	P33552	4	2	2	Cyclin-dependent kinases regulatory subunit 2	CKS2		1	4	2	2	3	4	3	2	1	2	1	1	1	2	1	1	79.7	67.1	67.1	9.8602	79	79	0	20.155	43	79.7	43	43	773810000	134680000	151050000	172910000	315170000	193450000	33669000	37764000	43227000	78793000	11
P33991	P33991	6	6	6	DNA replication licensing factor MCM4	MCM4		1	6	6	6	5	4	3	4	5	4	3	4	5	4	3	4	9.5	9.5	9.5	96.557	863	863	0	57.09	8.2	6.5	4.6	5.9	1282000000	256770000	269210000	285470000	470590000	26164000	5240200	5494200	5825900	9604000	22
P34897	P34897	3	3	3	Serine hydroxymethyltransferase, mitochondrial	SHMT2		1	3	3	3	2	1	2	2	2	1	2	2	2	1	2	2	6.7	6.7	6.7	55.992	504	504	0	19.713	5.4	3	5.4	4.4	424470000	73332000	43246000	120970000	186910000	16326000	2820400	1663300	4652900	7189000	9
P34932	P34932	12	12	12	Heat shock 70 kDa protein 4	HSPA4		1	12	12	12	5	3	7	9	5	3	7	9	5	3	7	9	22.3	22.3	22.3	94.33	840	840	0	127.04	8.5	7.6	12.5	17.6	1594100000	107090000	83781000	688590000	714620000	34654000	2328000	1821300	14969000	15535000	26
P35221;P26232	P35221	13;1	13;1	13;1	Catenin alpha-1	CTNNA1		2	13	13	13	6	5	10	8	6	5	10	8	6	5	10	8	21.2	21.2	21.2	100.07	906	906;953	0	118.74	10.2	7.7	16.6	13.6	2325400000	205100000	198440000	984530000	937300000	41524000	3662400	3543600	17581000	16738000	33
P35232	P35232	6	6	6	Prohibitin	PHB		1	6	6	6	5	3	4	4	5	3	4	4	5	3	4	4	21	21	21	29.804	272	272	0	50.186	17.6	17.6	21	20.6	463070000	88735000	44634000	172610000	157090000	35621000	6825700	3433400	13277000	12084000	17
P35241	P35241	6	1	1	Radixin	RDX		1	6	1	1	4	4	4	6	0	0	0	1	0	0	0	1	12.5	1.7	1.7	68.563	583	583	0.003034	6.74	9.1	9.1	9.1	12.5	253280000	0	0	0	253280000	10553000	0	0	0	10553000	2
P35244	P35244	2	2	2	Replication protein A 14 kDa subunit	RPA3		1	2	2	2	0	1	0	2	0	1	0	2	0	1	0	2	27.3	27.3	27.3	13.569	121	121	0	12.183	0	13.2	0	27.3	57733000	0	9541000	0	48192000	7216600	0	1192600	0	6024000	3
P35251	P35251	1	1	1	Replication factor C subunit 1	RFC1		1	1	1	1	1	1	1	0	1	1	1	0	1	1	1	0	1	1	1	128.25	1148	1148	0.005618	5.9738	1	1	1	0	37047000	21726000	15320000	0	0	597530	350430	247100	0	0	2
P35268	P35268	1	1	1	60S ribosomal protein L22	RPL22		1	1	1	1	1	1	1	1	1	1	1	1	1	1	1	1	13.3	13.3	13.3	14.787	128	128	0.0031466	7.1334	13.3	13.3	13.3	13.3	189330000	24906000	20303000	27467000	116650000	31555000	4151000	3383800	4577800	19442000	5
P35269	P35269	3	3	3	General transcription factor IIF subunit 1	GTF2F1		1	3	3	3	0	1	1	3	0	1	1	3	0	1	1	3	8.1	8.1	8.1	58.24	517	517	0	22.945	0	2.1	3.9	8.1	199580000	0	11774000	48225000	139580000	8315700	0	490580	2009400	5815800	6
P35579;P35749	P35579	11;1	11;1	10;0	Myosin-9	MYH9		2	11	11	10	8	7	8	9	8	7	8	9	8	7	8	8	8	8	7.3	226.53	1960	1960;1972	0	288.06	5.5	3.9	5.5	6.4	6421100000	1132800000	943460000	2347300000	1997600000	64860000	11442000	9529900	23710000	20177000	40
P35580	P35580	2	1	1	Myosin-10	MYH10		1	2	1	1	1	0	0	1	1	0	0	0	1	0	0	0	1.8	1.2	1.2	229	1976	1976	0.002772	9.272	1.2	0	0	0.7	6018700	6018700	0	0	0	57321	57321	0	0	0	1
P35613	P35613	2	2	2	Basigin	BSG		1	2	2	2	2	2	1	1	2	2	1	1	2	2	1	1	3.6	3.6	3.6	42.2	385	385	0	14.341	3.6	3.6	2.1	2.1	282900000	53152000	63072000	79874000	86802000	12300000	2311000	2742300	3472800	3774000	5
P35637	P35637	6	6	6	RNA-binding protein FUS	FUS		1	6	6	6	5	6	4	5	5	6	4	5	5	6	4	5	16.7	16.7	16.7	53.425	526	526	0	75.44	16.7	16.7	12.7	12.7	6557200000	1202700000	937600000	1634200000	2782700000	409820000	75166000	58600000	102140000	173920000	38
P35658	P35658	3	3	3	Nuclear pore complex protein Nup214	NUP214		1	3	3	3	2	1	1	1	2	1	1	1	2	1	1	1	2.4	2.4	2.4	213.62	2090	2090	0	17.055	1.8	1.2	0.6	0.7	153390000	51636000	11040000	51601000	39116000	1489300	501320	107190	500980	379770	5
P35659	P35659	2	2	2	Protein DEK	DEK		1	2	2	2	2	1	1	1	2	1	1	1	2	1	1	1	16	16	16	42.674	375	375	0	27.115	16	5.6	5.6	5.6	457280000	125770000	72813000	151760000	106950000	50809000	13974000	8090300	16862000	11883000	5
P35754	P35754	2	2	2	Glutaredoxin-1	GLRX		1	2	2	2	2	1	2	1	2	1	2	1	2	1	2	1	54.7	54.7	54.7	11.776	106	106	0	29.104	54.7	21.7	54.7	21.7	121660000	18367000	16277000	43047000	43971000	24332000	3673500	3255300	8609300	8794100	4
P35998	P35998	5	5	5	26S protease regulatory subunit 7	PSMC2		1	5	5	5	3	2	3	2	3	2	3	2	3	2	3	2	16.4	16.4	16.4	48.633	433	433	0	31.183	11.8	5.3	10.4	6.2	350840000	53122000	36875000	170520000	90323000	15254000	2309600	1603300	7413800	3927100	10
P36405	P36405	1	1	1	ADP-ribosylation factor-like protein 3	ARL3		1	1	1	1	0	1	1	1	0	1	1	1	0	1	1	1	7.1	7.1	7.1	20.455	182	182	0.0029206	6.3013	0	7.1	7.1	7.1	98892000	0	14220000	40486000	44186000	8990200	0	1292700	3680500	4016900	3
P36507	P36507	3	2	2	Dual specificity mitogen-activated protein kinase kinase 2	MAP2K2		1	3	2	2	0	0	3	1	0	0	2	1	0	0	2	1	12.2	7.5	7.5	44.424	400	400	0	11.294	0	0	12.2	3.5	84029000	0	0	53268000	30761000	4668300	0	0	2959300	1709000	3
P36543	P36543	3	3	3	V-type proton ATPase subunit E 1	ATP6V1E1		1	3	3	3	1	2	3	1	1	2	3	1	1	2	3	1	12.4	12.4	12.4	26.145	226	226	0	18.123	5.3	7.5	12.4	5.3	285240000	33408000	80279000	117250000	54302000	47539000	5568000	13380000	19541000	9050400	8
P36578	P36578	16	16	16	60S ribosomal protein L4	RPL4		1	16	16	16	13	13	10	13	13	13	10	13	13	13	10	13	37.2	37.2	37.2	47.697	427	427	0	287.24	30	33.5	29	36.3	9945400000	1570800000	1574800000	2398200000	4401700000	414390000	65448000	65615000	99924000	183400000	84
P36776	P36776	2	2	2	Lon protease homolog, mitochondrial	LONP1		1	2	2	2	1	0	1	2	1	0	1	2	1	0	1	2	2.3	2.3	2.3	106.49	959	959	0	12.237	0.8	0	0.8	2.3	128350000	26604000	0	30512000	71232000	2917000	604640	0	693460	1618900	4
P36952	P36952	3	3	3	Serpin B5	SERPINB5		1	3	3	3	2	2	2	3	2	2	2	3	2	2	2	3	17.6	17.6	17.6	42.1	375	375	0	19.847	10.1	10.1	10.1	17.6	798480000	98244000	53453000	224010000	422770000	46969000	5779100	3144300	13177000	24869000	11
P36957	P36957	7	7	7	Dihydrolipoyllysine-residue succinyltransferase component of 2-oxoglutarate dehydrogenase complex, mitochondrial	DLST		1	7	7	7	3	2	4	5	3	2	4	5	3	2	4	5	21.9	21.9	21.9	48.755	453	453	0	45.532	6.8	4.4	12.4	14.6	301740000	52877000	22227000	115440000	111190000	13119000	2299000	966380	5019200	4834400	14
P36969	P36969	1	1	1	Phospholipid hydroperoxide glutathione peroxidase, mitochondrial	GPX4		1	1	1	1	0	1	0	0	0	1	0	0	0	1	0	0	5.6	5.6	5.6	22.174	197	197	0.0030694	6.8205	0	5.6	0	0	6683900	0	6683900	0	0	514150	0	514150	0	0	1
P37108	P37108	3	3	3	Signal recognition particle 14 kDa protein	SRP14		1	3	3	3	2	3	1	2	2	3	1	2	2	3	1	2	36.8	36.8	36.8	14.57	136	136	0	86.89	31.6	36.8	22.8	31.6	2643100000	570660000	558980000	931500000	581970000	528620000	114130000	111800000	186300000	116390000	15
P37235;P84074;P61601	P37235;P84074;P61601	1;1;1	1;1;1	1;1;1	Hippocalcin-like protein 1;Neuron-specific calcium-binding protein hippocalcin;Neurocalcin-delta	HPCAL1;HPCA;NCALD	;;	3	1	1	1	1	1	1	1	1	1	1	1	1	1	1	1	5.2	5.2	5.2	22.313	193	193;193;193	0.0034722	6.2235	5.2	5.2	5.2	5.2	323200000	60825000	59710000	96327000	106340000	35911000	6758300	6634400	10703000	11815000	4
P37268	P37268	1	1	1	Squalene synthase	FDFT1		1	1	1	1	1	0	1	1	1	0	1	1	1	0	1	1	2.4	2.4	2.4	48.115	417	417	0.0030998	6.938	2.4	0	2.4	2.4	28483000	4748800	0	8620600	15113000	1095500	182650	0	331560	581290	2
P37802;Q9UI15	P37802	13;1	13;1	13;1	Transgelin-2	TAGLN2		2	13	13	13	12	11	11	10	12	11	11	10	12	11	11	10	76.9	76.9	76.9	22.391	199	199;199	0	323.31	71.4	63.8	58.3	59.8	16086000000	2686400000	3159500000	5487100000	4753300000	1608600000	268640000	315950000	548710000	475330000	77
P37837	P37837	2	2	2	Transaldolase	TALDO1		1	2	2	2	0	0	0	2	0	0	0	2	0	0	0	2	12.2	12.2	12.2	37.54	337	337	0	16.596	0	0	0	12.2	36269000	0	0	0	36269000	1648600	0	0	0	1648600	2
P37840	P37840	1	1	1	Alpha-synuclein	SNCA		1	1	1	1	1	1	1	1	1	1	1	1	1	1	1	1	7.9	7.9	7.9	14.46	140	140	0.002681	8.2209	7.9	7.9	7.9	7.9	124900000	11820000	19240000	35965000	57873000	13878000	1313400	2137800	3996100	6430400	4
P38117	P38117	3	3	3	Electron transfer flavoprotein subunit beta	ETFB		1	3	3	3	2	3	2	2	2	3	2	2	2	3	2	2	21.2	21.2	21.2	27.843	255	255	0	33.095	17.3	21.2	17.3	17.3	1279800000	280990000	221430000	261730000	515680000	85322000	18732000	14762000	17449000	34379000	18
P38159;Q8N7X1;O75526	P38159	9;1;1	9;1;1	4;0;0	RNA-binding motif protein, X chromosome;RNA-binding motif protein, X chromosome, N-terminally processed	RBMX		3	9	9	4	5	3	6	5	5	3	6	5	3	2	2	2	29.9	29.9	13.3	42.331	391	391;1067;392	0	131.62	20.5	11.5	25.6	16.9	3089600000	534890000	233590000	931350000	1389700000	171640000	29716000	12977000	51742000	77207000	26
P38432	P38432	1	1	1	Coilin	COIL		1	1	1	1	0	0	0	1	0	0	0	1	0	0	0	1	2.6	2.6	2.6	62.608	576	576	0.0061315	5.9147	0	0	0	2.6	24601000	0	0	0	24601000	702900	0	0	0	702900	1
P38606	P38606	1	1	1	V-type proton ATPase catalytic subunit A	ATP6V1A		1	1	1	1	0	1	1	0	0	1	1	0	0	1	1	0	1.1	1.1	1.1	68.303	617	617	0.0080775	5.7319	0	1.1	1.1	0	9796700	0	4181700	5615000	0	306150	0	130680	175470	0	2
P38646	P38646	32	32	31	Stress-70 protein, mitochondrial	HSPA9		1	32	32	31	23	22	26	22	23	22	26	22	22	21	25	21	48.7	48.7	48.7	73.68	679	679	0	323.31	41.8	41.4	43.3	42.3	17243000000	1847600000	2266900000	6762500000	6365800000	492650000	52788000	64767000	193210000	181880000	135
P39019	P39019	12	12	12	40S ribosomal protein S19	RPS19		1	12	12	12	11	12	9	9	11	12	9	9	11	12	9	9	67.6	67.6	67.6	16.06	145	145	0	309.64	67.6	67.6	56.6	60	19791000000	2919000000	2904300000	6936200000	7031300000	2199000000	324340000	322690000	770690000	781250000	54
P39023	P39023	3	3	3	60S ribosomal protein L3	RPL3		1	3	3	3	3	2	3	3	3	2	3	3	3	2	3	3	17.9	17.9	17.9	46.108	403	403	0	48.095	17.9	10.9	17.9	17.9	1856200000	305730000	278460000	538930000	733090000	116010000	19108000	17404000	33683000	45818000	25
P39687	P39687	1	1	1	Acidic leucine-rich nuclear phosphoprotein 32 family member A	ANP32A		1	1	1	1	1	1	1	1	1	1	1	1	1	1	1	1	6.4	6.4	6.4	28.585	249	249	0.0028149	9.8502	6.4	6.4	6.4	6.4	6397300000	1154800000	1326700000	1482500000	2433200000	1066200000	192470000	221120000	247080000	405540000	31
P39748	P39748	8	8	8	Flap endonuclease 1	FEN1		1	8	8	8	5	5	5	7	5	5	5	7	5	5	5	7	26.3	26.3	26.3	42.592	380	380	0	58.522	22.4	21.1	22.4	20.3	1824400000	255280000	360140000	485660000	723310000	121630000	17018000	24009000	32377000	48221000	28
P39880;Q13948	P39880;Q13948	2;2	2;2	2;2	Homeobox protein cut-like 1;Protein CASP	CUX1	;	2	2	2	2	1	0	1	0	1	0	1	0	1	0	1	0	2.2	2.2	2.2	164.19	1505	1505;678	0	12.083	0.8	0	1.4	0	21560000	0	0	21560000	0	308000	0	0	308000	0	1
P40121	P40121	19	19	19	Macrophage-capping protein	CAPG		1	19	19	19	15	13	13	12	15	13	13	12	15	13	13	12	68.1	68.1	68.1	38.498	348	348	0	212.64	60.6	62.1	51.4	42.8	3980500000	712780000	722530000	1054900000	1490300000	199030000	35639000	36126000	52744000	74516000	55
P40222	P40222	3	3	3	Alpha-taxilin	TXLNA		1	3	3	3	0	3	1	3	0	3	1	3	0	3	1	3	8.2	8.2	8.2	61.89	546	546	0	25.159	0	8.2	3.5	8.2	336150000	0	94263000	62301000	179590000	25858000	0	7251000	4792400	13814000	7
P40227	P40227	4	4	4	T-complex protein 1 subunit zeta	CCT6A		1	4	4	4	2	3	4	3	2	3	4	3	2	3	4	3	8.9	8.9	8.9	58.024	531	531	0	33.075	2.4	2.4	8.9	2.4	2070000000	295220000	312890000	777290000	684620000	79617000	11355000	12034000	29896000	26332000	9
P40424	P40424	1	1	1	Pre-B-cell leukemia transcription factor 1	PBX1		1	1	1	1	0	1	0	0	0	1	0	0	0	1	0	0	3.5	3.5	3.5	46.625	430	430	0.0030139	6.689	0	3.5	0	0	30804000	0	30804000	0	0	1812000	0	1812000	0	0	1
P40429;Q6NVV1	P40429	6;1	6;1	6;1	60S ribosomal protein L13a	RPL13A		2	6	6	6	5	5	5	5	5	5	5	5	5	5	5	5	21.2	21.2	21.2	23.577	203	203;102	0	131.31	14.8	14.8	16.3	16.3	7141200000	1042900000	883060000	2571600000	2643700000	649200000	94807000	80278000	233780000	240340000	32
P40925	P40925	9	9	9	Malate dehydrogenase, cytoplasmic	MDH1		1	9	9	9	6	6	8	9	6	6	8	9	6	6	8	9	38	38	38	36.426	334	334	0	106.06	29.6	29.6	34.1	38	3334800000	299810000	319880000	1336300000	1378900000	138950000	12492000	13328000	55679000	57452000	38
P40926	P40926	17	17	17	Malate dehydrogenase, mitochondrial	MDH2		1	17	17	17	10	10	11	14	10	10	11	14	10	10	11	14	50.6	50.6	50.6	35.503	338	338	0	168.77	37.9	39.9	44.4	46.7	20999000000	3452400000	2472000000	6239700000	8834500000	1166600000	191800000	137330000	346650000	490810000	58
P40937	P40937	2	2	2	Replication factor C subunit 5	RFC5		1	2	2	2	1	1	1	1	1	1	1	1	1	1	1	1	11.2	11.2	11.2	38.496	340	340	0	18.639	7.6	7.6	3.5	3.5	87156000	0	0	45373000	41783000	4150300	0	0	2160600	1989700	2
P40938	P40938	1	1	1	Replication factor C subunit 3	RFC3		1	1	1	1	0	0	1	0	0	0	1	0	0	0	1	0	2.5	2.5	2.5	40.556	356	356	0.0030066	6.6667	0	0	2.5	0	14809000	0	0	14809000	0	779430	0	0	779430	0	1
P40939;Q86YB7	P40939	6;1	6;1	6;1	Trifunctional enzyme subunit alpha, mitochondrial;Long-chain enoyl-CoA hydratase;Long chain 3-hydroxyacyl-CoA dehydrogenase	HADHA		2	6	6	6	3	3	5	4	3	3	5	4	3	3	5	4	16	16	16	82.999	763	763;292	0	67.383	10.4	10	14.8	12.6	674340000	72667000	19549000	307360000	274760000	16858000	1816700	488730	7684000	6869000	13
P41091;Q2VIR3	P41091;Q2VIR3	8;5	8;5	8;5	Eukaryotic translation initiation factor 2 subunit 3;Putative eukaryotic translation initiation factor 2 subunit 3-like protein	EIF2S3;EIF2S3L	;	2	8	8	8	4	4	6	7	4	4	6	7	4	4	6	7	23.3	23.3	23.3	51.109	472	472;472	0	63.916	10.6	11.7	18	21.2	2271300000	193110000	337170000	737420000	1003600000	78321000	6658800	11627000	25428000	34607000	22
P41214	P41214	1	1	1	Eukaryotic translation initiation factor 2D	EIF2D		1	1	1	1	0	0	1	1	0	0	1	1	0	0	1	1	5	5	5	64.706	584	584	0.0025381	7.2696	0	0	5	5	82647000	0	0	53211000	29437000	3305900	0	0	2128400	1177500	3
P41223	P41223	1	1	1	Protein BUD31 homolog	BUD31		1	1	1	1	1	1	1	1	1	1	1	1	1	1	1	1	8.3	8.3	8.3	17	144	144	0.0027267	8.6317	8.3	8.3	8.3	8.3	132080000	18730000	13806000	41319000	58221000	18868000	2675700	1972300	5902700	8317300	4
P41227	P41227	2	2	2	N-alpha-acetyltransferase 10	NAA10		1	2	2	2	1	1	2	0	1	1	2	0	1	1	2	0	8.9	8.9	8.9	26.458	235	235	0	13.914	3.4	3.4	8.9	0	153370000	29081000	39605000	84680000	0	10955000	2077200	2828900	6048600	0	4
P41240	P41240	1	1	1	Tyrosine-protein kinase CSK	CSK		1	1	1	1	0	0	1	1	0	0	1	1	0	0	1	1	4.2	4.2	4.2	50.704	450	450	0.002611	7.709	0	0	4.2	4.2	68284000	0	0	33283000	35001000	3103800	0	0	1512800	1591000	2
P41250	P41250	3	3	3	Glycine--tRNA ligase	GARS		1	3	3	3	1	2	1	2	1	2	1	2	1	2	1	2	6.5	6.5	6.5	83.165	739	739	0	22.466	2	4.9	2	3.7	716090000	62376000	74993000	223870000	354850000	18361000	1599400	1922900	5740300	9098600	7
P41567	P41567	4	4	4	Eukaryotic translation initiation factor 1	EIF1		1	4	4	4	2	3	2	3	2	3	2	3	2	3	2	3	52.2	52.2	52.2	12.732	113	113	0	27.107	18.6	41.6	20.4	29.2	890420000	156950000	159740000	154180000	419540000	127200000	22422000	22820000	22026000	59935000	10
P61163;P42025	P61163;P42025	1;1	1;1	1;1	Alpha-centractin;Beta-centractin	ACTR1A;ACTR1B	;	2	1	1	1	0	0	1	1	0	0	1	1	0	0	1	1	4	4	4	42.613	376	376;376	0.0029172	6.2861	0	0	4	4	61350000	0	0	28617000	32732000	3228900	0	0	1506200	1722800	2
P42126	P42126	2	2	2	Enoyl-CoA delta isomerase 1, mitochondrial	ECI1		1	2	2	2	1	1	1	2	1	1	1	2	1	1	1	2	13.6	13.6	13.6	32.816	302	302	0	15.516	9.9	9.9	9.9	13.6	223800000	36872000	27523000	60364000	99037000	17215000	2836300	2117200	4643400	7618300	4
P42166	P42166	5	2	2	Lamina-associated polypeptide 2, isoform alpha;Thymopoietin;Thymopentin	TMPO		1	5	2	2	4	4	4	3	2	1	1	0	2	1	1	0	14.8	5.5	5.5	75.491	694	694	0	11.189	11.8	11.7	11.7	9.4	317800000	92953000	69252000	155600000	0	9630400	2816800	2098500	4715100	0	4
P42167	P42167	9	9	6	Lamina-associated polypeptide 2, isoforms beta/gamma;Thymopoietin;Thymopentin	TMPO		1	9	9	6	5	6	6	7	5	6	6	7	3	3	3	4	31.1	31.1	16.7	50.67	454	454	0	95.236	19.4	24	25.8	27.1	3204500000	452620000	434840000	1087700000	1229300000	152590000	21554000	20706000	51794000	58540000	34
P42224	P42224	1	1	1	Signal transducer and activator of transcription 1-alpha/beta	STAT1		1	1	1	1	0	0	1	1	0	0	1	1	0	0	1	1	2	2	2	87.334	750	750	0.0030321	6.737	0	0	2	2	280670000	0	0	159760000	120910000	10024000	0	0	5705700	4318100	2
P42285	P42285	3	3	3	Superkiller viralicidic activity 2-like 2	SKIV2L2		1	3	3	3	0	0	1	2	0	0	1	2	0	0	1	2	4.3	4.3	4.3	117.8	1042	1042	0	22.266	0	0	0.7	3.6	87880000	0	0	11204000	76677000	1597800	0	0	203710	1394100	5
P42330	P42330	6	5	4	Aldo-keto reductase family 1 member C3	AKR1C3		1	6	5	4	5	5	5	5	4	4	4	4	3	3	4	3	20.4	16.4	10.2	36.853	323	323	0	69.636	20.4	20.4	14.2	20.4	1236700000	154660000	177130000	378310000	526610000	68706000	8592100	9840400	21017000	29256000	22
P42677	P42677	5	5	3	40S ribosomal protein S27	RPS27		1	5	5	3	5	4	3	3	5	4	3	3	3	2	1	2	65.5	65.5	44	9.461	84	84	0	44.796	65.5	65.5	46.4	65.5	5921800000	693670000	1212400000	1933000000	2082800000	1184400000	138730000	242470000	386590000	416550000	18
P42695	P42695	2	2	2	Condensin-2 complex subunit D3	NCAPD3		1	2	2	2	0	1	1	1	0	1	1	1	0	1	1	1	2.1	2.1	2.1	168.89	1498	1498	0	11.436	0	0.8	0.8	1.3	67929000	0	24760000	43170000	0	905730	0	330130	575600	0	2
P42696	P42696	1	1	1	RNA-binding protein 34	RBM34		1	1	1	1	0	0	0	1	0	0	0	1	0	0	0	1	6.3	6.3	6.3	48.564	430	430	0.00073584	11.087	0	0	0	6.3	54208000	0	0	0	54208000	2356900	0	0	0	2356900	1
P42704	P42704	2	2	2	Leucine-rich PPR motif-containing protein, mitochondrial	LRPPRC		1	2	2	2	1	2	1	1	1	2	1	1	1	2	1	1	1.8	1.8	1.8	157.9	1394	1394	0	14.943	1.3	1.8	1.3	1.3	465890000	57095000	60152000	134430000	214220000	6382100	782130	824000	1841500	2934500	9
P42765	P42765	5	5	5	3-ketoacyl-CoA thiolase, mitochondrial	ACAA2		1	5	5	5	4	4	2	4	4	4	2	4	4	4	2	4	24.9	24.9	24.9	41.924	397	397	0	60.235	21.4	16.9	8.8	16.9	1883100000	291200000	262900000	498500000	830470000	85594000	13236000	11950000	22659000	37748000	16
P42771;P42772	P42771;P42772	9;7	9;7	9;7	Cyclin-dependent kinase inhibitor 2A;Cyclin-dependent kinase 4 inhibitor B	CDKN2A;CDKN2B	;	2	9	9	9	6	7	8	8	6	7	8	8	6	7	8	8	48.7	48.7	48.7	16.532	156	156;138	0	77.145	42.3	48.7	48.7	48.7	2593700000	398190000	499790000	720590000	975150000	324220000	49774000	62474000	90074000	121890000	37
P42773	P42773	2	2	2	Cyclin-dependent kinase 4 inhibitor C	CDKN2C		1	2	2	2	2	2	2	1	2	2	2	1	2	2	2	1	17.9	17.9	17.9	18.127	168	168	0	12.947	17.9	17.9	17.9	10.1	323590000	71387000	55572000	107380000	89251000	32359000	7138700	5557200	10738000	8925100	8
P43007	P43007	1	1	1	Neutral amino acid transporter A	SLC1A4		1	1	1	1	0	1	0	0	0	1	0	0	0	1	0	0	1.9	1.9	1.9	55.722	532	532	0.0029886	6.6239	0	1.9	0	0	11886000	0	11886000	0	0	409860	0	409860	0	0	1
P43121	P43121	6	6	6	Cell surface glycoprotein MUC18	MCAM		1	6	6	6	4	3	3	2	4	3	3	2	4	3	3	2	12.8	12.8	12.8	71.607	646	646	0	41.164	8.5	6.7	5.9	3.9	1351100000	181540000	247180000	409470000	512940000	37531000	5042700	6866100	11374000	14248000	15
P43243;Q6ZR54	P43243	26;1	26;1	26;1	Matrin-3	MATR3		2	26	26	26	18	18	19	21	18	18	19	21	18	18	19	21	41.4	41.4	41.4	94.622	847	847;194	0	323.31	27.4	28.9	33.6	31.3	11471000000	1479800000	1681000000	3827500000	4482400000	266760000	34415000	39094000	89011000	104240000	94
P43304	P43304	1	1	1	Glycerol-3-phosphate dehydrogenase, mitochondrial	GPD2		1	1	1	1	0	0	1	1	0	0	1	1	0	0	1	1	2.5	2.5	2.5	80.852	727	727	0.0025397	7.2753	0	0	2.5	2.5	38700000	0	0	13454000	25245000	1045900	0	0	363630	682300	2
P43308	P43308	2	2	2	Translocon-associated protein subunit beta	SSR2		1	2	2	2	1	1	1	2	1	1	1	2	1	1	1	2	10.4	10.4	10.4	20.135	183	183	0	15.006	7.7	7.7	7.7	10.4	550950000	38727000	90138000	184750000	237330000	45912000	3227300	7511500	15396000	19777000	8
P43487	P43487	4	4	4	Ran-specific GTPase-activating protein	RANBP1		1	4	4	4	4	4	3	4	4	4	3	4	4	4	3	4	29.4	29.4	29.4	23.31	201	201	0	116.8	29.4	29.4	24.4	29.4	7771400000	794170000	863810000	2969900000	3143500000	971430000	99271000	107980000	371240000	392940000	32
P43686	P43686	3	3	3	26S protease regulatory subunit 6B	PSMC4		1	3	3	3	1	1	2	3	1	1	2	3	1	1	2	3	10.5	10.5	10.5	47.366	418	418	0	22.349	3.6	2.6	6.2	10.5	249100000	17574000	17580000	74364000	139580000	12455000	878700	878990	3718200	6979200	7
P43897	P43897	2	2	2	Elongation factor Ts, mitochondrial	TSFM		1	2	2	2	1	1	2	1	1	1	2	1	1	1	2	1	7.4	7.4	7.4	35.39	325	325	0	12.531	3.7	3.7	7.4	3.7	274440000	44813000	48825000	130290000	50508000	16144000	2636000	2872100	7664400	2971100	6
P45877	P45877	1	1	1	Peptidyl-prolyl cis-trans isomerase C	PPIC		1	1	1	1	0	0	0	1	0	0	0	1	0	0	0	1	6.6	6.6	6.6	22.763	212	212	0.0026613	8.0274	0	0	0	6.6	0	0	0	0	0	0	0	0	0	0	1
P45880	P45880	2	2	2	Voltage-dependent anion-selective channel protein 2	VDAC2		1	2	2	2	1	2	1	2	1	2	1	2	1	2	1	2	11.9	11.9	11.9	31.566	294	294	0	20.661	8.5	11.9	3.4	11.9	942240000	55466000	137760000	221310000	527700000	85658000	5042300	12524000	20120000	47973000	7
P45974	P45974	2	2	2	Ubiquitin carboxyl-terminal hydrolase 5	USP5		1	2	2	2	0	0	2	2	0	0	2	2	0	0	2	2	3.3	3.3	3.3	95.785	858	858	0	16.986	0	0	3.3	3.3	327110000	0	0	152750000	174360000	8387400	0	0	3916600	4470800	4
P46013	P46013	22	22	22	Antigen KI-67	MKI67		1	22	22	22	15	14	11	10	15	14	11	10	15	14	11	10	13.4	13.4	13.4	358.69	3256	3256	0	189.59	8.7	7.3	7	7.2	2160700000	435980000	389520000	657990000	677250000	11493000	2319000	2071900	3499900	3602400	52
P46060	P46060	3	3	3	Ran GTPase-activating protein 1	RANGAP1		1	3	3	3	1	1	2	3	1	1	2	3	1	1	2	3	8.5	8.5	8.5	63.541	587	587	0	22.218	2.6	2.6	4.1	8.5	121640000	9593100	4904800	32340000	74801000	4194500	330800	169130	1115200	2579400	7
P46063	P46063	1	1	1	ATP-dependent DNA helicase Q1	RECQL		1	1	1	1	0	0	1	1	0	0	1	1	0	0	1	1	3.2	3.2	3.2	73.457	649	649	0.0028349	10.278	0	0	3.2	3.2	585380000	0	0	156920000	428450000	15821000	0	0	4241200	11580000	3
P46087	P46087	6	6	6	Probable 28S rRNA (cytosine(4447)-C(5))-methyltransferase	NOP2		1	6	6	6	3	3	3	4	3	3	3	4	3	3	3	4	9.1	9.1	9.1	89.301	812	812	0	55.458	4.4	4.7	4.9	7.8	341960000	32038000	65974000	107250000	136690000	7433900	696490	1434200	2331600	2971500	14
P46108	P46108	4	4	3	Adapter molecule crk	CRK		1	4	4	3	3	2	1	1	3	2	1	1	2	1	0	0	22.7	22.7	16.4	33.83	304	304	0	27.638	19.1	9.9	6.2	6.2	246890000	67386000	37674000	68373000	73458000	16459000	4492400	2511600	4558200	4897200	8
P46109	P46109	3	2	2	Crk-like protein	CRKL		1	3	2	2	1	2	2	3	0	1	1	2	0	1	1	2	17.8	11.6	11.6	33.777	303	303	0	13.337	6.3	11.9	11.9	17.8	132160000	0	43588000	23503000	65073000	10167000	0	3353000	1807900	5005600	6
P46379	P46379	8	8	8	Large proline-rich protein BAG6	BAG6		1	8	8	8	4	6	3	5	4	6	3	5	4	6	3	5	10.9	10.9	10.9	119.41	1132	1132	0	60.44	6.1	8.7	4.9	7	721270000	117040000	138370000	137990000	327880000	15346000	2490200	2944000	2935900	6976100	19
P46459	P46459	2	2	2	Vesicle-fusing ATPase	NSF		1	2	2	2	0	1	1	1	0	1	1	1	0	1	1	1	3.6	3.6	3.6	82.593	744	744	0	14.664	0	1.5	1.5	2.2	71791000	0	14354000	29462000	27976000	1495700	0	299040	613790	582820	3
P46776	P46776	7	7	7	60S ribosomal protein L27a	RPL27A		1	7	7	7	6	5	6	5	6	5	6	5	6	5	6	5	50	50	50	16.561	148	148	0	97.757	50	50	50	46.6	17019000000	2509500000	2731500000	5331800000	6446000000	2431200000	358500000	390210000	761680000	920850000	53
P46777	P46777	6	6	6	60S ribosomal protein L5	RPL5		1	6	6	6	4	3	4	3	4	3	4	3	4	3	4	3	17.8	17.8	17.8	34.362	297	297	0	49.268	17.8	15.8	12.8	15.8	2051900000	270300000	228260000	690110000	863270000	114000000	15017000	12681000	38339000	47960000	26
P46778	P46778	6	6	6	60S ribosomal protein L21	RPL21		1	6	6	6	5	4	2	3	5	4	2	3	5	4	2	3	28.8	28.8	28.8	18.565	160	160	0	35.49	28.8	24.4	8.1	19.4	831600000	141590000	243300000	116410000	330300000	118800000	20227000	34757000	16630000	47186000	10
P46779	P46779	9	9	9	60S ribosomal protein L28	RPL28		1	9	9	9	7	7	6	6	7	7	6	6	7	7	6	6	85.4	85.4	85.4	15.747	137	137	0	87.993	85.4	84.7	67.9	71.5	7603500000	868460000	1412200000	1419700000	3903100000	1086200000	124070000	201740000	202820000	557590000	40
P46781	P46781	1	1	1	40S ribosomal protein S9	RPS9		1	1	1	1	0	0	1	0	0	0	1	0	0	0	1	0	9.8	9.8	9.8	22.591	194	194	0.0025445	7.3186	0	0	9.8	0	10906000	0	0	10906000	0	1363200	0	0	1363200	0	1
P46782	P46782	10	10	10	40S ribosomal protein S5;40S ribosomal protein S5, N-terminally processed	RPS5		1	10	10	10	9	8	9	9	9	8	9	9	9	8	9	9	58.3	58.3	58.3	22.876	204	204	0	215.28	54.4	58.3	58.3	58.3	8419600000	1313600000	1823600000	2002200000	3280200000	701640000	109470000	151970000	166850000	273350000	43
P46783	P46783	2	2	2	40S ribosomal protein S10	RPS10		1	2	2	2	1	1	1	2	1	1	1	2	1	1	1	2	16.4	16.4	16.4	18.898	165	165	0	13.914	16.4	16.4	6.7	16.4	265200000	41004000	46304000	24354000	153540000	26520000	4100400	4630400	2435400	15354000	5
P46821	P46821	19	19	19	Microtubule-associated protein 1B;MAP1B heavy chain;MAP1 light chain LC1	MAP1B		1	19	19	19	9	17	12	10	9	17	12	10	9	17	12	10	10.5	10.5	10.5	270.63	2468	2468	0	170.11	4.5	9.4	7.1	6.1	2173600000	290450000	482140000	741820000	659210000	16467000	2200300	3652600	5619900	4994000	51
P46937	P46937	3	3	3	Transcriptional coactivator YAP1	YAP1		1	3	3	3	1	1	1	1	1	1	1	1	1	1	1	1	9.1	9.1	9.1	54.461	504	504	0	17.758	5	2	5	2.2	112620000	27845000	7342900	46379000	31050000	6256500	1547000	407940	2576600	1725000	3
P46940	P46940	4	4	4	Ras GTPase-activating-like protein IQGAP1	IQGAP1		1	4	4	4	1	1	4	3	1	1	4	3	1	1	4	3	4.5	4.5	4.5	189.25	1657	1657	0	40.888	1.5	1.5	4.5	3.9	469040000	39185000	36521000	156130000	237200000	5720000	477860	445370	1904100	2892700	8
P47224	P47224	1	1	1	Guanine nucleotide exchange factor MSS4	RABIF		1	1	1	1	1	1	1	1	1	1	1	1	1	1	1	1	10.6	10.6	10.6	13.839	123	123	0.002656	7.9552	10.6	10.6	10.6	10.6	84132000	14308000	12601000	25751000	31473000	14022000	2384600	2100100	4291800	5245500	4
P47712	P47712	1	1	1	Cytosolic phospholipase A2;Phospholipase A2;Lysophospholipase	PLA2G4A		1	1	1	1	0	0	1	1	0	0	1	1	0	0	1	1	3.3	3.3	3.3	85.238	749	749	0	39.758	0	0	3.3	3.3	93546000	0	0	23555000	69991000	2033600	0	0	512070	1521500	3
P47756	P47756	1	1	1	F-actin-capping protein subunit beta	CAPZB		1	1	1	1	0	0	1	1	0	0	1	1	0	0	1	1	5.4	5.4	5.4	31.35	277	277	0	14.216	0	0	5.4	5.4	145250000	0	0	68283000	76967000	13204000	0	0	6207500	6997000	4
P47897	P47897	1	1	1	Glutamine--tRNA ligase	QARS		1	1	1	1	1	1	0	0	1	1	0	0	1	1	0	0	2.8	2.8	2.8	87.798	775	775	0.0031427	7.112	2.8	2.8	0	0	31369000	18135000	13234000	0	0	640190	370110	270080	0	0	2
P47914	P47914	3	3	3	60S ribosomal protein L29	RPL29		1	3	3	3	2	2	3	2	2	2	3	2	2	2	3	2	17	17	17	17.752	159	159	0	24.838	17	17	17	8.8	12593000000	1856600000	1891800000	4260900000	4583500000	2098800000	309440000	315310000	710140000	763920000	20
P47985	P47985	4	4	1	Cytochrome b-c1 complex subunit Rieske, mitochondrial;Cytochrome b-c1 complex subunit 11	UQCRFS1		1	4	4	1	2	3	1	2	2	3	1	2	0	0	0	1	18.6	18.6	5.5	29.668	274	274	0	24.706	9.5	13.1	5.5	10.9	493570000	114560000	102690000	65248000	211070000	29034000	6738800	6040800	3838100	12416000	10
P48047	P48047	10	10	10	ATP synthase subunit O, mitochondrial	ATP5O		1	10	10	10	10	9	10	10	10	9	10	10	10	9	10	10	47.9	47.9	47.9	23.277	213	213	0	168.56	47.9	47.9	47.9	47.9	3461300000	542950000	552570000	1033700000	1332100000	384590000	60328000	61397000	114850000	148020000	44
P48059	P48059	1	1	1	LIM and senescent cell antigen-like-containing domain protein 1	LIMS1		1	1	1	1	0	0	0	1	0	0	0	1	0	0	0	1	4	4	4	37.251	325	325	0.0081788	5.7852	0	0	0	4	50985000	0	0	0	50985000	2216700	0	0	0	2216700	1
P48066	P48066	1	1	1	Sodium- and chloride-dependent GABA transporter 3	SLC6A11		1	1	1	1	1	1	1	0	1	1	1	0	1	1	1	0	1.1	1.1	1.1	70.605	632	632	0.008095	5.7375	1.1	1.1	1.1	0	217700000	69662000	80080000	67957000	0	5728900	1833200	2107400	1788300	0	3
P48163	P48163	2	2	2	NADP-dependent malic enzyme	ME1		1	2	2	2	0	1	2	1	0	1	2	1	0	1	2	1	5.4	5.4	5.4	64.149	572	572	0	11.769	0	2.1	5.4	3.3	250460000	0	16997000	139390000	94075000	9633300	0	653730	5361300	3618300	4
P48634	P48634	2	2	2	Protein PRRC2A	PRRC2A		1	2	2	2	2	1	1	1	2	1	1	1	2	1	1	1	1.3	1.3	1.3	228.86	2157	2157	0	14.005	1.3	0.7	0.6	0.7	128170000	21550000	25487000	12248000	68882000	1408400	236810	280070	134590	756940	6
P48643	P48643	8	8	8	T-complex protein 1 subunit epsilon	CCT5		1	8	8	8	4	6	5	6	4	6	5	6	4	6	5	6	22.7	22.7	22.7	59.67	541	541	0	67.99	17.6	19	12.2	20.7	2496100000	361620000	477560000	441450000	1215500000	99846000	14465000	19103000	17658000	48620000	29
P48681	P48681	4	4	4	Nestin	NES		1	4	4	4	3	1	3	2	3	1	3	2	3	1	3	2	3.1	3.1	3.1	177.44	1621	1621	0	26.847	2.4	0.8	2.4	1.5	374850000	65352000	51603000	128160000	129740000	4571400	796980	629310	1563000	1582100	7
P48739	P48739	3	3	3	Phosphatidylinositol transfer protein beta isoform	PITPNB		1	3	3	3	2	2	3	2	2	2	3	2	2	2	3	2	11.8	11.8	11.8	31.54	271	271	0	18.665	7	7	11.8	7	391340000	69216000	60415000	145370000	116340000	35576000	6292400	5492300	13215000	10576000	12
P49023	P49023	2	2	2	Paxillin	PXN		1	2	2	2	1	0	1	0	1	0	1	0	1	0	1	0	5.4	5.4	5.4	64.505	591	591	0	30.661	3.7	0	1.7	0	43456000	7268200	0	36188000	0	1207100	201890	0	1005200	0	3
P49207	P49207	6	6	6	60S ribosomal protein L34	RPL34		1	6	6	6	3	4	3	6	3	4	3	6	3	4	3	6	65.8	65.8	65.8	13.293	117	117	0	41.078	42.7	51.3	42.7	65.8	6192100000	903390000	1250100000	1338500000	2700100000	774010000	112920000	156260000	167310000	337520000	31
P49257	P49257	4	4	4	Protein ERGIC-53	LMAN1		1	4	4	4	3	3	3	4	3	3	3	4	3	3	3	4	8.6	8.6	8.6	57.548	510	510	0	29.671	6.9	6.9	6.9	8.6	829320000	110400000	139990000	173650000	405280000	51832000	6900200	8749200	10853000	25330000	15
P49321	P49321	8	8	8	Nuclear autoantigenic sperm protein	NASP		1	8	8	8	6	8	3	6	6	8	3	6	6	8	3	6	16.2	16.2	16.2	85.237	788	788	0	88.961	13.6	16.2	10.5	11.5	1420600000	221640000	306160000	283720000	609040000	33823000	5277200	7289500	6755200	14501000	23
P49327	P49327	24	24	24	Fatty acid synthase;[Acyl-carrier-protein] S-acetyltransferase;[Acyl-carrier-protein] S-malonyltransferase;3-oxoacyl-[acyl-carrier-protein] synthase;3-oxoacyl-[acyl-carrier-protein] reductase;3-hydroxyacyl-[acyl-carrier-protein] dehydratase;Enoyl-[acyl-carrier-protein] reductase;Oleoyl-[acyl-carrier-protein] hydrolase	FASN		1	24	24	24	15	13	20	15	15	13	20	15	15	13	20	15	13.3	13.3	13.3	273.42	2511	2511	0	221.88	8.6	7.9	11.7	9.2	3948600000	589210000	563830000	1356800000	1438800000	29034000	4332400	4145800	9976600	10579000	68
P49368	P49368	5	5	5	T-complex protein 1 subunit gamma	CCT3		1	5	5	5	2	2	4	5	2	2	4	5	2	2	4	5	15.8	15.8	15.8	60.533	545	545	0	36.412	3.9	6.1	12.3	15.8	606260000	45907000	37101000	195230000	328030000	20906000	1583000	1279300	6732000	11311000	13
P49406	P49406	2	2	2	39S ribosomal protein L19, mitochondrial	MRPL19		1	2	2	2	0	2	0	0	0	2	0	0	0	2	0	0	7.9	7.9	7.9	33.535	292	292	0	11.191	0	7.9	0	0	12461000	0	12461000	0	0	778790	0	778790	0	0	1
P49411	P49411	10	10	10	Elongation factor Tu, mitochondrial	TUFM		1	10	10	10	7	8	7	8	7	8	7	8	7	8	7	8	33.6	33.6	33.6	49.541	452	452	0	105.58	25	24.1	22.8	28.5	4235900000	581640000	604980000	1363700000	1685600000	211800000	29082000	30249000	68184000	84282000	43
P49419	P49419	2	2	2	Alpha-aminoadipic semialdehyde dehydrogenase	ALDH7A1		1	2	2	2	1	1	1	1	1	1	1	1	1	1	1	1	7.1	7.1	7.1	58.486	539	539	0	11.4	5.6	5.6	1.5	5.6	157860000	0	0	157860000	0	6314400	0	0	6314400	0	1
P49458	P49458	4	4	4	Signal recognition particle 9 kDa protein	SRP9		1	4	4	4	4	2	4	3	4	2	4	3	4	2	4	3	34.9	34.9	34.9	10.112	86	86	0	36.397	34.9	26.7	34.9	34.9	3775400000	557930000	668220000	1308900000	1240400000	1258500000	185980000	222740000	436300000	413450000	17
P49585;Q9Y5K3	P49585;Q9Y5K3	1;1	1;1	1;1	Choline-phosphate cytidylyltransferase A;Choline-phosphate cytidylyltransferase B	PCYT1A;PCYT1B	;	2	1	1	1	1	0	0	0	1	0	0	0	1	0	0	0	5.2	5.2	5.2	41.731	367	367;369	0.0031037	6.9595	5.2	0	0	0	9752700	9752700	0	0	0	650180	650180	0	0	0	1
P49588	P49588	3	3	3	Alanine--tRNA ligase, cytoplasmic	AARS		1	3	3	3	2	3	1	2	2	3	1	2	2	3	1	2	5.3	5.3	5.3	106.81	968	968	0	20.628	4.5	5.3	1.1	4.5	410670000	79867000	82230000	78512000	170060000	8213400	1597300	1644600	1570200	3401200	7
P49591	P49591	2	2	2	Serine--tRNA ligase, cytoplasmic	SARS		1	2	2	2	2	2	2	2	2	2	2	2	2	2	2	2	5.6	5.6	5.6	58.777	514	514	0	15.769	5.6	5.6	5.6	5.6	952180000	130400000	141080000	371400000	309300000	36622000	5015200	5426300	14285000	11896000	12
P49711	P49711	1	1	1	Transcriptional repressor CTCF	CTCF		1	1	1	1	1	0	0	0	1	0	0	0	1	0	0	0	3.4	3.4	3.4	82.785	727	727	0.0028389	10.389	3.4	0	0	0	10902000	10902000	0	0	0	311480	311480	0	0	0	1
P49736	P49736	3	3	3	DNA replication licensing factor MCM2	MCM2		1	3	3	3	1	2	2	2	1	2	2	2	1	2	2	2	5.5	5.5	5.5	101.89	904	904	0	45.811	2.5	4.1	4.1	4	152610000	18202000	26198000	61866000	46343000	3391300	404500	582190	1374800	1029800	8
P49748	P49748	1	1	1	Very long-chain specific acyl-CoA dehydrogenase, mitochondrial	ACADVL		1	1	1	1	0	0	1	0	0	0	1	0	0	0	1	0	1.5	1.5	1.5	70.389	655	655	0.0051195	6.0761	0	0	1.5	0	17197000	0	0	17197000	0	464780	0	0	464780	0	1
P49750	P49750	2	2	2	YLP motif-containing protein 1	YLPM1		1	2	2	2	0	0	1	1	0	0	1	1	0	0	1	1	0.9	0.9	0.9	241.64	2146	2146	0.002149	10.629	0	0	0.5	0.4	12885000	0	0	0	12885000	153400	0	0	0	153400	1
P49773	P49773	8	8	8	Histidine triad nucleotide-binding protein 1	HINT1		1	8	8	8	6	7	7	7	6	7	7	7	6	7	7	7	64.3	64.3	64.3	13.802	126	126	0	80.977	62.7	33.3	33.3	33.3	7464900000	906920000	1091000000	2546000000	2920900000	1493000000	181380000	218200000	509210000	584190000	42
P49790	P49790	2	2	2	Nuclear pore complex protein Nup153	NUP153		1	2	2	2	2	1	1	0	2	1	1	0	2	1	1	0	2.6	2.6	2.6	153.94	1475	1475	0	37.548	2.6	0.9	0.9	0	60463000	29984000	14521000	15958000	0	775160	384410	186170	204580	0	3
P49792	P49792	5	5	5	E3 SUMO-protein ligase RanBP2	RANBP2		1	5	5	5	0	4	1	2	0	4	1	2	0	4	1	2	2.3	2.3	2.3	358.2	3224	3224	0	34.945	0	2	0.3	0.9	188690000	0	56403000	78813000	53472000	1257900	0	376020	525420	356480	7
P49915	P49915	3	3	3	GMP synthase [glutamine-hydrolyzing]	GMPS		1	3	3	3	1	1	3	2	1	1	3	2	1	1	3	2	5.8	5.8	5.8	76.715	693	693	0	20.829	1.7	1.7	5.8	3.8	315600000	25509000	31149000	140180000	118760000	9017200	728830	889960	4005200	3393200	9
P50213	P50213	1	1	1	Isocitrate dehydrogenase [NAD] subunit alpha, mitochondrial	IDH3A		1	1	1	1	1	1	1	0	1	1	1	0	1	1	1	0	3.3	3.3	3.3	39.591	366	366	0.0081699	5.7814	3.3	3.3	3.3	0	219310000	39057000	51093000	129160000	0	12184000	2169800	2838500	7175700	0	4
P50238	P50238	6	6	6	Cysteine-rich protein 1	CRIP1		1	6	6	6	5	6	4	6	5	6	4	6	5	6	4	6	93.5	93.5	93.5	8.5328	77	77	0	85.647	93.5	93.5	83.1	93.5	8340600000	1426700000	1507000000	1969900000	3436900000	2085100000	356690000	376750000	492480000	859230000	39
P50395	P50395	4	4	4	Rab GDP dissociation inhibitor beta	GDI2		1	4	4	4	1	1	3	3	1	1	3	3	1	1	3	3	17.3	17.3	17.3	50.663	445	445	0	29.14	2.5	2.5	13.5	9.4	589200000	45818000	49839000	227040000	266510000	29460000	2290900	2492000	11352000	13325000	12
P50454	P50454	25	25	25	Serpin H1	SERPINH1		1	25	25	25	16	17	18	20	16	17	18	20	16	17	18	20	53.1	53.1	53.1	46.44	418	418	0	224.53	49.5	48.8	48.6	50.7	11895000000	1861500000	1531100000	3856400000	4645700000	626040000	97972000	80586000	202970000	244510000	93
P50502;Q8IZP2;Q8NFI4	P50502;Q8IZP2;Q8NFI4	25;14;13	25;14;13	25;14;13	Hsc70-interacting protein;Putative protein FAM10A4;Putative protein FAM10A5	ST13;ST13P4;ST13P5	;;	3	25	25	25	15	19	15	16	15	19	15	16	15	19	15	16	53.7	53.7	53.7	41.331	369	369;240;369	0	229.68	36.6	48.5	42.5	39	10524000000	1485100000	1953100000	2929500000	4156400000	478370000	67507000	88779000	133160000	188930000	94
P50552	P50552	11	11	11	Vasodilator-stimulated phosphoprotein	VASP		1	11	11	11	6	6	7	8	6	6	7	8	6	6	7	8	33.2	33.2	33.2	39.829	380	380	0	80.729	22.1	22.1	25.8	22.9	1769300000	216490000	349370000	390030000	813420000	104080000	12735000	20551000	22943000	47849000	30
P50570;Q05193;Q9UQ16	P50570;Q05193	4;2;1	4;2;1	4;2;1	Dynamin-2;Dynamin-1	DNM2;DNM1	;	3	4	4	4	2	2	4	2	2	2	4	2	2	2	4	2	7.6	7.6	7.6	98.063	870	870;864;869	0	27.641	3.8	3.8	7.6	5.1	253720000	20002000	24115000	150530000	59073000	6857400	540590	651750	4068500	1596600	9
P50579	P50579	2	2	2	Methionine aminopeptidase 2	METAP2		1	2	2	2	1	2	1	1	1	2	1	1	1	2	1	1	6.5	6.5	6.5	52.891	478	478	0	20.859	4	6.5	4	2.5	130350000	8259900	27772000	35133000	59181000	4655200	295000	991860	1254700	2113600	5
P50897	P50897	1	1	1	Palmitoyl-protein thioesterase 1	PPT1		1	1	1	1	0	0	1	0	0	0	1	0	0	0	1	0	6.5	6.5	6.5	34.193	306	306	0.0028329	10.263	0	0	6.5	0	28032000	0	0	28032000	0	1868800	0	0	1868800	0	1
P50914	P50914	20	20	20	60S ribosomal protein L14	RPL14		1	20	20	20	15	15	15	15	15	15	15	15	15	15	15	15	47.4	47.4	47.4	23.432	215	215	0	222.88	45.1	44.7	47	44.7	20489000000	3280600000	3143300000	5345700000	8719700000	2561200000	410070000	392910000	668210000	1090000000	119
P50990	P50990	8	8	8	T-complex protein 1 subunit theta	CCT8		1	8	8	8	1	3	6	8	1	3	6	8	1	3	6	8	23.4	23.4	23.4	59.62	548	548	0	55.738	2	7.7	19	23.4	821560000	23399000	50610000	265040000	482510000	35720000	1017300	2200400	11523000	20979000	20
P50991	P50991	7	7	7	T-complex protein 1 subunit delta	CCT4		1	7	7	7	4	4	4	5	4	4	4	5	4	4	4	5	19.1	19.1	19.1	57.924	539	539	0	57.47	10.6	14.7	10.6	16.5	1674900000	223760000	185360000	710010000	555780000	59818000	7991400	6620100	25357000	19849000	17
P50995	P50995	2	2	2	Annexin A11	ANXA11		1	2	2	2	2	2	0	0	2	2	0	0	2	2	0	0	4.6	4.6	4.6	54.389	505	505	0	12.207	4.6	4.6	0	0	79883000	36231000	43652000	0	0	4992700	2264500	2728300	0	0	4
P51003	P51003	1	1	1	Poly(A) polymerase alpha	PAPOLA		1	1	1	1	1	1	0	1	1	1	0	1	1	1	0	1	1.6	1.6	1.6	82.842	745	745	0.0029446	6.4196	1.6	1.6	0	1.6	182190000	44493000	42440000	0	95256000	6073000	1483100	1414700	0	3175200	3
P51114	P51114	1	1	1	Fragile X mental retardation syndrome-related protein 1	FXR1		1	1	1	1	0	0	1	0	0	0	1	0	0	0	1	0	2.6	2.6	2.6	69.72	621	621	0.0027875	9.483	0	0	2.6	0	19203000	0	0	19203000	0	600080	0	0	600080	0	1
P51397	P51397	3	3	3	Death-associated protein 1	DAP		1	3	3	3	2	3	1	1	2	3	1	1	2	3	1	1	60.8	60.8	60.8	11.164	102	102	0	21.194	49	60.8	16.7	16.7	261290000	44512000	159110000	31287000	26386000	43549000	7418600	26518000	5214500	4397600	7
P51532	P51532	3	3	3	Transcription activator BRG1	SMARCA4		1	3	3	3	2	2	2	3	2	2	2	3	2	2	2	3	2.1	2.1	2.1	184.64	1647	1647	0	23.25	1.5	1.5	1.4	2.1	181730000	6270700	76305000	12923000	86227000	2753400	95011	1156100	195810	1306500	7
P51553	P51553	1	1	1	Isocitrate dehydrogenase [NAD] subunit gamma, mitochondrial	IDH3G		1	1	1	1	1	0	0	0	1	0	0	0	1	0	0	0	7.4	7.4	7.4	42.794	393	393	0.003127	7.0645	7.4	0	0	0	14639000	14639000	0	0	0	697080	697080	0	0	0	1
P51610	P51610	11	11	11	Host cell factor 1;HCF N-terminal chain 1;HCF N-terminal chain 2;HCF N-terminal chain 3;HCF N-terminal chain 4;HCF N-terminal chain 5;HCF N-terminal chain 6;HCF C-terminal chain 1;HCF C-terminal chain 2;HCF C-terminal chain 3;HCF C-terminal chain 4;HCF C-terminal chain 5;HCF C-terminal chain 6	HCFC1		1	11	11	11	3	4	2	5	3	4	2	5	3	4	2	5	7.7	7.7	7.7	208.73	2035	2035	0	71.301	2.3	2.6	1.7	3.3	583330000	84768000	248250000	45335000	204970000	5892200	856250	2507600	457930	2070400	14
P51648	P51648	1	1	1	Fatty aldehyde dehydrogenase	ALDH3A2		1	1	1	1	1	1	1	0	1	1	1	0	1	1	1	0	4.1	4.1	4.1	54.847	485	485	0.002751	8.9468	4.1	4.1	4.1	0	90540000	18222000	12117000	60201000	0	3936500	792250	526840	2617400	0	4
P51659	P51659	2	2	2	Peroxisomal multifunctional enzyme type 2;(3R)-hydroxyacyl-CoA dehydrogenase;Enoyl-CoA hydratase 2	HSD17B4		1	2	2	2	0	1	1	2	0	1	1	2	0	1	1	2	3.8	3.8	3.8	79.685	736	736	0	12.509	0	2.7	2.7	3.8	156080000	0	17644000	44933000	93506000	4590700	0	518930	1321600	2750200	3
P51665	P51665	2	2	2	26S proteasome non-ATPase regulatory subunit 7	PSMD7		1	2	2	2	1	1	0	2	1	1	0	2	1	1	0	2	7.4	7.4	7.4	37.025	324	324	0	13.413	3.4	3.4	0	7.4	52007000	7033400	8052400	0	36921000	4000500	541030	619420	0	2840100	4
P51858	P51858	15	15	14	Hepatoma-derived growth factor	HDGF		1	15	15	14	13	12	9	10	13	12	9	10	12	11	9	10	61.2	61.2	57.1	26.788	240	240	0	188.02	59.2	57.1	42.9	50.8	13899000000	2328200000	2699300000	3265300000	5606000000	992770000	166300000	192810000	233230000	400430000	64
P51970	P51970	3	3	3	NADH dehydrogenase [ubiquinone] 1 alpha subcomplex subunit 8	NDUFA8		1	3	3	3	2	3	2	2	2	3	2	2	2	3	2	2	14	14	14	20.105	172	172	0	22.235	7	14	12.8	12.8	286870000	35462000	84591000	79779000	87042000	31875000	3940200	9399100	8864300	9671300	9
P51991	P51991	2	1	1	Heterogeneous nuclear ribonucleoprotein A3	HNRNPA3		1	2	1	1	2	2	1	2	1	1	1	1	1	1	1	1	6.6	2.6	2.6	39.594	378	378	0.0025806	7.4731	6.6	6.6	2.6	6.6	912700000	136460000	137970000	294510000	343760000	114090000	17058000	17246000	36813000	42970000	9
P52209	P52209	7	7	7	6-phosphogluconate dehydrogenase, decarboxylating	PGD		1	7	7	7	4	5	4	4	4	5	4	4	4	5	4	4	18.6	18.6	18.6	53.139	483	483	0	73.161	11.8	13.7	14.1	11.4	1231700000	187640000	163540000	592860000	287680000	39733000	6053000	5275500	19124000	9280100	20
P52272	P52272	19	19	19	Heterogeneous nuclear ribonucleoprotein M	HNRNPM		1	19	19	19	15	15	13	14	15	15	13	14	15	15	13	14	31.2	31.2	31.2	77.515	730	730	0	207.95	26.2	29.9	24.8	27.3	6392300000	1184300000	1185900000	1803200000	2218900000	159810000	29607000	29646000	45080000	55472000	86
P52292	P52292	1	1	1	Importin subunit alpha-1	KPNA2		1	1	1	1	1	0	0	1	1	0	0	1	1	0	0	1	2.1	2.1	2.1	57.861	529	529	0.0056211	5.9845	2.1	0	0	2.1	29372000	9163500	0	0	20208000	1087800	339390	0	0	748450	2
P52435;Q9GZM3	P52435	3;1	3;1	3;1	DNA-directed RNA polymerase II subunit RPB11-a	POLR2J		2	3	3	3	1	0	2	1	1	0	2	1	1	0	2	1	41.9	41.9	41.9	13.293	117	117;115	0	19.641	22.2	0	22.2	21.4	66481000	13458000	0	36899000	16124000	13296000	2691500	0	7379700	3224800	4
P52565	P52565	5	5	5	Rho GDP-dissociation inhibitor 1	ARHGDIA		1	5	5	5	5	3	4	3	5	3	4	3	5	3	4	3	32.8	32.8	32.8	23.207	204	204	0	96.844	32.8	27.9	31.4	26.5	5613400000	1231300000	881160000	2142300000	1358600000	1403400000	307820000	220290000	535580000	339660000	20
P52569	P52569	1	1	1	Cationic amino acid transporter 2	SLC7A2		1	1	1	1	1	0	1	0	1	0	1	0	1	0	1	0	1.5	1.5	1.5	71.672	658	658	0.0081744	5.7823	1.5	0	1.5	0	40950000	15630000	0	25320000	0	1106800	422430	0	684330	0	2
P52594	P52594	1	1	1	Arf-GAP domain and FG repeat-containing protein 1	AGFG1		1	1	1	1	0	0	0	1	0	0	0	1	0	0	0	1	1.8	1.8	1.8	58.259	562	562	0.0030414	6.7556	0	0	0	1.8	69025000	0	0	0	69025000	3286900	0	0	0	3286900	1
P52597	P52597	3	2	2	Heterogeneous nuclear ribonucleoprotein F;Heterogeneous nuclear ribonucleoprotein F, N-terminally processed	HNRNPF		1	3	2	2	0	0	0	3	0	0	0	2	0	0	0	2	11.3	6.5	6.5	45.671	415	415	0	12.767	0	0	0	11.3	70412000	0	0	0	70412000	3911800	0	0	0	3911800	2
P52655	P52655	3	3	3	Transcription initiation factor IIA subunit 1;Transcription initiation factor IIA alpha chain;Transcription initiation factor IIA beta chain	GTF2A1		1	3	3	3	2	3	1	1	2	3	1	1	2	3	1	1	12	12	12	41.513	376	376	0	19.157	9.3	12	2.1	2.1	91286000	13872000	25044000	28470000	23900000	9128600	1387200	2504400	2847000	2390000	5
P52701	P52701	2	2	2	DNA mismatch repair protein Msh6	MSH6		1	2	2	2	2	1	2	1	2	1	2	1	2	1	2	1	1.9	1.9	1.9	152.78	1360	1360	0	14.266	1.9	1.1	1.9	0.8	111200000	23885000	20417000	45863000	21035000	1710800	367470	314110	705590	323610	6
P52758	P52758	1	1	1	Ribonuclease UK114	HRSP12		1	1	1	1	0	0	1	1	0	0	1	1	0	0	1	1	10.2	10.2	10.2	14.494	137	137	0.004	6.1055	0	0	10.2	10.2	35107000	0	0	11204000	23903000	5015300	0	0	1600600	3414800	2
P52788	P52788	1	1	1	Spermine synthase	SMS		1	1	1	1	0	0	1	0	0	0	1	0	0	0	1	0	4.4	4.4	4.4	41.268	366	366	0.0027972	9.5855	0	0	4.4	0	39279000	0	0	39279000	0	3570800	0	0	3570800	0	1
P52815	P52815	2	2	2	39S ribosomal protein L12, mitochondrial	MRPL12		1	2	2	2	1	1	1	2	1	1	1	2	1	1	1	2	8.6	8.6	8.6	21.348	198	198	0	11.657	7.6	8.6	8.6	8.6	1011600000	50095000	226780000	407980000	326760000	126450000	6261900	28348000	50997000	40845000	5
P52895	P52895	7	7	2	Aldo-keto reductase family 1 member C2	AKR1C2		1	7	7	2	3	2	3	6	3	2	3	6	0	0	1	2	34.1	34.1	8.4	36.735	323	323	0	59.412	15.8	9.3	15.5	34.1	2012200000	225900000	245230000	628850000	912210000	125760000	14119000	15327000	39303000	57013000	22
P52907;P47755	P52907;P47755	3;2	3;2	3;2	F-actin-capping protein subunit alpha-1;F-actin-capping protein subunit alpha-2	CAPZA1;CAPZA2	;	2	3	3	3	3	3	1	2	3	3	1	2	3	3	1	2	23.1	23.1	23.1	32.922	286	286;286	0	74.791	23.1	23.1	6.3	14.3	872150000	159120000	181620000	68686000	462720000	62297000	11366000	12973000	4906100	33052000	14
P52943	P52943	6	6	6	Cysteine-rich protein 2	CRIP2		1	6	6	6	4	6	4	5	4	6	4	5	4	6	4	5	43.8	43.8	43.8	22.492	208	208	0	82.626	30.3	43.8	30.8	41.3	1141900000	97709000	251410000	317350000	475410000	103810000	8882600	22856000	28850000	43219000	17
P52948	P52948	9	9	9	Nuclear pore complex protein Nup98-Nup96;Nuclear pore complex protein Nup98;Nuclear pore complex protein Nup96	NUP98		1	9	9	9	5	2	1	5	5	2	1	5	5	2	1	5	7.9	7.9	7.9	197.58	1817	1817	0	64.98	4.5	1.8	0.9	4.1	511030000	112870000	43049000	69161000	285950000	5323200	1175700	448430	720430	2978700	13
P53041	P53041	2	2	2	Serine/threonine-protein phosphatase 5	PPP5C		1	2	2	2	1	0	1	2	1	0	1	2	1	0	1	2	8.4	8.4	8.4	56.878	499	499	0	14.024	3.2	0	3.2	8.4	130600000	15328000	0	17433000	97838000	6219000	729880	0	830160	4658900	3
P53396	P53396	13	13	13	ATP-citrate synthase	ACLY		1	13	13	13	10	8	11	10	10	8	11	10	10	8	11	10	18.3	18.3	18.3	120.84	1101	1101	0	174.36	14.2	12.7	16.5	14.4	2613900000	243280000	243610000	894900000	1232100000	45066000	4194400	4200100	15429000	21243000	52
P53582	P53582	1	1	1	Methionine aminopeptidase 1	METAP1		1	1	1	1	0	0	1	1	0	0	1	1	0	0	1	1	3.6	3.6	3.6	43.215	386	386	0.0029976	6.6379	0	0	3.6	3.6	55370000	0	0	27558000	27812000	3076100	0	0	1531000	1545100	2
P53597	P53597	4	4	4	Succinyl-CoA ligase [ADP/GDP-forming] subunit alpha, mitochondrial	SUCLG1		1	4	4	4	2	3	3	2	2	3	3	2	2	3	3	2	12.4	12.4	12.4	36.249	346	346	0	52.82	9.5	12.4	9.5	9.5	1676000000	244530000	271010000	488710000	671730000	93110000	13585000	15056000	27151000	37319000	24
P53618	P53618	1	1	1	Coatomer subunit beta	COPB1		1	1	1	1	0	0	1	1	0	0	1	1	0	0	1	1	1.7	1.7	1.7	107.14	953	953	0.0027379	8.8183	0	0	1.7	1.7	115770000	0	0	55326000	60446000	2516800	0	0	1202700	1314000	2
P53990	P53990	3	3	3	IST1 homolog	IST1		1	3	3	3	3	1	1	1	3	1	1	1	3	1	1	1	16.8	16.8	16.8	39.75	364	364	0	20.806	16.8	8.5	8.5	8.5	149030000	44784000	20459000	36282000	47499000	9314100	2799000	1278700	2267700	2968700	5
P53992	P53992	5	5	5	Protein transport protein Sec24C	SEC24C		1	5	5	5	0	3	1	2	0	3	1	2	0	3	1	2	6.5	6.5	6.5	118.32	1094	1094	0	38.895	0	3.5	0.9	3	296970000	0	41306000	40966000	214700000	5603200	0	779360	772950	4050900	6
P53999	P53999	2	2	2	Activated RNA polymerase II transcriptional coactivator p15	SUB1		1	2	2	2	2	2	2	2	2	2	2	2	2	2	2	2	27.6	27.6	27.6	14.395	127	127	0	60.488	27.6	27.6	27.6	27.6	7976300000	1213400000	1637900000	1858800000	3266300000	1994100000	303340000	409470000	464700000	816570000	13
P54105	P54105	1	1	1	Methylosome subunit pICln	CLNS1A		1	1	1	1	0	1	1	1	0	1	1	1	0	1	1	1	3.8	3.8	3.8	26.215	237	237	0.0029568	6.448	0	3.8	3.8	3.8	140080000	0	25568000	59656000	54855000	10775000	0	1966800	4588900	4219600	3
P54136	P54136	2	2	2	Arginine--tRNA ligase, cytoplasmic	RARS		1	2	2	2	1	0	2	1	1	0	2	1	1	0	2	1	5.9	5.9	5.9	75.378	660	660	0	18.532	5.9	0	5.9	4.4	39155000	0	0	15841000	23314000	1305200	0	0	528030	777140	2
P54577	P54577	7	7	7	Tyrosine--tRNA ligase, cytoplasmic;Tyrosine--tRNA ligase, cytoplasmic, N-terminally processed	YARS		1	7	7	7	5	4	5	5	5	4	5	5	5	4	5	5	25.2	25.2	25.2	59.143	528	528	0	75.102	16.7	12.1	16.5	20.1	1176100000	218610000	148400000	387220000	421900000	47045000	8744400	5936100	15489000	16876000	23
P54709	P54709	1	1	1	Sodium/potassium-transporting ATPase subunit beta-3	ATP1B3		1	1	1	1	1	1	1	1	1	1	1	1	1	1	1	1	8.6	8.6	8.6	31.512	279	279	0.0031546	7.1453	8.6	8.6	8.6	8.6	135740000	19617000	27778000	24085000	64263000	7541300	1089800	1543200	1338100	3570100	6
P54725	P54725	9	8	8	UV excision repair protein RAD23 homolog A	RAD23A		1	9	8	8	6	7	7	4	5	6	6	3	5	6	6	3	32.2	29.5	29.5	39.609	363	363	0	110.29	23.4	28.4	29.8	19.8	900250000	191930000	158460000	292040000	257820000	42869000	9139600	7545900	13907000	12277000	24
P54727	P54727	10	10	9	UV excision repair protein RAD23 homolog B	RAD23B		1	10	10	9	7	9	9	10	7	9	9	10	6	8	8	9	31.5	31.5	29.1	43.171	409	409	0	132.11	20.3	26.9	26.9	31.5	2064100000	252540000	377320000	689270000	744970000	103200000	12627000	18866000	34464000	37248000	28
P54819	P54819	9	9	9	Adenylate kinase 2, mitochondrial;Adenylate kinase 2, mitochondrial, N-terminally processed	AK2		1	9	9	9	9	7	8	7	9	7	8	7	9	7	8	7	65.7	65.7	65.7	26.477	239	239	0	85.036	65.7	44.8	60.7	51	4865900000	917050000	574250000	1796800000	1577800000	347570000	65503000	41018000	128340000	112700000	40
P54886	P54886	5	5	5	Delta-1-pyrroline-5-carboxylate synthase;Glutamate 5-kinase;Gamma-glutamyl phosphate reductase	ALDH18A1		1	5	5	5	3	2	4	4	3	2	4	4	3	2	4	4	9.8	9.8	9.8	87.301	795	795	0	75.5	5.5	5.3	7.8	7.8	550690000	57003000	27315000	208740000	257630000	12237000	1266700	606990	4638700	5725100	12
P55010	P55010	2	2	2	Eukaryotic translation initiation factor 5	EIF5		1	2	2	2	1	2	2	2	1	2	2	2	1	2	2	2	8.6	8.6	8.6	49.222	431	431	0	22.496	4.2	8.6	8.6	8.6	746320000	73810000	131040000	260300000	281170000	37316000	3690500	6551900	13015000	14059000	11
P55011	P55011	1	1	1	Solute carrier family 12 member 2	SLC12A2		1	1	1	1	0	1	0	0	0	1	0	0	0	1	0	0	0.8	0.8	0.8	131.45	1212	1212	0.007722	5.8608	0	0.8	0	0	8578000	0	8578000	0	0	147900	0	147900	0	0	1
P55036;A2A3N6	P55036	6;1	6;1	6;1	26S proteasome non-ATPase regulatory subunit 4	PSMD4		2	6	6	6	5	3	2	4	5	3	2	4	5	3	2	4	23.6	23.6	23.6	40.736	377	377;862	0	68.928	23.6	10.1	5.6	17	467510000	145990000	62190000	69316000	190020000	24606000	7683600	3273200	3648200	10001000	14
P55060	P55060	4	4	4	Exportin-2	CSE1L		1	4	4	4	2	2	2	4	2	2	2	4	2	2	2	4	5.1	5.1	5.1	110.42	971	971	0	41.537	3.2	3.2	4	5.1	797870000	40791000	46167000	240530000	470380000	14775000	755380	854950	4454300	8710800	15
P55072	P55072	29	29	29	Transitional endoplasmic reticulum ATPase	VCP		1	29	29	29	19	18	18	19	19	18	18	19	19	18	18	19	54.2	54.2	54.2	89.321	806	806	0	275.49	38.5	28.2	34.9	40.7	5465000000	701210000	826510000	1930300000	2007000000	111530000	14310000	16868000	39394000	40959000	82
P55081	P55081	3	3	3	Microfibrillar-associated protein 1	MFAP1		1	3	3	3	3	3	3	3	3	3	3	3	3	3	3	3	8.2	8.2	8.2	51.958	439	439	0	26.125	8.2	8.2	8.2	8.2	883180000	145730000	143240000	280380000	313820000	46483000	7670200	7539200	14757000	16517000	13
P55084	P55084	6	6	6	Trifunctional enzyme subunit beta, mitochondrial;3-ketoacyl-CoA thiolase	HADHB		1	6	6	6	2	3	3	6	2	3	3	6	2	3	3	6	19	19	19	51.294	474	474	0	53.453	5.7	9.3	9.7	19	824410000	78155000	100350000	244790000	401120000	27480000	2605200	3344900	8159600	13371000	14
P55209	P55209	11	11	11	Nucleosome assembly protein 1-like 1	NAP1L1		1	11	11	11	6	6	7	9	6	6	7	9	6	6	7	9	42.7	42.7	42.7	45.374	391	391	0	106.68	25.6	25.6	30.2	39.4	6157500000	688530000	624180000	1675800000	3169000000	324080000	36239000	32851000	88202000	166790000	47
P55263	P55263	1	1	1	Adenosine kinase	ADK		1	1	1	1	0	0	0	1	0	0	0	1	0	0	0	1	3.9	3.9	3.9	40.545	362	362	0.0034642	6.2039	0	0	0	3.9	40274000	0	0	0	40274000	1830600	0	0	0	1830600	1
P55265	P55265	6	6	6	Double-stranded RNA-specific adenosine deaminase	ADAR		1	6	6	6	3	4	4	3	3	4	4	3	3	4	4	3	6.4	6.4	6.4	136.06	1226	1226	0	37.327	1.8	3.2	5.3	2.9	676650000	44938000	60815000	284060000	286840000	10914000	724800	980880	4581600	4626500	16
P55327	P55327	1	1	1	Tumor protein D52	TPD52		1	1	1	1	1	1	1	0	1	1	1	0	1	1	1	0	4	4	4	24.327	224	224	0.0029308	6.3514	4	4	4	0	404250000	97966000	142720000	163570000	0	31096000	7535900	10978000	12582000	0	3
P55735	P55735	1	1	1	Protein SEC13 homolog	SEC13		1	1	1	1	1	0	0	1	1	0	0	1	1	0	0	1	5.6	5.6	5.6	35.54	322	322	0.0029499	6.4278	5.6	0	0	5.6	25964000	8086400	0	0	17877000	1366500	425600	0	0	940900	1
P55769	P55769	6	6	6	NHP2-like protein 1;NHP2-like protein 1, N-terminally processed	NHP2L1		1	6	6	6	5	5	4	5	5	5	4	5	5	5	4	5	50.8	50.8	50.8	14.173	128	128	0	69.716	43.8	29.7	42.2	43	1511200000	200010000	259960000	382620000	668640000	251870000	33335000	43327000	63771000	111440000	22
P55809	P55809	2	2	2	Succinyl-CoA:3-ketoacid coenzyme A transferase 1, mitochondrial	OXCT1		1	2	2	2	0	0	2	1	0	0	2	1	0	0	2	1	5.6	5.6	5.6	56.157	520	520	0	12.668	0	0	5.6	3.1	22328000	0	0	22328000	0	858780	0	0	858780	0	2
P55884	P55884	6	6	6	Eukaryotic translation initiation factor 3 subunit B	EIF3B		1	6	6	6	1	1	4	5	1	1	4	5	1	1	4	5	6.6	6.6	6.6	92.48	814	814	0	76.877	1	1	5.4	4.1	663220000	30926000	64433000	243940000	323920000	20726000	966440	2013500	7623200	10122000	10
P55957	P55957	3	3	3	BH3-interacting domain death agonist;BH3-interacting domain death agonist p15;BH3-interacting domain death agonist p13;BH3-interacting domain death agonist p11	BID		1	3	3	3	2	3	1	1	2	3	1	1	2	3	1	1	30.8	30.8	30.8	21.994	195	195	0	21.714	14.9	30.8	5.6	9.2	342460000	51523000	69976000	22574000	198390000	42808000	6440400	8747000	2821800	24799000	9
P56192	P56192	3	3	3	Methionine--tRNA ligase, cytoplasmic	MARS		1	3	3	3	0	0	2	2	0	0	2	2	0	0	2	2	5.4	5.4	5.4	101.11	900	900	0	17.417	0	0	4.3	2.6	189000000	0	0	76952000	112040000	3937400	0	0	1603200	2334300	4
P56211	P56211	3	3	3	cAMP-regulated phosphoprotein 19	ARPP19		1	3	3	3	3	2	1	1	3	2	1	1	3	2	1	1	36.6	36.6	36.6	12.323	112	112	0	18.009	36.6	22.3	13.4	8.9	347060000	66103000	46395000	84031000	150530000	86766000	16526000	11599000	21008000	37634000	8
P56385	P56385	4	4	4	ATP synthase subunit e, mitochondrial	ATP5I		1	4	4	4	4	4	3	3	4	4	3	3	4	4	3	3	63.8	63.8	63.8	7.9331	69	69	0	50.516	63.8	63.8	63.8	63.8	867780000	159200000	136730000	224880000	346960000	173560000	31840000	27346000	44977000	69392000	15
P56545	P56545	3	3	1	C-terminal-binding protein 2	CTBP2		1	3	3	1	1	0	0	2	1	0	0	2	1	0	0	0	10.3	10.3	2.5	48.944	445	445	0	22.149	2.5	0	0	7.9	34753000	0	0	0	34753000	2172000	0	0	0	2172000	4
P56556	P56556	1	1	1	NADH dehydrogenase [ubiquinone] 1 alpha subcomplex subunit 6	NDUFA6		1	1	1	1	1	1	1	1	1	1	1	1	1	1	1	1	11.7	11.7	11.7	15.136	128	128	0.0028129	9.8164	11.7	11.7	11.7	11.7	156660000	27953000	28686000	46052000	53972000	31333000	5590500	5737200	9210300	10794000	4
P57740	P57740	4	4	4	Nuclear pore complex protein Nup107	NUP107		1	4	4	4	1	4	2	1	1	4	2	1	1	4	2	1	6.5	6.5	6.5	106.37	925	925	0	27.364	1	6.5	1.9	3.2	107350000	6133500	45756000	20633000	34831000	2439900	139400	1039900	468940	791620	8
P58107	P58107	17	13	13	Epiplakin	EPPK1		1	17	13	13	6	7	13	10	5	5	9	8	5	5	9	8	16.6	13.6	13.6	555.65	5088	5088	0	99.804	4.7	7.9	13.2	14.3	1456000000	216800000	142540000	544740000	551930000	4853400	722660	475140	1815800	1839800	30
P58546	P58546	6	6	6	Myotrophin	MTPN		1	6	6	6	5	3	2	2	5	3	2	2	5	3	2	2	71.2	71.2	71.2	12.895	118	118	0	93.698	61	49.2	22	47.5	644080000	93141000	71345000	394240000	85351000	92011000	13306000	10192000	56320000	12193000	17
P58876;P33778;Q99880;Q93079;Q99877;Q16778;P62807;Q5QNW6;P23527;Q8N257	P58876;P33778;Q99880;Q93079;Q99877;Q16778;P62807;Q5QNW6;P23527;Q8N257	8;7;7;7;7;7;7;7;7;6	8;7;7;7;7;7;7;7;7;6	1;0;0;0;0;0;0;0;0;0	Histone H2B type 1-D;Histone H2B type 1-B;Histone H2B type 1-L;Histone H2B type 1-H;Histone H2B type 1-N;Histone H2B type 2-E;Histone H2B type 1-C/E/F/G/I;Histone H2B type 2-F;Histone H2B type 1-O;Histone H2B type 3-B	HIST1H2BD;HIST1H2BB;HIST1H2BL;HIST1H2BH;HIST1H2BN;HIST2H2BE;HIST1H2BC;HIST2H2BF;HIST1H2BO;HIST3H2BB	;;;;;;;;;	10	8	8	1	6	7	7	7	6	7	7	7	0	1	1	0	60.3	60.3	6.3	13.936	126	126;126;126;126;126;126;126;126;126;126	0	323.31	54	60.3	60.3	54	128370000000	22253000000	26705000000	33494000000	45915000000	18338000000	3179100000	3815000000	4784900000	6559400000	111
P59998	P59998	1	1	1	Actin-related protein 2/3 complex subunit 4	ARPC4		1	1	1	1	0	1	0	1	0	1	0	1	0	1	0	1	10.1	10.1	10.1	19.667	168	168	0.0026281	7.8118	0	10.1	0	10.1	138760000	0	26451000	0	112310000	23127000	0	4408500	0	18719000	2
P60174	P60174	31	31	31	Triosephosphate isomerase	TPI1		1	31	31	31	28	24	22	27	28	24	22	27	28	24	22	27	74.8	74.8	74.8	30.791	286	286	0	323.31	74.8	74.8	73.8	74.8	30522000000	5425200000	5239700000	8321900000	11536000000	1795400000	319130000	308220000	489520000	678560000	118
P60228	P60228	1	1	1	Eukaryotic translation initiation factor 3 subunit E	EIF3E		1	1	1	1	0	0	1	0	0	0	1	0	0	0	1	0	4.5	4.5	4.5	52.22	445	445	0.0082192	5.8244	0	0	4.5	0	17183000	0	0	17183000	0	660870	0	0	660870	0	1
P60520	P60520	1	1	1	Gamma-aminobutyric acid receptor-associated protein-like 2	GABARAPL2		1	1	1	1	1	0	0	0	1	0	0	0	1	0	0	0	16.2	16.2	16.2	13.667	117	117	0	17.776	16.2	0	0	0	9806700	9806700	0	0	0	1634500	1634500	0	0	0	1
P60660;P14649	P60660	12;1	12;1	12;1	Myosin light polypeptide 6	MYL6		2	12	12	12	9	7	6	7	9	7	6	7	9	7	6	7	97.4	97.4	97.4	16.93	151	151;208	0	310.75	97.4	91.4	64.2	64.2	4983200000	876970000	782740000	1512400000	1811100000	622900000	109620000	97842000	189050000	226380000	58
P60709;P62736;P63267;Q6S8J3;P0CG38;P0CG39;Q9BYX7;A5A3E0	P60709	23;9;9;8;5;5;5;4	23;9;9;8;5;5;5;4	6;0;0;0;0;0;0;0	Actin, cytoplasmic 1;Actin, cytoplasmic 1, N-terminally processed	ACTB		8	23	23	6	18	19	21	20	18	19	21	20	5	4	5	5	67.7	67.7	7.5	41.736	375	375;377;376;1075;1075;1038;375;1075	0	323.31	60.8	60.3	60.8	67.7	62936000000	7392000000	7230800000	21131000000	27182000000	3496400000	410660000	401710000	1174000000	1510100000	152
P60842	P60842	2	2	2	Eukaryotic initiation factor 4A-I	EIF4A1		1	2	2	2	0	0	2	1	0	0	2	1	0	0	2	1	4.9	4.9	4.9	46.153	406	406	0	11.846	0	0	4.9	2.5	240910000	0	0	172430000	68484000	12680000	0	0	9075300	3604400	2
P60866	P60866	4	4	4	40S ribosomal protein S20	RPS20		1	4	4	4	1	1	3	3	1	1	3	3	1	1	3	3	42.9	42.9	42.9	13.373	119	119	0	32.646	11.8	11.8	42.9	21.8	4315200000	295960000	336190000	855990000	2827100000	616460000	42280000	48027000	122280000	403870000	14
P60896	P60896	2	2	2	26S proteasome complex subunit DSS1	SHFM1		1	2	2	2	2	1	1	1	2	1	1	1	2	1	1	1	71.4	71.4	71.4	8.2776	70	70	0	25.882	71.4	48.6	48.6	48.6	272230000	41128000	31767000	53621000	145710000	54446000	8225600	6353400	10724000	29143000	7
P60903	P60903	6	6	6	Protein S100-A10	S100A10		1	6	6	6	6	6	6	4	6	6	6	4	6	6	6	4	91.8	91.8	91.8	11.203	97	97	0	54.606	91.8	91.8	91.8	42.3	4167000000	716620000	528930000	1281400000	1640000000	833390000	143320000	105790000	256270000	328010000	35
P60953	P60953	5	5	5	Cell division control protein 42 homolog	CDC42		1	5	5	5	3	3	3	4	3	3	3	4	3	3	3	4	39.3	39.3	39.3	21.258	191	191	0	87.171	30.9	27.7	30.4	29.3	952510000	47929000	74447000	317020000	513120000	68037000	3423500	5317600	22644000	36652000	16
P60981	P60981	2	2	2	Destrin	DSTN		1	2	2	2	2	0	1	1	2	0	1	1	2	0	1	1	26.7	26.7	26.7	18.506	165	165	0	19.205	26.7	0	15.2	15.2	269850000	42700000	0	106810000	120340000	26985000	4270000	0	10681000	12034000	7
P60983	P60983	4	4	4	Glia maturation factor beta	GMFB		1	4	4	4	4	3	3	1	4	3	3	1	4	3	3	1	64.8	64.8	64.8	16.713	142	142	0	37.011	64.8	45.8	45.8	21.1	361380000	107940000	53990000	142080000	57374000	40153000	11993000	5998900	15786000	6374900	13
P61024	P61024	4	4	2	Cyclin-dependent kinases regulatory subunit 1	CKS1B		1	4	4	2	4	4	3	3	4	4	3	3	2	2	1	2	89.9	89.9	77.2	9.6601	79	79	0	38.202	89.9	89.9	43	89.9	2506000000	486880000	469820000	678500000	870840000	835350000	162290000	156610000	226170000	290280000	25
P61077;Q9Y2X8;P51668	P61077	7;1;1	7;1;1	3;0;0	Ubiquitin-conjugating enzyme E2 D3	UBE2D3		3	7	7	3	4	2	5	5	4	2	5	5	2	2	3	3	62.6	62.6	29.3	16.687	147	147;147;147	0	56.665	49	29.3	42.9	44.9	674970000	102240000	74859000	173660000	324220000	96424000	14605000	10694000	24808000	46317000	19
P61081	P61081	2	2	2	NEDD8-conjugating enzyme Ubc12	UBE2M		1	2	2	2	2	0	0	1	2	0	0	1	2	0	0	1	23.5	23.5	23.5	20.9	183	183	0	13.158	23.5	0	0	5.5	56649000	28827000	0	0	27822000	6294300	3203000	0	0	3091300	3
P61088;Q5JXB2	P61088	9;2	9;2	9;2	Ubiquitin-conjugating enzyme E2 N	UBE2N		2	9	9	9	4	8	6	4	4	8	6	4	4	8	6	4	68.4	68.4	68.4	17.138	152	152;153	0	66.688	33.6	68.4	57.9	42.8	1751100000	296510000	382270000	538600000	533690000	250150000	42358000	54610000	76943000	76242000	29
P61158	P61158	1	1	1	Actin-related protein 3	ACTR3		1	1	1	1	0	0	1	1	0	0	1	1	0	0	1	1	3.1	3.1	3.1	47.371	418	418	0.0051136	6.0733	0	0	3.1	3.1	39652000	0	0	19390000	20261000	2086900	0	0	1020500	1066400	1
P61160	P61160	2	2	2	Actin-related protein 2	ACTR2		1	2	2	2	1	2	0	2	1	2	0	2	1	2	0	2	16.8	16.8	16.8	44.76	394	394	0	30.815	8.6	16.8	0	16.8	133040000	16496000	36247000	0	80299000	7826000	970360	2132200	0	4723400	6
P61221	P61221	2	2	2	ATP-binding cassette sub-family E member 1	ABCE1		1	2	2	2	0	0	1	2	0	0	1	2	0	0	1	2	6.2	6.2	6.2	67.314	599	599	0	16.853	0	0	4	6.2	170360000	0	0	34971000	135380000	4483100	0	0	920300	3562800	3
P61247	P61247	2	2	2	40S ribosomal protein S3a	RPS3A		1	2	2	2	1	1	2	1	1	1	2	1	1	1	2	1	8.3	8.3	8.3	29.945	264	264	0	15.746	4.5	4.5	8.3	3.8	666910000	91030000	83848000	314250000	177780000	66691000	9103000	8384800	31425000	17778000	7
P61254	P61254	1	1	1	60S ribosomal protein L26	RPL26		1	1	1	1	1	1	1	1	1	1	1	1	1	1	1	1	19.3	19.3	19.3	17.258	145	145	0	13.462	19.3	19.3	19.3	19.3	3715300000	288660000	443350000	1614500000	1368700000	619210000	48110000	73891000	269090000	228120000	8
P61289	P61289	3	3	3	Proteasome activator complex subunit 3	PSME3		1	3	3	3	3	2	3	3	3	2	3	3	3	2	3	3	25.2	25.2	25.2	29.506	254	254	0	55.105	25.2	16.5	25.2	25.2	850180000	87861000	29511000	319560000	413250000	70849000	7321800	2459200	26630000	34438000	17
P61353	P61353	7	7	7	60S ribosomal protein L27	RPL27		1	7	7	7	4	5	5	5	4	5	5	5	4	5	5	5	46.3	46.3	46.3	15.798	136	136	0	98.419	35.3	37.5	43.4	44.1	17767000000	2991500000	2776300000	6817400000	5182400000	1974200000	332380000	308470000	757490000	575820000	38
P61513	P61513	2	2	2	60S ribosomal protein L37a	RPL37A		1	2	2	2	2	2	2	2	2	2	2	2	2	2	2	2	46.7	46.7	46.7	10.275	92	92	0	28.446	46.7	46.7	46.7	46.7	8831600000	1511600000	975090000	2868800000	3476100000	1471900000	251930000	162520000	478130000	579350000	14
P61586	P61586	3	3	2	Transforming protein RhoA	RHOA		1	3	3	2	1	3	3	3	1	3	3	3	1	2	2	2	21.8	21.8	15.5	21.768	193	193	0	39.092	10.9	21.8	21.8	21.8	4905000000	593970000	626610000	1920400000	1764000000	377300000	45690000	48201000	147720000	135690000	16
P61604	P61604	10	10	10	10 kDa heat shock protein, mitochondrial	HSPE1		1	10	10	10	9	9	9	9	9	9	9	9	9	9	9	9	99	99	99	10.932	102	102	0	167.35	99	99	99	99	33116000000	5110900000	4318100000	11859000000	11828000000	5519400000	851820000	719680000	1976500000	1971300000	67
P61758	P61758	3	3	3	Prefoldin subunit 3	VBP1		1	3	3	3	1	2	2	1	1	2	2	1	1	2	2	1	38.6	38.6	38.6	22.658	197	197	0	23.079	18.3	25.9	20.3	12.7	154070000	13448000	36973000	61918000	41730000	12839000	1120700	3081000	5159900	3477500	6
P61769	P61769	5	5	5	Beta-2-microglobulin;Beta-2-microglobulin form pI 5.3	B2M		1	5	5	5	4	5	4	4	4	5	4	4	4	5	4	4	45.4	45.4	45.4	13.714	119	119	0	36.698	45.4	45.4	45.4	45.4	5358000000	689460000	1154600000	1317300000	2196600000	892990000	114910000	192440000	219540000	366100000	26
P61923	P61923	1	1	1	Coatomer subunit zeta-1	COPZ1		1	1	1	1	1	1	1	1	1	1	1	1	1	1	1	1	13	13	13	20.198	177	177	0	39.729	13	13	13	13	348010000	40070000	39710000	130980000	137250000	29001000	3339100	3309100	10915000	11438000	4
P61956;P55854;Q6EEV6	P61956;P55854	5;3;1	5;3;1	5;3;1	Small ubiquitin-related modifier 2;Small ubiquitin-related modifier 3	SUMO2;SUMO3	;	3	5	5	5	3	5	2	2	3	5	2	2	3	5	2	2	63.2	63.2	63.2	10.871	95	95;103;95	0	88.943	55.8	63.2	38.9	28.4	1715000000	300000000	416970000	526300000	471720000	285830000	49999000	69494000	87716000	78620000	15
P61960	P61960	4	4	4	Ubiquitin-fold modifier 1	UFM1		1	4	4	4	3	3	1	3	3	3	1	3	3	3	1	3	63.5	63.5	63.5	9.1175	85	85	0	28.181	44.7	44.7	18.8	44.7	364660000	105400000	58066000	33911000	167280000	72932000	21081000	11613000	6782200	33456000	13
P61970	P61970	3	3	3	Nuclear transport factor 2	NUTF2		1	3	3	3	1	2	3	1	1	2	3	1	1	2	3	1	37	37	37	14.478	127	127	0	23.119	12.6	25.2	37	12.6	175190000	6140800	12081000	95320000	61648000	25027000	877260	1725900	13617000	8806900	7
P61978	P61978	19	19	19	Heterogeneous nuclear ribonucleoprotein K	HNRNPK		1	19	19	19	13	16	13	12	13	16	13	12	13	16	13	12	67.6	67.6	67.6	50.976	463	463	0	323.31	49.2	61.1	52.5	51.6	17157000000	2184800000	2370100000	5816900000	6785300000	612750000	78027000	84646000	207750000	242330000	79
P61981	P61981	5	3	3	14-3-3 protein gamma;14-3-3 protein gamma, N-terminally processed	YWHAG		1	5	3	3	5	4	4	4	3	2	2	2	3	2	2	2	14.6	10.5	10.5	28.302	247	247	0	30.267	14.6	10.1	10.1	10.1	6578100000	951610000	922560000	2297300000	2406600000	598010000	86510000	83869000	208840000	218780000	16
P62081	P62081	10	10	10	40S ribosomal protein S7	RPS7		1	10	10	10	7	7	7	5	7	7	7	5	7	7	7	5	40.2	40.2	40.2	22.127	194	194	0	218.61	37.6	40.2	37.6	37.6	3393400000	559540000	486640000	1220500000	1126700000	339340000	55954000	48664000	122050000	112670000	43
P62191	P62191	4	4	4	26S protease regulatory subunit 4	PSMC1		1	4	4	4	3	0	2	0	3	0	2	0	3	0	2	0	14.8	14.8	14.8	49.184	440	440	0	34.515	12.5	0	6.6	0	113440000	39841000	0	73597000	0	5156300	1810900	0	3345300	0	4
P62195	P62195	4	3	3	26S protease regulatory subunit 8	PSMC5		1	4	3	3	2	3	3	4	2	2	2	3	2	2	2	3	21.4	19	19	45.626	406	406	0	26.573	12.6	15	14.5	21.4	405240000	21896000	58835000	78639000	245870000	21329000	1152400	3096600	4138900	12941000	10
P62241	P62241	3	3	3	40S ribosomal protein S8	RPS8		1	3	3	3	2	2	2	3	2	2	2	3	2	2	2	3	28.4	28.4	28.4	24.205	208	208	0	33.646	20.2	20.2	20.2	28.4	4335900000	970620000	528160000	1536400000	1300800000	433590000	97062000	52816000	153640000	130080000	17
P62244	P62244	2	2	2	40S ribosomal protein S15a	RPS15A		1	2	2	2	1	1	2	2	1	1	2	2	1	1	2	2	22.3	22.3	22.3	14.839	130	130	0.00072674	10.821	16.9	16.9	22.3	22.3	257080000	13821000	14441000	148190000	80629000	28565000	1535700	1604600	16465000	8958800	5
P62249	P62249	5	5	5	40S ribosomal protein S16	RPS16		1	5	5	5	5	4	3	4	5	4	3	4	5	4	3	4	50.7	50.7	50.7	16.445	146	146	0	33.205	50.7	39	30.1	39	7309700000	1146200000	1427300000	2259000000	2477100000	730970000	114620000	142730000	225900000	247710000	21
P62258	P62258	4	4	4	14-3-3 protein epsilon	YWHAE		1	4	4	4	2	1	3	4	2	1	3	4	2	1	3	4	21.2	21.2	21.2	29.174	255	255	0	34.988	12.2	12.2	21.2	21.2	514260000	48603000	17656000	161970000	286030000	64282000	6075400	2206900	20247000	35753000	12
P62263	P62263	11	11	11	40S ribosomal protein S14	RPS14		1	11	11	11	10	8	9	9	10	8	9	9	10	8	9	9	74.8	74.8	74.8	16.273	151	151	0	92.722	74.8	74.8	63.6	74.8	10759000000	1665100000	3622400000	1644200000	3827400000	1195500000	185010000	402490000	182690000	425270000	50
P62266	P62266	4	4	4	40S ribosomal protein S23	RPS23		1	4	4	4	3	3	3	4	3	3	3	4	3	3	3	4	39.9	39.9	39.9	15.807	143	143	0	40.86	39.9	39.9	39.9	39.9	3607100000	515970000	533510000	1123600000	1434100000	450890000	64497000	66689000	140450000	179260000	23
P62269	P62269	3	3	3	40S ribosomal protein S18	RPS18		1	3	3	3	2	3	3	2	2	3	3	2	2	3	3	2	17.1	17.1	17.1	17.718	152	152	0	36.061	17.1	17.1	17.1	17.1	798930000	105700000	157510000	238510000	297200000	114130000	15100000	22502000	34073000	42458000	8
P62273	P62273	1	1	1	40S ribosomal protein S29	RPS29		1	1	1	1	1	1	1	1	1	1	1	1	1	1	1	1	16.1	16.1	16.1	6.6767	56	56	0.0029797	6.5817	16.1	16.1	16.1	16.1	333930000	118040000	96700000	57375000	61815000	166960000	59018000	48350000	28688000	30908000	6
P62277	P62277	4	4	4	40S ribosomal protein S13	RPS13		1	4	4	4	4	3	3	4	4	3	3	4	4	3	3	4	30.5	30.5	30.5	17.222	151	151	0	44.353	30.5	25.2	25.2	30.5	10654000000	1671900000	2249700000	3075800000	3656800000	1183800000	185760000	249970000	341760000	406310000	26
P62280	P62280	8	8	8	40S ribosomal protein S11	RPS11		1	8	8	8	7	8	8	7	7	8	8	7	7	8	8	7	52.5	52.5	52.5	18.431	158	158	0	196.33	46.8	52.5	52.5	52.5	18170000000	2660800000	3202300000	4721000000	7586000000	2595700000	380110000	457470000	674430000	1083700000	54
P62306	P62306	2	2	2	Small nuclear ribonucleoprotein F	SNRPF		1	2	2	2	2	1	2	2	2	1	2	2	2	1	2	2	12.8	12.8	12.8	9.7251	86	86	0	12.904	12.8	12.8	12.8	12.8	755720000	131640000	111360000	211400000	301320000	251910000	43879000	37120000	70468000	100440000	11
P62312	P62312	3	3	3	U6 snRNA-associated Sm-like protein LSm6	LSM6		1	3	3	3	2	2	1	2	2	2	1	2	2	2	1	2	42.5	42.5	42.5	9.1275	80	80	0	22.075	33.8	33.8	13.8	22.5	289870000	52206000	29437000	65120000	143100000	48311000	8701100	4906100	10853000	23850000	7
P62314	P62314	2	2	2	Small nuclear ribonucleoprotein Sm D1	SNRPD1		1	2	2	2	2	2	2	2	2	2	2	2	2	2	2	2	24.4	24.4	24.4	13.281	119	119	0	33.237	24.4	24.4	24.4	24.4	1511800000	211920000	213140000	463150000	623570000	302360000	42384000	42628000	92631000	124710000	11
P62316	P62316	1	1	1	Small nuclear ribonucleoprotein Sm D2	SNRPD2		1	1	1	1	1	1	1	1	1	1	1	1	1	1	1	1	12.7	12.7	12.7	13.527	118	118	0	13.586	12.7	12.7	12.7	12.7	782690000	27253000	145750000	209000000	400680000	130450000	4542200	24292000	34834000	66780000	4
P62318	P62318	5	5	5	Small nuclear ribonucleoprotein Sm D3	SNRPD3		1	5	5	5	4	4	2	5	4	4	2	5	4	4	2	5	63.5	63.5	63.5	13.916	126	126	0	70.986	46.8	46.8	19.8	63.5	786440000	116190000	237350000	241530000	191370000	131070000	19366000	39558000	40254000	31895000	11
P62328;O14604	P62328	4;1	4;1	4;1	Thymosin beta-4;Hematopoietic system regulatory peptide	TMSB4X		2	4	4	4	4	3	3	3	4	3	3	3	4	3	3	3	88.6	88.6	88.6	5.0526	44	44;44	0	172.55	88.6	88.6	88.6	81.8	2646400000	462660000	490110000	1534800000	158810000	1323200000	231330000	245050000	767420000	79406000	8
P62333	P62333	9	8	8	26S protease regulatory subunit 10B	PSMC6		1	9	8	8	2	5	6	6	2	4	5	5	2	4	5	5	23.7	21.1	21.1	44.172	389	389	0	50.187	7.2	17.5	18.8	14.9	912470000	93158000	93480000	346170000	379660000	45623000	4657900	4674000	17308000	18983000	20
P62424	P62424	15	15	15	60S ribosomal protein L7a	RPL7A		1	15	15	15	10	11	11	13	10	11	11	13	10	11	11	13	66.5	66.5	66.5	29.995	266	266	0	169.18	47	39.1	34.6	50.8	9384300000	1331700000	1667900000	2823000000	3561700000	625620000	88780000	111190000	188200000	237440000	69
P62633	P62633	3	3	3	Cellular nucleic acid-binding protein	CNBP		1	3	3	3	2	2	2	3	2	2	2	3	2	2	2	3	20.9	20.9	20.9	19.463	177	177	0	25.351	13.6	13.6	13.6	20.9	2126400000	122550000	321700000	852040000	830160000	303780000	17507000	45957000	121720000	118590000	10
P62701;Q8TD47;P22090	P62701;Q8TD47	14;8;6	14;8;6	14;8;6	40S ribosomal protein S4, X isoform;40S ribosomal protein S4, Y isoform 2	RPS4X;RPS4Y2	;	3	14	14	14	12	13	10	11	12	13	10	11	12	13	10	11	79.1	79.1	79.1	29.597	263	263;263;263	0	147.06	68.4	79.1	65	66.2	16627000000	3017500000	2248900000	4122000000	7239100000	1279000000	232110000	172990000	317080000	556860000	92
P62745	P62745	1	1	1	Rho-related GTP-binding protein RhoB	RHOB		1	1	1	1	1	1	0	0	1	1	0	0	1	1	0	0	10.7	10.7	10.7	22.123	196	196	0.0031566	7.1667	10.7	10.7	0	0	38733000	17693000	21040000	0	0	2979500	1361000	1618400	0	0	2
P62750	P62750	3	3	3	60S ribosomal protein L23a	RPL23A		1	3	3	3	2	2	1	2	2	2	1	2	2	2	1	2	21.8	21.8	21.8	17.695	156	156	0	21.462	12.8	15.4	6.4	15.4	425040000	58887000	93453000	64404000	208300000	60720000	8412400	13350000	9200600	29757000	7
P62753	P62753	4	4	4	40S ribosomal protein S6	RPS6		1	4	4	4	4	4	3	4	4	4	3	4	4	4	3	4	23.7	23.7	23.7	28.68	249	249	0	69.632	23.7	23.7	20.5	23.7	9431400000	1696100000	1605800000	2554000000	3575600000	628760000	113070000	107050000	170270000	238370000	36
P62805	P62805	3	3	3	Histone H4	HIST1H4A		1	3	3	3	2	3	3	3	2	3	3	3	2	3	3	3	32	32	32	11.367	103	103	0	130.1	32	32	32	32	7000700000	602440000	740580000	2026100000	3631600000	1400100000	120490000	148120000	405230000	726310000	16
P62826	P62826	10	10	10	GTP-binding nuclear protein Ran	RAN		1	10	10	10	6	6	8	9	6	6	8	9	6	6	8	9	49.1	49.1	49.1	24.423	216	216	0	74.115	46.3	37.5	35.2	48.1	7324100000	929600000	1218700000	2383300000	2792500000	665830000	84509000	110790000	216660000	253870000	36
P62829	P62829	7	7	7	60S ribosomal protein L23	RPL23		1	7	7	7	4	5	3	4	4	5	3	4	4	5	3	4	47.1	47.1	47.1	14.865	140	140	0	52.292	41.4	35	26.4	41.4	5744400000	1535400000	1137200000	246000000	2825800000	718050000	191930000	142140000	30750000	353220000	28
P62837	P62837	7	3	3	Ubiquitin-conjugating enzyme E2 D2	UBE2D2		1	7	3	3	2	0	3	4	0	0	1	2	0	0	1	2	56.5	23.1	23.1	16.735	147	147	0	20.567	19.7	0	25.2	36.1	77968000	0	0	20937000	57031000	9746000	0	0	2617100	7128900	2
P62841	P62841	4	4	4	40S ribosomal protein S15	RPS15		1	4	4	4	4	4	4	3	4	4	4	3	4	4	4	3	49.7	49.7	49.7	17.04	145	145	0	57.333	49.7	49.7	49.7	34.5	15888000000	3595000000	3713700000	2991900000	5587100000	3177500000	719010000	742750000	598370000	1117400000	48
P62847	P62847	3	3	3	40S ribosomal protein S24	RPS24		1	3	3	3	2	2	2	2	2	2	2	2	2	2	2	2	14.3	14.3	14.3	15.423	133	133	0	19.654	14.3	9	9	9	5001700000	307180000	1116100000	1181300000	2397100000	1000300000	61437000	223220000	236260000	479420000	15
P62851	P62851	8	8	8	40S ribosomal protein S25	RPS25		1	8	8	8	7	7	3	5	7	7	3	5	7	7	3	5	44.8	44.8	44.8	13.742	125	125	0	61.177	44.8	44.8	24	19.2	7383800000	2623600000	1658900000	1219100000	1882200000	922980000	327950000	207370000	152380000	235280000	34
P62854	P62854	5	5	5	40S ribosomal protein S26	RPS26		1	5	5	5	4	2	4	4	4	2	4	4	4	2	4	4	47.8	47.8	47.8	13.015	115	115	0	59.365	47.8	14.8	21.7	21.7	6176700000	870230000	645150000	2614100000	2047200000	882380000	124320000	92164000	373450000	292450000	23
P62857	P62857	1	1	1	40S ribosomal protein S28	RPS28		1	1	1	1	1	1	1	1	1	1	1	1	1	1	1	1	17.4	17.4	17.4	7.8409	69	69	0.0025413	7.2906	17.4	17.4	17.4	17.4	3664200000	679830000	681200000	1185500000	1117700000	1832100000	339910000	340600000	592770000	558840000	4
P62861	P62861	1	1	1	40S ribosomal protein S30	FAU		1	1	1	1	1	1	1	1	1	1	1	1	1	1	1	1	28.8	28.8	28.8	6.6478	59	59	0.003023	6.723	28.8	28.8	28.8	28.8	1392300000	203120000	449230000	150260000	589640000	278450000	40624000	89846000	30053000	117930000	5
P62873	P62873	2	2	2	Guanine nucleotide-binding protein G(I)/G(S)/G(T) subunit beta-1	GNB1		1	2	2	2	1	1	2	2	1	1	2	2	1	1	2	2	6.8	6.8	6.8	37.377	340	340	0	41.84	6.8	6.8	6.8	6.8	862320000	69757000	57204000	378690000	356660000	50724000	4103300	3364900	22276000	20980000	13
P62877	P62877	1	1	1	E3 ubiquitin-protein ligase RBX1;E3 ubiquitin-protein ligase RBX1, N-terminally processed	RBX1		1	1	1	1	1	1	1	1	1	1	1	1	1	1	1	1	12	12	12	12.274	108	108	0.0025559	7.3633	12	12	12	12	239460000	29439000	23715000	47078000	139230000	29933000	3679800	2964400	5884700	17404000	5
P62879	P62879	3	3	2	Guanine nucleotide-binding protein G(I)/G(S)/G(T) subunit beta-2	GNB2		1	3	3	2	2	1	2	1	2	1	2	1	2	1	1	1	10	10	10	37.331	340	340	0	22.38	10	6.8	6.8	6.8	140620000	32005000	15329000	54681000	38610000	7031200	1600200	766450	2734000	1930500	6
P62888	P62888	3	3	3	60S ribosomal protein L30	RPL30		1	3	3	3	2	3	3	3	2	3	3	3	2	3	3	3	35.7	35.7	35.7	12.784	115	115	0	157.17	35.7	35.7	35.7	35.7	8246000000	1224700000	1361200000	2692200000	2968000000	2061500000	306170000	340290000	673060000	741990000	26
P62899	P62899	2	2	2	60S ribosomal protein L31	RPL31		1	2	2	2	2	2	2	2	2	2	2	2	2	2	2	2	25.6	25.6	25.6	14.463	125	125	0	37.748	25.6	25.6	25.6	25.6	7665900000	1579200000	1226400000	2471300000	2388900000	851770000	175470000	136270000	274590000	265440000	38
P62906	P62906	8	8	8	60S ribosomal protein L10a	RPL10A		1	8	8	8	6	7	5	4	6	7	5	4	6	7	5	4	41	41	41	24.831	217	217	0	120.85	36.9	36.9	36.9	27.6	3969100000	724120000	508200000	1431700000	1305100000	360830000	65829000	46200000	130160000	118640000	38
P62910	P62910	5	5	5	60S ribosomal protein L32	RPL32		1	5	5	5	5	5	3	4	5	5	3	4	5	5	3	4	54.8	54.8	54.8	15.86	135	135	0	109.67	54.8	54.8	43.7	54.8	8951400000	1757400000	1432700000	691810000	5069500000	1491900000	292900000	238780000	115300000	844910000	24
P62913	P62913	4	4	4	60S ribosomal protein L11	RPL11		1	4	4	4	3	3	2	4	3	3	2	4	3	3	2	4	59	59	59	20.252	178	178	0	47.356	35.4	35.4	29.2	59	3737900000	878640000	658060000	543090000	1658100000	415320000	97627000	73117000	60343000	184240000	18
P62917	P62917	18	18	18	60S ribosomal protein L8	RPL8		1	18	18	18	13	15	11	13	13	15	11	13	13	15	11	13	61.1	61.1	61.1	28.024	257	257	0	182.92	40.5	57.6	52.9	47.9	24916000000	2695900000	5646800000	8311600000	8262100000	1465700000	158580000	332170000	488920000	486000000	75
P62937;P0DN37;A0A0B4J2A2	P62937	12;1;1	12;1;1	12;1;1	Peptidyl-prolyl cis-trans isomerase A;Peptidyl-prolyl cis-trans isomerase A, N-terminally processed	PPIA		3	12	12	12	11	10	9	11	11	10	9	11	11	10	9	11	91.5	91.5	91.5	18.012	165	165;164;164	0	323.31	91.5	91.5	77	91.5	63436000000	12897000000	10780000000	21234000000	18525000000	10573000000	2149500000	1796600000	3539100000	3087400000	92
P62942	P62942	3	3	3	Peptidyl-prolyl cis-trans isomerase FKBP1A	FKBP1A		1	3	3	3	3	2	1	1	3	2	1	1	3	2	1	1	44.4	44.4	44.4	11.951	108	108	0	27.314	44.4	35.2	13	13	836140000	126940000	108620000	275000000	325580000	139360000	21157000	18103000	45833000	54263000	11
P62979;P0CG48;P0CG47;P62987	P62979;P0CG48;P0CG47;P62987	4;3;3;3	4;3;3;3	4;3;3;3	Ubiquitin-40S ribosomal protein S27a;Ubiquitin;40S ribosomal protein S27a;Polyubiquitin-C;Ubiquitin;Polyubiquitin-B;Ubiquitin;Ubiquitin-60S ribosomal protein L40;Ubiquitin;60S ribosomal protein L40	RPS27A;UBC;UBB;UBA52	;;;	4	4	4	4	3	2	4	3	3	2	4	3	3	2	4	3	40.4	40.4	40.4	17.965	156	156;685;229;128	0	31.914	40.4	28.2	40.4	40.4	1410700000	307340000	236650000	477940000	388800000	176340000	38417000	29581000	59743000	48600000	18
P63104	P63104	6	6	3	14-3-3 protein zeta/delta	YWHAZ		1	6	6	3	5	5	4	6	5	5	4	6	3	3	2	3	17.6	17.6	9.8	27.745	245	245	0	137.4	9.8	9.8	9.8	17.6	18205000000	1937100000	2631000000	5574900000	8062100000	1517100000	161430000	219250000	464570000	671840000	46
P63165	P63165	2	2	2	Small ubiquitin-related modifier 1	SUMO1		1	2	2	2	2	2	2	2	2	2	2	2	2	2	2	2	18.8	18.8	18.8	11.557	101	101	0	19.577	18.8	18.8	18.8	18.8	424610000	71398000	73651000	108360000	171210000	212310000	35699000	36825000	54179000	85603000	12
P63173	P63173	2	2	2	60S ribosomal protein L38	RPL38		1	2	2	2	2	1	2	2	2	1	2	2	2	1	2	2	38.6	38.6	38.6	8.2178	70	70	0	14.932	38.6	11.4	38.6	38.6	1813700000	109380000	237180000	677470000	789650000	906840000	54689000	118590000	338730000	394830000	7
P63208	P63208	2	2	2	S-phase kinase-associated protein 1	SKP1		1	2	2	2	0	1	2	2	0	1	2	2	0	1	2	2	19	19	19	18.658	163	163	0	32.615	0	7.4	19	19	341870000	0	0	125900000	215970000	37986000	0	0	13989000	23997000	5
P63218	P63218	3	3	3	Guanine nucleotide-binding protein G(I)/G(S)/G(O) subunit gamma-5	GNG5		1	3	3	3	3	2	1	1	3	2	1	1	3	2	1	1	57.4	57.4	57.4	7.3184	68	68	0	21.914	57.4	39.7	19.1	17.6	285080000	61971000	58804000	70590000	93716000	47514000	10329000	9800600	11765000	15619000	7
P63220	P63220	10	10	10	40S ribosomal protein S21	RPS21		1	10	10	10	6	6	6	7	6	6	6	7	6	6	6	7	94	94	94	9.1113	83	83	0	107.45	85.5	94	83.1	85.5	5013500000	608930000	984570000	1218600000	2201400000	835590000	101490000	164090000	203100000	366900000	33
P63241;Q6IS14;Q9GZV4	P63241;Q6IS14	8;6;2	8;6;2	8;6;2	Eukaryotic translation initiation factor 5A-1;Eukaryotic translation initiation factor 5A-1-like	EIF5A;EIF5AL1	;	3	8	8	8	7	7	4	3	7	7	4	3	7	7	4	3	75.3	75.3	75.3	16.832	154	154;154;153	0	264.4	70.1	75.3	50	42.9	17148000000	1425300000	3865100000	5977900000	5879600000	2858000000	237550000	644180000	996320000	979930000	38
P63261	P63261	22	6	6	Actin, cytoplasmic 2;Actin, cytoplasmic 2, N-terminally processed	ACTG1		1	22	6	6	18	20	21	20	6	6	6	6	6	6	6	6	65.9	5.6	5.6	41.792	375	375	0	89.679	58.9	58.9	58.9	65.9	1819100000	193150000	230910000	506580000	888510000	101060000	10731000	12828000	28143000	49362000	23
P63279	P63279	8	8	8	SUMO-conjugating enzyme UBC9	UBE2I		1	8	8	8	5	6	3	5	5	6	3	5	5	6	3	5	63.9	63.9	63.9	18.007	158	158	0	54.443	37.3	53.2	26.6	48.1	2433700000	410200000	485770000	640080000	897690000	486750000	82040000	97153000	128020000	179540000	22
P63313	P63313	3	3	3	Thymosin beta-10	TMSB10		1	3	3	3	3	3	2	2	3	3	2	2	3	3	2	2	88.6	88.6	88.6	5.0256	44	44	0	323.31	88.6	88.6	75	75	21476000000	5206400000	2605900000	7088700000	6574700000	10738000000	2603200000	1302900000	3544400000	3287400000	18
P67809	P67809	7	7	7	Nuclease-sensitive element-binding protein 1	YBX1		1	7	7	7	3	5	6	5	3	5	6	5	3	5	6	5	39.8	39.8	39.8	35.924	324	324	0	109.34	21	28.4	36.7	25.3	3168100000	523500000	636110000	731160000	1277300000	264010000	43625000	53009000	60930000	106440000	27
P67870	P67870	4	4	4	Casein kinase II subunit beta	CSNK2B		1	4	4	4	4	3	2	1	4	3	2	1	4	3	2	1	14	14	14	24.942	215	215	0	26.34	14	14	10.2	5.1	420530000	86492000	136630000	153260000	44147000	28035000	5766100	9108800	10217000	2943100	10
P67936	P67936	2	2	2	Tropomyosin alpha-4 chain	TPM4		1	2	2	2	1	2	1	1	1	2	1	1	1	2	1	1	14.1	14.1	14.1	28.521	248	248	0	15.353	8.1	14.1	8.1	8.1	144110000	14488000	23460000	58653000	47510000	11085000	1114500	1804600	4511800	3654600	5
P68133;P68032	P68133;P68032	10;10	1;1	1;1	Actin, alpha skeletal muscle;Actin, alpha cardiac muscle 1	ACTA1;ACTC1	;	2	10	1	1	7	9	10	8	1	1	1	1	1	1	1	1	31.6	7.4	7.4	42.051	377	377;377	0	76.837	29.4	31.6	31.6	29.4	0	0	0	0	0	0	0	0	0	0	0
P68036	P68036	12	12	7	Ubiquitin-conjugating enzyme E2 L3	UBE2L3		1	12	12	7	8	6	7	8	8	6	7	8	4	3	3	5	85.7	85.7	61.7	17.861	154	154	0	102.58	77.3	72.7	63	77.3	1852700000	513480000	207050000	437400000	694770000	231590000	64184000	25881000	54675000	86846000	26
P68104;Q5VTE0	P68104;Q5VTE0	25;21	25;21	20;16	Elongation factor 1-alpha 1;Putative elongation factor 1-alpha-like 3	EEF1A1;EEF1A1P5	;	2	25	25	20	22	23	21	18	22	23	21	18	17	18	17	15	45	45	40.3	50.14	462	462;462	0	255.37	36.4	38.1	44.8	36.1	150010000000	23763000000	25456000000	50050000000	50738000000	6250300000	990140000	1060700000	2085400000	2114100000	166
P68363;Q71U36;Q9BQE3;P0DPH8;P0DPH7;Q6PEY2;Q9NY65;A6NHL2	P68363;Q71U36;Q9BQE3;P0DPH8;P0DPH7	13;12;11;10;10;6;6;3	13;12;11;10;10;6;6;3	5;4;4;3;3;3;0;0	Tubulin alpha-1B chain;Tubulin alpha-1A chain;Tubulin alpha-1C chain	TUBA1B;TUBA1A;TUBA1C	;;;;	8	13	13	5	10	10	12	11	10	10	12	11	4	4	4	4	36.1	36.1	20.6	50.151	451	451;451;449;450;450;450;449;446	0	128.8	25.7	25.7	32.2	28.4	10748000000	1275200000	1198000000	4513300000	3761500000	447840000	53135000	49919000	188050000	156730000	68
P68366	P68366	10	2	2	Tubulin alpha-4A chain	TUBA4A		1	10	2	2	6	7	9	7	0	1	1	0	0	1	1	0	25.2	9.6	9.6	49.924	448	448	0	12.466	9.2	12.9	21.4	11.6	57756000	0	13957000	43799000	0	2310200	0	558290	1752000	0	2
P68371;P04350;Q3ZCM7;A6NNZ2;Q9H4B7;CON__ENSEMBL:ENSBTAP00000025008	P68371;P04350;Q3ZCM7;A6NNZ2	10;8;7;6;3;3	2;2;1;1;1;1	2;2;1;1;1;1	Tubulin beta-4B chain;Tubulin beta-4A chain;Tubulin beta-8 chain;Tubulin beta-8 chain-like protein LOC260334	TUBB4B;TUBB4A;TUBB8	;;;	6	10	2	2	3	3	7	8	0	0	1	1	0	0	1	1	39.3	6.1	6.1	49.83	445	445;444;444;444;451;536	0	13.62	13	6.7	22.2	35.1	106250000	0	0	73289000	32964000	3935300	0	0	2714400	1220900	3
P68402	P68402	5	5	5	Platelet-activating factor acetylhydrolase IB subunit beta	PAFAH1B2		1	5	5	5	4	4	4	2	4	4	4	2	4	4	4	2	28.8	28.8	28.8	25.569	229	229	0	33.739	24.5	24.5	28.8	17.5	513190000	82662000	55562000	239610000	135350000	42766000	6888500	4630200	19968000	11279000	14
P68431;Q16695;Q6NXT2;P0DPK2;P0DPK5	P68431	11;4;2;1;1	1;0;0;0;0	1;0;0;0;0	Histone H3.1	HIST1H3A		5	11	1	1	8	10	6	9	1	1	1	1	1	1	1	1	67.6	19.1	19.1	15.404	136	136;136;135;136;147	0	17.214	57.4	67.6	45.6	65.4	8366200000	2291900000	1901900000	1981200000	2191200000	1045800000	286490000	237740000	247640000	273900000	17
P78316	P78316	1	1	1	Nucleolar protein 14	NOP14		1	1	1	1	1	1	1	1	1	1	1	1	1	1	1	1	0.9	0.9	0.9	97.667	857	857	0.0056593	6.0418	0.9	0.9	0.9	0.9	59329000	9043900	8301700	23107000	18876000	1447100	220580	202480	563590	460390	4
P78318	P78318	2	2	2	Immunoglobulin-binding protein 1	IGBP1		1	2	2	2	1	2	1	1	1	2	1	1	1	2	1	1	9.1	9.1	9.1	39.221	339	339	0	30.384	6.2	9.1	6.2	6.2	141390000	17984000	48339000	30778000	44290000	8836900	1124000	3021200	1923600	2768100	5
P78344	P78344	2	2	2	Eukaryotic translation initiation factor 4 gamma 2	EIF4G2		1	2	2	2	1	1	0	2	1	1	0	2	1	1	0	2	2.4	2.4	2.4	102.36	907	907	0	11.6	1.4	1.4	0	2.4	202270000	35161000	35263000	0	131850000	4213900	732510	734640	0	2746800	4
P78347;Q6EKJ0;Q86UP8	P78347	15;2;2	15;2;2	15;2;2	General transcription factor II-I	GTF2I		3	15	15	15	7	9	8	7	7	9	8	7	7	9	8	7	19.5	19.5	19.5	112.42	998	998;949;949	0	112.54	7.5	12.8	12.4	9.1	999850000	156890000	186280000	334850000	321820000	17541000	2752500	3268100	5874600	5646000	30
P78371	P78371	9	9	9	T-complex protein 1 subunit beta	CCT2		1	9	9	9	7	3	8	8	7	3	8	8	7	3	8	8	26.5	26.5	26.5	57.488	535	535	0	75.838	20.6	9.3	25.6	25.6	1949000000	215950000	143710000	673670000	915670000	84739000	9389300	6248300	29290000	39812000	34
P78406	P78406	3	3	3	mRNA export factor	RAE1		1	3	3	3	2	3	2	3	2	3	2	3	2	3	2	3	19.8	19.8	19.8	40.968	368	368	0	20.15	12.2	19.8	12.2	19.8	458460000	49361000	97843000	110940000	200320000	20839000	2243700	4447400	5042500	9105300	10
P78417	P78417	2	2	2	Glutathione S-transferase omega-1	GSTO1		1	2	2	2	2	2	2	1	2	2	2	1	2	2	2	1	12.4	12.4	12.4	27.566	241	241	0	13.387	12.4	12.4	12.4	6.2	164960000	27962000	30185000	64113000	42702000	12689000	2150900	2322000	4931800	3284800	7
P78527	P78527	7	7	7	DNA-dependent protein kinase catalytic subunit	PRKDC		1	7	7	7	7	5	3	4	7	5	3	4	7	5	3	4	2.8	2.8	2.8	469.08	4128	4128	0	56.14	2.8	1.9	0.8	1.7	1510400000	286040000	241650000	483160000	499510000	7477000	1416100	1196300	2391900	2472800	21
P80303	P80303	2	2	2	Nucleobindin-2;Nesfatin-1	NUCB2		1	2	2	2	2	1	1	2	2	1	1	2	2	1	1	2	10.7	10.7	10.7	50.222	420	420	0	26.371	10.7	3.6	3.6	10.7	231280000	54805000	20460000	40060000	115960000	15419000	3653700	1364000	2670600	7730400	6
P80723	P80723	8	8	8	Brain acid soluble protein 1	BASP1		1	8	8	8	2	3	3	5	2	3	3	5	2	3	3	5	29.5	29.5	29.5	22.693	227	227	0	90.868	5.3	11	20.3	18.5	1461900000	10239000	92005000	269370000	1090300000	182740000	1279900	11501000	33671000	136290000	12
P82650	P82650	1	1	1	28S ribosomal protein S22, mitochondrial	MRPS22		1	1	1	1	1	1	1	0	1	1	1	0	1	1	1	0	6.9	6.9	6.9	41.28	360	360	0.0027211	8.6004	6.9	6.9	6.9	0	52966000	10264000	16894000	25808000	0	2942600	570220	938570	1433800	0	4
P82675	P82675	1	1	1	28S ribosomal protein S5, mitochondrial	MRPS5		1	1	1	1	0	0	0	1	0	0	0	1	0	0	0	1	6.5	6.5	6.5	48.006	430	430	0.0031606	7.1772	0	0	0	6.5	57146000	0	0	0	57146000	3174800	0	0	0	3174800	1
P82909	P82909	3	3	3	28S ribosomal protein S36, mitochondrial	MRPS36		1	3	3	3	2	1	0	1	2	1	0	1	2	1	0	1	40.8	40.8	40.8	11.466	103	103	0	23.812	12.6	28.2	0	10.7	157910000	58536000	20320000	0	79055000	26318000	9756000	3386600	0	13176000	5
P82930	P82930	3	3	3	28S ribosomal protein S34, mitochondrial	MRPS34		1	3	3	3	2	3	1	2	2	3	1	2	2	3	1	2	21.6	21.6	21.6	25.65	218	218	0	26.719	12.4	21.6	7.3	16.5	326450000	56882000	112320000	60217000	97032000	25112000	4375600	8640100	4632100	7464000	9
P82932	P82932	4	4	4	28S ribosomal protein S6, mitochondrial	MRPS6		1	4	4	4	2	3	2	4	2	3	2	4	2	3	2	4	58.4	58.4	58.4	14.226	125	125	0	36.749	28	48	20	58.4	573120000	67819000	78325000	126990000	299990000	95520000	11303000	13054000	21165000	49998000	16
P82933	P82933	2	2	2	28S ribosomal protein S9, mitochondrial	MRPS9		1	2	2	2	2	2	2	2	2	2	2	2	2	2	2	2	9.3	9.3	9.3	45.834	396	396	0	24.65	9.3	9.3	9.3	9.3	292200000	42339000	102790000	42354000	104720000	15379000	2228400	5409900	2229100	5511800	8
P82970	P82970	3	3	3	High mobility group nucleosome-binding domain-containing protein 5	HMGN5		1	3	3	3	3	1	1	2	3	1	1	2	3	1	1	2	20.9	20.9	20.9	31.524	282	282	0	27.989	20.9	9.2	9.6	9.6	358790000	96369000	18363000	48662000	195400000	44849000	12046000	2295400	6082700	24425000	7
P82979	P82979	7	7	7	SAP domain-containing ribonucleoprotein	SARNP		1	7	7	7	6	6	5	4	6	6	5	4	6	6	5	4	59.5	59.5	59.5	23.671	210	210	0	116.93	49.5	49.5	49.5	39.5	3768200000	814630000	805820000	890040000	1257700000	314020000	67886000	67151000	74170000	104810000	31
P83731	P83731	7	7	7	60S ribosomal protein L24	RPL24		1	7	7	7	3	4	4	5	3	4	4	5	3	4	4	5	43.9	43.9	43.9	17.779	157	157	0	74.926	28.7	43.9	29.9	43.9	21250000000	2411300000	3909500000	5339100000	9590500000	3541700000	401890000	651580000	889850000	1598400000	28
P84090	P84090	3	3	3	Enhancer of rudimentary homolog	ERH		1	3	3	3	2	2	1	2	2	2	1	2	2	2	1	2	45.2	45.2	45.2	12.259	104	104	0	56.25	42.3	42.3	12.5	45.2	3338800000	442010000	405510000	1059000000	1432200000	556460000	73668000	67585000	176500000	238710000	11
P84095	P84095	2	2	2	Rho-related GTP-binding protein RhoG	RHOG		1	2	2	2	1	1	1	2	1	1	1	2	1	1	1	2	14.1	14.1	14.1	21.308	191	191	0	14.783	7.3	7.3	7.3	14.1	325820000	42954000	26202000	80965000	175700000	25063000	3304100	2015500	6228100	13515000	7
P84098	P84098	1	1	1	60S ribosomal protein L19	RPL19		1	1	1	1	1	1	1	1	1	1	1	1	1	1	1	1	5.1	5.1	5.1	23.466	196	196	0.0026264	7.7795	5.1	5.1	5.1	5.1	906910000	142670000	113950000	269170000	381110000	90691000	14267000	11395000	26917000	38111000	9
P84103	P84103	4	3	3	Serine/arginine-rich splicing factor 3	SRSF3		1	4	3	3	2	3	3	4	1	2	2	3	1	2	2	3	34.1	28	28	19.329	164	164	0	30.743	29.9	34.1	34.1	34.1	188010000	0	76836000	33773000	77401000	26859000	0	10977000	4824700	11057000	5
P84243	P84243	10	4	4	Histone H3.3	H3F3A		1	10	4	4	8	8	6	8	4	3	2	2	4	3	2	2	55.9	16.2	16.2	15.328	136	136	0	101.44	45.6	55.9	44.9	55.1	57838000	44598000	13240000	0	0	7229800	5574800	1655000	0	0	2
P85037	P85037	3	3	3	Forkhead box protein K1	FOXK1		1	3	3	3	3	0	1	1	3	0	1	1	3	0	1	1	5.6	5.6	5.6	75.456	733	733	0	21.475	5.6	0	1.9	1.9	112680000	47799000	0	30520000	34365000	3635000	1541900	0	984520	1108600	5
P98082	P98082	4	4	4	Disabled homolog 2	DAB2		1	4	4	4	3	2	3	4	3	2	3	4	3	2	3	4	5.8	5.8	5.8	82.447	770	770	0	31.64	5.8	4.4	5.8	5.8	337800000	51022000	21229000	108500000	157050000	8889400	1342700	558650	2855100	4132900	12
P98175	P98175	2	2	2	RNA-binding protein 10	RBM10		1	2	2	2	2	1	2	0	2	1	2	0	2	1	2	0	2.7	2.7	2.7	103.53	930	930	0	14.316	2.7	1.3	2.7	0	112310000	39500000	15115000	57692000	0	2005500	705360	269910	1030200	0	5
P98179	P98179	4	4	4	RNA-binding protein 3	RBM3		1	4	4	4	4	3	3	3	4	3	3	3	4	3	3	3	37.6	37.6	37.6	17.17	157	157	0	91.045	37.6	37.6	37.6	37.6	1368800000	220010000	105160000	587980000	455600000	228130000	36668000	17527000	97997000	75934000	14
P99999	P99999	2	2	2	Cytochrome c	CYCS		1	2	2	2	2	2	2	2	2	2	2	2	2	2	2	2	26.7	26.7	26.7	11.749	105	105	0	28.232	26.7	26.7	26.7	26.7	3302500000	539010000	466330000	790630000	1506500000	1100800000	179670000	155440000	263540000	502180000	21
Q00059	Q00059	2	2	2	Transcription factor A, mitochondrial	TFAM		1	2	2	2	2	2	2	2	2	2	2	2	2	2	2	2	20.3	20.3	20.3	29.096	246	246	0	17.294	20.3	20.3	20.3	20.3	409090000	52357000	49183000	172100000	135450000	34091000	4363100	4098600	14342000	11287000	9
Q00169	Q00169	1	1	1	Phosphatidylinositol transfer protein alpha isoform	PITPNA		1	1	1	1	1	1	1	1	1	1	1	1	1	1	1	1	4.1	4.1	4.1	31.806	270	270	0.0034682	6.2204	4.1	4.1	4.1	4.1	97414000	11481000	9639800	38214000	38079000	8855800	1043700	876350	3474000	3461700	4
Q00341	Q00341	25	25	25	Vigilin	HDLBP		1	25	25	25	15	17	16	15	15	17	16	15	15	17	16	15	29	29	29	141.45	1268	1268	0	230.08	21.8	20	21.1	21.3	5471900000	897370000	834080000	1610500000	2129900000	77069000	12639000	11748000	22683000	29998000	80
Q00577	Q00577	2	1	1	Transcriptional activator protein Pur-alpha	PURA		1	2	1	1	1	2	1	2	1	1	1	1	1	1	1	1	7.8	4.7	4.7	34.91	322	322	0.0026212	7.76	4.7	7.8	4.7	7.8	167000000	25576000	17005000	64294000	60125000	11133000	1705100	1133600	4286300	4008300	4
Q00613	Q00613	1	1	1	Heat shock factor protein 1	HSF1		1	1	1	1	0	1	1	1	0	1	1	1	0	1	1	1	2.5	2.5	2.5	57.26	529	529	0.0027064	8.4247	0	2.5	2.5	2.5	21472000	0	0	0	21472000	795250	0	0	0	795250	3
Q00688	Q00688	2	2	2	Peptidyl-prolyl cis-trans isomerase FKBP3	FKBP3		1	2	2	2	1	2	1	1	1	2	1	1	1	2	1	1	19.2	19.2	19.2	25.177	224	224	0	27.011	12.1	19.2	12.1	12.1	971460000	73368000	163080000	278900000	456100000	88314000	6669800	14826000	25354000	41464000	12
Q00796	Q00796	3	3	3	Sorbitol dehydrogenase	SORD		1	3	3	3	2	2	2	1	2	2	2	1	2	2	2	1	13.2	13.2	13.2	38.324	357	357	0	19.791	8.7	8.7	8.7	4.5	290150000	76677000	48424000	146340000	18711000	15271000	4035600	2548600	7702200	984770	9
Q00839	Q00839	14	14	14	Heterogeneous nuclear ribonucleoprotein U	HNRNPU		1	14	14	14	13	13	12	12	13	13	12	12	13	13	12	12	23	23	23	90.583	825	825	0	233.74	23	20.2	20.2	20	21801000000	2726800000	3368500000	7406100000	8299500000	589210000	73697000	91039000	200170000	224310000	88
Q01082	Q01082	5	5	5	Spectrin beta chain, non-erythrocytic 1	SPTBN1		1	5	5	5	2	2	3	4	2	2	3	4	2	2	3	4	4.4	4.4	4.4	274.61	2364	2364	0	41.619	1.9	1.9	2.4	3.7	376280000	38672000	61541000	113840000	162230000	3689000	379140	603340	1116100	1590500	10
Q01105;P0DME0	Q01105	11;4	11;4	11;4	Protein SET	SET		2	11	11	11	7	6	8	10	7	6	8	10	7	6	8	10	56.9	56.9	56.9	33.488	290	290;302	0	132.62	29	29	35.9	56.9	5368500000	823200000	864670000	1511800000	2168800000	412960000	63323000	66513000	116290000	166830000	42
Q01130	Q01130	7	7	7	Serine/arginine-rich splicing factor 2	SRSF2		1	7	7	7	5	3	4	4	5	3	4	4	5	3	4	4	31.7	31.7	31.7	25.476	221	221	0	97.579	31.7	27.1	27.1	27.1	4086500000	740930000	627330000	1325100000	1393100000	454060000	82325000	69703000	147240000	154790000	27
Q01167	Q01167	1	1	1	Forkhead box protein K2	FOXK2		1	1	1	1	0	1	0	1	0	1	0	1	0	1	0	1	2.3	2.3	2.3	69.061	660	660	0.0030656	6.8061	0	2.3	0	2.3	0	0	0	0	0	0	0	0	0	0	0
Q01469	Q01469	3	3	3	Fatty acid-binding protein, epidermal	FABP5		1	3	3	3	3	2	2	1	3	2	2	1	3	2	2	1	28.1	28.1	28.1	15.164	135	135	0	76.576	28.1	28.1	28.1	26.7	738220000	120240000	186030000	249400000	182550000	369110000	60122000	93013000	124700000	91274000	11
Q01518;P40123	Q01518	14;1	14;1	14;1	Adenylyl cyclase-associated protein 1	CAP1		2	14	14	14	8	10	9	12	8	10	9	12	8	10	9	12	33.9	33.9	33.9	51.901	475	475;477	0	206.99	29.1	31.4	29.9	33.9	8062900000	890660000	812480000	2837300000	3522500000	383950000	42413000	38689000	135110000	167740000	54
Q01581	Q01581	1	1	1	Hydroxymethylglutaryl-CoA synthase, cytoplasmic	HMGCS1		1	1	1	1	1	1	1	1	1	1	1	1	1	1	1	1	1.9	1.9	1.9	57.293	520	520	0.0034443	6.1551	1.9	1.9	1.9	1.9	167930000	17831000	24736000	65017000	60346000	7633200	810480	1124400	2955300	2743000	4
Q01650;Q8MH63;Q9GIP4	Q01650;Q8MH63;Q9GIP4	1;1;1	1;1;1	1;1;1	Large neutral amino acids transporter small subunit 1;Putative L-type amino acid transporter 1-like protein MLAS;Putative L-type amino acid transporter 1-like protein IMAA	SLC7A5;SLC7A5P1;SLC7A5P2	;;	3	1	1	1	1	1	1	1	1	1	1	1	1	1	1	1	2.2	2.2	2.2	55.01	507	507;180;190	0.0031526	7.1422	2.2	2.2	2.2	2.2	2462000000	200650000	838580000	335400000	1087300000	98480000	8026200	33543000	13416000	43494000	8
Q01658	Q01658	2	2	2	Protein Dr1	DR1		1	2	2	2	2	2	1	1	2	2	1	1	2	2	1	1	14.2	14.2	14.2	19.443	176	176	0	16.043	14.2	14.2	8.5	8.5	218410000	50656000	42580000	58422000	66753000	24268000	5628400	4731100	6491300	7417000	7
Q01780	Q01780	1	1	1	Exosome component 10	EXOSC10		1	1	1	1	1	1	0	1	1	1	0	1	1	1	0	1	1.7	1.7	1.7	100.83	885	885	0.00269	8.275	1.7	1.7	0	1.7	156370000	32762000	41218000	0	82389000	4115000	862160	1084700	0	2168100	3
Q01813	Q01813	4	3	3	ATP-dependent 6-phosphofructokinase, platelet type	PFKP		1	4	3	3	2	1	4	3	1	0	3	2	1	0	3	2	6.9	5.6	5.6	85.595	784	784	0	24.684	3.2	1.3	6.9	5.1	326550000	15667000	0	123800000	187080000	8373000	401710	0	3174300	4797000	7
Q01844	Q01844	14	14	14	RNA-binding protein EWS	EWSR1		1	14	14	14	12	11	9	8	12	11	9	8	12	11	9	8	27.7	27.7	27.7	68.477	656	656	0	156.36	26.2	21.2	16.3	15.4	4763200000	767420000	833100000	1205000000	1957700000	144340000	23255000	25245000	36516000	59324000	54
Q01970	Q01970	1	1	1	1-phosphatidylinositol 4,5-bisphosphate phosphodiesterase beta-3	PLCB3		1	1	1	1	1	1	0	0	1	1	0	0	1	1	0	0	0.9	0.9	0.9	138.8	1234	1234	0.002672	8.131	0.9	0.9	0	0	27222000	4604600	22617000	0	0	388880	65780	323100	0	0	2
Q01995	Q01995	5	5	5	Transgelin	TAGLN		1	5	5	5	2	4	2	5	2	4	2	5	2	4	2	5	28.9	28.9	28.9	22.611	201	201	0	33.904	10.9	17.4	11.9	28.9	719260000	54746000	145890000	184210000	334410000	89908000	6843300	18236000	23026000	41802000	15
Q02218	Q02218	1	1	1	2-oxoglutarate dehydrogenase, mitochondrial	OGDH		1	1	1	1	0	1	1	0	0	1	1	0	0	1	1	0	2.8	2.8	2.8	115.93	1023	1023	0.0027643	9.144	0	2.8	2.8	0	0	0	0	0	0	0	0	0	0	0	0
Q02539	Q02539	2	2	2	Histone H1.1	HIST1H1A		1	2	2	2	2	1	1	0	2	1	1	0	2	1	1	0	12.6	12.6	12.6	21.842	215	215	0	22.438	12.6	10.2	10.2	0	264230000	95624000	59344000	109260000	0	37746000	13661000	8477800	15608000	0	4
Q02543	Q02543	2	2	2	60S ribosomal protein L18a	RPL18A		1	2	2	2	2	2	2	2	2	2	2	2	2	2	2	2	17.6	17.6	17.6	20.762	176	176	0	20.146	17.6	17.6	17.6	17.6	3087200000	620100000	638290000	587200000	1241600000	441030000	88585000	91184000	83886000	177370000	23
Q02750	Q02750	3	3	2	Dual specificity mitogen-activated protein kinase kinase 1	MAP2K1		1	3	3	2	2	1	2	1	2	1	2	1	2	1	1	1	10.7	10.7	5.9	43.439	393	393	0	18.529	5.9	1.8	8.9	4.1	150670000	28665000	13134000	54495000	54372000	7533300	1433200	656710	2724700	2718600	6
Q02790	Q02790	6	6	6	Peptidyl-prolyl cis-trans isomerase FKBP4;Peptidyl-prolyl cis-trans isomerase FKBP4, N-terminally processed	FKBP4		1	6	6	6	6	4	5	6	6	4	5	6	6	4	5	6	16.1	16.1	16.1	51.804	459	459	0	52.204	16.1	13.1	16.1	16.1	1904800000	302090000	322280000	488210000	792230000	105820000	16783000	17904000	27123000	44013000	27
Q02818	Q02818	3	3	3	Nucleobindin-1	NUCB1		1	3	3	3	3	3	3	2	3	3	3	2	3	3	3	2	9.5	9.5	9.5	53.879	461	461	0	25.272	9.5	9.5	9.5	7.8	560930000	160140000	146780000	173230000	80774000	31163000	8896500	8154600	9624100	4487400	12
Q02878	Q02878	10	10	10	60S ribosomal protein L6	RPL6		1	10	10	10	8	7	6	7	8	7	6	7	8	7	6	7	35.1	35.1	35.1	32.728	288	288	0	99.903	23.6	26.4	22.2	32.6	10310000000	816650000	1123400000	3876400000	4493600000	542640000	42981000	59128000	204020000	236510000	25
Q02952	Q02952	7	7	7	A-kinase anchor protein 12	AKAP12		1	7	7	7	4	5	4	5	4	5	4	5	4	5	4	5	7.6	7.6	7.6	191.48	1782	1782	0	95.394	4.7	5.3	4.9	5.7	732380000	90014000	124450000	149720000	368190000	7709300	947510	1310000	1576000	3875700	17
Q02978	Q02978	1	1	1	Mitochondrial 2-oxoglutarate/malate carrier protein	SLC25A11		1	1	1	1	1	1	1	0	1	1	1	0	1	1	1	0	3.5	3.5	3.5	34.061	314	314	0.0051282	6.0783	3.5	3.5	3.5	0	84307000	14980000	41106000	28221000	0	5620400	998650	2740400	1881400	0	4
Q03135	Q03135	1	1	1	Caveolin-1	CAV1		1	1	1	1	1	1	1	1	1	1	1	1	1	1	1	1	14.6	14.6	14.6	20.471	178	178	0.002849	10.563	14.6	14.6	14.6	14.6	267150000	37500000	25739000	96143000	107770000	24286000	3409100	2339900	8740300	9797100	5
Q03164;Q9UMN6	Q03164;Q9UMN6	1;1	1;1	1;1	Histone-lysine N-methyltransferase 2A;MLL cleavage product N320;MLL cleavage product C180;Histone-lysine N-methyltransferase 2B	KMT2A;KMT2B	;	2	1	1	1	0	1	0	0	0	1	0	0	0	1	0	0	0.2	0.2	0.2	431.76	3969	3969;2715	0.0066667	5.898	0	0.2	0	0	0	0	0	0	0	0	0	0	0	0	1
Q03701	Q03701	1	1	1	CCAAT/enhancer-binding protein zeta	CEBPZ		1	1	1	1	0	0	0	1	0	0	0	1	0	0	0	1	1	1	1	120.97	1054	1054	0.0025429	7.2965	0	0	0	1	45672000	0	0	0	45672000	774100	0	0	0	774100	1
Q04206	Q04206	1	1	1	Transcription factor p65	RELA		1	1	1	1	1	0	0	0	1	0	0	0	1	0	0	0	2.5	2.5	2.5	60.218	551	551	0.0077178	5.8536	2.5	0	0	0	9282100	9282100	0	0	0	371290	371290	0	0	0	0
Q04323	Q04323	6	6	6	UBX domain-containing protein 1	UBXN1		1	6	6	6	6	6	4	4	6	6	4	4	6	6	4	4	33.3	33.3	33.3	33.325	297	297	0	87.564	33.3	33.3	22.6	22.9	1494900000	303250000	289330000	439170000	463120000	87934000	17838000	17019000	25834000	27242000	25
Q04637	Q04637	19	19	19	Eukaryotic translation initiation factor 4 gamma 1	EIF4G1		1	19	19	19	12	15	17	13	12	15	17	13	12	15	17	13	15.5	15.5	15.5	175.49	1599	1599	0	166.5	12	13.6	13.9	13	4123900000	526870000	640550000	1482400000	1474000000	55728000	7119800	8656100	20033000	19920000	59
Q04760	Q04760	12	12	12	Lactoylglutathione lyase	GLO1		1	12	12	12	7	9	7	11	7	9	7	11	7	9	7	11	52.7	52.7	52.7	20.777	184	184	0	89.989	41.3	40.8	36.4	46.2	3057500000	376890000	463380000	791660000	1425600000	254790000	31407000	38615000	65972000	118800000	40
Q04837	Q04837	3	3	3	Single-stranded DNA-binding protein, mitochondrial	SSBP1		1	3	3	3	1	3	1	3	1	3	1	3	1	3	1	3	41.2	41.2	41.2	17.259	148	148	0	35.36	6.8	41.2	21.6	41.2	3052900000	283300000	1051100000	88964000	1629600000	1017600000	94433000	350350000	29655000	543190000	14
Q05519	Q05519	7	7	7	Serine/arginine-rich splicing factor 11	SRSF11		1	7	7	7	5	4	5	4	5	4	5	4	5	4	5	4	16.3	16.3	16.3	53.542	484	484	0	60.186	13.8	11.2	9.3	6.8	572560000	111460000	90520000	151940000	218640000	44043000	8573600	6963100	11688000	16818000	16
Q05639	Q05639	9	4	4	Elongation factor 1-alpha 2	EEF1A2		1	9	4	4	8	8	8	6	3	3	4	3	3	3	4	3	19.7	8.6	8.6	50.47	463	463	0	36.097	19.7	19.7	17.9	16.2	1053800000	192960000	177180000	373160000	310540000	42154000	7718300	7087300	14926000	12421000	18
Q05682	Q05682	9	9	9	Caldesmon	CALD1		1	9	9	9	5	6	4	7	5	6	4	7	5	6	4	7	19.8	19.8	19.8	93.23	793	793	0	124.98	11.2	14	11.2	17	3358300000	623050000	706460000	519910000	1508900000	93287000	17307000	19624000	14442000	41914000	29
Q06124	Q06124	4	4	4	Tyrosine-protein phosphatase non-receptor type 11	PTPN11		1	4	4	4	2	3	2	2	2	3	2	2	2	3	2	2	7.7	7.7	7.7	68.436	597	597	0	28.28	3.9	6.5	3.7	5.2	198070000	19965000	30776000	39897000	107440000	7922900	798580	1231000	1595900	4297400	8
Q06203	Q06203	1	1	1	Amidophosphoribosyltransferase	PPAT		1	1	1	1	0	0	1	0	0	0	1	0	0	0	1	0	3.5	3.5	3.5	57.398	517	517	0.0082147	5.8243	0	0	3.5	0	31104000	0	0	31104000	0	1296000	0	0	1296000	0	1
Q06210	Q06210	1	1	1	Glutamine--fructose-6-phosphate aminotransferase [isomerizing] 1	GFPT1		1	1	1	1	1	0	1	1	1	0	1	1	1	0	1	1	1.3	1.3	1.3	78.806	699	699	0.0029638	6.4612	1.3	0	1.3	1.3	71949000	4517600	0	31255000	36177000	2569600	161340	0	1116200	1292000	3
Q06323	Q06323	4	4	4	Proteasome activator complex subunit 1	PSME1		1	4	4	4	3	4	4	4	3	4	4	4	3	4	4	4	20.1	20.1	20.1	28.723	249	249	0	57.475	16.9	20.1	20.1	20.1	937070000	130010000	152090000	325280000	329680000	93707000	13001000	15209000	32528000	32968000	16
Q06547	Q06547	1	1	1	GA-binding protein subunit beta-1	GABPB1		1	1	1	1	0	0	1	1	0	0	1	1	0	0	1	1	3.8	3.8	3.8	42.482	395	395	0.0027624	9.0933	0	0	3.8	3.8	43606000	0	0	19912000	23694000	1615000	0	0	737480	877540	2
Q06587	Q06587	1	1	1	E3 ubiquitin-protein ligase RING1	RING1		1	1	1	1	0	1	1	0	0	1	1	0	0	1	1	0	5.2	5.2	5.2	42.429	406	406	0.0026631	8.0697	0	5.2	5.2	0	53478000	0	25628000	27850000	0	2546600	0	1220400	1326200	0	2
Q06830	Q06830	19	19	17	Peroxiredoxin-1	PRDX1		1	19	19	17	17	15	14	15	17	15	14	15	15	13	13	14	93.5	93.5	89.4	22.11	199	199	0	309.26	93.5	88.9	87.4	82.4	108660000000	13227000000	15264000000	37119000000	43049000000	9878100000	1202500000	1387600000	3374400000	3913500000	108
Q07020	Q07020	4	4	4	60S ribosomal protein L18	RPL18		1	4	4	4	3	2	2	2	3	2	2	2	3	2	2	2	41.5	41.5	41.5	21.634	188	188	0	29.375	32.4	22.3	21.8	23.9	1147200000	176110000	339910000	295010000	336130000	95597000	14676000	28326000	24584000	28011000	10
Q07021	Q07021	3	3	3	Complement component 1 Q subcomponent-binding protein, mitochondrial	C1QBP		1	3	3	3	3	2	3	3	3	2	3	3	3	2	3	3	17	17	17	31.362	282	282	0	64.08	17	9.2	17	17	4496000000	555980000	919400000	515260000	2505400000	264470000	32705000	54082000	30310000	147380000	18
Q07065	Q07065	3	3	3	Cytoskeleton-associated protein 4	CKAP4		1	3	3	3	1	2	2	3	1	2	2	3	1	2	2	3	10.8	10.8	10.8	66.022	602	602	0	30.058	4.7	7	8.5	10.8	325920000	21658000	34654000	99282000	170320000	13580000	902430	1443900	4136800	7096700	8
Q07157	Q07157	9	9	9	Tight junction protein ZO-1	TJP1		1	9	9	9	4	4	3	7	4	4	3	7	4	4	3	7	9.1	9.1	9.1	195.46	1748	1748	0	68.711	3.5	3.1	2.2	7.2	612890000	72053000	91911000	119340000	329590000	7210400	847680	1081300	1403900	3877500	18
Q07666	Q07666	11	11	10	KH domain-containing, RNA-binding, signal transduction-associated protein 1	KHDRBS1		1	11	11	10	8	11	9	9	8	11	9	9	7	10	8	8	21.7	21.7	21.7	48.227	443	443	0	82.67	17.8	21.7	21.7	19.4	4502700000	543700000	899240000	1903600000	1156100000	281420000	33981000	56203000	118980000	72257000	44
Q07866;Q6P597	Q07866	9;1	9;1	5;0	Kinesin light chain 1	KLC1		2	9	9	5	6	6	5	8	6	6	5	8	4	4	4	5	23.7	23.7	16.4	65.309	573	573;504	0	64.218	16.2	16.2	12.6	22	1371700000	166020000	227430000	349920000	628310000	45723000	5533800	7581100	11664000	20944000	32
Q07955	Q07955	7	7	6	Serine/arginine-rich splicing factor 1	SRSF1		1	7	7	6	6	6	6	5	6	6	6	5	6	6	6	4	41.1	41.1	35.5	27.744	248	248	0	79.956	35.5	35.5	35.5	28.6	2481700000	201990000	297060000	856130000	1126500000	165450000	13466000	19804000	57075000	75099000	28
Q07960;P85298	Q07960	3;1	3;1	3;1	Rho GTPase-activating protein 1	ARHGAP1		2	3	3	3	1	0	2	3	1	0	2	3	1	0	2	3	12.5	12.5	12.5	50.435	439	439;464	0	22.589	5.7	0	8.4	12.5	90930000	11124000	0	22732000	57074000	3788700	463510	0	947170	2378100	7
Q08170	Q08170	1	1	1	Serine/arginine-rich splicing factor 4	SRSF4		1	1	1	1	1	1	1	1	1	1	1	1	1	1	1	1	2.4	2.4	2.4	56.678	494	494	0.0031486	7.1381	2.4	2.4	2.4	2.4	142540000	24199000	27421000	48917000	42003000	8908700	1512400	1713800	3057300	2625200	4
Q08209	Q08209	2	2	2	Serine/threonine-protein phosphatase 2B catalytic subunit alpha isoform	PPP3CA		1	2	2	2	1	1	1	2	1	1	1	2	1	1	1	2	6	6	6	58.687	521	521	0	17.628	2.1	2.1	2.1	6	645360000	54180000	138760000	208310000	244110000	25815000	2167200	5550600	8332400	9764400	5
Q08211	Q08211	1	1	1	ATP-dependent RNA helicase A	DHX9		1	1	1	1	1	1	1	1	1	1	1	1	1	1	1	1	1.4	1.4	1.4	140.96	1270	1270	0.0027682	9.249	1.4	1.4	1.4	1.4	334870000	32829000	37529000	100980000	163530000	4716500	462380	528580	1422300	2303300	5
Q08257	Q08257	3	3	3	Quinone oxidoreductase	CRYZ		1	3	3	3	3	3	2	2	3	3	2	2	3	3	2	2	12.8	12.8	12.8	35.206	329	329	0	24.936	12.8	12.8	9.7	9.7	740890000	142210000	91431000	232530000	274730000	41161000	7900500	5079500	12918000	15263000	18
Q08379	Q08379	1	1	1	Golgin subfamily A member 2	GOLGA2		1	1	1	1	1	0	1	1	1	0	1	1	1	0	1	1	2.2	2.2	2.2	113.08	1002	1002	0	13.63	2.2	0	2.2	2.2	90459000	23438000	0	28121000	38900000	2261500	585940	0	703040	972510	3
Q08752	Q08752	1	1	1	Peptidyl-prolyl cis-trans isomerase D	PPID		1	1	1	1	0	0	1	0	0	0	1	0	0	0	1	0	6.2	6.2	6.2	40.763	370	370	0.0030902	6.907	0	0	6.2	0	26742000	0	0	26742000	0	1782800	0	0	1782800	0	1
Q08945	Q08945	1	1	1	FACT complex subunit SSRP1	SSRP1		1	1	1	1	1	1	1	1	1	1	1	1	1	1	1	1	2.4	2.4	2.4	81.074	709	709	0.0031017	6.9435	2.4	2.4	2.4	2.4	859950000	91743000	129220000	291280000	347710000	28665000	3058100	4307400	9709200	11590000	8
Q08AD1	Q08AD1	2	2	2	Calmodulin-regulated spectrin-associated protein 2	CAMSAP2		1	2	2	2	0	0	0	2	0	0	0	2	0	0	0	2	2.9	2.9	2.9	168.09	1489	1489	0	14.367	0	0	0	2.9	17943000	0	0	0	17943000	236100	0	0	0	236100	1
Q08J23	Q08J23	8	8	8	tRNA (cytosine(34)-C(5))-methyltransferase	NSUN2		1	8	8	8	3	3	2	7	3	3	2	7	3	3	2	7	19.9	19.9	19.9	86.47	767	767	0	58.99	6.6	6.3	5.3	19.9	503040000	44396000	95770000	67808000	295070000	13973000	1233200	2660300	1883600	8196300	10
Q09028	Q09028	5	4	4	Histone-binding protein RBBP4	RBBP4		1	5	4	4	4	5	4	4	3	4	3	3	3	4	3	3	14.1	11.8	11.8	47.655	425	425	0	23.928	9.9	14.1	9.9	9.9	484200000	73213000	101410000	157410000	152160000	24210000	3660700	5070600	7870700	7608200	15
Q09666	Q09666	226	226	226	Neuroblast differentiation-associated protein AHNAK	AHNAK		1	226	226	226	165	167	144	145	165	167	144	145	165	167	144	145	64.8	64.8	64.8	629.09	5890	5890	0	323.31	53.2	51.9	47.4	48.9	102140000000	15942000000	19420000000	29694000000	37083000000	215030000	33562000	40885000	62515000	78069000	779
Q0VGL1	Q0VGL1	1	1	1	Ragulator complex protein LAMTOR4;Ragulator complex protein LAMTOR4, N-terminally processed	LAMTOR4		1	1	1	1	1	1	1	1	1	1	1	1	1	1	1	1	12.1	12.1	12.1	10.741	99	99	0.0028209	10.087	12.1	12.1	12.1	12.1	68878000	12223000	8831800	24661000	23163000	13776000	2444500	1766400	4932200	4632600	5
Q10471	Q10471	2	2	2	Polypeptide N-acetylgalactosaminyltransferase 2;Polypeptide N-acetylgalactosaminyltransferase 2 soluble form	GALNT2		1	2	2	2	2	1	1	2	2	1	1	2	2	1	1	2	6	6	6	64.732	571	571	0	28.797	6	3.7	2.3	6	426960000	104690000	23053000	84582000	214640000	14723000	3609900	794920	2916600	7401400	7
Q10713	Q10713	2	2	2	Mitochondrial-processing peptidase subunit alpha	PMPCA		1	2	2	2	0	0	1	1	0	0	1	1	0	0	1	1	4.4	4.4	4.4	58.252	525	525	0	11.241	0	0	1.5	2.9	100510000	0	0	74739000	25768000	3140800	0	0	2335600	805250	2
Q12797	Q12797	3	3	3	Aspartyl/asparaginyl beta-hydroxylase	ASPH		1	3	3	3	1	1	2	1	1	1	2	1	1	1	2	1	10.4	10.4	10.4	85.862	758	758	0	23.608	5.1	2	5.3	3.3	211170000	10028000	9075300	160520000	31546000	5279200	250700	226880	4013000	788640	6
Q12849	Q12849	4	4	4	G-rich sequence factor 1	GRSF1		1	4	4	4	3	3	2	1	3	3	2	1	3	3	2	1	9.6	9.6	9.6	53.126	480	480	0	28.027	7.9	7.9	5.2	3.5	275970000	70612000	74698000	77593000	53068000	12544000	3209600	3395400	3526900	2412200	12
Q12874	Q12874	3	3	3	Splicing factor 3A subunit 3	SF3A3		1	3	3	3	0	0	3	3	0	0	3	3	0	0	3	3	13.8	13.8	13.8	58.848	501	501	0	59.965	0	0	13.8	13.8	302300000	0	0	95707000	206590000	13143000	0	0	4161200	8982200	7
Q12888	Q12888	6	6	6	Tumor suppressor p53-binding protein 1	TP53BP1		1	6	6	6	3	3	3	3	3	3	3	3	3	3	3	3	4.4	4.4	4.4	213.57	1972	1972	0	37.735	2.7	2.7	1.8	1.9	329740000	50077000	50059000	117320000	112290000	3110800	472430	472250	1106800	1059300	11
Q12904	Q12904	7	7	7	Aminoacyl tRNA synthase complex-interacting multifunctional protein 1;Endothelial monocyte-activating polypeptide 2	AIMP1		1	7	7	7	5	6	6	4	5	6	6	4	5	6	6	4	31.7	31.7	31.7	34.352	312	312	0	56.674	23.1	26.3	28.5	21.5	1563700000	286340000	344720000	501690000	431000000	82302000	15071000	18143000	26404000	22684000	28
Q12906;Q96SI9	Q12906	22;1	22;1	22;1	Interleukin enhancer-binding factor 3	ILF3		2	22	22	22	16	16	19	16	16	16	19	16	16	16	19	16	32.6	32.6	32.6	95.337	894	894;672	0	266.97	26.8	28.9	30.8	25.8	6845700000	907850000	954520000	2373400000	2609900000	159200000	21113000	22198000	55196000	60696000	91
Q12907	Q12907	2	2	2	Vesicular integral-membrane protein VIP36	LMAN2		1	2	2	2	0	1	0	1	0	1	0	1	0	1	0	1	9.3	9.3	9.3	40.228	356	356	0	14.934	0	5.3	0	3.9	134320000	0	57703000	0	76613000	6105300	0	2622900	0	3482400	2
Q12931	Q12931	5	5	5	Heat shock protein 75 kDa, mitochondrial	TRAP1		1	5	5	5	3	1	3	3	3	1	3	3	3	1	3	3	10.1	10.1	10.1	80.109	704	704	0	35.447	7	2	5.3	5.1	359650000	42600000	14149000	139170000	163730000	10276000	1217100	404250	3976300	4677900	10
Q12965	Q12965	1	1	1	Unconventional myosin-Ie	MYO1E		1	1	1	1	1	1	0	0	1	1	0	0	1	1	0	0	0.8	0.8	0.8	127.06	1108	1108	0.0061556	5.9371	0.8	0.8	0	0	15073000	8215300	6857600	0	0	367630	200370	167260	0	0	2
Q12972	Q12972	3	3	3	Nuclear inhibitor of protein phosphatase 1;Activator of RNA decay	PPP1R8		1	3	3	3	1	2	0	1	1	2	0	1	1	2	0	1	15.4	15.4	15.4	38.478	351	351	0	16.688	5.7	8.8	0	6.6	105200000	46364000	37481000	0	21359000	7013500	3090900	2498700	0	1423900	3
Q13015	Q13015	1	1	1	Protein AF1q	MLLT11		1	1	1	1	0	0	1	0	0	0	1	0	0	0	1	0	13.3	13.3	13.3	10.061	90	90	0.0025924	7.5545	0	0	13.3	0	19914000	0	0	19914000	0	3982800	0	0	3982800	0	1
Q13098	Q13098	1	1	1	COP9 signalosome complex subunit 1	GPS1		1	1	1	1	1	0	1	1	1	0	1	1	1	0	1	1	2.4	2.4	2.4	55.536	491	491	0.0027027	8.3892	2.4	0	2.4	2.4	75750000	9496200	0	31171000	35083000	3030000	379850	0	1246800	1403300	2
Q13123	Q13123	1	1	1	Protein Red	IK		1	1	1	1	0	1	1	1	0	1	1	1	0	1	1	1	3.6	3.6	3.6	65.601	557	557	0.0028229	10.089	0	3.6	3.6	3.6	263420000	0	25396000	84134000	153890000	9756200	0	940600	3116100	5699600	6
Q13126	Q13126	4	4	4	S-methyl-5-thioadenosine phosphorylase	MTAP		1	4	4	4	3	4	0	1	3	4	0	1	3	4	0	1	24	24	24	31.236	283	283	0	31.576	20.5	24	0	6	201430000	59754000	73593000	0	68081000	10071000	2987700	3679700	0	3404100	8
Q13148	Q13148	4	4	4	TAR DNA-binding protein 43	TARDBP		1	4	4	4	4	2	3	2	4	2	3	2	4	2	3	2	14.3	14.3	14.3	44.739	414	414	0	30.578	14.3	6.8	9.9	6.8	963510000	131250000	99980000	149040000	583240000	56677000	7720800	5881200	8767100	34308000	12
Q13151	Q13151	14	14	14	Heterogeneous nuclear ribonucleoprotein A0	HNRNPA0		1	14	14	14	12	12	6	11	12	12	6	11	12	12	6	11	39.7	39.7	39.7	30.84	305	305	0	179.89	34.1	39.7	27.5	39.7	6862000000	1162300000	1404600000	1229800000	3065400000	623820000	105660000	127690000	111800000	278670000	59
Q13153	Q13153	1	1	1	Serine/threonine-protein kinase PAK 1	PAK1		1	1	1	1	0	0	0	1	0	0	0	1	0	0	0	1	3.1	3.1	3.1	60.646	545	545	0.0030562	6.793	0	0	0	3.1	25933000	0	0	0	25933000	926160	0	0	0	926160	1
Q13155	Q13155	2	2	2	Aminoacyl tRNA synthase complex-interacting multifunctional protein 2	AIMP2		1	2	2	2	2	2	2	2	2	2	2	2	2	2	2	2	15.6	15.6	15.6	35.348	320	320	0	15.555	15.6	15.6	15.6	15.6	284860000	56549000	60194000	86302000	81817000	13565000	2692800	2866400	4109600	3896100	8
Q13158	Q13158	1	1	1	FAS-associated death domain protein	FADD		1	1	1	1	1	0	0	0	1	0	0	0	1	0	0	0	8.7	8.7	8.7	23.279	208	208	0.0026543	7.9526	8.7	0	0	0	15860000	15860000	0	0	0	1586000	1586000	0	0	0	1
Q13162	Q13162	8	6	6	Peroxiredoxin-4	PRDX4		1	8	6	6	6	5	5	3	4	3	4	2	4	3	4	2	33.6	30.6	30.6	30.54	271	271	0	42.23	29.9	23.6	18.1	14.4	818920000	132210000	99508000	369580000	217610000	58494000	9443600	7107700	26399000	15544000	13
Q13177;O75914	Q13177	4;1	4;1	4;1	Serine/threonine-protein kinase PAK 2;PAK-2p27;PAK-2p34	PAK2		2	4	4	4	2	4	2	2	2	4	2	2	2	4	2	2	11.8	11.8	11.8	58.042	524	524;559	0	30.134	6.7	11.8	5.3	6.7	663170000	116270000	167730000	175660000	203510000	26527000	4650900	6709200	7026300	8140300	10
Q13185	Q13185	6	6	6	Chromobox protein homolog 3	CBX3		1	6	6	6	5	6	5	4	5	6	5	4	5	6	5	4	66.1	66.1	66.1	20.811	183	183	0	81.073	51.4	66.1	56.8	42.1	2653500000	437030000	510960000	811310000	894250000	379080000	62433000	72994000	115900000	127750000	25
Q13200	Q13200	6	6	6	26S proteasome non-ATPase regulatory subunit 2	PSMD2		1	6	6	6	3	4	6	5	3	4	6	5	3	4	6	5	8.3	8.3	8.3	100.2	908	908	0	41.352	2.9	5.1	8.3	6.9	661600000	54448000	84110000	242690000	280350000	15386000	1266200	1956000	5643900	6519900	20
Q13206	Q13206	1	1	1	Probable ATP-dependent RNA helicase DDX10	DDX10		1	1	1	1	1	1	0	0	1	1	0	0	1	1	0	0	1.6	1.6	1.6	100.89	875	875	0.0026473	7.9266	1.6	1.6	0	0	13884000	5510800	8372800	0	0	338620	134410	204210	0	0	0
Q13217	Q13217	1	1	1	DnaJ homolog subfamily C member 3	DNAJC3		1	1	1	1	0	1	0	0	0	1	0	0	0	1	0	0	2.4	2.4	2.4	57.579	504	504	0.0027137	8.5367	0	2.4	0	0	24228000	0	24228000	0	0	807600	0	807600	0	0	1
Q13228	Q13228	2	2	2	Selenium-binding protein 1	SELENBP1		1	2	2	2	2	2	0	0	2	2	0	0	2	2	0	0	4	4	4	52.39	472	472	0.00073529	11.083	4	4	0	0	121550000	51246000	70307000	0	0	5284900	2228100	3056800	0	0	3
Q13243	Q13243	3	3	3	Serine/arginine-rich splicing factor 5	SRSF5		1	3	3	3	3	3	3	3	3	3	3	3	3	3	3	3	16.9	16.9	16.9	31.263	272	272	0	25.746	16.9	16.9	16.9	16.9	752850000	169200000	148110000	210810000	224730000	83650000	18800000	16457000	23423000	24970000	14
Q13263	Q13263	22	22	22	Transcription intermediary factor 1-beta	TRIM28		1	22	22	22	13	11	12	15	13	11	12	15	13	11	12	15	40.6	40.6	40.6	88.549	835	835	0	214.31	26.8	23.4	22.9	27.3	3681700000	532390000	703920000	1125200000	1320200000	87658000	12676000	16760000	26790000	31433000	54
Q13283	Q13283	17	17	15	Ras GTPase-activating protein-binding protein 1	G3BP1		1	17	17	15	14	13	13	14	14	13	13	14	12	12	12	13	45.7	45.7	43.1	52.164	466	466	0	190.73	43.8	35.6	39.9	43.3	9436800000	1607500000	1738800000	3017500000	3073100000	377470000	64300000	69550000	120700000	122920000	73
Q13310	Q13310	19	12	12	Polyadenylate-binding protein 4	PABPC4		1	19	12	12	14	13	10	12	9	10	6	6	9	10	6	6	41.8	32.3	32.3	70.782	644	644	0	172.99	37.4	35.7	24.2	33.4	2243300000	401410000	408970000	411120000	1021700000	80116000	14336000	14606000	14683000	36491000	46
Q13330	Q13330	1	1	1	Metastasis-associated protein MTA1	MTA1		1	1	1	1	0	1	0	0	0	1	0	0	0	1	0	0	1.1	1.1	1.1	80.785	715	715	0.0051253	6.078	0	1.1	0	0	0	0	0	0	0	0	0	0	0	0	1
Q13347	Q13347	2	2	2	Eukaryotic translation initiation factor 3 subunit I	EIF3I		1	2	2	2	2	1	2	1	2	1	2	1	2	1	2	1	12.3	12.3	12.3	36.501	325	325	0	17.35	12.3	6.5	12.3	6.5	208170000	33234000	15159000	117820000	41957000	13878000	2215600	1010600	7854600	2797200	7
Q13363	Q13363	3	1	1	C-terminal-binding protein 1	CTBP1		1	3	1	1	0	1	0	2	0	1	0	0	0	1	0	0	12.3	4.3	4.3	47.535	440	440	0.0061247	5.9109	0	4.3	0	8	23691000	0	23691000	0	0	1393600	0	1393600	0	0	1
Q13404	Q13404	2	2	2	Ubiquitin-conjugating enzyme E2 variant 1	UBE2V1		1	2	2	2	1	2	1	2	1	2	1	2	1	2	1	2	22.4	22.4	22.4	16.495	147	147	0	32.956	15	22.4	15	22.4	333030000	34994000	61855000	55720000	180460000	66606000	6998700	12371000	11144000	36093000	7
Q13409	Q13409	4	4	4	Cytoplasmic dynein 1 intermediate chain 2	DYNC1I2		1	4	4	4	2	1	2	3	2	1	2	3	2	1	2	3	8.5	8.5	8.5	71.456	638	638	0	36.717	3.9	2	4.1	6.6	1115500000	95846000	91830000	326740000	601100000	30987000	2662400	2550800	9076200	16697000	10
Q13418	Q13418	1	1	1	Integrin-linked protein kinase	ILK		1	1	1	1	0	0	0	1	0	0	0	1	0	0	0	1	4	4	4	51.419	452	452	0.0026596	7.9746	0	0	0	4	31861000	0	0	0	31861000	1327600	0	0	0	1327600	1
Q13423	Q13423	5	5	5	NAD(P) transhydrogenase, mitochondrial	NNT		1	5	5	5	3	1	2	5	3	1	2	5	3	1	2	5	7.9	7.9	7.9	113.89	1086	1086	0	39.099	5.2	0.9	4.1	7.9	488280000	52380000	0	74205000	361700000	7875500	844840	0	1196800	5833800	16
Q13428	Q13428	14	14	14	Treacle protein	TCOF1		1	14	14	14	6	6	6	4	6	6	6	4	6	6	6	4	13.2	13.2	13.2	152.1	1488	1488	0	86.274	5.6	5.1	5.5	3.4	831760000	122650000	101770000	327430000	279920000	14341000	2114700	1754700	5645300	4826100	21
Q13435	Q13435	25	25	25	Splicing factor 3B subunit 2	SF3B2		1	25	25	25	17	19	20	21	17	19	20	21	17	19	20	21	35.4	35.4	35.4	100.23	895	895	0	254.48	26.3	28.8	30.8	34	7842800000	1427400000	1487400000	1864400000	3063500000	166870000	30371000	31648000	39669000	65182000	101
Q13501	Q13501	4	4	4	Sequestosome-1	SQSTM1		1	4	4	4	2	4	0	2	2	4	0	2	2	4	0	2	11.6	11.6	11.6	47.687	440	440	0	38.287	6.4	11.6	0	5.2	166230000	29746000	69635000	0	66852000	8311700	1487300	3481800	0	3342600	8
Q13523	Q13523	1	1	1	Serine/threonine-protein kinase PRP4 homolog	PRPF4B		1	1	1	1	0	1	0	1	0	1	0	1	0	1	0	1	0.9	0.9	0.9	116.99	1007	1007	0.0029326	6.3556	0	0.9	0	0.9	49821000	0	16957000	0	32865000	1186200	0	403730	0	782490	2
Q13526	Q13526	6	6	6	Peptidyl-prolyl cis-trans isomerase NIMA-interacting 1	PIN1		1	6	6	6	4	3	1	3	4	3	1	3	4	3	1	3	65	65	65	18.243	163	163	0	52.898	45.4	31.9	16	35.6	1023200000	132580000	49150000	21813000	819640000	113690000	14731000	5461100	2423700	91071000	11
Q13541	Q13541	3	3	3	Eukaryotic translation initiation factor 4E-binding protein 1	EIF4EBP1		1	3	3	3	2	2	3	2	2	2	3	2	2	2	3	2	36.4	36.4	36.4	12.58	118	118	0	31.418	26.3	22.9	36.4	23.7	603100000	81930000	174980000	154920000	191270000	86158000	11704000	24997000	22132000	27324000	11
Q13547	Q13547	2	2	2	Histone deacetylase 1	HDAC1		1	2	2	2	1	1	1	1	1	1	1	1	1	1	1	1	6	6	6	55.102	482	482	0	12.225	6	2.5	2.5	2.5	328610000	7419100	24778000	130400000	166020000	12639000	285350	953000	5015200	6385300	4
Q13561	Q13561	8	8	8	Dynactin subunit 2	DCTN2		1	8	8	8	4	3	5	7	4	3	5	7	4	3	5	7	28.7	28.7	28.7	44.23	401	401	0	69.564	19.2	11.7	23.2	26.7	710420000	71015000	38287000	245040000	356080000	33830000	3381700	1823200	11669000	16956000	14
Q13573	Q13573	7	7	7	SNW domain-containing protein 1	SNW1		1	7	7	7	6	6	5	4	6	6	5	4	6	6	5	4	17.4	17.4	17.4	61.494	536	536	0	65.766	13.8	16.2	13.1	11.9	1297300000	290990000	226360000	357590000	422370000	43243000	9699600	7545200	11920000	14079000	23
Q13619	Q13619	2	2	2	Cullin-4A	CUL4A		1	2	2	2	1	1	0	1	1	1	0	1	1	1	0	1	3	3	3	87.679	759	759	0	13.186	3	3	0	1.6	109330000	27595000	36710000	0	45020000	3904500	985540	1311100	0	1607900	4
Q13620	Q13620	1	1	1	Cullin-4B	CUL4B		1	1	1	1	0	0	1	0	0	0	1	0	0	0	1	0	0.8	0.8	0.8	103.98	913	913	0.0086022	5.7281	0	0	0.8	0	43154000	0	0	43154000	0	1348600	0	0	1348600	0	0
Q13641	Q13641	1	1	1	Trophoblast glycoprotein	TPBG		1	1	1	1	0	0	1	0	0	0	1	0	0	0	1	0	2.6	2.6	2.6	46.031	420	420	0.0029429	6.4085	0	0	2.6	0	31352000	0	0	31352000	0	1425100	0	0	1425100	0	1
Q13642	Q13642	1	1	1	Four and a half LIM domains protein 1	FHL1		1	1	1	1	0	1	0	1	0	1	0	1	0	1	0	1	3.7	3.7	3.7	36.263	323	323	0.0025957	7.5965	0	3.7	0	3.7	63601000	0	21006000	0	42595000	3975100	0	1312900	0	2662200	2
Q13813	Q13813	23	23	23	Spectrin alpha chain, non-erythrocytic 1	SPTAN1		1	23	23	23	13	13	13	20	13	13	13	20	13	13	13	20	16.4	16.4	16.4	284.54	2472	2472	0	294.11	9.3	9.1	9.1	14.6	6023300000	890870000	949050000	1562800000	2620600000	46692000	6906000	7357000	12115000	20314000	77
Q13838	Q13838	6	6	4	Spliceosome RNA helicase DDX39B	DDX39B		1	6	6	4	4	2	4	6	4	2	4	6	2	0	2	4	24.5	24.5	17.3	48.991	428	428	0	47.084	15.7	7.2	16.1	24.5	1543900000	135320000	156030000	581420000	671160000	70178000	6150900	7092400	26428000	30507000	20
Q13867	Q13867	2	2	2	Bleomycin hydrolase	BLMH		1	2	2	2	1	0	2	2	1	0	2	2	1	0	2	2	7.5	7.5	7.5	52.562	455	455	0	19.493	4.8	0	7.5	7.5	136720000	11492000	0	55868000	69362000	7195900	604850	0	2940400	3650600	5
Q13868	Q13868	1	1	1	Exosome complex component RRP4	EXOSC2		1	1	1	1	1	1	0	1	1	1	0	1	1	1	0	1	5.5	5.5	5.5	32.789	293	293	0.0029958	6.636	5.5	5.5	0	5.5	196000000	44516000	32456000	0	119030000	17818000	4046900	2950500	0	10821000	3
Q13887	Q13887	1	1	1	Krueppel-like factor 5	KLF5		1	1	1	1	0	0	1	1	0	0	1	1	0	0	1	1	3.3	3.3	3.3	50.791	457	457	0.0056465	6.0213	0	0	3.3	3.3	44960000	0	0	20968000	23993000	1665200	0	0	776570	888620	2
Q13895	Q13895	3	3	3	Bystin	BYSL		1	3	3	3	2	1	2	3	2	1	2	3	2	1	2	3	10.5	10.5	10.5	49.601	437	437	0	25.33	6.6	3.9	6.6	10.5	1093400000	173700000	128760000	381830000	409130000	42055000	6680700	4952400	14686000	15736000	12
Q13907	Q13907	2	2	2	Isopentenyl-diphosphate Delta-isomerase 1	IDI1		1	2	2	2	0	0	2	1	0	0	2	1	0	0	2	1	10.1	10.1	10.1	26.319	227	227	0	13.283	0	0	10.1	5.3	222990000	0	0	123210000	99774000	20271000	0	0	11201000	9070400	3
Q13951	Q13951	2	2	2	Core-binding factor subunit beta	CBFB		1	2	2	2	1	0	1	2	1	0	1	2	1	0	1	2	27.5	27.5	27.5	21.508	182	182	0	11.451	16.5	0	16.5	27.5	221250000	23951000	0	42630000	154670000	27657000	2993800	0	5328800	19334000	4
Q14008	Q14008	2	2	2	Cytoskeleton-associated protein 5	CKAP5		1	2	2	2	0	1	1	2	0	1	1	2	0	1	1	2	1.5	1.5	1.5	225.49	2032	2032	0	12.444	0	0.8	0.7	1.5	76956000	0	10887000	18327000	47743000	739960	0	104680	176220	459060	3
Q14061	Q14061	1	1	1	Cytochrome c oxidase copper chaperone	COX17		1	1	1	1	0	1	1	0	0	1	1	0	0	1	1	0	12.7	12.7	12.7	6.9151	63	63	0.0061281	5.913	0	12.7	12.7	0	123810000	0	48803000	75005000	0	30952000	0	12201000	18751000	0	1
Q14103	Q14103	6	6	6	Heterogeneous nuclear ribonucleoprotein D0	HNRNPD		1	6	6	6	4	4	4	4	4	4	4	4	4	4	4	4	25.6	25.6	25.6	38.434	355	355	0	67.355	25.6	25.6	13.8	13.5	955230000	122340000	214180000	369840000	248870000	95523000	12234000	21418000	36984000	24887000	20
Q14118	Q14118	6	6	6	Dystroglycan;Alpha-dystroglycan;Beta-dystroglycan	DAG1		1	6	6	6	1	6	3	3	1	6	3	3	1	6	3	3	7.5	7.5	7.5	97.44	895	895	0	38.835	1.5	7.5	2.6	5	610670000	16974000	135740000	255190000	202770000	14894000	414000	3310800	6224100	4945600	11
Q14126	Q14126	2	2	2	Desmoglein-2	DSG2		1	2	2	2	0	1	1	0	0	1	1	0	0	1	1	0	3.1	3.1	3.1	122.29	1118	1118	0	11.31	0	1.1	2.1	0	9316100	0	9316100	0	0	166360	0	166360	0	0	0
Q14137	Q14137	1	1	1	Ribosome biogenesis protein BOP1	BOP1		1	1	1	1	0	0	0	1	0	0	0	1	0	0	0	1	2.7	2.7	2.7	83.629	746	746	0.002579	7.4703	0	0	0	2.7	28692000	0	0	0	28692000	735700	0	0	0	735700	1
Q14152	Q14152	2	2	2	Eukaryotic translation initiation factor 3 subunit A	EIF3A		1	2	2	2	0	2	0	1	0	2	0	1	0	2	0	1	1.3	1.3	1.3	166.57	1382	1382	0.00072622	10.813	0	1.3	0	0.5	178380000	0	89527000	0	88858000	2973100	0	1492100	0	1481000	3
Q14155	Q14155	1	1	1	Rho guanine nucleotide exchange factor 7	ARHGEF7		1	1	1	1	0	1	0	1	0	1	0	1	0	1	0	1	1.5	1.5	1.5	90.011	803	803	0.0030826	6.8823	0	1.5	0	1.5	25537000	0	7186600	0	18350000	729620	0	205330	0	524290	2
Q14157	Q14157	14	14	14	Ubiquitin-associated protein 2-like	UBAP2L		1	14	14	14	2	9	7	3	2	9	7	3	2	9	7	3	15	15	15	114.53	1087	1087	0	96.699	2.4	8.9	9.8	5	1036900000	43313000	324300000	341340000	327930000	18852000	787510	5896300	6206200	5962300	20
Q14160	Q14160	5	5	5	Protein scribble homolog	SCRIB		1	5	5	5	3	5	3	1	3	5	3	1	3	5	3	1	3.4	3.4	3.4	174.88	1630	1630	0	34.45	2.3	3.4	1.8	0.6	271470000	54547000	85443000	98762000	32716000	3231800	649370	1017200	1175700	389470	12
Q14166	Q14166	2	2	2	Tubulin--tyrosine ligase-like protein 12	TTLL12		1	2	2	2	1	1	1	2	1	1	1	2	1	1	1	2	7	7	7	74.403	644	644	0	14.255	1.7	1.7	1.7	7	384770000	21263000	60131000	228290000	75084000	10688000	590650	1670300	6341400	2085700	6
Q14195	Q14195	5	5	4	Dihydropyrimidinase-related protein 3	DPYSL3		1	5	5	4	1	2	1	3	1	2	1	3	1	2	0	2	12.6	12.6	10.2	61.963	570	570	0	36.952	5.3	4.9	2.5	9.3	148330000	11142000	36507000	19380000	81304000	4494900	337620	1106300	587260	2463800	6
Q14197	Q14197	1	1	1	Peptidyl-tRNA hydrolase ICT1, mitochondrial	ICT1		1	1	1	1	0	0	1	1	0	0	1	1	0	0	1	1	10.2	10.2	10.2	23.63	206	206	0.0027759	9.3892	0	0	10.2	10.2	83764000	0	0	40310000	43454000	8376400	0	0	4031000	4345400	2
Q14203	Q14203	3	3	3	Dynactin subunit 1	DCTN1		1	3	3	3	3	2	1	1	3	2	1	1	3	2	1	1	6.5	6.5	6.5	141.69	1278	1278	0	30.097	6.5	4.5	2.5	2.5	249870000	39787000	35349000	90840000	83897000	3966200	631540	561090	1441900	1331700	7
Q14244	Q14244	8	8	8	Ensconsin	MAP7		1	8	8	8	4	6	1	5	4	6	1	5	4	6	1	5	15.8	15.8	15.8	84.051	749	749	0	59.141	8.8	12.6	1.5	10.5	994390000	171670000	296390000	51616000	474710000	30133000	5202200	8981700	1564100	14385000	14
Q14247	Q14247	4	4	4	Src substrate cortactin	CTTN		1	4	4	4	2	2	1	2	2	2	1	2	2	2	1	2	7.6	7.6	7.6	61.585	550	550	0	27.196	4.7	3.3	2.9	4.4	176010000	17101000	39682000	32058000	87171000	9263800	900070	2088500	1687300	4587900	7
Q14258	Q14258	1	1	1	E3 ubiquitin/ISG15 ligase TRIM25	TRIM25		1	1	1	1	0	1	1	1	0	1	1	1	0	1	1	1	3.3	3.3	3.3	70.973	630	630	0.0026828	8.2295	0	3.3	3.3	3.3	53736000	0	7439700	24405000	21891000	2149400	0	297590	976210	875640	3
Q14315	Q14315	18	11	11	Filamin-C	FLNC		1	18	11	11	11	11	8	8	6	6	4	4	6	6	4	4	9.4	6.5	6.5	291.02	2725	2725	0	76.598	5.4	5.4	3.9	4.4	563090000	117970000	116750000	175300000	153080000	3993600	836660	827990	1243300	1085700	19
Q14320;Q9Y247	Q14320;Q9Y247	1;1	1;1	1;1	Protein FAM50A;Protein FAM50B	FAM50A;FAM50B	;	2	1	1	1	0	0	0	1	0	0	0	1	0	0	0	1	3.8	3.8	3.8	40.241	339	339;325	0.002569	7.4248	0	0	0	3.8	31013000	0	0	0	31013000	1938300	0	0	0	1938300	2
Q14432	Q14432	6	6	6	cGMP-inhibited 3,5-cyclic phosphodiesterase A	PDE3A		1	6	6	6	2	4	3	4	2	4	3	4	2	4	3	4	9.5	9.5	9.5	124.98	1141	1141	0	42.093	3.9	6.2	5.5	6.9	936740000	40165000	187850000	265900000	442820000	17032000	730280	3415500	4834500	8051300	14
Q14444	Q14444	18	18	18	Caprin-1	CAPRIN1		1	18	18	18	13	11	14	13	13	11	14	13	13	11	14	13	30.5	30.5	30.5	78.365	709	709	0	214.97	24.3	19.7	23.3	23.4	3369200000	525710000	531280000	1138300000	1173900000	112310000	17524000	17709000	37943000	39130000	53
Q14498	Q14498	3	3	3	RNA-binding protein 39	RBM39		1	3	3	3	1	2	2	3	1	2	2	3	1	2	2	3	6	6	6	59.379	530	530	0	18.591	1.7	3.4	4.3	6	476550000	40623000	64630000	159910000	211390000	23827000	2031100	3231500	7995300	10569000	8
Q14669	Q14669	2	2	2	E3 ubiquitin-protein ligase TRIP12	TRIP12		1	2	2	2	1	1	0	1	1	1	0	1	1	1	0	1	1.9	1.9	1.9	220.43	1992	1992	0.00072516	10.806	0.9	0.9	0	1	34034000	0	0	0	34034000	309400	0	0	0	309400	1
Q14671;Q8TB72	Q14671	3;1	3;1	3;1	Pumilio homolog 1	PUM1		2	3	3	3	1	1	1	1	1	1	1	1	1	1	1	1	5.4	5.4	5.4	126.47	1186	1186;1066	0	20.532	1.4	1.4	2.6	1.3	57449000	9567300	5617900	17339000	24925000	1025900	170840	100320	309630	445090	4
Q14676	Q14676	4	4	4	Mediator of DNA damage checkpoint protein 1	MDC1		1	4	4	4	3	1	1	0	3	1	1	0	3	1	1	0	2.5	2.5	2.5	226.66	2089	2089	0	26.452	1.9	0.7	0.6	0	68384000	32451000	15173000	20760000	0	657540	312030	145900	199610	0	3
Q14677	Q14677	4	4	4	Clathrin interactor 1	CLINT1		1	4	4	4	1	1	2	3	1	1	2	3	1	1	2	3	6.9	6.9	6.9	68.259	625	625	0	23.834	1.8	1.8	4.8	5.3	95870000	5489300	6450900	26602000	57328000	3195700	182980	215030	886730	1910900	5
Q14683	Q14683	3	3	3	Structural maintenance of chromosomes protein 1A	SMC1A		1	3	3	3	2	2	2	1	2	2	2	1	2	2	2	1	6.4	6.4	6.4	143.23	1233	1233	0	26.142	3.6	3.6	4.5	1.8	295290000	86853000	39508000	136170000	32760000	5571600	1638700	745440	2569300	618120	9
Q14684	Q14684	4	4	4	Ribosomal RNA processing protein 1 homolog B	RRP1B		1	4	4	4	0	2	2	1	0	2	2	1	0	2	2	1	7.5	7.5	7.5	84.427	758	758	0	25.903	0	4.1	3.4	2.1	139590000	0	40993000	57203000	41390000	4813300	0	1413500	1972500	1427200	5
Q14686	Q14686	1	1	1	Nuclear receptor coactivator 6	NCOA6		1	1	1	1	1	0	0	1	1	0	0	1	1	0	0	1	0.8	0.8	0.8	219.14	2063	2063	0.0077391	5.8639	0.8	0	0	0.8	0	0	0	0	0	0	0	0	0	0	0
Q14690	Q14690	1	1	1	Protein RRP5 homolog	PDCD11		1	1	1	1	0	1	1	1	0	1	1	1	0	1	1	1	1	1	1	208.7	1871	1871	0.0029656	6.4652	0	1	1	1	103340000	0	15437000	42446000	45460000	1003300	0	149880	412100	441360	3
Q14696	Q14696	3	3	3	LDLR chaperone MESD	MESDC2		1	3	3	3	3	3	1	2	3	3	1	2	3	3	1	2	24.4	24.4	24.4	26.076	234	234	0	21.923	24.4	24.4	4.7	19.7	364830000	81566000	91231000	60950000	131080000	33166000	7415100	8293700	5540900	11916000	10
Q14697	Q14697	10	10	10	Neutral alpha-glucosidase AB	GANAB		1	10	10	10	5	7	8	9	5	7	8	9	5	7	8	9	11.1	11.1	11.1	106.87	944	944	0	81.627	7.7	8.5	10.4	11.1	2328900000	220230000	417790000	650930000	1039900000	43127000	4078400	7736900	12054000	19258000	33
Q14728	Q14728	1	1	1	Major facilitator superfamily domain-containing protein 10	MFSD10		1	1	1	1	0	1	0	1	0	1	0	1	0	1	0	1	3.5	3.5	3.5	48.339	455	455	0.006663	5.895	0	3.5	0	3.5	0	0	0	0	0	0	0	0	0	0	0
Q14738	Q14738	1	1	1	Serine/threonine-protein phosphatase 2A 56 kDa regulatory subunit delta isoform	PPP2R5D		1	1	1	1	1	1	1	1	1	1	1	1	1	1	1	1	2.5	2.5	2.5	69.991	602	602	0.0030303	6.7326	2.5	2.5	2.5	2.5	218930000	22987000	33628000	57042000	105270000	7819000	820970	1201000	2037200	3759800	4
Q14739	Q14739	2	2	2	Lamin-B receptor	LBR		1	2	2	2	1	1	0	0	1	1	0	0	1	1	0	0	5	5	5	70.702	615	615	0	13.162	2.4	2.6	0	0	96919000	9835300	87083000	0	0	2850500	289270	2561300	0	0	2
Q14839	Q14839	2	2	2	Chromodomain-helicase-DNA-binding protein 4	CHD4		1	2	2	2	1	1	2	2	1	1	2	2	1	1	2	2	2.6	2.6	2.6	218	1912	1912	0	42.358	1.1	1.1	2.6	2.6	486760000	34791000	37531000	219570000	194870000	5595000	399900	431390	2523800	2239900	11
Q14847	Q14847	8	8	8	LIM and SH3 domain protein 1	LASP1		1	8	8	8	6	7	5	5	6	7	5	5	6	7	5	5	42.5	42.5	42.5	29.717	261	261	0	108.12	24.5	38.3	30.3	35.2	3663300000	786530000	879260000	784660000	1212800000	366330000	78653000	87926000	78466000	121280000	32
Q14919	Q14919	4	4	4	Dr1-associated corepressor	DRAP1		1	4	4	4	0	1	3	3	0	1	3	3	0	1	3	3	22.9	22.9	22.9	22.35	205	205	0	31.111	0	3.9	18.5	14.1	210520000	0	5901200	93446000	111170000	30074000	0	843030	13349000	15881000	7
Q14974	Q14974	2	2	2	Importin subunit beta-1	KPNB1		1	2	2	2	1	1	1	0	1	1	1	0	1	1	1	0	3.3	3.3	3.3	97.169	876	876	0	73.179	3.2	3.3	3.2	0	151720000	41464000	37346000	72914000	0	2809700	767850	691600	1350300	0	5
Q14978	Q14978	6	6	6	Nucleolar and coiled-body phosphoprotein 1	NOLC1		1	6	6	6	2	2	3	2	2	2	3	2	2	2	3	2	9.2	9.2	9.2	73.602	699	699	0	46.584	6.4	5.3	8.2	2.7	999540000	69894000	115380000	458690000	355580000	43458000	3038900	5016400	19943000	15460000	11
Q14980	Q14980	20	20	20	Nuclear mitotic apparatus protein 1	NUMA1		1	20	20	20	8	9	11	13	8	9	11	13	8	9	11	13	13.9	13.9	13.9	238.26	2115	2115	0	178.56	6.9	7	7.2	9	1881500000	218100000	242740000	539970000	880660000	16360000	1896500	2110700	4695400	7657900	41
Q14C86	Q14C86	2	2	2	GTPase-activating protein and VPS9 domain-containing protein 1	GAPVD1		1	2	2	2	0	1	1	1	0	1	1	1	0	1	1	1	3.2	3.2	3.2	164.98	1478	1478	0	17.047	0	1.9	1.3	1.3	12157000	0	12157000	0	0	176190	0	176190	0	0	1
Q15005	Q15005	1	1	1	Signal peptidase complex subunit 2	SPCS2		1	1	1	1	1	1	0	1	1	1	0	1	1	1	0	1	4.4	4.4	4.4	25.003	226	226	0.0056402	6.0115	4.4	4.4	0	4.4	121100000	18661000	28556000	0	73888000	13456000	2073400	3172900	0	8209700	3
Q15019	Q15019	2	2	2	Septin-2	2020-09-02		1	2	2	2	1	1	2	1	1	1	2	1	1	1	2	1	9.1	9.1	9.1	41.487	361	361	0	23.424	5.5	5.5	9.1	3.6	136420000	22115000	22128000	47414000	44768000	12402000	2010400	2011600	4310400	4069800	4
Q15020	Q15020	1	1	1	Squamous cell carcinoma antigen recognized by T-cells 3	SART3		1	1	1	1	1	1	1	1	1	1	1	1	1	1	1	1	0.9	0.9	0.9	109.93	963	963	0.003012	6.6864	0.9	0.9	0.9	0.9	169080000	34605000	28576000	48798000	57104000	3315300	678520	560310	956820	1119700	4
Q15022	Q15022	1	1	1	Polycomb protein SUZ12	SUZ12		1	1	1	1	0	0	1	0	0	0	1	0	0	0	1	0	2	2	2	83.054	739	739	0.0081213	5.7521	0	0	2	0	45246000	0	0	45246000	0	1413900	0	0	1413900	0	1
Q15029	Q15029	4	4	4	116 kDa U5 small nuclear ribonucleoprotein component	EFTUD2		1	4	4	4	3	3	4	3	3	3	4	3	3	3	4	3	6.1	6.1	6.1	109.43	972	972	0	28.224	3.4	5.1	6.1	3.4	457850000	55676000	73960000	181790000	146420000	10901000	1325600	1761000	4328400	3486200	13
Q15038	Q15038	1	1	1	DAZ-associated protein 2	DAZAP2		1	1	1	1	0	1	0	1	0	1	0	1	0	1	0	1	13.7	13.7	13.7	17.318	168	168	0.0031586	7.1728	0	13.7	0	13.7	25284000	0	4887500	0	20396000	6320900	0	1221900	0	5099000	1
Q15046	Q15046	2	2	2	Lysine--tRNA ligase	KARS		1	2	2	2	1	2	2	1	1	2	2	1	1	2	2	1	4.7	4.7	4.7	68.047	597	597	0	17.365	3.5	4.7	4.7	3.5	366260000	26416000	31249000	183750000	124840000	12630000	910900	1077600	6336400	4304700	7
Q15050	Q15050	6	6	6	Ribosome biogenesis regulatory protein homolog	RRS1		1	6	6	6	3	3	5	3	3	3	5	3	3	3	5	3	29	29	29	41.193	365	365	0	45.37	10.4	11.2	24.9	11.2	729530000	47611000	74741000	300850000	306320000	38396000	2505800	3933700	15834000	16122000	15
Q15056	Q15056	8	8	8	Eukaryotic translation initiation factor 4H	EIF4H		1	8	8	8	5	7	7	7	5	7	7	7	5	7	7	7	54.8	54.8	54.8	27.385	248	248	0	66.571	45.2	52.8	51.2	52.8	4893600000	511210000	1159000000	1380300000	1843100000	489360000	51121000	115900000	138030000	184310000	34
Q15059	Q15059	3	2	2	Bromodomain-containing protein 3	BRD3		1	3	2	2	2	3	0	1	1	2	0	0	1	2	0	0	5.2	3	3	79.541	726	726	0	11.974	4	5.2	0	2.2	43748000	17212000	26536000	0	0	1508500	593520	915030	0	0	3
Q15075	Q15075	2	2	2	Early endosome antigen 1	EEA1		1	2	2	2	2	2	2	1	2	2	2	1	2	2	2	1	2.1	2.1	2.1	162.46	1411	1411	0	20.401	2.1	2.1	2.1	1	155410000	33198000	28131000	64686000	29391000	3453500	737720	625130	1437500	653140	6
Q15084	Q15084	13	13	13	Protein disulfide-isomerase A6	PDIA6		1	13	13	13	6	9	12	11	6	9	12	11	6	9	12	11	43	43	43	48.121	440	440	0	180.73	24.3	30	40.7	38.6	4155900000	530250000	496950000	1561500000	1567100000	159840000	20394000	19114000	60060000	60273000	48
Q15102	Q15102	12	12	12	Platelet-activating factor acetylhydrolase IB subunit gamma	PAFAH1B3		1	12	12	12	9	8	11	9	9	8	11	9	9	8	11	9	68.4	68.4	68.4	25.734	231	231	0	145.62	62.3	62.3	68.4	62.3	2369800000	423220000	406690000	729420000	810440000	182290000	32556000	31284000	56109000	62341000	46
Q15121	Q15121	4	4	4	Astrocytic phosphoprotein PEA-15	PEA15		1	4	4	4	3	2	1	0	3	2	1	0	3	2	1	0	76.2	76.2	76.2	15.04	130	130	0	28.209	44.6	20.8	31.5	0	186490000	78992000	78356000	29140000	0	31081000	13165000	13059000	4856700	0	7
Q15149;P15924	Q15149	53;1	53;1	49;0	Plectin	PLEC		2	53	53	49	26	25	37	42	26	25	37	42	25	23	33	40	17.3	17.3	15.6	531.78	4684	4684;2871	0	323.31	10.4	10.1	13.3	15.4	9285200000	868440000	889090000	3070000000	4457600000	36270000	3392300	3473000	11992000	17413000	136
Q15165	Q15165	2	2	2	Serum paraoxonase/arylesterase 2	PON2		1	2	2	2	0	0	0	2	0	0	0	2	0	0	0	2	6.2	6.2	6.2	39.38	354	354	0.0007326	10.988	0	0	0	6.2	65340000	0	0	0	65340000	2613600	0	0	0	2613600	2
Q15181	Q15181	9	9	9	Inorganic pyrophosphatase	PPA1		1	9	9	9	8	7	3	6	8	7	3	6	8	7	3	6	42.6	42.6	42.6	32.66	289	289	0	73.361	39.1	37.7	12.5	36	2704300000	404320000	544550000	515760000	1239600000	180280000	26955000	36303000	34384000	82642000	29
Q15233	Q15233	28	28	28	Non-POU domain-containing octamer-binding protein	NONO		1	28	28	28	21	19	18	18	21	19	18	18	21	19	18	18	63.3	63.3	63.3	54.231	471	471	0	323.31	53.7	46.5	45.2	40.8	13918000000	1950600000	2697300000	3866900000	5403600000	579930000	81276000	112390000	161120000	225150000	102
Q15287	Q15287	1	1	1	RNA-binding protein with serine-rich domain 1	RNPS1		1	1	1	1	0	0	1	1	0	0	1	1	0	0	1	1	7.9	7.9	7.9	34.208	305	305	0	17.76	0	0	7.9	7.9	134550000	0	0	42957000	91596000	11213000	0	0	3579800	7633000	2
Q15293	Q15293	1	1	1	Reticulocalbin-1	RCN1		1	1	1	1	1	0	0	0	1	0	0	0	1	0	0	0	6.3	6.3	6.3	38.89	331	331	0.0029904	6.6291	6.3	0	0	0	37945000	37945000	0	0	0	2918900	2918900	0	0	0	2
Q15345	Q15345	1	1	1	Leucine-rich repeat-containing protein 41	LRRC41		1	1	1	1	0	0	1	0	0	0	1	0	0	0	1	0	2.1	2.1	2.1	88.649	812	812	0.002978	6.5771	0	0	2.1	0	10276000	0	0	10276000	0	244680	0	0	244680	0	0
Q15365	Q15365	18	18	16	Poly(rC)-binding protein 1	PCBP1		1	18	18	16	11	10	13	14	11	10	13	14	10	9	11	13	59.8	59.8	57.6	37.497	356	356	0	212.7	46.6	40.4	51.4	48.6	13250000000	1612900000	1841400000	4704900000	5090700000	697360000	84891000	96913000	247630000	267930000	59
Q15366	Q15366	14	12	12	Poly(rC)-binding protein 2	PCBP2		1	14	12	12	10	10	9	7	9	9	7	6	9	9	7	6	44.1	41.9	41.9	38.58	365	365	0	121.7	37.3	40.8	26.8	24.4	3811200000	653090000	816340000	1052800000	1289000000	224190000	38417000	48020000	61932000	75822000	39
Q15369	Q15369	2	2	2	Transcription elongation factor B polypeptide 1	TCEB1		1	2	2	2	1	1	1	1	1	1	1	1	1	1	1	1	43.8	43.8	43.8	12.473	112	112	0	25.523	31.2	31.2	31.2	12.5	158300000	32340000	32954000	61533000	31471000	31660000	6467900	6590800	12307000	6294200	5
Q15370	Q15370	2	2	2	Transcription elongation factor B polypeptide 2	TCEB2		1	2	2	2	1	1	2	2	1	1	2	2	1	1	2	2	25.4	25.4	25.4	13.133	118	118	0	101.53	25.4	25.4	25.4	25.4	670910000	104460000	107550000	159770000	299120000	167730000	26116000	26887000	39943000	74781000	9
Q15388	Q15388	3	3	3	Mitochondrial import receptor subunit TOM20 homolog	TOMM20		1	3	3	3	1	3	2	2	1	3	2	2	1	3	2	2	22.8	22.8	22.8	16.298	145	145	0	25.755	9.7	22.8	16.6	16.6	188230000	5268200	75019000	48050000	59894000	23529000	658520	9377400	6006300	7486800	7
Q15393	Q15393	2	2	2	Splicing factor 3B subunit 3	SF3B3		1	2	2	2	1	1	1	2	1	1	1	2	1	1	1	2	1.2	1.2	1.2	135.58	1217	1217	0	17.04	1.2	1.2	1.2	1.2	598430000	58202000	86770000	223960000	229500000	9810400	954130	1422500	3671600	3762200	9
Q15417	Q15417	3	3	3	Calponin-3	CNN3		1	3	3	3	2	2	2	3	2	2	2	3	2	2	2	3	18.2	18.2	18.2	36.413	329	329	0	26.693	8.2	8.2	8.2	18.2	517030000	84688000	53057000	135960000	243330000	25851000	4234400	2652800	6797800	12166000	12
Q15424;Q14151	Q15424;Q14151	6;5	6;5	6;5	Scaffold attachment factor B1;Scaffold attachment factor B2	SAFB;SAFB2	;	2	6	6	6	3	5	3	4	3	5	3	4	3	5	3	4	13.9	13.9	13.9	102.64	915	915;953	0	68.688	7	12.2	8.5	8.6	696190000	103830000	160510000	166750000	265100000	18816000	2806300	4338000	4506800	7164800	15
Q15427	Q15427	4	4	4	Splicing factor 3B subunit 4	SF3B4		1	4	4	4	3	4	2	2	3	4	2	2	3	4	2	2	18.2	18.2	18.2	44.385	424	424	0	32.746	15.3	18.2	11.1	10.1	591700000	138020000	146190000	63494000	243990000	34806000	8118900	8599600	3734900	14352000	12
Q15428	Q15428	7	7	7	Splicing factor 3A subunit 2	SF3A2		1	7	7	7	4	5	4	4	4	5	4	4	4	5	4	4	20	20	20	49.255	464	464	0	57.606	11	16.2	10.6	13.6	1334700000	192100000	187300000	128590000	826700000	102670000	14777000	14408000	9891900	63592000	19
Q15434	Q15434	3	1	1	RNA-binding motif, single-stranded-interacting protein 2	RBMS2		1	3	1	1	2	2	2	2	1	0	1	1	1	0	1	1	11.5	2.2	2.2	43.958	407	407	0.0031387	7.0822	9.3	9.3	9.3	9.3	29486000	7426300	0	9339400	12720000	1404100	353630	0	444730	605740	3
Q15436;Q15437	Q15436;Q15437	3;2	3;2	3;2	Protein transport protein Sec23A;Protein transport protein Sec23B	SEC23A;SEC23B	;	2	3	3	3	2	2	1	3	2	2	1	3	2	2	1	3	5.2	5.2	5.2	86.16	765	765;767	0	23.553	3.7	3.7	2.5	5.2	689250000	143390000	38029000	229190000	278650000	18138000	3773400	1000800	6031200	7332800	13
Q15459	Q15459	11	11	11	Splicing factor 3A subunit 1	SF3A1		1	11	11	11	8	10	6	8	8	10	6	8	8	10	6	8	15.1	15.1	15.1	88.885	793	793	0	76.572	11.2	13.9	10.1	12.4	2727400000	403800000	451060000	844920000	1027700000	75762000	11217000	12529000	23470000	28546000	37
Q15582	Q15582	3	3	3	Transforming growth factor-beta-induced protein ig-h3	TGFBI		1	3	3	3	2	2	0	0	2	2	0	0	2	2	0	0	6.9	6.9	6.9	74.68	683	683	0	22.385	4	5.4	0	0	109180000	52384000	56799000	0	0	3764900	1806300	1958600	0	0	5
Q15599	Q15599	4	4	4	Na(+)/H(+) exchange regulatory cofactor NHE-RF2	SLC9A3R2		1	4	4	4	3	1	3	1	3	1	3	1	3	1	3	1	19.6	19.6	19.6	37.413	337	337	0	32.643	16	5.3	15.7	5.3	330580000	82362000	30539000	156010000	61668000	18366000	4575700	1696600	8667500	3426000	8
Q15637	Q15637	14	14	14	Splicing factor 1	SF1		1	14	14	14	10	12	9	9	10	12	9	9	10	12	9	9	33.5	33.5	33.5	68.329	639	639	0	122.92	26.8	33.5	25.5	22.8	4038100000	572610000	863070000	1192000000	1410400000	175570000	24896000	37525000	51826000	61323000	49
Q15645	Q15645	2	2	2	Pachytene checkpoint protein 2 homolog	TRIP13		1	2	2	2	1	0	2	0	1	0	2	0	1	0	2	0	3	3	3	48.55	432	432	0	15.061	2.5	0	3	0	73332000	9039200	0	64293000	0	6111000	753270	0	5357800	0	3
Q15651	Q15651	1	1	1	High mobility group nucleosome-binding domain-containing protein 3	HMGN3		1	1	1	1	0	0	0	1	0	0	0	1	0	0	0	1	22.2	22.2	22.2	10.666	99	99	0	24.509	0	0	0	22.2	72250000	0	0	0	72250000	18063000	0	0	0	18063000	1
Q15654	Q15654	2	2	2	Thyroid receptor-interacting protein 6	TRIP6		1	2	2	2	1	2	1	1	1	2	1	1	1	2	1	1	8	8	8	50.287	476	476	0	18.878	5.7	8	5.7	5.7	128310000	21072000	16979000	44543000	45715000	5832200	957830	771760	2024700	2078000	5
Q15691	Q15691	6	6	6	Microtubule-associated protein RP/EB family member 1	MAPRE1		1	6	6	6	3	4	3	4	3	4	3	4	3	4	3	4	36.2	36.2	36.2	29.999	268	268	0	62.306	19.8	32.5	25.4	16.4	883340000	37285000	114840000	341010000	390210000	58889000	2485700	7655900	22734000	26014000	14
Q15717	Q15717	6	6	6	ELAV-like protein 1	ELAVL1		1	6	6	6	5	4	5	4	5	4	5	4	5	4	5	4	23.6	23.6	23.6	36.091	326	326	0	45.14	20.9	20.2	20.9	16	1143400000	244870000	152990000	410480000	335050000	63522000	13604000	8499500	22805000	18614000	20
Q15758	Q15758	4	4	4	Neutral amino acid transporter B(0)	SLC1A5		1	4	4	4	1	3	2	4	1	3	2	4	1	3	2	4	5.9	5.9	5.9	56.598	541	541	0	26.87	1.8	5.9	3.7	5.9	712910000	32672000	123780000	161540000	394920000	22997000	1053900	3992900	5211000	12739000	11
Q15785	Q15785	6	6	6	Mitochondrial import receptor subunit TOM34	TOMM34		1	6	6	6	4	2	3	3	4	2	3	3	4	2	3	3	35.3	35.3	35.3	34.559	309	309	0	103.03	24.9	13.9	16.8	19.7	558480000	96152000	26474000	231800000	204060000	29394000	5060600	1393400	12200000	10740000	14
Q15813	Q15813	2	2	2	Tubulin-specific chaperone E	TBCE		1	2	2	2	1	0	1	0	1	0	1	0	1	0	1	0	6.3	6.3	6.3	59.345	527	527	0	15.448	2.5	0	3.8	0	46678000	12298000	0	34380000	0	1458700	384320	0	1074400	0	1
Q15819	Q15819	1	1	1	Ubiquitin-conjugating enzyme E2 variant 2	UBE2V2		1	1	1	1	1	1	1	1	1	1	1	1	1	1	1	1	6.2	6.2	6.2	16.363	145	145	0.0034582	6.1895	6.2	6.2	6.2	6.2	100970000	19104000	16292000	30506000	35072000	20195000	3820700	3258400	6101200	7014400	4
Q15843	Q15843	3	3	3	NEDD8	NEDD8		1	3	3	3	3	3	3	3	3	3	3	3	3	3	3	3	69.1	69.1	69.1	9.0714	81	81	0	67.506	69.1	69.1	69.1	69.1	1581700000	355540000	287400000	533810000	404990000	316350000	71107000	57480000	106760000	80998000	29
Q15942	Q15942	15	15	15	Zyxin	ZYX		1	15	15	15	14	13	10	13	14	13	10	13	14	13	10	13	42	42	42	61.277	572	572	0	201.01	39.3	37.2	31.6	33.9	4270100000	641290000	662240000	1411500000	1555200000	158150000	23751000	24527000	52276000	57598000	60
Q16181	Q16181	8	8	8	Septin-7	2020-09-07		1	8	8	8	5	6	4	6	5	6	4	6	5	6	4	6	35.5	35.5	35.5	50.679	437	437	0	68.558	21.1	25.6	22.4	24	1640900000	182210000	231080000	145310000	1082300000	96525000	10718000	13593000	8547700	63667000	29
Q16186	Q16186	6	6	6	Proteasomal ubiquitin receptor ADRM1	ADRM1		1	6	6	6	2	3	1	5	2	3	1	5	2	3	1	5	21.9	21.9	21.9	42.153	407	407	0	37.044	8.4	11.5	2.7	18.7	394320000	29778000	13766000	60024000	290750000	20753000	1567300	724520	3159100	15302000	10
Q16204	Q16204	2	2	2	Coiled-coil domain-containing protein 6	CCDC6		1	2	2	2	1	1	2	1	1	1	2	1	1	1	2	1	5.1	5.1	5.1	53.29	474	474	0	14.015	3.4	3.4	5.1	1.7	206870000	46643000	55103000	53602000	51527000	11493000	2591300	3061300	2977900	2862600	6
Q16222	Q16222	1	1	1	UDP-N-acetylhexosamine pyrophosphorylase;UDP-N-acetylgalactosamine pyrophosphorylase;UDP-N-acetylglucosamine pyrophosphorylase	UAP1		1	1	1	1	1	1	0	1	1	1	0	1	1	1	0	1	3.1	3.1	3.1	58.768	522	522	0.0026455	7.923	3.1	3.1	0	3.1	91246000	20857000	21701000	0	48689000	2683700	613430	638260	0	1432000	3
Q16270	Q16270	1	1	1	Insulin-like growth factor-binding protein 7	IGFBP7		1	1	1	1	0	1	0	0	0	1	0	0	0	1	0	0	4.6	4.6	4.6	29.13	282	282	0.0027836	9.4511	0	4.6	0	0	12718000	0	12718000	0	0	669390	0	669390	0	0	1
Q16527	Q16527	1	1	1	Cysteine and glycine-rich protein 2	CSRP2		1	1	1	1	0	1	1	1	0	1	1	1	0	1	1	1	5.7	5.7	5.7	20.954	193	193	0.0029815	6.5833	0	5.7	5.7	5.7	161730000	0	25202000	55653000	80876000	16173000	0	2520200	5565300	8087600	3
Q16531	Q16531	1	1	1	DNA damage-binding protein 1	DDB1		1	1	1	1	1	0	1	1	1	0	1	1	1	0	1	1	1.2	1.2	1.2	126.97	1140	1140	0	28.237	1.2	0	1.2	1.2	76613000	11627000	0	35563000	29423000	1393000	211400	0	646590	534960	3
Q16540	Q16540	3	3	3	39S ribosomal protein L23, mitochondrial	MRPL23		1	3	3	3	2	1	0	3	2	1	0	3	2	1	0	3	25.5	25.5	25.5	17.781	153	153	0	24.702	19.6	10.5	0	25.5	65066000	18284000	13335000	0	33448000	9295200	2611900	1905000	0	4778300	5
Q16543	Q16543	5	5	5	Hsp90 co-chaperone Cdc37;Hsp90 co-chaperone Cdc37, N-terminally processed	CDC37		1	5	5	5	2	4	5	4	2	4	5	4	2	4	5	4	18.3	18.3	18.3	44.468	378	378	0	39.201	7.1	14.6	18.3	14.6	1174200000	75304000	171670000	469600000	457650000	61801000	3963400	9035100	24716000	24087000	17
Q16555	Q16555	3	2	2	Dihydropyrimidinase-related protein 2	DPYSL2		1	3	2	2	1	1	2	3	1	1	1	2	1	1	1	2	6.8	4.4	4.4	62.293	572	572	0	12.237	2.1	2.1	4.5	6.8	200550000	27805000	26112000	48672000	97959000	5729900	794420	746060	1390600	2798800	5
Q16576	Q16576	5	5	4	Histone-binding protein RBBP7	RBBP7		1	5	5	4	4	4	5	4	4	4	5	4	3	3	4	3	16.2	16.2	13.9	47.82	425	425	0	43.616	14.4	14.4	16.2	14.4	2215900000	204960000	301350000	938770000	770860000	110800000	10248000	15068000	46938000	38543000	29
Q16626	Q16626	3	3	3	Male-enhanced antigen 1	MEA1		1	3	3	3	1	2	2	0	1	2	2	0	1	2	2	0	27	27	27	19.904	185	185	0	18.974	5.9	17.8	15.1	0	134660000	4888800	39791000	89985000	0	11222000	407400	3315900	7498700	0	5
Q16629	Q16629	4	4	3	Serine/arginine-rich splicing factor 7	SRSF7		1	4	4	3	3	2	2	3	3	2	2	3	2	1	1	2	23.5	23.5	19.3	27.366	238	238	0	36.757	21.8	16.4	16.4	23.5	1747400000	218220000	169930000	544240000	814970000	158850000	19838000	15448000	49477000	74088000	13
Q16630	Q16630	3	3	3	Cleavage and polyadenylation specificity factor subunit 6	CPSF6		1	3	3	3	1	1	2	2	1	1	2	2	1	1	2	2	6.7	6.7	6.7	59.209	551	551	0	20.551	1.8	1.8	3.3	5.3	290400000	23274000	25001000	132360000	109770000	14520000	1163700	1250000	6617900	5488400	5
Q16643	Q16643	19	19	19	Drebrin	DBN1		1	19	19	19	10	12	10	10	10	12	10	10	10	12	10	10	24.7	24.7	24.7	71.428	649	649	0	145.91	17.3	18.2	14.9	10	2678700000	279420000	465760000	756180000	1177400000	92369000	9635200	16061000	26075000	40598000	46
Q16658	Q16658	8	8	8	Fascin	FSCN1		1	8	8	8	5	5	5	7	5	5	5	7	5	5	5	7	24.1	24.1	24.1	54.529	493	493	0	79.416	16.8	16.8	15	24.1	1062500000	177180000	155630000	243670000	486010000	36638000	6109700	5366500	8402500	16759000	24
Q16698	Q16698	1	1	1	2,4-dienoyl-CoA reductase, mitochondrial	DECR1		1	1	1	1	0	0	1	1	0	0	1	1	0	0	1	1	5.1	5.1	5.1	36.067	335	335	0.0028011	9.6246	0	0	5.1	5.1	38430000	0	0	18776000	19654000	2135000	0	0	1043100	1091900	2
Q16718	Q16718	3	3	3	NADH dehydrogenase [ubiquinone] 1 alpha subcomplex subunit 5	NDUFA5		1	3	3	3	2	1	3	1	2	1	3	1	2	1	3	1	44	44	44	13.459	116	116	0	20.438	28.4	12.1	44	12.1	710670000	97719000	81450000	315020000	216490000	118450000	16286000	13575000	52503000	36081000	9
Q16719	Q16719	3	3	3	Kynureninase	KYNU		1	3	3	3	1	3	2	1	1	3	2	1	1	3	2	1	13.1	13.1	13.1	52.351	465	465	0	87.62	6	13.1	7.1	5.4	413090000	97575000	102690000	125620000	87204000	16524000	3903000	4107700	5024900	3488200	8
Q16769	Q16769	2	2	2	Glutaminyl-peptide cyclotransferase	QPCT		1	2	2	2	1	1	0	1	1	1	0	1	1	1	0	1	11.1	11.1	11.1	40.876	361	361	0.001443	10.719	2.8	2.8	0	8.3	52969000	52969000	0	0	0	3531300	3531300	0	0	0	1
Q16775	Q16775	2	2	2	Hydroxyacylglutathione hydrolase, mitochondrial	HAGH		1	2	2	2	1	0	0	1	1	0	0	1	1	0	0	1	12	12	12	33.805	308	308	0	12.675	6.2	0	0	5.8	85137000	16766000	0	0	68371000	5675800	1117700	0	0	4558100	2
Q16777	Q16777	9	2	2	Histone H2A type 2-C	HIST2H2AC		1	9	2	2	9	7	6	5	2	1	1	1	2	1	1	1	96.1	14.7	14.7	13.988	129	129	0	30.75	96.1	91.5	91.5	85.3	4108200000	603490000	579590000	868650000	2056500000	586880000	86212000	82798000	124090000	293780000	8
Q16795	Q16795	1	1	1	NADH dehydrogenase [ubiquinone] 1 alpha subcomplex subunit 9, mitochondrial	NDUFA9		1	1	1	1	1	1	1	1	1	1	1	1	1	1	1	1	4	4	4	42.509	377	377	0.0030084	6.6739	4	4	4	4	120240000	10955000	16923000	47829000	44528000	6011800	547750	846150	2391400	2226400	4
Q16836	Q16836	9	9	9	Hydroxyacyl-coenzyme A dehydrogenase, mitochondrial	HADH		1	9	9	9	7	7	8	8	7	7	8	8	7	7	8	8	45.2	45.2	45.2	34.293	314	314	0	136.76	33.8	29.6	39.2	36	2447600000	409760000	376030000	696570000	965290000	128820000	21566000	19791000	36661000	50805000	42
Q16851	Q16851	2	2	2	UTP--glucose-1-phosphate uridylyltransferase	UGP2		1	2	2	2	1	2	0	2	1	2	0	2	1	2	0	2	4.1	4.1	4.1	56.94	508	508	0	11.843	2	4.1	0	4.1	138940000	20921000	29126000	0	88898000	6041000	909590	1266300	0	3865100	3
Q16881	Q16881	3	3	3	Thioredoxin reductase 1, cytoplasmic	TXNRD1		1	3	3	3	2	1	2	2	2	1	2	2	2	1	2	2	7.4	7.4	7.4	70.905	649	649	0	19.355	4.3	2.2	5.2	5.2	287860000	30833000	15874000	106910000	134240000	8995500	963530	496060	3340800	4195100	7
Q16891	Q16891	9	9	9	MICOS complex subunit MIC60	IMMT		1	9	9	9	2	8	5	5	2	8	5	5	2	8	5	5	20.7	20.7	20.7	83.677	758	758	0	98.543	3.7	17.3	10.6	9.9	804050000	57258000	205270000	254030000	287500000	19144000	1363300	4887400	6048200	6845200	24
Q1KMD3	Q1KMD3	2	2	2	Heterogeneous nuclear ribonucleoprotein U-like protein 2	HNRNPUL2		1	2	2	2	1	1	2	1	1	1	2	1	1	1	2	1	5.5	5.5	5.5	85.104	747	747	0	69.004	2.7	2.7	5.5	2.7	218210000	36920000	41525000	72356000	67412000	6612500	1118800	1258300	2192600	2042800	5
Q27J81	Q27J81	3	3	3	Inverted formin-2	INF2		1	3	3	3	1	0	1	1	1	0	1	1	1	0	1	1	3.4	3.4	3.4	135.62	1249	1249	0	19.729	1	0	0.9	1.5	53114000	4905900	0	16445000	31763000	792740	73223	0	245450	474070	2
Q29RF7	Q29RF7	1	1	1	Sister chromatid cohesion protein PDS5 homolog A	PDS5A		1	1	1	1	1	1	0	1	1	1	0	1	1	1	0	1	0.7	0.7	0.7	150.83	1337	1337	0.0027491	8.9328	0.7	0.7	0	0.7	165460000	8252700	60797000	0	96415000	2585400	128950	949950	0	1506500	5
Q2KHR3	Q2KHR3	1	1	1	Glutamine and serine-rich protein 1	QSER1		1	1	1	1	1	0	0	0	1	0	0	0	1	0	0	0	1	1	1	189.97	1735	1735	0.0027454	8.8792	1	0	0	0	0	0	0	0	0	0	0	0	0	0	1
Q2NL82	Q2NL82	1	1	1	Pre-rRNA-processing protein TSR1 homolog	TSR1		1	1	1	1	0	0	1	0	0	0	1	0	0	0	1	0	1.6	1.6	1.6	91.809	804	804	0.0081037	5.7435	0	0	1.6	0	23019000	0	0	23019000	0	575470	0	0	575470	0	1
Q2TAL8	Q2TAL8	2	2	2	Glutamine-rich protein 1	QRICH1		1	2	2	2	1	1	0	0	1	1	0	0	1	1	0	0	3.2	3.2	3.2	86.435	776	776	0.0028429	10.545	1.8	1.4	0	0	19339000	14269000	5070200	0	0	508920	375490	133430	0	0	1
Q2TAZ0	Q2TAZ0	1	1	1	Autophagy-related protein 2 homolog A	ATG2A		1	1	1	1	1	1	1	1	1	1	1	1	1	1	1	1	0.5	0.5	0.5	212.86	1938	1938	0.0029223	6.3166	0.5	0.5	0.5	0.5	200930000	25207000	28985000	49416000	97323000	1950800	244730	281400	479770	944880	4
Q32MZ4	Q32MZ4	2	2	2	Leucine-rich repeat flightless-interacting protein 1	LRRFIP1		1	2	2	2	1	1	1	2	1	1	1	2	1	1	1	2	5.7	5.7	5.7	89.252	808	808	0	13.914	2.6	2.6	2.6	5.7	208640000	26670000	26958000	58028000	96982000	5638800	720800	728590	1568300	2621100	4
Q32NC0	Q32NC0	1	1	1	UPF0711 protein C18orf21	C18orf21		1	1	1	1	1	1	1	0	1	1	1	0	1	1	1	0	7.7	7.7	7.7	24.826	220	220	0	12.708	7.7	7.7	7.7	0	41940000	12206000	12505000	17228000	0	4660000	1356300	1389500	1914300	0	3
Q3KQU3	Q3KQU3	1	1	1	MAP7 domain-containing protein 1	MAP7D1		1	1	1	1	0	0	0	1	0	0	0	1	0	0	0	1	2.9	2.9	2.9	92.819	841	841	0	12.636	0	0	0	2.9	47932000	0	0	0	47932000	1597700	0	0	0	1597700	1
Q3V5L5	Q3V5L5	1	1	1	Alpha-1,6-mannosylglycoprotein 6-beta-N-acetylglucosaminyltransferase B	MGAT5B		1	1	1	1	1	1	0	0	1	1	0	0	1	1	0	0	1.1	1.1	1.1	89.534	792	792	0.0061453	5.9254	1.1	1.1	0	0	0	0	0	0	0	0	0	0	0	0	0
Q49B96	Q49B96	1	1	1	Cytochrome c oxidase assembly protein COX19	COX19		1	1	1	1	1	1	0	0	1	1	0	0	1	1	0	0	20	20	20	10.394	90	90	0.0025657	7.4041	20	20	0	0	57588000	27637000	29951000	0	0	14397000	6909300	7487700	0	0	4
Q4U2R6	Q4U2R6	3	3	3	39S ribosomal protein L51, mitochondrial	MRPL51		1	3	3	3	1	0	0	2	1	0	0	2	1	0	0	2	22.7	22.7	22.7	15.095	128	128	0	17.098	22.7	0	0	22.7	61644000	20915000	0	0	40729000	6849400	2323900	0	0	4525400	3
Q53EL6	Q53EL6	1	1	1	Programmed cell death protein 4	PDCD4		1	1	1	1	0	0	0	1	0	0	0	1	0	0	0	1	2.1	2.1	2.1	51.735	469	469	0.0026025	7.6191	0	0	0	2.1	0	0	0	0	0	0	0	0	0	0	1
Q53LP3	Q53LP3	1	1	1	Ankyrin repeat domain-containing protein SOWAHC	SOWAHC		1	1	1	1	0	0	1	0	0	0	1	0	0	0	1	0	5	5	5	55.671	525	525	0.0026864	8.2593	0	0	5	0	23294000	0	0	23294000	0	862740	0	0	862740	0	1
Q562R1	Q562R1	3	1	1	Beta-actin-like protein 2	ACTBL2		1	3	1	1	2	3	3	3	0	1	1	1	0	1	1	1	14.6	7.4	7.4	42.003	376	376	0.0081878	5.7908	7.2	14.6	14.6	14.6	0	0	0	0	0	0	0	0	0	0	0
Q5JTV8	Q5JTV8	1	1	1	Torsin-1A-interacting protein 1	TOR1AIP1		1	1	1	1	0	0	1	0	0	0	1	0	0	0	1	0	1.9	1.9	1.9	66.248	583	583	0.0080994	5.7392	0	0	1.9	0	51949000	0	0	51949000	0	1998000	0	0	1998000	0	1
Q5JU67	Q5JU67	1	1	1	Uncharacterized protein C9orf117	C9orf117		1	1	1	1	0	0	1	0	0	0	1	0	0	0	1	0	2.3	2.3	2.3	60.533	520	520	0.0081833	5.7857	0	0	2.3	0	449410000	0	0	449410000	0	18725000	0	0	18725000	0	1
Q5JVF3	Q5JVF3	1	1	1	PCI domain-containing protein 2	PCID2		1	1	1	1	1	0	0	0	1	0	0	0	1	0	0	0	8.3	8.3	8.3	46.029	399	399	0.0025641	7.4	8.3	0	0	0	4789600	4789600	0	0	0	228080	228080	0	0	0	1
Q5M7Z0	Q5M7Z0	1	1	1	RING finger and transmembrane domain-containing protein 1	RNFT1		1	1	1	1	1	0	1	1	1	0	1	1	1	0	1	1	2.5	2.5	2.5	49.709	435	435	0.0056561	6.0362	2.5	0	2.5	2.5	104750000	18445000	0	63325000	22984000	4761600	838410	0	2878400	1044700	8
Q5QJE6	Q5QJE6	1	1	1	Deoxynucleotidyltransferase terminal-interacting protein 2	DNTTIP2		1	1	1	1	1	0	0	1	1	0	0	1	1	0	0	1	2.2	2.2	2.2	84.468	756	756	0	13.036	2.2	0	0	2.2	43857000	17993000	0	0	25864000	1154100	473490	0	0	680630	2
Q5SSJ5	Q5SSJ5	8	8	8	Heterochromatin protein 1-binding protein 3	HP1BP3		1	8	8	8	5	8	6	5	5	8	6	5	5	8	6	5	22.1	22.1	22.1	61.206	553	553	0	94.198	13	22.1	14.6	11.6	1877400000	309530000	404770000	498750000	664340000	69533000	11464000	14992000	18472000	24605000	30
Q5SW79	Q5SW79	3	3	3	Centrosomal protein of 170 kDa	CEP170		1	3	3	3	1	0	1	1	1	0	1	1	1	0	1	1	2.3	2.3	2.3	175.29	1584	1584	0	17.259	0.7	0	0.8	0.8	39009000	2459900	0	11723000	24826000	453590	28603	0	136310	288680	1
Q5T0F9	Q5T0F9	2	2	2	Coiled-coil and C2 domain-containing protein 1B	CC2D1B		1	2	2	2	0	0	0	2	0	0	0	2	0	0	0	2	5.2	5.2	5.2	94.223	858	858	0	11.404	0	0	0	5.2	222050000	0	0	0	222050000	6344300	0	0	0	6344300	2
Q5T1M5	Q5T1M5	1	1	1	FK506-binding protein 15	FKBP15		1	1	1	1	0	0	0	1	0	0	0	1	0	0	0	1	1	1	1	133.63	1219	1219	0.0056275	5.9914	0	0	0	1	21670000	0	0	0	21670000	442250	0	0	0	442250	1
Q5T4S7	Q5T4S7	2	2	2	E3 ubiquitin-protein ligase UBR4	UBR4		1	2	2	2	0	2	0	0	0	2	0	0	0	2	0	0	0.7	0.7	0.7	573.83	5183	5183	0.0021429	10.585	0	0.7	0	0	593340000	0	593340000	0	0	2142000	0	2142000	0	0	1
Q5T5C0	Q5T5C0	2	2	2	Syntaxin-binding protein 5	STXBP5		1	2	2	2	0	0	2	1	0	0	2	1	0	0	2	1	3.1	3.1	3.1	127.57	1151	1151	0	21.472	0	0	3.1	1.4	98572000	0	0	30483000	68089000	1449600	0	0	448270	1001300	3
Q5T5X7	Q5T5X7	1	1	1	BEN domain-containing protein 3	BEND3		1	1	1	1	0	0	1	1	0	0	1	1	0	0	1	1	3.5	3.5	3.5	94.474	828	828	0.0082508	5.8412	0	0	3.5	3.5	824250000	0	0	81434000	742820000	18317000	0	0	1809700	16507000	3
Q5T653	Q5T653	3	3	3	39S ribosomal protein L2, mitochondrial	MRPL2		1	3	3	3	2	1	1	2	2	1	1	2	2	1	1	2	23.3	23.3	23.3	33.3	305	305	0	27.276	16.1	5.2	5.2	12.5	203800000	33603000	24069000	56786000	89345000	14557000	2400200	1719200	4056100	6381800	5
Q5T6F2	Q5T6F2	8	8	8	Ubiquitin-associated protein 2	UBAP2		1	8	8	8	5	5	3	6	5	5	3	6	5	5	3	6	9.5	9.5	9.5	117.11	1119	1119	0	54.811	5.9	6.2	3	6.7	504960000	88504000	90358000	124260000	201840000	8015300	1404800	1434300	1972400	3203800	18
Q5T8P6	Q5T8P6	3	3	3	RNA-binding protein 26	RBM26		1	3	3	3	1	1	0	2	1	1	0	2	1	1	0	2	4.2	4.2	4.2	113.6	1007	1007	0	17.832	1.8	1.2	0	3	50082000	8397300	20662000	0	21023000	1192400	199940	491940	0	500560	3
Q5T9A4;Q5T2N8	Q5T9A4	5;1	1;0	1;0	ATPase family AAA domain-containing protein 3B	ATAD3B		2	5	1	1	3	4	3	5	0	0	0	1	0	0	0	1	12.5	3.1	3.1	72.572	648	648;411	0	17.884	6.6	9.4	6.6	12.5	51177000	0	0	0	51177000	1383200	0	0	0	1383200	1
Q5TGZ0	Q5TGZ0	3	3	3	MICOS complex subunit MIC10	MINOS1		1	3	3	3	2	1	1	3	2	1	1	3	2	1	1	3	51.3	51.3	51.3	8.8081	78	78	0	21.184	37.2	16.7	16.7	51.3	670210000	82179000	70065000	127810000	390160000	134040000	16436000	14013000	25562000	78031000	6
Q5VT52	Q5VT52	2	2	2	Regulation of nuclear pre-mRNA domain-containing protein 2	RPRD2		1	2	2	2	1	1	1	0	1	1	1	0	1	1	1	0	1.9	1.9	1.9	156.02	1461	1461	0	14.585	1.3	1.3	0.6	0	35459000	10425000	9600700	15433000	0	460500	135390	124680	200430	0	3
Q5VZF2	Q5VZF2	1	1	1	Muscleblind-like protein 2	MBNL2		1	1	1	1	0	1	0	0	0	1	0	0	0	1	0	0	3.5	3.5	3.5	40.517	373	373	0.0040046	6.1163	0	3.5	0	0	7682300	0	7682300	0	0	590940	0	590940	0	0	1
Q66K74	Q66K74	2	2	2	Microtubule-associated protein 1S;MAP1S heavy chain;MAP1S light chain	MAP1S		1	2	2	2	0	0	0	2	0	0	0	2	0	0	0	2	3.1	3.1	3.1	112.21	1059	1059	0	11.423	0	0	0	3.1	71756000	0	0	0	71756000	1668700	0	0	0	1668700	1
Q68EM7	Q68EM7	2	2	2	Rho GTPase-activating protein 17	ARHGAP17		1	2	2	2	2	2	1	1	2	2	1	1	2	2	1	1	4.2	4.2	4.2	95.436	881	881	0	24.274	4.2	4.2	2.5	1.7	224060000	41827000	57831000	53214000	71186000	5334700	995880	1376900	1267000	1694900	6
Q6DKI1	Q6DKI1	3	3	3	60S ribosomal protein L7-like 1	RPL7L1		1	3	3	3	1	1	1	2	1	1	1	2	1	1	1	2	22	22	22	28.661	246	246	0	37.17	11	11	6.1	11	279370000	35786000	14140000	85328000	144110000	23281000	2982100	1178400	7110700	12009000	5
Q6EMK4	Q6EMK4	1	1	1	Vasorin	VASN		1	1	1	1	0	0	0	1	0	0	0	1	0	0	0	1	1.8	1.8	1.8	71.712	673	673	0.00306	6.8013	0	0	0	1.8	21116000	0	0	0	21116000	844620	0	0	0	844620	1
Q6FI13	Q6FI13	9	1	0	Histone H2A type 2-A	HIST2H2AA3		1	9	1	0	9	7	6	5	1	1	1	1	0	0	0	0	96.2	20	0	14.095	130	130	0	23.153	96.2	91.5	91.5	85.4	0	0	0	0	0	0	0	0	0	0	0
Q6FI81	Q6FI81	4	4	4	Anamorsin	CIAPIN1		1	4	4	4	4	4	3	4	4	4	3	4	4	4	3	4	24.7	24.7	24.7	33.582	312	312	0	61.559	24.7	24.7	19.6	24.7	1887900000	269840000	274990000	549830000	793190000	111050000	15873000	16176000	32343000	46659000	25
Q6FIF0	Q6FIF0	1	1	1	AN1-type zinc finger protein 6	ZFAND6		1	1	1	1	1	1	1	1	1	1	1	1	1	1	1	1	4.8	4.8	4.8	22.555	208	208	0.0061728	5.9684	4.8	4.8	4.8	4.8	160300000	31574000	37215000	45590000	45925000	13359000	2631200	3101300	3799100	3827100	5
Q6GMV3	Q6GMV3	5	5	5	Putative peptidyl-tRNA hydrolase PTRHD1	PTRHD1		1	5	5	5	3	3	2	3	3	3	2	3	3	3	2	3	53.6	53.6	53.6	15.805	140	140	0	48.026	36.4	29.3	24.3	36.4	588280000	118600000	119030000	80935000	269720000	73536000	14825000	14879000	10117000	33715000	13
Q6IBS0	Q6IBS0	3	3	3	Twinfilin-2	TWF2		1	3	3	3	1	1	1	3	1	1	1	3	1	1	1	3	14.9	14.9	14.9	39.548	349	349	0	31.021	5.4	5.4	5.4	14.9	224820000	16748000	10078000	76923000	121070000	13225000	985200	592830	4524900	7121800	6
Q969E4;Q6IPX3	Q969E4;Q6IPX3	1;1	1;1	1;1	Transcription elongation factor A protein-like 3;Transcription elongation factor A protein-like 6	TCEAL3;TCEAL6	;	2	1	1	1	0	0	0	1	0	0	0	1	0	0	0	1	7	7	7	22.502	200	200;200	0.0026756	8.1736	0	0	0	7	59531000	0	0	0	59531000	7441400	0	0	0	7441400	1
Q6IQ49	Q6IQ49	1	1	1	Protein SDE2 homolog	SDE2		1	1	1	1	0	0	0	1	0	0	0	1	0	0	0	1	4.7	4.7	4.7	49.741	451	451	0.0021413	10.585	0	0	0	4.7	91916000	0	0	0	91916000	3169500	0	0	0	3169500	1
Q6KC79	Q6KC79	2	2	2	Nipped-B-like protein	NIPBL		1	2	2	2	1	0	1	0	1	0	1	0	1	0	1	0	0.9	0.9	0.9	316.05	2804	2804	0	15.98	0.5	0	0.5	0	30836000	3742500	0	27093000	0	248670	30182	0	218490	0	2
Q6L8Q7	Q6L8Q7	1	1	1	2,5-phosphodiesterase 12	PDE12		1	1	1	1	0	0	0	1	0	0	0	1	0	0	0	1	1.3	1.3	1.3	67.351	609	609	0.0082418	5.8378	0	0	0	1.3	19468000	0	0	0	19468000	540780	0	0	0	540780	1
Q6NUQ4	Q6NUQ4	1	1	1	Transmembrane protein 214	TMEM214		1	1	1	1	1	0	0	0	1	0	0	0	1	0	0	0	2	2	2	77.15	689	689	0.0026333	7.8431	2	0	0	0	23766000	23766000	0	0	0	642330	642330	0	0	0	1
Q6NVY1	Q6NVY1	1	1	1	3-hydroxyisobutyryl-CoA hydrolase, mitochondrial	HIBCH		1	1	1	1	0	0	0	1	0	0	0	1	0	0	0	1	6.5	6.5	6.5	43.482	386	386	0.0026918	8.2823	0	0	0	6.5	31289000	0	0	0	31289000	1490000	0	0	0	1490000	1
Q6NYC8	Q6NYC8	7	7	7	Phostensin	PPP1R18		1	7	7	7	3	5	3	2	3	5	3	2	3	5	3	2	17	17	17	67.942	613	613	0	53.805	7	11.1	7.2	4.4	353990000	86097000	100870000	79805000	87215000	10114000	2459900	2882100	2280100	2491900	12
Q6NZI2	Q6NZI2	3	3	3	Polymerase I and transcript release factor	PTRF		1	3	3	3	2	3	1	2	2	3	1	2	2	3	1	2	15.4	15.4	15.4	43.476	390	390	0	33.3	7.9	15.4	4.1	11.5	161270000	27008000	57833000	35880000	40546000	8487700	1421500	3043900	1888400	2134000	6
Q6P161	Q6P161	2	2	2	39S ribosomal protein L54, mitochondrial	MRPL54		1	2	2	2	2	2	1	1	2	2	1	1	2	2	1	1	31.2	31.2	31.2	15.819	138	138	0	16.254	31.2	31.2	16.7	16.7	168940000	56550000	50006000	27483000	34899000	24134000	8078500	7143700	3926100	4985500	6
Q6P1J9	Q6P1J9	3	3	3	Parafibromin	CDC73		1	3	3	3	2	0	2	1	2	0	2	1	2	0	2	1	11.5	11.5	11.5	60.576	531	531	0	26.002	7.3	0	7.5	3.4	213580000	27736000	0	101180000	84666000	10170000	1320700	0	4818000	4031700	5
Q6P2E9	Q6P2E9	1	1	1	Enhancer of mRNA-decapping protein 4	EDC4		1	1	1	1	0	1	1	1	0	1	1	1	0	1	1	1	0.8	0.8	0.8	151.66	1401	1401	0.002936	6.3774	0	0.8	0.8	0.8	95842000	0	16870000	36445000	42527000	1261100	0	221970	479540	559570	2
Q6P2Q9	Q6P2Q9	1	1	1	Pre-mRNA-processing-splicing factor 8	PRPF8		1	1	1	1	1	1	0	0	1	1	0	0	1	1	0	0	0.5	0.5	0.5	273.6	2335	2335	0.002551	7.3357	0.5	0.5	0	0	56719000	26573000	30146000	0	0	476630	223310	253320	0	0	2
Q6P6C2	Q6P6C2	1	1	1	RNA demethylase ALKBH5	ALKBH5		1	1	1	1	0	1	0	0	0	1	0	0	0	1	0	0	4.6	4.6	4.6	44.255	394	394	0.0031309	7.0694	0	4.6	0	0	6620000	0	6620000	0	0	245180	0	245180	0	0	1
Q6PJG6	Q6PJG6	2	2	2	BRCA1-associated ATM activator 1	BRAT1		1	2	2	2	0	1	0	1	0	1	0	1	0	1	0	1	4.6	4.6	4.6	88.118	821	821	0.0021459	10.591	0	1.9	0	2.7	26728000	0	0	0	26728000	581050	0	0	0	581050	1
Q6PKG0	Q6PKG0	10	10	10	La-related protein 1	LARP1		1	10	10	10	4	6	5	5	4	6	5	5	4	6	5	5	13.3	13.3	13.3	123.51	1096	1096	0	113.43	6.1	9.4	6.8	7.9	2026200000	275190000	433600000	592000000	725400000	53321000	7241800	11411000	15579000	19090000	24
Q6RFH5	Q6RFH5	3	3	3	WD repeat-containing protein 74	WDR74		1	3	3	3	2	3	2	2	2	3	2	2	2	3	2	2	10.4	10.4	10.4	42.441	385	385	0	23.149	6.5	10.4	6	6.5	184620000	33714000	43941000	53374000	53594000	8791600	1605400	2092400	2541600	2552100	9
Q6UB35	Q6UB35	5	5	5	Monofunctional C1-tetrahydrofolate synthase, mitochondrial	MTHFD1L		1	5	5	5	1	1	4	5	1	1	4	5	1	1	4	5	9.1	9.1	9.1	105.79	978	978	0	38.022	2.1	2.1	7.7	9.1	452040000	29833000	64588000	187740000	169890000	9040900	596660	1291800	3754700	3397700	14
Q6UN15	Q6UN15	3	3	3	Pre-mRNA 3-end-processing factor FIP1	FIP1L1		1	3	3	3	0	0	2	2	0	0	2	2	0	0	2	2	6.4	6.4	6.4	66.526	594	594	0	21.583	0	0	6.4	6.1	153090000	0	0	87211000	65874000	6378500	0	0	3633800	2744700	4
Q6UUV7	Q6UUV7	4	4	4	CREB-regulated transcription coactivator 3	CRTC3		1	4	4	4	1	2	0	2	1	2	0	2	1	2	0	2	7.1	7.1	7.1	66.958	619	619	0	22.194	2.7	4.4	0	5.5	58608000	17888000	23000000	0	17719000	1674500	511090	657160	0	506270	4
Q6UW78	Q6UW78	2	2	2	Ubiquinol-cytochrome-c reductase complex assembly factor 3	UQCC3		1	2	2	2	2	2	1	1	2	2	1	1	2	2	1	1	29	29	29	10.081	93	93	0	14.236	29	29	15.1	15.1	138720000	32518000	32785000	38316000	35097000	23120000	5419700	5464200	6386100	5849600	6
Q6YN16	Q6YN16	2	2	2	Hydroxysteroid dehydrogenase-like protein 2	HSDL2		1	2	2	2	1	1	1	2	1	1	1	2	1	1	1	2	7.7	7.7	7.7	45.394	418	418	0	21.124	3.8	3.8	3.8	7.7	224580000	38778000	31852000	68161000	85793000	9357600	1615700	1327100	2840000	3574700	6
Q71DI3	Q71DI3	11	11	0	Histone H3.2	HIST2H3A		1	11	11	0	8	10	6	9	8	10	6	9	0	0	0	0	67.6	67.6	0	15.388	136	136	0	181.36	57.4	67.6	45.6	65.4	17655000	6683500	10972000	0	0	2206900	835440	1371500	0	0	2
Q71UI9	Q71UI9	3	1	1	Histone H2A.V	H2AFV		1	3	1	1	2	0	1	1	1	0	0	0	1	0	0	0	40.6	17.2	17.2	13.509	128	128	0	24.639	34.4	0	17.2	6.2	711420000	711420000	0	0	0	101630000	101630000	0	0	0	2
Q71UM5	Q71UM5	3	1	1	40S ribosomal protein S27-like	RPS27L		1	3	1	1	2	2	2	2	0	0	0	1	0	0	0	1	54.8	33.3	33.3	9.4771	84	84	0.0030102	6.6839	33.3	33.3	33.3	54.8	48124000	0	0	0	48124000	9624900	0	0	0	9624900	1
Q7KZF4	Q7KZF4	16	16	16	Staphylococcal nuclease domain-containing protein 1	SND1		1	16	16	16	6	6	10	12	6	6	10	12	6	6	10	12	26.8	26.8	26.8	102	910	910	0	119.88	12.2	12.2	15.7	20.5	2082800000	114330000	156790000	657310000	1154400000	45279000	2485500	3408400	14289000	25096000	35
Q7L014	Q7L014	4	4	4	Probable ATP-dependent RNA helicase DDX46	DDX46		1	4	4	4	0	1	1	3	0	1	1	3	0	1	1	3	5.9	5.9	5.9	117.36	1031	1031	0	24.038	0	0.9	1.9	4	194240000	0	31065000	39155000	124020000	4517200	0	722440	910570	2884200	5
Q7L0R7	Q7L0R7	1	1	1	RING finger protein 44	RNF44		1	1	1	1	1	1	0	1	1	1	0	1	1	1	0	1	2.5	2.5	2.5	47.727	432	432	0.0045636	6.0899	2.5	2.5	0	2.5	78478000	16491000	19123000	0	42864000	4616300	970060	1124900	0	2521400	4
Q7L1Q6	Q7L1Q6	1	1	1	Basic leucine zipper and W2 domain-containing protein 1	BZW1		1	1	1	1	0	0	1	1	0	0	1	1	0	0	1	1	2.1	2.1	2.1	48.043	419	419	0.002589	7.5507	0	0	2.1	2.1	232560000	0	0	72661000	159900000	10111000	0	0	3159200	6952000	2
Q7L2E3	Q7L2E3	1	1	1	Putative ATP-dependent RNA helicase DHX30	DHX30		1	1	1	1	1	1	0	0	1	1	0	0	1	1	0	0	1	1	1	133.94	1194	1194	0.0027548	9.0214	1	1	0	0	15580000	6898300	8681400	0	0	264060	116920	147140	0	0	2
Q7L2J0	Q7L2J0	3	3	3	7SK snRNA methylphosphate capping enzyme	MEPCE		1	3	3	3	1	1	2	0	1	1	2	0	1	1	2	0	6.8	6.8	6.8	74.354	689	689	0	20.15	2.9	1.7	3.9	0	60377000	9802700	7062800	43511000	0	2012600	326760	235430	1450400	0	4
Q7LBC6	Q7LBC6	2	2	2	Lysine-specific demethylase 3B	KDM3B		1	2	2	2	1	2	1	1	1	2	1	1	1	2	1	1	1.1	1.1	1.1	191.58	1761	1761	0	12.437	0.6	1.1	0.6	0.6	45210000	5324400	22659000	7586100	9640100	544700	64150	273000	91399	116150	5
Q7LBR1	Q7LBR1	1	1	1	Charged multivesicular body protein 1b	CHMP1B		1	1	1	1	1	1	1	1	1	1	1	1	1	1	1	1	15.1	15.1	15.1	22.109	199	199	0	27.708	15.1	15.1	15.1	15.1	117950000	18706000	15024000	38690000	45531000	9073100	1438900	1155700	2976100	3502400	5
Q7RTV0	Q7RTV0	2	2	2	PHD finger-like domain-containing protein 5A	PHF5A		1	2	2	2	1	1	0	2	1	1	0	2	1	1	0	2	12.7	12.7	12.7	12.405	110	110	0	15.108	12.7	12.7	0	12.7	298080000	54334000	61923000	0	181820000	59616000	10867000	12385000	0	36365000	3
Q7Z2W9	Q7Z2W9	1	1	1	39S ribosomal protein L21, mitochondrial	MRPL21		1	1	1	1	0	0	1	0	0	0	1	0	0	0	1	0	6.3	6.3	6.3	22.814	205	205	0.0029155	6.2851	0	0	6.3	0	0	0	0	0	0	0	0	0	0	0	1
Q7Z3E5	Q7Z3E5	1	1	1	LisH domain-containing protein ARMC9	ARMC9		1	1	1	1	1	0	0	0	1	0	0	0	1	0	0	0	1.1	1.1	1.1	91.818	818	818	0.0082599	5.8479	1.1	0	0	0	24082000	24082000	0	0	0	547330	547330	0	0	0	1
Q7Z422	Q7Z422	2	2	2	SUZ domain-containing protein 1	SZRD1		1	2	2	2	1	2	0	1	1	2	0	1	1	2	0	1	17.1	17.1	17.1	16.997	152	152	0	21.002	7.2	17.1	0	7.2	168320000	41086000	55600000	0	71635000	18702000	4565100	6177800	0	7959400	4
Q7Z442	Q7Z442	1	1	1	Polycystic kidney disease protein 1-like 2	PKD1L2		1	1	1	1	1	1	1	1	1	1	1	1	1	1	1	1	0.3	0.3	0.3	272.51	2459	2459	0.0081655	5.7813	0.3	0.3	0.3	0.3	57448000	9102500	8667600	19087000	20591000	459590	72820	69341	152700	164730	4
Q7Z478	Q7Z478	1	1	1	ATP-dependent RNA helicase DHX29	DHX29		1	1	1	1	1	0	0	0	1	0	0	0	1	0	0	0	0.9	0.9	0.9	155.23	1369	1369	0.0025543	7.3571	0.9	0	0	0	4566000	4566000	0	0	0	70247	70247	0	0	0	1
Q7Z4V5;Q9Y3E1	Q7Z4V5;Q9Y3E1	7;4	6;3	4;1	Hepatoma-derived growth factor-related protein 2;Hepatoma-derived growth factor-related protein 3	HDGFRP2;HDGFRP3	;	2	7	6	4	4	3	2	4	3	2	2	4	2	1	1	4	12.4	10.9	10.9	74.316	671	671;203	0	61.682	7.6	4.3	4.8	10.9	487600000	80448000	36723000	143760000	226670000	14776000	2437800	1112800	4356300	6868700	11
Q7Z5L9;Q9H1B7;Q8IU81	Q7Z5L9	5;1;1	5;1;1	5;1;1	Interferon regulatory factor 2-binding protein 2	IRF2BP2		3	5	5	5	3	2	3	4	3	2	3	4	3	2	3	4	12.6	12.6	12.6	61.024	587	587;796;584	0	36.743	8	4.8	8	11.1	417260000	62376000	26796000	127720000	200370000	13909000	2079200	893200	4257300	6678900	10
Q7Z6K5	Q7Z6K5	2	2	2	Arpin	ARPIN		1	2	2	2	2	2	1	1	2	2	1	1	2	2	1	1	8.8	8.8	8.8	24.943	226	226	0	19.576	8.8	8.8	8.8	8.8	283290000	64195000	61891000	58905000	98295000	18886000	4279600	4126000	3927000	6553000	9
Q7Z6Z7	Q7Z6Z7	2	2	2	E3 ubiquitin-protein ligase HUWE1	HUWE1		1	2	2	2	1	2	2	1	1	2	2	1	1	2	2	1	0.5	0.5	0.5	481.89	4374	4374	0	14.241	0.2	0.5	0.5	0.2	171180000	20629000	24486000	70089000	55973000	811270	97768	116050	332180	265280	6
Q7Z7F7	Q7Z7F7	2	2	2	39S ribosomal protein L55, mitochondrial	MRPL55		1	2	2	2	0	2	1	1	0	2	1	1	0	2	1	1	18	18	18	15.128	128	128	0	11.651	0	18	8.6	8.6	426030000	0	85521000	146340000	194180000	60862000	0	12217000	20905000	27740000	4
Q7Z7H8	Q7Z7H8	1	1	1	39S ribosomal protein L10, mitochondrial	MRPL10		1	1	1	1	0	0	1	0	0	0	1	0	0	0	1	0	9.6	9.6	9.6	29.282	261	261	0.0030864	6.8922	0	0	9.6	0	44131000	0	0	44131000	0	3394700	0	0	3394700	0	1
Q86SX6	Q86SX6	2	2	2	Glutaredoxin-related protein 5, mitochondrial	GLRX5		1	2	2	2	2	2	2	2	2	2	2	2	2	2	2	2	33.8	33.8	33.8	16.628	157	157	0	29.419	33.8	33.8	33.8	33.8	904050000	172040000	151740000	220280000	359990000	100450000	19116000	16860000	24476000	39998000	17
Q86TC9	Q86TC9	3	2	2	Myopalladin	MYPN		1	3	2	2	3	2	2	1	2	1	1	1	2	1	1	1	2.3	1.7	1.7	145.26	1320	1320	0	11.896	2.3	1.3	1.3	0.6	492120000	84081000	63544000	122190000	222310000	6741400	1151800	870470	1673800	3045300	4
Q86TG7	Q86TG7	1	1	1	Retrotransposon-derived protein PEG10	PEG10		1	1	1	1	1	1	1	1	1	1	1	1	1	1	1	1	1.6	1.6	1.6	80.172	708	708	0.0030807	6.8767	1.6	1.6	1.6	1.6	151990000	23285000	20481000	46416000	61813000	5428400	831610	731460	1657700	2207600	4
Q86TM6	Q86TM6	2	2	2	E3 ubiquitin-protein ligase synoviolin	SYVN1		1	2	2	2	0	1	0	1	0	1	0	1	0	1	0	1	6.6	6.6	6.6	67.684	617	617	0.0021536	10.646	0	2.6	0	4.1	65974000	0	28813000	0	37161000	2639000	0	1152500	0	1486500	2
Q86TU7	Q86TU7	1	1	1	Histone-lysine N-methyltransferase setd3	SETD3		1	1	1	1	1	1	1	1	1	1	1	1	1	1	1	1	1.7	1.7	1.7	67.256	594	594	0.0061625	5.9482	1.7	1.7	1.7	1.7	87334000	14509000	0	37004000	35821000	3234600	537370	0	1370500	1326700	4
Q86U42	Q86U42	1	1	1	Polyadenylate-binding protein 2	PABPN1		1	1	1	1	0	1	1	1	0	1	1	1	0	1	1	1	5.2	5.2	5.2	32.749	306	306	0.0025823	7.4875	0	5.2	5.2	5.2	81209000	0	16461000	22407000	42341000	5075600	0	1028800	1400500	2646300	3
Q86UE4	Q86UE4	2	2	2	Protein LYRIC	MTDH		1	2	2	2	1	2	2	0	1	2	2	0	1	2	2	0	4.1	4.1	4.1	63.836	582	582	0	18.586	1.9	4.1	4.1	0	96324000	15431000	25758000	55135000	0	3440100	551110	919930	1969100	0	5
Q86UK7	Q86UK7	1	1	1	Zinc finger protein 598	ZNF598		1	1	1	1	0	0	1	0	0	0	1	0	0	0	1	0	1.2	1.2	1.2	98.636	904	904	0.0030769	6.8436	0	0	1.2	0	6000600	0	0	6000600	0	153860	0	0	153860	0	1
Q86UP2	Q86UP2	3	3	3	Kinectin	KTN1		1	3	3	3	1	0	2	1	1	0	2	1	1	0	2	1	5	5	5	156.27	1357	1357	0	19.79	2.4	0	2.6	1	133730000	8570600	0	92128000	33032000	2431500	155830	0	1675100	600580	4
Q86V81	Q86V81	11	11	11	THO complex subunit 4	ALYREF		1	11	11	11	8	8	7	9	8	8	7	9	8	8	7	9	46.3	46.3	46.3	26.888	257	257	0	216.93	46.3	46.3	36.2	46.3	9800800000	1636000000	1614800000	2866800000	3683300000	612550000	102250000	100920000	179170000	230200000	52
Q86VK4	Q86VK4	2	2	2	Zinc finger protein 410	ZNF410		1	2	2	2	0	1	0	1	0	1	0	1	0	1	0	1	5.6	5.6	5.6	52.113	478	478	0.0021521	10.645	0	2.7	0	2.9	0	0	0	0	0	0	0	0	0	0	0
Q86VP6	Q86VP6	1	1	1	Cullin-associated NEDD8-dissociated protein 1	CAND1		1	1	1	1	1	1	1	1	1	1	1	1	1	1	1	1	1.2	1.2	1.2	136.37	1230	1230	0	17.45	1.2	1.2	1.2	1.2	225460000	13132000	14802000	103150000	94379000	3468700	202030	227720	1586900	1452000	4
Q86XL3	Q86XL3	1	1	1	Ankyrin repeat and LEM domain-containing protein 2	ANKLE2		1	1	1	1	1	1	0	1	1	1	0	1	1	1	0	1	2.6	2.6	2.6	104.11	938	938	0.0030581	6.7989	2.6	2.6	0	2.6	51533000	14436000	8028600	0	29068000	1073600	300760	167260	0	605590	4
Q86XP3	Q86XP3	5	5	5	ATP-dependent RNA helicase DDX42	DDX42		1	5	5	5	2	1	2	3	2	1	2	3	2	1	2	3	10.2	10.2	10.2	102.97	938	938	0	39.967	3.9	2.9	5.8	6.3	257960000	14766000	32697000	107140000	103360000	4960700	283960	628780	2060300	1987700	7
Q86Y56	Q86Y56	1	1	1	Dynein assembly factor 5, axonemal	DNAAF5		1	1	1	1	1	0	0	0	1	0	0	0	1	0	0	0	0.8	0.8	0.8	93.52	855	855	0.009667	5.71	0.8	0	0	0	5619500	5619500	0	0	0	133800	133800	0	0	0	1
Q86YP4	Q86YP4	2	2	2	Transcriptional repressor p66-alpha	GATAD2A		1	2	2	2	1	1	1	2	1	1	1	2	1	1	1	2	4.9	4.9	4.9	68.062	633	633	0	16.476	3.3	3.3	1.6	4.9	98075000	14847000	7246700	26443000	49539000	2724300	412400	201300	734520	1376100	6
Q8IUD2	Q8IUD2	2	2	2	ELKS/Rab6-interacting/CAST family member 1	ERC1		1	2	2	2	1	1	1	0	1	1	1	0	1	1	1	0	3.2	3.2	3.2	128.08	1116	1116	0	11.334	0.8	2.4	0.8	0	39240000	10229000	12552000	16459000	0	934300	243560	298860	391880	0	3
Q8IUE6	Q8IUE6	7	1	1	Histone H2A type 2-B	HIST2H2AB		1	7	1	1	7	6	5	4	1	1	1	1	1	1	1	1	78.5	15.4	15.4	13.995	130	130	0	17.722	78.5	73.8	73.8	67.7	1542800000	166630000	149860000	416240000	810070000	220400000	23804000	21409000	59462000	115720000	8
Q8IVF2	Q8IVF2	5	5	5	Protein AHNAK2	AHNAK2		1	5	5	5	2	2	2	1	2	2	2	1	2	2	2	1	3.6	3.6	3.6	616.62	5795	5795	0	30.745	2.5	2.5	0.6	0.2	184470000	46614000	44858000	65273000	27725000	534700	135110	130020	189200	80364	6
Q8IVL1	Q8IVL1	2	2	2	Neuron navigator 2	NAV2		1	2	2	2	0	2	0	0	0	2	0	0	0	2	0	0	1.2	1.2	1.2	268.16	2488	2488	0	11.175	0	1.2	0	0	0	0	0	0	0	0	0	0	0	0	0
Q8IVL6	Q8IVL6	1	1	1	Prolyl 3-hydroxylase 3	LEPREL2		1	1	1	1	1	0	0	0	1	0	0	0	1	0	0	0	2.3	2.3	2.3	81.836	736	736	0.0056625	6.0418	2.3	0	0	0	7013000	7013000	0	0	0	171050	171050	0	0	0	1
Q8IVT2	Q8IVT2	12	12	12	Mitotic interactor and substrate of PLK1	MISP		1	12	12	12	5	5	5	6	5	5	5	6	5	5	5	6	31.4	31.4	31.4	75.356	679	679	0	90.047	17.2	14	11.9	14	726800000	91508000	132330000	208820000	294140000	22024000	2773000	4010000	6327800	8913400	19
Q8IWB7	Q8IWB7	1	1	1	WD repeat and FYVE domain-containing protein 1	WDFY1		1	1	1	1	0	1	1	1	0	1	1	1	0	1	1	1	2	2	2	46.323	410	410	0.0034423	6.1502	0	2	2	2	177410000	0	27316000	63942000	86155000	10436000	0	1606800	3761300	5067900	3
Q8IWE2	Q8IWE2	1	1	1	Protein NOXP20	FAM114A1		1	1	1	1	0	0	1	1	0	0	1	1	0	0	1	1	2.5	2.5	2.5	60.741	563	563	0	12.771	0	0	2.5	2.5	41855000	0	0	22123000	19732000	1443300	0	0	762860	680430	2
Q8IWX8	Q8IWX8	2	2	2	Calcium homeostasis endoplasmic reticulum protein	CHERP		1	2	2	2	2	1	1	1	2	1	1	1	2	1	1	1	2.8	2.8	2.8	103.7	916	916	0	14.275	2.8	1.6	1.6	1.6	382260000	85345000	91641000	71864000	133410000	9801600	2188300	2349800	1842700	3420900	5
Q8IX12	Q8IX12	1	1	1	Cell division cycle and apoptosis regulator protein 1	CCAR1		1	1	1	1	1	0	1	0	1	0	1	0	1	0	1	0	1.1	1.1	1.1	132.82	1150	1150	0.0029674	6.4755	1.1	0	1.1	0	38652000	11438000	0	27214000	0	858930	254180	0	604750	0	2
Q8IXB1	Q8IXB1	1	1	1	DnaJ homolog subfamily C member 10	DNAJC10		1	1	1	1	0	0	1	0	0	0	1	0	0	0	1	0	2.5	2.5	2.5	91.079	793	793	0.0030845	6.8908	0	0	2.5	0	37327000	0	0	37327000	0	957110	0	0	957110	0	1
Q8IY67	Q8IY67	3	3	3	Ribonucleoprotein PTB-binding 1	RAVER1		1	3	3	3	2	2	1	0	2	2	1	0	2	2	1	0	6.3	6.3	6.3	63.876	606	606	0	24.631	4.3	4.5	2	0	36324000	10898000	18707000	6719700	0	1297300	389200	668110	239990	0	5
Q8IY81	Q8IY81	1	1	1	pre-rRNA processing protein FTSJ3	FTSJ3		1	1	1	1	0	0	0	1	0	0	0	1	0	0	0	1	1.4	1.4	1.4	96.557	847	847	0.0025991	7.6056	0	0	0	1.4	32846000	0	0	0	32846000	801120	0	0	0	801120	1
Q8IYB3	Q8IYB3	2	2	2	Serine/arginine repetitive matrix protein 1	SRRM1		1	2	2	2	1	1	2	1	1	1	2	1	1	1	2	1	4.1	4.1	4.1	102.33	904	904	0	16.684	2.4	2.4	4.1	2.4	494500000	101340000	85006000	166690000	141470000	13013000	2666800	2237000	4386500	3722800	9
Q8IYD8	Q8IYD8	2	2	2	Fanconi anemia group M protein	FANCM		1	2	2	2	1	2	0	0	1	2	0	0	1	2	0	0	1.4	1.4	1.4	232.19	2048	2048	0.0014451	10.721	0.9	1.4	0	0	612980000	74684000	538300000	0	0	6129800	746840	5383000	0	0	4
Q8IZ21	Q8IZ21	1	1	1	Phosphatase and actin regulator 4	PHACTR4		1	1	1	1	1	1	1	1	1	1	1	1	1	1	1	1	4.6	4.6	4.6	78.21	702	702	0.0031368	7.0805	4.6	4.6	4.6	4.6	0	0	0	0	0	0	0	0	0	0	0
Q8IZL8	Q8IZL8	2	2	2	Proline-, glutamic acid- and leucine-rich protein 1	PELP1		1	2	2	2	0	0	2	0	0	0	2	0	0	0	2	0	2.1	2.1	2.1	119.7	1130	1130	0	13.257	0	0	2.1	0	7774700	0	0	7774700	0	172770	0	0	172770	0	2
Q8IZQ5	Q8IZQ5	2	2	2	Selenoprotein H	SELH		1	2	2	2	2	2	0	1	2	2	0	1	2	2	0	1	19.7	19.7	19.7	13.453	122	122	0	14.796	19.7	19.7	0	11.5	71552000	24393000	28480000	0	18679000	10222000	3484700	4068600	0	2668400	5
Q8N163	Q8N163	7	7	7	Cell cycle and apoptosis regulator protein 2	CCAR2		1	7	7	7	4	2	4	3	4	2	4	3	4	2	4	3	11.4	11.4	11.4	102.9	923	923	0	46.56	6.3	2.4	6.2	6	341460000	63414000	31653000	160710000	85685000	7588100	1409200	703400	3571300	1904100	11
Q8N183	Q8N183	1	1	1	Mimitin, mitochondrial	NDUFAF2		1	1	1	1	0	1	0	0	0	1	0	0	0	1	0	0	8.3	8.3	8.3	19.856	169	169	0.0051107	6.0707	0	8.3	0	0	16233000	0	16233000	0	0	1803700	0	1803700	0	0	1
Q8N1G4	Q8N1G4	10	10	10	Leucine-rich repeat-containing protein 47	LRRC47		1	10	10	10	5	6	6	7	5	6	6	7	5	6	6	7	25.6	25.6	25.6	63.472	583	583	0	77.726	16.6	18.5	12.5	17.2	676250000	115700000	131760000	165410000	263380000	30738000	5259000	5989200	7518400	11972000	19
Q8N3V7	Q8N3V7	2	2	2	Synaptopodin	SYNPO		1	2	2	2	0	1	1	0	0	1	1	0	0	1	1	0	2.3	2.3	2.3	99.462	929	929	0.00072993	10.888	0	1.3	1	0	15198000	0	5740000	9458200	0	323360	0	122130	201240	0	2
Q8N4H5	Q8N4H5	3	3	3	Mitochondrial import receptor subunit TOM5 homolog	TOMM5		1	3	3	3	2	2	3	3	2	2	3	3	2	2	3	3	80.4	80.4	80.4	6.0352	51	51	0	21.275	35.3	35.3	80.4	80.4	1164000000	192110000	140890000	380930000	450100000	388010000	64038000	46965000	126980000	150030000	16
Q8N4Q1	Q8N4Q1	3	3	3	Mitochondrial intermembrane space import and assembly protein 40	CHCHD4		1	3	3	3	1	1	3	0	1	1	3	0	1	1	3	0	34.5	34.5	34.5	15.996	142	142	0	23.362	15.5	15.5	34.5	0	137630000	26910000	22483000	88236000	0	17204000	3363800	2810300	11029000	0	4
Q8N5A5	Q8N5A5	1	1	1	Zinc finger CCCH-type with G patch domain-containing protein	ZGPAT		1	1	1	1	0	1	0	1	0	1	0	1	0	1	0	1	3.4	3.4	3.4	57.358	531	531	0.0026525	7.9461	0	3.4	0	3.4	25103000	0	5022400	0	20080000	865610	0	173190	0	692420	2
Q8N5L8	Q8N5L8	1	1	1	Ribonuclease P protein subunit p25-like protein	RPP25L		1	1	1	1	1	0	0	0	1	0	0	0	1	0	0	0	12.3	12.3	12.3	17.631	163	163	0.0031056	6.9627	12.3	0	0	0	12332000	12332000	0	0	0	1370200	1370200	0	0	0	1
Q8N5M4	Q8N5M4	5	5	5	Tetratricopeptide repeat protein 9C	TTC9C		1	5	5	5	2	5	5	4	2	5	5	4	2	5	5	4	48.5	48.5	48.5	20.012	171	171	0	47.219	15.8	48.5	48.5	37.4	666660000	79400000	113090000	202400000	271770000	74074000	8822300	12566000	22489000	30196000	17
Q8N5N7	Q8N5N7	3	3	3	39S ribosomal protein L50, mitochondrial	MRPL50		1	3	3	3	3	3	1	1	3	3	1	1	3	3	1	1	34.2	34.2	34.2	18.325	158	158	0	20.995	34.2	34.2	7.6	7.6	202470000	63173000	57258000	30029000	52007000	22496000	7019200	6362000	3336500	5778600	5
Q8N684	Q8N684	2	2	2	Cleavage and polyadenylation specificity factor subunit 7	CPSF7		1	2	2	2	1	1	1	1	1	1	1	1	1	1	1	1	7.2	7.2	7.2	52.049	471	471	0	14.435	4.7	2.5	4.7	4.7	123360000	21001000	0	45744000	56614000	6167900	1050100	0	2287200	2830700	4
Q8N6H7	Q8N6H7	1	1	1	ADP-ribosylation factor GTPase-activating protein 2	ARFGAP2		1	1	1	1	0	0	0	1	0	0	0	1	0	0	0	1	3.1	3.1	3.1	56.72	521	521	0.0086068	5.7296	0	0	0	3.1	0	0	0	0	0	0	0	0	0	0	0
Q8N6M0	Q8N6M0	1	1	1	OTU domain-containing protein 6B	OTUD6B		1	1	1	1	1	1	0	1	1	1	0	1	1	1	0	1	3.8	3.8	3.8	33.812	293	293	0.0051078	6.0599	3.8	3.8	0	3.8	88984000	17859000	19789000	0	51337000	4449200	892950	989430	0	2566800	3
Q8N6N3	Q8N6N3	2	2	2	UPF0690 protein C1orf52	C1orf52		1	2	2	2	0	1	1	0	0	1	1	0	0	1	1	0	18.1	18.1	18.1	20.599	182	182	0	12.155	0	8.2	9.9	0	63181000	0	16978000	46203000	0	7020100	0	1886400	5133700	0	2
Q8N726	Q8N726	3	3	3	Tumor suppressor ARF	CDKN2A		1	3	3	3	2	3	2	1	2	3	2	1	2	3	2	1	28.8	28.8	28.8	13.903	132	132	0	28.047	21.2	28.8	21.2	11.4	409500000	52562000	103990000	195640000	57309000	81900000	10512000	20799000	39127000	11462000	8
Q8N7H5	Q8N7H5	1	1	1	RNA polymerase II-associated factor 1 homolog	PAF1		1	1	1	1	0	0	1	1	0	0	1	1	0	0	1	1	2.6	2.6	2.6	59.975	531	531	0.002649	7.9289	0	0	2.6	2.6	105300000	0	0	57720000	47579000	3510000	0	0	1924000	1586000	2
Q8N8G2	Q8N8G2	2	2	2	Transcription cofactor vestigial-like protein 2	VGLL2		1	2	2	2	0	1	0	1	0	1	0	1	0	1	0	1	6.3	6.3	6.3	33.426	317	317	0.0014388	10.692	0	2.2	0	4.1	9137600	0	9137600	0	0	761470	0	761470	0	0	1
Q8N8S7;Q9UI08	Q8N8S7	5;1	5;1	5;1	Protein enabled homolog	ENAH		2	5	5	5	2	3	2	3	2	3	2	3	2	3	2	3	14.6	14.6	14.6	66.509	591	591;416	0	88.248	9.3	11	7.8	8.3	350350000	43681000	73539000	85758000	147370000	19464000	2426700	4085500	4764300	8187300	10
Q8N983	Q8N983	3	3	3	39S ribosomal protein L43, mitochondrial	MRPL43		1	3	3	3	2	1	2	1	2	1	2	1	2	1	2	1	36.7	36.7	36.7	23.431	215	215	0	22.718	29.3	14.4	21.9	7.4	264450000	32663000	15873000	126590000	89323000	26445000	3266300	1587300	12659000	8932300	6
Q8N9N2	Q8N9N2	2	2	2	Activating signal cointegrator 1 complex subunit 1	ASCC1		1	2	2	2	0	2	1	1	0	2	1	1	0	2	1	1	6	6	6	45.509	400	400	0	12.116	0	6	2.5	2.5	144400000	0	55473000	48425000	40501000	8022200	0	3081800	2690300	2250000	4
Q8NB16	Q8NB16	1	1	1	Mixed lineage kinase domain-like protein	MLKL		1	1	1	1	1	1	1	0	1	1	1	0	1	1	1	0	3	3	3	54.478	471	471	0.0027952	9.568	3	3	3	0	45028000	8279400	9797200	26951000	0	2251400	413970	489860	1347600	0	3
Q8NBC4	Q8NBC4	1	1	1	Uncharacterized protein C20orf203	C20orf203		1	1	1	1	1	1	0	1	1	1	0	1	1	1	0	1	5.2	5.2	5.2	21.159	194	194	0.0056148	5.9703	5.2	5.2	0	5.2	0	0	0	0	0	0	0	0	0	0	0
Q8NBJ5	Q8NBJ5	1	1	1	Procollagen galactosyltransferase 1	COLGALT1		1	1	1	1	1	1	1	1	1	1	1	1	1	1	1	1	2.3	2.3	2.3	71.635	622	622	0	13.78	2.3	2.3	2.3	2.3	312840000	43423000	41834000	119360000	108230000	11173000	1550800	1494100	4262700	3865300	4
Q8NBJ7	Q8NBJ7	1	1	1	Sulfatase-modifying factor 2	SUMF2		1	1	1	1	0	0	0	1	0	0	0	1	0	0	0	1	4.3	4.3	4.3	33.843	301	301	0.0027855	9.4783	0	0	0	4.3	22427000	0	0	0	22427000	1180400	0	0	0	1180400	1
Q8NBS9	Q8NBS9	4	4	4	Thioredoxin domain-containing protein 5	TXNDC5		1	4	4	4	0	3	3	2	0	3	3	2	0	3	3	2	9	9	9	47.628	432	432	0	28.938	0	6.5	6.5	3.9	317250000	0	36589000	118880000	161780000	15107000	0	1742300	5661000	7703900	8
Q8NC51	Q8NC51	14	14	14	Plasminogen activator inhibitor 1 RNA-binding protein	SERBP1		1	14	14	14	13	12	10	11	13	12	10	11	13	12	10	11	41.9	41.9	41.9	44.965	408	408	0	323.31	41.9	41.9	38.2	41.9	16361000000	3111000000	2902900000	4734100000	5612600000	818030000	155550000	145150000	236710000	280630000	70
Q8NC56	Q8NC56	1	1	1	LEM domain-containing protein 2	LEMD2		1	1	1	1	1	0	1	1	1	0	1	1	1	0	1	1	2.8	2.8	2.8	56.974	503	503	0	12.797	2.8	0	2.8	2.8	86707000	11889000	0	32518000	42300000	3769900	516930	0	1413800	1839100	3
Q8NCA5	Q8NCA5	1	1	1	Protein FAM98A	FAM98A		1	1	1	1	0	1	0	0	0	1	0	0	0	1	0	0	1.5	1.5	1.5	55.4	519	519	0.0081081	5.7463	0	1.5	0	0	0	0	0	0	0	0	0	0	0	0	1
Q8NCW5	Q8NCW5	4	4	4	NAD(P)H-hydrate epimerase	APOA1BP		1	4	4	4	2	1	1	1	2	1	1	1	2	1	1	1	24.3	24.3	24.3	31.674	288	288	0	36.385	13.5	3.1	3.8	10.1	89649000	23335000	11750000	23848000	30716000	4980500	1296400	652790	1324900	1706500	5
Q8NDC0	Q8NDC0	2	2	2	MAPK-interacting and spindle-stabilizing protein-like	MAPK1IP1L		1	2	2	2	1	2	0	1	1	2	0	1	1	2	0	1	10.6	10.6	10.6	24.269	245	245	0	13.089	6.9	10.6	0	3.7	146830000	33961000	78926000	0	33944000	48944000	11320000	26309000	0	11315000	3
Q8NE71	Q8NE71	3	3	3	ATP-binding cassette sub-family F member 1	ABCF1		1	3	3	3	1	2	1	2	1	2	1	2	1	2	1	2	4.5	4.5	4.5	95.925	845	845	0	28.719	1.9	3.4	1.9	3	253820000	28489000	46314000	69792000	109220000	6190700	694840	1129600	1702200	2664000	6
Q8NFJ5	Q8NFJ5	1	1	1	Retinoic acid-induced protein 3	GPRC5A		1	1	1	1	1	1	0	1	1	1	0	1	1	1	0	1	3.6	3.6	3.6	40.251	357	357	0	11.183	3.6	3.6	0	3.6	444380000	36968000	123160000	0	284250000	19321000	1607300	5354800	0	12359000	3
Q8NFQ8	Q8NFQ8	2	2	2	Torsin-1A-interacting protein 2	TOR1AIP2		1	2	2	2	0	2	1	0	0	2	1	0	0	2	1	0	4.3	4.3	4.3	51.263	470	470	0	16.157	0	4.3	1.7	0	38968000	0	22799000	16169000	0	1443200	0	844390	598850	0	3
Q8NFU3	Q8NFU3	3	3	3	Thiosulfate sulfurtransferase/rhodanese-like domain-containing protein 1	TSTD1		1	3	3	3	2	2	1	2	2	2	1	2	2	2	1	2	47.8	47.8	47.8	12.53	115	115	0	25.981	27.8	37.4	17.4	27.8	246400000	45525000	53791000	32426000	114660000	41066000	7587500	8965100	5404300	19109000	7
Q8NI22	Q8NI22	3	3	3	Multiple coagulation factor deficiency protein 2	MCFD2		1	3	3	3	3	3	2	3	3	3	2	3	3	3	2	3	71.2	71.2	71.2	16.39	146	146	0	48.484	71.2	71.2	43.2	71.2	1076200000	285530000	213430000	162540000	414710000	179370000	47588000	35572000	27090000	69118000	21
Q8TAP9	Q8TAP9	1	1	1	M-phase-specific PLK1-interacting protein	MPLKIP		1	1	1	1	1	0	0	0	1	0	0	0	1	0	0	0	14	14	14	19.147	179	179	0	14.078	14	0	0	0	9697600	9697600	0	0	0	881600	881600	0	0	0	1
Q8TAQ2	Q8TAQ2	3	3	3	SWI/SNF complex subunit SMARCC2	SMARCC2		1	3	3	3	3	1	1	2	3	1	1	2	3	1	1	2	4.9	4.9	4.9	132.88	1214	1214	0	33.915	4.9	2.3	1.4	2.6	311250000	105450000	11121000	80102000	114580000	6352100	2152100	226960	1634700	2338300	7
Q8TAT6	Q8TAT6	1	1	1	Nuclear protein localization protein 4 homolog	NPLOC4		1	1	1	1	1	0	1	1	1	0	1	1	1	0	1	1	3.9	3.9	3.9	68.119	608	608	0	18.234	3.9	0	3.9	3.9	146660000	18844000	0	54960000	72861000	3859600	495890	0	1446300	1917400	4
Q8TDN1	Q8TDN1	1	1	1	Potassium voltage-gated channel subfamily G member 4	KCNG4		1	1	1	1	1	1	0	0	1	1	0	0	1	1	0	0	2.9	2.9	2.9	58.979	519	519	0.0066704	5.9003	2.9	2.9	0	0	522510000	294430000	228080000	0	0	18018000	10153000	7864800	0	0	2
Q8TDN6	Q8TDN6	2	2	2	Ribosome biogenesis protein BRX1 homolog	BRIX1		1	2	2	2	1	0	1	1	1	0	1	1	1	0	1	1	5.9	5.9	5.9	41.401	353	353	0	12.783	2.3	0	3.7	3.7	95556000	30194000	0	31702000	33660000	6825500	2156700	0	2264400	2404300	3
Q8TEA8	Q8TEA8	1	1	1	D-tyrosyl-tRNA(Tyr) deacylase 1	DTD1		1	1	1	1	1	1	1	1	1	1	1	1	1	1	1	1	8.1	8.1	8.1	23.423	209	209	0.00072411	10.78	8.1	8.1	8.1	8.1	53086000	6878200	4919700	17038000	24250000	5308600	687820	491970	1703800	2425000	4
Q8TED1	Q8TED1	2	2	2	Probable glutathione peroxidase 8	GPX8		1	2	2	2	1	2	1	1	1	2	1	1	1	2	1	1	17.7	17.7	17.7	23.881	209	209	0	21.369	6.2	17.7	6.2	6.2	403490000	78712000	93160000	123160000	108460000	31038000	6054800	7166100	9473500	8343100	7
Q8WU90	Q8WU90	2	2	2	Zinc finger CCCH domain-containing protein 15	ZC3H15		1	2	2	2	2	2	2	1	2	2	2	1	2	2	2	1	6.1	6.1	6.1	48.602	426	426	0	15.315	6.1	6.1	6.1	3.1	318370000	25663000	24439000	230060000	38208000	16756000	1350700	1286300	12108000	2010900	7
Q8WUD4	Q8WUD4	1	1	1	Coiled-coil domain-containing protein 12	CCDC12		1	1	1	1	1	0	0	1	1	0	0	1	1	0	0	1	9	9	9	19.181	166	166	0.0025526	7.3436	9	0	0	9	27776000	0	0	0	27776000	2525100	0	0	0	2525100	2
Q8WUF5	Q8WUF5	4	4	4	RelA-associated inhibitor	PPP1R13L		1	4	4	4	3	2	2	0	3	2	2	0	3	2	2	0	6.2	6.2	6.2	89.09	828	828	0	24.211	4.7	2.5	2.4	0	143060000	49122000	35225000	58708000	0	3866400	1327600	952040	1586700	0	4
Q8WUH6	Q8WUH6	3	3	3	Transmembrane protein 263	TMEM263		1	3	3	3	2	3	0	2	2	3	0	2	2	3	0	2	51.7	51.7	51.7	11.748	116	116	0	19.566	31	51.7	0	37.9	137680000	21347000	46770000	0	69565000	19669000	3049500	6681400	0	9937900	5
Q8WUM4	Q8WUM4	9	9	9	Programmed cell death 6-interacting protein	PDCD6IP		1	9	9	9	8	6	7	4	8	6	7	4	8	6	7	4	16.8	16.8	16.8	96.022	868	868	0	90.976	15.1	12	13.7	8.3	2313800000	259320000	299150000	1170000000	585290000	57844000	6483100	7478800	29250000	14632000	27
Q8WUR7	Q8WUR7	2	2	2	UPF0235 protein C15orf40	C15orf40		1	2	2	2	1	2	2	1	1	2	2	1	1	2	2	1	18.3	18.3	18.3	16.353	153	153	0	13.56	9.2	18.3	18.3	9.2	210860000	35038000	44237000	63451000	68129000	52714000	8759600	11059000	15863000	17032000	6
Q8WVC0	Q8WVC0	1	1	1	RNA polymerase-associated protein LEO1	LEO1		1	1	1	1	1	1	1	1	1	1	1	1	1	1	1	1	2.4	2.4	2.4	75.403	666	666	0	14.856	2.4	2.4	2.4	2.4	127750000	24345000	22336000	25693000	55379000	3548700	676260	620450	713690	1538300	4
Q8WVV9	Q8WVV9	2	2	2	Heterogeneous nuclear ribonucleoprotein L-like	HNRNPLL		1	2	2	2	1	0	1	0	1	0	1	0	1	0	1	0	4.8	4.8	4.8	60.082	542	542	0.00073153	10.954	2.4	0	2.4	0	22111000	10775000	0	11337000	0	713270	347580	0	365690	0	2
Q8WW12	Q8WW12	3	3	3	PEST proteolytic signal-containing nuclear protein	PCNP		1	3	3	3	2	1	1	1	2	1	1	1	2	1	1	1	20.8	20.8	20.8	18.925	178	178	0	19.229	15.7	6.7	6.7	14	185090000	56031000	57952000	7562400	63541000	30848000	9338600	9658600	1260400	10590000	5
Q8WWI1	Q8WWI1	6	6	6	LIM domain only protein 7	LMO7		1	6	6	6	1	3	4	2	1	3	4	2	1	3	4	2	5.2	5.2	5.2	192.69	1683	1683	0	46.871	1.2	2.7	4	2.2	595560000	37763000	102620000	240810000	214370000	8631300	547290	1487200	3490000	3106900	9
Q8WWM7	Q8WWM7	15	15	15	Ataxin-2-like protein	ATXN2L		1	15	15	15	8	12	7	8	8	12	7	8	8	12	7	8	23.8	23.8	23.8	113.37	1075	1075	0	107.89	13.5	19.2	11.4	14.7	2248900000	302760000	389040000	618120000	939030000	47850000	6441700	8277300	13151000	19979000	38
Q8WX93	Q8WX93	20	20	19	Palladin	PALLD		1	20	20	19	15	16	12	10	15	16	12	10	14	15	11	10	21.2	21.2	20.5	150.56	1383	1383	0	177.84	16.6	17.6	13.6	12.5	2816300000	500760000	505220000	860190000	950140000	38058000	6767000	6827300	11624000	12840000	59
Q8WXC6	Q8WXC6	2	2	2	Myeloma-overexpressed gene 2 protein	MYEOV2		1	2	2	2	1	1	0	1	1	1	0	1	1	1	0	1	73.7	73.7	73.7	6.2107	57	57	0	18.302	33.3	40.4	0	40.4	3923800	3923800	0	0	0	1307900	1307900	0	0	0	1
Q8WXF1	Q8WXF1	5	4	4	Paraspeckle component 1	PSPC1		1	5	4	4	4	4	4	4	3	3	3	3	3	3	3	3	16.8	13.6	13.6	58.743	523	523	0	37.282	14	13.8	14	14	528670000	76633000	75894000	209820000	166330000	25175000	3649200	3614000	9991200	7920600	17
Q8WXI7	Q8WXI7	3	3	3	Mucin-16	MUC16		1	3	3	3	1	0	1	1	1	0	1	1	1	0	1	1	0.5	0.5	0.5	1519.2	14507	14507	0	16.16	0.2	0	0.2	0.2	110700000	35167000	0	75537000	0	141390	44913	0	96472	0	2
Q8WXI9	Q8WXI9	7	7	7	Transcriptional repressor p66-beta	GATAD2B		1	7	7	7	4	4	1	4	4	4	1	4	4	4	1	4	20.4	20.4	20.4	65.26	593	593	0	60.078	11.1	12.8	3.4	11	291720000	97342000	52164000	33320000	108890000	8103200	2703900	1449000	925570	3024700	13
Q8WZ42	Q8WZ42	4	4	4	Titin	TTN		1	4	4	4	1	0	1	2	1	0	1	2	1	0	1	2	0.3	0.3	0.3	3816	34350	34350	0	21.353	0.1	0	0.1	0.1	182570000	0	0	57531000	125040000	109330	0	0	34450	74876	3
Q8WZ82	Q8WZ82	1	1	1	Ovarian cancer-associated gene 2 protein	OVCA2		1	1	1	1	1	0	1	1	1	0	1	1	1	0	1	1	5.7	5.7	5.7	24.418	227	227	0.0030211	6.7196	5.7	0	5.7	5.7	46812000	6917000	0	20968000	18927000	3600900	532080	0	1612900	1455900	2
Q92499	Q92499	2	2	2	ATP-dependent RNA helicase DDX1	DDX1		1	2	2	2	1	1	0	1	1	1	0	1	1	1	0	1	2.4	2.4	2.4	82.431	740	740	0	12.697	1.5	1.5	0	0.9	51100000	7691200	7458300	0	35951000	1548500	233070	226010	0	1089400	3
Q92575	Q92575	1	1	1	UBX domain-containing protein 4	UBXN4		1	1	1	1	0	1	1	0	0	1	1	0	0	1	1	0	4.7	4.7	4.7	56.777	508	508	0.006135	5.9217	0	4.7	4.7	0	59273000	0	21085000	38188000	0	2370900	0	843390	1527500	0	2
Q92597	Q92597	1	1	1	Protein NDRG1	NDRG1		1	1	1	1	1	0	0	0	1	0	0	0	1	0	0	0	3.6	3.6	3.6	42.835	394	394	0.0056657	6.042	3.6	0	0	0	5716900	5716900	0	0	0	336290	336290	0	0	0	1
Q92598	Q92598	3	3	3	Heat shock protein 105 kDa	HSPH1		1	3	3	3	1	1	3	2	1	1	3	2	1	1	3	2	3.7	3.7	3.7	96.864	858	858	0	22.345	1.4	1.4	3.7	2.7	556480000	45341000	51047000	249870000	210220000	12097000	985670	1109700	5431900	4570000	11
Q92615	Q92615	3	3	3	La-related protein 4B	LARP4B		1	3	3	3	2	1	2	2	2	1	2	2	2	1	2	2	8.9	8.9	8.9	80.551	738	738	0	31.15	6.8	2.3	4.5	4.5	135340000	7137800	0	75549000	52653000	3759400	198270	0	2098600	1462600	3
Q92616	Q92616	4	4	4	Translational activator GCN1	GCN1L1		1	4	4	4	2	2	3	3	2	2	3	3	2	2	3	3	3	3	3	292.75	2671	2671	0	29.173	1.8	1.8	2.2	2.5	278720000	21768000	25530000	72728000	158690000	1798200	140440	164710	469220	1023800	10
Q92621	Q92621	1	1	1	Nuclear pore complex protein Nup205	NUP205		1	1	1	1	0	0	0	1	0	0	0	1	0	0	0	1	1.1	1.1	1.1	227.92	2012	2012	0.002807	9.7626	0	0	0	1.1	20975000	0	0	0	20975000	230490	0	0	0	230490	1
Q92630	Q92630	1	1	1	Dual specificity tyrosine-phosphorylation-regulated kinase 2	DYRK2		1	1	1	1	1	1	1	1	1	1	1	1	1	1	1	1	1.3	1.3	1.3	66.651	601	601	0.0082057	5.8132	1.3	1.3	1.3	1.3	133400000	19492000	17155000	47367000	49383000	4303200	628790	553400	1528000	1593000	4
Q92665	Q92665	2	2	2	28S ribosomal protein S31, mitochondrial	MRPS31		1	2	2	2	0	1	1	0	0	1	1	0	0	1	1	0	7.8	7.8	7.8	45.318	395	395	0	12.735	0	3	4.8	0	24622000	0	8438500	16184000	0	2238400	0	767130	1471200	0	2
Q92688	Q92688	2	2	2	Acidic leucine-rich nuclear phosphoprotein 32 family member B	ANP32B		1	2	2	2	1	1	1	2	1	1	1	2	1	1	1	2	15.9	15.9	15.9	28.787	251	251	0	15.485	6.4	6.4	6.4	15.9	4484300000	801880000	753410000	1502000000	1427000000	747380000	133650000	125570000	250330000	237840000	32
Q92734	Q92734	2	2	2	Protein TFG	TFG		1	2	2	2	0	1	0	2	0	1	0	2	0	1	0	2	9.2	9.2	9.2	43.447	400	400	0	16.472	0	2.5	0	9.2	185240000	0	36879000	0	148360000	13232000	0	2634200	0	10597000	2
Q92743	Q92743	7	7	7	Serine protease HTRA1	HTRA1		1	7	7	7	5	6	4	4	5	6	4	4	5	6	4	4	17.3	17.3	17.3	51.286	480	480	0	53.876	15.2	17.3	12.3	9	875040000	208190000	190590000	216450000	259820000	33656000	8007200	7330400	8325000	9992900	24
Q92747	Q92747	1	1	1	Actin-related protein 2/3 complex subunit 1A	ARPC1A		1	1	1	1	1	1	1	1	1	1	1	1	1	1	1	1	2.4	2.4	2.4	41.569	370	370	0.002635	7.8552	2.4	2.4	2.4	2.4	195180000	29268000	15201000	66075000	84639000	9294400	1393700	723840	3146400	4030400	4
Q92766	Q92766	2	2	2	Ras-responsive element-binding protein 1	RREB1		1	2	2	2	1	0	0	2	1	0	0	2	1	0	0	2	1.9	1.9	1.9	181.42	1687	1687	0.0014461	10.727	1.1	0	0	1.9	65257000	4181300	0	0	61076000	776870	49777	0	0	727100	2
Q92785	Q92785	1	1	1	Zinc finger protein ubi-d4	DPF2		1	1	1	1	1	1	1	1	1	1	1	1	1	1	1	1	6.9	6.9	6.9	44.155	391	391	0	13.937	6.9	6.9	6.9	6.9	108410000	16464000	9958900	27809000	54175000	4927600	748370	452680	1264000	2462500	5
Q92797	Q92797	3	3	3	Symplekin	SYMPK		1	3	3	3	2	0	2	1	2	0	2	1	2	0	2	1	2.9	2.9	2.9	141.15	1274	1274	0	16.656	2.3	0	1.3	0.7	82073000	11731000	0	43962000	26379000	1207000	172520	0	646500	387930	4
Q92804	Q92804	7	7	7	TATA-binding protein-associated factor 2N	TAF15		1	7	7	7	5	5	4	4	5	5	4	4	5	5	4	4	18.2	18.2	18.2	61.829	592	592	0	85.639	10	10	16.6	16.6	1987000000	369790000	349780000	629500000	637940000	198700000	36979000	34978000	62950000	63794000	23
Q92841	Q92841	9	7	7	Probable ATP-dependent RNA helicase DDX17	DDX17		1	9	7	7	6	6	5	5	4	5	3	3	4	5	3	3	21.3	18.4	18.4	80.272	729	729	0	41.321	12.9	16.7	7.3	9.1	1407500000	266300000	285580000	369430000	486200000	37040000	7007900	7515300	9721700	12795000	14
Q92878	Q92878	1	1	1	DNA repair protein RAD50	RAD50		1	1	1	1	0	0	1	0	0	0	1	0	0	0	1	0	0.9	0.9	0.9	153.89	1312	1312	0.0028249	10.1	0	0	0.9	0	22499000	0	0	22499000	0	642820	0	0	642820	0	1
Q92879	Q92879	2	2	2	CUGBP Elav-like family member 1	CELF1		1	2	2	2	0	0	0	2	0	0	0	2	0	0	0	2	9.3	9.3	9.3	52.063	486	486	0	14.473	0	0	0	9.3	47224000	0	0	0	47224000	1574100	0	0	0	1574100	1
Q92889	Q92889	1	1	1	DNA repair endonuclease XPF	ERCC4		1	1	1	1	0	0	1	0	0	0	1	0	0	0	1	0	2.6	2.6	2.6	104.48	916	916	0.0061384	5.9239	0	0	2.6	0	14728000	0	0	14728000	0	283230	0	0	283230	0	1
Q92890	Q92890	1	1	1	Ubiquitin fusion degradation protein 1 homolog	UFD1L		1	1	1	1	0	0	1	1	0	0	1	1	0	0	1	1	5.5	5.5	5.5	34.5	307	307	0.002642	7.8909	0	0	5.5	5.5	67780000	0	0	31551000	36229000	3567400	0	0	1660600	1906800	2
Q92900	Q92900	2	2	2	Regulator of nonsense transcripts 1	UPF1		1	2	2	2	1	0	1	0	1	0	1	0	1	0	1	0	4.1	4.1	4.1	124.34	1129	1129	0	16.966	2.6	0	1.5	0	43758000	19989000	0	23769000	0	754440	344630	0	409810	0	1
Q92917	Q92917	4	4	4	G patch domain and KOW motifs-containing protein	GPKOW		1	4	4	4	2	2	2	2	2	2	2	2	2	2	2	2	14.1	14.1	14.1	52.228	476	476	0	27.043	7.1	7.1	6.9	7.1	235340000	46768000	49161000	62040000	77375000	10697000	2125800	2234600	2820000	3517000	8
Q92922	Q92922	4	4	4	SWI/SNF complex subunit SMARCC1	SMARCC1		1	4	4	4	2	2	1	1	2	2	1	1	2	2	1	1	5.8	5.8	5.8	122.87	1105	1105	0	26.152	2.9	2.9	1.9	1.9	211210000	42017000	47320000	57989000	63888000	4400300	875360	985840	1208100	1331000	6
Q92925;REV__O60885	Q92925;REV__O60885	2;1	2;1	2;1	SWI/SNF-related matrix-associated actin-dependent regulator of chromatin subfamily D member 2	SMARCD2	;	2	2	2	2	1	1	1	0	1	1	1	0	1	1	1	0	2.8	2.8	2.8	58.92	531	531;1362	0	11.561	1.3	1.3	1.5	0	9240900	0	0	9240900	0	440040	0	0	440040	0	0
Q92945	Q92945	20	18	18	Far upstream element-binding protein 2	KHSRP		1	20	18	18	14	16	14	13	13	14	13	12	13	14	13	12	50.8	48.7	48.7	73.114	711	711	0	310.11	39.1	43.5	35	32.6	5368600000	606460000	982010000	1770900000	2009200000	167770000	18952000	30688000	55342000	62787000	63
Q93045	Q93045	1	1	1	Stathmin-2	STMN2		1	1	1	1	0	0	1	1	0	0	1	1	0	0	1	1	6.1	6.1	6.1	20.828	179	179	0.0027567	9.0299	0	0	6.1	6.1	35873000	0	0	35873000	0	3261200	0	0	3261200	0	2
Q93052	Q93052	9	9	9	Lipoma-preferred partner	LPP		1	9	9	9	3	7	4	4	3	7	4	4	3	7	4	4	18.1	18.1	18.1	65.746	612	612	0	69.001	5.9	13.7	8.7	8.3	931050000	33635000	211330000	359580000	326510000	27384000	989260	6215700	10576000	9603200	21
Q93077	Q93077	9	1	0	Histone H2A type 1-C	HIST1H2AC		1	9	1	0	9	7	6	5	1	1	1	1	0	0	0	0	96.2	17.7	0	14.105	130	130	0.0014472	10.747	96.2	91.5	91.5	85.4	240510000	13136000	38126000	99991000	89260000	34359000	1876500	5446500	14284000	12751000	7
Q969E8	Q969E8	1	1	1	Pre-rRNA-processing protein TSR2 homolog	TSR2		1	1	1	1	0	0	1	0	0	0	1	0	0	0	1	0	11.5	11.5	11.5	20.894	191	191	0.0028309	10.233	0	0	11.5	0	25644000	0	0	25644000	0	3663400	0	0	3663400	0	1
Q969G3	Q969G3	4	4	3	SWI/SNF-related matrix-associated actin-dependent regulator of chromatin subfamily E member 1	SMARCE1		1	4	4	3	1	2	1	0	1	2	1	0	1	2	1	0	14.8	14.8	12.4	46.649	411	411	0	23.195	5.1	12.4	4.1	0	113940000	11859000	45691000	56389000	0	6702300	697600	2687700	3317000	0	4
Q969G5	Q969G5	3	3	3	Protein kinase C delta-binding protein	PRKCDBP		1	3	3	3	2	3	3	2	2	3	3	2	2	3	3	2	10.7	10.7	10.7	27.701	261	261	0	29.267	6.9	10.7	10.7	6.9	351500000	67366000	56993000	127640000	99504000	23433000	4491100	3799500	8509200	6633600	10
Q969H8	Q969H8	5	5	5	Myeloid-derived growth factor	MYDGF		1	5	5	5	4	4	4	3	4	4	4	3	4	4	4	3	32.4	32.4	32.4	18.795	173	173	0	39.999	32.4	32.4	32.4	32.4	1216300000	269150000	216640000	379430000	351070000	152040000	33644000	27080000	47429000	43884000	18
Q969S3	Q969S3	1	1	1	Zinc finger protein 622	ZNF622		1	1	1	1	0	0	1	1	0	0	1	1	0	0	1	1	4.4	4.4	4.4	54.271	477	477	0.00271	8.4724	0	0	4.4	4.4	150670000	0	0	73441000	77228000	7174700	0	0	3497200	3677500	4
Q969X6	Q969X6	1	1	1	Cirhin	CIRH1A		1	1	1	1	0	1	0	0	0	1	0	0	0	1	0	0	2	2	2	76.889	686	686	0.0029481	6.4277	0	2	0	0	5519500	0	5519500	0	0	131420	0	131420	0	0	0
Q96A08	Q96A08	5	1	1	Histone H2B type 1-A	HIST1H2BA		1	5	1	1	3	3	4	4	0	0	1	0	0	0	1	0	36.2	18.9	18.9	14.167	127	127	0.0030525	6.7856	17.3	17.3	36.2	17.3	0	0	0	0	0	0	0	0	0	0	1
Q96A33	Q96A33	1	1	1	Coiled-coil domain-containing protein 47	CCDC47		1	1	1	1	1	1	0	1	1	1	0	1	1	1	0	1	2.7	2.7	2.7	55.873	483	483	0.0034924	6.2608	2.7	2.7	0	2.7	0	0	0	0	0	0	0	0	0	0	0
Q96AE4	Q96AE4	24	24	21	Far upstream element-binding protein 1	FUBP1		1	24	24	21	15	18	16	16	15	18	16	16	13	15	14	14	50.8	50.8	45.5	67.56	644	644	0	323.31	40.4	41.5	40.5	39	13442000000	2124600000	2405400000	3839200000	5072400000	497840000	78690000	89090000	142190000	187870000	97
Q96AG4	Q96AG4	8	8	8	Leucine-rich repeat-containing protein 59	LRRC59		1	8	8	8	7	8	6	5	7	8	6	5	7	8	6	5	38.8	38.8	38.8	34.93	307	307	0	81.147	37.8	38.8	26.1	26.1	2270500000	459600000	404610000	709690000	696580000	133560000	27035000	23801000	41747000	40975000	27
Q96AT1	Q96AT1	2	2	2	Uncharacterized protein KIAA1143	KIAA1143		1	2	2	2	2	1	0	1	2	1	0	1	2	1	0	1	19.5	19.5	19.5	17.465	154	154	0	15.714	19.5	10.4	0	10.4	140890000	70515000	24228000	0	46144000	17611000	8814400	3028500	0	5768000	4
Q96AT9;Q2QD12	Q96AT9	9;3	9;3	9;3	Ribulose-phosphate 3-epimerase	RPE		2	9	9	9	5	7	7	6	5	7	7	6	5	7	7	6	47.8	47.8	47.8	24.927	228	228;228	0	85.477	29.4	39.9	43.4	38.6	1339400000	174890000	240790000	480720000	442950000	70493000	9204900	12673000	25301000	23313000	29
Q96AY3	Q96AY3	14	14	14	Peptidyl-prolyl cis-trans isomerase FKBP10	FKBP10		1	14	14	14	9	6	7	7	9	6	7	7	9	6	7	7	29.7	29.7	29.7	64.244	582	582	0	194.91	18.4	19.2	22.3	13.9	975290000	151130000	197060000	298420000	328680000	44331000	6869800	8957400	13564000	14940000	29
Q96B26	Q96B26	1	1	1	Exosome complex component RRP43	EXOSC8		1	1	1	1	1	0	0	0	1	0	0	0	1	0	0	0	5.1	5.1	5.1	30.039	276	276	0.0029851	6.5982	5.1	0	0	0	15702000	15702000	0	0	0	923640	923640	0	0	0	1
Q96B36	Q96B36	3	3	3	Proline-rich AKT1 substrate 1	AKT1S1		1	3	3	3	2	2	0	2	2	2	0	2	2	2	0	2	18.8	18.8	18.8	27.383	256	256	0	21.506	14.5	10.5	0	10.5	349710000	60520000	124010000	0	165180000	38856000	6724500	13779000	0	18353000	6
Q96B45	Q96B45	1	1	1	UPF0693 protein C10orf32	C10orf32		1	1	1	1	1	1	0	0	1	1	0	0	1	1	0	0	19	19	19	11.564	105	105	0.0082372	5.8274	19	19	0	0	30460000	17200000	13260000	0	0	5076600	2866600	2210000	0	0	2
Q96B49	Q96B49	4	4	4	Mitochondrial import receptor subunit TOM6 homolog	TOMM6		1	4	4	4	1	1	4	4	1	1	4	4	1	1	4	4	74.3	74.3	74.3	8.0019	74	74	0	29.698	14.9	14.9	74.3	74.3	554640000	12243000	54077000	256100000	232220000	184880000	4081100	18026000	85367000	77407000	12
Q96B70	Q96B70	1	1	1	Leukocyte receptor cluster member 9	LENG9		1	1	1	1	0	0	0	1	0	0	0	1	0	0	0	1	2	2	2	53.166	501	501	0.0081922	5.7966	0	0	0	2	55681000	0	0	0	55681000	3480100	0	0	0	3480100	1
Q96B97	Q96B97	2	2	2	SH3 domain-containing kinase-binding protein 1	SH3KBP1		1	2	2	2	1	1	0	0	1	1	0	0	1	1	0	0	4.4	4.4	4.4	73.125	665	665	0	13.128	2.6	1.8	0	0	16428000	6337300	10090000	0	0	864620	333540	531080	0	0	2
Q96BN8	Q96BN8	1	1	1	Ubiquitin thioesterase otulin	OTULIN		1	1	1	1	0	1	1	0	0	1	1	0	0	1	1	0	8.5	8.5	8.5	40.262	352	352	0.006159	5.9381	0	8.5	8.5	0	52182000	0	18991000	33191000	0	3478800	0	1266100	2212700	0	2
Q96BR5	Q96BR5	2	2	2	Cytochrome c oxidase assembly factor 7	COA7		1	2	2	2	2	1	1	2	2	1	1	2	2	1	1	2	16.9	16.9	16.9	25.709	231	231	0	26.911	16.9	8.2	8.2	16.9	308200000	57929000	29828000	36921000	183520000	25683000	4827400	2485700	3076800	15293000	6
Q96C01	Q96C01	1	1	1	Protein FAM136A	FAM136A		1	1	1	1	0	1	0	0	0	1	0	0	0	1	0	0	8	8	8	15.641	138	138	0.002594	7.5909	0	8	0	0	22760000	0	22760000	0	0	2845000	0	2845000	0	0	1
Q96C19	Q96C19	3	3	3	EF-hand domain-containing protein D2	EFHD2		1	3	3	3	2	2	2	1	2	2	2	1	2	2	2	1	20.8	20.8	20.8	26.697	240	240	0	21.377	14.2	14.2	16.7	10	252990000	50904000	27066000	99394000	75628000	22999000	4627600	2460500	9035800	6875300	7
Q96C36	Q96C36	4	4	3	Pyrroline-5-carboxylate reductase 2	PYCR2		1	4	4	3	2	1	3	2	2	1	3	2	1	1	2	2	15	15	11.6	33.637	320	320	0	25.473	9.1	5.6	15	9.7	288010000	40967000	20898000	137470000	88672000	16001000	2275900	1161000	7637400	4926200	7
Q96C90	Q96C90	3	3	3	Protein phosphatase 1 regulatory subunit 14B	PPP1R14B		1	3	3	3	2	3	2	3	2	3	2	3	2	3	2	3	24.5	24.5	24.5	15.911	147	147	0	26.602	16.3	24.5	16.3	24.5	834120000	86745000	175280000	172300000	399800000	208530000	21686000	43820000	43075000	99949000	13
Q96CP2	Q96CP2	2	2	2	FLYWCH family member 2	FLYWCH2		1	2	2	2	0	1	2	1	0	1	2	1	0	1	2	1	17.1	17.1	17.1	14.563	140	140	0	12.136	0	6.4	17.1	10.7	129870000	0	26160000	64663000	39045000	21645000	0	4359900	10777000	6507600	4
Q96CS3	Q96CS3	2	2	2	FAS-associated factor 2	FAF2		1	2	2	2	0	2	0	0	0	2	0	0	0	2	0	0	9.4	9.4	9.4	52.623	445	445	0	23.627	0	9.4	0	0	16628000	0	16628000	0	0	831410	0	831410	0	0	2
Q96CT7	Q96CT7	4	4	4	Coiled-coil domain-containing protein 124	CCDC124		1	4	4	4	4	4	4	4	4	4	4	4	4	4	4	4	27.8	27.8	27.8	25.835	223	223	0	53.105	27.8	27.8	27.8	27.8	2082300000	352060000	444980000	542170000	743040000	260280000	44008000	55623000	67771000	92880000	24
Q96CW5	Q96CW5	1	1	1	Gamma-tubulin complex component 3	TUBGCP3		1	1	1	1	0	1	0	0	0	1	0	0	0	1	0	0	1.9	1.9	1.9	103.57	907	907	0.0071942	5.8796	0	1.9	0	0	7832800	0	7832800	0	0	217580	0	217580	0	0	1
Q96CX2	Q96CX2	1	1	1	BTB/POZ domain-containing protein KCTD12	KCTD12		1	1	1	1	0	0	1	0	0	0	1	0	0	0	1	0	3.4	3.4	3.4	35.7	325	325	0.0029586	6.4496	0	0	3.4	0	25890000	0	0	25890000	0	1849300	0	0	1849300	0	1
Q96D15	Q96D15	2	2	2	Reticulocalbin-3	RCN3		1	2	2	2	2	1	0	2	2	1	0	2	2	1	0	2	11	11	11	37.493	328	328	0	23.698	11	4.3	0	11	219670000	39947000	13576000	0	166140000	11561000	2102500	714550	0	8744400	6
Q96DA6	Q96DA6	1	1	1	Mitochondrial import inner membrane translocase subunit TIM14	DNAJC19		1	1	1	1	1	0	0	0	1	0	0	0	1	0	0	0	22.4	22.4	22.4	12.498	116	116	0.0071903	5.8777	22.4	0	0	0	12369000	12369000	0	0	0	1546100	1546100	0	0	0	1
Q96DH6	Q96DH6	4	4	4	RNA-binding protein Musashi homolog 2	MSI2		1	4	4	4	3	2	2	0	3	2	2	0	3	2	2	0	22	22	22	35.196	328	328	0	28.006	16.8	10.1	9.1	0	172290000	53441000	43099000	75746000	0	11486000	3562800	2873300	5049700	0	7
Q96DI7	Q96DI7	1	1	1	U5 small nuclear ribonucleoprotein 40 kDa protein	SNRNP40		1	1	1	1	1	0	1	0	1	0	1	0	1	0	1	0	3.6	3.6	3.6	39.31	357	357	0.0029727	6.5314	3.6	0	3.6	0	56133000	25709000	0	30424000	0	3301900	1512300	0	1789700	0	2
Q96DN6	Q96DN6	1	1	1	Methyl-CpG-binding domain protein 6	MBD6		1	1	1	1	0	1	0	0	0	1	0	0	0	1	0	0	1.8	1.8	1.8	101.2	1003	1003	0.0066556	5.8885	0	1.8	0	0	31849000	0	31849000	0	0	995290	0	995290	0	0	1
Q96DT5	Q96DT5	2	2	2	Dynein heavy chain 11, axonemal	DNAH11		1	2	2	2	1	1	1	1	1	1	1	1	1	1	1	1	0.7	0.7	0.7	520.36	4516	4516	0.00072727	10.823	0.4	0.3	0.3	0.3	144620000	0	19392000	64124000	61109000	657380	0	88144	291470	277770	3
Q96E11	Q96E11	2	2	2	Ribosome-recycling factor, mitochondrial	MRRF		1	2	2	2	1	1	1	0	1	1	1	0	1	1	1	0	8.4	8.4	8.4	29.277	262	262	0	14.171	3.8	3.8	4.6	0	41584000	9531700	9671900	22381000	0	2772300	635440	644790	1492100	0	3
Q96E39	Q96E39	6	1	1	RNA binding motif protein, X-linked-like-1	RBMXL1		1	6	1	1	2	1	5	3	0	0	1	0	0	0	1	0	22.6	4.1	4.1	42.141	390	390	0.0066593	5.8928	11.3	4.1	19	9.5	24536000	0	0	24536000	0	1363100	0	0	1363100	0	1
Q96EE3	Q96EE3	1	1	1	Nucleoporin SEH1	SEH1L		1	1	1	1	0	0	1	0	0	0	1	0	0	0	1	0	4.4	4.4	4.4	39.648	360	360	0.003096	6.9328	0	0	4.4	0	23704000	0	0	23704000	0	1128800	0	0	1128800	0	2
Q96EP5	Q96EP5	2	2	2	DAZ-associated protein 1	DAZAP1		1	2	2	2	0	1	2	0	0	1	2	0	0	1	2	0	4.4	4.4	4.4	43.383	407	407	0	11.407	0	2.7	4.4	0	82553000	0	14937000	67616000	0	5896600	0	1066900	4829700	0	2
Q96EX1	Q96EX1	1	1	1	Small integral membrane protein 12	SMIM12		1	1	1	1	0	1	0	0	0	1	0	0	0	1	0	0	12	12	12	10.799	92	92	0.0029551	6.4477	0	12	0	0	0	0	0	0	0	0	0	0	0	0	1
Q96EY1	Q96EY1	2	2	2	DnaJ homolog subfamily A member 3, mitochondrial	DNAJA3		1	2	2	2	2	1	0	1	2	1	0	1	2	1	0	1	7.3	7.3	7.3	52.488	480	480	0.00073314	10.988	7.3	3.3	0	3.3	158310000	54868000	32722000	0	70721000	5654000	1959600	1168600	0	2525800	4
Q96EY4	Q96EY4	2	2	2	Translation machinery-associated protein 16	TMA16		1	2	2	2	2	1	0	1	2	1	0	1	2	1	0	1	14.3	14.3	14.3	23.864	203	203	0	14.159	14.3	5.9	0	8.4	62719000	16932000	14499000	0	31288000	10453000	2822100	2416500	0	5214600	4
Q96FQ6	Q96FQ6	1	1	1	Protein S100-A16	S100A16		1	1	1	1	0	1	0	1	0	1	0	1	0	1	0	1	13.6	13.6	13.6	11.801	103	103	0	12.038	0	13.6	0	13.6	148560000	0	41506000	0	107050000	37140000	0	10377000	0	26763000	3
Q96FW1	Q96FW1	1	1	1	Ubiquitin thioesterase OTUB1	OTUB1		1	1	1	1	1	0	1	1	1	0	1	1	1	0	1	1	5.9	5.9	5.9	31.284	271	271	0.0030637	6.8044	5.9	0	5.9	5.9	252410000	43660000	0	74272000	134470000	21034000	3638300	0	6189300	11206000	3
Q96GA3	Q96GA3	1	1	1	Protein LTV1 homolog	LTV1		1	1	1	1	1	1	0	1	1	1	0	1	1	1	0	1	4.6	4.6	4.6	54.854	475	475	0.0026649	8.0786	4.6	4.6	0	4.6	63216000	13350000	10818000	0	39048000	3010300	635700	515150	0	1859400	3
Q96GC5	Q96GC5	1	1	1	39S ribosomal protein L48, mitochondrial	MRPL48		1	1	1	1	1	1	1	1	1	1	1	1	1	1	1	1	4.7	4.7	4.7	23.934	212	212	0.0029922	6.633	4.7	4.7	4.7	4.7	103320000	20667000	14975000	42353000	25326000	10332000	2066700	1497500	4235300	2532600	5
Q96HC4	Q96HC4	18	18	18	PDZ and LIM domain protein 5	PDLIM5		1	18	18	18	12	14	13	10	12	14	13	10	12	14	13	10	36.9	36.9	36.9	63.944	596	596	0	226.77	30.9	30.7	31.9	27.3	4028200000	727570000	789530000	1291300000	1219700000	134270000	24252000	26318000	43044000	40658000	52
Q96HS1	Q96HS1	2	2	2	Serine/threonine-protein phosphatase PGAM5, mitochondrial	PGAM5		1	2	2	2	1	2	1	2	1	2	1	2	1	2	1	2	9.3	9.3	9.3	32.004	289	289	0	12.552	4.2	9.3	4.2	9.3	227480000	35191000	28298000	73865000	90128000	16249000	2513700	2021300	5276100	6437700	6
Q96I24	Q96I24	11	10	10	Far upstream element-binding protein 3	FUBP3		1	11	10	10	7	6	7	9	6	5	6	8	6	5	6	8	34.3	30.9	30.9	61.64	572	572	0	97.642	23.8	22.2	24	26.6	2117900000	417660000	353560000	695240000	651490000	70598000	13922000	11785000	23175000	21716000	31
Q96I99	Q96I99	2	2	2	Succinyl-CoA ligase [GDP-forming] subunit beta, mitochondrial	SUCLG2		1	2	2	2	1	2	2	1	1	2	2	1	1	2	2	1	9	9	9	46.51	432	432	0	12.703	3.7	9	9	3.7	140780000	22076000	22246000	61292000	35169000	6121000	959840	967230	2664900	1529100	6
Q96IJ6	Q96IJ6	1	1	1	Mannose-1-phosphate guanyltransferase alpha	GMPPA		1	1	1	1	0	0	1	1	0	0	1	1	0	0	1	1	3.6	3.6	3.6	46.291	420	420	0.0081257	5.7571	0	0	3.6	3.6	65040000	0	0	32036000	33004000	2601600	0	0	1281500	1320200	1
Q96IU4	Q96IU4	2	2	2	Alpha/beta hydrolase domain-containing protein 14B	ABHD14B		1	2	2	2	1	1	0	1	1	1	0	1	1	1	0	1	19.5	19.5	19.5	22.345	210	210	0	32.932	7.1	7.1	0	12.4	37197000	11321000	6367100	0	19509000	4133000	1257800	707460	0	2167700	3
Q96JI7	Q96JI7	1	1	1	Spatacsin	SPG11		1	1	1	1	0	0	0	1	0	0	0	1	0	0	0	1	0.4	0.4	0.4	278.86	2443	2443	0.0051049	6.0589	0	0	0	0.4	0	0	0	0	0	0	0	0	0	0	0
Q96K17	Q96K17	11	11	10	Transcription factor BTF3 homolog 4	BTF3L4		1	11	11	10	6	9	5	5	6	9	5	5	5	8	4	4	75.3	75.3	65.8	17.27	158	158	0	107.99	57.6	67.1	46.2	39.2	3080500000	386750000	546800000	852080000	1294900000	308050000	38675000	54680000	85208000	129490000	31
Q96KG9	Q96KG9	1	1	1	N-terminal kinase-like protein	SCYL1		1	1	1	1	0	1	0	0	0	1	0	0	0	1	0	0	1	1	1	89.63	808	808	0.0061418	5.924	0	1	0	0	0	0	0	0	0	0	0	0	0	0	1
Q96KK5	Q96KK5	10	2	2	Histone H2A type 1-H	HIST1H2AH		1	10	2	2	9	7	7	5	2	1	1	1	2	1	1	1	96.1	14.1	14.1	13.906	128	128	0	30.017	96.1	91.4	91.4	85.2	5475900000	448280000	768980000	2468600000	1790100000	782270000	64040000	109850000	352650000	255720000	12
Q96KP4	Q96KP4	2	2	2	Cytosolic non-specific dipeptidase	CNDP2		1	2	2	2	1	1	1	1	1	1	1	1	1	1	1	1	4.4	4.4	4.4	52.878	475	475	0	22.313	4.4	4.4	4.4	3.4	95474000	18094000	13225000	36506000	27650000	3978100	753900	551030	1521100	1152100	4
Q96KR1	Q96KR1	4	4	4	Zinc finger RNA-binding protein	ZFR		1	4	4	4	2	3	3	3	2	3	3	3	2	3	3	3	4.4	4.4	4.4	117.01	1074	1074	0	30.53	2.1	3.4	3.4	3.2	354320000	55543000	65536000	119350000	113890000	7538600	1181800	1394400	2539300	2423200	10
Q96M27	Q96M27	4	4	4	Protein PRRC1	PRRC1		1	4	4	4	3	3	3	4	3	3	3	4	3	3	3	4	11.2	11.2	11.2	46.701	445	445	0	30.99	11.2	11.2	11.2	11.2	612320000	98488000	89186000	171220000	253430000	34018000	5471600	4954800	9512300	14079000	15
Q96MF7	Q96MF7	1	1	1	E3 SUMO-protein ligase NSE2	NSMCE2		1	1	1	1	0	0	1	1	0	0	1	1	0	0	1	1	4.9	4.9	4.9	27.932	247	247	0.0031686	7.2446	0	0	4.9	4.9	34003000	0	0	15494000	18509000	2266900	0	0	1033000	1233900	2
Q96MU7	Q96MU7	1	1	1	YTH domain-containing protein 1	YTHDC1		1	1	1	1	1	1	1	1	1	1	1	1	1	1	1	1	3.2	3.2	3.2	84.699	727	727	0	18.207	3.2	3.2	3.2	3.2	71045000	6978200	10034000	31447000	22585000	2841800	279130	401360	1257900	903410	4
Q96NC0	Q96NC0	1	1	1	Zinc finger matrin-type protein 2	ZMAT2		1	1	1	1	1	1	1	1	1	1	1	1	1	1	1	1	7.5	7.5	7.5	23.612	199	199	0.003125	7.0621	7.5	7.5	7.5	7.5	267730000	64506000	72327000	83201000	47697000	44622000	10751000	12054000	13867000	7949500	7
Q96PK6	Q96PK6	11	11	11	RNA-binding protein 14	RBM14		1	11	11	11	7	9	7	7	7	9	7	7	7	9	7	7	19.1	19.1	19.1	69.491	669	669	0	82.177	14.5	16.4	14.2	13.9	2186200000	326060000	425160000	613590000	821420000	72874000	10869000	14172000	20453000	27381000	29
Q96PU8	Q96PU8	3	3	3	Protein quaking	QKI		1	3	3	3	2	2	3	1	2	2	3	1	2	2	3	1	12	12	12	37.67	341	341	0	30.295	8.8	8.8	12	4.1	397940000	27519000	54390000	222120000	93906000	28424000	1965600	3885000	15866000	6707500	8
Q96QC0	Q96QC0	2	2	2	Serine/threonine-protein phosphatase 1 regulatory subunit 10	PPP1R10		1	2	2	2	1	0	1	0	1	0	1	0	1	0	1	0	2.8	2.8	2.8	99.057	940	940	0	11.207	1.9	0	0.9	0	20955000	6051500	0	14904000	0	487330	140730	0	346600	0	2
Q96QD9	Q96QD9	2	2	2	UAP56-interacting factor	FYTTD1		1	2	2	2	1	1	1	0	1	1	1	0	1	1	1	0	7.5	7.5	7.5	35.818	318	318	0.00073046	10.923	3.8	3.8	3.8	0	22030000	6175500	9899000	5955800	0	1376900	385970	618690	372240	0	3
Q96QR8	Q96QR8	3	3	2	Transcriptional activator protein Pur-beta	PURB		1	3	3	2	2	2	1	2	2	2	1	2	2	1	1	1	14.1	14.1	10.9	33.24	312	312	0	20.115	10.9	8	4.8	8	274130000	42660000	59444000	34527000	137500000	24921000	3878200	5404000	3138800	12500000	7
Q96RP9	Q96RP9	1	1	1	Elongation factor G, mitochondrial	GFM1		1	1	1	1	0	0	1	1	0	0	1	1	0	0	1	1	3.5	3.5	3.5	83.471	751	751	0.0045662	6.0907	0	0	3.5	3.5	65579000	0	0	31094000	34485000	1639500	0	0	777360	862120	3
Q96S44	Q96S44	2	2	2	TP53-regulating kinase	TP53RK		1	2	2	2	1	1	1	1	1	1	1	1	1	1	1	1	12.6	12.6	12.6	28.16	253	253	0	18.575	7.9	4.7	7.9	7.9	127930000	18772000	31927000	42230000	34999000	8528500	1251500	2128400	2815400	2333200	4
Q96ST3	Q96ST3	2	2	2	Paired amphipathic helix protein Sin3a	SIN3A		1	2	2	2	1	1	2	1	1	1	2	1	1	1	2	1	2.7	2.7	2.7	145.17	1273	1273	0	13.34	1.1	1.1	2.7	1.1	156160000	17503000	17128000	71167000	50358000	3003000	336590	329380	1368600	968420	5
Q96SU4	Q96SU4	3	3	3	Oxysterol-binding protein-related protein 9	OSBPL9		1	3	3	3	2	2	3	1	2	2	3	1	2	2	3	1	4.3	4.3	4.3	83.184	736	736	0	18.164	2.7	3.1	4.3	1.2	218250000	33258000	33621000	92533000	58837000	5898600	898860	908670	2500900	1590200	8
Q96SY0	Q96SY0	1	1	1	von Willebrand factor A domain-containing protein 9	VWA9		1	1	1	1	1	0	0	0	1	0	0	0	1	0	0	0	2.5	2.5	2.5	57.47	518	518	0.0027778	9.4061	2.5	0	0	0	6229000	6229000	0	0	0	207630	207630	0	0	0	1
Q96T37	Q96T37	2	2	2	Putative RNA-binding protein 15	RBM15		1	2	2	2	1	1	0	0	1	1	0	0	1	1	0	0	3.8	3.8	3.8	107.19	977	977	0.0014399	10.698	2.1	1.6	0	0	6730300	0	6730300	0	0	149560	0	149560	0	0	0
Q96TA1	Q96TA1	6	6	6	Niban-like protein 1	FAM129B		1	6	6	6	3	3	3	4	3	3	3	4	3	3	3	4	13	13	13	84.137	746	746	0	48.036	8.3	4.7	8	9.7	597020000	98414000	112870000	142740000	243000000	19901000	3280500	3762300	4757900	8100100	14
Q99417	Q99417	3	3	3	C-Myc-binding protein	MYCBP		1	3	3	3	2	2	3	1	2	2	3	1	2	2	3	1	25.2	25.2	25.2	11.967	103	103	0	22.908	23.3	15.5	25.2	13.6	266690000	21280000	67796000	132790000	44823000	53337000	4256100	13559000	26557000	8964500	8
Q99426	Q99426	1	1	1	Tubulin-folding cofactor B	TBCB		1	1	1	1	1	1	1	1	1	1	1	1	1	1	1	1	9	9	9	27.325	244	244	0	18.224	9	9	9	9	485680000	67696000	73189000	151710000	193090000	37360000	5207400	5629900	11670000	14853000	5
Q99436	Q99436	9	9	9	Proteasome subunit beta type-7	PSMB7		1	9	9	9	6	4	5	5	6	4	5	5	6	4	5	5	52.7	52.7	52.7	29.965	277	277	0	81.781	40.1	23.5	34.3	33.2	1321900000	246560000	232270000	381000000	462100000	66096000	12328000	11613000	19050000	23105000	22
Q99439	Q99439	6	6	6	Calponin-2	CNN2		1	6	6	6	4	2	3	4	4	2	3	4	4	2	3	4	38.8	38.8	38.8	33.697	309	309	0	73.153	33.7	13.6	18.8	21.7	749580000	119770000	98939000	149320000	381560000	49972000	7984700	6595900	9954600	25437000	19
Q99459	Q99459	13	13	13	Cell division cycle 5-like protein	CDC5L		1	13	13	13	6	7	6	5	6	7	6	5	6	7	6	5	30	30	30	92.25	802	802	0	87.235	12.5	14.6	12.8	13.2	895430000	245100000	238210000	255050000	157070000	21320000	5835800	5671600	6072600	3739800	25
Q99460	Q99460	2	2	2	26S proteasome non-ATPase regulatory subunit 1	PSMD1		1	2	2	2	1	1	1	2	1	1	1	2	1	1	1	2	1.9	1.9	1.9	105.84	953	953	0	11.663	0.9	0.9	0.9	1.9	274510000	27249000	28317000	60815000	158130000	5279000	524020	544560	1169500	3040900	5
Q99471	Q99471	2	2	2	Prefoldin subunit 5	PFDN5		1	2	2	2	2	1	0	2	2	1	0	2	2	1	0	2	20.8	20.8	20.8	17.328	154	154	0	13.182	20.8	7.8	0	20.8	109290000	38715000	8552100	0	62025000	13662000	4839400	1069000	0	7753200	5
Q99496	Q99496	1	1	1	E3 ubiquitin-protein ligase RING2	RNF2		1	1	1	1	0	0	0	1	0	0	0	1	0	0	0	1	4.8	4.8	4.8	37.655	336	336	0.0030731	6.8253	0	0	0	4.8	14812000	0	0	0	14812000	644000	0	0	0	644000	1
Q99497	Q99497	22	22	22	Protein deglycase DJ-1	PARK7		1	22	22	22	20	19	15	13	20	19	15	13	20	19	15	13	90.5	90.5	90.5	19.891	189	189	0	323.31	85.7	80.4	69.3	65.1	20777000000	3689000000	3583100000	6624300000	6880400000	1888800000	335370000	325740000	602210000	625490000	94
Q99536	Q99536	2	2	2	Synaptic vesicle membrane protein VAT-1 homolog	VAT1		1	2	2	2	1	1	1	2	1	1	1	2	1	1	1	2	9.4	9.4	9.4	41.92	393	393	0	28.379	5.6	5.6	5.6	9.4	632860000	89799000	86592000	153350000	303120000	28767000	4081800	3936000	6970500	13778000	9
Q99543	Q99543	1	1	1	DnaJ homolog subfamily C member 2;DnaJ homolog subfamily C member 2, N-terminally processed	DNAJC2		1	1	1	1	0	1	1	0	0	1	1	0	0	1	1	0	3.7	3.7	3.7	71.996	621	621	0.0081125	5.7483	0	3.7	3.7	0	26467000	0	7490900	18976000	0	715330	0	202460	512880	0	2
Q99575	Q99575	1	1	1	Ribonucleases P/MRP protein subunit POP1	POP1		1	1	1	1	0	0	0	1	0	0	0	1	0	0	0	1	2.3	2.3	2.3	114.71	1024	1024	0.0014409	10.7	0	0	0	2.3	43543000	0	0	0	43543000	777560	0	0	0	777560	1
Q99581	Q99581	1	1	1	Protein FEV	FEV		1	1	1	1	0	0	1	0	0	0	1	0	0	0	1	0	3.4	3.4	3.4	25.03	238	238	0.0029274	6.3277	0	0	3.4	0	51594000	0	0	51594000	0	5159400	0	0	5159400	0	1
Q99614	Q99614	3	3	3	Tetratricopeptide repeat protein 1	TTC1		1	3	3	3	2	2	2	2	2	2	2	2	2	2	2	2	19.9	19.9	19.9	33.526	292	292	0	22.787	14	14	14	14	439360000	45411000	55583000	195560000	142800000	36613000	3784200	4631900	16297000	11900000	10
Q99615	Q99615	1	1	1	DnaJ homolog subfamily C member 7	DNAJC7		1	1	1	1	1	1	1	1	1	1	1	1	1	1	1	1	2.4	2.4	2.4	56.44	494	494	0.0030883	6.9002	2.4	2.4	2.4	2.4	344780000	31433000	57531000	109270000	146540000	10448000	952520	1743400	3311200	4440700	4
Q99622	Q99622	1	1	1	Protein C10	C12orf57		1	1	1	1	1	1	0	0	1	1	0	0	1	1	0	0	29.4	29.4	29.4	13.178	126	126	0.0030048	6.6597	29.4	29.4	0	0	79723000	42535000	37188000	0	0	15945000	8506900	7437700	0	0	2
Q99623	Q99623	5	5	5	Prohibitin-2	PHB2		1	5	5	5	4	3	4	5	4	3	4	5	4	3	4	5	22.4	22.4	22.4	33.296	299	299	0	49.985	22.4	16.4	16.4	22.4	651780000	104370000	53717000	204000000	289690000	34304000	5493000	2827200	10737000	15247000	18
Q99661	Q99661	1	1	1	Kinesin-like protein KIF2C	KIF2C		1	1	1	1	0	0	1	0	0	0	1	0	0	0	1	0	1.4	1.4	1.4	81.312	725	725	0.0031706	7.2546	0	0	1.4	0	22223000	0	0	22223000	0	493850	0	0	493850	0	1
Q99700	Q99700	3	3	3	Ataxin-2	ATXN2		1	3	3	3	2	1	0	1	2	1	0	1	2	1	0	1	2.7	2.7	2.7	140.28	1313	1313	0	23.148	1.9	0.8	0	0.9	73209000	33558000	7475400	0	32175000	1331100	610150	135920	0	585000	4
Q99714	Q99714	3	3	3	3-hydroxyacyl-CoA dehydrogenase type-2	HSD17B10		1	3	3	3	2	2	2	1	2	2	2	1	2	2	2	1	11.5	11.5	11.5	26.923	261	261	0	19.845	6.9	6.9	8.4	4.6	462340000	42973000	28394000	188360000	202620000	38528000	3581100	2366200	15696000	16885000	7
Q99729	Q99729	9	9	9	Heterogeneous nuclear ribonucleoprotein A/B	HNRNPAB		1	9	9	9	6	7	5	7	6	7	5	7	6	7	5	7	41	41	41	36.224	332	332	0	71.44	28	38.6	23.8	31.9	6231200000	663440000	922330000	2021900000	2623500000	445080000	47388000	65881000	144420000	187390000	30
Q99733	Q99733	13	13	13	Nucleosome assembly protein 1-like 4	NAP1L4		1	13	13	13	9	9	8	7	9	9	8	7	9	9	8	7	51.7	51.7	51.7	42.823	375	375	0	114.37	38.7	31.5	28.3	31.7	2537800000	382170000	318790000	825610000	1011300000	133570000	20114000	16778000	43453000	53224000	37
Q99747	Q99747	3	3	3	Gamma-soluble NSF attachment protein	NAPG		1	3	3	3	3	1	1	1	3	1	1	1	3	1	1	1	11.9	11.9	11.9	34.746	312	312	0	26.522	11.9	4.8	4.2	4.8	219390000	77849000	34499000	69346000	37699000	10970000	3892500	1724900	3467300	1884900	8
Q99757	Q99757	5	5	5	Thioredoxin, mitochondrial	TXN2		1	5	5	5	3	3	2	4	3	3	2	4	3	3	2	4	34.3	34.3	34.3	18.383	166	166	0	37.203	23.5	27.7	13.9	34.3	830970000	145180000	147260000	173990000	364540000	69247000	12098000	12272000	14499000	30378000	16
Q99798	Q99798	10	10	10	Aconitate hydratase, mitochondrial	ACO2		1	10	10	10	4	6	7	7	4	6	7	7	4	6	7	7	20	20	20	85.424	780	780	0	79.631	9.7	12.4	14	15.9	1639000000	173750000	195530000	577560000	692130000	35630000	3777100	4250600	12556000	15046000	30
Q99829	Q99829	2	2	2	Copine-1	CPNE1		1	2	2	2	2	2	2	0	2	2	2	0	2	2	2	0	5	5	5	59.058	537	537	0	12.684	5	5	5	0	124840000	29000000	34425000	61413000	0	4801400	1115400	1324000	2362000	0	6
Q99832	Q99832	6	6	6	T-complex protein 1 subunit eta	CCT7		1	6	6	6	2	3	5	5	2	3	5	5	2	3	5	5	15.3	15.3	15.3	59.366	543	543	0	47.961	3.9	7	11.2	14.9	339770000	33206000	23637000	139840000	143090000	9707600	948740	675330	3995400	4088200	14
Q99848	Q99848	5	5	5	Probable rRNA-processing protein EBP2	EBNA1BP2		1	5	5	5	3	4	2	5	3	4	2	5	3	4	2	5	17	17	17	34.852	306	306	0	70.875	11.8	17	9.2	17	1153000000	206700000	223110000	286170000	436970000	67821000	12159000	13124000	16833000	25704000	17
Q99878	Q99878	9	1	1	Histone H2A type 1-J	HIST1H2AJ		1	9	1	1	8	7	7	5	1	1	1	1	1	1	1	1	96.1	14.1	14.1	13.936	128	128	0	13.194	96.1	91.4	91.4	85.2	1660900000	10568000	151820000	876310000	622160000	237270000	1509800	21688000	125190000	88881000	8
Q99961	Q99961	2	2	2	Endophilin-A2	SH3GL1		1	2	2	2	2	2	2	2	2	2	2	2	2	2	2	2	17.1	17.1	17.1	41.489	368	368	0	18.248	17.1	17.1	17.1	17.1	196700000	40068000	37173000	57382000	62079000	11571000	2356900	2186700	3375400	3651700	4
Q99973	Q99973	2	2	2	Telomerase protein component 1	TEP1		1	2	2	2	1	0	0	1	1	0	0	1	1	0	0	1	1.4	1.4	1.4	290.49	2627	2627	0.001442	10.713	0.7	0	0	0.7	0	0	0	0	0	0	0	0	0	0	0
Q99986	Q99986	1	1	1	Serine/threonine-protein kinase VRK1	VRK1		1	1	1	1	1	1	0	1	1	1	0	1	1	1	0	1	4.5	4.5	4.5	45.476	396	396	0.0030675	6.8186	4.5	4.5	0	4.5	51439000	15111000	9991700	0	26336000	2449500	719570	475790	0	1254100	3
Q9BPX3	Q9BPX3	2	2	2	Condensin complex subunit 3	NCAPG		1	2	2	2	1	2	0	0	1	2	0	0	1	2	0	0	3.8	3.8	3.8	114.33	1015	1015	0.0014368	10.672	2	3.8	0	0	452090000	246900000	205180000	0	0	9828000	5367500	4460500	0	0	2
Q9BPX5	Q9BPX5	4	4	4	Actin-related protein 2/3 complex subunit 5-like protein	ARPC5L		1	4	4	4	4	3	2	1	4	3	2	1	4	3	2	1	36.6	36.6	36.6	16.941	153	153	0	37.591	36.6	36.6	25.5	5.9	281730000	93231000	57791000	79244000	51463000	40247000	13319000	8255900	11321000	7351800	10
Q9BQ39	Q9BQ39	2	2	2	ATP-dependent RNA helicase DDX50	DDX50		1	2	2	2	2	1	0	0	2	1	0	0	2	1	0	0	5	5	5	82.564	737	737	0	12.53	5	2.6	0	0	31265000	19967000	11298000	0	0	1042200	665580	376590	0	0	3
Q9BQ52	Q9BQ52	3	3	3	Zinc phosphodiesterase ELAC protein 2	ELAC2		1	3	3	3	0	1	1	3	0	1	1	3	0	1	1	3	5.2	5.2	5.2	92.218	826	826	0	17.488	0	2.1	2.1	5.2	171350000	0	17709000	49926000	103720000	3427100	0	354180	998510	2074400	5
Q9BQ67	Q9BQ67	2	2	2	Glutamate-rich WD repeat-containing protein 1	GRWD1		1	2	2	2	1	0	1	1	1	0	1	1	1	0	1	1	7.2	7.2	7.2	49.419	446	446	0	12.971	4.5	0	2.7	2.7	49079000	5087800	0	18896000	25095000	1752800	181710	0	674850	896260	2
Q9BR76	Q9BR76	5	5	5	Coronin-1B	CORO1B		1	5	5	5	3	2	3	5	3	2	3	5	3	2	3	5	17.4	17.4	17.4	54.234	489	489	0	44.304	13.5	8.6	10.8	17.4	1211400000	152220000	162130000	381820000	515200000	41771000	5248900	5590800	13166000	17766000	13
Q9BRA2	Q9BRA2	4	4	4	Thioredoxin domain-containing protein 17	TXNDC17		1	4	4	4	3	4	4	3	3	4	4	3	3	4	4	3	54.5	54.5	54.5	13.941	123	123	0	33.308	33.3	54.5	54.5	43.1	729500000	84602000	119240000	222460000	303200000	81056000	9400200	13249000	24718000	33689000	16
Q9BRJ6	Q9BRJ6	4	4	4	Uncharacterized protein C7orf50	C7orf50		1	4	4	4	3	3	2	3	3	3	2	3	3	3	2	3	29.4	29.4	29.4	22.083	194	194	0	38.697	24.2	22.7	17.5	22.7	1047100000	187620000	195120000	331650000	332710000	104710000	18762000	19512000	33165000	33271000	17
Q9BRS2	Q9BRS2	1	1	1	Serine/threonine-protein kinase RIO1	RIOK1		1	1	1	1	1	0	0	0	1	0	0	0	1	0	0	0	2.3	2.3	2.3	65.582	568	568	0.0025873	7.5503	2.3	0	0	0	7598500	7598500	0	0	0	330370	330370	0	0	0	1
Q9BRT2	Q9BRT2	1	1	1	Ubiquinol-cytochrome-c reductase complex assembly factor 2	UQCC2		1	1	1	1	0	1	1	0	0	1	1	0	0	1	1	0	15.1	15.1	15.1	14.875	126	126	0.0026702	8.1163	0	15.1	15.1	0	84665000	0	34745000	49920000	0	14111000	0	5790800	8320000	0	3
Q9BRT9	Q9BRT9	1	1	1	DNA replication complex GINS protein SLD5;DNA replication complex GINS protein SLD5, N-terminally processed	GINS4		1	1	1	1	0	1	1	0	0	1	1	0	0	1	1	0	12.1	12.1	12.1	26.047	223	223	0.0031075	6.9935	0	12.1	12.1	0	97285000	0	25600000	71686000	0	9728500	0	2560000	7168600	0	3
Q9BS26	Q9BS26	1	1	1	Endoplasmic reticulum resident protein 44	ERP44		1	1	1	1	1	1	1	1	1	1	1	1	1	1	1	1	3.4	3.4	3.4	46.971	406	406	0.0026508	7.9333	3.4	3.4	3.4	3.4	224710000	51777000	40355000	53802000	78773000	9362800	2157400	1681400	2241800	3282200	5
Q9BSD7	Q9BSD7	5	5	5	Cancer-related nucleoside-triphosphatase	NTPCR		1	5	5	5	1	3	3	4	1	3	3	4	1	3	3	4	53.7	53.7	53.7	20.713	190	190	0	37.48	5.8	22.1	36.8	42.6	443840000	27079000	79650000	84161000	252950000	40349000	2461700	7240900	7651000	22996000	12
Q9BSH4	Q9BSH4	1	1	1	Translational activator of cytochrome c oxidase 1	TACO1		1	1	1	1	0	1	1	1	0	1	1	1	0	1	1	1	5.1	5.1	5.1	32.477	297	297	0.0056433	6.0152	0	5.1	5.1	5.1	78416000	0	15067000	32756000	30593000	5227700	0	1004500	2183800	2039500	3
Q9BT09	Q9BT09	1	1	1	Protein canopy homolog 3	CNPY3		1	1	1	1	0	1	0	0	0	1	0	0	0	1	0	0	4	4	4	30.748	278	278	0	16.826	0	4	0	0	9497500	0	9497500	0	0	791460	0	791460	0	0	1
Q9BTC0	Q9BTC0	7	7	7	Death-inducer obliterator 1	DIDO1		1	7	7	7	5	4	3	2	5	4	3	2	5	4	3	2	5.9	5.9	5.9	243.87	2240	2240	0	53.002	4.4	2.9	2.1	2.3	417200000	113830000	86860000	140000000	76508000	4486000	1224000	933980	1505300	822670	13
Q9BTD8	Q9BTD8	4	4	4	RNA-binding protein 42	RBM42		1	4	4	4	3	3	1	2	3	3	1	2	3	3	1	2	10.2	10.2	10.2	50.413	480	480	0	33.119	8.1	8.8	2.9	6.7	220190000	61013000	40164000	22830000	96180000	14679000	4067600	2677600	1522000	6412000	8
Q9BTM1	Q9BTM1	8	2	2	Histone H2A.J	H2AFJ		1	8	2	2	7	6	5	5	1	1	1	2	1	1	1	2	76	14.7	14.7	14.019	129	129	0	12.892	76	71.3	71.3	65.1	449160000	68674000	102120000	79627000	198740000	64166000	9810600	14589000	11375000	28391000	7
Q9BTM9	Q9BTM9	1	1	1	Ubiquitin-related modifier 1	URM1		1	1	1	1	0	0	1	1	0	0	1	1	0	0	1	1	10.9	10.9	10.9	11.38	101	101	0.0029291	6.3345	0	0	10.9	10.9	53415000	0	0	22054000	31361000	8902500	0	0	3675700	5226800	2
Q9BTX1	Q9BTX1	1	1	1	Nucleoporin NDC1	NDC1		1	1	1	1	0	1	1	1	0	1	1	1	0	1	1	1	2.1	2.1	2.1	76.304	674	674	0.0082237	5.8246	0	2.1	2.1	2.1	118950000	0	22556000	46039000	50359000	4101800	0	777780	1587500	1736500	3
Q9BUF5	Q9BUF5	6	1	1	Tubulin beta-6 chain	TUBB6		1	6	1	1	1	4	5	5	0	1	1	1	0	1	1	1	13.2	3.8	3.8	49.857	446	446	0.0026792	8.2073	2	8.3	10.8	13.2	442450000	0	48975000	177510000	215960000	17698000	0	1959000	7100300	8638500	3
Q9BUJ2	Q9BUJ2	6	6	6	Heterogeneous nuclear ribonucleoprotein U-like protein 1	HNRNPUL1		1	6	6	6	2	3	5	3	2	3	5	3	2	3	5	3	11.9	11.9	11.9	95.737	856	856	0	88.412	4.8	8.1	8.6	6.4	521600000	51191000	90194000	200390000	179830000	12722000	1248600	2199800	4887600	4386000	13
Q9BUL9	Q9BUL9	1	1	1	Ribonuclease P protein subunit p25	RPP25		1	1	1	1	1	1	1	1	1	1	1	1	1	1	1	1	5	5	5	20.632	199	199	0.0034702	6.2228	5	5	5	5	60752000	9685100	9238900	18956000	22872000	6750200	1076100	1026500	2106200	2541300	4
Q9BUP3	Q9BUP3	3	3	3	Oxidoreductase HTATIP2	HTATIP2		1	3	3	3	2	1	2	1	2	1	2	1	2	1	2	1	21.9	21.9	21.9	27.049	242	242	0	21.317	13.6	10.3	18.6	10.3	286590000	40206000	31732000	161320000	53332000	22045000	3092800	2440900	12409000	4102500	6
Q9BV68	Q9BV68	1	1	1	E3 ubiquitin-protein ligase RNF126	RNF126		1	1	1	1	0	0	1	0	0	0	1	0	0	0	1	0	3.7	3.7	3.7	35.584	326	326	0.0031289	7.0654	0	0	3.7	0	20231000	0	0	20231000	0	963400	0	0	963400	0	1
Q9BVC6	Q9BVC6	1	1	1	Transmembrane protein 109	TMEM109		1	1	1	1	0	1	1	1	0	1	1	1	0	1	1	1	3.7	3.7	3.7	26.21	243	243	0.0061487	5.9306	0	3.7	3.7	3.7	0	0	0	0	0	0	0	0	0	0	0
Q9BVJ6;Q5TAP6	Q9BVJ6	8;2	8;2	8;2	U3 small nucleolar RNA-associated protein 14 homolog A	UTP14A		2	8	8	8	6	6	3	3	6	6	3	3	6	6	3	3	21.4	21.4	21.4	87.977	771	771;766	0	60.822	14.8	14.8	8.2	8.6	438110000	85968000	85314000	133460000	133370000	10953000	2149200	2132900	3336600	3334200	16
Q9BVK6	Q9BVK6	2	2	2	Transmembrane emp24 domain-containing protein 9	TMED9		1	2	2	2	2	1	1	1	2	1	1	1	2	1	1	1	12.3	12.3	12.3	27.277	235	235	0	12.664	12.3	7.7	4.7	7.7	166930000	31247000	47985000	33206000	54491000	16693000	3124700	4798500	3320600	5449100	6
Q9BVP2	Q9BVP2	2	2	2	Guanine nucleotide-binding protein-like 3	GNL3		1	2	2	2	0	1	0	2	0	1	0	2	0	1	0	2	4.9	4.9	4.9	61.992	549	549	0	16.995	0	2	0	4.9	66717000	0	19988000	0	46729000	3177000	0	951810	0	2225200	3
Q9BW71	Q9BW71	2	2	2	HIRA-interacting protein 3	HIRIP3		1	2	2	2	0	0	1	2	0	0	1	2	0	0	1	2	6.1	6.1	6.1	61.956	556	556	0	12.555	0	0	2.9	6.1	303950000	0	0	132740000	171220000	10855000	0	0	4740500	6114800	3
Q9BW72	Q9BW72	1	1	1	HIG1 domain family member 2A, mitochondrial	HIGD2A		1	1	1	1	1	1	1	1	1	1	1	1	1	1	1	1	14.2	14.2	14.2	11.528	106	106	0.002623	7.7708	14.2	14.2	14.2	14.2	425040000	45031000	53989000	158410000	167600000	141680000	15010000	17996000	52804000	55868000	5
Q9BWD1	Q9BWD1	7	7	7	Acetyl-CoA acetyltransferase, cytosolic	ACAT2		1	7	7	7	5	5	6	4	5	5	6	4	5	5	6	4	25.2	25.2	25.2	41.35	397	397	0	71.475	19.4	19.4	22.2	13.9	1559400000	238480000	220630000	509690000	590600000	62376000	9539100	8825300	20388000	23624000	24
Q9BWF3;Q9BQ04	Q9BWF3;Q9BQ04	2;1	2;1	2;1	RNA-binding protein 4;RNA-binding protein 4B	RBM4;RBM4B	;	2	2	2	2	1	1	0	0	1	1	0	0	1	1	0	0	11.5	11.5	11.5	40.313	364	364;359	0	15.643	8.2	3.3	0	0	24868000	16237000	8631500	0	0	1243400	811840	431570	0	0	2
Q9BWJ5	Q9BWJ5	1	1	1	Splicing factor 3B subunit 5	SF3B5		1	1	1	1	1	1	1	1	1	1	1	1	1	1	1	1	26.7	26.7	26.7	10.135	86	86	0	19.037	26.7	26.7	26.7	26.7	260110000	37197000	56035000	64615000	102260000	86702000	12399000	18678000	21538000	34086000	5
Q9BX40;Q8ND56	Q9BX40;Q8ND56	2;1	2;1	2;1	Protein LSM14 homolog B;Protein LSM14 homolog A	LSM14B;LSM14A	;	2	2	2	2	0	1	0	1	0	1	0	1	0	1	0	1	6	6	6	42.07	385	385;463	0	12.342	0	2.9	0	3.1	157130000	0	109940000	0	47188000	10475000	0	7329200	0	3145900	2
Q9BX68	Q9BX68	3	3	3	Histidine triad nucleotide-binding protein 2, mitochondrial	HINT2		1	3	3	3	1	2	3	2	1	2	3	2	1	2	3	2	31.3	31.3	31.3	17.162	163	163	0	17.254	8	15.3	31.3	15.3	95609000	0	34520000	37377000	23712000	11951000	0	4314900	4672200	2964000	5
Q9BXM0	Q9BXM0	2	2	2	Periaxin	PRX		1	2	2	2	2	0	0	0	2	0	0	0	2	0	0	0	2.5	2.5	2.5	154.9	1461	1461	0.0021444	10.59	2.5	0	0	0	32610000	32610000	0	0	0	525970	525970	0	0	0	2
Q9BXP5	Q9BXP5	3	3	3	Serrate RNA effector molecule homolog	SRRT		1	3	3	3	2	2	2	3	2	2	2	3	2	2	2	3	3.2	3.2	3.2	100.67	876	876	0	20.487	3.2	3.2	3.2	3.2	363250000	68747000	65049000	103380000	126070000	10090000	1909600	1806900	2871600	3502000	10
Q9BXS6	Q9BXS6	2	2	2	Nucleolar and spindle-associated protein 1	NUSAP1		1	2	2	2	1	1	1	0	1	1	1	0	1	1	1	0	2.7	2.7	2.7	49.451	441	441	0	12.215	2.7	2.7	2.5	0	43120000	14972000	14586000	13562000	0	1724800	598880	583440	542480	0	3
Q9BXV9	Q9BXV9	2	2	2	Uncharacterized protein C14orf142	C14orf142		1	2	2	2	2	2	0	2	2	2	0	2	2	2	0	2	38	38	38	10.859	100	100	0	18.701	38	38	0	38	181170000	58017000	44994000	0	78156000	25881000	8288100	6427600	0	11165000	5
Q9BXX3	Q9BXX3	2	2	2	Ankyrin repeat domain-containing protein 30A	ANKRD30A		1	2	2	2	0	0	1	1	0	0	1	1	0	0	1	1	2.9	2.9	2.9	158.83	1397	1397	0.00073421	11.062	0	0	0.6	2.3	38269000	0	0	0	38269000	607450	0	0	0	607450	2
Q9BY32	Q9BY32	4	4	4	Inosine triphosphate pyrophosphatase	ITPA		1	4	4	4	2	1	2	2	2	1	2	2	2	1	2	2	29.4	29.4	29.4	21.445	194	194	0	26.421	14.9	9.3	17	16	264890000	42964000	24337000	37066000	160520000	20376000	3305000	1872000	2851200	12348000	7
Q9BY42	Q9BY42	2	2	2	Protein RTF2 homolog	RTFDC1		1	2	2	2	1	1	0	1	1	1	0	1	1	1	0	1	4.6	4.6	4.6	33.886	306	306	0	12.012	4.6	4.6	0	3.6	76188000	23541000	23899000	0	28748000	4009900	1239000	1257800	0	1513000	3
Q9BY43	Q9BY43	3	3	3	Charged multivesicular body protein 4a	CHMP4A		1	3	3	3	2	2	2	2	2	2	2	2	2	2	2	2	18.9	18.9	18.9	25.098	222	222	0	18.834	11.3	11.3	11.7	11.7	185020000	38592000	31285000	52503000	62645000	18502000	3859200	3128500	5250300	6264500	7
Q9BY44	Q9BY44	2	2	2	Eukaryotic translation initiation factor 2A;Eukaryotic translation initiation factor 2A, N-terminally processed	EIF2A		1	2	2	2	1	1	1	0	1	1	1	0	1	1	1	0	4.1	4.1	4.1	64.989	585	585	0	14.054	2.1	2.1	2.1	0	86039000	11895000	21509000	52636000	0	2530600	349840	632610	1548100	0	2
Q9BY77	Q9BY77	5	5	5	Polymerase delta-interacting protein 3	POLDIP3		1	5	5	5	2	4	4	4	2	4	4	4	2	4	4	4	15.9	15.9	15.9	46.089	421	421	0	34.185	3.8	12.8	12.8	12.8	493250000	71774000	81225000	150600000	189650000	18269000	2658300	3008300	5577900	7024100	13
Q9BYC8	Q9BYC8	3	3	3	39S ribosomal protein L32, mitochondrial	MRPL32		1	3	3	3	2	2	2	2	2	2	2	2	2	2	2	2	25	25	25	21.405	188	188	0	20.199	16	16	16	18.1	706500000	156630000	95096000	174700000	280080000	70650000	15663000	9509600	17470000	28008000	11
Q9BYC9	Q9BYC9	1	1	1	39S ribosomal protein L20, mitochondrial	MRPL20		1	1	1	1	1	1	1	1	1	1	1	1	1	1	1	1	12.8	12.8	12.8	17.442	149	149	0	13.078	12.8	12.8	12.8	12.8	127830000	13122000	9093900	73657000	31958000	11621000	1192900	826720	6696100	2905300	7
Q9BYD1	Q9BYD1	1	1	1	39S ribosomal protein L13, mitochondrial	MRPL13		1	1	1	1	1	1	1	0	1	1	1	0	1	1	1	0	6.7	6.7	6.7	20.692	178	178	0	13.736	6.7	6.7	6.7	0	64978000	20005000	5315200	39658000	0	6497800	2000500	531520	3965800	0	3
Q9BYG3	Q9BYG3	2	2	2	MKI67 FHA domain-interacting nucleolar phosphoprotein	NIFK		1	2	2	2	0	0	2	0	0	0	2	0	0	0	2	0	18.4	18.4	18.4	34.222	293	293	0	38.69	0	0	18.4	0	75737000	0	0	75737000	0	6311400	0	0	6311400	0	2
Q9BYJ9	Q9BYJ9	2	1	1	YTH domain-containing family protein 1	YTHDF1		1	2	1	1	1	1	1	2	1	1	1	1	1	1	1	1	4.8	2.9	2.9	60.873	559	559	0.0026059	7.6526	2.9	2.9	2.9	4.8	87790000	15200000	15934000	24711000	31945000	3511600	608000	637380	988450	1277800	5
Q9BZE4	Q9BZE4	2	2	2	Nucleolar GTP-binding protein 1	GTPBP4		1	2	2	2	2	1	2	2	2	1	2	2	2	1	2	2	3.8	3.8	3.8	73.964	634	634	0	13.185	3.8	1.9	3.8	3.8	606740000	74565000	50045000	236940000	245190000	20225000	2485500	1668200	7898100	8173000	7
Q9BZG1	Q9BZG1	1	1	1	Ras-related protein Rab-34	RAB34		1	1	1	1	0	0	1	0	0	0	1	0	0	0	1	0	6.6	6.6	6.6	29.044	259	259	0.0027992	9.6163	0	0	6.6	0	37479000	0	0	37479000	0	2883000	0	0	2883000	0	1
Q9BZZ5	Q9BZZ5	4	4	4	Apoptosis inhibitor 5	API5		1	4	4	4	2	2	2	3	2	2	2	3	2	2	2	3	8.6	8.6	8.6	59.004	524	524	0	44.219	6.7	6.7	5.9	6.7	209230000	23710000	14830000	82028000	88657000	7749100	878160	549260	3038100	3283600	9
Q9C005	Q9C005	2	2	2	Protein dpy-30 homolog	DPY30		1	2	2	2	2	1	1	1	2	1	1	1	2	1	1	1	19.2	19.2	19.2	11.25	99	99	0	37.21	19.2	19.2	19.2	14.1	356060000	133150000	51507000	15748000	155650000	59343000	22192000	8584500	2624700	25941000	8
Q9C0C2	Q9C0C2	6	6	6	182 kDa tankyrase-1-binding protein	TNKS1BP1		1	6	6	6	4	1	3	1	4	1	3	1	4	1	3	1	5.8	5.8	5.8	181.79	1729	1729	0	38.573	4	0.9	2.6	1.8	269300000	45122000	33569000	44283000	146320000	3284100	550270	409380	540040	1784400	8
Q9C0J8	Q9C0J8	2	2	2	pre-mRNA 3 end processing protein WDR33	WDR33		1	2	2	2	2	1	1	1	2	1	1	1	2	1	1	1	1.3	1.3	1.3	145.89	1336	1336	0	11.817	1.3	0.6	0.7	0.7	15661000	0	15661000	0	0	240940	0	240940	0	0	2
Q9GZN8	Q9GZN8	1	1	1	UPF0687 protein C20orf27	C20orf27		1	1	1	1	1	1	0	0	1	1	0	0	1	1	0	0	7.5	7.5	7.5	19.291	174	174	0.0061521	5.9354	7.5	7.5	0	0	14631000	6911800	7719500	0	0	1625700	767980	857720	0	0	2
Q9GZP8	Q9GZP8	1	1	1	Immortalization up-regulated protein	IMUP		1	1	1	1	1	0	0	0	1	0	0	0	1	0	0	0	10.4	10.4	10.4	10.897	106	106	0.0030248	6.7262	10.4	0	0	0	5054200	5054200	0	0	0	1010800	1010800	0	0	0	0
Q9GZR2	Q9GZR2	3	3	3	RNA exonuclease 4	REXO4		1	3	3	3	3	0	0	0	3	0	0	0	3	0	0	0	12.8	12.8	12.8	46.671	422	422	0	23.698	12.8	0	0	0	19061000	19061000	0	0	0	733120	733120	0	0	0	3
Q9GZR7	Q9GZR7	2	2	2	ATP-dependent RNA helicase DDX24	DDX24		1	2	2	2	1	0	1	0	1	0	1	0	1	0	1	0	2.8	2.8	2.8	96.331	859	859	0	13.408	1.5	0	1.3	0	33944000	5453500	0	28490000	0	678880	109070	0	569800	0	2
Q9GZT3	Q9GZT3	4	4	4	SRA stem-loop-interacting RNA-binding protein, mitochondrial	SLIRP		1	4	4	4	2	0	0	2	2	0	0	2	2	0	0	2	50.5	50.5	50.5	12.349	109	109	0	25.482	41.3	0	0	50.5	153670000	25124000	0	0	128540000	25611000	4187300	0	0	21424000	2
Q9GZU8	Q9GZU8	1	1	1	Protein FAM192A	FAM192A		1	1	1	1	0	0	1	0	0	0	1	0	0	0	1	0	5.5	5.5	5.5	28.912	254	254	0.0025974	7.6033	0	0	5.5	0	0	0	0	0	0	0	0	0	0	0	1
Q9GZY8	Q9GZY8	5	5	5	Mitochondrial fission factor	MFF		1	5	5	5	1	1	4	2	1	1	4	2	1	1	4	2	13.5	13.5	13.5	38.464	342	342	0	32.769	2.6	2.6	12.6	7	190630000	20808000	20633000	119170000	30023000	10033000	1095200	1085900	6271800	1580200	7
Q9H009	Q9H009	3	1	1	Nascent polypeptide-associated complex subunit alpha-2	NACA2		1	3	1	1	1	2	1	1	1	0	0	0	1	0	0	0	13	5.6	5.6	23.223	215	215	0.0027285	8.6429	5.6	7.4	3.3	3.3	0	0	0	0	0	0	0	0	0	0	0
Q9H074	Q9H074	3	3	3	Polyadenylate-binding protein-interacting protein 1	PAIP1		1	3	3	3	2	3	0	3	2	3	0	3	2	3	0	3	7.5	7.5	7.5	53.524	479	479	0	23.064	5.2	7.5	0	7.5	340240000	67112000	80788000	0	192340000	12602000	2485600	2992100	0	7123900	6
Q9H078	Q9H078	3	3	3	Caseinolytic peptidase B protein homolog	CLPB		1	3	3	3	1	0	2	0	1	0	2	0	1	0	2	0	5.5	5.5	5.5	78.728	707	707	0	16.337	2.1	0	3.4	0	27579000	10353000	0	17226000	0	641380	240770	0	400600	0	1
Q9H098	Q9H098	2	2	2	Protein FAM107B	FAM107B		1	2	2	2	2	1	0	1	2	1	0	1	2	1	0	1	16.8	16.8	16.8	15.558	131	131	0	16.576	16.8	13	0	13	504320000	132080000	85990000	0	286250000	126080000	33019000	21497000	0	71563000	5
Q9H0B6	Q9H0B6	5	2	1	Kinesin light chain 2	KLC2		1	5	2	1	4	3	1	4	2	1	1	1	1	1	1	0	13.3	6.1	3.1	68.934	622	622	0	12.46	10.3	7.2	3.1	10.3	46085000	15491000	0	0	30594000	1152100	387270	0	0	764850	2
Q9H0E3	Q9H0E3	3	3	3	Histone deacetylase complex subunit SAP130	SAP130		1	3	3	3	0	1	2	1	0	1	2	1	0	1	2	1	2.7	2.7	2.7	110.32	1048	1048	0	16.276	0	0.8	1.8	0.9	52064000	0	7883200	40940000	3240700	1157000	0	175180	909780	72015	2
Q9H0G5	Q9H0G5	1	1	1	Nuclear speckle splicing regulatory protein 1	NSRP1		1	1	1	1	1	1	0	1	1	1	0	1	1	1	0	1	2.3	2.3	2.3	66.389	558	558	0.0029762	6.5677	2.3	2.3	0	2.3	55939000	8682700	17850000	0	29407000	2330800	361780	743750	0	1225300	3
Q9H0H5	Q9H0H5	2	2	2	Rac GTPase-activating protein 1	RACGAP1		1	2	2	2	2	1	0	1	2	1	0	1	2	1	0	1	5.4	5.4	5.4	71.026	632	632	0	19.279	5.4	4	0	4	64605000	19837000	5303000	0	39465000	2084000	639910	171060	0	1273100	5
Q9H0S4	Q9H0S4	3	3	3	Probable ATP-dependent RNA helicase DDX47	DDX47		1	3	3	3	2	0	0	1	2	0	0	1	2	0	0	1	16.7	16.7	16.7	50.646	455	455	0	16.855	11.4	0	0	5.3	70727000	15519000	0	0	55208000	2619500	574770	0	0	2044800	1
Q9H0U3	Q9H0U3	1	1	1	Magnesium transporter protein 1	MAGT1		1	1	1	1	1	1	1	1	1	1	1	1	1	1	1	1	6.9	6.9	6.9	38.036	335	335	0	32.404	6.9	6.9	6.9	6.9	0	0	0	0	0	0	0	0	0	0	0
Q9H0U4	Q9H0U4	1	1	1	Ras-related protein Rab-1B	RAB1B		1	1	1	1	0	0	1	1	0	0	1	1	0	0	1	1	8.5	8.5	8.5	22.171	201	201	0.0034662	6.2197	0	0	8.5	8.5	133940000	0	0	45662000	88279000	19134000	0	0	6523100	12611000	2
Q9H0W9	Q9H0W9	3	3	3	Ester hydrolase C11orf54	C11orf54		1	3	3	3	2	1	1	1	2	1	1	1	2	1	1	1	19.4	19.4	19.4	35.117	315	315	0	20.363	13.3	4.8	6	6	98925000	32215000	21030000	12966000	32715000	5495800	1789700	1168300	720330	1817500	5
Q9H1E3	Q9H1E3	1	1	1	Nuclear ubiquitous casein and cyclin-dependent kinase substrate 1	NUCKS1		1	1	1	1	0	0	1	0	0	0	1	0	0	0	1	0	3.7	3.7	3.7	27.296	243	243	0.0029189	6.2934	0	0	3.7	0	14992000	0	0	14992000	0	1499200	0	0	1499200	0	1
Q9H299	Q9H299	1	1	1	SH3 domain-binding glutamic acid-rich-like protein 3	SH3BGRL3		1	1	1	1	1	1	1	1	1	1	1	1	1	1	1	1	14	14	14	10.438	93	93	0	13.64	14	14	14	14	457390000	54900000	49437000	149690000	203370000	152460000	18300000	16479000	49895000	67789000	4
Q9H2G2	Q9H2G2	1	1	1	STE20-like serine/threonine-protein kinase	SLK		1	1	1	1	0	0	0	1	0	0	0	1	0	0	0	1	1.5	1.5	1.5	142.69	1235	1235	0	13.115	0	0	0	1.5	58548000	0	0	0	58548000	1194900	0	0	0	1194900	1
Q9H2H8	Q9H2H8	1	1	1	Peptidyl-prolyl cis-trans isomerase-like 3	PPIL3		1	1	1	1	1	0	1	1	1	0	1	1	1	0	1	1	16.1	16.1	16.1	18.154	161	161	0	13.327	16.1	0	16.1	16.1	47895000	8826700	0	15223000	23845000	6842100	1261000	0	2174700	3406500	3
Q9H2P0	Q9H2P0	2	2	2	Activity-dependent neuroprotector homeobox protein	ADNP		1	2	2	2	1	0	1	1	1	0	1	1	1	0	1	1	2.5	2.5	2.5	123.56	1102	1102	0	12.223	1.3	0	1.3	1.3	199800000	6984800	0	88723000	104090000	3567900	124730	0	1584300	1858800	3
Q9H2U2	Q9H2U2	2	2	2	Inorganic pyrophosphatase 2, mitochondrial	PPA2		1	2	2	2	1	0	1	0	1	0	1	0	1	0	1	0	9.6	9.6	9.6	37.92	334	334	0.0021475	10.603	5.1	0	4.5	0	14424000	10061000	0	4363200	0	686850	479080	0	207770	0	1
Q9H307	Q9H307	6	6	6	Pinin	PNN		1	6	6	6	2	2	3	2	2	2	3	2	2	2	3	2	12.6	12.6	12.6	81.627	717	717	0	46.381	7.3	2.8	8.6	6	233500000	36872000	31478000	90240000	74905000	8051600	1271500	1085400	3111700	2582900	9
Q9H329	Q9H329	1	1	1	Band 4.1-like protein 4B	EPB41L4B		1	1	1	1	0	0	0	1	0	0	0	1	0	0	0	1	1.9	1.9	1.9	99.711	900	900	0.0081345	5.7608	0	0	0	1.9	0	0	0	0	0	0	0	0	0	0	0
Q9H334	Q9H334	1	1	1	Forkhead box protein P1	FOXP1		1	1	1	1	0	1	0	1	0	1	0	1	0	1	0	1	2.4	2.4	2.4	75.316	677	677	0	12.399	0	2.4	0	2.4	20776000	0	4109300	0	16666000	593590	0	117410	0	476180	2
Q9H3K6	Q9H3K6	4	4	4	BolA-like protein 2	BOLA2		1	4	4	4	2	3	2	4	2	3	2	4	2	3	2	4	39.5	39.5	39.5	10.116	86	86	0	30.165	15.1	39.5	29.1	39.5	1967400000	299990000	287600000	626050000	753810000	491860000	74997000	71901000	156510000	188450000	16
Q9H3P7	Q9H3P7	2	2	2	Golgi resident protein GCP60	ACBD3		1	2	2	2	1	0	1	0	1	0	1	0	1	0	1	0	6.1	6.1	6.1	60.593	528	528	0	13.752	4.2	0	1.9	0	18413000	0	0	18413000	0	876800	0	0	876800	0	2
Q9H3S7	Q9H3S7	1	1	1	Tyrosine-protein phosphatase non-receptor type 23	PTPN23		1	1	1	1	1	0	0	0	1	0	0	0	1	0	0	0	0.9	0.9	0.9	178.97	1636	1636	0.0029516	6.434	0.9	0	0	0	38835000	38835000	0	0	0	554780	554780	0	0	0	1
Q9H444	Q9H444	4	4	4	Charged multivesicular body protein 4b	CHMP4B		1	4	4	4	3	4	3	3	3	4	3	3	3	4	3	3	20.5	20.5	20.5	24.95	224	224	0	44.891	16.1	20.5	16.1	16.1	1042000000	152930000	154620000	375410000	359080000	104200000	15293000	15462000	37541000	35908000	15
Q9H488	Q9H488	1	1	1	GDP-fucose protein O-fucosyltransferase 1	POFUT1		1	1	1	1	0	0	0	1	0	0	0	1	0	0	0	1	6.7	6.7	6.7	43.955	388	388	0.0026684	8.1091	0	0	0	6.7	21475000	0	0	0	21475000	894790	0	0	0	894790	1
Q9H4A3	Q9H4A3	6	6	6	Serine/threonine-protein kinase WNK1	WNK1		1	6	6	6	3	3	5	2	3	3	5	2	3	3	5	2	3.9	3.9	3.9	250.79	2382	2382	0	69.211	2.6	2.3	3.4	1.8	452260000	68615000	45260000	218220000	120170000	4522600	686150	452600	2182200	1201700	14
Q9H4F8	Q9H4F8	1	1	1	SPARC-related modular calcium-binding protein 1	SMOC1		1	1	1	1	1	1	0	0	1	1	0	0	1	1	0	0	3.5	3.5	3.5	48.162	434	434	0.0027082	8.4281	3.5	3.5	0	0	55929000	40166000	15763000	0	0	2542200	1825700	716490	0	0	3
Q9H4G0	Q9H4G0	4	4	4	Band 4.1-like protein 1	EPB41L1		1	4	4	4	1	1	2	0	1	1	2	0	1	1	2	0	5.8	5.8	5.8	98.502	881	881	0	22.371	1.4	0.9	3.5	0	108510000	13602000	15073000	79836000	0	2127700	266700	295560	1565400	0	3
Q9H6F5	Q9H6F5	4	4	4	Coiled-coil domain-containing protein 86	CCDC86		1	4	4	4	2	3	2	4	2	3	2	4	2	3	2	4	15.3	15.3	15.3	40.235	360	360	0	27.684	6.1	9.2	6.1	15.3	1284400000	144780000	309470000	43387000	786780000	85628000	9652200	20631000	2892400	52452000	11
Q9H6T3	Q9H6T3	3	3	3	RNA polymerase II-associated protein 3	RPAP3		1	3	3	3	1	2	1	1	1	2	1	1	1	2	1	1	7.4	7.4	7.4	75.718	665	665	0	18.61	3	6	1.4	3	123830000	30054000	37724000	30726000	25330000	3752500	910720	1143100	931090	767560	5
Q9H6Z4	Q9H6Z4	2	2	2	Ran-binding protein 3	RANBP3		1	2	2	2	0	1	1	0	0	1	1	0	0	1	1	0	6.5	6.5	6.5	60.209	567	567	0	13.469	0	5.1	1.4	0	12924000	0	12924000	0	0	516950	0	516950	0	0	2
Q9H773	Q9H773	1	1	1	dCTP pyrophosphatase 1	DCTPP1		1	1	1	1	1	1	1	0	1	1	1	0	1	1	1	0	10	10	10	18.681	170	170	0	32.855	10	10	10	0	71235000	28231000	10377000	32626000	0	6475900	2566500	943400	2966000	0	3
Q9H788	Q9H788	1	1	1	SH2 domain-containing protein 4A	SH2D4A		1	1	1	1	1	0	0	0	1	0	0	0	1	0	0	0	5.3	5.3	5.3	52.726	454	454	0.0030506	6.778	5.3	0	0	0	20863000	20863000	0	0	0	745120	745120	0	0	0	1
Q9H7B2	Q9H7B2	5	5	5	Ribosome production factor 2 homolog	RPF2		1	5	5	5	4	3	4	2	4	3	4	2	4	3	4	2	26.8	26.8	26.8	35.582	306	306	0	50.173	21.9	14.1	19	7.8	417690000	56569000	52382000	196190000	112540000	27846000	3771300	3492100	13080000	7502900	13
Q9H7E9	Q9H7E9	2	2	2	UPF0488 protein C8orf33	C8orf33		1	2	2	2	2	2	2	2	2	2	2	2	2	2	2	2	14	14	14	24.992	229	229	0	14.577	14	14	14	14	426040000	64996000	79339000	138410000	143290000	53255000	8124500	9917400	17302000	17912000	10
Q9H8Y8	Q9H8Y8	1	1	1	Golgi reassembly-stacking protein 2	GORASP2		1	1	1	1	0	1	1	1	0	1	1	1	0	1	1	1	2.7	2.7	2.7	47.145	452	452	0.0027397	8.8353	0	2.7	2.7	2.7	279940000	0	44736000	84558000	150640000	14733000	0	2354500	4450400	7928500	3
Q9H910	Q9H910	5	5	5	Hematological and neurological expressed 1-like protein	HN1L		1	5	5	5	5	2	3	1	5	2	3	1	5	2	3	1	41.1	41.1	41.1	20.063	190	190	0	31.762	41.1	16.8	30.5	7.4	396790000	136990000	58437000	150190000	51170000	44088000	15222000	6493000	16688000	5685500	11
Q9H993	Q9H993	1	1	1	Protein-glutamate O-methyltransferase	ARMT1		1	1	1	1	1	1	0	1	1	1	0	1	1	1	0	1	4.8	4.8	4.8	51.172	441	441	0.0028289	10.195	4.8	4.8	0	4.8	97784000	34978000	19613000	0	43194000	6111500	2186100	1225800	0	2699600	4
Q9H9B4	Q9H9B4	7	7	7	Sideroflexin-1	SFXN1		1	7	7	7	3	2	4	5	3	2	4	5	3	2	4	5	26.7	26.7	26.7	35.619	322	322	0	50.159	12.7	9.3	14.6	21.1	656340000	81592000	60140000	227580000	287030000	29834000	3708700	2733700	10345000	13047000	14
Q9HAF1	Q9HAF1	1	1	1	Chromatin modification-related protein MEAF6	MEAF6		1	1	1	1	1	1	0	1	1	1	0	1	1	1	0	1	8.9	8.9	8.9	21.635	191	191	0.0030488	6.7667	8.9	8.9	0	8.9	81393000	23848000	31709000	0	25835000	10174000	2981000	3963600	0	3229400	3
Q9HAH7	Q9HAH7	2	2	2	Probable fibrosin-1	FBRS		1	2	2	2	2	0	0	0	2	0	0	0	2	0	0	0	8	8	8	48.388	460	460	0.002851	10.564	8	0	0	0	0	0	0	0	0	0	0	0	0	0	0
Q9HAU5	Q9HAU5	2	2	2	Regulator of nonsense transcripts 2	UPF2		1	2	2	2	1	1	1	0	1	1	1	0	1	1	1	0	2.4	2.4	2.4	147.81	1272	1272	0.00073746	11.163	1	1	1.3	0	30311000	14699000	15611000	0	0	571900	277340	294550	0	0	2
Q9HAV0	Q9HAV0	2	1	1	Guanine nucleotide-binding protein subunit beta-4	GNB4		1	2	1	1	0	0	2	1	0	0	1	1	0	0	1	1	6.8	6.8	6.8	37.567	340	340	0	33.284	0	0	6.8	6.8	92249000	0	0	60381000	31868000	5124900	0	0	3354500	1770400	2
Q9HAV4	Q9HAV4	2	2	2	Exportin-5	XPO5		1	2	2	2	1	1	1	0	1	1	1	0	1	1	1	0	2.5	2.5	2.5	136.31	1204	1204	0	13.205	1.2	1.2	1.2	0	66849000	10806000	0	56044000	0	1095900	177140	0	918750	0	3
Q9HAV7	Q9HAV7	3	3	3	GrpE protein homolog 1, mitochondrial	GRPEL1		1	3	3	3	3	3	3	2	3	3	3	2	3	3	3	2	11.5	11.5	11.5	24.279	217	217	0	25.006	11.5	11.5	11.5	7.8	1369100000	303740000	282130000	352080000	431170000	152120000	33749000	31348000	39120000	47908000	17
Q9HB71	Q9HB71	3	3	3	Calcyclin-binding protein	CACYBP		1	3	3	3	2	2	1	2	2	2	1	2	2	2	1	2	48.2	48.2	48.2	26.21	228	228	0	38.47	33.3	32.9	18	33.3	564720000	117040000	96922000	244310000	106450000	80674000	16720000	13846000	34901000	15207000	10
Q9HC36	Q9HC36	1	1	1	rRNA methyltransferase 3, mitochondrial	RNMTL1		1	1	1	1	1	0	0	0	1	0	0	0	1	0	0	0	2.6	2.6	2.6	47.019	420	420	0.0081967	5.8052	2.6	0	0	0	12696000	12696000	0	0	0	529020	529020	0	0	0	1
Q9HC38	Q9HC38	5	5	5	Glyoxalase domain-containing protein 4	GLOD4		1	5	5	5	1	4	2	3	1	4	2	3	1	4	2	3	22.4	22.4	22.4	34.793	313	313	0	39.812	6.1	17.3	7.3	13.4	399380000	29506000	97663000	70802000	201400000	21020000	1552900	5140200	3726400	10600000	11
Q9HCN4	Q9HCN4	1	1	1	GPN-loop GTPase 1	GPN1		1	1	1	1	0	1	0	0	0	1	0	0	0	1	0	0	5.1	5.1	5.1	41.74	374	374	0.0027416	8.8701	0	5.1	0	0	13896000	0	13896000	0	0	631640	0	631640	0	0	1
Q9HCN8	Q9HCN8	1	1	1	Stromal cell-derived factor 2-like protein 1	SDF2L1		1	1	1	1	1	1	1	1	1	1	1	1	1	1	1	1	15.4	15.4	15.4	23.598	221	221	0.0026144	7.7284	15.4	15.4	15.4	15.4	112680000	16872000	25593000	20563000	49652000	12520000	1874700	2843600	2284800	5516800	2
Q9HCQ5	Q9HCQ5	2	2	2	Polypeptide N-acetylgalactosaminyltransferase 9	GALNT9		1	2	2	2	0	1	2	0	0	1	2	0	0	1	2	0	6.5	6.5	6.5	68.358	603	603	0.0021398	10.576	0	1.3	6.5	0	251920000	0	79522000	172390000	0	7409300	0	2338900	5070400	0	3
Q9HD15	Q9HD15	4	4	4	Steroid receptor RNA activator 1	SRA1		1	4	4	4	2	2	2	2	2	2	2	2	2	2	2	2	31.8	31.8	31.8	25.673	236	236	0	30.605	17.4	17.4	23.3	18.6	481920000	99037000	126950000	105040000	150900000	43811000	9003400	11541000	9548700	13718000	9
Q9HD26	Q9HD26	2	2	2	Golgi-associated PDZ and coiled-coil motif-containing protein	GOPC		1	2	2	2	1	1	1	1	1	1	1	1	1	1	1	1	6.7	6.7	6.7	50.519	462	462	0	11.414	2.4	4.3	2.4	2.4	144480000	18333000	15880000	53602000	56662000	6019900	763880	661670	2233400	2360900	4
Q9HD33	Q9HD33	2	2	2	39S ribosomal protein L47, mitochondrial	MRPL47		1	2	2	2	1	1	2	1	1	1	2	1	1	1	2	1	14	14	14	29.45	250	250	0	19.644	9.6	9.6	14	9.6	217180000	33318000	32479000	87385000	64000000	16706000	2562900	2498400	6721900	4923000	5
Q9HD42	Q9HD42	1	1	1	Charged multivesicular body protein 1a	CHMP1A		1	1	1	1	0	0	1	1	0	0	1	1	0	0	1	1	11.7	11.7	11.7	21.703	196	196	0.0034783	6.2318	0	0	11.7	11.7	91194000	0	0	60135000	31059000	11399000	0	0	7516900	3882400	2
Q9HDC9	Q9HDC9	1	1	1	Adipocyte plasma membrane-associated protein	APMAP		1	1	1	1	1	0	0	1	1	0	0	1	1	0	0	1	6.2	6.2	6.2	46.48	416	416	0.0021505	10.635	6.2	0	0	6.2	50364000	7748300	0	0	42615000	2098500	322850	0	0	1775600	2
Q9NP61	Q9NP61	1	1	1	ADP-ribosylation factor GTPase-activating protein 3	ARFGAP3		1	1	1	1	0	0	0	1	0	0	0	1	0	0	0	1	3.7	3.7	3.7	56.928	516	516	0.0030941	6.9201	0	0	0	3.7	4491000	0	0	0	4491000	187130	0	0	0	187130	0
Q9NP66	Q9NP66	1	1	1	High mobility group protein 20A	HMG20A		1	1	1	1	0	0	1	1	0	0	1	1	0	0	1	1	4.3	4.3	4.3	40.143	347	347	0.0027894	9.4982	0	0	4.3	4.3	84975000	0	0	46357000	38618000	4720800	0	0	2575400	2145500	2
Q9NP74	Q9NP74	2	2	2	Palmdelphin	PALMD		1	2	2	2	1	2	1	0	1	2	1	0	1	2	1	0	4.9	4.9	4.9	62.757	551	551	0	13.436	3.1	4.9	3.1	0	125760000	22214000	62658000	40888000	0	4657800	822750	2320700	1514400	0	3
Q9NP79	Q9NP79	2	2	2	Vacuolar protein sorting-associated protein VTA1 homolog	VTA1		1	2	2	2	2	0	1	0	2	0	1	0	2	0	1	0	13	13	13	33.879	307	307	0	31.878	13	0	4.9	0	15464000	15464000	0	0	0	813910	813910	0	0	0	1
Q9NP97	Q9NP97	1	1	1	Dynein light chain roadblock-type 1	DYNLRB1		1	1	1	1	1	0	1	1	1	0	1	1	1	0	1	1	37.5	37.5	37.5	10.921	96	96	0	35.41	37.5	0	37.5	37.5	319430000	78801000	0	63397000	177230000	53238000	13133000	0	10566000	29539000	4
Q9NPA8	Q9NPA8	1	1	1	Transcription and mRNA export factor ENY2	ENY2		1	1	1	1	1	1	1	1	1	1	1	1	1	1	1	1	20.8	20.8	20.8	11.528	101	101	0.0028269	10.149	20.8	20.8	20.8	20.8	152870000	8396900	19553000	34034000	90886000	30574000	1679400	3910600	6806800	18177000	4
Q9NPD3	Q9NPD3	1	1	1	Exosome complex component RRP41	EXOSC4		1	1	1	1	1	1	1	1	1	1	1	1	1	1	1	1	7.3	7.3	7.3	26.383	245	245	0.0027155	8.5412	7.3	7.3	7.3	7.3	156970000	17006000	18190000	53556000	68215000	11212000	1214700	1299300	3825400	4872500	4
Q9NPD8	Q9NPD8	5	5	5	Ubiquitin-conjugating enzyme E2 T	UBE2T		1	5	5	5	2	3	2	3	2	3	2	3	2	3	2	3	38.6	38.6	38.6	22.521	197	197	0	33.204	9.1	16.8	10.2	24.4	266060000	32476000	57323000	43651000	132610000	24187000	2952300	5211200	3968300	12055000	10
Q9NPE2	Q9NPE2	1	1	1	Neugrin	NGRN		1	1	1	1	1	0	0	0	1	0	0	0	1	0	0	0	8.6	8.6	8.6	32.407	291	291	0.0077135	5.8512	8.6	0	0	0	3873600	3873600	0	0	0	242100	242100	0	0	0	1
Q9NPE3	Q9NPE3	1	1	1	H/ACA ribonucleoprotein complex subunit 3	NOP10		1	1	1	1	1	1	1	1	1	1	1	1	1	1	1	1	34.4	34.4	34.4	7.7059	64	64	0.0030788	6.8705	34.4	34.4	34.4	34.4	441250000	62397000	51636000	137340000	189870000	147080000	20799000	17212000	45781000	63291000	9
Q9NPF4	Q9NPF4	1	1	1	Probable tRNA N6-adenosine threonylcarbamoyltransferase	OSGEP		1	1	1	1	0	1	1	1	0	1	1	1	0	1	1	1	7.5	7.5	7.5	36.426	335	335	0.0027119	8.4964	0	7.5	7.5	7.5	168320000	0	25244000	71909000	71169000	8015300	0	1202100	3424200	3389000	4
Q9NPJ3	Q9NPJ3	2	2	2	Acyl-coenzyme A thioesterase 13;Acyl-coenzyme A thioesterase 13, N-terminally processed	ACOT13		1	2	2	2	1	0	2	1	1	0	2	1	1	0	2	1	25.7	25.7	25.7	14.96	140	140	0	17.026	18.6	0	25.7	7.1	164480000	24715000	0	81729000	58038000	14953000	2246800	0	7429900	5276200	4
Q9NQ50	Q9NQ50	3	3	3	39S ribosomal protein L40, mitochondrial	MRPL40		1	3	3	3	3	2	3	3	3	2	3	3	3	2	3	3	23.8	23.8	23.8	24.49	206	206	0	37.827	23.8	17.5	23.8	23.8	670870000	128570000	99493000	178570000	264230000	60988000	11688000	9044800	16234000	24021000	17
Q9NQC3	Q9NQC3	7	7	7	Reticulon-4	RTN4		1	7	7	7	4	4	3	5	4	4	3	5	4	4	3	5	3.9	3.9	3.9	129.93	1192	1192	0	47.639	2.6	2.3	1.6	2.3	2388400000	399400000	431840000	599520000	957690000	41180000	6886300	7445500	10337000	16512000	15
Q9NQG5	Q9NQG5	1	1	1	Regulation of nuclear pre-mRNA domain-containing protein 1B	RPRD1B		1	1	1	1	0	1	1	0	0	1	1	0	0	1	1	0	3.1	3.1	3.1	36.899	326	326	0.0056689	6.0484	0	3.1	3.1	0	93535000	0	25131000	68404000	0	4922900	0	1322700	3600200	0	2
Q9NQP4	Q9NQP4	1	1	1	Prefoldin subunit 4	PFDN4		1	1	1	1	1	0	1	1	1	0	1	1	1	0	1	1	9.7	9.7	9.7	15.314	134	134	0.0027586	9.0311	9.7	0	9.7	9.7	151570000	22577000	0	54718000	74275000	16841000	2508600	0	6079800	8252800	3
Q9NQT5	Q9NQT5	2	2	2	Exosome complex component RRP40	EXOSC3		1	2	2	2	2	1	1	1	2	1	1	1	2	1	1	1	10.9	10.9	10.9	29.572	275	275	0	11.279	10.9	4.7	4.7	4.7	165240000	43386000	24456000	49764000	47634000	11016000	2892400	1630400	3317600	3175600	4
Q9NQV6	Q9NQV6	1	1	1	PR domain zinc finger protein 10	PRDM10		1	1	1	1	0	0	0	1	0	0	0	1	0	0	0	1	1	1	1	130.13	1147	1147	0.0080732	5.7315	0	0	0	1	0	0	0	0	0	0	0	0	0	0	0
Q9NQX3	Q9NQX3	1	1	1	Gephyrin;Molybdopterin adenylyltransferase;Molybdopterin molybdenumtransferase	GPHN		1	1	1	1	0	1	0	1	0	1	0	1	0	1	0	1	1.6	1.6	1.6	79.748	736	736	0.0034904	6.2607	0	1.6	0	1.6	31366000	0	7020600	0	24345000	729430	0	163270	0	566160	2
Q9NR12	Q9NR12	11	11	11	PDZ and LIM domain protein 7	PDLIM7		1	11	11	11	8	9	7	8	8	9	7	8	8	9	7	8	28.2	28.2	28.2	49.844	457	457	0	92.534	23.6	25.6	21.9	23.9	2268600000	436010000	446720000	676000000	709850000	94525000	18167000	18613000	28167000	29577000	40
Q9NR28	Q9NR28	1	1	1	Diablo homolog, mitochondrial	DIABLO		1	1	1	1	0	0	0	1	0	0	0	1	0	0	0	1	7.1	7.1	7.1	27.131	239	239	0	18.672	0	0	0	7.1	0	0	0	0	0	0	0	0	0	0	0
Q9NR30	Q9NR30	9	9	9	Nucleolar RNA helicase 2	DDX21		1	9	9	9	5	6	6	8	5	6	6	8	5	6	6	8	18	18	18	87.343	783	783	0	77.25	13.8	14	11.2	18	3915000000	488680000	779430000	1063600000	1583300000	91047000	11365000	18126000	24736000	36820000	37
Q9NR45	Q9NR45	2	2	2	Sialic acid synthase	NANS		1	2	2	2	1	1	2	1	1	1	2	1	1	1	2	1	11.7	11.7	11.7	40.307	359	359	0	19.247	4.7	4.7	11.7	4.7	107070000	13867000	14231000	35708000	43262000	6298100	815730	837090	2100500	2544800	5
Q9NR56	Q9NR56	6	6	6	Muscleblind-like protein 1	MBNL1		1	6	6	6	4	4	2	2	4	4	2	2	4	4	2	2	28.6	28.6	28.6	41.817	388	388	0	46.768	23.5	16.8	11.6	11.6	511310000	140870000	100790000	69418000	200240000	36522000	10062000	7199600	4958400	14303000	14
Q9NRF9	Q9NRF9	1	1	1	DNA polymerase epsilon subunit 3	POLE3		1	1	1	1	1	1	1	1	1	1	1	1	1	1	1	1	7.5	7.5	7.5	16.859	147	147	0.0026076	7.6603	7.5	7.5	7.5	7.5	649120000	128230000	144390000	135460000	241040000	108190000	21372000	24065000	22576000	40173000	7
Q9NRG0	Q9NRG0	2	2	2	Chromatin accessibility complex protein 1	CHRAC1		1	2	2	2	2	2	2	2	2	2	2	2	2	2	2	2	23.7	23.7	23.7	14.71	131	131	0	15.606	23.7	23.7	23.7	23.7	450970000	78811000	77370000	138900000	155890000	64424000	11259000	11053000	19843000	22270000	8
Q9NRR5	Q9NRR5	5	1	1	Ubiquilin-4	UBQLN4		1	5	1	1	3	3	5	3	0	0	1	0	0	0	1	0	9.3	1.7	1.7	63.852	601	601	0.0056497	6.0244	6.2	6.2	9.3	6.2	17418000	0	0	17418000	0	483840	0	0	483840	0	1
Q9NRV9	Q9NRV9	2	2	2	Heme-binding protein 1	HEBP1		1	2	2	2	1	1	2	1	1	1	2	1	1	1	2	1	13.2	13.2	13.2	21.097	189	189	0	23.411	9	4.2	13.2	9	136630000	31614000	0	51907000	53111000	13663000	3161400	0	5190700	5311100	5
Q9NRX2	Q9NRX2	2	2	2	39S ribosomal protein L17, mitochondrial	MRPL17		1	2	2	2	2	0	1	0	2	0	1	0	2	0	1	0	28.6	28.6	28.6	20.05	175	175	0	13.5	28.6	0	6.3	0	28641000	28641000	0	0	0	2603700	2603700	0	0	0	3
Q9NRX4	Q9NRX4	1	1	1	14 kDa phosphohistidine phosphatase	PHPT1		1	1	1	1	1	1	1	1	1	1	1	1	1	1	1	1	16.8	16.8	16.8	13.832	125	125	0.0028409	10.507	16.8	16.8	16.8	16.8	1066800000	98180000	149330000	351810000	467470000	266700000	24545000	37332000	87953000	116870000	7
Q9NSI2	Q9NSI2	1	1	1	Protein FAM207A	FAM207A		1	1	1	1	1	1	0	0	1	1	0	0	1	1	0	0	4.8	4.8	4.8	25.456	230	230	0.0034863	6.2463	4.8	4.8	0	0	28718000	13133000	15584000	0	0	2610700	1193900	1416800	0	0	2
Q9NSK0	Q9NSK0	4	1	1	Kinesin light chain 4	KLC4		1	4	1	1	1	0	1	3	0	0	0	1	0	0	0	1	12.6	4.8	4.8	68.639	619	619	0.0031192	7.0126	3.1	0	1.6	11	57835000	0	0	0	57835000	1410600	0	0	0	1410600	1
Q9NSV4	Q9NSV4	1	1	1	Protein diaphanous homolog 3	DIAPH3		1	1	1	1	1	1	0	0	1	1	0	0	1	1	0	0	1.5	1.5	1.5	136.92	1193	1193	0.0034345	6.1281	1.5	1.5	0	0	14057000	9898200	4159000	0	0	312380	219960	92423	0	0	2
Q9NT62	Q9NT62	1	1	1	Ubiquitin-like-conjugating enzyme ATG3	ATG3		1	1	1	1	1	1	1	1	1	1	1	1	1	1	1	1	3.8	3.8	3.8	35.864	314	314	0.002805	9.7351	3.8	3.8	3.8	3.8	164550000	23070000	22042000	51721000	67714000	9679200	1357000	1296600	3042400	3983200	4
Q9NTJ3	Q9NTJ3	3	3	3	Structural maintenance of chromosomes protein 4	SMC4		1	3	3	3	1	1	3	3	1	1	3	3	1	1	3	3	4.3	4.3	4.3	147.18	1288	1288	0	36.165	0.8	2.1	4.3	4.3	383080000	20313000	21690000	146120000	194960000	6965100	369340	394360	2656700	3544700	8
Q9NTK5	Q9NTK5	4	4	4	Obg-like ATPase 1	OLA1		1	4	4	4	3	3	4	3	3	3	4	3	3	3	4	3	13.1	13.1	13.1	44.743	396	396	0	53.222	9.3	8.3	13.1	8.3	489220000	65823000	56868000	214050000	152480000	23296000	3134400	2708000	10193000	7261100	17
Q9NTZ6	Q9NTZ6	3	3	3	RNA-binding protein 12	RBM12		1	3	3	3	3	2	3	1	3	2	3	1	3	2	3	1	3.5	3.5	3.5	97.394	932	932	0	20.11	3.5	2.4	3.5	1.1	257240000	63966000	30897000	121050000	41320000	6430900	1599200	772430	3026300	1033000	9
Q9NUP9	Q9NUP9	1	1	1	Protein lin-7 homolog C	LIN7C		1	1	1	1	1	0	0	0	1	0	0	0	1	0	0	0	11.2	11.2	11.2	21.834	197	197	0.0082012	5.8073	11.2	0	0	0	23278000	23278000	0	0	0	2327800	2327800	0	0	0	1
Q9NUU7;Q9UMR2	Q9NUU7;Q9UMR2	2;2	2;2	2;2	ATP-dependent RNA helicase DDX19A;ATP-dependent RNA helicase DDX19B	DDX19A;DDX19B	;	2	2	2	2	2	1	2	1	2	1	2	1	2	1	2	1	7.9	7.9	7.9	53.974	478	478;479	0	17.183	7.9	3.6	7.9	3.6	303560000	33700000	71624000	48733000	149510000	12143000	1348000	2865000	1949300	5980200	6
Q9NVA2	Q9NVA2	1	1	1	Septin-11	2020-09-11		1	1	1	1	1	0	1	1	1	0	1	1	1	0	1	1	4.7	4.7	4.7	49.398	429	429	0.0027174	8.5466	4.7	0	4.7	4.7	65379000	10482000	0	17919000	36979000	5448300	873500	0	1493200	3081500	3
Q9NVI7	Q9NVI7	7	7	3	ATPase family AAA domain-containing protein 3A	ATAD3A		1	7	7	3	4	5	4	5	4	5	4	5	1	1	1	1	15	15	5.4	71.368	634	634	0	56.655	9.1	12	9.1	12.6	2124400000	107990000	485730000	708100000	822550000	60696000	3085400	13878000	20231000	23501000	21
Q9NVS2	Q9NVS2	2	2	2	28S ribosomal protein S18a, mitochondrial	MRPS18A		1	2	2	2	2	2	1	0	2	2	1	0	2	2	1	0	15.8	15.8	15.8	22.184	196	196	0	17.795	15.8	15.8	8.7	0	185020000	56798000	96901000	31316000	0	23127000	7099700	12113000	3914500	0	6
Q9NVS9	Q9NVS9	5	5	5	Pyridoxine-5-phosphate oxidase	PNPO		1	5	5	5	4	2	2	1	4	2	2	1	4	2	2	1	22.2	22.2	22.2	29.988	261	261	0	31.237	22.2	13.8	4.6	4.6	161420000	51594000	29849000	38787000	41191000	11530000	3685300	2132100	2770500	2942200	7
Q9NVZ3	Q9NVZ3	1	1	1	Adaptin ear-binding coat-associated protein 2	NECAP2		1	1	1	1	1	0	1	0	1	0	1	0	1	0	1	0	4.6	4.6	4.6	28.338	263	263	0.0077305	5.8616	4.6	0	4.6	0	27263000	10219000	0	17044000	0	1703900	638690	0	1065300	0	2
Q9NW13	Q9NW13	4	4	4	RNA-binding protein 28	RBM28		1	4	4	4	2	3	1	2	2	3	1	2	2	3	1	2	6.6	6.6	6.6	85.737	759	759	0	27.83	2.8	5	1.2	2.5	266040000	28092000	71403000	64836000	101710000	7824800	826240	2100100	1906900	2991500	9
Q9NW64	Q9NW64	5	5	5	Pre-mRNA-splicing factor RBM22	RBM22		1	5	5	5	2	3	2	2	2	3	2	2	2	3	2	2	14.8	14.8	14.8	46.895	420	420	0	28.855	6.2	8.8	5.7	6	301350000	80982000	46342000	93421000	80607000	21525000	5784500	3310100	6672900	5757600	8
Q9NW82	Q9NW82	1	1	1	WD repeat-containing protein 70	WDR70		1	1	1	1	0	0	1	1	0	0	1	1	0	0	1	1	1.8	1.8	1.8	73.2	654	654	0.0030012	6.6501	0	0	1.8	1.8	78381000	0	0	40962000	37419000	2239500	0	0	1170300	1069100	2
Q9NWB6	Q9NWB6	1	1	1	Arginine and glutamate-rich protein 1	ARGLU1		1	1	1	1	1	1	0	1	1	1	0	1	1	1	0	1	3.7	3.7	3.7	33.216	273	273	0.0031646	7.1934	3.7	3.7	0	3.7	68519000	20387000	10627000	0	37504000	7613200	2265200	1180800	0	4167100	3
[truncated: 185 more rows]
[truncated: 11 more columns]

## Sheet: HeLa_Trypsin
Protein IDs	Majority protein IDs	Peptide counts (all)	Peptide counts (razor+unique)	Peptide counts (unique)	Protein names	Gene names	Fasta headers	Number of proteins	Peptides	Razor + unique peptides	Unique peptides	Peptides 1	Peptides 2	Peptides 3	Peptides 4	Razor + unique peptides 1	Razor + unique peptides 2	Razor + unique peptides 3	Razor + unique peptides 4	Unique peptides 1	Unique peptides 2	Unique peptides 3	Unique peptides 4	Sequence coverage [%]	Unique + razor sequence coverage [%]	Unique sequence coverage [%]	Mol. weight [kDa]	Sequence length	Sequence lengths	Q-value	Score	Sequence coverage 1 [%]	Sequence coverage 2 [%]	Sequence coverage 3 [%]	Sequence coverage 4 [%]	Intensity	Intensity 1	Intensity 2	Intensity 3	Intensity 4	iBAQ	iBAQ 1	iBAQ 2	iBAQ 3	iBAQ 4	MS/MS count	Only identified by site	Reverse	Potential contaminant
[truncated: 2,824 more rows]
[truncated: 11 more columns]

[truncated: 2 more sheets: HeLa_Glu_C, HeLa_Asp_N]
