# Supplementary material for: ProAlanase is an Effective Alternative to Trypsin for Proteomics Applications and Disulfide Bond Mapping
Source: Mol Cell Proteomics. 2020 Oct 5;19(12):2139–56. doi: 10.1074/mcp.TIR120.002129 (PMC7710147; doi:10.1074/mcp.TIR120.002129)
Supplement: Supplementary Data 8 [file 160893_2_supp_604554_qhf5tr.xlsx]

## Sheet: Description
Supplemental material 8
Peptide sequences identified in multi-enzymatically digested HeLa cell lysate.
The peptide lists are extracted from the MaxQuant evidence.txt output files and contain the information on
precursor charge, m/z, all modifications observed and the corresponding peptide scores.
All data were searched with MQ version 1.6.1.1. For ProAlanase, Glu-C and Asp-N searches 4 maximum missed cleavages were used, while for the Tryptic searches - 2 missed cleavages were utilized.
The reverse hits and potential contaminants were removed from all datasheets.

## Sheet: HeLa_ProAlanase
Sequence	Length	Modifications	Modified sequence	Deamidation (NQ) Probabilities	Oxidation (M) Probabilities	Deamidation (NQ) Score Diffs	Oxidation (M) Score Diffs	Acetyl (Protein N-term)	Deamidation (NQ)	Gln->pyro-Glu	Oxidation (M)	Missed cleavages	Proteins	Leading proteins	Leading razor protein	Gene names	Protein names	Type	Raw file	Experiment	MS/MS m/z	Charge	m/z	Mass	Resolution	Uncalibrated - Calibrated m/z [ppm]	Uncalibrated - Calibrated m/z [Da]	Mass error [ppm]	Mass error [Da]	Uncalibrated mass error [ppm]	Uncalibrated mass error [Da]	Max intensity m/z 0	Retention time	Retention length	Calibrated retention time	Calibrated retention time start	Calibrated retention time finish	Retention time calibration	Match time difference	Match m/z difference	Match q-value	Match score	Number of data points	Number of scans	Number of isotopic peaks	PIF	Fraction of total spectrum	Base peak fraction	PEP
AAAGDGLGRP	10	Unmodified	_AAAGDGLGRP_					0	0	0	0	3	P55011	P55011	P55011	SLC12A2	Solute carrier family 12 member 2	MULTI-MSMS	20190508_QE3_nLC3_DS_SA_PA_HeLa_IS_HCl_pH_1_5_2h_02	508_QE3_nLC3_DS_SA_PA_HeLa_IS_HCl_pH_1_5_2h_02	442.734	2	442.733	883.451	46208.5	2.3432	0.0010374	0.83785	0.00037095	3.1811	0.0014084	442.733	5.6141	0.17102	5.6141	5.5047	5.6757	0					32	17	2	0	0	0	0.013779
AAAKDTHEDHDTSTENTDESNHDP	24	Acetyl (Protein N-term)	_(ac)AAAKDTHEDHDTSTENTDESNHDP_					1	0	0	0	3	P43487	P43487	P43487	RANBP1	Ran-specific GTPase-activating protein	MULTI-MSMS	20190508_QE3_nLC3_DS_SA_PA_HeLa_IS_HCl_pH_1_5_2h_01	508_QE3_nLC3_DS_SA_PA_HeLa_IS_HCl_pH_1_5_2h_01	670.774	4	670.522	2678.06	38116	1.9216	0.0012885	-0.28036	-0.00018799	1.6413	0.0011005	670.773	3.9099	0.1319	3.9099	3.8015	3.9334	4.4409e-16					47	13	5	0	0	0	1.5632e-15
AAAKDTHEDHDTSTENTDESNHDP	24	Acetyl (Protein N-term)	_(ac)AAAKDTHEDHDTSTENTDESNHDP_					1	0	0	0	3	P43487	P43487	P43487	RANBP1	Ran-specific GTPase-activating protein	MULTI-MSMS	20190508_QE3_nLC3_DS_SA_PA_HeLa_IS_HCl_pH_1_5_2h_02	508_QE3_nLC3_DS_SA_PA_HeLa_IS_HCl_pH_1_5_2h_02	670.774	4	670.522	2678.06	38002.8	2.3867	0.0016003	-0.44762	-0.00030014	1.9391	0.0013002	670.773	3.9705	0.084651	3.9705	3.9282	4.0129	4.4409e-16					35	8	6	0	0	0	1.4704e-20
AAAKDTHEDHDTSTENTDESNHDP	24	Acetyl (Protein N-term)	_(ac)AAAKDTHEDHDTSTENTDESNHDP_					1	0	0	0	3	P43487	P43487	P43487	RANBP1	Ran-specific GTPase-activating protein	MULTI-MSMS	20190712_QE3_nLC5_DS_SA_PA_HeLa_HCl_pH_1_5_2h_01	712_QE3_nLC5_DS_SA_PA_HeLa_HCl_pH_1_5_2h_01	670.775	4	670.522	2678.06	37672.8	4.3614	0.0029244	-0.19162	-0.00012848	4.1698	0.002796	670.773	4.2798	0.14125	4.2798	4.2279	4.3691	0					62	14	8	0	0	0	7.6869e-11
AAAKDTHEDHDTSTENTDESNHDP	24	Acetyl (Protein N-term)	_(ac)AAAKDTHEDHDTSTENTDESNHDP_					1	0	0	0	3	P43487	P43487	P43487	RANBP1	Ran-specific GTPase-activating protein	MULTI-MSMS	20190712_QE3_nLC5_DS_SA_PA_HeLa_HCl_pH_1_5_2h_01	712_QE3_nLC5_DS_SA_PA_HeLa_HCl_pH_1_5_2h_01	894.033	3	893.694	2678.06	33034.2	4.1686	0.0037255	0.22484	0.00020093	4.3935	0.0039264	894.029	4.2797	0.08474	4.2797	4.2373	4.322	0					34	8	6	0	0	0	4.5616e-48
AAAKDTHEDHDTSTENTDESNHDP	24	Acetyl (Protein N-term)	_(ac)AAAKDTHEDHDTSTENTDESNHDP_					1	0	0	0	3	P43487	P43487	P43487	RANBP1	Ran-specific GTPase-activating protein	MULTI-MSMS	20190712_QE3_nLC5_DS_SA_PA_HeLa_HCl_pH_1_5_2h_02	712_QE3_nLC5_DS_SA_PA_HeLa_HCl_pH_1_5_2h_02	670.775	4	670.522	2678.06	38022	3.6425	0.0024424	0.23993	0.00016088	3.8824	0.0026033	670.773	4.3207	0.19785	4.3207	4.2419	4.4398	0					89	20	8	0	0	0	1.4827e-21
AAAKDTHEDHDTSTENTDESNHDP	24	Acetyl (Protein N-term)	_(ac)AAAKDTHEDHDTSTENTDESNHDP_					1	0	0	0	3	P43487	P43487	P43487	RANBP1	Ran-specific GTPase-activating protein	MULTI-MSMS	20190712_QE3_nLC5_DS_SA_PA_HeLa_HCl_pH_1_5_2h_02	712_QE3_nLC5_DS_SA_PA_HeLa_HCl_pH_1_5_2h_02	894.032	3	893.694	2678.06	33012.7	3.4984	0.0031265	0.72538	0.00064827	4.2238	0.0037748	894.029	4.3168	0.12255	4.3168	4.2513	4.3739	0					64	12	7	0	0	0	3.151e-48
AAARHSTLDFMLGAKA	16	Acetyl (Protein N-term)	_(ac)AAARHSTLDFMLGAKA_					1	0	0	0	4	P52788	P52788	P52788	SMS	Spermine synthase	MULTI-MSMS	20190712_QE3_nLC5_DS_SA_PA_HeLa_HCl_pH_1_5_2h_01	712_QE3_nLC5_DS_SA_PA_HeLa_HCl_pH_1_5_2h_01	567.964	3	567.963	1700.87	41923	4.7514	0.0026986	0.17757	0.00010085	4.929	0.0027995	567.964	21.297	0.15258	21.297	21.236	21.389	0					40	15	4	0	0	0	2.5973e-06
AADGKGVVVVIKRRSGQRKP	20	Unmodified	_AADGKGVVVVIKRRSGQRKP_					0	0	0	0	2	P46779	P46779	P46779	RPL28	60S ribosomal protein L28	MSMS	20190508_QE3_nLC3_DS_SA_PA_HeLa_IS_HCl_pH_1_5_2h_01	508_QE3_nLC3_DS_SA_PA_HeLa_IS_HCl_pH_1_5_2h_01	707.764	3	707.762	2120.27	NaN	NaN	NaN	NaN	NaN	NaN	NaN	NaN	4.441	1	4.441	3.941	4.941	0								0	0	0	6.155e-06
AADNCLRELSP	11	Unmodified	_AADNCLRELSP_					0	0	0	0	2	Q8N1G4	Q8N1G4	Q8N1G4	LRRC47	Leucine-rich repeat-containing protein 47	MULTI-MSMS	20190712_QE3_nLC5_DS_SA_PA_HeLa_HCl_pH_1_5_2h_02	712_QE3_nLC5_DS_SA_PA_HeLa_HCl_pH_1_5_2h_02	623.301	2	623.298	1244.58	39222.9	4.2987	0.0026794	0.10916	6.8038e-05	4.4078	0.0027474	623.298	13.588	0.41666	13.588	13.332	13.749	0					81	43	2	0	0	0	0.0048039
AADSREEKDGELNVLDDILTEVP	23	Acetyl (Protein N-term)	_(ac)AADSREEKDGELNVLDDILTEVP_					1	0	0	0	2	Q96MU7	Q96MU7	Q96MU7	YTHDC1	YTH domain-containing protein 1	MULTI-MSMS	20190508_QE3_nLC3_DS_SA_PA_HeLa_IS_HCl_pH_1_5_2h_01	508_QE3_nLC3_DS_SA_PA_HeLa_IS_HCl_pH_1_5_2h_01	857.757	3	857.42	2569.24	33704.2	4.2906	0.0036789	1.5496	0.0013287	5.8403	0.0050076	857.755	32.134	0.10189	32.134	32.077	32.179	0					30	10	4	0	0	0	6.2037e-15
AADSREEKDGELNVLDDILTEVP	23	Acetyl (Protein N-term)	_(ac)AADSREEKDGELNVLDDILTEVP_					1	0	0	0	2	Q96MU7	Q96MU7	Q96MU7	YTHDC1	YTH domain-containing protein 1	MULTI-MSMS	20190508_QE3_nLC3_DS_SA_PA_HeLa_IS_HCl_pH_1_5_2h_02	508_QE3_nLC3_DS_SA_PA_HeLa_IS_HCl_pH_1_5_2h_02	857.753	3	857.42	2569.24	34522.1	3.5773	0.0030672	-0.69401	-0.00059506	2.8833	0.0024722	857.755	32.089	0.077583	32.089	32.051	32.128	0					24	7	5	0	0	0	3.6857e-10
AADSREEKDGELNVLDDILTEVP	23	Acetyl (Protein N-term)	_(ac)AADSREEKDGELNVLDDILTEVP_					1	0	0	0	2	Q96MU7	Q96MU7	Q96MU7	YTHDC1	YTH domain-containing protein 1	MULTI-MSMS	20190712_QE3_nLC5_DS_SA_PA_HeLa_HCl_pH_1_5_2h_01	712_QE3_nLC5_DS_SA_PA_HeLa_HCl_pH_1_5_2h_01	857.764	3	857.42	2569.24	33922.8	6.266	0.0053726	1.5823	0.0013567	7.8482	0.0067292	857.755	32.951	0.067066	32.951	32.917	32.984	0					10	6	2	0	0	0	6.5891e-05
AADSREEKDGELNVLDDILTEVP	23	Acetyl (Protein N-term)	_(ac)AADSREEKDGELNVLDDILTEVP_					1	0	0	0	2	Q96MU7	Q96MU7	Q96MU7	YTHDC1	YTH domain-containing protein 1	MULTI-MSMS	20190712_QE3_nLC5_DS_SA_PA_HeLa_HCl_pH_1_5_2h_02	712_QE3_nLC5_DS_SA_PA_HeLa_HCl_pH_1_5_2h_02	857.425	3	857.42	2569.24	33410	4.6796	0.0040124	0.5021	0.00043051	5.1817	0.0044429	857.42	32.912	0.067158	32.912	32.873	32.94	0					21	6	4	0	0	0	0.0013889
AADTQVSETLKRFAGKVTTA	20	Acetyl (Protein N-term)	_(ac)AADTQVSETLKRFAGKVTTA_					1	0	0	0	3	Q92616	Q92616	Q92616	GCN1L1	Translational activator GCN1	MULTI-MSMS	20190508_QE3_nLC3_DS_SA_PA_HeLa_IS_HCl_pH_1_5_2h_01	508_QE3_nLC3_DS_SA_PA_HeLa_IS_HCl_pH_1_5_2h_01	712.715	3	712.715	2135.12	37413.1	3.4146	0.0024336	0.85503	0.00060939	4.2696	0.003043	713.05	26.062	0.17415	26.062	25.955	26.129	0					26	17	2	0	0	0	0.00049097
AADTQVSETLKRFAGKVTTA	20	Acetyl (Protein N-term)	_(ac)AADTQVSETLKRFAGKVTTA_					1	0	0	0	3	Q92616	Q92616	Q92616	GCN1L1	Translational activator GCN1	MULTI-MSMS	20190712_QE3_nLC5_DS_SA_PA_HeLa_HCl_pH_1_5_2h_01	712_QE3_nLC5_DS_SA_PA_HeLa_HCl_pH_1_5_2h_01	713.054	3	712.715	2135.12	37359.9	3.7815	0.0026951	0.032535	2.3188e-05	3.814	0.0027183	713.049	27.352	0.13352	27.352	27.291	27.424	-3.5527e-15					25	13	3	0	0	0	0.0010567
AADTQVSETLKRFAGKVTTA	20	Acetyl (Protein N-term)	_(ac)AADTQVSETLKRFAGKVTTA_					1	0	0	0	3	Q92616	Q92616	Q92616	GCN1L1	Translational activator GCN1	MULTI-MSMS	20190712_QE3_nLC5_DS_SA_PA_HeLa_HCl_pH_1_5_2h_02	712_QE3_nLC5_DS_SA_PA_HeLa_HCl_pH_1_5_2h_02	712.716	3	712.715	2135.12	36065.2	4.4326	0.0031592	-1.0154	-0.00072368	3.4172	0.0024355	713.049	27.263	0.11486	27.263	27.207	27.322	0					27	11	3	0	0	0	0.011012
AAEIHSRP	8	Acetyl (Protein N-term)	_(ac)AAEIHSRP_					1	0	0	0	2	Q8IWB7	Q8IWB7	Q8IWB7	WDFY1	WD repeat and FYVE domain-containing protein 1	MULTI-MSMS	20190508_QE3_nLC3_DS_SA_PA_HeLa_IS_HCl_pH_1_5_2h_02	508_QE3_nLC3_DS_SA_PA_HeLa_IS_HCl_pH_1_5_2h_02	461.741	2	461.741	921.467	45413.9	2.0153	0.00093053	0.55413	0.00025587	2.5694	0.0011864	461.741	7.0141	0.094457	7.0141	6.964	7.0585	0					23	9	3	0	0	0	0.0074829
AAEIHSRP	8	Acetyl (Protein N-term)	_(ac)AAEIHSRP_					1	0	0	0	2	Q8IWB7	Q8IWB7	Q8IWB7	WDFY1	WD repeat and FYVE domain-containing protein 1	MULTI-MSMS	20190712_QE3_nLC5_DS_SA_PA_HeLa_HCl_pH_1_5_2h_01	712_QE3_nLC5_DS_SA_PA_HeLa_HCl_pH_1_5_2h_01	461.742	2	461.741	921.467	45369.3	4.0928	0.0018898	0.35965	0.00016606	4.4525	0.0020559	461.741	7.1348	0.15096	7.1348	7.0417	7.1926	0					37	15	3	0	0	0	0.0086126
AAEIHSRP	8	Acetyl (Protein N-term)	_(ac)AAEIHSRP_					1	0	0	0	2	Q8IWB7	Q8IWB7	Q8IWB7	WDFY1	WD repeat and FYVE domain-containing protein 1	MULTI-MSMS	20190712_QE3_nLC5_DS_SA_PA_HeLa_HCl_pH_1_5_2h_02	712_QE3_nLC5_DS_SA_PA_HeLa_HCl_pH_1_5_2h_02	461.742	2	461.741	921.467	45790.7	3.403	0.0015713	-0.23136	-0.00010683	3.1716	0.0014645	461.741	7.211	0.094001	7.211	7.1609	7.2549	8.8818e-16					25	9	4	0	0	0	0.0070767
AAEKFKVQGEA	11	Unmodified	_AAEKFKVQGEA_					0	0	0	0	2	E9PAV3;Q13765;Q9BZK3	E9PAV3	E9PAV3	NACA;NACAP1	Nascent polypeptide-associated complex subunit alpha, muscle-specific form;Nascent polypeptide-associated complex subunit alpha;Putative nascent polypeptide-associated complex subunit alpha-like protein	MULTI-MSMS	20190508_QE3_nLC3_DS_SA_PA_HeLa_IS_HCl_pH_1_5_2h_02	508_QE3_nLC3_DS_SA_PA_HeLa_IS_HCl_pH_1_5_2h_02	393.213	3	393.212	1176.61	49300.4	2.324	0.00091384	0.42042	0.00016532	2.7445	0.0010792	393.212	5.6233	0.37051	5.6233	5.5142	5.8847	0					95	38	5	0	0	0	0.053253
AAEKFKVQGEA	11	Unmodified	_AAEKFKVQGEA_					0	0	0	0	2	E9PAV3;Q13765;Q9BZK3	E9PAV3	E9PAV3	NACA;NACAP1	Nascent polypeptide-associated complex subunit alpha, muscle-specific form;Nascent polypeptide-associated complex subunit alpha;Putative nascent polypeptide-associated complex subunit alpha-like protein	MULTI-MSMS	20190508_QE3_nLC3_DS_SA_PA_HeLa_IS_HCl_pH_1_5_2h_02	508_QE3_nLC3_DS_SA_PA_HeLa_IS_HCl_pH_1_5_2h_02	589.315	2	589.314	1176.61	40888.6	2.583	0.0015222	-0.19575	-0.00011536	2.3873	0.0014069	589.314	5.6235	0.15207	5.6235	5.5427	5.6947	0					41	15	3	0	0	0	0.00072474
AAEKFKVQGEA	11	Unmodified	_AAEKFKVQGEA_					0	0	0	0	2	E9PAV3;Q13765;Q9BZK3	E9PAV3	E9PAV3	NACA;NACAP1	Nascent polypeptide-associated complex subunit alpha, muscle-specific form;Nascent polypeptide-associated complex subunit alpha;Putative nascent polypeptide-associated complex subunit alpha-like protein	MULTI-MSMS	20190712_QE3_nLC5_DS_SA_PA_HeLa_HCl_pH_1_5_2h_01	712_QE3_nLC5_DS_SA_PA_HeLa_HCl_pH_1_5_2h_01	589.317	2	589.314	1176.61	40891.3	4.6514	0.0027411	0.36082	0.00021264	5.0122	0.0029538	589.315	5.9699	0.056395	5.9699	5.9382	5.9946	0					17	5	4	0	0	0	0.021429
AAEKFKVQGEA	11	Unmodified	_AAEKFKVQGEA_					0	0	0	0	2	E9PAV3;Q13765;Q9BZK3	E9PAV3	E9PAV3	NACA;NACAP1	Nascent polypeptide-associated complex subunit alpha, muscle-specific form;Nascent polypeptide-associated complex subunit alpha;Putative nascent polypeptide-associated complex subunit alpha-like protein	MULTI-MSMS	20190712_QE3_nLC5_DS_SA_PA_HeLa_HCl_pH_1_5_2h_02	712_QE3_nLC5_DS_SA_PA_HeLa_HCl_pH_1_5_2h_02	589.317	2	589.314	1176.61	41421.2	4.6546	0.002743	0.34918	0.00020578	5.0038	0.0029488	589.314	6.4981	0.084656	6.4981	6.4558	6.5404	0					26	8	4	0	0	0	0.00011507
AAEKFKVQGEAVSNIQENTQTP	22	Unmodified	_AAEKFKVQGEAVSNIQENTQTP_					0	0	0	0	3	E9PAV3;Q13765;Q9BZK3	E9PAV3	E9PAV3	NACA;NACAP1	Nascent polypeptide-associated complex subunit alpha, muscle-specific form;Nascent polypeptide-associated complex subunit alpha;Putative nascent polypeptide-associated complex subunit alpha-like protein	MULTI-MSMS	20190508_QE3_nLC3_DS_SA_PA_HeLa_IS_HCl_pH_1_5_2h_01	508_QE3_nLC3_DS_SA_PA_HeLa_IS_HCl_pH_1_5_2h_01	797.407	3	797.071	2388.19	35383.3	2.2482	0.0017919	0.27624	0.00022018	2.5244	0.0020121	797.406	13.361	0.13266	13.361	13.291	13.424	0					48	13	5	0	0	0	4.3567e-29
AAEKFKVQGEAVSNIQENTQTP	22	Unmodified	_AAEKFKVQGEAVSNIQENTQTP_					0	0	0	0	3	E9PAV3;Q13765;Q9BZK3	E9PAV3	E9PAV3	NACA;NACAP1	Nascent polypeptide-associated complex subunit alpha, muscle-specific form;Nascent polypeptide-associated complex subunit alpha;Putative nascent polypeptide-associated complex subunit alpha-like protein	MULTI-MSMS	20190508_QE3_nLC3_DS_SA_PA_HeLa_IS_HCl_pH_1_5_2h_02	508_QE3_nLC3_DS_SA_PA_HeLa_IS_HCl_pH_1_5_2h_02	797.407	3	797.071	2388.19	35141.5	2.9274	0.0023334	0.42464	0.00033847	3.3521	0.0026718	797.406	13.339	0.15184	13.339	13.272	13.424	0					48	15	5	0	0	0	1.0025e-14
AAEKFKVQGEAVSNIQENTQTP	22	Unmodified	_AAEKFKVQGEAVSNIQENTQTP_					0	0	0	0	3	E9PAV3;Q13765;Q9BZK3	E9PAV3	E9PAV3	NACA;NACAP1	Nascent polypeptide-associated complex subunit alpha, muscle-specific form;Nascent polypeptide-associated complex subunit alpha;Putative nascent polypeptide-associated complex subunit alpha-like protein	MULTI-MSMS	20190712_QE3_nLC5_DS_SA_PA_HeLa_HCl_pH_1_5_2h_02	712_QE3_nLC5_DS_SA_PA_HeLa_HCl_pH_1_5_2h_02	797.408	3	797.071	2388.19	35190.1	4.0286	0.0032111	-0.10409	-8.2967e-05	3.9245	0.0031281	797.406	12.744	0.30184	12.744	12.643	12.945	0					92	31	4	0	0	0	4.2127e-21
AAELLKKEKINIRVLDP	17	Unmodified	_AAELLKKEKINIRVLDP_					0	0	0	0	2	P29401	P29401	P29401	TKT	Transketolase	MULTI-MSMS	20190508_QE3_nLC3_DS_SA_PA_HeLa_IS_HCl_pH_1_5_2h_01	508_QE3_nLC3_DS_SA_PA_HeLa_IS_HCl_pH_1_5_2h_01	488.551	4	488.299	1949.17	45372.8	2.1603	0.0010549	0.38613	0.00018855	2.5464	0.0012434	488.55	17.281	0.33257	17.281	17.067	17.4	0					139	34	5	0	0	0	0.018855
AAELLKKEKINIRVLDP	17	Unmodified	_AAELLKKEKINIRVLDP_					0	0	0	0	2	P29401	P29401	P29401	TKT	Transketolase	MULTI-MSMS	20190508_QE3_nLC3_DS_SA_PA_HeLa_IS_HCl_pH_1_5_2h_01	508_QE3_nLC3_DS_SA_PA_HeLa_IS_HCl_pH_1_5_2h_01	651.065	3	650.73	1949.17	38742.4	2.2394	0.0014573	-0.62942	-0.00040958	1.61	0.0010477	651.063	17.282	0.2186	17.282	17.124	17.343	0					66	22	4	0	0	0	1.4971e-09
AAELLKKEKINIRVLDP	17	Unmodified	_AAELLKKEKINIRVLDP_					0	0	0	0	2	P29401	P29401	P29401	TKT	Transketolase	MULTI-MSMS	20190508_QE3_nLC3_DS_SA_PA_HeLa_IS_HCl_pH_1_5_2h_02	508_QE3_nLC3_DS_SA_PA_HeLa_IS_HCl_pH_1_5_2h_02	488.551	4	488.299	1949.17	45100.7	2.8579	0.0013955	0.051092	2.4948e-05	2.909	0.0014205	488.55	17.112	0.33285	17.112	16.897	17.23	-3.5527e-15					139	34	5	0	0	0	0.016649
AAELLKKEKINIRVLDP	17	Unmodified	_AAELLKKEKINIRVLDP_					0	0	0	0	2	P29401	P29401	P29401	TKT	Transketolase	MULTI-MSMS	20190508_QE3_nLC3_DS_SA_PA_HeLa_IS_HCl_pH_1_5_2h_02	508_QE3_nLC3_DS_SA_PA_HeLa_IS_HCl_pH_1_5_2h_02	651.066	3	650.73	1949.17	39135	2.8461	0.0018521	-0.30456	-0.00019819	2.5416	0.0016539	650.73	17.111	0.2375	17.111	16.963	17.201	0					64	24	3	0	0	0	5.6501e-06
AAELLKKEKINIRVLDP	17	Unmodified	_AAELLKKEKINIRVLDP_					0	0	0	0	2	P29401	P29401	P29401	TKT	Transketolase	MULTI-MSMS	20190712_QE3_nLC5_DS_SA_PA_HeLa_HCl_pH_1_5_2h_01	712_QE3_nLC5_DS_SA_PA_HeLa_HCl_pH_1_5_2h_01	488.552	4	488.299	1949.17	45124.1	4.0302	0.001968	0.25819	0.00012607	4.2884	0.002094	488.55	18.132	0.34976	18.132	17.889	18.239	0					138	36	5	0	0	0	0.019627
AAELLKKEKINIRVLDP	17	Unmodified	_AAELLKKEKINIRVLDP_					0	0	0	0	2	P29401	P29401	P29401	TKT	Transketolase	MULTI-MSMS	20190712_QE3_nLC5_DS_SA_PA_HeLa_HCl_pH_1_5_2h_01	712_QE3_nLC5_DS_SA_PA_HeLa_HCl_pH_1_5_2h_01	651.066	3	650.73	1949.17	38847.2	4.2193	0.0027456	-0.32262	-0.00020994	3.8967	0.0025357	651.064	18.121	0.28362	18.121	17.927	18.21	0					81	29	4	0	0	0	2.2413e-06
AAELLKKEKINIRVLDP	17	Unmodified	_AAELLKKEKINIRVLDP_					0	0	0	0	2	P29401	P29401	P29401	TKT	Transketolase	MULTI-MSMS	20190712_QE3_nLC5_DS_SA_PA_HeLa_HCl_pH_1_5_2h_02	712_QE3_nLC5_DS_SA_PA_HeLa_HCl_pH_1_5_2h_02	488.552	4	488.299	1949.17	45213.9	3.8133	0.001862	0.30607	0.00014945	4.1193	0.0020115	488.299	17.799	0.33966	17.799	17.576	17.916	0					148	35	5	0	0	0	0.026854
AAELLKKEKINIRVLDP	17	Unmodified	_AAELLKKEKINIRVLDP_					0	0	0	0	2	P29401	P29401	P29401	TKT	Transketolase	MULTI-MSMS	20190712_QE3_nLC5_DS_SA_PA_HeLa_HCl_pH_1_5_2h_02	712_QE3_nLC5_DS_SA_PA_HeLa_HCl_pH_1_5_2h_02	651.066	3	650.73	1949.17	38832.4	3.9728	0.0025852	0.17305	0.00011261	4.1458	0.0026978	651.064	17.808	0.24542	17.808	17.651	17.897	0					83	25	4	0	0	0	2.8127e-06
AAFEKQVLQLQASHRESEEA	20	Unmodified	_AAFEKQVLQLQASHRESEEA_					0	0	0	0	3	Q9P2E9	Q9P2E9	Q9P2E9	RRBP1	Ribosome-binding protein 1	MULTI-MSMS	20190712_QE3_nLC5_DS_SA_PA_HeLa_HCl_pH_1_5_2h_02	712_QE3_nLC5_DS_SA_PA_HeLa_HCl_pH_1_5_2h_02	758.056	3	757.717	2270.13	35929.6	4.3916	0.0033276	0.95934	0.00072691	5.351	0.0040545	758.051	13.718	0.25581	13.718	13.588	13.843	0					56	26	3	0	0	0	1.9434e-14
AAFGRATHAVVRA	13	Unmodified	_AAFGRATHAVVRA_					0	0	0	0	4	O94760	O94760	O94760	DDAH1	N(G),N(G)-dimethylarginine dimethylaminohydrolase 1	MSMS	20190508_QE3_nLC3_DS_SA_PA_HeLa_IS_HCl_pH_1_5_2h_01	508_QE3_nLC3_DS_SA_PA_HeLa_IS_HCl_pH_1_5_2h_01	442.919	3	442.918	1325.73	NaN	NaN	NaN	NaN	NaN	NaN	NaN	NaN	6.5952	1	6.5952	6.0952	7.0952	0								0	0	0	0.012706
AAFGRATHAVVRA	13	Unmodified	_AAFGRATHAVVRA_					0	0	0	0	4	O94760	O94760	O94760	DDAH1	N(G),N(G)-dimethylarginine dimethylaminohydrolase 1	MSMS	20190508_QE3_nLC3_DS_SA_PA_HeLa_IS_HCl_pH_1_5_2h_02	508_QE3_nLC3_DS_SA_PA_HeLa_IS_HCl_pH_1_5_2h_02	442.921	3	442.918	1325.73	NaN	NaN	NaN	NaN	NaN	NaN	NaN	NaN	6.4794	1	6.4794	5.9794	6.9794	0								0	0	0	0.029496
AAFLSALLP	9	Unmodified	_AAFLSALLP_					0	0	0	0	3	Q8WX93	Q8WX93	Q8WX93	PALLD	Palladin	MULTI-MSMS	20190508_QE3_nLC3_DS_SA_PA_HeLa_IS_HCl_pH_1_5_2h_01	508_QE3_nLC3_DS_SA_PA_HeLa_IS_HCl_pH_1_5_2h_01	451.773	2	451.771	901.527	46473.3	4.8589	0.0021951	0.80827	0.00036515	5.6671	0.0025602	451.771	31.821	0.16498	31.821	31.738	31.903	-3.5527e-15					27	16	2	0	0	0	0.019857
AAFLSALLP	9	Unmodified	_AAFLSALLP_					0	0	0	0	3	Q8WX93	Q8WX93	Q8WX93	PALLD	Palladin	MULTI-MSMS	20190508_QE3_nLC3_DS_SA_PA_HeLa_IS_HCl_pH_1_5_2h_02	508_QE3_nLC3_DS_SA_PA_HeLa_IS_HCl_pH_1_5_2h_02	451.772	2	451.771	901.527	46521.4	3.5414	0.0015999	-0.0031583	-1.4268e-06	3.5382	0.0015985	451.771	31.775	0.07751	31.775	31.741	31.819	-3.5527e-15					10	7	2	0	0	0	0.019857
AAFQALYSAEKP	12	Unmodified	_AAFQALYSAEKP_					0	0	0	0	4	Q8NFU3	Q8NFU3	Q8NFU3	TSTD1	Thiosulfate sulfurtransferase/rhodanese-like domain-containing protein 1	MULTI-MSMS	20190508_QE3_nLC3_DS_SA_PA_HeLa_IS_HCl_pH_1_5_2h_01	508_QE3_nLC3_DS_SA_PA_HeLa_IS_HCl_pH_1_5_2h_01	648.339	2	648.335	1294.66	39718.2	1.921	0.0012455	1.3387	0.00086793	3.2597	0.0021134	648.336	17.423	0.1427	17.423	17.343	17.485	0					32	14	3	0	0	0	0.053964
AAFQALYSAEKP	12	Unmodified	_AAFQALYSAEKP_					0	0	0	0	4	Q8NFU3	Q8NFU3	Q8NFU3	TSTD1	Thiosulfate sulfurtransferase/rhodanese-like domain-containing protein 1	MULTI-MSMS	20190712_QE3_nLC5_DS_SA_PA_HeLa_HCl_pH_1_5_2h_02	712_QE3_nLC5_DS_SA_PA_HeLa_HCl_pH_1_5_2h_02	648.339	2	648.335	1294.66	39887.9	3.2238	0.0020901	0.54519	0.00035346	3.769	0.0024436	648.335	17.941	0.13213	17.941	17.868	18.001	0					22	13	2	0	0	0	0.036233
AAFTEAELEEREKNWKEKKTTE	22	Unmodified	_AAFTEAELEEREKNWKEKKTTE_					0	0	0	0	3	Q9UH65	Q9UH65	Q9UH65	SWAP70	Switch-associated protein 70	MULTI-MSMS	20190508_QE3_nLC3_DS_SA_PA_HeLa_IS_HCl_pH_1_5_2h_01	508_QE3_nLC3_DS_SA_PA_HeLa_IS_HCl_pH_1_5_2h_01	534.674	5	534.271	2666.32	40281.2	3.8981	0.0020826	1.6364	0.00087428	5.5345	0.0029569	534.473	10.941	0.20914	10.941	10.845	11.054	0					65	21	4	0	0	0	0.00056861
AAFTEAELEEREKNWKEKKTTE	22	Unmodified	_AAFTEAELEEREKNWKEKKTTE_					0	0	0	0	3	Q9UH65	Q9UH65	Q9UH65	SWAP70	Switch-associated protein 70	MULTI-MSMS	20190508_QE3_nLC3_DS_SA_PA_HeLa_IS_HCl_pH_1_5_2h_02	508_QE3_nLC3_DS_SA_PA_HeLa_IS_HCl_pH_1_5_2h_02	534.674	5	534.271	2666.32	40135.4	3.5718	0.0019083	1.8763	0.0010024	5.448	0.0029107	534.473	10.862	0.21857	10.862	10.759	10.978	0					63	22	4	0	0	0	3.5803e-06
AAFTEAELEEREKNWKEKKTTE	22	Unmodified	_AAFTEAELEEREKNWKEKKTTE_					0	0	0	0	3	Q9UH65	Q9UH65	Q9UH65	SWAP70	Switch-associated protein 70	MULTI-MSMS	20190712_QE3_nLC5_DS_SA_PA_HeLa_HCl_pH_1_5_2h_01	712_QE3_nLC5_DS_SA_PA_HeLa_HCl_pH_1_5_2h_01	534.279	5	534.271	2666.32	41181.3	6.1335	0.003277	3.4242	0.0018295	9.5577	0.0051064	534.473	12.097	0.07596	12.097	12.043	12.119	0					22	7	4	0	0	0	0.0067281
AAGAAEA	7	Acetyl (Protein N-term)	_(ac)AAGAAEA_					1	0	0	0	4	O76003;P21817	O76003	O76003	GLRX3;RYR1	Glutaredoxin-3;Ryanodine receptor 1	MULTI-SECPEP	20190712_QE3_nLC5_DS_SA_PA_HeLa_HCl_pH_1_5_2h_01	712_QE3_nLC5_DS_SA_PA_HeLa_HCl_pH_1_5_2h_01	602.632	1	602.278	601.271	40437.2	4.7372	0.0028531	-2.7324	-0.0016456	2.0048	0.0012075	602.276	6.6825	0.13232	6.6825	6.5978	6.7301	0					27	13	3	0	0	0	0.032636
AAGDLTSEEEEGQSLWSSILSEVSTRARSKLP	32	Unmodified	_AAGDLTSEEEEGQSLWSSILSEVSTRARSKLP_					0	0	0	0	3	O43237	O43237	O43237	DYNC1LI2	Cytoplasmic dynein 1 light intermediate chain 2	MULTI-MSMS	20190712_QE3_nLC5_DS_SA_PA_HeLa_HCl_pH_1_5_2h_01	712_QE3_nLC5_DS_SA_PA_HeLa_HCl_pH_1_5_2h_01	859.686	4	859.182	3432.7	33283.2	5.8108	0.0049926	-1.2367	-0.0010625	4.5742	0.00393	859.682	32.082	0.07708	32.082	32.024	32.101	0					10	7	2	0	0	0	4.7926e-05
AAGGVEHQQLLDLAQKHLGGIP	22	Unmodified	_AAGGVEHQQLLDLAQKHLGGIP_					0	0	0	0	3	P31930	P31930	P31930	UQCRC1	Cytochrome b-c1 complex subunit 1, mitochondrial	MULTI-MSMS	20190508_QE3_nLC3_DS_SA_PA_HeLa_IS_HCl_pH_1_5_2h_01	508_QE3_nLC3_DS_SA_PA_HeLa_IS_HCl_pH_1_5_2h_01	751.412	3	751.41	2251.21	36030.5	2.2854	0.0017173	0.23964	0.00018007	2.5251	0.0018974	751.409	21.616	0.2412	21.616	21.532	21.773	0					46	24	3	0	0	0	0.0020821
AAGGVEHQQLLDLAQKHLGGIP	22	Unmodified	_AAGGVEHQQLLDLAQKHLGGIP_					0	0	0	0	3	P31930	P31930	P31930	UQCRC1	Cytochrome b-c1 complex subunit 1, mitochondrial	MULTI-MSMS	20190712_QE3_nLC5_DS_SA_PA_HeLa_HCl_pH_1_5_2h_01	712_QE3_nLC5_DS_SA_PA_HeLa_HCl_pH_1_5_2h_01	751.747	3	751.41	2251.21	36643.4	6.3608	0.0047796	-0.41051	-0.00030846	5.9503	0.0044711	751.743	22.919	0.33531	22.919	22.776	23.111	3.5527e-15					82	34	3	0	0	0	0.025294
AAGLSAAP	8	Unmodified	_AAGLSAAP_					0	0	0	0	4	Q9NQC3	Q9NQC3	Q9NQC3	RTN4	Reticulon-4	MULTI-SECPEP	20190508_QE3_nLC3_DS_SA_PA_HeLa_IS_HCl_pH_1_5_2h_01	508_QE3_nLC3_DS_SA_PA_HeLa_IS_HCl_pH_1_5_2h_01	656.884	1	657.357	656.349	37630.4	2.1386	0.0014058	0.49272	0.0003239	2.6314	0.0017297	657.357	8.8715	0.49062	8.8715	8.4741	8.9648	0					96	51	3	0	0	0	0.040736
AAGRIAIP	8	Unmodified	_AAGRIAIP_					0	0	0	0	3	P26599	P26599	P26599	PTBP1	Polypyrimidine tract-binding protein 1	MULTI-SECPEP	20190508_QE3_nLC3_DS_SA_PA_HeLa_IS_HCl_pH_1_5_2h_02	508_QE3_nLC3_DS_SA_PA_HeLa_IS_HCl_pH_1_5_2h_02	384.688	2	384.74	767.465	50500.4	2.4073	0.00092617	0.98478	0.00037888	3.392	0.0013051	384.74	12.396	0.60703	12.396	12.097	12.704	0					134	63	3	0	0	0	0.029857
AAGRIAIP	8	Unmodified	_AAGRIAIP_					0	0	0	0	3	P26599	P26599	P26599	PTBP1	Polypyrimidine tract-binding protein 1	MULTI-SECPEP	20190712_QE3_nLC5_DS_SA_PA_HeLa_HCl_pH_1_5_2h_02	712_QE3_nLC5_DS_SA_PA_HeLa_HCl_pH_1_5_2h_02	384.689	2	384.74	767.465	50651.3	3.8469	0.0014801	0.39212	0.00015087	4.239	0.0016309	384.74	12.756	0.67943	12.756	12.501	13.181	0					136	71	3	0	0	0	0.035573
AAGRYTIKVLFA	12	Unmodified	_AAGRYTIKVLFA_					0	0	0	0	2	O75369	O75369	O75369	FLNB	Filamin-B	MULTI-MSMS	20190712_QE3_nLC5_DS_SA_PA_HeLa_HCl_pH_1_5_2h_01	712_QE3_nLC5_DS_SA_PA_HeLa_HCl_pH_1_5_2h_01	437.261	3	437.259	1308.76	46229	4.3977	0.0019229	-0.17407	-7.6114e-05	4.2236	0.0018468	437.259	21.257	0.28563	21.257	21.198	21.484	-3.5527e-15					61	29	3	0	0	0	0.0060748
AAGRYTIKVLFA	12	Unmodified	_AAGRYTIKVLFA_					0	0	0	0	2	O75369	O75369	O75369	FLNB	Filamin-B	MULTI-MSMS	20190712_QE3_nLC5_DS_SA_PA_HeLa_HCl_pH_1_5_2h_02	712_QE3_nLC5_DS_SA_PA_HeLa_HCl_pH_1_5_2h_02	437.26	3	437.259	1308.76	47420.9	3.7517	0.0016405	-0.85166	-0.00037239	2.9	0.0012681	437.258	21.061	0.32368	21.061	20.984	21.308	0					43	33	2	0	0	0	0.040957
AAGSVILLENLRFHVEEEGKGKDA	24	Unmodified	_AAGSVILLENLRFHVEEEGKGKDA_					0	0	0	0	2	P00558	P00558	P00558	PGK1	Phosphoglycerate kinase 1	MULTI-MSMS	20190508_QE3_nLC3_DS_SA_PA_HeLa_IS_HCl_pH_1_5_2h_01	508_QE3_nLC3_DS_SA_PA_HeLa_IS_HCl_pH_1_5_2h_01	646.598	4	646.345	2581.35	38434	3.2718	0.0021147	0.28684	0.0001854	3.5586	0.0023001	646.596	21.932	0.21152	21.932	21.841	22.052	0					68	21	5	0	0	0	0.00056084
AAGSVILLENLRFHVEEEGKGKDA	24	Unmodified	_AAGSVILLENLRFHVEEEGKGKDA_					0	0	0	0	2	P00558	P00558	P00558	PGK1	Phosphoglycerate kinase 1	MULTI-MSMS	20190508_QE3_nLC3_DS_SA_PA_HeLa_IS_HCl_pH_1_5_2h_01	508_QE3_nLC3_DS_SA_PA_HeLa_IS_HCl_pH_1_5_2h_01	517.48	5	517.277	2581.35	44830.6	3.3207	0.0017177	0.8161	0.00042215	4.1368	0.0021399	517.478	21.926	0.21146	21.926	21.85	22.062	-3.5527e-15					53	21	4	0	0	0	0.00028754
AAGSVILLENLRFHVEEEGKGKDA	24	Unmodified	_AAGSVILLENLRFHVEEEGKGKDA_					0	0	0	0	2	P00558	P00558	P00558	PGK1	Phosphoglycerate kinase 1	MULTI-MSMS	20190508_QE3_nLC3_DS_SA_PA_HeLa_IS_HCl_pH_1_5_2h_02	508_QE3_nLC3_DS_SA_PA_HeLa_IS_HCl_pH_1_5_2h_02	517.68	5	517.277	2581.35	45652.8	3.613	0.0018689	0.13596	7.0331e-05	3.749	0.0019393	517.678	21.771	0.12526	21.771	21.699	21.824	0					33	12	3	0	0	0	0.0052326
AAGSVILLENLRFHVEEEGKGKDA	24	Unmodified	_AAGSVILLENLRFHVEEEGKGKDA_					0	0	0	0	2	P00558	P00558	P00558	PGK1	Phosphoglycerate kinase 1	MULTI-MSMS	20190712_QE3_nLC5_DS_SA_PA_HeLa_HCl_pH_1_5_2h_01	712_QE3_nLC5_DS_SA_PA_HeLa_HCl_pH_1_5_2h_01	646.599	4	646.345	2581.35	39888.5	4.7542	0.0030729	-0.0072242	-4.6694e-06	4.747	0.0030682	646.595	23.449	0.19151	23.449	23.378	23.57	0					56	19	4	0	0	0	0.00041038
AAGSVILLENLRFHVEEEGKGKDA	24	Unmodified	_AAGSVILLENLRFHVEEEGKGKDA_					0	0	0	0	2	P00558	P00558	P00558	PGK1	Phosphoglycerate kinase 1	MULTI-MSMS	20190712_QE3_nLC5_DS_SA_PA_HeLa_HCl_pH_1_5_2h_02	712_QE3_nLC5_DS_SA_PA_HeLa_HCl_pH_1_5_2h_02	646.597	4	646.345	2581.35	38367.1	4.6251	0.0029894	0.20813	0.00013452	4.8333	0.003124	646.595	23.141	0.19008	23.141	23.056	23.246	0					68	19	5	0	0	0	1.5416e-06
AAGSVILLENLRFHVEEEGKGKDA	24	Unmodified	_AAGSVILLENLRFHVEEEGKGKDA_					0	0	0	0	2	P00558	P00558	P00558	PGK1	Phosphoglycerate kinase 1	MULTI-MSMS	20190712_QE3_nLC5_DS_SA_PA_HeLa_HCl_pH_1_5_2h_02	712_QE3_nLC5_DS_SA_PA_HeLa_HCl_pH_1_5_2h_02	517.48	5	517.277	2581.35	44141.1	4.5444	0.0023507	0.92674	0.00047938	5.4711	0.0028301	517.478	23.136	0.13312	23.136	23.084	23.217	0					42	13	4	0	0	0	3.2617e-05
AAGSVILLENLRFHVEEEGKGKDASGNKVKA	31	Unmodified	_AAGSVILLENLRFHVEEEGKGKDASGNKVKA_					0	0	0	0	3	P00558	P00558	P00558	PGK1	Phosphoglycerate kinase 1	MULTI-MSMS	20190508_QE3_nLC3_DS_SA_PA_HeLa_IS_HCl_pH_1_5_2h_01	508_QE3_nLC3_DS_SA_PA_HeLa_IS_HCl_pH_1_5_2h_01	654.36	5	654.156	3265.74	38613.3	3.5595	0.0023285	-0.29502	-0.00019299	3.2645	0.0021355	654.356	18.757	0.21997	18.757	18.674	18.894	0					97	22	6	0	0	0	0.0012632
AAGSVILLENLRFHVEEEGKGKDASGNKVKA	31	Unmodified	_AAGSVILLENLRFHVEEEGKGKDASGNKVKA_					0	0	0	0	3	P00558	P00558	P00558	PGK1	Phosphoglycerate kinase 1	MULTI-MSMS	20190508_QE3_nLC3_DS_SA_PA_HeLa_IS_HCl_pH_1_5_2h_01	508_QE3_nLC3_DS_SA_PA_HeLa_IS_HCl_pH_1_5_2h_01	817.698	4	817.443	3265.74	35039.3	3.1468	0.0025723	2.0475	0.0016737	5.1943	0.004246	817.696	18.761	0.10495	18.761	18.693	18.798	0					32	10	4	0	0	0	4.7323e-11
AAGSVILLENLRFHVEEEGKGKDASGNKVKA	31	Unmodified	_AAGSVILLENLRFHVEEEGKGKDASGNKVKA_					0	0	0	0	3	P00558	P00558	P00558	PGK1	Phosphoglycerate kinase 1	MULTI-MSMS	20190508_QE3_nLC3_DS_SA_PA_HeLa_IS_HCl_pH_1_5_2h_02	508_QE3_nLC3_DS_SA_PA_HeLa_IS_HCl_pH_1_5_2h_02	654.559	5	654.156	3265.74	38191.1	2.972	0.0019442	0.68886	0.00045062	3.6609	0.0023948	654.356	18.611	0.27724	18.611	18.505	18.782	0					111	28	6	0	0	0	0.00011423
AAGSVILLENLRFHVEEEGKGKDASGNKVKA	31	Unmodified	_AAGSVILLENLRFHVEEEGKGKDASGNKVKA_					0	0	0	0	3	P00558	P00558	P00558	PGK1	Phosphoglycerate kinase 1	MULTI-MSMS	20190508_QE3_nLC3_DS_SA_PA_HeLa_IS_HCl_pH_1_5_2h_02	508_QE3_nLC3_DS_SA_PA_HeLa_IS_HCl_pH_1_5_2h_02	817.951	4	817.443	3265.74	34302.2	2.576	0.0021058	3.748	0.0030638	6.324	0.0051695	817.947	18.615	0.09554	18.615	18.553	18.648	0					21	9	3	0	0	0	2.7212e-07
AAGSVILLENLRFHVEEEGKGKDASGNKVKA	31	Unmodified	_AAGSVILLENLRFHVEEEGKGKDASGNKVKA_					0	0	0	0	3	P00558	P00558	P00558	PGK1	Phosphoglycerate kinase 1	MULTI-MSMS	20190712_QE3_nLC5_DS_SA_PA_HeLa_HCl_pH_1_5_2h_01	712_QE3_nLC5_DS_SA_PA_HeLa_HCl_pH_1_5_2h_01	654.36	5	654.156	3265.74	38307.7	4.9775	0.003256	-0.22404	-0.00014656	4.7534	0.0031095	654.356	19.951	0.31286	19.951	19.869	20.182	0					138	32	7	0	0	0	8.6633e-05
AAGSVILLENLRFHVEEEGKGKDASGNKVKA	31	Unmodified	_AAGSVILLENLRFHVEEEGKGKDASGNKVKA_					0	0	0	0	3	P00558	P00558	P00558	PGK1	Phosphoglycerate kinase 1	MULTI-MSMS	20190712_QE3_nLC5_DS_SA_PA_HeLa_HCl_pH_1_5_2h_01	712_QE3_nLC5_DS_SA_PA_HeLa_HCl_pH_1_5_2h_01	817.948	4	817.443	3265.74	34515.9	4.5792	0.0037432	0.56755	0.00046394	5.1468	0.0042072	817.694	19.953	0.14212	19.953	19.888	20.031	0					56	14	5	0	0	0	1.0818e-16
AAGSVILLENLRFHVEEEGKGKDASGNKVKA	31	Unmodified	_AAGSVILLENLRFHVEEEGKGKDASGNKVKA_					0	0	0	0	3	P00558	P00558	P00558	PGK1	Phosphoglycerate kinase 1	MULTI-MSMS	20190712_QE3_nLC5_DS_SA_PA_HeLa_HCl_pH_1_5_2h_02	712_QE3_nLC5_DS_SA_PA_HeLa_HCl_pH_1_5_2h_02	654.562	5	654.156	3265.74	38238.7	4.5175	0.0029551	-0.095187	-6.2267e-05	4.4223	0.0028929	654.356	19.777	0.24624	19.777	19.687	19.934	-3.5527e-15					126	25	7	0	0	0	0.00010872
AAGSVILLENLRFHVEEEGKGKDASGNKVKA	31	Unmodified	_AAGSVILLENLRFHVEEEGKGKDASGNKVKA_					0	0	0	0	3	P00558	P00558	P00558	PGK1	Phosphoglycerate kinase 1	MULTI-MSMS	20190712_QE3_nLC5_DS_SA_PA_HeLa_HCl_pH_1_5_2h_02	712_QE3_nLC5_DS_SA_PA_HeLa_HCl_pH_1_5_2h_02	817.949	4	817.443	3265.74	34237.9	4.3946	0.0035923	0.42046	0.0003437	4.8151	0.0039361	817.945	19.786	0.14182	19.786	19.706	19.848	0					54	14	5	0	0	0	1.0411e-16
AAGTLYTYP	9	Acetyl (Protein N-term)	_(ac)AAGTLYTYP_					1	0	0	0	2	P26641	P26641	P26641	EEF1G	Elongation factor 1-gamma	MULTI-MSMS	20190508_QE3_nLC3_DS_SA_PA_HeLa_IS_HCl_pH_1_5_2h_02	508_QE3_nLC3_DS_SA_PA_HeLa_IS_HCl_pH_1_5_2h_02	499.745	2	499.745	997.476	49752	2.7196	0.0013591	-0.52952	-0.00026462	2.19	0.0010945	499.745	25.767	0.20143	25.767	25.696	25.897	0					29	20	2	0	0	0	0.018173
AAGTLYTYP	9	Acetyl (Protein N-term)	_(ac)AAGTLYTYP_					1	0	0	0	2	P26641	P26641	P26641	EEF1G	Elongation factor 1-gamma	MULTI-MSMS	20190712_QE3_nLC5_DS_SA_PA_HeLa_HCl_pH_1_5_2h_01	712_QE3_nLC5_DS_SA_PA_HeLa_HCl_pH_1_5_2h_01	499.748	2	499.745	997.476	45022.8	5.9269	0.0029619	0.65881	0.00032924	6.5857	0.0032912	499.745	25.828	0.3551	25.828	25.692	26.047	0					75	36	3	0	0	0	0.044602
AAGVGDMVMA	10	Oxidation (M)	_AAGVGDMVM(ox)A_		AAGVGDMVM(1)A		AAGVGDM(-64.45)VM(64.45)A	0	0	0	1	2	P62829	P62829	P62829	RPL23	60S ribosomal protein L23	MULTI-MSMS	20190508_QE3_nLC3_DS_SA_PA_HeLa_IS_HCl_pH_1_5_2h_01	508_QE3_nLC3_DS_SA_PA_HeLa_IS_HCl_pH_1_5_2h_01	469.211	2	469.21	936.404	45583	2.3542	0.0011046	0.51814	0.00024312	2.8723	0.0013477	469.21	13.485	0.22761	13.485	13.376	13.604	1.7764e-15					49	23	3	0	0	0	0.0059276
AAGVGDMVMA	10	Oxidation (M)	_AAGVGDM(ox)VMA_		AAGVGDM(1)VMA		AAGVGDM(44.82)VM(-44.82)A	0	0	0	1	2	P62829	P62829	P62829	RPL23	60S ribosomal protein L23	MULTI-MSMS	20190508_QE3_nLC3_DS_SA_PA_HeLa_IS_HCl_pH_1_5_2h_02	508_QE3_nLC3_DS_SA_PA_HeLa_IS_HCl_pH_1_5_2h_02	469.211	2	469.21	936.404	46425.6	3.4288	0.0016088	-0.82308	-0.0003862	2.6057	0.0012226	469.209	10.843	0.22793	10.843	10.74	10.968	0					57	23	3	0	0	0	0.03951
AAGVGDMVMA	10	Oxidation (M)	_AAGVGDMVM(ox)A_		AAGVGDMVM(1)A		AAGVGDM(-54.49)VM(54.49)A	0	0	0	1	2	P62829	P62829	P62829	RPL23	60S ribosomal protein L23	MULTI-MSMS	20190508_QE3_nLC3_DS_SA_PA_HeLa_IS_HCl_pH_1_5_2h_02	508_QE3_nLC3_DS_SA_PA_HeLa_IS_HCl_pH_1_5_2h_02	469.211	2	469.21	936.404	46587.8	2.7597	0.0012949	-0.14737	-6.9146e-05	2.6123	0.0012257	469.21	13.518	0.19874	13.518	13.405	13.604	1.7764e-15					39	20	3	0	0	0	0.027264
AAGVGDMVMA	10	Oxidation (M)	_AAGVGDM(ox)VMA_		AAGVGDM(1)VMA		AAGVGDM(43.03)VM(-43.03)A	0	0	0	1	2	P62829	P62829	P62829	RPL23	60S ribosomal protein L23	MULTI-MSMS	20190712_QE3_nLC5_DS_SA_PA_HeLa_HCl_pH_1_5_2h_01	712_QE3_nLC5_DS_SA_PA_HeLa_HCl_pH_1_5_2h_01	469.212	2	469.21	936.404	45871.4	2.6932	0.0012637	-0.3543	-0.00016624	2.3389	0.0010974	469.21	11.524	0.2455	11.524	11.391	11.636	1.7764e-15					57	25	3	0	0	0	0.044363
AAGVGDMVMA	10	Oxidation (M)	_AAGVGDMVM(ox)A_		AAGVGDMVM(1)A		AAGVGDM(-58.09)VM(58.09)A	0	0	0	1	2	P62829	P62829	P62829	RPL23	60S ribosomal protein L23	MULTI-MSMS	20190712_QE3_nLC5_DS_SA_PA_HeLa_HCl_pH_1_5_2h_01	712_QE3_nLC5_DS_SA_PA_HeLa_HCl_pH_1_5_2h_01	469.212	2	469.21	936.404	45885.3	5.0614	0.0023749	-0.022601	-1.0605e-05	5.0388	0.0023643	469.21	13.966	0.17978	13.966	13.882	14.062	0					48	18	4	0	0	0	0.018942
AAGVGDMVMA	10	Oxidation (M)	_AAGVGDMVM(ox)A_		AAGVGDMVM(1)A		AAGVGDM(-43.31)VM(43.31)A	0	0	0	1	2	P62829	P62829	P62829	RPL23	60S ribosomal protein L23	MULTI-MSMS	20190712_QE3_nLC5_DS_SA_PA_HeLa_HCl_pH_1_5_2h_02	712_QE3_nLC5_DS_SA_PA_HeLa_HCl_pH_1_5_2h_02	469.212	2	469.21	936.404	45251.4	4.2574	0.0019976	-0.18133	-8.5084e-05	4.0761	0.0019125	469.21	13.533	0.25577	13.533	13.398	13.654	-1.7764e-15					83	26	4	0	0	0	0.03951
AAGVGDMVMA	10	2 Oxidation (M)	_AAGVGDM(ox)VM(ox)A_		AAGVGDM(1)VM(1)A		AAGVGDM(65.8)VM(65.8)A	0	0	0	2	2	P62829	P62829	P62829	RPL23	60S ribosomal protein L23	MULTI-SECPEP	20190508_QE3_nLC3_DS_SA_PA_HeLa_IS_HCl_pH_1_5_2h_02	508_QE3_nLC3_DS_SA_PA_HeLa_IS_HCl_pH_1_5_2h_02	477.609	2	477.207	952.399	46568.8	2.6694	0.0012738	0.10208	4.8714e-05	2.7715	0.0013226	477.207	17.527	0.13298	17.527	17.457	17.59	-3.5527e-15					25	13	3	0	0	0	0.016327
AAGVGDMVMATVKKGKP	17	Oxidation (M)	_AAGVGDMVM(ox)ATVKKGKP_		AAGVGDM(0.172)VM(0.828)ATVKKGKP		AAGVGDM(-6.82)VM(6.82)ATVKKGKP	0	0	0	1	3	P62829	P62829	P62829	RPL23	60S ribosomal protein L23	MULTI-MSMS	20190712_QE3_nLC5_DS_SA_PA_HeLa_HCl_pH_1_5_2h_01	712_QE3_nLC5_DS_SA_PA_HeLa_HCl_pH_1_5_2h_01	419.729	4	419.727	1674.88	48912.7	4.7093	0.0019766	-0.12069	-5.0657e-05	4.5886	0.001926	419.727	12.962	0.33012	12.962	12.713	13.043	0					82	34	5	0	0	0	0.043364
AAGVGDMVMATVKKGKP	17	Unmodified	_AAGVGDMVMATVKKGKP_					0	0	0	0	3	P62829	P62829	P62829	RPL23	60S ribosomal protein L23	MULTI-MSMS	20190712_QE3_nLC5_DS_SA_PA_HeLa_HCl_pH_1_5_2h_01	712_QE3_nLC5_DS_SA_PA_HeLa_HCl_pH_1_5_2h_01	415.729	4	415.728	1658.88	48066.3	2.5844	0.0010744	-0.95695	-0.00039783	1.6274	0.00067656	415.979	17.003	0.26539	17.003	16.858	17.124	0					79	27	4	0	0	0	0.0025471
AAGVVPSRVKATP	13	Unmodified	_AAGVVPSRVKATP_					0	0	0	0	4	P27816	P27816	P27816	MAP4	Microtubule-associated protein 4	MULTI-MSMS	20190508_QE3_nLC3_DS_SA_PA_HeLa_IS_HCl_pH_1_5_2h_01	508_QE3_nLC3_DS_SA_PA_HeLa_IS_HCl_pH_1_5_2h_01	626.874	2	626.872	1251.73	40708.5	2.8202	0.0017679	-0.45322	-0.00028411	2.367	0.0014838	626.872	7.5614	0.21796	7.5614	7.4526	7.6706	0					59	22	3	0	0	0	8.7372e-06
AAGVVPSRVKATP	13	Unmodified	_AAGVVPSRVKATP_					0	0	0	0	4	P27816	P27816	P27816	MAP4	Microtubule-associated protein 4	MULTI-SECPEP	20190508_QE3_nLC3_DS_SA_PA_HeLa_IS_HCl_pH_1_5_2h_01	508_QE3_nLC3_DS_SA_PA_HeLa_IS_HCl_pH_1_5_2h_01	418.736	3	418.251	1251.73	48832.9	2.4646	0.0010308	0.29244	0.00012232	2.757	0.0011531	418.251	7.5721	0.28438	7.5721	7.4337	7.7181	0					111	29	5	0	0	0	0.0089757
AAGVVPSRVKATP	13	Unmodified	_AAGVVPSRVKATP_					0	0	0	0	4	P27816	P27816	P27816	MAP4	Microtubule-associated protein 4	MULTI-MSMS	20190508_QE3_nLC3_DS_SA_PA_HeLa_IS_HCl_pH_1_5_2h_02	508_QE3_nLC3_DS_SA_PA_HeLa_IS_HCl_pH_1_5_2h_02	418.251	3	418.251	1251.73	48616.8	2.5863	0.0010817	0.49124	0.00020546	3.0775	0.0012872	418.251	7.5471	0.33083	7.5471	7.3889	7.7197	-8.8818e-16					97	34	4	0	0	0	0.048217
AAGVVPSRVKATP	13	Unmodified	_AAGVVPSRVKATP_					0	0	0	0	4	P27816	P27816	P27816	MAP4	Microtubule-associated protein 4	MULTI-MSMS	20190508_QE3_nLC3_DS_SA_PA_HeLa_IS_HCl_pH_1_5_2h_02	508_QE3_nLC3_DS_SA_PA_HeLa_IS_HCl_pH_1_5_2h_02	626.874	2	626.872	1251.73	40037.8	2.9702	0.0018619	-0.052489	-3.2904e-05	2.9177	0.001829	626.872	7.5499	0.19857	7.5499	7.4361	7.6346	8.8818e-16					60	20	4	0	0	0	8.1973e-05
AAGVVPSRVKATP	13	Unmodified	_AAGVVPSRVKATP_					0	0	0	0	4	P27816	P27816	P27816	MAP4	Microtubule-associated protein 4	MULTI-MSMS	20190712_QE3_nLC5_DS_SA_PA_HeLa_HCl_pH_1_5_2h_01	712_QE3_nLC5_DS_SA_PA_HeLa_HCl_pH_1_5_2h_01	626.875	2	626.872	1251.73	40258.8	5.327	0.0033394	0.90472	0.00056715	6.2317	0.0039065	626.872	7.7976	0.29264	7.7976	7.617	7.9096	-8.8818e-16					72	30	3	0	0	0	0.0001716
AAGVVPSRVKATP	13	Unmodified	_AAGVVPSRVKATP_					0	0	0	0	4	P27816	P27816	P27816	MAP4	Microtubule-associated protein 4	MULTI-MSMS	20190712_QE3_nLC5_DS_SA_PA_HeLa_HCl_pH_1_5_2h_02	712_QE3_nLC5_DS_SA_PA_HeLa_HCl_pH_1_5_2h_02	626.876	2	626.872	1251.73	40975.6	4.4391	0.0027827	0.60324	0.00037815	5.0423	0.0031609	626.872	7.6056	0.1881	7.6056	7.4805	7.6686	0					53	19	4	0	0	0	0.00015548
AAIEVHEVLLP	11	Unmodified	_AAIEVHEVLLP_					0	0	0	0	2	P07954	P07954	P07954	FH	Fumarate hydratase, mitochondrial	MULTI-MSMS	20190508_QE3_nLC3_DS_SA_PA_HeLa_IS_HCl_pH_1_5_2h_01	508_QE3_nLC3_DS_SA_PA_HeLa_IS_HCl_pH_1_5_2h_01	595.845	2	595.843	1189.67	41296.2	2.8609	0.0017046	-0.089665	-5.3426e-05	2.7712	0.0016512	595.842	22.57	0.22062	22.57	22.465	22.685	0					66	22	4	0	0	0	0.017507
AAIEVHEVLLP	11	Unmodified	_AAIEVHEVLLP_					0	0	0	0	2	P07954	P07954	P07954	FH	Fumarate hydratase, mitochondrial	MULTI-MSMS	20190508_QE3_nLC3_DS_SA_PA_HeLa_IS_HCl_pH_1_5_2h_02	508_QE3_nLC3_DS_SA_PA_HeLa_IS_HCl_pH_1_5_2h_02	595.842	2	595.843	1189.67	41963.5	1.7068	0.001017	0.72845	0.00043404	2.4353	0.001451	595.843	22.461	0.24882	22.461	22.331	22.58	0					61	25	3	0	0	0	0.028821
AAIEVHEVLLP	11	Unmodified	_AAIEVHEVLLP_					0	0	0	0	2	P07954	P07954	P07954	FH	Fumarate hydratase, mitochondrial	MULTI-MSMS	20190712_QE3_nLC5_DS_SA_PA_HeLa_HCl_pH_1_5_2h_02	712_QE3_nLC5_DS_SA_PA_HeLa_HCl_pH_1_5_2h_02	595.845	2	595.843	1189.67	41954.6	3.3623	0.0020034	1.2746	0.00075948	4.6369	0.0027629	595.843	23.828	0.21826	23.828	23.731	23.949	0					64	22	4	0	0	0	0.020071
AAIGIDLGTTYSCVGVFQHGKVEIIANDQGNRTTP	35	Unmodified	_AAIGIDLGTTYSCVGVFQHGKVEIIANDQGNRTTP_					0	0	0	0	3	P0DMV8;P0DMV9	P0DMV8	P0DMV8	HSPA1A;HSPA1B	Heat shock 70 kDa protein 1A;Heat shock 70 kDa protein 1B	MULTI-SECPEP	20190508_QE3_nLC3_DS_SA_PA_HeLa_IS_HCl_pH_1_5_2h_01	508_QE3_nLC3_DS_SA_PA_HeLa_IS_HCl_pH_1_5_2h_01	926.721	4	926.469	3701.85	32551.5	2.7804	0.0025759	-0.20908	-0.00019371	2.5713	0.0023822	926.72	25.968	0.40566	25.968	25.859	26.265	3.5527e-15					82	41	3	0	0	0	5.2628e-12
AAIGIDLGTTYSCVGVFQHGKVEIIANDQGNRTTP	35	Unmodified	_AAIGIDLGTTYSCVGVFQHGKVEIIANDQGNRTTP_					0	0	0	0	3	P0DMV8;P0DMV9	P0DMV8	P0DMV8	HSPA1A;HSPA1B	Heat shock 70 kDa protein 1A;Heat shock 70 kDa protein 1B	MULTI-MSMS	20190712_QE3_nLC5_DS_SA_PA_HeLa_HCl_pH_1_5_2h_02	712_QE3_nLC5_DS_SA_PA_HeLa_HCl_pH_1_5_2h_02	926.975	4	926.469	3701.85	33195.5	3.9204	0.0036322	-0.29365	-0.00027206	3.6268	0.0033601	926.971	26.999	0.20991	26.999	26.94	27.15	3.5527e-15					54	21	4	0	0	0	7.6974e-16
AAISEVVSQTP	11	Unmodified	_AAISEVVSQTP_					0	0	0	0	2	P20810	P20810	P20810	CAST	Calpastatin	MSMS	20190508_QE3_nLC3_DS_SA_PA_HeLa_IS_HCl_pH_1_5_2h_02	508_QE3_nLC3_DS_SA_PA_HeLa_IS_HCl_pH_1_5_2h_02	551.293	2	551.293	1100.57	NaN	NaN	NaN	NaN	NaN	NaN	NaN	NaN	16.195	1	16.195	15.695	16.695	0								0	0	0	0.0096483
AAISEVVSQTP	11	Unmodified	_AAISEVVSQTP_					0	0	0	0	2	P20810	P20810	P20810	CAST	Calpastatin	MULTI-MSMS	20190712_QE3_nLC5_DS_SA_PA_HeLa_HCl_pH_1_5_2h_01	712_QE3_nLC5_DS_SA_PA_HeLa_HCl_pH_1_5_2h_01	551.295	2	551.293	1100.57	42393.9	4.3278	0.0023859	-0.13818	-7.618e-05	4.1896	0.0023097	551.292	16.646	0.20757	16.646	16.537	16.745	0					29	21	2	0	0	0	0.0048834
AAISEVVSQTP	11	Unmodified	_AAISEVVSQTP_					0	0	0	0	2	P20810	P20810	P20810	CAST	Calpastatin	MSMS	20190712_QE3_nLC5_DS_SA_PA_HeLa_HCl_pH_1_5_2h_02	712_QE3_nLC5_DS_SA_PA_HeLa_HCl_pH_1_5_2h_02	551.296	2	551.293	1100.57	NaN	NaN	NaN	NaN	NaN	NaN	NaN	NaN	16.624	1	16.624	16.124	17.124	0								0	0	0	0.052888
AAKKDNDFIYHDRVP	15	Unmodified	_AAKKDNDFIYHDRVP_					0	0	0	0	2	Q8WUM4	Q8WUM4	Q8WUM4	PDCD6IP	Programmed cell death 6-interacting protein	MULTI-MSMS	20190712_QE3_nLC5_DS_SA_PA_HeLa_HCl_pH_1_5_2h_01	712_QE3_nLC5_DS_SA_PA_HeLa_HCl_pH_1_5_2h_01	448.235	4	447.981	1787.9	46483	4.6111	0.0020657	4.4107	0.0019759	9.0219	0.0040416	448.234	8.539	0.42314	8.539	8.4647	8.8878	0					103	44	5	0	0	0	0.00023998
AAKKLEQLKPRA	12	Unmodified	_AAKKLEQLKPRA_					0	0	0	0	3	Q9Y490;Q9Y4G6	Q9Y490	Q9Y490	TLN1;TLN2	Talin-1;Talin-2	MULTI-MSMS	20190712_QE3_nLC5_DS_SA_PA_HeLa_HCl_pH_1_5_2h_01	712_QE3_nLC5_DS_SA_PA_HeLa_HCl_pH_1_5_2h_01	451.619	3	451.617	1351.83	47118.7	4.7051	0.0021249	-0.18681	-8.4366e-05	4.5183	0.0020406	451.617	4.5213	0.14151	4.5213	4.4256	4.5671	0					47	14	4	0	0	0	0.00095494
AAKKLEQLKPRA	12	Unmodified	_AAKKLEQLKPRA_					0	0	0	0	3	Q9Y490;Q9Y4G6	Q9Y490	Q9Y490	TLN1;TLN2	Talin-1;Talin-2	MULTI-MSMS	20190712_QE3_nLC5_DS_SA_PA_HeLa_HCl_pH_1_5_2h_02	712_QE3_nLC5_DS_SA_PA_HeLa_HCl_pH_1_5_2h_02	451.619	3	451.617	1351.83	46494.6	3.7971	0.0017148	-0.013612	-6.1476e-06	3.7834	0.0017087	451.617	4.5624	0.10357	4.5624	4.5057	4.6093	0					28	10	3	0	0	0	4.2611e-05
AAKKLEQLKPRAKP	14	Unmodified	_AAKKLEQLKPRAKP_					0	0	0	0	4	Q9Y490;Q9Y4G6	Q9Y490	Q9Y490	TLN1;TLN2	Talin-1;Talin-2	MULTI-MSMS	20190712_QE3_nLC5_DS_SA_PA_HeLa_HCl_pH_1_5_2h_02	712_QE3_nLC5_DS_SA_PA_HeLa_HCl_pH_1_5_2h_02	395.504	4	395.252	1576.98	50535.6	3.0853	0.0012195	0.68912	0.00027238	3.7744	0.0014918	395.252	4.2238	0.31083	4.2238	4.0159	4.3267	0					88	32	4	0	0	0	0.0028917
AAKRLRLDTGP	11	Unmodified	_AAKRLRLDTGP_					0	0	0	0	2	P35269	P35269	P35269	GTF2F1	General transcription factor IIF subunit 1	MULTI-MSMS	20190712_QE3_nLC5_DS_SA_PA_HeLa_HCl_pH_1_5_2h_02	712_QE3_nLC5_DS_SA_PA_HeLa_HCl_pH_1_5_2h_02	399.908	3	399.907	1196.7	50541.1	3.2516	0.0013003	0.18096	7.2369e-05	3.4325	0.0013727	399.907	6.2498	0.22621	6.2498	6.1544	6.3806	0					42	23	3	0	0	0	0.028517
AAKVFESIGKFGLA	14	Acetyl (Protein N-term)	_(ac)AAKVFESIGKFGLA_					1	0	0	0	2	P35232	P35232	P35232	PHB	Prohibitin	MULTI-MSMS	20190508_QE3_nLC3_DS_SA_PA_HeLa_IS_HCl_pH_1_5_2h_01	508_QE3_nLC3_DS_SA_PA_HeLa_IS_HCl_pH_1_5_2h_01	740.418	2	740.414	1478.81	37967.8	3.1579	0.0023382	1.8705	0.0013849	5.0284	0.0037231	740.415	30.699	0.077014	30.699	30.662	30.739	-3.5527e-15					16	7	3	0	0	0	4.1148e-06
AAKVFESIGKFGLA	14	Acetyl (Protein N-term)	_(ac)AAKVFESIGKFGLA_					1	0	0	0	2	P35232	P35232	P35232	PHB	Prohibitin	MULTI-MSMS	20190508_QE3_nLC3_DS_SA_PA_HeLa_IS_HCl_pH_1_5_2h_02	508_QE3_nLC3_DS_SA_PA_HeLa_IS_HCl_pH_1_5_2h_02	740.418	2	740.414	1478.81	36575.9	3.2609	0.0024144	2.1008	0.0015554	5.3617	0.0039698	740.415	30.644	0.086952	30.644	30.591	30.678	0					15	8	3	0	0	0	0.00014656
AAKVFESIGKFGLA	14	Acetyl (Protein N-term)	_(ac)AAKVFESIGKFGLA_					1	0	0	0	2	P35232	P35232	P35232	PHB	Prohibitin	MULTI-MSMS	20190712_QE3_nLC5_DS_SA_PA_HeLa_HCl_pH_1_5_2h_01	712_QE3_nLC5_DS_SA_PA_HeLa_HCl_pH_1_5_2h_01	740.417	2	740.414	1478.81	36335.3	5.842	0.0043255	0.47608	0.00035249	6.3181	0.004678	740.414	31.528	0.086463	31.528	31.466	31.552	0					14	8	3	0	0	0	9.9311e-12
AAKVFESIGKFGLA	14	Acetyl (Protein N-term)	_(ac)AAKVFESIGKFGLA_					1	0	0	0	2	P35232	P35232	P35232	PHB	Prohibitin	MULTI-MSMS	20190712_QE3_nLC5_DS_SA_PA_HeLa_HCl_pH_1_5_2h_02	712_QE3_nLC5_DS_SA_PA_HeLa_HCl_pH_1_5_2h_02	740.917	2	740.414	1478.81	36107.7	3.8392	0.0028426	2.1828	0.0016161	6.022	0.0044587	740.415	31.436	0.076538	31.436	31.389	31.465	3.5527e-15					16	7	3	0	0	0	3.8766e-06
AALEELEKIEKARMMERMSLKHQNSGKWAKSKA	33	Oxidation (M),2 Deamidation (NQ)	_AALEELEKIEKARM(ox)MERMSLKHQ(de)N(de)SGKWAKSKA_	AALEELEKIEKARMMERMSLKHQ(1)N(1)SGKWAKSKA	AALEELEKIEKARM(0.333)M(0.333)ERM(0.333)SLKHQNSGKWAKSKA	AALEELEKIEKARMMERMSLKHQ(35.65)N(35.65)SGKWAKSKA	AALEELEKIEKARM(0)M(0)ERM(0)SLKHQNSGKWAKSKA	0	2	0	1	4	Q9BVJ6	Q9BVJ6	Q9BVJ6	UTP14A	U3 small nucleolar RNA-associated protein 14 homolog A	MULTI-MSMS	20190508_QE3_nLC3_DS_SA_PA_HeLa_IS_HCl_pH_1_5_2h_01	508_QE3_nLC3_DS_SA_PA_HeLa_IS_HCl_pH_1_5_2h_01	962.999	4	962.497	3845.96	32025.7	2.902	0.0027932	-1.266	-0.0012185	1.6361	0.0015747	962.997	30.782	0.12539	30.782	30.729	30.855	0					53	12	7	0	0	0	0.049843
AALEELEKIEKARMMERMSLKHQNSGKWAKSKA	33	Oxidation (M),2 Deamidation (NQ)	_AALEELEKIEKARM(ox)MERMSLKHQ(de)N(de)SGKWAKSKA_	AALEELEKIEKARMMERMSLKHQ(1)N(1)SGKWAKSKA	AALEELEKIEKARM(0.333)M(0.333)ERM(0.333)SLKHQNSGKWAKSKA	AALEELEKIEKARMMERMSLKHQ(35.65)N(35.65)SGKWAKSKA	AALEELEKIEKARM(0)M(0)ERM(0)SLKHQNSGKWAKSKA	0	2	0	1	4	Q9BVJ6	Q9BVJ6	Q9BVJ6	UTP14A	U3 small nucleolar RNA-associated protein 14 homolog A	MULTI-MSMS	20190508_QE3_nLC3_DS_SA_PA_HeLa_IS_HCl_pH_1_5_2h_02	508_QE3_nLC3_DS_SA_PA_HeLa_IS_HCl_pH_1_5_2h_02	963.001	4	962.497	3845.96	31833	3.1849	0.0030654	-1.2987	-0.00125	1.8861	0.0018154	962.997	30.722	0.10586	30.722	30.668	30.774	0					51	10	7	0	0	0	0.049843
AALEFLNRFEEAKRTYEEGLKHEANNP	27	Unmodified	_AALEFLNRFEEAKRTYEEGLKHEANNP_					0	0	0	0	4	P31948	P31948	P31948	STIP1	Stress-induced-phosphoprotein 1	MULTI-MSMS	20190508_QE3_nLC3_DS_SA_PA_HeLa_IS_HCl_pH_1_5_2h_01	508_QE3_nLC3_DS_SA_PA_HeLa_IS_HCl_pH_1_5_2h_01	795.15	4	794.899	3175.57	34414.8	2.4137	0.0019186	-0.89189	-0.00070896	1.5218	0.0012097	795.148	23.541	0.26986	23.541	23.385	23.655	0					115	27	7	0	0	0	0.020438
AALEFLNRFEEAKRTYEEGLKHEANNP	27	Unmodified	_AALEFLNRFEEAKRTYEEGLKHEANNP_					0	0	0	0	4	P31948	P31948	P31948	STIP1	Stress-induced-phosphoprotein 1	MULTI-MSMS	20190508_QE3_nLC3_DS_SA_PA_HeLa_IS_HCl_pH_1_5_2h_02	508_QE3_nLC3_DS_SA_PA_HeLa_IS_HCl_pH_1_5_2h_02	795.393	4	794.899	3175.57	34945.6	2.4083	0.0019144	0.34102	0.00027108	2.7493	0.0021854	795.15	23.364	0.16364	23.364	23.281	23.445	0					78	16	7	0	0	0	4.7799e-07
AALEFLNRFEEAKRTYEEGLKHEANNP	27	Unmodified	_AALEFLNRFEEAKRTYEEGLKHEANNP_					0	0	0	0	4	P31948	P31948	P31948	STIP1	Stress-induced-phosphoprotein 1	MULTI-MSMS	20190712_QE3_nLC5_DS_SA_PA_HeLa_HCl_pH_1_5_2h_01	712_QE3_nLC5_DS_SA_PA_HeLa_HCl_pH_1_5_2h_01	795.406	4	794.899	3175.57	34600.7	6.6398	0.005278	0.030486	2.4234e-05	6.6703	0.0053022	795.15	24.84	0.16364	24.84	24.756	24.92	0					77	16	6	0	0	0	0.00038159
AALEFLNRFEEAKRTYEEGLKHEANNP	27	Unmodified	_AALEFLNRFEEAKRTYEEGLKHEANNP_					0	0	0	0	4	P31948	P31948	P31948	STIP1	Stress-induced-phosphoprotein 1	MULTI-MSMS	20190712_QE3_nLC5_DS_SA_PA_HeLa_HCl_pH_1_5_2h_02	712_QE3_nLC5_DS_SA_PA_HeLa_HCl_pH_1_5_2h_02	795.403	4	794.899	3175.57	35002.5	3.9205	0.0031164	-0.40812	-0.00032441	3.5123	0.002792	795.15	24.49	0.26798	24.49	24.34	24.608	0					104	27	7	0	0	0	0.0013513
AALENTHLLEVVNQCLSARS	20	Unmodified	_AALENTHLLEVVNQCLSARS_					0	0	0	0	3	Q9Y3D0	Q9Y3D0	Q9Y3D0	FAM96B	Mitotic spindle-associated MMXD complex subunit MIP18	MULTI-MSMS	20190712_QE3_nLC5_DS_SA_PA_HeLa_HCl_pH_1_5_2h_02	712_QE3_nLC5_DS_SA_PA_HeLa_HCl_pH_1_5_2h_02	742.388	3	742.383	2224.13	35551.4	4.3261	0.0032116	-0.23862	-0.00017715	4.0875	0.0030345	742.383	25.922	0.1052	25.922	25.888	25.993	0					17	10	2	0	0	0	1.9113e-06
AALKCGLTKKQLDSTIGIHP	20	Unmodified	_AALKCGLTKKQLDSTIGIHP_					0	0	0	0	2	Q16881	Q16881	Q16881	TXNRD1	Thioredoxin reductase 1, cytoplasmic	MULTI-MSMS	20190712_QE3_nLC5_DS_SA_PA_HeLa_HCl_pH_1_5_2h_01	712_QE3_nLC5_DS_SA_PA_HeLa_HCl_pH_1_5_2h_01	538.808	4	538.554	2150.19	42665.6	4.8011	0.0025856	0.2887	0.00015548	5.0898	0.0027411	538.806	14.26	0.19804	14.26	14.147	14.345	1.7764e-15					51	20	4	0	0	0	0.0099048
AALKCGLTKKQLDSTIGIHP	20	Unmodified	_AALKCGLTKKQLDSTIGIHP_					0	0	0	0	2	Q16881	Q16881	Q16881	TXNRD1	Thioredoxin reductase 1, cytoplasmic	MULTI-MSMS	20190712_QE3_nLC5_DS_SA_PA_HeLa_HCl_pH_1_5_2h_02	712_QE3_nLC5_DS_SA_PA_HeLa_HCl_pH_1_5_2h_02	538.558	4	538.554	2150.19	41970.7	4.1055	0.002211	0.35294	0.00019008	4.4584	0.0024011	538.806	14.048	0.34028	14.048	13.872	14.212	0					97	35	5	0	0	0	0.00042324
AALKKKGWEVVESDLYAMNFNP	22	Unmodified	_AALKKKGWEVVESDLYAMNFNP_					0	0	0	0	3	P15559	P15559	P15559	NQO1	NAD(P)H dehydrogenase [quinone] 1	MULTI-MSMS	20190508_QE3_nLC3_DS_SA_PA_HeLa_IS_HCl_pH_1_5_2h_01	508_QE3_nLC3_DS_SA_PA_HeLa_IS_HCl_pH_1_5_2h_01	628.578	4	628.324	2509.27	39132.4	2.9174	0.0018331	-0.33267	-0.00020902	2.5847	0.001624	628.574	25.291	0.24084	25.291	25.177	25.418	0					54	24	4	0	0	0	0.034278
AALKKKGWEVVESDLYAMNFNP	22	Unmodified	_AALKKKGWEVVESDLYAMNFNP_					0	0	0	0	3	P15559	P15559	P15559	NQO1	NAD(P)H dehydrogenase [quinone] 1	MULTI-MSMS	20190508_QE3_nLC3_DS_SA_PA_HeLa_IS_HCl_pH_1_5_2h_01	508_QE3_nLC3_DS_SA_PA_HeLa_IS_HCl_pH_1_5_2h_01	837.764	3	837.43	2509.27	34070.2	2.5709	0.0021529	-1.2058	-0.0010098	1.365	0.0011431	837.763	25.27	0.21176	25.27	25.187	25.399	0					51	21	4	0	0	0	4.5422e-08
AALKKKGWEVVESDLYAMNFNP	22	Unmodified	_AALKKKGWEVVESDLYAMNFNP_					0	0	0	0	3	P15559	P15559	P15559	NQO1	NAD(P)H dehydrogenase [quinone] 1	MULTI-MSMS	20190508_QE3_nLC3_DS_SA_PA_HeLa_IS_HCl_pH_1_5_2h_02	508_QE3_nLC3_DS_SA_PA_HeLa_IS_HCl_pH_1_5_2h_02	837.767	3	837.43	2509.27	34515.9	2.3397	0.0019593	0.1461	0.00012235	2.4858	0.0020817	837.765	25.073	0.19259	25.073	24.995	25.188	0					59	19	4	0	0	0	3.3658e-05
AALKKKGWEVVESDLYAMNFNP	22	Unmodified	_AALKKKGWEVVESDLYAMNFNP_					0	0	0	0	3	P15559	P15559	P15559	NQO1	NAD(P)H dehydrogenase [quinone] 1	MULTI-MSMS	20190508_QE3_nLC3_DS_SA_PA_HeLa_IS_HCl_pH_1_5_2h_02	508_QE3_nLC3_DS_SA_PA_HeLa_IS_HCl_pH_1_5_2h_02	628.576	4	628.324	2509.27	39441.6	2.9146	0.0018313	-0.5706	-0.00035852	2.344	0.0014728	628.574	25.069	0.18295	25.069	24.995	25.178	3.5527e-15					60	18	5	0	0	0	0.033734
AALKKKGWEVVESDLYAMNFNP	22	Unmodified	_AALKKKGWEVVESDLYAMNFNP_					0	0	0	0	3	P15559	P15559	P15559	NQO1	NAD(P)H dehydrogenase [quinone] 1	MULTI-MSMS	20190712_QE3_nLC5_DS_SA_PA_HeLa_HCl_pH_1_5_2h_01	712_QE3_nLC5_DS_SA_PA_HeLa_HCl_pH_1_5_2h_01	837.768	3	837.43	2509.27	34590.6	4.1182	0.0034487	-1.9188	-0.0016069	2.1994	0.0018418	837.762	26.725	0.20025	26.725	26.661	26.861	0					38	20	3	0	0	0	0.00010074
AALKKKGWEVVESDLYAMNFNP	22	Unmodified	_AALKKKGWEVVESDLYAMNFNP_					0	0	0	0	3	P15559	P15559	P15559	NQO1	NAD(P)H dehydrogenase [quinone] 1	MULTI-MSMS	20190712_QE3_nLC5_DS_SA_PA_HeLa_HCl_pH_1_5_2h_02	712_QE3_nLC5_DS_SA_PA_HeLa_HCl_pH_1_5_2h_02	837.77	3	837.43	2509.27	34117	4.1676	0.00349	-0.76062	-0.00063696	3.4069	0.0028531	837.764	26.336	0.24851	26.336	26.213	26.462	0					76	25	4	0	0	0	8.9044e-07
AALKKKGWEVVESDLYAMNFNP	22	Unmodified	_AALKKKGWEVVESDLYAMNFNP_					0	0	0	0	3	P15559	P15559	P15559	NQO1	NAD(P)H dehydrogenase [quinone] 1	MULTI-MSMS	20190712_QE3_nLC5_DS_SA_PA_HeLa_HCl_pH_1_5_2h_02	712_QE3_nLC5_DS_SA_PA_HeLa_HCl_pH_1_5_2h_02	628.577	4	628.324	2509.27	38340.9	4.3308	0.0027211	-1.4145	-0.00088874	2.9163	0.0018324	628.574	26.338	0.23893	26.338	26.204	26.443	3.5527e-15					73	24	5	0	0	0	0.012859
AALSVRNLSP	10	Unmodified	_AALSVRNLSP_					0	0	0	0	2	P23246	P23246	P23246	SFPQ	Splicing factor, proline- and glutamine-rich	MULTI-MSMS	20190508_QE3_nLC3_DS_SA_PA_HeLa_IS_HCl_pH_1_5_2h_01	508_QE3_nLC3_DS_SA_PA_HeLa_IS_HCl_pH_1_5_2h_01	514.299	2	514.298	1026.58	44059.3	1.893	0.00097358	0.66864	0.00034388	2.5617	0.0013175	514.299	14.563	0.4175	14.563	14.305	14.723	0					112	43	3	0	0	0	0.016129
AALSVRNLSP	10	Unmodified	_AALSVRNLSP_					0	0	0	0	2	P23246	P23246	P23246	SFPQ	Splicing factor, proline- and glutamine-rich	MULTI-MSMS	20190712_QE3_nLC5_DS_SA_PA_HeLa_HCl_pH_1_5_2h_01	712_QE3_nLC5_DS_SA_PA_HeLa_HCl_pH_1_5_2h_01	514.301	2	514.298	1026.58	44250.5	4.3517	0.0022381	0.20991	0.00010796	4.5616	0.002346	514.299	15.298	0.3869	15.298	15.082	15.469	1.7764e-15					95	40	3	0	0	0	0.017714
AALSVRNLSP	10	Unmodified	_AALSVRNLSP_					0	0	0	0	2	P23246	P23246	P23246	SFPQ	Splicing factor, proline- and glutamine-rich	MULTI-MSMS	20190712_QE3_nLC5_DS_SA_PA_HeLa_HCl_pH_1_5_2h_02	712_QE3_nLC5_DS_SA_PA_HeLa_HCl_pH_1_5_2h_02	514.299	2	514.298	1026.58	43937.8	3.2455	0.0016691	0.37968	0.00019527	3.6251	0.0018644	514.299	15.434	0.31107	15.434	15.274	15.585	-1.7764e-15					71	32	3	0	0	0	0.0014387
AALTRDP	7	Acetyl (Protein N-term)	_(ac)AALTRDP_					1	0	0	0	2	P06744	P06744	P06744	GPI	Glucose-6-phosphate isomerase	MULTI-MSMS	20190508_QE3_nLC3_DS_SA_PA_HeLa_IS_HCl_pH_1_5_2h_01	508_QE3_nLC3_DS_SA_PA_HeLa_IS_HCl_pH_1_5_2h_01	393.211	2	393.211	784.408	49478.7	1.2967	0.00050988	1.13	0.00044434	2.4267	0.00095422	393.211	10.713	0.51053	10.713	10.43	10.94	0					160	53	5	0	0	0	0.021269
AALTRDP	7	Acetyl (Protein N-term)	_(ac)AALTRDP_					1	0	0	0	2	P06744	P06744	P06744	GPI	Glucose-6-phosphate isomerase	MULTI-SECPEP	20190508_QE3_nLC3_DS_SA_PA_HeLa_IS_HCl_pH_1_5_2h_02	508_QE3_nLC3_DS_SA_PA_HeLa_IS_HCl_pH_1_5_2h_02	393.504	2	393.211	784.408	49194.8	1.9679	0.00077382	0.77815	0.00030598	2.7461	0.0010798	393.211	10.719	0.50277	10.719	10.542	11.044	0					165	52	5	0	0	0	0.030952
AALTRDP	7	Acetyl (Protein N-term)	_(ac)AALTRDP_					1	0	0	0	2	P06744	P06744	P06744	GPI	Glucose-6-phosphate isomerase	MULTI-MSMS	20190712_QE3_nLC5_DS_SA_PA_HeLa_HCl_pH_1_5_2h_01	712_QE3_nLC5_DS_SA_PA_HeLa_HCl_pH_1_5_2h_01	393.213	2	393.211	784.408	48721.8	3.0192	0.0011872	-0.06101	-2.399e-05	2.9582	0.0011632	393.211	11.424	0.34919	11.424	11.316	11.665	0					99	36	5	0	0	0	0.011169
AALTRDP	7	Acetyl (Protein N-term)	_(ac)AALTRDP_					1	0	0	0	2	P06744	P06744	P06744	GPI	Glucose-6-phosphate isomerase	MULTI-MSMS	20190712_QE3_nLC5_DS_SA_PA_HeLa_HCl_pH_1_5_2h_02	712_QE3_nLC5_DS_SA_PA_HeLa_HCl_pH_1_5_2h_02	393.212	2	393.211	784.408	48135.7	2.8824	0.0011334	-0.19697	-7.7451e-05	2.6855	0.001056	393.211	11.292	0.14112	11.292	11.24	11.381	0					42	14	4	0	0	0	0.01158
AAMKNVTELNEP	12	Unmodified	_AAMKNVTELNEP_					0	0	0	0	2	P61981	P61981	P61981	YWHAG	14-3-3 protein gamma;14-3-3 protein gamma, N-terminally processed	MULTI-SECPEP	20190508_QE3_nLC3_DS_SA_PA_HeLa_IS_HCl_pH_1_5_2h_01	508_QE3_nLC3_DS_SA_PA_HeLa_IS_HCl_pH_1_5_2h_01	659.128	2	658.829	1315.64	36852	2.4877	0.0016389	0.43642	0.00028753	2.9241	0.0019265	658.829	11.443	0.34219	11.443	11.292	11.634	0					53	35	2	0	0	0	0.0087785
AANFDAIRDA	10	Unmodified	_AANFDAIRDA_					0	0	0	0	3	P20073	P20073	P20073	ANXA7	Annexin A7	MULTI-MSMS	20190508_QE3_nLC3_DS_SA_PA_HeLa_IS_HCl_pH_1_5_2h_01	508_QE3_nLC3_DS_SA_PA_HeLa_IS_HCl_pH_1_5_2h_01	532.263	2	532.262	1062.51	45000.2	2.8623	0.0015235	-0.57058	-0.0003037	2.2917	0.0012198	532.262	12.69	0.1327	12.69	12.61	12.742	0					25	13	2	0	0	0	0.015419
AANLASRIP	9	Unmodified	_AANLASRIP_					0	0	0	0	3	Q9UQ35	Q9UQ35	Q9UQ35	SRRM2	Serine/arginine repetitive matrix protein 2	MSMS	20190508_QE3_nLC3_DS_SA_PA_HeLa_IS_HCl_pH_1_5_2h_01	508_QE3_nLC3_DS_SA_PA_HeLa_IS_HCl_pH_1_5_2h_01	456.768	2	456.767	911.519	NaN	NaN	NaN	NaN	NaN	NaN	NaN	NaN	12.041	1	12.041	11.541	12.541	0								0	0	0	0.0029116
AANLASRIP	9	Unmodified	_AANLASRIP_					0	0	0	0	3	Q9UQ35	Q9UQ35	Q9UQ35	SRRM2	Serine/arginine repetitive matrix protein 2	MULTI-MSMS	20190508_QE3_nLC3_DS_SA_PA_HeLa_IS_HCl_pH_1_5_2h_02	508_QE3_nLC3_DS_SA_PA_HeLa_IS_HCl_pH_1_5_2h_02	456.768	2	456.767	911.519	45931.9	2.4324	0.001111	0.0042453	1.9391e-06	2.4366	0.001113	456.767	12.039	0.27496	12.039	11.926	12.201	0					78	28	4	0	0	0	0.019396
AANLASRIP	9	Unmodified	_AANLASRIP_					0	0	0	0	3	Q9UQ35	Q9UQ35	Q9UQ35	SRRM2	Serine/arginine repetitive matrix protein 2	MSMS	20190712_QE3_nLC5_DS_SA_PA_HeLa_HCl_pH_1_5_2h_01	712_QE3_nLC5_DS_SA_PA_HeLa_HCl_pH_1_5_2h_01	456.77	2	456.767	911.519	NaN	NaN	NaN	NaN	NaN	NaN	NaN	NaN	12.93	1	12.93	12.43	13.43	0								0	0	0	0.002409
AANLASRIP	9	Unmodified	_AANLASRIP_					0	0	0	0	3	Q9UQ35	Q9UQ35	Q9UQ35	SRRM2	Serine/arginine repetitive matrix protein 2	MULTI-MSMS	20190712_QE3_nLC5_DS_SA_PA_HeLa_HCl_pH_1_5_2h_02	712_QE3_nLC5_DS_SA_PA_HeLa_HCl_pH_1_5_2h_02	456.769	2	456.767	911.519	45562.2	3.8237	0.0017466	-0.015577	-7.1148e-06	3.8082	0.0017394	456.767	12.204	0.30128	12.204	12.115	12.416	-1.7764e-15					71	31	3	0	0	0	0.0092003
AANLSRNGP	9	Acetyl (Protein N-term)	_(ac)AANLSRNGP_					1	0	0	0	2	Q9UJU6	Q9UJU6	Q9UJU6	DBNL	Drebrin-like protein	MSMS	20190712_QE3_nLC5_DS_SA_PA_HeLa_HCl_pH_1_5_2h_01	712_QE3_nLC5_DS_SA_PA_HeLa_HCl_pH_1_5_2h_01	471.245	2	471.244	940.473	NaN	NaN	NaN	NaN	NaN	NaN	NaN	NaN	9.4725	1	9.4725	8.9725	9.9725	0								0	0	0	0.0013063
AANLSRNGP	9	Acetyl (Protein N-term)	_(ac)AANLSRNGP_					1	0	0	0	2	Q9UJU6	Q9UJU6	Q9UJU6	DBNL	Drebrin-like protein	MULTI-MSMS	20190712_QE3_nLC5_DS_SA_PA_HeLa_HCl_pH_1_5_2h_02	712_QE3_nLC5_DS_SA_PA_HeLa_HCl_pH_1_5_2h_02	471.246	2	471.244	940.473	44391.6	4.6407	0.0021869	1.4914	0.00070281	6.1321	0.0028897	471.244	9.8338	0.26396	9.8338	9.6941	9.958	0					59	27	3	0	0	0	0.0016496
AANRLRKEGGQYGLVAA	17	Unmodified	_AANRLRKEGGQYGLVAA_					0	0	0	0	3	P55084	P55084	P55084	HADHB	Trifunctional enzyme subunit beta, mitochondrial;3-ketoacyl-CoA thiolase	MULTI-MSMS	20190508_QE3_nLC3_DS_SA_PA_HeLa_IS_HCl_pH_1_5_2h_02	508_QE3_nLC3_DS_SA_PA_HeLa_IS_HCl_pH_1_5_2h_02	591.997	3	591.995	1772.96	40231.3	2.6041	0.0015416	-0.19132	-0.00011326	2.4127	0.0014283	591.995	8.3477	0.11323	8.3477	8.2947	8.4079	0					28	11	4	0	0	0	0.052961
AANRLRKEGGQYGLVAA	17	Unmodified	_AANRLRKEGGQYGLVAA_					0	0	0	0	3	P55084	P55084	P55084	HADHB	Trifunctional enzyme subunit beta, mitochondrial;3-ketoacyl-CoA thiolase	MULTI-MSMS	20190712_QE3_nLC5_DS_SA_PA_HeLa_HCl_pH_1_5_2h_02	712_QE3_nLC5_DS_SA_PA_HeLa_HCl_pH_1_5_2h_02	592.331	3	591.995	1772.96	40071	4.4143	0.0026133	-0.57246	-0.00033889	3.8419	0.0022744	592.329	8.4396	0.11344	8.4396	8.3838	8.4973	0					29	11	4	0	0	0	0.025328
AANSDQTVTVKE	12	Unmodified	_AANSDQTVTVKE_					0	0	0	0	2	P80723	P80723	P80723	BASP1	Brain acid soluble protein 1	MULTI-MSMS	20190508_QE3_nLC3_DS_SA_PA_HeLa_IS_HCl_pH_1_5_2h_01	508_QE3_nLC3_DS_SA_PA_HeLa_IS_HCl_pH_1_5_2h_01	631.816	2	631.815	1261.62	39331.8	1.7236	0.001089	0.48363	0.00030556	2.2073	0.0013946	631.815	5.1306	0.98688	5.1306	4.3009	5.2877	0					323	103	5	0	0	0	2.903e-11
AANSDQTVTVKE	12	Unmodified	_AANSDQTVTVKE_					0	0	0	0	2	P80723	P80723	P80723	BASP1	Brain acid soluble protein 1	MULTI-MSMS	20190508_QE3_nLC3_DS_SA_PA_HeLa_IS_HCl_pH_1_5_2h_02	508_QE3_nLC3_DS_SA_PA_HeLa_IS_HCl_pH_1_5_2h_02	631.816	2	631.815	1261.62	39433.5	1.9994	0.0012633	-0.38202	-0.00024137	1.6174	0.0010219	631.815	5.1779	0.34092	5.1779	5.0595	5.4004	0					126	35	6	0	0	0	4.7304e-10
AANSDQTVTVKE	12	Unmodified	_AANSDQTVTVKE_					0	0	0	0	2	P80723	P80723	P80723	BASP1	Brain acid soluble protein 1	MULTI-MSMS	20190712_QE3_nLC5_DS_SA_PA_HeLa_HCl_pH_1_5_2h_01	712_QE3_nLC5_DS_SA_PA_HeLa_HCl_pH_1_5_2h_01	631.817	2	631.815	1261.62	39223.7	3.8452	0.0024294	-0.95224	-0.00060164	2.893	0.0018278	631.814	5.8019	0.056373	5.8019	5.769	5.8254	0					22	5	5	0	0	0	4.1676e-08
AANSDQTVTVKE	12	Deamidation (NQ)	_AAN(de)SDQTVTVKE_	AAN(1)SDQTVTVKE		AAN(44.12)SDQ(-44.12)TVTVKE		0	1	0	0	2	P80723	P80723	P80723	BASP1	Brain acid soluble protein 1	MSMS	20190508_QE3_nLC3_DS_SA_PA_HeLa_IS_HCl_pH_1_5_2h_01	508_QE3_nLC3_DS_SA_PA_HeLa_IS_HCl_pH_1_5_2h_01	632.308	2	632.307	1262.6	NaN	NaN	NaN	NaN	NaN	NaN	NaN	NaN	6.1292	1	6.1292	5.6292	6.6292	0								0	0	0	0.011943
AANSDQTVTVKE	12	Deamidation (NQ)	_AAN(de)SDQTVTVKE_	AAN(1)SDQTVTVKE		AAN(94.13)SDQ(-94.13)TVTVKE		0	1	0	0	2	P80723	P80723	P80723	BASP1	Brain acid soluble protein 1	MULTI-MSMS	20190508_QE3_nLC3_DS_SA_PA_HeLa_IS_HCl_pH_1_5_2h_02	508_QE3_nLC3_DS_SA_PA_HeLa_IS_HCl_pH_1_5_2h_02	632.308	2	632.307	1262.6	40325.8	3.5226	0.0022273	-0.36763	-0.00023246	3.1549	0.0019949	632.306	6.1638	0.20864	6.1638	6.0368	6.2455	-8.8818e-16					49	21	3	0	0	0	6.9248e-05
AANTGESKVFYYKMKGDYHRYLA	23	Unmodified	_AANTGESKVFYYKMKGDYHRYLA_					0	0	0	0	2	P62258	P62258	P62258	YWHAE	14-3-3 protein epsilon	MULTI-MSMS	20190712_QE3_nLC5_DS_SA_PA_HeLa_HCl_pH_1_5_2h_01	712_QE3_nLC5_DS_SA_PA_HeLa_HCl_pH_1_5_2h_01	543.474	5	543.271	2711.32	42441.5	4.5448	0.0024691	1.2485	0.00067827	5.7933	0.0031473	543.471	15.434	0.15077	15.434	15.347	15.497	1.7764e-15					55	15	5	0	0	0	4.0988e-05
AANTGESKVFYYKMKGDYHRYLA	23	Unmodified	_AANTGESKVFYYKMKGDYHRYLA_					0	0	0	0	2	P62258	P62258	P62258	YWHAE	14-3-3 protein epsilon	MULTI-MSMS	20190712_QE3_nLC5_DS_SA_PA_HeLa_HCl_pH_1_5_2h_02	712_QE3_nLC5_DS_SA_PA_HeLa_HCl_pH_1_5_2h_02	543.673	5	543.271	2711.32	42467.8	4.3608	0.0023691	0.32137	0.00017459	4.6822	0.0025437	543.471	15.632	0.12232	15.632	15.556	15.679	0					46	12	5	0	0	0	0.003035
AANTGESKVFYYKMKGDYHRYLA	23	Unmodified	_AANTGESKVFYYKMKGDYHRYLA_					0	0	0	0	2	P62258	P62258	P62258	YWHAE	14-3-3 protein epsilon	MULTI-SECPEP	20190712_QE3_nLC5_DS_SA_PA_HeLa_HCl_pH_1_5_2h_02	712_QE3_nLC5_DS_SA_PA_HeLa_HCl_pH_1_5_2h_02	452.762	6	452.893	2711.32	46327.5	3.9661	0.0017962	-0.27428	-0.00012422	3.6918	0.001672	453.061	15.635	0.094095	15.635	15.575	15.669	-1.7764e-15					32	9	5	0	0	0	0.054366
AAQKINEGLEHLA	13	Acetyl (Protein N-term)	_(ac)AAQKINEGLEHLA_					1	0	0	0	2	Q99747	Q99747	Q99747	NAPG	Gamma-soluble NSF attachment protein	MULTI-MSMS	20190508_QE3_nLC3_DS_SA_PA_HeLa_IS_HCl_pH_1_5_2h_01	508_QE3_nLC3_DS_SA_PA_HeLa_IS_HCl_pH_1_5_2h_01	718.378	2	718.381	1434.75	37090.7	2.7822	0.0019987	-3.2255	-0.0023172	-0.4433	-0.00031846	718.377	20.753	0.29757	20.753	20.604	20.902	0					72	30	4	0	0	0	9.4027e-06
AAQKINEGLEHLA	13	Acetyl (Protein N-term)	_(ac)AAQKINEGLEHLA_					1	0	0	0	2	Q99747	Q99747	Q99747	NAPG	Gamma-soluble NSF attachment protein	MULTI-MSMS	20190712_QE3_nLC5_DS_SA_PA_HeLa_HCl_pH_1_5_2h_01	712_QE3_nLC5_DS_SA_PA_HeLa_HCl_pH_1_5_2h_01	718.887	2	718.381	1434.75	35766.3	5.2798	0.0037929	-3.5605	-0.0025578	1.7194	0.0012352	718.377	21.756	0.26614	21.756	21.617	21.883	0					62	27	3	0	0	0	5.7014e-11
AAQQMLNFPEKNKEKP	16	Unmodified	_AAQQMLNFPEKNKEKP_					0	0	0	0	3	Q92922	Q92922	Q92922	SMARCC1	SWI/SNF complex subunit SMARCC1	MULTI-MSMS	20190508_QE3_nLC3_DS_SA_PA_HeLa_IS_HCl_pH_1_5_2h_02	508_QE3_nLC3_DS_SA_PA_HeLa_IS_HCl_pH_1_5_2h_02	468.997	4	468.996	1871.96	46151.4	2.4731	0.0011599	-0.42666	-0.0002001	2.0465	0.00095979	469.246	9.421	0.37768	9.421	9.3236	9.7012	1.7764e-15					80	39	5	0	0	0	0.0011174
AAREKDVERFFKGYGRIRDIDLKRGFGFVEFEDP	34	Unmodified	_AAREKDVERFFKGYGRIRDIDLKRGFGFVEFEDP_					0	0	0	0	2	Q13243	Q13243	Q13243	SRSF5	Serine/arginine-rich splicing factor 5	MULTI-MSMS	20190508_QE3_nLC3_DS_SA_PA_HeLa_IS_HCl_pH_1_5_2h_01	508_QE3_nLC3_DS_SA_PA_HeLa_IS_HCl_pH_1_5_2h_01	813.828	5	813.425	4062.09	34827.9	2.5235	0.0020527	0.13448	0.00010939	2.658	0.002162	813.826	25.26	0.17305	25.26	25.168	25.341	0					78	17	6	0	0	0	0.00010747
AAREKDVERFFKGYGRIRDIDLKRGFGFVEFEDP	34	Unmodified	_AAREKDVERFFKGYGRIRDIDLKRGFGFVEFEDP_					0	0	0	0	2	Q13243	Q13243	Q13243	SRSF5	Serine/arginine-rich splicing factor 5	MULTI-MSMS	20190508_QE3_nLC3_DS_SA_PA_HeLa_IS_HCl_pH_1_5_2h_01	508_QE3_nLC3_DS_SA_PA_HeLa_IS_HCl_pH_1_5_2h_01	678.693	6	678.022	4062.09	38559.1	2.8257	0.0019159	0.33387	0.00022637	3.1596	0.0021423	678.357	25.259	0.22127	25.259	25.149	25.37	0					115	22	8	0	0	0	0.02878
AAREKDVERFFKGYGRIRDIDLKRGFGFVEFEDP	34	Unmodified	_AAREKDVERFFKGYGRIRDIDLKRGFGFVEFEDP_					0	0	0	0	2	Q13243	Q13243	Q13243	SRSF5	Serine/arginine-rich splicing factor 5	MULTI-MSMS	20190508_QE3_nLC3_DS_SA_PA_HeLa_IS_HCl_pH_1_5_2h_02	508_QE3_nLC3_DS_SA_PA_HeLa_IS_HCl_pH_1_5_2h_02	813.632	5	813.425	4062.09	35331.5	2.008	0.0016334	0.91542	0.00074462	2.9235	0.002378	813.826	25.018	0.13428	25.018	24.938	25.072	0					49	13	5	0	0	0	0.00082106
AAREKDVERFFKGYGRIRDIDLKRGFGFVEFEDP	34	Unmodified	_AAREKDVERFFKGYGRIRDIDLKRGFGFVEFEDP_					0	0	0	0	2	Q13243	Q13243	Q13243	SRSF5	Serine/arginine-rich splicing factor 5	MULTI-MSMS	20190712_QE3_nLC5_DS_SA_PA_HeLa_HCl_pH_1_5_2h_01	712_QE3_nLC5_DS_SA_PA_HeLa_HCl_pH_1_5_2h_01	813.628	5	813.425	4062.09	34606.3	4.8656	0.0039578	0.094851	7.7154e-05	4.9604	0.0040349	814.025	26.845	0.13379	26.845	26.785	26.918	-3.5527e-15					62	13	6	0	0	0	2.9492e-05
AAREKDVERFFKGYGRIRDIDLKRGFGFVEFEDP	34	Unmodified	_AAREKDVERFFKGYGRIRDIDLKRGFGFVEFEDP_					0	0	0	0	2	Q13243	Q13243	Q13243	SRSF5	Serine/arginine-rich splicing factor 5	MULTI-MSMS	20190712_QE3_nLC5_DS_SA_PA_HeLa_HCl_pH_1_5_2h_02	712_QE3_nLC5_DS_SA_PA_HeLa_HCl_pH_1_5_2h_02	814.03	5	813.425	4062.09	34935	4.8216	0.003922	-0.026962	-2.1932e-05	4.7946	0.0039	813.826	26.133	0.14368	26.133	26.06	26.204	0					57	14	5	0	0	0	4.2063e-05
AARMSRSSGRSGSMDP	16	Unmodified	_AARMSRSSGRSGSMDP_					0	0	0	0	2	Q07666	Q07666	Q07666	KHDRBS1	KH domain-containing, RNA-binding, signal transduction-associated protein 1	MULTI-MSMS	20190508_QE3_nLC3_DS_SA_PA_HeLa_IS_HCl_pH_1_5_2h_01	508_QE3_nLC3_DS_SA_PA_HeLa_IS_HCl_pH_1_5_2h_01	413.946	4	413.945	1651.75	49037.5	2.5932	0.0010734	-0.59727	-0.00024724	1.9959	0.00082619	413.945	3.7119	0.094329	3.7119	3.6412	3.7355	-4.4409e-16					30	9	5	0	0	0	0.024951
AARMSRSSGRSGSMDP	16	Unmodified	_AARMSRSSGRSGSMDP_					0	0	0	0	2	Q07666	Q07666	Q07666	KHDRBS1	KH domain-containing, RNA-binding, signal transduction-associated protein 1	MULTI-MSMS	20190508_QE3_nLC3_DS_SA_PA_HeLa_IS_HCl_pH_1_5_2h_02	508_QE3_nLC3_DS_SA_PA_HeLa_IS_HCl_pH_1_5_2h_02	413.946	4	413.945	1651.75	49148.2	2.4137	0.00099916	0.0071993	2.9801e-06	2.4209	0.0010021	413.945	3.6403	0.10372	3.6403	3.5609	3.6646	0					35	10	5	0	0	0	0.0017897
AARMSRSSGRSGSMDP	16	Unmodified	_AARMSRSSGRSGSMDP_					0	0	0	0	2	Q07666	Q07666	Q07666	KHDRBS1	KH domain-containing, RNA-binding, signal transduction-associated protein 1	MULTI-MSMS	20190508_QE3_nLC3_DS_SA_PA_HeLa_IS_HCl_pH_1_5_2h_02	508_QE3_nLC3_DS_SA_PA_HeLa_IS_HCl_pH_1_5_2h_02	551.593	3	551.591	1651.75	42663.2	2.8597	0.0015774	0.25481	0.00014055	3.1145	0.0017179	551.592	3.641	0.10369	3.641	3.5703	3.674	0					26	10	4	0	0	0	0.00024291
AARMSRSSGRSGSMDP	16	Unmodified	_AARMSRSSGRSGSMDP_					0	0	0	0	2	Q07666	Q07666	Q07666	KHDRBS1	KH domain-containing, RNA-binding, signal transduction-associated protein 1	MULTI-MSMS	20190712_QE3_nLC5_DS_SA_PA_HeLa_HCl_pH_1_5_2h_01	712_QE3_nLC5_DS_SA_PA_HeLa_HCl_pH_1_5_2h_01	413.947	4	413.945	1651.75	49302.1	4.3915	0.0018178	-0.32981	-0.00013652	4.0617	0.0016813	413.945	3.6381	0.094045	3.6381	3.5676	3.6617	-4.4409e-16					33	9	5	0	0	0	0.03442
AARMSRSSGRSGSMDP	16	Unmodified	_AARMSRSSGRSGSMDP_					0	0	0	0	2	Q07666	Q07666	Q07666	KHDRBS1	KH domain-containing, RNA-binding, signal transduction-associated protein 1	MULTI-MSMS	20190712_QE3_nLC5_DS_SA_PA_HeLa_HCl_pH_1_5_2h_02	712_QE3_nLC5_DS_SA_PA_HeLa_HCl_pH_1_5_2h_02	413.947	4	413.945	1651.75	48671.1	3.6418	0.0015075	-0.57252	-0.00023699	3.0692	0.0012705	413.945	3.7761	0.10344	3.7761	3.6961	3.7996	0					34	10	4	0	0	0	0.0084429
AARMSRSSGRSGSMDPSGAHP	21	Unmodified	_AARMSRSSGRSGSMDPSGAHP_					0	0	0	0	4	Q07666	Q07666	Q07666	KHDRBS1	KH domain-containing, RNA-binding, signal transduction-associated protein 1	MULTI-MSMS	20190508_QE3_nLC3_DS_SA_PA_HeLa_IS_HCl_pH_1_5_2h_01	508_QE3_nLC3_DS_SA_PA_HeLa_IS_HCl_pH_1_5_2h_01	526.247	4	526.246	2100.95	43001.1	2.3324	0.0012274	-0.84286	-0.00044355	1.4895	0.00078386	526.496	3.8503	0.14137	3.8503	3.7449	3.8863	0					42	14	5	0	0	0	0.012124
AARMSRSSGRSGSMDPSGAHP	21	Unmodified	_AARMSRSSGRSGSMDPSGAHP_					0	0	0	0	4	Q07666	Q07666	Q07666	KHDRBS1	KH domain-containing, RNA-binding, signal transduction-associated protein 1	MULTI-MSMS	20190508_QE3_nLC3_DS_SA_PA_HeLa_IS_HCl_pH_1_5_2h_02	508_QE3_nLC3_DS_SA_PA_HeLa_IS_HCl_pH_1_5_2h_02	526.497	4	526.246	2100.95	42406.9	2.0056	0.0010554	-0.42402	-0.00022314	1.5816	0.00083229	526.496	3.863	0.14124	3.863	3.7776	3.9188	0					50	14	5	0	0	0	0.00061732
AARMSRSSGRSGSMDPSGAHP	21	Unmodified	_AARMSRSSGRSGSMDPSGAHP_					0	0	0	0	4	Q07666	Q07666	Q07666	KHDRBS1	KH domain-containing, RNA-binding, signal transduction-associated protein 1	MULTI-MSMS	20190508_QE3_nLC3_DS_SA_PA_HeLa_IS_HCl_pH_1_5_2h_02	508_QE3_nLC3_DS_SA_PA_HeLa_IS_HCl_pH_1_5_2h_02	421.199	5	421.198	2100.95	47921.1	1.574	0.00066297	-0.44162	-0.00018601	1.1324	0.00047696	421.198	3.8546	0.12243	3.8546	3.787	3.9094	0					38	12	5	0	0	0	0.00090423
AARMSRSSGRSGSMDPSGAHP	21	Unmodified	_AARMSRSSGRSGSMDPSGAHP_					0	0	0	0	4	Q07666	Q07666	Q07666	KHDRBS1	KH domain-containing, RNA-binding, signal transduction-associated protein 1	MULTI-MSMS	20190712_QE3_nLC5_DS_SA_PA_HeLa_HCl_pH_1_5_2h_01	712_QE3_nLC5_DS_SA_PA_HeLa_HCl_pH_1_5_2h_01	526.251	4	526.246	2100.95	43098.7	4.5643	0.0024019	-0.17575	-9.2486e-05	4.3886	0.0023095	526.497	4.1453	0.29279	4.1453	3.9256	4.2184	-8.8818e-16					109	30	5	0	0	0	0.04786
AARMSRSSGRSGSMDPSGAHP	21	Unmodified	_AARMSRSSGRSGSMDPSGAHP_					0	0	0	0	4	Q07666	Q07666	Q07666	KHDRBS1	KH domain-containing, RNA-binding, signal transduction-associated protein 1	MULTI-MSMS	20190712_QE3_nLC5_DS_SA_PA_HeLa_HCl_pH_1_5_2h_02	712_QE3_nLC5_DS_SA_PA_HeLa_HCl_pH_1_5_2h_02	526.248	4	526.246	2100.95	42807	3.3893	0.0017836	-0.57044	-0.00030019	2.8189	0.0014834	526.496	4.1127	0.24478	4.1127	3.9877	4.2325	-8.8818e-16					99	25	5	0	0	0	0.044782
AARRALHFVFKVGNRFQTA	19	Acetyl (Protein N-term)	_(ac)AARRALHFVFKVGNRFQTA_					1	0	0	0	3	Q9HC38	Q9HC38	Q9HC38	GLOD4	Glyoxalase domain-containing protein 4	MULTI-MSMS	20190508_QE3_nLC3_DS_SA_PA_HeLa_IS_HCl_pH_1_5_2h_01	508_QE3_nLC3_DS_SA_PA_HeLa_IS_HCl_pH_1_5_2h_01	558.814	4	558.563	2230.22	41495.2	3.4416	0.0019224	-1.4715	-0.00082194	1.9701	0.0011004	558.813	21.403	0.16286	21.403	21.341	21.504	-3.5527e-15					55	16	4	0	0	0	4.3225e-07
AARRALHFVFKVGNRFQTA	19	Acetyl (Protein N-term)	_(ac)AARRALHFVFKVGNRFQTA_					1	0	0	0	3	Q9HC38	Q9HC38	Q9HC38	GLOD4	Glyoxalase domain-containing protein 4	MULTI-MSMS	20190508_QE3_nLC3_DS_SA_PA_HeLa_IS_HCl_pH_1_5_2h_02	508_QE3_nLC3_DS_SA_PA_HeLa_IS_HCl_pH_1_5_2h_02	558.816	4	558.563	2230.22	41308.7	2.8679	0.0016019	-0.72303	-0.00040386	2.1448	0.001198	558.813	21.14	0.17227	21.14	21.046	21.219	-3.5527e-15					51	17	4	0	0	0	0.00020504
AARRALHFVFKVGNRFQTA	19	Acetyl (Protein N-term)	_(ac)AARRALHFVFKVGNRFQTA_					1	0	0	0	3	Q9HC38	Q9HC38	Q9HC38	GLOD4	Glyoxalase domain-containing protein 4	MULTI-MSMS	20190712_QE3_nLC5_DS_SA_PA_HeLa_HCl_pH_1_5_2h_02	712_QE3_nLC5_DS_SA_PA_HeLa_HCl_pH_1_5_2h_02	558.817	4	558.563	2230.22	42534.9	5.0419	0.0028162	-0.44596	-0.0002491	4.596	0.0025671	558.814	22.23	0.13237	22.23	22.152	22.285	0					34	13	3	0	0	0	1.5822e-10
AARRALHFVFKVGNRFQTA	19	Acetyl (Protein N-term)	_(ac)AARRALHFVFKVGNRFQTA_					1	0	0	0	3	Q9HC38	Q9HC38	Q9HC38	GLOD4	Glyoxalase domain-containing protein 4	MULTI-MSMS	20190712_QE3_nLC5_DS_SA_PA_HeLa_HCl_pH_1_5_2h_02	712_QE3_nLC5_DS_SA_PA_HeLa_HCl_pH_1_5_2h_02	447.255	5	447.052	2230.22	46157	4.6407	0.0020746	0.27871	0.0001246	4.9194	0.0021992	447.253	22.225	0.1702	22.225	22.143	22.313	-3.5527e-15					48	17	4	0	0	0	0.00091608
AARTGVVKEGDQIVGA	16	Unmodified	_AARTGVVKEGDQIVGA_					0	0	0	0	2	Q09666	Q09666	Q09666	AHNAK	Neuroblast differentiation-associated protein AHNAK	MULTI-MSMS	20190508_QE3_nLC3_DS_SA_PA_HeLa_IS_HCl_pH_1_5_2h_01	508_QE3_nLC3_DS_SA_PA_HeLa_IS_HCl_pH_1_5_2h_01	524.291	3	524.29	1569.85	42432.5	2.0114	0.0010545	0.20033	0.00010503	2.2117	0.0011596	524.29	8.8453	0.16962	8.8453	8.7386	8.9082	0					45	17	4	0	0	0	0.0001055
AARTGVVKEGDQIVGA	16	Unmodified	_AARTGVVKEGDQIVGA_					0	0	0	0	2	Q09666	Q09666	Q09666	AHNAK	Neuroblast differentiation-associated protein AHNAK	MULTI-MSMS	20190508_QE3_nLC3_DS_SA_PA_HeLa_IS_HCl_pH_1_5_2h_02	508_QE3_nLC3_DS_SA_PA_HeLa_IS_HCl_pH_1_5_2h_02	524.291	3	524.29	1569.85	42420.2	2.1706	0.001138	0.47892	0.0002511	2.6495	0.0013891	524.29	8.8069	0.12249	8.8069	8.7478	8.8703	0					41	12	5	0	0	0	0.0013506
AARTGVVKEGDQIVGA	16	Unmodified	_AARTGVVKEGDQIVGA_					0	0	0	0	2	Q09666	Q09666	Q09666	AHNAK	Neuroblast differentiation-associated protein AHNAK	MULTI-MSMS	20190712_QE3_nLC5_DS_SA_PA_HeLa_HCl_pH_1_5_2h_01	712_QE3_nLC5_DS_SA_PA_HeLa_HCl_pH_1_5_2h_01	524.292	3	524.29	1569.85	42915.2	5.0574	0.0026515	0.085541	4.4848e-05	5.1429	0.0026964	524.29	8.6098	0.12222	8.6098	8.521	8.6433	0					31	12	5	0	0	0	0.00029649
AARTGVVKEGDQIVGA	16	Unmodified	_AARTGVVKEGDQIVGA_					0	0	0	0	2	Q09666	Q09666	Q09666	AHNAK	Neuroblast differentiation-associated protein AHNAK	MULTI-MSMS	20190712_QE3_nLC5_DS_SA_PA_HeLa_HCl_pH_1_5_2h_02	712_QE3_nLC5_DS_SA_PA_HeLa_HCl_pH_1_5_2h_02	524.292	3	524.29	1569.85	43401.2	4.0857	0.0021421	-0.10748	-5.6349e-05	3.9782	0.0020857	524.29	8.9648	0.14107	8.9648	8.883	9.024	0					59	14	5	0	0	0	0.0023967
AARTGVVKEGDQIVGA	16	Unmodified	_AARTGVVKEGDQIVGA_					0	0	0	0	2	Q09666	Q09666	Q09666	AHNAK	Neuroblast differentiation-associated protein AHNAK	MULTI-MSMS	20190712_QE3_nLC5_DS_SA_PA_HeLa_HCl_pH_1_5_2h_02	712_QE3_nLC5_DS_SA_PA_HeLa_HCl_pH_1_5_2h_02	786.436	2	785.931	1569.85	35586.4	3.9062	0.00307	0.53422	0.00041986	4.4404	0.0034899	786.433	8.9571	0.13166	8.9571	8.8924	9.024	0					32	13	3	0	0	0	2.0353e-05
AARVGAFLKNAWDKEP	16	Acetyl (Protein N-term)	_(ac)AARVGAFLKNAWDKEP_					1	0	0	0	4	O95167	O95167	O95167	NDUFA3	NADH dehydrogenase [ubiquinone] 1 alpha subcomplex subunit 3	MSMS	20190508_QE3_nLC3_DS_SA_PA_HeLa_IS_HCl_pH_1_5_2h_02	508_QE3_nLC3_DS_SA_PA_HeLa_IS_HCl_pH_1_5_2h_02	605.661	3	605.656	1813.95	NaN	NaN	NaN	NaN	NaN	NaN	NaN	NaN	25.832	1	25.832	25.332	26.332	0								0	0	0	0.015358
AARVGAFLKNAWDKEP	16	Acetyl (Protein N-term)	_(ac)AARVGAFLKNAWDKEP_					1	0	0	0	4	O95167	O95167	O95167	NDUFA3	NADH dehydrogenase [ubiquinone] 1 alpha subcomplex subunit 3	MULTI-MSMS	20190712_QE3_nLC5_DS_SA_PA_HeLa_HCl_pH_1_5_2h_02	712_QE3_nLC5_DS_SA_PA_HeLa_HCl_pH_1_5_2h_02	605.993	3	605.656	1813.95	40397.1	5.5864	0.0033835	0.18161	0.00011	5.768	0.0034934	605.656	27.349	0.17227	27.349	27.255	27.427	0					51	17	4	0	0	0	2.5408e-06
AASAKKKNKKGKTISLTDFLAEDGGTGGGSTYVSKP	36	Acetyl (Protein N-term)	_(ac)AASAKKKNKKGKTISLTDFLAEDGGTGGGSTYVSKP_					1	0	0	0	4	P23588	P23588	P23588	EIF4B	Eukaryotic translation initiation factor 4B	MULTI-MSMS	20190508_QE3_nLC3_DS_SA_PA_HeLa_IS_HCl_pH_1_5_2h_01	508_QE3_nLC3_DS_SA_PA_HeLa_IS_HCl_pH_1_5_2h_01	731.995	5	731.793	3653.93	36517.8	1.7087	0.0012504	-0.56149	-0.00041089	1.1473	0.00083955	732.193	16.657	0.21827	16.657	16.536	16.754	-3.5527e-15					88	22	6	0	0	0	6.5857e-16
AASAKKKNKKGKTISLTDFLAEDGGTGGGSTYVSKP	36	Acetyl (Protein N-term)	_(ac)AASAKKKNKKGKTISLTDFLAEDGGTGGGSTYVSKP_					1	0	0	0	4	P23588	P23588	P23588	EIF4B	Eukaryotic translation initiation factor 4B	MULTI-SECPEP	20190508_QE3_nLC3_DS_SA_PA_HeLa_IS_HCl_pH_1_5_2h_01	508_QE3_nLC3_DS_SA_PA_HeLa_IS_HCl_pH_1_5_2h_01	609.588	6	609.995	3653.93	39022.8	1.5506	0.00094584	0.066866	4.0788e-05	1.6174	0.00098663	610.329	16.657	0.21839	16.657	16.545	16.763	0					115	22	7	0	0	0	0.046085
AASAKKKNKKGKTISLTDFLAEDGGTGGGSTYVSKP	36	Acetyl (Protein N-term)	_(ac)AASAKKKNKKGKTISLTDFLAEDGGTGGGSTYVSKP_					1	0	0	0	4	P23588	P23588	P23588	EIF4B	Eukaryotic translation initiation factor 4B	MULTI-MSMS	20190508_QE3_nLC3_DS_SA_PA_HeLa_IS_HCl_pH_1_5_2h_02	508_QE3_nLC3_DS_SA_PA_HeLa_IS_HCl_pH_1_5_2h_02	731.995	5	731.793	3653.93	36686.6	2.1212	0.0015523	0.58495	0.00042806	2.7061	0.0019803	731.993	16.461	0.19915	16.461	16.365	16.564	0					89	20	6	0	0	0	5.9136e-07
AASAKKKNKKGKTISLTDFLAEDGGTGGGSTYVSKP	36	Acetyl (Protein N-term)	_(ac)AASAKKKNKKGKTISLTDFLAEDGGTGGGSTYVSKP_					1	0	0	0	4	P23588	P23588	P23588	EIF4B	Eukaryotic translation initiation factor 4B	MULTI-SECPEP	20190508_QE3_nLC3_DS_SA_PA_HeLa_IS_HCl_pH_1_5_2h_02	508_QE3_nLC3_DS_SA_PA_HeLa_IS_HCl_pH_1_5_2h_02	609.589	6	609.995	3653.93	39838.8	2.3103	0.0014092	0.38697	0.00023605	2.6972	0.0016453	610.33	16.465	0.22755	16.465	16.346	16.574	0					107	23	7	0	0	0	0.031739
AASAKKKNKKGKTISLTDFLAEDGGTGGGSTYVSKP	36	Acetyl (Protein N-term)	_(ac)AASAKKKNKKGKTISLTDFLAEDGGTGGGSTYVSKP_					1	0	0	0	4	P23588	P23588	P23588	EIF4B	Eukaryotic translation initiation factor 4B	MULTI-MSMS	20190712_QE3_nLC5_DS_SA_PA_HeLa_HCl_pH_1_5_2h_01	712_QE3_nLC5_DS_SA_PA_HeLa_HCl_pH_1_5_2h_01	731.997	5	731.793	3653.93	36513.4	5.3485	0.003914	0.24407	0.00017861	5.5925	0.0040926	732.194	17.647	0.17029	17.647	17.558	17.728	0					86	17	7	0	0	0	5.4306e-16
AASAKKKNKKGKTISLTDFLAEDGGTGGGSTYVSKP	36	Acetyl (Protein N-term)	_(ac)AASAKKKNKKGKTISLTDFLAEDGGTGGGSTYVSKP_					1	0	0	0	4	P23588	P23588	P23588	EIF4B	Eukaryotic translation initiation factor 4B	MULTI-MSMS	20190712_QE3_nLC5_DS_SA_PA_HeLa_HCl_pH_1_5_2h_02	712_QE3_nLC5_DS_SA_PA_HeLa_HCl_pH_1_5_2h_02	732.197	5	731.793	3653.93	36388	4.0945	0.0029963	-0.016142	-1.1813e-05	4.0784	0.0029845	731.993	17.331	0.17049	17.331	17.255	17.425	0					91	17	7	0	0	0	2.9493e-11
AASESLFVSNHAY	13	Unmodified	_AASESLFVSNHAY_					0	0	0	0	3	P04075	P04075	P04075	ALDOA	Fructose-bisphosphate aldolase A	MULTI-MSMS	20190508_QE3_nLC3_DS_SA_PA_HeLa_IS_HCl_pH_1_5_2h_01	508_QE3_nLC3_DS_SA_PA_HeLa_IS_HCl_pH_1_5_2h_01	698.327	2	698.331	1394.65	38578.9	1.8226	0.0012728	-0.043761	-3.0559e-05	1.7788	0.0012422	698.33	16.465	0.24729	16.465	16.317	16.564	0					73	25	4	0	0	0	0.00022885
AASESLFVSNHAY	13	Unmodified	_AASESLFVSNHAY_					0	0	0	0	3	P04075	P04075	P04075	ALDOA	Fructose-bisphosphate aldolase A	MULTI-MSMS	20190508_QE3_nLC3_DS_SA_PA_HeLa_IS_HCl_pH_1_5_2h_02	508_QE3_nLC3_DS_SA_PA_HeLa_IS_HCl_pH_1_5_2h_02	698.331	2	698.331	1394.65	38708.1	2.2563	0.0015757	0.60969	0.00042577	2.866	0.0020014	698.332	16.365	0.2659	16.365	16.279	16.545	0					74	27	4	0	0	0	2.4368e-06
AASESLFVSNHAY	13	Unmodified	_AASESLFVSNHAY_					0	0	0	0	3	P04075	P04075	P04075	ALDOA	Fructose-bisphosphate aldolase A	MULTI-MSMS	20190712_QE3_nLC5_DS_SA_PA_HeLa_HCl_pH_1_5_2h_01	712_QE3_nLC5_DS_SA_PA_HeLa_HCl_pH_1_5_2h_01	698.334	2	698.331	1394.65	36565.4	3.7525	0.0026205	0.72702	0.0005077	4.4795	0.0031282	698.331	17.176	0.23641	17.176	17.076	17.313	3.5527e-15					70	24	4	0	0	0	0.00011238
AASEVKEQTKGKVKLA	16	Unmodified	_AASEVKEQTKGKVKLA_					0	0	0	0	2	Q15084	Q15084	Q15084	PDIA6	Protein disulfide-isomerase A6	MULTI-MSMS	20190508_QE3_nLC3_DS_SA_PA_HeLa_IS_HCl_pH_1_5_2h_02	508_QE3_nLC3_DS_SA_PA_HeLa_IS_HCl_pH_1_5_2h_02	562.998	3	562.996	1685.97	41565.9	2.3683	0.0013334	-0.25662	-0.00014448	2.1117	0.0011889	562.997	4.129	0.10355	4.129	4.0505	4.1541	0					23	10	4	0	0	0	0.00028591
AASEVKEQTKGKVKLA	16	Unmodified	_AASEVKEQTKGKVKLA_					0	0	0	0	2	Q15084	Q15084	Q15084	PDIA6	Protein disulfide-isomerase A6	MULTI-MSMS	20190712_QE3_nLC5_DS_SA_PA_HeLa_HCl_pH_1_5_2h_01	712_QE3_nLC5_DS_SA_PA_HeLa_HCl_pH_1_5_2h_01	422.501	4	422.499	1685.97	47742.4	3.7272	0.0015747	2.5717	0.0010865	6.2989	0.0026613	422.501	5.4116	0.11412	5.4116	5.3354	5.4495	0					22	11	3	0	0	0	0.049945
AASEVKEQTKGKVKLA	16	Unmodified	_AASEVKEQTKGKVKLA_					0	0	0	0	2	Q15084	Q15084	Q15084	PDIA6	Protein disulfide-isomerase A6	MULTI-MSMS	20190712_QE3_nLC5_DS_SA_PA_HeLa_HCl_pH_1_5_2h_02	712_QE3_nLC5_DS_SA_PA_HeLa_HCl_pH_1_5_2h_02	562.998	3	562.996	1685.97	41594.3	3.1474	0.001772	-0.16697	-9.4006e-05	2.9804	0.001678	562.996	4.8176	0.10345	4.8176	4.76	4.8634	0					27	10	4	0	0	0	3.2455e-05
AASGESGTSGGGGSTEEAFMTFYSEVKQIEKRDSVLTSKNQIERLTRP	48	Acetyl (Protein N-term)	_(ac)AASGESGTSGGGGSTEEAFMTFYSEVKQIEKRDSVLTSKNQIERLTRP_					1	0	0	0	3	O75937	O75937	O75937	DNAJC8	DnaJ homolog subfamily C member 8	MULTI-MSMS	20190508_QE3_nLC3_DS_SA_PA_HeLa_IS_HCl_pH_1_5_2h_02	508_QE3_nLC3_DS_SA_PA_HeLa_IS_HCl_pH_1_5_2h_02	1036.92	5	1036.51	5177.52	31005.9	2.5413	0.0026341	-0.096091	-9.9599e-05	2.4452	0.0025345	1036.91	29.826	0.077826	29.826	29.786	29.863	0					20	7	4	0	0	0	7.7859e-55
AASKEYFQKVNQ	12	Unmodified	_AASKEYFQKVNQ_					0	0	0	0	2	P30048	P30048	P30048	PRDX3	Thioredoxin-dependent peroxide reductase, mitochondrial	MULTI-MSMS	20190508_QE3_nLC3_DS_SA_PA_HeLa_IS_HCl_pH_1_5_2h_02	508_QE3_nLC3_DS_SA_PA_HeLa_IS_HCl_pH_1_5_2h_02	471.579	3	471.577	1411.71	45265.6	2.4853	0.001172	0.64971	0.00030639	3.135	0.0014784	471.577	6.6806	0.16107	6.6806	6.586	6.7471	0					65	16	6	0	0	0	0.0029647
AASRGVGAKLGLREIRIHLCQRSP	24	Unmodified	_AASRGVGAKLGLREIRIHLCQRSP_					0	0	0	0	3	O43678	O43678	O43678	NDUFA2	NADH dehydrogenase [ubiquinone] 1 alpha subcomplex subunit 2	MULTI-MSMS	20190508_QE3_nLC3_DS_SA_PA_HeLa_IS_HCl_pH_1_5_2h_01	508_QE3_nLC3_DS_SA_PA_HeLa_IS_HCl_pH_1_5_2h_01	530.107	5	529.904	2644.48	43181.6	2.6199	0.0013883	0.149	7.8956e-05	2.7689	0.0014672	530.104	14.1	0.10429	14.1	14.04	14.144	-1.7764e-15					40	10	5	0	0	0	0.00073531
AASRGVGAKLGLREIRIHLCQRSP	24	Unmodified	_AASRGVGAKLGLREIRIHLCQRSP_					0	0	0	0	3	O43678	O43678	O43678	NDUFA2	NADH dehydrogenase [ubiquinone] 1 alpha subcomplex subunit 2	MULTI-MSMS	20190508_QE3_nLC3_DS_SA_PA_HeLa_IS_HCl_pH_1_5_2h_02	508_QE3_nLC3_DS_SA_PA_HeLa_IS_HCl_pH_1_5_2h_02	530.105	5	529.904	2644.48	43016.4	2.8743	0.0015231	0.44325	0.00023488	3.3176	0.001758	530.105	14.006	0.13274	14.006	13.935	14.068	-1.7764e-15					45	13	5	0	0	0	0.0016041
AASRGVGAKLGLREIRIHLCQRSP	24	Unmodified	_AASRGVGAKLGLREIRIHLCQRSP_					0	0	0	0	3	O43678	O43678	O43678	NDUFA2	NADH dehydrogenase [ubiquinone] 1 alpha subcomplex subunit 2	MULTI-MSMS	20190712_QE3_nLC5_DS_SA_PA_HeLa_HCl_pH_1_5_2h_01	712_QE3_nLC5_DS_SA_PA_HeLa_HCl_pH_1_5_2h_01	530.107	5	529.904	2644.48	43030.9	4.7047	0.002493	0.0070582	3.7402e-06	4.7118	0.0024968	530.104	14.646	0.1701	14.646	14.59	14.76	0					38	17	3	0	0	0	0.0011958
AASRGVGAKLGLREIRIHLCQRSP	24	Unmodified	_AASRGVGAKLGLREIRIHLCQRSP_					0	0	0	0	3	O43678	O43678	O43678	NDUFA2	NADH dehydrogenase [ubiquinone] 1 alpha subcomplex subunit 2	MULTI-MSMS	20190712_QE3_nLC5_DS_SA_PA_HeLa_HCl_pH_1_5_2h_02	712_QE3_nLC5_DS_SA_PA_HeLa_HCl_pH_1_5_2h_02	530.106	5	529.904	2644.48	43904.5	4.2034	0.0022274	-0.09148	-4.8476e-05	4.1119	0.0021789	530.104	14.957	0.1706	14.957	14.876	15.046	0					65	17	5	0	0	0	9.6885e-05
AASRRLMKELEEIRKCGMKNFRNIQVDEA	29	Acetyl (Protein N-term)	_(ac)AASRRLMKELEEIRKCGMKNFRNIQVDEA_					1	0	0	0	2	P68036	P68036	P68036	UBE2L3	Ubiquitin-conjugating enzyme E2 L3	MULTI-MSMS	20190508_QE3_nLC3_DS_SA_PA_HeLa_IS_HCl_pH_1_5_2h_01	508_QE3_nLC3_DS_SA_PA_HeLa_IS_HCl_pH_1_5_2h_01	708.17	5	707.768	3533.8	37127.3	2.9631	0.0020972	-0.69157	-0.00048947	2.2715	0.0016077	708.169	25.942	0.26944	25.942	25.811	26.081	0					139	27	7	0	0	0	2.527e-05
AASRRLMKELEEIRKCGMKNFRNIQVDEA	29	Acetyl (Protein N-term)	_(ac)AASRRLMKELEEIRKCGMKNFRNIQVDEA_					1	0	0	0	2	P68036	P68036	P68036	UBE2L3	Ubiquitin-conjugating enzyme E2 L3	MULTI-MSMS	20190508_QE3_nLC3_DS_SA_PA_HeLa_IS_HCl_pH_1_5_2h_02	508_QE3_nLC3_DS_SA_PA_HeLa_IS_HCl_pH_1_5_2h_02	708.168	5	707.768	3533.8	37431.7	2.1655	0.0015327	-0.53593	-0.00037931	1.6295	0.0011533	708.168	25.69	0.19993	25.69	25.601	25.801	0					79	20	5	0	0	0	6.8743e-05
AASRRLMKELEEIRKCGMKNFRNIQVDEA	29	Acetyl (Protein N-term)	_(ac)AASRRLMKELEEIRKCGMKNFRNIQVDEA_					1	0	0	0	2	P68036	P68036	P68036	UBE2L3	Ubiquitin-conjugating enzyme E2 L3	MULTI-MSMS	20190712_QE3_nLC5_DS_SA_PA_HeLa_HCl_pH_1_5_2h_01	712_QE3_nLC5_DS_SA_PA_HeLa_HCl_pH_1_5_2h_01	708.171	5	707.768	3533.8	36903.7	6.1499	0.0043527	-0.47418	-0.00033561	5.6757	0.0040171	708.168	27.736	0.22075	27.736	27.635	27.856	0					97	22	6	0	0	0	0.00056304
AASRRLMKELEEIRKCGMKNFRNIQVDEA	29	Acetyl (Protein N-term)	_(ac)AASRRLMKELEEIRKCGMKNFRNIQVDEA_					1	0	0	0	2	P68036	P68036	P68036	UBE2L3	Ubiquitin-conjugating enzyme E2 L3	MULTI-MSMS	20190712_QE3_nLC5_DS_SA_PA_HeLa_HCl_pH_1_5_2h_02	712_QE3_nLC5_DS_SA_PA_HeLa_HCl_pH_1_5_2h_02	707.971	5	707.768	3533.8	37277.4	4.3274	0.0030628	-0.38654	-0.00027358	3.9409	0.0027892	707.968	27.054	0.19075	27.054	26.95	27.141	-3.5527e-15					96	19	7	0	0	0	7.3708e-06
AASRRLMKELEEIRKCGMKNFRNIQVDEA	29	Acetyl (Protein N-term),Oxidation (M)	_(ac)AASRRLMKELEEIRKCGM(ox)KNFRNIQVDEA_		AASRRLM(0.438)KELEEIRKCGM(0.562)KNFRNIQVDEA		AASRRLM(-1.09)KELEEIRKCGM(1.09)KNFRNIQVDEA	1	0	0	1	2	P68036	P68036	P68036	UBE2L3	Ubiquitin-conjugating enzyme E2 L3	MULTI-MSMS	20190508_QE3_nLC3_DS_SA_PA_HeLa_IS_HCl_pH_1_5_2h_02	508_QE3_nLC3_DS_SA_PA_HeLa_IS_HCl_pH_1_5_2h_02	711.569	5	710.967	3549.8	38388.2	2.9942	0.0021288	-1.0095	-0.00071775	1.9847	0.0014111	711.367	23.274	0.20272	23.274	23.136	23.339	0					53	20	3	0	0	0	0.0068839
AASRRLMKELEEIRKCGMKNFRNIQVDEA	29	Acetyl (Protein N-term),Oxidation (M)	_(ac)AASRRLM(ox)KELEEIRKCGMKNFRNIQVDEA_		AASRRLM(0.696)KELEEIRKCGM(0.304)KNFRNIQVDEA		AASRRLM(3.6)KELEEIRKCGM(-3.6)KNFRNIQVDEA	1	0	0	1	2	P68036	P68036	P68036	UBE2L3	Ubiquitin-conjugating enzyme E2 L3	MULTI-MSMS	20190712_QE3_nLC5_DS_SA_PA_HeLa_HCl_pH_1_5_2h_02	712_QE3_nLC5_DS_SA_PA_HeLa_HCl_pH_1_5_2h_02	711.168	5	710.967	3549.8	37561	3.7712	0.0026812	-0.53727	-0.00038198	3.234	0.0022992	711.167	24.435	0.27783	24.435	24.254	24.532	0					113	28	5	0	0	0	0.0010263
AASSQNKGSKRRQLLATLRA	20	Unmodified	_AASSQNKGSKRRQLLATLRA_					0	0	0	0	3	O43159	O43159	O43159	RRP8	Ribosomal RNA-processing protein 8	MULTI-MSMS	20190508_QE3_nLC3_DS_SA_PA_HeLa_IS_HCl_pH_1_5_2h_01	508_QE3_nLC3_DS_SA_PA_HeLa_IS_HCl_pH_1_5_2h_01	432.256	5	432.053	2155.23	49501.2	2.5304	0.0010933	0.32756	0.00014152	2.858	0.0012348	432.255	6.473	0.19992	6.473	6.3352	6.5351	0					51	20	4	0	0	0	0.01584
AASSQNKGSKRRQLLATLRA	20	Unmodified	_AASSQNKGSKRRQLLATLRA_					0	0	0	0	3	O43159	O43159	O43159	RRP8	Ribosomal RNA-processing protein 8	MULTI-MSMS	20190508_QE3_nLC3_DS_SA_PA_HeLa_IS_HCl_pH_1_5_2h_02	508_QE3_nLC3_DS_SA_PA_HeLa_IS_HCl_pH_1_5_2h_02	432.255	5	432.053	2155.23	48410.2	2.0499	0.00088568	0.41732	0.0001803	2.4673	0.001066	432.254	6.2784	0.13261	6.2784	6.1887	6.3213	0					34	13	3	0	0	0	0.01068
AATELRGVVGP	11	Acetyl (Protein N-term)	_(ac)AATELRGVVGP_					1	0	0	0	2	P22059	P22059	P22059	OSBP	Oxysterol-binding protein 1	MULTI-MSMS	20190508_QE3_nLC3_DS_SA_PA_HeLa_IS_HCl_pH_1_5_2h_01	508_QE3_nLC3_DS_SA_PA_HeLa_IS_HCl_pH_1_5_2h_01	556.311	2	556.309	1110.6	42807.5	2.9473	0.0016396	0.44491	0.00024751	3.3922	0.0018871	556.309	21.112	0.17114	21.112	21.017	21.188	0					43	17	3	0	0	0	6.2996e-05
AATELRGVVGP	11	Acetyl (Protein N-term)	_(ac)AATELRGVVGP_					1	0	0	0	2	P22059	P22059	P22059	OSBP	Oxysterol-binding protein 1	MULTI-MSMS	20190508_QE3_nLC3_DS_SA_PA_HeLa_IS_HCl_pH_1_5_2h_02	508_QE3_nLC3_DS_SA_PA_HeLa_IS_HCl_pH_1_5_2h_02	556.31	2	556.309	1110.6	43478.8	2.865	0.0015938	-0.38689	-0.00021523	2.4781	0.0013786	556.309	21.054	0.22881	21.054	20.951	21.18	3.5527e-15					50	23	3	0	0	0	5.8845e-05
AATELRGVVGP	11	Acetyl (Protein N-term)	_(ac)AATELRGVVGP_					1	0	0	0	2	P22059	P22059	P22059	OSBP	Oxysterol-binding protein 1	MULTI-MSMS	20190712_QE3_nLC5_DS_SA_PA_HeLa_HCl_pH_1_5_2h_01	712_QE3_nLC5_DS_SA_PA_HeLa_HCl_pH_1_5_2h_01	556.312	2	556.309	1110.6	41831.3	4.9268	0.0027408	-0.089468	-4.9772e-05	4.8374	0.0026911	556.309	21.89	0.17065	21.89	21.788	21.959	0					42	17	3	0	0	0	8.0837e-05
AATELRGVVGP	11	Acetyl (Protein N-term)	_(ac)AATELRGVVGP_					1	0	0	0	2	P22059	P22059	P22059	OSBP	Oxysterol-binding protein 1	MULTI-MSMS	20190712_QE3_nLC5_DS_SA_PA_HeLa_HCl_pH_1_5_2h_02	712_QE3_nLC5_DS_SA_PA_HeLa_HCl_pH_1_5_2h_02	556.313	2	556.309	1110.6	42851.2	4.9852	0.0027733	-0.065549	-3.6466e-05	4.9197	0.0027369	556.309	21.788	0.22813	21.788	21.631	21.859	0					35	23	2	0	0	0	3.2641e-06
AATFFGEVVKAPCRA	15	Acetyl (Protein N-term)	_(ac)AATFFGEVVKAPCRA_					1	0	0	0	4	O95456	O95456	O95456	PSMG1	Proteasome assembly chaperone 1	MULTI-MSMS	20190508_QE3_nLC3_DS_SA_PA_HeLa_IS_HCl_pH_1_5_2h_01	508_QE3_nLC3_DS_SA_PA_HeLa_IS_HCl_pH_1_5_2h_01	833.425	2	833.425	1664.83	34261	3.801	0.0031678	-0.30883	-0.00025738	3.4922	0.0029105	833.424	27.724	0.17316	27.724	27.638	27.811	-3.5527e-15					45	17	3	0	0	0	2.9959e-06
AATFFGEVVKAPCRA	15	Acetyl (Protein N-term)	_(ac)AATFFGEVVKAPCRA_					1	0	0	0	4	O95456	O95456	O95456	PSMG1	Proteasome assembly chaperone 1	MULTI-MSMS	20190508_QE3_nLC3_DS_SA_PA_HeLa_IS_HCl_pH_1_5_2h_02	508_QE3_nLC3_DS_SA_PA_HeLa_IS_HCl_pH_1_5_2h_02	833.427	2	833.425	1664.83	33807.8	4.4492	0.0037081	-0.82643	-0.00068876	3.6228	0.0030193	833.423	27.589	0.16406	27.589	27.511	27.675	0					33	16	3	0	0	0	3.9497e-09
AATFFGEVVKAPCRA	15	Acetyl (Protein N-term)	_(ac)AATFFGEVVKAPCRA_					1	0	0	0	4	O95456	O95456	O95456	PSMG1	Proteasome assembly chaperone 1	MULTI-MSMS	20190712_QE3_nLC5_DS_SA_PA_HeLa_HCl_pH_1_5_2h_01	712_QE3_nLC5_DS_SA_PA_HeLa_HCl_pH_1_5_2h_01	833.429	2	833.425	1664.83	33955.7	6.0159	0.0050138	-0.046338	-3.8619e-05	5.9696	0.0049752	833.425	29.203	0.13461	29.203	29.11	29.244	0					29	13	3	0	0	0	2.0311e-14
AATFFGEVVKAPCRA	15	Acetyl (Protein N-term)	_(ac)AATFFGEVVKAPCRA_					1	0	0	0	4	O95456	O95456	O95456	PSMG1	Proteasome assembly chaperone 1	MULTI-MSMS	20190712_QE3_nLC5_DS_SA_PA_HeLa_HCl_pH_1_5_2h_02	712_QE3_nLC5_DS_SA_PA_HeLa_HCl_pH_1_5_2h_02	833.422	2	833.425	1664.83	33219.2	4.7723	0.0039774	0.0016372	1.3645e-06	4.774	0.0039787	833.425	29.063	0.15385	29.063	28.986	29.14	0					41	15	4	0	0	0	4.1993e-09
AATLDLKSKEEKDAELDKRIEALRRKNEA	29	Acetyl (Protein N-term)	_(ac)AATLDLKSKEEKDAELDKRIEALRRKNEA_					1	0	0	0	4	Q9Y3X0	Q9Y3X0	Q9Y3X0	CCDC9	Coiled-coil domain-containing protein 9	MULTI-MSMS	20190508_QE3_nLC3_DS_SA_PA_HeLa_IS_HCl_pH_1_5_2h_02	508_QE3_nLC3_DS_SA_PA_HeLa_IS_HCl_pH_1_5_2h_02	677.573	5	677.372	3381.82	39304.3	3.1006	0.0021003	-0.32257	-0.0002185	2.7781	0.0018818	677.572	14.98	0.11424	14.98	14.902	15.016	0					26	11	3	0	0	0	0.0017204
AATRLKGIVP	10	Unmodified	_AATRLKGIVP_					0	0	0	0	2	P30101	P30101	P30101	PDIA3	Protein disulfide-isomerase A3	MULTI-MSMS	20190712_QE3_nLC5_DS_SA_PA_HeLa_HCl_pH_1_5_2h_02	712_QE3_nLC5_DS_SA_PA_HeLa_HCl_pH_1_5_2h_02	513.33	2	513.327	1024.64	45607.7	3.8097	0.0019556	0.82858	0.00042533	4.6382	0.0023809	513.327	11.189	0.17894	11.189	11.033	11.212	0					23	18	2	0	0	0	0.030772
AATSAIITNDGIGINP	16	Unmodified	_AATSAIITNDGIGINP_					0	0	0	0	3	P61960	P61960	P61960	UFM1	Ubiquitin-fold modifier 1	MULTI-MSMS	20190712_QE3_nLC5_DS_SA_PA_HeLa_HCl_pH_1_5_2h_01	712_QE3_nLC5_DS_SA_PA_HeLa_HCl_pH_1_5_2h_01	764.41	2	764.404	1526.79	34612.3	5.0526	0.0038623	0.57716	0.00044118	5.6298	0.0043034	764.405	24.157	0.1816	24.157	24.076	24.258	0					32	18	2	0	0	0	5.1563e-05
AATSLIDLWPGNGEGA	16	Unmodified	_AATSLIDLWPGNGEGA_					0	0	0	0	3	Q16643	Q16643	Q16643	DBN1	Drebrin	MULTI-SECPEP	20190508_QE3_nLC3_DS_SA_PA_HeLa_IS_HCl_pH_1_5_2h_01	508_QE3_nLC3_DS_SA_PA_HeLa_IS_HCl_pH_1_5_2h_01	786.894	2	786.389	1570.76	33733.7	3.5955	0.0028275	0.76384	0.00060068	4.3594	0.0034282	786.39	30.528	0.10678	30.528	30.478	30.585	0					19	10	3	0	0	0	0.00039278
AATSLIDLWPGNGEGA	16	Unmodified	_AATSLIDLWPGNGEGA_					0	0	0	0	3	Q16643	Q16643	Q16643	DBN1	Drebrin	MULTI-SECPEP	20190712_QE3_nLC5_DS_SA_PA_HeLa_HCl_pH_1_5_2h_01	712_QE3_nLC5_DS_SA_PA_HeLa_HCl_pH_1_5_2h_01	786.488	2	786.389	1570.76	34216.2	6.0877	0.0047873	0.25775	0.00020269	6.3455	0.00499	786.389	31.162	0.086044	31.162	31.132	31.218	0					20	8	3	0	0	0	0.0080521
AATSSASSSTSSYKRAP	17	Unmodified	_AATSSASSSTSSYKRAP_					0	0	0	0	4	Q15345	Q15345	Q15345	LRRC41	Leucine-rich repeat-containing protein 41	MULTI-SECPEP	20190712_QE3_nLC5_DS_SA_PA_HeLa_HCl_pH_1_5_2h_01	712_QE3_nLC5_DS_SA_PA_HeLa_HCl_pH_1_5_2h_01	554.073	3	553.604	1657.79	41020.4	4.7608	0.0026356	0.41094	0.0002275	5.1717	0.0028631	553.605	4.4816	0.084934	4.4816	4.435	4.52	0					12	8	2	0	0	0	0.0026479
AATTGSGVKVP	11	Acetyl (Protein N-term)	_(ac)AATTGSGVKVP_					1	0	0	0	2	Q13404	Q13404	Q13404	UBE2V1	Ubiquitin-conjugating enzyme E2 variant 1	MULTI-MSMS	20190508_QE3_nLC3_DS_SA_PA_HeLa_IS_HCl_pH_1_5_2h_02	508_QE3_nLC3_DS_SA_PA_HeLa_IS_HCl_pH_1_5_2h_02	515.285	2	515.282	1028.55	41141.1	2.3755	0.0012241	-1.3209	-0.00068066	1.0546	0.00054341	515.782	13.867	0.24637	13.867	13.746	13.992	0					51	25	3	0	0	0	0.0076882
AATTGSGVKVP	11	Acetyl (Protein N-term)	_(ac)AATTGSGVKVP_					1	0	0	0	2	Q13404	Q13404	Q13404	UBE2V1	Ubiquitin-conjugating enzyme E2 variant 1	MULTI-MSMS	20190712_QE3_nLC5_DS_SA_PA_HeLa_HCl_pH_1_5_2h_02	712_QE3_nLC5_DS_SA_PA_HeLa_HCl_pH_1_5_2h_02	515.285	2	515.282	1028.55	42832.6	4.0933	0.0021092	1.5895	0.00081902	5.6828	0.0029282	515.283	14.035	0.56776	14.035	13.805	14.373	0					124	59	3	0	0	0	0.00036433
AAVGNFELVSLLLERGADPLIGTMYRNGISTTP	33	Oxidation (M),2 Deamidation (NQ)	_AAVGN(de)FELVSLLLERGADPLIGTM(ox)YRN(de)GISTTP_	AAVGN(1)FELVSLLLERGADPLIGTMYRN(1)GISTTP	AAVGNFELVSLLLERGADPLIGTM(1)YRNGISTTP	AAVGN(28.44)FELVSLLLERGADPLIGTMYRN(28.44)GISTTP	AAVGNFELVSLLLERGADPLIGTM(28.44)YRNGISTTP	0	2	0	1	4	A6QL63	A6QL63	A6QL63	BTBD11	Ankyrin repeat and BTB/POZ domain-containing protein BTBD11	MULTI-MSMS	20190508_QE3_nLC3_DS_SA_PA_HeLa_IS_HCl_pH_1_5_2h_02	508_QE3_nLC3_DS_SA_PA_HeLa_IS_HCl_pH_1_5_2h_02	699.967	5	699.563	3492.78	37612.2	3.1798	0.0022245	0.3583	0.00025065	3.5381	0.0024751	699.764	25.196	0.25046	25.196	25.034	25.284	0					122	25	7	0	0	0	0.043784
AAVGRVGSFGSSPP	14	Acetyl (Protein N-term)	_(ac)AAVGRVGSFGSSPP_					1	0	0	0	3	Q9Y6G9	Q9Y6G9	Q9Y6G9	DYNC1LI1	Cytoplasmic dynein 1 light intermediate chain 1	MSMS	20190508_QE3_nLC3_DS_SA_PA_HeLa_IS_HCl_pH_1_5_2h_02	508_QE3_nLC3_DS_SA_PA_HeLa_IS_HCl_pH_1_5_2h_02	665.842	2	665.841	1329.67	NaN	NaN	NaN	NaN	NaN	NaN	NaN	NaN	19.201	1	19.201	18.701	19.701	0								0	0	0	0.053378
AAVGRVGSFGSSPP	14	Acetyl (Protein N-term)	_(ac)AAVGRVGSFGSSPP_					1	0	0	0	3	Q9Y6G9	Q9Y6G9	Q9Y6G9	DYNC1LI1	Cytoplasmic dynein 1 light intermediate chain 1	MSMS	20190712_QE3_nLC5_DS_SA_PA_HeLa_HCl_pH_1_5_2h_01	712_QE3_nLC5_DS_SA_PA_HeLa_HCl_pH_1_5_2h_01	665.844	2	665.841	1329.67	NaN	NaN	NaN	NaN	NaN	NaN	NaN	NaN	19.867	1	19.867	19.367	20.367	0								0	0	0	0.00064391
AAVKDSCGKGEMATGNGRRLHLGIP	25	Acetyl (Protein N-term)	_(ac)AAVKDSCGKGEMATGNGRRLHLGIP_					1	0	0	0	3	P61758	P61758	P61758	VBP1	Prefoldin subunit 3	MULTI-MSMS	20190712_QE3_nLC5_DS_SA_PA_HeLa_HCl_pH_1_5_2h_01	712_QE3_nLC5_DS_SA_PA_HeLa_HCl_pH_1_5_2h_01	660.344	4	660.089	2636.33	39234.5	4.2717	0.0028197	1.2189	0.0008046	5.4906	0.0036243	660.341	14.514	0.33989	14.514	14.401	14.741	-1.7764e-15					59	35	2	0	0	0	0.0077961
AAVKDSCGKGEMATGNGRRLHLGIP	25	Acetyl (Protein N-term)	_(ac)AAVKDSCGKGEMATGNGRRLHLGIP_					1	0	0	0	3	P61758	P61758	P61758	VBP1	Prefoldin subunit 3	MULTI-MSMS	20190712_QE3_nLC5_DS_SA_PA_HeLa_HCl_pH_1_5_2h_02	712_QE3_nLC5_DS_SA_PA_HeLa_HCl_pH_1_5_2h_02	528.676	5	528.273	2636.33	42760.4	4.4352	0.002343	-0.63276	-0.00033427	3.8024	0.0020087	528.473	14.745	0.51221	14.745	14.534	15.046	0					198	53	5	0	0	0	0.042059
AAVKTLNP	8	Acetyl (Protein N-term)	_(ac)AAVKTLNP_					1	0	0	0	2	P40227	P40227	P40227	CCT6A	T-complex protein 1 subunit zeta	MULTI-SECPEP	20190508_QE3_nLC3_DS_SA_PA_HeLa_IS_HCl_pH_1_5_2h_02	508_QE3_nLC3_DS_SA_PA_HeLa_IS_HCl_pH_1_5_2h_02	428.224	2	428.25	854.486	49882.6	2.7543	0.0011795	-0.73578	-0.0003151	2.0186	0.00086445	428.25	13.54	0.40736	13.54	13.291	13.698	0					67	42	2	0	0	0	0.04492
AAVKTLNP	8	Acetyl (Protein N-term)	_(ac)AAVKTLNP_					1	0	0	0	2	P40227	P40227	P40227	CCT6A	T-complex protein 1 subunit zeta	MULTI-MSMS	20190712_QE3_nLC5_DS_SA_PA_HeLa_HCl_pH_1_5_2h_01	712_QE3_nLC5_DS_SA_PA_HeLa_HCl_pH_1_5_2h_01	428.253	2	428.25	854.486	48900	4.8663	0.002084	-0.24051	-0.000103	4.6258	0.001981	428.25	14.089	0.37793	14.089	13.872	14.25	1.7764e-15					88	39	3	0	0	0	0.019646
AAVKTLNP	8	Acetyl (Protein N-term)	_(ac)AAVKTLNP_					1	0	0	0	2	P40227	P40227	P40227	CCT6A	T-complex protein 1 subunit zeta	MULTI-SECPEP	20190712_QE3_nLC5_DS_SA_PA_HeLa_HCl_pH_1_5_2h_02	712_QE3_nLC5_DS_SA_PA_HeLa_HCl_pH_1_5_2h_02	427.98	2	428.25	854.486	49148.9	4.1019	0.0017566	-0.64354	-0.0002756	3.4584	0.0014811	428.25	13.686	0.53068	13.686	13.408	13.938	0					120	55	3	0	0	0	0.022415
AAVKTLNPKA	10	Acetyl (Protein N-term)	_(ac)AAVKTLNPKA_					1	0	0	0	3	P40227	P40227	P40227	CCT6A	T-complex protein 1 subunit zeta	MULTI-MSMS	20190508_QE3_nLC3_DS_SA_PA_HeLa_IS_HCl_pH_1_5_2h_01	508_QE3_nLC3_DS_SA_PA_HeLa_IS_HCl_pH_1_5_2h_01	527.818	2	527.816	1053.62	42754.1	3.1811	0.001679	0.019948	1.0529e-05	3.201	0.0016896	527.816	9.6749	0.43444	9.6749	9.4469	9.8813	0					103	30	4	0	0	0	0.00028101
AAVKTLNPKA	10	Acetyl (Protein N-term)	_(ac)AAVKTLNPKA_					1	0	0	0	3	P40227	P40227	P40227	CCT6A	T-complex protein 1 subunit zeta	MULTI-MSMS	20190508_QE3_nLC3_DS_SA_PA_HeLa_IS_HCl_pH_1_5_2h_02	508_QE3_nLC3_DS_SA_PA_HeLa_IS_HCl_pH_1_5_2h_02	527.818	2	527.816	1053.62	42778.3	2.4995	0.0013193	0.31247	0.00016493	2.8119	0.0014842	527.816	9.6848	0.34935	9.6848	9.5217	9.8711	0					98	30	4	0	0	0	1.2318e-06
AAVKTLNPKA	10	Acetyl (Protein N-term)	_(ac)AAVKTLNPKA_					1	0	0	0	3	P40227	P40227	P40227	CCT6A	T-complex protein 1 subunit zeta	MULTI-MSMS	20190712_QE3_nLC5_DS_SA_PA_HeLa_HCl_pH_1_5_2h_01	712_QE3_nLC5_DS_SA_PA_HeLa_HCl_pH_1_5_2h_01	527.322	2	527.816	1053.62	43274.7	3.9055	0.0020614	0.10994	5.8028e-05	4.0154	0.0021194	527.816	10.239	0.57634	10.239	9.8889	10.465	1.7764e-15					193	57	4	0	0	0	0.00016778
AAVKTLNPKA	10	Acetyl (Protein N-term)	_(ac)AAVKTLNPKA_					1	0	0	0	3	P40227	P40227	P40227	CCT6A	T-complex protein 1 subunit zeta	MULTI-SECPEP	20190712_QE3_nLC5_DS_SA_PA_HeLa_HCl_pH_1_5_2h_02	712_QE3_nLC5_DS_SA_PA_HeLa_HCl_pH_1_5_2h_02	527.321	2	527.816	1053.62	43376.7	4.5181	0.0023847	0.12072	6.372e-05	4.6388	0.0024485	527.816	10.539	0.49037	10.539	10.26	10.751	1.7764e-15					151	51	4	0	0	0	0.054392
AAVKTLNPKAEVA	13	Acetyl (Protein N-term)	_(ac)AAVKTLNPKAEVA_					1	0	0	0	4	P40227	P40227	P40227	CCT6A	T-complex protein 1 subunit zeta	MULTI-MSMS	20190508_QE3_nLC3_DS_SA_PA_HeLa_IS_HCl_pH_1_5_2h_01	508_QE3_nLC3_DS_SA_PA_HeLa_IS_HCl_pH_1_5_2h_01	677.392	2	677.39	1352.77	38103	1.5805	0.0010706	0.19047	0.00012902	1.771	0.0011996	677.391	13.803	0.15143	13.803	13.689	13.841	1.7764e-15					35	15	3	0	0	0	1.3506e-08
AAVKTLNPKAEVA	13	Acetyl (Protein N-term)	_(ac)AAVKTLNPKAEVA_					1	0	0	0	4	P40227	P40227	P40227	CCT6A	T-complex protein 1 subunit zeta	MULTI-MSMS	20190508_QE3_nLC3_DS_SA_PA_HeLa_IS_HCl_pH_1_5_2h_02	508_QE3_nLC3_DS_SA_PA_HeLa_IS_HCl_pH_1_5_2h_02	677.393	2	677.39	1352.77	38580.1	2.1269	0.0014407	0.091495	6.1978e-05	2.2184	0.0015027	677.391	13.767	0.18938	13.767	13.651	13.841	1.7764e-15					42	19	3	0	0	0	1.5798e-07
AAVKTLNPKAEVA	13	Acetyl (Protein N-term)	_(ac)AAVKTLNPKAEVA_					1	0	0	0	4	P40227	P40227	P40227	CCT6A	T-complex protein 1 subunit zeta	MULTI-MSMS	20190712_QE3_nLC5_DS_SA_PA_HeLa_HCl_pH_1_5_2h_01	712_QE3_nLC5_DS_SA_PA_HeLa_HCl_pH_1_5_2h_01	677.393	2	677.39	1352.77	38299.6	3.9332	0.0026643	-1.7761	-0.0012031	2.157	0.0014612	677.39	14.314	0.22628	14.314	14.241	14.467	1.7764e-15					46	23	3	0	0	0	3.8844e-08
AAVKTLNPKAEVA	13	Acetyl (Protein N-term)	_(ac)AAVKTLNPKAEVA_					1	0	0	0	4	P40227	P40227	P40227	CCT6A	T-complex protein 1 subunit zeta	MULTI-MSMS	20190712_QE3_nLC5_DS_SA_PA_HeLa_HCl_pH_1_5_2h_02	712_QE3_nLC5_DS_SA_PA_HeLa_HCl_pH_1_5_2h_02	677.393	2	677.39	1352.77	38593.3	3.5329	0.0023931	-1.01	-0.00068416	2.5229	0.001709	677.39	14.071	0.27401	14.071	13.957	14.231	1.7764e-15					72	28	3	0	0	0	0.00010542
AAVLNAERLEVSVDGLTLSPDP	22	Acetyl (Protein N-term)	_(ac)AAVLNAERLEVSVDGLTLSPDP_					1	0	0	0	4	Q9H3P7	Q9H3P7	Q9H3P7	ACBD3	Golgi resident protein GCP60	MSMS	20190508_QE3_nLC3_DS_SA_PA_HeLa_IS_HCl_pH_1_5_2h_01	508_QE3_nLC3_DS_SA_PA_HeLa_IS_HCl_pH_1_5_2h_01	770.077	3	770.073	2307.2	NaN	NaN	NaN	NaN	NaN	NaN	NaN	NaN	32.239	1	32.239	31.739	32.739	0								0	0	0	0.00036698
AAVNSSASADKP	12	Unmodified	_AAVNSSASADKP_					0	0	0	0	4	P09874	P09874	P09874	PARP1	Poly [ADP-ribose] polymerase 1	MULTI-MSMS	20190508_QE3_nLC3_DS_SA_PA_HeLa_IS_HCl_pH_1_5_2h_02	508_QE3_nLC3_DS_SA_PA_HeLa_IS_HCl_pH_1_5_2h_02	559.279	2	559.278	1116.54	41256.5	2.4432	0.0013665	-0.55451	-0.00031013	1.8887	0.0010563	559.277	4.0711	0.075352	4.0711	4.0223	4.0976	0					11	7	2	0	0	0	0.032598
AAVNSSASADKP	12	Unmodified	_AAVNSSASADKP_					0	0	0	0	4	P09874	P09874	P09874	PARP1	Poly [ADP-ribose] polymerase 1	MULTI-MSMS	20190712_QE3_nLC5_DS_SA_PA_HeLa_HCl_pH_1_5_2h_01	712_QE3_nLC5_DS_SA_PA_HeLa_HCl_pH_1_5_2h_01	559.28	2	559.278	1116.54	41727.9	4.1623	0.0023279	-0.91051	-0.00050923	3.2518	0.0018187	559.277	4.4101	0.20729	4.4101	4.2938	4.5011	0					56	21	4	0	0	0	0.00016955
AAVNSSASADKP	12	Unmodified	_AAVNSSASADKP_					0	0	0	0	4	P09874	P09874	P09874	PARP1	Poly [ADP-ribose] polymerase 1	MULTI-MSMS	20190712_QE3_nLC5_DS_SA_PA_HeLa_HCl_pH_1_5_2h_02	712_QE3_nLC5_DS_SA_PA_HeLa_HCl_pH_1_5_2h_02	559.28	2	559.278	1116.54	41639.5	4.3254	0.0024191	-0.00085462	-4.7797e-07	4.3246	0.0024186	559.278	4.501	0.20725	4.501	4.3267	4.534	0					46	21	5	0	0	0	0.0046995
AAVRDISEA	9	Unmodified	_AAVRDISEA_					0	0	0	0	2	P62854	P62854	P62854	RPS26	40S ribosomal protein S26	MULTI-MSMS	20190712_QE3_nLC5_DS_SA_PA_HeLa_HCl_pH_1_5_2h_01	712_QE3_nLC5_DS_SA_PA_HeLa_HCl_pH_1_5_2h_01	466.248	2	466.246	930.477	44814	4.388	0.0020459	1.1573	0.00053958	5.5453	0.0025855	466.247	6.3756	0.19801	6.3756	6.2487	6.4467	-8.8818e-16					55	20	4	0	0	0	0.012605
AAVRDISEA	9	Unmodified	_AAVRDISEA_					0	0	0	0	2	P62854	P62854	P62854	RPS26	40S ribosomal protein S26	MULTI-MSMS	20190712_QE3_nLC5_DS_SA_PA_HeLa_HCl_pH_1_5_2h_02	712_QE3_nLC5_DS_SA_PA_HeLa_HCl_pH_1_5_2h_02	466.248	2	466.246	930.477	44050.4	3.4317	0.0016	0.9803	0.00045706	4.412	0.0020571	466.247	6.8103	0.14114	6.8103	6.7566	6.8977	-8.8818e-16					37	14	4	0	0	0	0.013103
AAVVLQTKGSP	11	Unmodified	_AAVVLQTKGSP_					0	0	0	0	2	Q14697	Q14697	Q14697	GANAB	Neutral alpha-glucosidase AB	MULTI-MSMS	20190712_QE3_nLC5_DS_SA_PA_HeLa_HCl_pH_1_5_2h_02	712_QE3_nLC5_DS_SA_PA_HeLa_HCl_pH_1_5_2h_02	535.815	2	535.814	1069.61	43642.3	4.5238	0.0024239	0.21984	0.0001178	4.7436	0.0025417	535.814	8.8658	0.1599	8.8658	8.7889	8.9488	0					29	16	2	0	0	0	0.001243
AAYSNSESLLGLLTSDKP	18	Unmodified	_AAYSNSESLLGLLTSDKP_					0	0	0	0	2	P49792	P49792	P49792	RANBP2	E3 SUMO-protein ligase RanBP2	MSMS	20190508_QE3_nLC3_DS_SA_PA_HeLa_IS_HCl_pH_1_5_2h_02	508_QE3_nLC3_DS_SA_PA_HeLa_IS_HCl_pH_1_5_2h_02	933.479	2	933.478	1864.94	NaN	NaN	NaN	NaN	NaN	NaN	NaN	NaN	29.779	1	29.779	29.279	30.279	0								0	0	0	4.6725e-05
ACGLVASNLNLKP	13	Acetyl (Protein N-term)	_(ac)ACGLVASNLNLKP_					1	0	0	0	2	P09382	P09382	P09382	LGALS1	Galectin-1	MULTI-MSMS	20190508_QE3_nLC3_DS_SA_PA_HeLa_IS_HCl_pH_1_5_2h_01	508_QE3_nLC3_DS_SA_PA_HeLa_IS_HCl_pH_1_5_2h_01	699.873	2	699.874	1397.73	36709.4	3.307	0.0023145	-0.58679	-0.00041068	2.7202	0.0019038	699.874	26.019	0.35735	26.019	25.878	26.235	0					133	36	5	0	0	0	0.027597
ACGLVASNLNLKP	13	Acetyl (Protein N-term)	_(ac)ACGLVASNLNLKP_					1	0	0	0	2	P09382	P09382	P09382	LGALS1	Galectin-1	MULTI-MSMS	20190508_QE3_nLC3_DS_SA_PA_HeLa_IS_HCl_pH_1_5_2h_02	508_QE3_nLC3_DS_SA_PA_HeLa_IS_HCl_pH_1_5_2h_02	699.876	2	699.874	1397.73	36615.5	4.3576	0.0030498	-0.44363	-0.00031049	3.914	0.0027393	699.874	25.966	0.39634	25.966	25.801	26.197	0					128	40	5	0	0	0	0.010398
ACGLVASNLNLKP	13	Acetyl (Protein N-term)	_(ac)ACGLVASNLNLKP_					1	0	0	0	2	P09382	P09382	P09382	LGALS1	Galectin-1	MULTI-MSMS	20190712_QE3_nLC5_DS_SA_PA_HeLa_HCl_pH_1_5_2h_01	712_QE3_nLC5_DS_SA_PA_HeLa_HCl_pH_1_5_2h_01	699.878	2	699.874	1397.73	36511.8	4.6984	0.0032883	-0.012844	-8.9888e-06	4.6856	0.0032793	699.874	26.964	0.52529	26.964	26.775	27.3	0					137	54	5	0	0	0	0.0066197
ACGLVASNLNLKP	13	Acetyl (Protein N-term)	_(ac)ACGLVASNLNLKP_					1	0	0	0	2	P09382	P09382	P09382	LGALS1	Galectin-1	MULTI-MSMS	20190712_QE3_nLC5_DS_SA_PA_HeLa_HCl_pH_1_5_2h_02	712_QE3_nLC5_DS_SA_PA_HeLa_HCl_pH_1_5_2h_02	699.882	2	699.874	1397.73	37075.4	3.4643	0.0024246	-0.37365	-0.00026151	3.0907	0.0021631	699.874	26.881	0.32471	26.881	26.711	27.036	3.5527e-15					104	33	4	0	0	0	0.040624
ACGLVASNLNLKPGECLRVRGEVAP	25	Acetyl (Protein N-term)	_(ac)ACGLVASNLNLKPGECLRVRGEVAP_					1	0	0	0	4	P09382	P09382	P09382	LGALS1	Galectin-1	MULTI-MSMS	20190508_QE3_nLC3_DS_SA_PA_HeLa_IS_HCl_pH_1_5_2h_01	508_QE3_nLC3_DS_SA_PA_HeLa_IS_HCl_pH_1_5_2h_01	908.147	3	908.142	2721.41	32872.6	3.7662	0.0034203	-0.39737	-0.00036086	3.3689	0.0030594	908.477	23.666	0.27961	23.666	23.559	23.838	3.5527e-15					126	28	7	0	0	0	1.9921e-10
ACGLVASNLNLKPGECLRVRGEVAP	25	Acetyl (Protein N-term)	_(ac)ACGLVASNLNLKPGECLRVRGEVAP_					1	0	0	0	4	P09382	P09382	P09382	LGALS1	Galectin-1	MULTI-MSMS	20190508_QE3_nLC3_DS_SA_PA_HeLa_IS_HCl_pH_1_5_2h_01	508_QE3_nLC3_DS_SA_PA_HeLa_IS_HCl_pH_1_5_2h_01	681.611	4	681.359	2721.41	37859.5	3.7428	0.0025502	0.097338	6.6322e-05	3.8401	0.0026165	681.61	23.662	0.19316	23.662	23.568	23.762	0					67	19	4	0	0	0	2.39e-10
ACGLVASNLNLKPGECLRVRGEVAP	25	Acetyl (Protein N-term)	_(ac)ACGLVASNLNLKPGECLRVRGEVAP_					1	0	0	0	4	P09382	P09382	P09382	LGALS1	Galectin-1	MULTI-MSMS	20190508_QE3_nLC3_DS_SA_PA_HeLa_IS_HCl_pH_1_5_2h_02	508_QE3_nLC3_DS_SA_PA_HeLa_IS_HCl_pH_1_5_2h_02	908.815	3	908.142	2721.41	32718.3	3.0405	0.0027612	-0.2722	-0.00024719	2.7683	0.002514	908.477	23.569	0.2602	23.569	23.464	23.724	0					121	26	7	0	0	0	3.3458e-21
ACGLVASNLNLKPGECLRVRGEVAP	25	Acetyl (Protein N-term)	_(ac)ACGLVASNLNLKPGECLRVRGEVAP_					1	0	0	0	4	P09382	P09382	P09382	LGALS1	Galectin-1	MULTI-MSMS	20190508_QE3_nLC3_DS_SA_PA_HeLa_IS_HCl_pH_1_5_2h_02	508_QE3_nLC3_DS_SA_PA_HeLa_IS_HCl_pH_1_5_2h_02	681.612	4	681.359	2721.41	37122.4	3.1769	0.0021646	0.22037	0.00015015	3.3973	0.0023148	681.61	23.562	0.21222	23.562	23.474	23.686	0					93	21	6	0	0	0	9.0015e-11
ACGLVASNLNLKPGECLRVRGEVAP	25	Acetyl (Protein N-term)	_(ac)ACGLVASNLNLKPGECLRVRGEVAP_					1	0	0	0	4	P09382	P09382	P09382	LGALS1	Galectin-1	MULTI-MSMS	20190712_QE3_nLC5_DS_SA_PA_HeLa_HCl_pH_1_5_2h_01	712_QE3_nLC5_DS_SA_PA_HeLa_HCl_pH_1_5_2h_01	681.359	4	681.359	2721.41	37680.5	6.2522	0.00426	-1.6394	-0.001117	4.6129	0.003143	681.609	24.847	0.32525	24.847	24.776	25.101	0					73	33	4	0	0	0	3.2018e-08
ACGLVASNLNLKPGECLRVRGEVAP	25	Acetyl (Protein N-term)	_(ac)ACGLVASNLNLKPGECLRVRGEVAP_					1	0	0	0	4	P09382	P09382	P09382	LGALS1	Galectin-1	MULTI-MSMS	20190712_QE3_nLC5_DS_SA_PA_HeLa_HCl_pH_1_5_2h_01	712_QE3_nLC5_DS_SA_PA_HeLa_HCl_pH_1_5_2h_01	908.481	3	908.142	2721.41	32531.2	6.4467	0.0058545	-0.45491	-0.00041312	5.9918	0.0054414	908.477	24.848	0.26863	24.848	24.747	25.015	0					106	27	5	0	0	0	6.368e-37
ACGLVASNLNLKPGECLRVRGEVAP	25	Acetyl (Protein N-term)	_(ac)ACGLVASNLNLKPGECLRVRGEVAP_					1	0	0	0	4	P09382	P09382	P09382	LGALS1	Galectin-1	MULTI-MSMS	20190712_QE3_nLC5_DS_SA_PA_HeLa_HCl_pH_1_5_2h_02	712_QE3_nLC5_DS_SA_PA_HeLa_HCl_pH_1_5_2h_02	908.481	3	908.142	2721.41	33328.3	4.3903	0.003987	-0.51565	-0.00046828	3.8746	0.0035187	908.476	24.667	0.21042	24.667	24.579	24.79	0					85	21	6	0	0	0	3.9747e-10
ACGLVASNLNLKPGECLRVRGEVAP	25	Acetyl (Protein N-term)	_(ac)ACGLVASNLNLKPGECLRVRGEVAP_					1	0	0	0	4	P09382	P09382	P09382	LGALS1	Galectin-1	MULTI-MSMS	20190712_QE3_nLC5_DS_SA_PA_HeLa_HCl_pH_1_5_2h_02	712_QE3_nLC5_DS_SA_PA_HeLa_HCl_pH_1_5_2h_02	681.611	4	681.359	2721.41	37287.7	4.3074	0.0029349	-0.9489	-0.00064654	3.3585	0.0022884	681.357	24.666	0.15316	24.666	24.608	24.761	0					37	15	3	0	0	0	2.2834e-05
ACKTLQEVTQLSQEAQRIVEKLEKSTKP	28	Unmodified	_ACKTLQEVTQLSQEAQRIVEKLEKSTKP_					0	0	0	0	2	P40939	P40939	P40939	HADHA	Trifunctional enzyme subunit alpha, mitochondrial;Long-chain enoyl-CoA hydratase;Long chain 3-hydroxyacyl-CoA dehydrogenase	MULTI-MSMS	20190508_QE3_nLC3_DS_SA_PA_HeLa_IS_HCl_pH_1_5_2h_01	508_QE3_nLC3_DS_SA_PA_HeLa_IS_HCl_pH_1_5_2h_01	649.557	5	649.354	3241.73	39318.5	3.8825	0.0025211	-0.029031	-1.8851e-05	3.8535	0.0025023	649.755	30.291	0.11649	30.291	30.226	30.342	0					31	11	3	0	0	0	0.0009308
ACKTLQEVTQLSQEAQRIVEKLEKSTKP	28	Unmodified	_ACKTLQEVTQLSQEAQRIVEKLEKSTKP_					0	0	0	0	2	P40939	P40939	P40939	HADHA	Trifunctional enzyme subunit alpha, mitochondrial;Long-chain enoyl-CoA hydratase;Long chain 3-hydroxyacyl-CoA dehydrogenase	MULTI-MSMS	20190508_QE3_nLC3_DS_SA_PA_HeLa_IS_HCl_pH_1_5_2h_02	508_QE3_nLC3_DS_SA_PA_HeLa_IS_HCl_pH_1_5_2h_02	649.76	5	649.354	3241.73	39273	4.6282	0.0030054	0.50949	0.00033084	5.1377	0.0033362	649.756	30.204	0.16506	30.204	30.135	30.3	0					33	16	3	0	0	0	2.7235e-07
ACKTLQEVTQLSQEAQRIVEKLEKSTKP	28	Unmodified	_ACKTLQEVTQLSQEAQRIVEKLEKSTKP_					0	0	0	0	2	P40939	P40939	P40939	HADHA	Trifunctional enzyme subunit alpha, mitochondrial;Long-chain enoyl-CoA hydratase;Long chain 3-hydroxyacyl-CoA dehydrogenase	MULTI-MSMS	20190712_QE3_nLC5_DS_SA_PA_HeLa_HCl_pH_1_5_2h_01	712_QE3_nLC5_DS_SA_PA_HeLa_HCl_pH_1_5_2h_01	649.356	5	649.354	3241.73	39482.9	6.1796	0.0040127	-1.0256	-0.00066597	5.154	0.0033468	649.554	31.039	0.19099	31.039	30.931	31.122	0					69	19	6	0	0	0	0.0010045
ACKTLQEVTQLSQEAQRIVEKLEKSTKP	28	Unmodified	_ACKTLQEVTQLSQEAQRIVEKLEKSTKP_					0	0	0	0	2	P40939	P40939	P40939	HADHA	Trifunctional enzyme subunit alpha, mitochondrial;Long-chain enoyl-CoA hydratase;Long chain 3-hydroxyacyl-CoA dehydrogenase	MULTI-MSMS	20190712_QE3_nLC5_DS_SA_PA_HeLa_HCl_pH_1_5_2h_01	712_QE3_nLC5_DS_SA_PA_HeLa_HCl_pH_1_5_2h_01	811.947	4	811.441	3241.73	34720.5	6.0212	0.0048858	-0.76756	-0.00062283	5.2536	0.004263	811.692	31.041	0.09538	31.041	30.988	31.084	0					17	9	2	0	0	0	4.915e-10
ACKTLQEVTQLSQEAQRIVEKLEKSTKP	28	Unmodified	_ACKTLQEVTQLSQEAQRIVEKLEKSTKP_					0	0	0	0	2	P40939	P40939	P40939	HADHA	Trifunctional enzyme subunit alpha, mitochondrial;Long-chain enoyl-CoA hydratase;Long chain 3-hydroxyacyl-CoA dehydrogenase	MULTI-MSMS	20190712_QE3_nLC5_DS_SA_PA_HeLa_HCl_pH_1_5_2h_02	712_QE3_nLC5_DS_SA_PA_HeLa_HCl_pH_1_5_2h_02	649.356	5	649.354	3241.73	39069.7	4.821	0.0031305	0.089876	5.8361e-05	4.9109	0.0031889	649.756	30.891	0.17264	30.891	30.778	30.95	0					60	17	5	0	0	0	0.036483
ACKTLQEVTQLSQEAQRIVEKLEKSTKP	28	Unmodified	_ACKTLQEVTQLSQEAQRIVEKLEKSTKP_					0	0	0	0	2	P40939	P40939	P40939	HADHA	Trifunctional enzyme subunit alpha, mitochondrial;Long-chain enoyl-CoA hydratase;Long chain 3-hydroxyacyl-CoA dehydrogenase	MULTI-MSMS	20190712_QE3_nLC5_DS_SA_PA_HeLa_HCl_pH_1_5_2h_02	712_QE3_nLC5_DS_SA_PA_HeLa_HCl_pH_1_5_2h_02	811.947	4	811.441	3241.73	37129.4	4.6249	0.0037529	-2.3518	-0.0019084	2.2731	0.0018445	811.94	30.904	0.09602	30.904	30.835	30.931	-3.5527e-15					14	9	2	0	0	0	7.1986e-05
ACRVIARLTKEVTAAREA	18	Unmodified	_ACRVIARLTKEVTAAREA_					0	0	0	0	4	Q9UMS4	Q9UMS4	Q9UMS4	PRPF19	Pre-mRNA-processing factor 19	MULTI-SECPEP	20190508_QE3_nLC3_DS_SA_PA_HeLa_IS_HCl_pH_1_5_2h_01	508_QE3_nLC3_DS_SA_PA_HeLa_IS_HCl_pH_1_5_2h_01	504.757	4	504.535	2014.11	44551.6	1.8886	0.00095285	0.069439	3.5034e-05	1.958	0.00098788	504.786	13.962	0.22765	13.962	13.831	14.059	1.7764e-15					77	23	5	0	0	0	0.044958
ACRVIARLTKEVTAAREA	18	Unmodified	_ACRVIARLTKEVTAAREA_					0	0	0	0	4	Q9UMS4	Q9UMS4	Q9UMS4	PRPF19	Pre-mRNA-processing factor 19	MULTI-MSMS	20190508_QE3_nLC3_DS_SA_PA_HeLa_IS_HCl_pH_1_5_2h_02	508_QE3_nLC3_DS_SA_PA_HeLa_IS_HCl_pH_1_5_2h_02	504.786	4	504.535	2014.11	44539.9	2.0636	0.0010411	-0.40639	-0.00020504	1.6572	0.00083611	504.535	13.855	0.23685	13.855	13.708	13.945	0					70	24	4	0	0	0	0.00013383
ACRVIARLTKEVTAAREA	18	Unmodified	_ACRVIARLTKEVTAAREA_					0	0	0	0	4	Q9UMS4	Q9UMS4	Q9UMS4	PRPF19	Pre-mRNA-processing factor 19	MULTI-MSMS	20190508_QE3_nLC3_DS_SA_PA_HeLa_IS_HCl_pH_1_5_2h_02	508_QE3_nLC3_DS_SA_PA_HeLa_IS_HCl_pH_1_5_2h_02	404.031	5	403.829	2014.11	49679	2.0948	0.00084595	-0.23221	-9.3772e-05	1.8626	0.00075218	404.03	13.848	0.17991	13.848	13.765	13.945	1.7764e-15					47	18	4	0	0	0	0.00078633
ACRVIARLTKEVTAAREA	18	Unmodified	_ACRVIARLTKEVTAAREA_					0	0	0	0	4	Q9UMS4	Q9UMS4	Q9UMS4	PRPF19	Pre-mRNA-processing factor 19	MULTI-MSMS	20190712_QE3_nLC5_DS_SA_PA_HeLa_HCl_pH_1_5_2h_01	712_QE3_nLC5_DS_SA_PA_HeLa_HCl_pH_1_5_2h_01	504.787	4	504.535	2014.11	44561.9	3.2231	0.0016261	-0.25586	-0.00012909	2.9672	0.0014971	504.535	14.387	0.1603	14.387	14.288	14.448	0					62	16	5	0	0	0	1.943e-06
ACRVIARLTKEVTAAREA	18	Unmodified	_ACRVIARLTKEVTAAREA_					0	0	0	0	4	Q9UMS4	Q9UMS4	Q9UMS4	PRPF19	Pre-mRNA-processing factor 19	MULTI-MSMS	20190712_QE3_nLC5_DS_SA_PA_HeLa_HCl_pH_1_5_2h_01	712_QE3_nLC5_DS_SA_PA_HeLa_HCl_pH_1_5_2h_01	404.031	5	403.829	2014.11	48479.7	2.9485	0.0011907	-0.40236	-0.00016249	2.5461	0.0010282	404.03	14.402	0.15086	14.402	14.298	14.448	0					42	15	4	0	0	0	0.015538
ACRVIARLTKEVTAAREA	18	Unmodified	_ACRVIARLTKEVTAAREA_					0	0	0	0	4	Q9UMS4	Q9UMS4	Q9UMS4	PRPF19	Pre-mRNA-processing factor 19	MULTI-MSMS	20190712_QE3_nLC5_DS_SA_PA_HeLa_HCl_pH_1_5_2h_01	712_QE3_nLC5_DS_SA_PA_HeLa_HCl_pH_1_5_2h_01	672.716	3	672.377	2014.11	39025	3.4585	0.0023254	2.2203	0.0014929	5.6788	0.0038183	672.714	14.394	0.094368	14.394	14.345	14.439	0					21	9	3	0	0	0	0.00052742
ACRVIARLTKEVTAAREA	18	Unmodified	_ACRVIARLTKEVTAAREA_					0	0	0	0	4	Q9UMS4	Q9UMS4	Q9UMS4	PRPF19	Pre-mRNA-processing factor 19	MULTI-MSMS	20190712_QE3_nLC5_DS_SA_PA_HeLa_HCl_pH_1_5_2h_02	712_QE3_nLC5_DS_SA_PA_HeLa_HCl_pH_1_5_2h_02	504.537	4	504.535	2014.11	44175.7	3.3705	0.0017005	-0.3042	-0.00015348	3.0663	0.001547	504.785	14.32	0.53925	14.32	14.014	14.553	0					198	56	5	0	0	0	0.00043549
ACRVIARLTKEVTAAREA	18	Unmodified	_ACRVIARLTKEVTAAREA_					0	0	0	0	4	Q9UMS4	Q9UMS4	Q9UMS4	PRPF19	Pre-mRNA-processing factor 19	MULTI-MSMS	20190712_QE3_nLC5_DS_SA_PA_HeLa_HCl_pH_1_5_2h_02	712_QE3_nLC5_DS_SA_PA_HeLa_HCl_pH_1_5_2h_02	404.031	5	403.829	2014.11	48340.7	3.1545	0.0012739	-0.68657	-0.00027726	2.4679	0.00099663	403.829	14.338	0.37879	14.338	14.136	14.515	0					130	39	4	0	0	0	0.01497
ADAFKELDDDMDGTVSVTELQTHP	24	Unmodified	_ADAFKELDDDMDGTVSVTELQTHP_					0	0	0	0	2	P14314	P14314	P14314	PRKCSH	Glucosidase 2 subunit beta	MULTI-MSMS	20190508_QE3_nLC3_DS_SA_PA_HeLa_IS_HCl_pH_1_5_2h_01	508_QE3_nLC3_DS_SA_PA_HeLa_IS_HCl_pH_1_5_2h_01	879.069	3	878.734	2633.18	34055.2	2.6219	0.002304	-0.89384	-0.00078545	1.7281	0.0015185	879.068	25.426	0.14456	25.426	25.341	25.485	0					39	14	4	0	0	0	1.332e-07
ADAFKELDDDMDGTVSVTELQTHP	24	Unmodified	_ADAFKELDDDMDGTVSVTELQTHP_					0	0	0	0	2	P14314	P14314	P14314	PRKCSH	Glucosidase 2 subunit beta	MULTI-MSMS	20190508_QE3_nLC3_DS_SA_PA_HeLa_IS_HCl_pH_1_5_2h_02	508_QE3_nLC3_DS_SA_PA_HeLa_IS_HCl_pH_1_5_2h_02	879.071	3	878.734	2633.18	33887.5	1.9641	0.0017259	-0.81217	-0.00071368	1.152	0.0010123	879.069	25.32	0.11511	25.32	25.265	25.38	-3.5527e-15					16	11	2	0	0	0	2.4443e-07
ADAFKELDDDMDGTVSVTELQTHP	24	Unmodified	_ADAFKELDDDMDGTVSVTELQTHP_					0	0	0	0	2	P14314	P14314	P14314	PRKCSH	Glucosidase 2 subunit beta	MULTI-MSMS	20190712_QE3_nLC5_DS_SA_PA_HeLa_HCl_pH_1_5_2h_01	712_QE3_nLC5_DS_SA_PA_HeLa_HCl_pH_1_5_2h_01	879.403	3	878.734	2633.18	32717.7	4.3954	0.0038624	-0.77415	-0.00068027	3.6213	0.0031821	879.068	26.337	0.10589	26.337	26.278	26.384	-3.5527e-15					32	10	4	0	0	0	2.4443e-07
ADAFKELDDDMDGTVSVTELQTHP	24	Unmodified	_ADAFKELDDDMDGTVSVTELQTHP_					0	0	0	0	2	P14314	P14314	P14314	PRKCSH	Glucosidase 2 subunit beta	MULTI-MSMS	20190712_QE3_nLC5_DS_SA_PA_HeLa_HCl_pH_1_5_2h_02	712_QE3_nLC5_DS_SA_PA_HeLa_HCl_pH_1_5_2h_02	878.738	3	878.734	2633.18	33462.1	4.3276	0.0038028	0.87261	0.00076679	5.2002	0.0045696	879.069	26.191	0.1434	26.191	26.118	26.261	0					52	14	5	0	0	0	1.3145e-10
ADAFKELDDDMDGTVSVTELQTHP	24	Oxidation (M)	_ADAFKELDDDM(ox)DGTVSVTELQTHP_		ADAFKELDDDM(1)DGTVSVTELQTHP		ADAFKELDDDM(109.41)DGTVSVTELQTHP	0	0	0	1	2	P14314	P14314	P14314	PRKCSH	Glucosidase 2 subunit beta	MULTI-MSMS	20190712_QE3_nLC5_DS_SA_PA_HeLa_HCl_pH_1_5_2h_01	712_QE3_nLC5_DS_SA_PA_HeLa_HCl_pH_1_5_2h_01	884.404	3	884.066	2649.18	33920.7	4.8806	0.0043147	0.93768	0.00082897	5.8182	0.0051437	884.401	22.128	0.094833	22.128	22.083	22.178	0					14	9	2	0	0	0	6.1374e-05
ADASKVVAKGLGLSKA	16	Unmodified	_ADASKVVAKGLGLSKA_					0	0	0	0	3	P21333	P21333	P21333	FLNA	Filamin-A	MULTI-MSMS	20190508_QE3_nLC3_DS_SA_PA_HeLa_IS_HCl_pH_1_5_2h_01	508_QE3_nLC3_DS_SA_PA_HeLa_IS_HCl_pH_1_5_2h_01	505.637	3	505.635	1513.88	44392.4	2.7969	0.0014142	0.0024019	1.2145e-06	2.7993	0.0014154	505.635	12.255	0.17094	12.255	12.155	12.326	0					32	17	2	0	0	0	0.002572
ADASKVVAKGLGLSKA	16	Unmodified	_ADASKVVAKGLGLSKA_					0	0	0	0	3	P21333	P21333	P21333	FLNA	Filamin-A	MULTI-MSMS	20190508_QE3_nLC3_DS_SA_PA_HeLa_IS_HCl_pH_1_5_2h_01	508_QE3_nLC3_DS_SA_PA_HeLa_IS_HCl_pH_1_5_2h_01	379.479	4	379.478	1513.88	51027.6	2.3148	0.00087842	0.26611	0.00010098	2.5809	0.0009794	379.478	12.234	0.18986	12.234	12.146	12.335	0					58	19	4	0	0	0	0.00020013
ADASKVVAKGLGLSKA	16	Unmodified	_ADASKVVAKGLGLSKA_					0	0	0	0	3	P21333	P21333	P21333	FLNA	Filamin-A	MULTI-MSMS	20190508_QE3_nLC3_DS_SA_PA_HeLa_IS_HCl_pH_1_5_2h_02	508_QE3_nLC3_DS_SA_PA_HeLa_IS_HCl_pH_1_5_2h_02	505.971	3	505.635	1513.88	44704.4	2.8558	0.001444	0.057335	2.8991e-05	2.9131	0.001473	505.635	12.167	0.18022	12.167	12.088	12.268	1.7764e-15					43	18	3	0	0	0	1.2429e-09
ADASKVVAKGLGLSKA	16	Unmodified	_ADASKVVAKGLGLSKA_					0	0	0	0	3	P21333	P21333	P21333	FLNA	Filamin-A	MULTI-MSMS	20190712_QE3_nLC5_DS_SA_PA_HeLa_HCl_pH_1_5_2h_01	712_QE3_nLC5_DS_SA_PA_HeLa_HCl_pH_1_5_2h_01	505.972	3	505.635	1513.88	43254.9	4.9435	0.0024996	0.014186	7.1727e-06	4.9576	0.0025068	505.635	13.001	0.12255	13.001	12.93	13.053	0					22	12	2	0	0	0	0.0026207
ADASKVVAKGLGLSKA	16	Unmodified	_ADASKVVAKGLGLSKA_					0	0	0	0	3	P21333	P21333	P21333	FLNA	Filamin-A	MULTI-MSMS	20190712_QE3_nLC5_DS_SA_PA_HeLa_HCl_pH_1_5_2h_02	712_QE3_nLC5_DS_SA_PA_HeLa_HCl_pH_1_5_2h_02	505.636	3	505.635	1513.88	44460.5	4.3919	0.0022207	-0.78365	-0.00039624	3.6082	0.0018244	505.634	12.018	0.10346	12.018	11.964	12.068	0					18	10	2	0	0	0	7.9226e-06
ADCGQLEILEFLLLKGA	17	Unmodified	_ADCGQLEILEFLLLKGA_					0	0	0	0	1	P58546	P58546	P58546	MTPN	Myotrophin	MULTI-MSMS	20190508_QE3_nLC3_DS_SA_PA_HeLa_IS_HCl_pH_1_5_2h_01	508_QE3_nLC3_DS_SA_PA_HeLa_IS_HCl_pH_1_5_2h_01	946.012	2	945.506	1889	31746.1	4.5046	0.0042591	0.12982	0.00012274	4.6344	0.0043819	946.006	32.952	0.087656	32.952	32.912	32.999	0					26	8	4	0	0	0	4.3898e-09
ADCGQLEILEFLLLKGA	17	Unmodified	_ADCGQLEILEFLLLKGA_					0	0	0	0	1	P58546	P58546	P58546	MTPN	Myotrophin	MSMS	20190508_QE3_nLC3_DS_SA_PA_HeLa_IS_HCl_pH_1_5_2h_01	508_QE3_nLC3_DS_SA_PA_HeLa_IS_HCl_pH_1_5_2h_01	630.675	3	630.673	1889	NaN	NaN	NaN	NaN	NaN	NaN	NaN	NaN	32.948	1	32.948	32.448	33.448	0								0	0	0	6.4238e-10
ADCGQLEILEFLLLKGA	17	Unmodified	_ADCGQLEILEFLLLKGA_					0	0	0	0	1	P58546	P58546	P58546	MTPN	Myotrophin	MULTI-MSMS	20190508_QE3_nLC3_DS_SA_PA_HeLa_IS_HCl_pH_1_5_2h_02	508_QE3_nLC3_DS_SA_PA_HeLa_IS_HCl_pH_1_5_2h_02	946.015	2	945.506	1889	31478.1	3.4858	0.0032958	-0.30805	-0.00029126	3.1777	0.0030045	946.008	32.923	0.086945	32.923	32.873	32.96	0					19	8	4	0	0	0	0.00042016
ADCGQLEILEFLLLKGA	17	Unmodified	_ADCGQLEILEFLLLKGA_					0	0	0	0	1	P58546	P58546	P58546	MTPN	Myotrophin	MULTI-MSMS	20190508_QE3_nLC3_DS_SA_PA_HeLa_IS_HCl_pH_1_5_2h_02	508_QE3_nLC3_DS_SA_PA_HeLa_IS_HCl_pH_1_5_2h_02	630.678	3	630.673	1889	40973.4	4.0723	0.0025683	0.73202	0.00046167	4.8044	0.00303	630.673	32.92	0.077326	32.92	32.892	32.969	0					16	7	3	0	0	0	1.7456e-09
ADDFGFFSSSESGAP	15	Acetyl (Protein N-term)	_(ac)ADDFGFFSSSESGAP_					1	0	0	0	2	P09497	P09497	P09497	CLTB	Clathrin light chain B	MULTI-MSMS	20190508_QE3_nLC3_DS_SA_PA_HeLa_IS_HCl_pH_1_5_2h_01	508_QE3_nLC3_DS_SA_PA_HeLa_IS_HCl_pH_1_5_2h_01	781.821	2	781.818	1561.62	34989.9	4.6773	0.0036568	-0.61607	-0.00048165	4.0612	0.0031752	781.816	31.887	0.19344	31.887	31.806	32	3.5527e-15					43	19	4	0	0	0	0.024179
ADDFGFFSSSESGAP	15	Acetyl (Protein N-term)	_(ac)ADDFGFFSSSESGAP_					1	0	0	0	2	P09497	P09497	P09497	CLTB	Clathrin light chain B	MULTI-MSMS	20190508_QE3_nLC3_DS_SA_PA_HeLa_IS_HCl_pH_1_5_2h_02	508_QE3_nLC3_DS_SA_PA_HeLa_IS_HCl_pH_1_5_2h_02	781.819	2	781.818	1561.62	35810.2	3.5127	0.0027463	-2.3413	-0.0018305	1.1714	0.00091582	781.816	31.91	0.14459	31.91	31.828	31.973	3.5527e-15					19	14	2	0	0	0	0.013113
ADDFGFFSSSESGAP	15	Acetyl (Protein N-term)	_(ac)ADDFGFFSSSESGAP_					1	0	0	0	2	P09497	P09497	P09497	CLTB	Clathrin light chain B	MULTI-MSMS	20190712_QE3_nLC5_DS_SA_PA_HeLa_HCl_pH_1_5_2h_01	712_QE3_nLC5_DS_SA_PA_HeLa_HCl_pH_1_5_2h_01	782.324	2	781.818	1561.62	36614.7	5.721	0.0044728	0.76208	0.0005958	6.4831	0.0050686	781.818	32.202	0.096546	32.202	32.148	32.245	0					21	9	3	0	0	0	0.017602
ADDLDFETGDAGASATFP	18	Acetyl (Protein N-term)	_(ac)ADDLDFETGDAGASATFP_					1	0	0	0	4	P63241;Q6IS14	P63241	P63241	EIF5A;EIF5AL1	Eukaryotic translation initiation factor 5A-1;Eukaryotic translation initiation factor 5A-1-like	MULTI-MSMS	20190508_QE3_nLC3_DS_SA_PA_HeLa_IS_HCl_pH_1_5_2h_01	508_QE3_nLC3_DS_SA_PA_HeLa_IS_HCl_pH_1_5_2h_01	921.392	2	921.389	1840.76	32985	3.9264	0.0036178	-0.14436	-0.00013302	3.782	0.0034847	921.891	31.272	0.72713	31.272	30.982	31.709	0					160	74	4	0	0	0	0.013269
ADDLDFETGDAGASATFP	18	Acetyl (Protein N-term)	_(ac)ADDLDFETGDAGASATFP_					1	0	0	0	4	P63241;Q6IS14	P63241	P63241	EIF5A;EIF5AL1	Eukaryotic translation initiation factor 5A-1;Eukaryotic translation initiation factor 5A-1-like	MULTI-MSMS	20190508_QE3_nLC3_DS_SA_PA_HeLa_IS_HCl_pH_1_5_2h_02	508_QE3_nLC3_DS_SA_PA_HeLa_IS_HCl_pH_1_5_2h_02	921.394	2	921.389	1840.76	32964.1	3.6786	0.0033894	-0.32092	-0.00029569	3.3576	0.0030937	921.388	31.291	0.18364	31.291	31.115	31.298	-3.5527e-15					33	18	3	0	0	0	0.02125
ADDLDFETGDAGASATFP	18	Acetyl (Protein N-term)	_(ac)ADDLDFETGDAGASATFP_					1	0	0	0	4	P63241;Q6IS14	P63241	P63241	EIF5A;EIF5AL1	Eukaryotic translation initiation factor 5A-1;Eukaryotic translation initiation factor 5A-1-like	MULTI-MSMS	20190508_QE3_nLC3_DS_SA_PA_HeLa_IS_HCl_pH_1_5_2h_02	508_QE3_nLC3_DS_SA_PA_HeLa_IS_HCl_pH_1_5_2h_02	921.391	2	921.389	1840.76	32724.2	3.3128	0.0030524	-0.4237	-0.00039039	2.8891	0.002662	921.891	31.372	0.50097	31.372	31.318	31.819	0					120	51	3	0	0	0	0.032811
ADDLDFETGDAGASATFP	18	Acetyl (Protein N-term)	_(ac)ADDLDFETGDAGASATFP_					1	0	0	0	4	P63241;Q6IS14	P63241	P63241	EIF5A;EIF5AL1	Eukaryotic translation initiation factor 5A-1;Eukaryotic translation initiation factor 5A-1-like	MULTI-MSMS	20190712_QE3_nLC5_DS_SA_PA_HeLa_HCl_pH_1_5_2h_01	712_QE3_nLC5_DS_SA_PA_HeLa_HCl_pH_1_5_2h_01	921.397	2	921.389	1840.76	33152	6.029	0.0055551	0.13649	0.00012576	6.1655	0.0056808	921.389	31.46	0.69997	31.46	31.208	31.908	0					174	72	4	0	0	0	0.046322
ADDLKRFLYKKLP	13	Acetyl (Protein N-term)	_(ac)ADDLKRFLYKKLP_					1	0	0	0	1	Q9UHA4	Q9UHA4	Q9UHA4	LAMTOR3	Ragulator complex protein LAMTOR3	MULTI-MSMS	20190508_QE3_nLC3_DS_SA_PA_HeLa_IS_HCl_pH_1_5_2h_01	508_QE3_nLC3_DS_SA_PA_HeLa_IS_HCl_pH_1_5_2h_01	412.993	4	412.991	1647.93	48539.1	2.9793	0.0012304	-0.30384	-0.00012548	2.6754	0.0011049	412.991	23.783	0.24101	23.783	23.645	23.886	0					89	24	5	0	0	0	0.041959
ADDLKRFLYKKLP	13	Acetyl (Protein N-term)	_(ac)ADDLKRFLYKKLP_					1	0	0	0	1	Q9UHA4	Q9UHA4	Q9UHA4	LAMTOR3	Ragulator complex protein LAMTOR3	MULTI-MSMS	20190508_QE3_nLC3_DS_SA_PA_HeLa_IS_HCl_pH_1_5_2h_01	508_QE3_nLC3_DS_SA_PA_HeLa_IS_HCl_pH_1_5_2h_01	550.656	3	550.319	1647.93	43177.4	3.4389	0.0018925	0.43414	0.00023892	3.8731	0.0021314	550.653	23.764	0.2122	23.764	23.655	23.867	0					74	21	4	0	0	0	0.014102
ADDLKRFLYKKLP	13	Acetyl (Protein N-term)	_(ac)ADDLKRFLYKKLP_					1	0	0	0	1	Q9UHA4	Q9UHA4	Q9UHA4	LAMTOR3	Ragulator complex protein LAMTOR3	MULTI-MSMS	20190508_QE3_nLC3_DS_SA_PA_HeLa_IS_HCl_pH_1_5_2h_02	508_QE3_nLC3_DS_SA_PA_HeLa_IS_HCl_pH_1_5_2h_02	412.992	4	412.991	1647.93	49283.3	3.0108	0.0012434	0.34652	0.00014311	3.3574	0.0013866	412.991	23.65	0.2599	23.65	23.522	23.782	0					74	26	4	0	0	0	0.03076
ADDLKRFLYKKLP	13	Acetyl (Protein N-term)	_(ac)ADDLKRFLYKKLP_					1	0	0	0	1	Q9UHA4	Q9UHA4	Q9UHA4	LAMTOR3	Ragulator complex protein LAMTOR3	MULTI-MSMS	20190508_QE3_nLC3_DS_SA_PA_HeLa_IS_HCl_pH_1_5_2h_02	508_QE3_nLC3_DS_SA_PA_HeLa_IS_HCl_pH_1_5_2h_02	550.655	3	550.319	1647.93	43193.9	3.4697	0.0019094	0.64331	0.00035403	4.113	0.0022635	550.319	23.646	0.22137	23.646	23.541	23.763	0					62	22	4	0	0	0	0.021403
ADDLKRFLYKKLP	13	Acetyl (Protein N-term)	_(ac)ADDLKRFLYKKLP_					1	0	0	0	1	Q9UHA4	Q9UHA4	Q9UHA4	LAMTOR3	Ragulator complex protein LAMTOR3	MULTI-MSMS	20190712_QE3_nLC5_DS_SA_PA_HeLa_HCl_pH_1_5_2h_01	712_QE3_nLC5_DS_SA_PA_HeLa_HCl_pH_1_5_2h_01	412.992	4	412.991	1647.93	49288.9	3.5881	0.0014819	0.0026693	1.1024e-06	3.5908	0.001483	412.991	25.171	0.13309	25.171	25.12	25.253	3.5527e-15					47	13	4	0	0	0	0.030608
ADDLKRFLYKKLP	13	Acetyl (Protein N-term)	_(ac)ADDLKRFLYKKLP_					1	0	0	0	1	Q9UHA4	Q9UHA4	Q9UHA4	LAMTOR3	Ragulator complex protein LAMTOR3	MULTI-MSMS	20190712_QE3_nLC5_DS_SA_PA_HeLa_HCl_pH_1_5_2h_01	712_QE3_nLC5_DS_SA_PA_HeLa_HCl_pH_1_5_2h_01	550.322	3	550.319	1647.93	42358.3	3.9718	0.0021857	0.54583	0.00030038	4.5176	0.0024861	550.653	25.172	0.094914	25.172	25.129	25.224	0					30	9	4	0	0	0	0.0027585
ADDLKRFLYKKLP	13	Acetyl (Protein N-term)	_(ac)ADDLKRFLYKKLP_					1	0	0	0	1	Q9UHA4	Q9UHA4	Q9UHA4	LAMTOR3	Ragulator complex protein LAMTOR3	MULTI-MSMS	20190712_QE3_nLC5_DS_SA_PA_HeLa_HCl_pH_1_5_2h_02	712_QE3_nLC5_DS_SA_PA_HeLa_HCl_pH_1_5_2h_02	412.992	4	412.991	1647.93	49200.4	3.1842	0.001315	-0.040411	-1.6689e-05	3.1438	0.0012984	412.991	24.923	0.2095	24.923	24.837	25.047	0					67	21	4	0	0	0	0.030608
ADDLKRFLYKKLP	13	Acetyl (Protein N-term)	_(ac)ADDLKRFLYKKLP_					1	0	0	0	1	Q9UHA4	Q9UHA4	Q9UHA4	LAMTOR3	Ragulator complex protein LAMTOR3	MULTI-MSMS	20190712_QE3_nLC5_DS_SA_PA_HeLa_HCl_pH_1_5_2h_02	712_QE3_nLC5_DS_SA_PA_HeLa_HCl_pH_1_5_2h_02	550.322	3	550.319	1647.93	43340.6	3.5322	0.0019439	0.011036	6.0731e-06	3.5433	0.0019499	550.319	24.91	0.19997	24.91	24.818	25.018	-3.5527e-15					56	20	4	0	0	0	0.0029156
ADEAPRKGSFSA	12	Acetyl (Protein N-term)	_(ac)ADEAPRKGSFSA_					1	0	0	0	3	Q13619	Q13619	Q13619	CUL4A	Cullin-4A	MULTI-MSMS	20190712_QE3_nLC5_DS_SA_PA_HeLa_HCl_pH_1_5_2h_02	712_QE3_nLC5_DS_SA_PA_HeLa_HCl_pH_1_5_2h_02	639.312	2	639.31	1276.6	40490	4.5264	0.0028938	-1.1287	-0.0007216	3.3977	0.0021722	639.309	8.4508	0.11344	8.4508	8.3838	8.4973	0					21	11	3	0	0	0	0.00018746
ADEAPRKGSFSALVGRTNGLTKP	23	Acetyl (Protein N-term)	_(ac)ADEAPRKGSFSALVGRTNGLTKP_					1	0	0	0	4	Q13619	Q13619	Q13619	CUL4A	Cullin-4A	MULTI-MSMS	20190508_QE3_nLC3_DS_SA_PA_HeLa_IS_HCl_pH_1_5_2h_01	508_QE3_nLC3_DS_SA_PA_HeLa_IS_HCl_pH_1_5_2h_01	604.578	4	604.325	2413.27	40501.5	1.8347	0.0011088	1.21	0.00073122	3.0447	0.00184	604.576	16.362	0.17145	16.362	16.279	16.45	0					56	17	5	0	0	0	0.035559
ADEAPRKGSFSALVGRTNGLTKP	23	Acetyl (Protein N-term)	_(ac)ADEAPRKGSFSALVGRTNGLTKP_					1	0	0	0	4	Q13619	Q13619	Q13619	CUL4A	Cullin-4A	MULTI-MSMS	20190508_QE3_nLC3_DS_SA_PA_HeLa_IS_HCl_pH_1_5_2h_02	508_QE3_nLC3_DS_SA_PA_HeLa_IS_HCl_pH_1_5_2h_02	604.827	4	604.325	2413.27	40509.4	1.6808	0.0010158	0.19588	0.00011837	1.8767	0.0011341	604.577	16.235	0.15171	16.235	16.137	16.289	0					50	15	5	0	0	0	0.034722
ADEATRRVVSEIP	13	Acetyl (Protein N-term)	_(ac)ADEATRRVVSEIP_					1	0	0	0	2	Q9Y3C8	Q9Y3C8	Q9Y3C8	UFC1	Ubiquitin-fold modifier-conjugating enzyme 1	MULTI-MSMS	20190508_QE3_nLC3_DS_SA_PA_HeLa_IS_HCl_pH_1_5_2h_01	508_QE3_nLC3_DS_SA_PA_HeLa_IS_HCl_pH_1_5_2h_01	742.891	2	742.889	1483.76	36455.9	3.0551	0.0022696	0.66168	0.00049156	3.7167	0.0027611	742.89	20.835	0.23049	20.835	20.729	20.959	0					66	23	4	0	0	0	0.009055
ADEATRRVVSEIP	13	Acetyl (Protein N-term)	_(ac)ADEATRRVVSEIP_					1	0	0	0	2	Q9Y3C8	Q9Y3C8	Q9Y3C8	UFC1	Ubiquitin-fold modifier-conjugating enzyme 1	MULTI-MSMS	20190712_QE3_nLC5_DS_SA_PA_HeLa_HCl_pH_1_5_2h_01	712_QE3_nLC5_DS_SA_PA_HeLa_HCl_pH_1_5_2h_01	742.891	2	742.889	1483.76	36709.5	5.1119	0.0037976	-0.1972	-0.0001465	4.9147	0.0036511	742.889	21.665	0.17104	21.665	21.57	21.741	0					57	17	4	0	0	0	2.4235e-05
ADEATRRVVSEIP	13	Acetyl (Protein N-term)	_(ac)ADEATRRVVSEIP_					1	0	0	0	2	Q9Y3C8	Q9Y3C8	Q9Y3C8	UFC1	Ubiquitin-fold modifier-conjugating enzyme 1	MULTI-MSMS	20190712_QE3_nLC5_DS_SA_PA_HeLa_HCl_pH_1_5_2h_02	712_QE3_nLC5_DS_SA_PA_HeLa_HCl_pH_1_5_2h_02	743.396	2	742.889	1483.76	35722.5	3.9052	0.0029011	1.0128	0.0007524	4.918	0.0036535	742.89	21.559	0.16125	21.559	21.46	21.621	0					52	16	4	0	0	0	0.00013117
ADECNKLKEEISKMRELLARKDSETGENIRQAASSLQQA	39	Unmodified	_ADECNKLKEEISKMRELLARKDSETGENIRQAASSLQQA_					0	0	0	0	4	P38646	P38646	P38646	HSPA9	Stress-70 protein, mitochondrial	MULTI-MSMS	20190712_QE3_nLC5_DS_SA_PA_HeLa_HCl_pH_1_5_2h_01	712_QE3_nLC5_DS_SA_PA_HeLa_HCl_pH_1_5_2h_01	890.656	5	890.252	4446.22	34357.9	4.3592	0.0038808	-0.28066	-0.00024986	4.0785	0.0036309	890.652	26.513	0.10536	26.513	26.46	26.566	3.5527e-15					36	10	4	0	0	0	0.036982
ADECNKLKEEISKMRELLARKDSETGENIRQAASSLQQA	39	Unmodified	_ADECNKLKEEISKMRELLARKDSETGENIRQAASSLQQA_					0	0	0	0	4	P38646	P38646	P38646	HSPA9	Stress-70 protein, mitochondrial	MULTI-MSMS	20190712_QE3_nLC5_DS_SA_PA_HeLa_HCl_pH_1_5_2h_02	712_QE3_nLC5_DS_SA_PA_HeLa_HCl_pH_1_5_2h_02	890.856	5	890.252	4446.22	33418.1	4.7428	0.0042223	-0.8288	-0.00073784	3.914	0.0034844	890.853	26.118	0.1627	26.118	26.041	26.204	0					53	16	5	0	0	0	0.0021359
ADEELEALRRQRLA	14	Acetyl (Protein N-term)	_(ac)ADEELEALRRQRLA_					1	0	0	0	2	O14737	O14737	O14737	PDCD5	Programmed cell death protein 5	MULTI-MSMS	20190508_QE3_nLC3_DS_SA_PA_HeLa_IS_HCl_pH_1_5_2h_01	508_QE3_nLC3_DS_SA_PA_HeLa_IS_HCl_pH_1_5_2h_01	571.309	3	571.308	1710.9	41748	3.4777	0.0019869	0.00053629	3.0639e-07	3.4783	0.0019872	571.308	19.358	0.34442	19.358	19.199	19.544	0					118	35	6	0	0	0	4.1661e-06
ADEELEALRRQRLA	14	Acetyl (Protein N-term)	_(ac)ADEELEALRRQRLA_					1	0	0	0	2	O14737	O14737	O14737	PDCD5	Programmed cell death protein 5	MULTI-MSMS	20190508_QE3_nLC3_DS_SA_PA_HeLa_IS_HCl_pH_1_5_2h_02	508_QE3_nLC3_DS_SA_PA_HeLa_IS_HCl_pH_1_5_2h_02	571.31	3	571.308	1710.9	41668.8	2.8816	0.0016463	-0.023114	-1.3205e-05	2.8584	0.001633	571.308	19.317	0.27715	19.317	19.145	19.422	0					91	28	5	0	0	0	0.00030012
ADEELEALRRQRLA	14	Acetyl (Protein N-term)	_(ac)ADEELEALRRQRLA_					1	0	0	0	2	O14737	O14737	O14737	PDCD5	Programmed cell death protein 5	MULTI-MSMS	20190712_QE3_nLC5_DS_SA_PA_HeLa_HCl_pH_1_5_2h_01	712_QE3_nLC5_DS_SA_PA_HeLa_HCl_pH_1_5_2h_01	571.647	3	571.308	1710.9	41802.4	4.9583	0.0028327	-0.91235	-0.00052123	4.046	0.0023115	571.307	20.263	0.28477	20.263	20.173	20.458	0					91	29	6	0	0	0	0.00053828
ADEELEALRRQRLA	14	Acetyl (Protein N-term)	_(ac)ADEELEALRRQRLA_					1	0	0	0	2	O14737	O14737	O14737	PDCD5	Programmed cell death protein 5	MULTI-MSMS	20190712_QE3_nLC5_DS_SA_PA_HeLa_HCl_pH_1_5_2h_01	712_QE3_nLC5_DS_SA_PA_HeLa_HCl_pH_1_5_2h_01	856.463	2	856.458	1710.9	30927	4.7002	0.0040255	1.0369	0.00088803	5.7371	0.0049136	856.459	20.257	0.10411	20.257	20.211	20.315	0					24	10	3	0	0	0	2.0369e-06
ADEELEALRRQRLA	14	Acetyl (Protein N-term)	_(ac)ADEELEALRRQRLA_					1	0	0	0	2	O14737	O14737	O14737	PDCD5	Programmed cell death protein 5	MULTI-MSMS	20190712_QE3_nLC5_DS_SA_PA_HeLa_HCl_pH_1_5_2h_02	712_QE3_nLC5_DS_SA_PA_HeLa_HCl_pH_1_5_2h_02	571.644	3	571.308	1710.9	41844.3	4.5645	0.0026077	-0.41758	-0.00023856	4.1469	0.0023692	571.307	20.148	0.20844	20.148	20.066	20.275	3.5527e-15					76	21	5	0	0	0	7.9675e-06
ADEELEALRRQRLA	14	Acetyl (Protein N-term)	_(ac)ADEELEALRRQRLA_					1	0	0	0	2	O14737	O14737	O14737	PDCD5	Programmed cell death protein 5	MULTI-MSMS	20190712_QE3_nLC5_DS_SA_PA_HeLa_HCl_pH_1_5_2h_02	712_QE3_nLC5_DS_SA_PA_HeLa_HCl_pH_1_5_2h_02	856.463	2	856.458	1710.9	32528	4.1735	0.0035744	-0.17959	-0.00015382	3.9939	0.0034206	856.458	20.143	0.094831	20.143	20.095	20.19	3.5527e-15					22	9	3	0	0	0	0.0030368
ADEELEALRRQRLAELQAKHGDP	23	Acetyl (Protein N-term)	_(ac)ADEELEALRRQRLAELQAKHGDP_					1	0	0	0	4	O14737	O14737	O14737	PDCD5	Programmed cell death protein 5	MULTI-MSMS	20190508_QE3_nLC3_DS_SA_PA_HeLa_IS_HCl_pH_1_5_2h_01	508_QE3_nLC3_DS_SA_PA_HeLa_IS_HCl_pH_1_5_2h_01	538.485	5	538.283	2686.38	44225.6	2.0512	0.0011041	0.48048	0.00025863	2.5317	0.0013628	538.484	17.426	0.25652	17.426	17.314	17.571	0					97	26	5	0	0	0	0.023472
ADEELEALRRQRLAELQAKHGDP	23	Acetyl (Protein N-term)	_(ac)ADEELEALRRQRLAELQAKHGDP_					1	0	0	0	4	O14737	O14737	O14737	PDCD5	Programmed cell death protein 5	MULTI-MSMS	20190508_QE3_nLC3_DS_SA_PA_HeLa_IS_HCl_pH_1_5_2h_02	508_QE3_nLC3_DS_SA_PA_HeLa_IS_HCl_pH_1_5_2h_02	538.486	5	538.283	2686.38	42931.8	2.3688	0.0012751	-0.17564	-9.4544e-05	2.1932	0.0011806	538.483	17.333	0.23757	17.333	17.201	17.439	0					77	24	4	0	0	0	0.007784
ADEELEALRRQRLAELQAKHGDP	23	Acetyl (Protein N-term)	_(ac)ADEELEALRRQRLAELQAKHGDP_					1	0	0	0	4	O14737	O14737	O14737	PDCD5	Programmed cell death protein 5	MULTI-MSMS	20190508_QE3_nLC3_DS_SA_PA_HeLa_IS_HCl_pH_1_5_2h_02	508_QE3_nLC3_DS_SA_PA_HeLa_IS_HCl_pH_1_5_2h_02	672.854	4	672.602	2686.38	38748.4	2.2905	0.0015406	-1.5444	-0.0010388	0.74606	0.0005018	672.852	17.306	0.25658	17.306	17.154	17.41	0					63	26	3	0	0	0	2.0896e-05
ADEELEALRRQRLAELQAKHGDP	23	Acetyl (Protein N-term)	_(ac)ADEELEALRRQRLAELQAKHGDP_					1	0	0	0	4	O14737	O14737	O14737	PDCD5	Programmed cell death protein 5	MULTI-MSMS	20190712_QE3_nLC5_DS_SA_PA_HeLa_HCl_pH_1_5_2h_02	712_QE3_nLC5_DS_SA_PA_HeLa_HCl_pH_1_5_2h_02	538.486	5	538.283	2686.38	43038.6	4.2655	0.002296	-0.31616	-0.00017018	3.9493	0.0021259	538.483	17.703	0.21685	17.703	17.595	17.812	0					70	22	4	0	0	0	0.036033
ADEIAKA	7	Acetyl (Protein N-term)	_(ac)ADEIAKA_					1	0	0	0	2	P49773	P49773	P49773	HINT1	Histidine triad nucleotide-binding protein 1	MULTI-MSMS	20190508_QE3_nLC3_DS_SA_PA_HeLa_IS_HCl_pH_1_5_2h_01	508_QE3_nLC3_DS_SA_PA_HeLa_IS_HCl_pH_1_5_2h_01	380.198	2	380.198	758.381	49762.8	0.78937	0.00030012	-0.58968	-0.00022419	0.19969	7.5923e-05	380.198	10.675	0.45325	10.675	10.383	10.836	0					120	47	3	0	0	0	0.029003
ADEIAKA	7	Acetyl (Protein N-term)	_(ac)ADEIAKA_					1	0	0	0	2	P49773	P49773	P49773	HINT1	Histidine triad nucleotide-binding protein 1	MULTI-MSMS	20190508_QE3_nLC3_DS_SA_PA_HeLa_IS_HCl_pH_1_5_2h_02	508_QE3_nLC3_DS_SA_PA_HeLa_IS_HCl_pH_1_5_2h_02	380.198	2	380.198	758.381	50947	1.8335	0.0006971	-0.29669	-0.0001128	1.5368	0.00058429	380.198	10.715	0.43654	10.715	10.579	11.016	1.7764e-15					106	45	4	0	0	0	0.028906
ADEIAKA	7	Acetyl (Protein N-term)	_(ac)ADEIAKA_					1	0	0	0	2	P49773	P49773	P49773	HINT1	Histidine triad nucleotide-binding protein 1	MULTI-SECPEP	20190712_QE3_nLC5_DS_SA_PA_HeLa_HCl_pH_1_5_2h_01	712_QE3_nLC5_DS_SA_PA_HeLa_HCl_pH_1_5_2h_01	759.751	1	759.388	758.381	35549.6	4.5172	0.0034303	-3.7198	-0.0028248	0.79742	0.00060555	759.385	11.292	0.15063	11.292	11.193	11.344	0					46	15	4	0	0	0	0.023776
ADEIAKA	7	Acetyl (Protein N-term)	_(ac)ADEIAKA_					1	0	0	0	2	P49773	P49773	P49773	HINT1	Histidine triad nucleotide-binding protein 1	MULTI-MSMS	20190712_QE3_nLC5_DS_SA_PA_HeLa_HCl_pH_1_5_2h_02	712_QE3_nLC5_DS_SA_PA_HeLa_HCl_pH_1_5_2h_02	380.199	2	380.198	758.381	50776.2	2.8264	0.0010746	-0.77404	-0.00029429	2.0523	0.00078029	380.197	11.217	0.12233	11.217	11.146	11.268	0					28	12	3	0	0	0	0.024132
ADERDDVLAKRLKMEGHEAMERLKMLA	27	Unmodified	_ADERDDVLAKRLKMEGHEAMERLKMLA_					0	0	0	0	3	Q8WXI9	Q8WXI9	Q8WXI9	GATAD2B	Transcriptional repressor p66-beta	MULTI-MSMS	20190508_QE3_nLC3_DS_SA_PA_HeLa_IS_HCl_pH_1_5_2h_02	508_QE3_nLC3_DS_SA_PA_HeLa_IS_HCl_pH_1_5_2h_02	632.131	5	631.928	3154.6	38653.5	3.6048	0.0022779	0.89355	0.00056466	4.4983	0.0028426	632.129	24.404	0.25046	24.404	24.273	24.524	3.5527e-15					42	25	3	0	0	0	0.0047883
ADESETAVKPP	11	Acetyl (Protein N-term)	_(ac)ADESETAVKPP_					1	0	0	0	3	P30419	P30419	P30419	NMT1	Glycylpeptide N-tetradecanoyltransferase 1	MULTI-SECPEP	20190508_QE3_nLC3_DS_SA_PA_HeLa_IS_HCl_pH_1_5_2h_02	508_QE3_nLC3_DS_SA_PA_HeLa_IS_HCl_pH_1_5_2h_02	593.852	2	593.285	1184.56	38335.4	2.8376	0.0016835	2.0058	0.00119	4.8434	0.0028735	593.286	12.286	0.27495	12.286	12.107	12.382	0					56	28	3	0	0	0	0.036729
ADESTGSIAKRLQSIGTENTEENRRFYRQLLLTA	34	Unmodified	_ADESTGSIAKRLQSIGTENTEENRRFYRQLLLTA_					0	0	0	0	2	P04075	P04075	P04075	ALDOA	Fructose-bisphosphate aldolase A	MULTI-MSMS	20190508_QE3_nLC3_DS_SA_PA_HeLa_IS_HCl_pH_1_5_2h_01	508_QE3_nLC3_DS_SA_PA_HeLa_IS_HCl_pH_1_5_2h_01	968.257	4	967.754	3866.99	32112.3	2.5468	0.0024646	0.44164	0.0004274	2.9884	0.002892	968.256	25.011	0.1641	25.011	24.927	25.091	0					75	16	6	0	0	0	1.3675e-57
ADESTGSIAKRLQSIGTENTEENRRFYRQLLLTA	34	Unmodified	_ADESTGSIAKRLQSIGTENTEENRRFYRQLLLTA_					0	0	0	0	2	P04075	P04075	P04075	ALDOA	Fructose-bisphosphate aldolase A	MULTI-MSMS	20190508_QE3_nLC3_DS_SA_PA_HeLa_IS_HCl_pH_1_5_2h_01	508_QE3_nLC3_DS_SA_PA_HeLa_IS_HCl_pH_1_5_2h_01	645.842	6	645.505	3866.99	38517.5	2.9839	0.0019261	0.64518	0.00041647	3.6291	0.0023426	645.84	25.008	0.21217	25.008	24.898	25.11	0					90	21	5	0	0	0	0.00013028
ADESTGSIAKRLQSIGTENTEENRRFYRQLLLTA	34	Unmodified	_ADESTGSIAKRLQSIGTENTEENRRFYRQLLLTA_					0	0	0	0	2	P04075	P04075	P04075	ALDOA	Fructose-bisphosphate aldolase A	MULTI-MSMS	20190508_QE3_nLC3_DS_SA_PA_HeLa_IS_HCl_pH_1_5_2h_01	508_QE3_nLC3_DS_SA_PA_HeLa_IS_HCl_pH_1_5_2h_01	774.808	5	774.405	3866.99	35677.6	2.8591	0.0022141	-0.033619	-2.6035e-05	2.8255	0.002188	774.806	25.005	0.23133	25.005	24.898	25.129	3.5527e-15					143	23	9	0	0	0	3.9979e-24
ADESTGSIAKRLQSIGTENTEENRRFYRQLLLTA	34	Unmodified	_ADESTGSIAKRLQSIGTENTEENRRFYRQLLLTA_					0	0	0	0	2	P04075	P04075	P04075	ALDOA	Fructose-bisphosphate aldolase A	MULTI-MSMS	20190508_QE3_nLC3_DS_SA_PA_HeLa_IS_HCl_pH_1_5_2h_02	508_QE3_nLC3_DS_SA_PA_HeLa_IS_HCl_pH_1_5_2h_02	968.51	4	967.754	3866.99	31773.3	2.964	0.0028684	0.61824	0.0005983	3.5822	0.0034667	968.256	24.817	0.16434	24.817	24.735	24.9	-3.5527e-15					68	16	6	0	0	0	8.4758e-33
ADESTGSIAKRLQSIGTENTEENRRFYRQLLLTA	34	Unmodified	_ADESTGSIAKRLQSIGTENTEENRRFYRQLLLTA_					0	0	0	0	2	P04075	P04075	P04075	ALDOA	Fructose-bisphosphate aldolase A	MULTI-MSMS	20190508_QE3_nLC3_DS_SA_PA_HeLa_IS_HCl_pH_1_5_2h_02	508_QE3_nLC3_DS_SA_PA_HeLa_IS_HCl_pH_1_5_2h_02	774.809	5	774.405	3866.99	35496.8	3.5277	0.0027318	0.29273	0.00022669	3.8204	0.0029585	774.806	24.817	0.21256	24.817	24.706	24.919	0					132	21	8	0	0	0	5.4709e-24
ADESTGSIAKRLQSIGTENTEENRRFYRQLLLTA	34	Unmodified	_ADESTGSIAKRLQSIGTENTEENRRFYRQLLLTA_					0	0	0	0	2	P04075	P04075	P04075	ALDOA	Fructose-bisphosphate aldolase A	MULTI-MSMS	20190712_QE3_nLC5_DS_SA_PA_HeLa_HCl_pH_1_5_2h_01	712_QE3_nLC5_DS_SA_PA_HeLa_HCl_pH_1_5_2h_01	968.01	4	967.754	3866.99	31431	4.9986	0.0048374	-0.069513	-6.7272e-05	4.9291	0.0047702	968.256	26.227	0.12528	26.227	26.162	26.287	0					68	12	7	0	0	0	9.1408e-70
ADESTGSIAKRLQSIGTENTEENRRFYRQLLLTA	34	Unmodified	_ADESTGSIAKRLQSIGTENTEENRRFYRQLLLTA_					0	0	0	0	2	P04075	P04075	P04075	ALDOA	Fructose-bisphosphate aldolase A	MULTI-MSMS	20190712_QE3_nLC5_DS_SA_PA_HeLa_HCl_pH_1_5_2h_02	712_QE3_nLC5_DS_SA_PA_HeLa_HCl_pH_1_5_2h_02	968.008	4	967.754	3866.99	31276.9	4.6253	0.0044762	-0.14797	-0.0001432	4.4773	0.004333	968.255	25.921	0.17196	25.921	25.84	26.012	3.5527e-15					90	17	7	0	0	0	6.5433e-56
ADESTGSIAKRLQSIGTENTEENRRFYRQLLLTADDRVNP	40	Unmodified	_ADESTGSIAKRLQSIGTENTEENRRFYRQLLLTADDRVNP_					0	0	0	0	3	P04075	P04075	P04075	ALDOA	Fructose-bisphosphate aldolase A	MULTI-MSMS	20190508_QE3_nLC3_DS_SA_PA_HeLa_IS_HCl_pH_1_5_2h_01	508_QE3_nLC3_DS_SA_PA_HeLa_IS_HCl_pH_1_5_2h_01	913.872	5	913.669	4563.31	32767.7	2.5161	0.0022989	-0.48101	-0.00043948	2.0351	0.0018594	914.069	25.2	0.2593	25.2	25.072	25.331	0					176	26	8	0	0	0	3.1465e-42
ADESTGSIAKRLQSIGTENTEENRRFYRQLLLTADDRVNP	40	Unmodified	_ADESTGSIAKRLQSIGTENTEENRRFYRQLLLTADDRVNP_					0	0	0	0	3	P04075	P04075	P04075	ALDOA	Fructose-bisphosphate aldolase A	MULTI-MSMS	20190508_QE3_nLC3_DS_SA_PA_HeLa_IS_HCl_pH_1_5_2h_01	508_QE3_nLC3_DS_SA_PA_HeLa_IS_HCl_pH_1_5_2h_01	1142.59	4	1141.83	4563.31	30047	2.3673	0.0027031	0.37555	0.00042881	2.7429	0.0031319	1142.34	25.193	0.13476	25.193	25.12	25.255	0					46	13	5	0	0	0	2.7396e-15
ADESTGSIAKRLQSIGTENTEENRRFYRQLLLTADDRVNP	40	Unmodified	_ADESTGSIAKRLQSIGTENTEENRRFYRQLLLTADDRVNP_					0	0	0	0	3	P04075	P04075	P04075	ALDOA	Fructose-bisphosphate aldolase A	MULTI-MSMS	20190508_QE3_nLC3_DS_SA_PA_HeLa_IS_HCl_pH_1_5_2h_02	508_QE3_nLC3_DS_SA_PA_HeLa_IS_HCl_pH_1_5_2h_02	914.07	5	913.669	4563.31	32824.2	2.3181	0.0021179	-0.21499	-0.00019643	2.1031	0.0019215	914.069	24.992	0.23986	24.992	24.861	25.101	0					149	24	8	0	0	0	2.9044e-43
ADESTGSIAKRLQSIGTENTEENRRFYRQLLLTADDRVNP	40	Unmodified	_ADESTGSIAKRLQSIGTENTEENRRFYRQLLLTADDRVNP_					0	0	0	0	3	P04075	P04075	P04075	ALDOA	Fructose-bisphosphate aldolase A	MULTI-MSMS	20190508_QE3_nLC3_DS_SA_PA_HeLa_IS_HCl_pH_1_5_2h_02	508_QE3_nLC3_DS_SA_PA_HeLa_IS_HCl_pH_1_5_2h_02	1142.33	4	1141.83	4563.31	29797.9	2.1146	0.0024145	0.54338	0.00062045	2.658	0.003035	1142.33	24.995	0.13395	24.995	24.909	25.043	0					46	13	5	0	0	0	0.0012156
ADESTGSIAKRLQSIGTENTEENRRFYRQLLLTADDRVNP	40	Unmodified	_ADESTGSIAKRLQSIGTENTEENRRFYRQLLLTADDRVNP_					0	0	0	0	3	P04075	P04075	P04075	ALDOA	Fructose-bisphosphate aldolase A	MULTI-MSMS	20190712_QE3_nLC5_DS_SA_PA_HeLa_HCl_pH_1_5_2h_01	712_QE3_nLC5_DS_SA_PA_HeLa_HCl_pH_1_5_2h_01	914.475	5	913.669	4563.31	32649.1	4.7525	0.0043422	-0.57601	-0.00052628	4.1765	0.003816	914.069	26.379	0.27851	26.379	26.249	26.528	-3.5527e-15					185	28	8	0	0	0	1.9099e-15
ADESTGSIAKRLQSIGTENTEENRRFYRQLLLTADDRVNP	40	Unmodified	_ADESTGSIAKRLQSIGTENTEENRRFYRQLLLTADDRVNP_					0	0	0	0	3	P04075	P04075	P04075	ALDOA	Fructose-bisphosphate aldolase A	MULTI-MSMS	20190712_QE3_nLC5_DS_SA_PA_HeLa_HCl_pH_1_5_2h_02	712_QE3_nLC5_DS_SA_PA_HeLa_HCl_pH_1_5_2h_02	914.075	5	913.669	4563.31	32900.1	4.5042	0.0041154	-0.23871	-0.0002181	4.2655	0.0038973	914.07	26.032	0.27766	26.032	25.898	26.175	0					190	28	9	0	0	0	1.1388e-54
ADESTGSIAKRLQSIGTENTEENRRFYRQLLLTADDRVNP	40	Unmodified	_ADESTGSIAKRLQSIGTENTEENRRFYRQLLLTADDRVNP_					0	0	0	0	3	P04075	P04075	P04075	ALDOA	Fructose-bisphosphate aldolase A	MULTI-MSMS	20190712_QE3_nLC5_DS_SA_PA_HeLa_HCl_pH_1_5_2h_02	712_QE3_nLC5_DS_SA_PA_HeLa_HCl_pH_1_5_2h_02	1142.59	4	1141.83	4563.31	30028.9	4.4925	0.0051297	0.46273	0.00052836	4.9553	0.0056581	1142.33	26.042	0.15315	26.042	25.955	26.108	0					56	15	5	0	0	0	0.0029576
ADEVDTQLLQDAARKEA	17	Unmodified	_ADEVDTQLLQDAARKEA_					0	0	0	0	3	Q9Y333	Q9Y333	Q9Y333	LSM2	U6 snRNA-associated Sm-like protein LSm2	MULTI-MSMS	20190508_QE3_nLC3_DS_SA_PA_HeLa_IS_HCl_pH_1_5_2h_01	508_QE3_nLC3_DS_SA_PA_HeLa_IS_HCl_pH_1_5_2h_01	625.317	3	624.981	1871.92	40090.3	1.8928	0.001183	-0.15495	-9.6838e-05	1.7379	0.0010862	624.982	17.542	0.14231	17.542	17.466	17.609	0					46	14	4	0	0	0	1.8862e-06
ADEVDTQLLQDAARKEA	17	Unmodified	_ADEVDTQLLQDAARKEA_					0	0	0	0	3	Q9Y333	Q9Y333	Q9Y333	LSM2	U6 snRNA-associated Sm-like protein LSm2	MULTI-MSMS	20190508_QE3_nLC3_DS_SA_PA_HeLa_IS_HCl_pH_1_5_2h_02	508_QE3_nLC3_DS_SA_PA_HeLa_IS_HCl_pH_1_5_2h_02	624.984	3	624.981	1871.92	39687.7	2.4112	0.001507	-0.18073	-0.00011295	2.2305	0.001394	624.982	17.461	0.16088	17.461	17.391	17.552	0					35	16	3	0	0	0	0.00031142
ADEVDTQLLQDAARKEA	17	Unmodified	_ADEVDTQLLQDAARKEA_					0	0	0	0	3	Q9Y333	Q9Y333	Q9Y333	LSM2	U6 snRNA-associated Sm-like protein LSm2	MULTI-MSMS	20190712_QE3_nLC5_DS_SA_PA_HeLa_HCl_pH_1_5_2h_01	712_QE3_nLC5_DS_SA_PA_HeLa_HCl_pH_1_5_2h_01	625.317	3	624.981	1871.92	40345	3.9751	0.0024843	0.10929	6.8307e-05	4.0844	0.0025526	625.316	18.086	0.12297	18.086	18.031	18.154	0					38	12	4	0	0	0	5.4446e-06
ADEVDTQLLQDAARKEA	17	Unmodified	_ADEVDTQLLQDAARKEA_					0	0	0	0	3	Q9Y333	Q9Y333	Q9Y333	LSM2	U6 snRNA-associated Sm-like protein LSm2	MULTI-MSMS	20190712_QE3_nLC5_DS_SA_PA_HeLa_HCl_pH_1_5_2h_02	712_QE3_nLC5_DS_SA_PA_HeLa_HCl_pH_1_5_2h_02	625.319	3	624.981	1871.92	40280.8	3.7963	0.0023726	0.36167	0.00022603	4.1579	0.0025986	624.981	17.847	0.17928	17.847	17.765	17.944	0					54	18	4	0	0	0	1.7141e-09
ADEVDTQLLQDAARKEALQQKQ	22	Unmodified	_ADEVDTQLLQDAARKEALQQKQ_					0	0	0	0	4	Q9Y333	Q9Y333	Q9Y333	LSM2	U6 snRNA-associated Sm-like protein LSm2	MULTI-MSMS	20190508_QE3_nLC3_DS_SA_PA_HeLa_IS_HCl_pH_1_5_2h_01	508_QE3_nLC3_DS_SA_PA_HeLa_IS_HCl_pH_1_5_2h_01	625.58	4	625.327	2497.28	39358.1	2.5095	0.0015693	-0.56724	-0.00035471	1.9423	0.0012146	625.576	17.795	0.13297	17.795	17.713	17.846	0					23	13	2	0	0	0	4.379e-10
ADEVDTQLLQDAARKEALQQKQ	22	Unmodified	_ADEVDTQLLQDAARKEALQQKQ_					0	0	0	0	4	Q9Y333	Q9Y333	Q9Y333	LSM2	U6 snRNA-associated Sm-like protein LSm2	MULTI-MSMS	20190508_QE3_nLC3_DS_SA_PA_HeLa_IS_HCl_pH_1_5_2h_02	508_QE3_nLC3_DS_SA_PA_HeLa_IS_HCl_pH_1_5_2h_02	625.577	4	625.327	2497.28	39655.2	2.2611	0.0014139	-1.6128	-0.0010085	0.64833	0.00040541	625.575	17.717	0.16145	17.717	17.629	17.79	0					55	16	5	0	0	0	1.7362e-10
ADEVDTQLLQDAARKEALQQKQ	22	Unmodified	_ADEVDTQLLQDAARKEALQQKQ_					0	0	0	0	4	Q9Y333	Q9Y333	Q9Y333	LSM2	U6 snRNA-associated Sm-like protein LSm2	MULTI-MSMS	20190712_QE3_nLC5_DS_SA_PA_HeLa_HCl_pH_1_5_2h_02	712_QE3_nLC5_DS_SA_PA_HeLa_HCl_pH_1_5_2h_02	625.579	4	625.327	2497.28	39341.3	3.6661	0.0022925	-1.1132	-0.00069611	2.5529	0.0015964	625.576	18.064	0.19888	18.064	17.972	18.171	0					65	20	4	0	0	0	7.1416e-07
ADFDTYDDRAYSSFGGGRGSRGSAGGHGSRSQKELP	36	Acetyl (Protein N-term)	_(ac)ADFDTYDDRAYSSFGGGRGSRGSAGGHGSRSQKELP_					1	0	0	0	3	Q15056	Q15056	Q15056	EIF4H	Eukaryotic translation initiation factor 4H	MULTI-MSMS	20190508_QE3_nLC3_DS_SA_PA_HeLa_IS_HCl_pH_1_5_2h_01	508_QE3_nLC3_DS_SA_PA_HeLa_IS_HCl_pH_1_5_2h_01	759.151	5	758.95	3789.71	36073.2	2.1256	0.0016132	-0.20591	-0.00015627	1.9197	0.001457	759.15	14.082	0.28439	14.082	13.992	14.277	-1.7764e-15					137	29	6	0	0	0	0.01237
ADFDTYDDRAYSSFGGGRGSRGSAGGHGSRSQKELP	36	Acetyl (Protein N-term)	_(ac)ADFDTYDDRAYSSFGGGRGSRGSAGGHGSRSQKELP_					1	0	0	0	3	Q15056	Q15056	Q15056	EIF4H	Eukaryotic translation initiation factor 4H	MULTI-MSMS	20190508_QE3_nLC3_DS_SA_PA_HeLa_IS_HCl_pH_1_5_2h_02	508_QE3_nLC3_DS_SA_PA_HeLa_IS_HCl_pH_1_5_2h_02	759.353	5	758.95	3789.71	36102.8	2.1828	0.0016566	0.095971	7.2838e-05	2.2788	0.0017295	759.15	14.022	0.31305	14.022	13.945	14.258	0					147	32	7	0	0	0	0.0054625
ADFDTYDDRAYSSFGGGRGSRGSAGGHGSRSQKELP	36	Acetyl (Protein N-term)	_(ac)ADFDTYDDRAYSSFGGGRGSRGSAGGHGSRSQKELP_					1	0	0	0	3	Q15056	Q15056	Q15056	EIF4H	Eukaryotic translation initiation factor 4H	MULTI-MSMS	20190712_QE3_nLC5_DS_SA_PA_HeLa_HCl_pH_1_5_2h_01	712_QE3_nLC5_DS_SA_PA_HeLa_HCl_pH_1_5_2h_01	759.353	5	758.95	3789.71	35828.8	4.2015	0.0031887	0.05651	4.2888e-05	4.258	0.0032316	759.35	14.588	0.34932	14.588	14.439	14.788	0					185	36	6	0	0	0	0.017304
ADFDTYDDRAYSSFGGGRGSRGSAGGHGSRSQKELP	36	Acetyl (Protein N-term)	_(ac)ADFDTYDDRAYSSFGGGRGSRGSAGGHGSRSQKELP_					1	0	0	0	3	Q15056	Q15056	Q15056	EIF4H	Eukaryotic translation initiation factor 4H	MULTI-MSMS	20190712_QE3_nLC5_DS_SA_PA_HeLa_HCl_pH_1_5_2h_02	712_QE3_nLC5_DS_SA_PA_HeLa_HCl_pH_1_5_2h_02	759.354	5	758.95	3789.71	36084.9	3.8064	0.0028889	0.087278	6.624e-05	3.8937	0.0029551	759.351	14.991	0.43598	14.991	14.762	15.198	0					225	45	6	0	0	0	0.016927
ADFEIGHFLRERIIP	15	Unmodified	_ADFEIGHFLRERIIP_					0	0	0	0	1	P55209	P55209	P55209	NAP1L1	Nucleosome assembly protein 1-like 1	MULTI-MSMS	20190508_QE3_nLC3_DS_SA_PA_HeLa_IS_HCl_pH_1_5_2h_01	508_QE3_nLC3_DS_SA_PA_HeLa_IS_HCl_pH_1_5_2h_01	454.001	4	453.999	1811.97	46356.6	4.8813	0.0022161	0.27094	0.00012301	5.1522	0.0023391	454	27.023	0.30166	27.023	26.911	27.213	0					121	30	6	0	0	0	0.00018002
ADFEIGHFLRERIIP	15	Unmodified	_ADFEIGHFLRERIIP_					0	0	0	0	1	P55209	P55209	P55209	NAP1L1	Nucleosome assembly protein 1-like 1	MSMS	20190508_QE3_nLC3_DS_SA_PA_HeLa_IS_HCl_pH_1_5_2h_01	508_QE3_nLC3_DS_SA_PA_HeLa_IS_HCl_pH_1_5_2h_01	906.992	2	906.991	1811.97	NaN	NaN	NaN	NaN	NaN	NaN	NaN	NaN	26.998	1	26.998	26.498	27.498	0								0	0	0	0.031741
ADFEIGHFLRERIIP	15	Unmodified	_ADFEIGHFLRERIIP_					0	0	0	0	1	P55209	P55209	P55209	NAP1L1	Nucleosome assembly protein 1-like 1	MULTI-MSMS	20190508_QE3_nLC3_DS_SA_PA_HeLa_IS_HCl_pH_1_5_2h_02	508_QE3_nLC3_DS_SA_PA_HeLa_IS_HCl_pH_1_5_2h_02	605	3	604.997	1811.97	40031.9	3.8009	0.0022995	-0.55673	-0.00033682	3.2442	0.0019627	605.331	26.838	0.24223	26.838	26.727	26.969	0					84	24	4	0	0	0	3.2649e-09
ADFEIGHFLRERIIP	15	Unmodified	_ADFEIGHFLRERIIP_					0	0	0	0	1	P55209	P55209	P55209	NAP1L1	Nucleosome assembly protein 1-like 1	MULTI-MSMS	20190508_QE3_nLC3_DS_SA_PA_HeLa_IS_HCl_pH_1_5_2h_02	508_QE3_nLC3_DS_SA_PA_HeLa_IS_HCl_pH_1_5_2h_02	454.503	4	453.999	1811.97	46357.3	3.5776	0.0016242	-0.26706	-0.00012124	3.3106	0.001503	454.25	26.83	0.34809	26.83	26.736	27.084	0					103	35	5	0	0	0	2.0381e-06
ADFEIGHFLRERIIP	15	Unmodified	_ADFEIGHFLRERIIP_					0	0	0	0	1	P55209	P55209	P55209	NAP1L1	Nucleosome assembly protein 1-like 1	MULTI-MSMS	20190508_QE3_nLC3_DS_SA_PA_HeLa_IS_HCl_pH_1_5_2h_02	508_QE3_nLC3_DS_SA_PA_HeLa_IS_HCl_pH_1_5_2h_02	906.99	2	906.991	1811.97	33196.1	3.238	0.0029368	-3.0484	-0.0027648	0.18959	0.00017196	906.989	26.824	0.1355	26.824	26.756	26.891	-3.5527e-15					24	13	2	0	0	0	0.0011751
ADFEIGHFLRERIIP	15	Unmodified	_ADFEIGHFLRERIIP_					0	0	0	0	1	P55209	P55209	P55209	NAP1L1	Nucleosome assembly protein 1-like 1	MULTI-MSMS	20190712_QE3_nLC5_DS_SA_PA_HeLa_HCl_pH_1_5_2h_01	712_QE3_nLC5_DS_SA_PA_HeLa_HCl_pH_1_5_2h_01	605.335	3	604.997	1811.97	39831.8	7.3159	0.0044261	-0.55614	-0.00033646	6.7597	0.0040896	605.331	28.506	0.26991	28.506	28.416	28.685	0					79	27	4	0	0	0	0.04009
ADFEIGHFLRERIIP	15	Unmodified	_ADFEIGHFLRERIIP_					0	0	0	0	1	P55209	P55209	P55209	NAP1L1	Nucleosome assembly protein 1-like 1	MULTI-MSMS	20190712_QE3_nLC5_DS_SA_PA_HeLa_HCl_pH_1_5_2h_01	712_QE3_nLC5_DS_SA_PA_HeLa_HCl_pH_1_5_2h_01	454.254	4	453.999	1811.97	46296.7	7.074	0.0032116	-0.92504	-0.00041997	6.1489	0.0027916	454.25	28.505	0.19245	28.505	28.435	28.627	0					80	19	6	0	0	0	0.0011509
ADFEIGHFLRERIIP	15	Unmodified	_ADFEIGHFLRERIIP_					0	0	0	0	1	P55209	P55209	P55209	NAP1L1	Nucleosome assembly protein 1-like 1	MULTI-MSMS	20190712_QE3_nLC5_DS_SA_PA_HeLa_HCl_pH_1_5_2h_01	712_QE3_nLC5_DS_SA_PA_HeLa_HCl_pH_1_5_2h_01	906.997	2	906.991	1811.97	32218.9	7.2252	0.0065532	-1.5341	-0.0013914	5.691	0.0051617	907.491	28.505	0.1832	28.505	28.396	28.579	0					37	18	4	0	0	0	0.00083652
ADFEIGHFLRERIIP	15	Unmodified	_ADFEIGHFLRERIIP_					0	0	0	0	1	P55209	P55209	P55209	NAP1L1	Nucleosome assembly protein 1-like 1	MULTI-MSMS	20190712_QE3_nLC5_DS_SA_PA_HeLa_HCl_pH_1_5_2h_02	712_QE3_nLC5_DS_SA_PA_HeLa_HCl_pH_1_5_2h_02	605	3	604.997	1811.97	40313.8	5.0408	0.0030497	-0.73187	-0.00044278	4.309	0.0026069	604.997	28.232	0.231	28.232	28.148	28.379	0					74	23	4	0	0	0	2.9434e-06
ADFEIGHFLRERIIP	15	Unmodified	_ADFEIGHFLRERIIP_					0	0	0	0	1	P55209	P55209	P55209	NAP1L1	Nucleosome assembly protein 1-like 1	MULTI-MSMS	20190712_QE3_nLC5_DS_SA_PA_HeLa_HCl_pH_1_5_2h_02	712_QE3_nLC5_DS_SA_PA_HeLa_HCl_pH_1_5_2h_02	454.252	4	453.999	1811.97	46561.6	4.5859	0.002082	-0.65119	-0.00029564	3.9347	0.0017863	453.999	28.233	0.24058	28.233	28.11	28.35	0					93	24	6	0	0	0	0.001117
ADFEIGHFLRERIIP	15	Unmodified	_ADFEIGHFLRERIIP_					0	0	0	0	1	P55209	P55209	P55209	NAP1L1	Nucleosome assembly protein 1-like 1	MULTI-MSMS	20190712_QE3_nLC5_DS_SA_PA_HeLa_HCl_pH_1_5_2h_02	712_QE3_nLC5_DS_SA_PA_HeLa_HCl_pH_1_5_2h_02	907.498	2	906.991	1811.97	33549.3	4.866	0.0044134	-0.14569	-0.00013214	4.7203	0.0042813	907.492	28.23	0.095906	28.23	28.187	28.283	-3.5527e-15					28	9	4	0	0	0	1.1643e-08
ADFGRLVNLQHLDLLNNKLVTLP	23	Unmodified	_ADFGRLVNLQHLDLLNNKLVTLP_					0	0	0	0	1	Q96AG4	Q96AG4	Q96AG4	LRRC59	Leucine-rich repeat-containing protein 59	MULTI-MSMS	20190508_QE3_nLC3_DS_SA_PA_HeLa_IS_HCl_pH_1_5_2h_01	508_QE3_nLC3_DS_SA_PA_HeLa_IS_HCl_pH_1_5_2h_01	651.876	4	651.622	2602.46	38555.3	3.9172	0.0025525	-0.3173	-0.00020676	3.5999	0.0023458	651.873	30.28	0.17436	30.28	30.236	30.41	3.5527e-15					73	17	7	0	0	0	7.4032e-07
ADFGRLVNLQHLDLLNNKLVTLP	23	Unmodified	_ADFGRLVNLQHLDLLNNKLVTLP_					0	0	0	0	1	Q96AG4	Q96AG4	Q96AG4	LRRC59	Leucine-rich repeat-containing protein 59	MULTI-MSMS	20190508_QE3_nLC3_DS_SA_PA_HeLa_IS_HCl_pH_1_5_2h_01	508_QE3_nLC3_DS_SA_PA_HeLa_IS_HCl_pH_1_5_2h_01	868.832	3	868.494	2602.46	33770.2	3.1981	0.0027775	0.55157	0.00047903	3.7496	0.0032565	868.828	30.284	0.096862	30.284	30.245	30.342	0					32	9	5	0	0	0	1.1601e-10
ADFGRLVNLQHLDLLNNKLVTLP	23	Unmodified	_ADFGRLVNLQHLDLLNNKLVTLP_					0	0	0	0	1	Q96AG4	Q96AG4	Q96AG4	LRRC59	Leucine-rich repeat-containing protein 59	MULTI-MSMS	20190508_QE3_nLC3_DS_SA_PA_HeLa_IS_HCl_pH_1_5_2h_02	508_QE3_nLC3_DS_SA_PA_HeLa_IS_HCl_pH_1_5_2h_02	652.128	4	651.622	2602.46	38687.3	4.639	0.0030229	-0.87929	-0.00057296	3.7597	0.0024499	651.872	30.227	0.14539	30.227	30.184	30.329	-3.5527e-15					68	14	6	0	0	0	1.1917e-05
ADFGRLVNLQHLDLLNNKLVTLP	23	Unmodified	_ADFGRLVNLQHLDLLNNKLVTLP_					0	0	0	0	1	Q96AG4	Q96AG4	Q96AG4	LRRC59	Leucine-rich repeat-containing protein 59	MULTI-MSMS	20190508_QE3_nLC3_DS_SA_PA_HeLa_IS_HCl_pH_1_5_2h_02	508_QE3_nLC3_DS_SA_PA_HeLa_IS_HCl_pH_1_5_2h_02	868.831	3	868.494	2602.46	33705.2	3.8313	0.0033275	-0.52998	-0.00046028	3.3013	0.0028672	868.827	30.227	0.096778	30.227	30.184	30.28	0					31	9	4	0	0	0	6.1983e-11
ADFGRLVNLQHLDLLNNKLVTLP	23	Unmodified	_ADFGRLVNLQHLDLLNNKLVTLP_					0	0	0	0	1	Q96AG4	Q96AG4	Q96AG4	LRRC59	Leucine-rich repeat-containing protein 59	MULTI-MSMS	20190712_QE3_nLC5_DS_SA_PA_HeLa_HCl_pH_1_5_2h_01	712_QE3_nLC5_DS_SA_PA_HeLa_HCl_pH_1_5_2h_01	651.877	4	651.622	2602.46	38109	6.8936	0.004492	0.17514	0.00011413	7.0687	0.0046061	651.873	30.938	0.14362	30.938	30.893	31.036	0					52	14	4	0	0	0	1.9676e-07
ADFGRLVNLQHLDLLNNKLVTLP	23	Unmodified	_ADFGRLVNLQHLDLLNNKLVTLP_					0	0	0	0	1	Q96AG4	Q96AG4	Q96AG4	LRRC59	Leucine-rich repeat-containing protein 59	MULTI-MSMS	20190712_QE3_nLC5_DS_SA_PA_HeLa_HCl_pH_1_5_2h_01	712_QE3_nLC5_DS_SA_PA_HeLa_HCl_pH_1_5_2h_01	868.833	3	868.494	2602.46	33570.1	6.491	0.0056374	0.30985	0.00026911	6.8008	0.0059065	868.828	30.937	0.11503	30.937	30.902	31.017	0					47	11	5	0	0	0	1.3291e-10
ADFGRLVNLQHLDLLNNKLVTLP	23	Unmodified	_ADFGRLVNLQHLDLLNNKLVTLP_					0	0	0	0	1	Q96AG4	Q96AG4	Q96AG4	LRRC59	Leucine-rich repeat-containing protein 59	MULTI-MSMS	20190712_QE3_nLC5_DS_SA_PA_HeLa_HCl_pH_1_5_2h_02	712_QE3_nLC5_DS_SA_PA_HeLa_HCl_pH_1_5_2h_02	651.877	4	651.622	2602.46	38692.9	4.9594	0.0032317	0.88212	0.00057481	5.8415	0.0038065	651.873	30.859	0.1344	30.859	30.806	30.941	0					58	13	6	0	0	0	1.234e-07
ADFGRLVNLQHLDLLNNKLVTLP	23	Unmodified	_ADFGRLVNLQHLDLLNNKLVTLP_					0	0	0	0	1	Q96AG4	Q96AG4	Q96AG4	LRRC59	Leucine-rich repeat-containing protein 59	MULTI-MSMS	20190712_QE3_nLC5_DS_SA_PA_HeLa_HCl_pH_1_5_2h_02	712_QE3_nLC5_DS_SA_PA_HeLa_HCl_pH_1_5_2h_02	868.833	3	868.494	2602.46	33693.8	4.6455	0.0040346	1.0585	0.0009193	5.704	0.0049539	868.829	30.859	0.10571	30.859	30.816	30.922	-3.5527e-15					40	10	5	0	0	0	7.2017e-08
ADGDFKIKCVAFD	13	Unmodified	_ADGDFKIKCVAFD_					0	0	0	0	2	P09382	P09382	P09382	LGALS1	Galectin-1	MULTI-MSMS	20190508_QE3_nLC3_DS_SA_PA_HeLa_IS_HCl_pH_1_5_2h_01	508_QE3_nLC3_DS_SA_PA_HeLa_IS_HCl_pH_1_5_2h_01	743.358	2	743.356	1484.7	36002.7	1.677	0.0012466	0.33597	0.00024975	2.0129	0.0014963	743.356	17.402	0.1235	17.402	17.343	17.466	-3.5527e-15					23	12	2	0	0	0	0.0091905
ADGDFKIKCVAFD	13	Unmodified	_ADGDFKIKCVAFD_					0	0	0	0	2	P09382	P09382	P09382	LGALS1	Galectin-1	MULTI-MSMS	20190508_QE3_nLC3_DS_SA_PA_HeLa_IS_HCl_pH_1_5_2h_02	508_QE3_nLC3_DS_SA_PA_HeLa_IS_HCl_pH_1_5_2h_02	743.358	2	743.356	1484.7	36256.9	1.9002	0.0014125	1.252	0.00093069	3.1522	0.0023432	743.357	17.339	0.13306	17.339	17.258	17.391	0					22	13	2	0	0	0	6.8419e-05
ADGDFKIKCVAFD	13	Unmodified	_ADGDFKIKCVAFD_					0	0	0	0	2	P09382	P09382	P09382	LGALS1	Galectin-1	MULTI-MSMS	20190712_QE3_nLC5_DS_SA_PA_HeLa_HCl_pH_1_5_2h_01	712_QE3_nLC5_DS_SA_PA_HeLa_HCl_pH_1_5_2h_01	495.908	3	495.906	1484.7	44498.1	3.9206	0.0019442	0.030317	1.5035e-05	3.9509	0.0019593	495.906	18.106	0.27419	18.106	18.031	18.305	0					82	28	5	0	0	0	0.027793
ADGDFKIKCVAFD	13	Unmodified	_ADGDFKIKCVAFD_					0	0	0	0	2	P09382	P09382	P09382	LGALS1	Galectin-1	MULTI-SECPEP	20190712_QE3_nLC5_DS_SA_PA_HeLa_HCl_pH_1_5_2h_02	712_QE3_nLC5_DS_SA_PA_HeLa_HCl_pH_1_5_2h_02	495.518	3	495.906	1484.7	43500.3	3.3785	0.0016754	0.20874	0.00010352	3.5872	0.0017789	495.906	17.896	0.20773	17.896	17.812	18.02	0					70	21	5	0	0	0	0.0078506
ADGDFKIKCVAFD	13	Unmodified	_ADGDFKIKCVAFD_					0	0	0	0	2	P09382	P09382	P09382	LGALS1	Galectin-1	MULTI-SECPEP	20190712_QE3_nLC5_DS_SA_PA_HeLa_HCl_pH_1_5_2h_02	712_QE3_nLC5_DS_SA_PA_HeLa_HCl_pH_1_5_2h_02	743.03	2	743.356	1484.7	36002.8	3.2684	0.0024296	1.559	0.0011589	4.8274	0.0035885	743.358	17.891	0.16989	17.891	17.802	17.972	0					41	17	4	0	0	0	0.023956
ADGFTVLSTKSLFLGQKLNLIHSEISNLA	29	Unmodified	_ADGFTVLSTKSLFLGQKLNLIHSEISNLA_					0	0	0	0	1	O75367	O75367	O75367	H2AFY	Core histone macro-H2A.1	MULTI-MSMS	20190712_QE3_nLC5_DS_SA_PA_HeLa_HCl_pH_1_5_2h_01	712_QE3_nLC5_DS_SA_PA_HeLa_HCl_pH_1_5_2h_01	780.188	4	779.93	3115.69	36603.7	6.3468	0.00495	0.26389	0.00020581	6.6106	0.0051558	780.432	31.317	0.11462	31.317	31.256	31.37	0					21	11	4	0	0	0	0.04876
ADGQVAELLLRRLEA	15	Acetyl (Protein N-term)	_(ac)ADGQVAELLLRRLEA_					1	0	0	0	2	Q9Y285	Q9Y285	Q9Y285	FARSA	Phenylalanine--tRNA ligase alpha subunit	MULTI-MSMS	20190508_QE3_nLC3_DS_SA_PA_HeLa_IS_HCl_pH_1_5_2h_01	508_QE3_nLC3_DS_SA_PA_HeLa_IS_HCl_pH_1_5_2h_01	848.478	2	848.473	1694.93	35126	4.5939	0.0038978	0.21346	0.00018112	4.8074	0.004079	848.474	31.209	0.087747	31.209	31.167	31.255	3.5527e-15					25	8	4	0	0	0	1.6554e-18
ADGQVAELLLRRLEA	15	Acetyl (Protein N-term)	_(ac)ADGQVAELLLRRLEA_					1	0	0	0	2	Q9Y285	Q9Y285	Q9Y285	FARSA	Phenylalanine--tRNA ligase alpha subunit	MULTI-MSMS	20190508_QE3_nLC3_DS_SA_PA_HeLa_IS_HCl_pH_1_5_2h_02	508_QE3_nLC3_DS_SA_PA_HeLa_IS_HCl_pH_1_5_2h_02	848.982	2	848.473	1694.93	33758.4	4.023	0.0034134	0.633	0.00053708	4.656	0.0039505	848.975	31.148	0.067782	31.148	31.115	31.183	-3.5527e-15					12	6	2	0	0	0	4.5168e-11
ADGQVAELLLRRLEA	15	Acetyl (Protein N-term)	_(ac)ADGQVAELLLRRLEA_					1	0	0	0	2	Q9Y285	Q9Y285	Q9Y285	FARSA	Phenylalanine--tRNA ligase alpha subunit	MULTI-MSMS	20190712_QE3_nLC5_DS_SA_PA_HeLa_HCl_pH_1_5_2h_01	712_QE3_nLC5_DS_SA_PA_HeLa_HCl_pH_1_5_2h_01	848.478	2	848.473	1694.93	34262.7	6.117	0.0051901	0.17202	0.00014595	6.289	0.005336	848.473	32.009	0.06734	32.009	31.975	32.043	0					19	6	4	0	0	0	5.8925e-25
ADGQVAELLLRRLEA	15	Acetyl (Protein N-term)	_(ac)ADGQVAELLLRRLEA_					1	0	0	0	2	Q9Y285	Q9Y285	Q9Y285	FARSA	Phenylalanine--tRNA ligase alpha subunit	MULTI-MSMS	20190712_QE3_nLC5_DS_SA_PA_HeLa_HCl_pH_1_5_2h_02	712_QE3_nLC5_DS_SA_PA_HeLa_HCl_pH_1_5_2h_02	848.478	2	848.473	1694.93	34679.2	5.818	0.0049364	-0.15259	-0.00012946	5.6654	0.004807	848.472	31.96	0.077152	31.96	31.925	32.002	0					22	7	4	0	0	0	3.1958e-25
ADGQVAELLLRRLEASDGGLDSAELA	26	Acetyl (Protein N-term)	_(ac)ADGQVAELLLRRLEASDGGLDSAELA_					1	0	0	0	4	Q9Y285	Q9Y285	Q9Y285	FARSA	Phenylalanine--tRNA ligase alpha subunit	MULTI-MSMS	20190508_QE3_nLC3_DS_SA_PA_HeLa_IS_HCl_pH_1_5_2h_01	508_QE3_nLC3_DS_SA_PA_HeLa_IS_HCl_pH_1_5_2h_01	904.802	3	904.466	2710.38	31700.6	4.409	0.0039878	-0.051547	-4.6622e-05	4.3575	0.0039412	904.801	32.093	0.082367	32.093	32.067	32.15	0					25	8	5	0	0	0	0.0014689
ADGQVAELLLRRLEASDGGLDSAELA	26	Acetyl (Protein N-term)	_(ac)ADGQVAELLLRRLEASDGGLDSAELA_					1	0	0	0	4	Q9Y285	Q9Y285	Q9Y285	FARSA	Phenylalanine--tRNA ligase alpha subunit	MSMS	20190712_QE3_nLC5_DS_SA_PA_HeLa_HCl_pH_1_5_2h_01	712_QE3_nLC5_DS_SA_PA_HeLa_HCl_pH_1_5_2h_01	904.466	3	904.466	2710.38	NaN	NaN	NaN	NaN	NaN	NaN	NaN	NaN	32.841	1	32.841	32.341	33.341	0								0	0	0	0.038854
ADGRGLQTVHINENFAKLA	19	Unmodified	_ADGRGLQTVHINENFAKLA_					0	0	0	0	2	Q13573	Q13573	Q13573	SNW1	SNW domain-containing protein 1	MULTI-MSMS	20190508_QE3_nLC3_DS_SA_PA_HeLa_IS_HCl_pH_1_5_2h_01	508_QE3_nLC3_DS_SA_PA_HeLa_IS_HCl_pH_1_5_2h_01	514.276	4	514.275	2053.07	42378.6	3.4333	0.0017657	-0.44848	-0.00023064	2.9849	0.001535	514.275	18.351	0.1716	18.351	18.265	18.436	3.5527e-15					63	17	5	0	0	0	0.026831
ADGRGLQTVHINENFAKLA	19	Unmodified	_ADGRGLQTVHINENFAKLA_					0	0	0	0	2	Q13573	Q13573	Q13573	SNW1	SNW domain-containing protein 1	MULTI-MSMS	20190508_QE3_nLC3_DS_SA_PA_HeLa_IS_HCl_pH_1_5_2h_02	508_QE3_nLC3_DS_SA_PA_HeLa_IS_HCl_pH_1_5_2h_02	514.527	4	514.275	2053.07	43908.1	2.7118	0.0013946	0.081703	4.2018e-05	2.7935	0.0014366	514.526	18.236	0.18138	18.236	18.124	18.305	0					60	18	5	0	0	0	0.0010664
ADGRGLQTVHINENFAKLA	19	Unmodified	_ADGRGLQTVHINENFAKLA_					0	0	0	0	2	Q13573	Q13573	Q13573	SNW1	SNW domain-containing protein 1	MULTI-MSMS	20190712_QE3_nLC5_DS_SA_PA_HeLa_HCl_pH_1_5_2h_01	712_QE3_nLC5_DS_SA_PA_HeLa_HCl_pH_1_5_2h_01	514.278	4	514.275	2053.07	43487.3	5.1434	0.0026451	0.15131	7.7813e-05	5.2947	0.0027229	514.526	19.313	0.18058	19.313	19.195	19.376	0					58	18	5	0	0	0	0.044483
ADGRGLQTVHINENFAKLA	19	Unmodified	_ADGRGLQTVHINENFAKLA_					0	0	0	0	2	Q13573	Q13573	Q13573	SNW1	SNW domain-containing protein 1	MULTI-MSMS	20190712_QE3_nLC5_DS_SA_PA_HeLa_HCl_pH_1_5_2h_02	712_QE3_nLC5_DS_SA_PA_HeLa_HCl_pH_1_5_2h_02	514.277	4	514.275	2053.07	43019.8	4.8075	0.0024724	-0.06351	-3.2662e-05	4.7439	0.0024397	514.526	19.12	0.17052	19.12	19.023	19.194	0					84	17	7	0	0	0	0.041001
ADGRGLQTVHINENFAKLA	19	Unmodified	_ADGRGLQTVHINENFAKLA_					0	0	0	0	2	Q13573	Q13573	Q13573	SNW1	SNW domain-containing protein 1	MULTI-MSMS	20190712_QE3_nLC5_DS_SA_PA_HeLa_HCl_pH_1_5_2h_02	712_QE3_nLC5_DS_SA_PA_HeLa_HCl_pH_1_5_2h_02	685.702	3	685.364	2053.07	37296.7	4.7759	0.0032732	3.4172	0.002342	8.1931	0.0056153	685.369	19.112	0.17061	19.112	19.004	19.175	0					46	17	4	0	0	0	0.0018694
ADHSFSDGVP	10	Acetyl (Protein N-term)	_(ac)ADHSFSDGVP_					1	0	0	0	1	Q99733	Q99733	Q99733	NAP1L4	Nucleosome assembly protein 1-like 4	MULTI-MSMS	20190508_QE3_nLC3_DS_SA_PA_HeLa_IS_HCl_pH_1_5_2h_01	508_QE3_nLC3_DS_SA_PA_HeLa_IS_HCl_pH_1_5_2h_01	537.233	2	537.23	1072.45	44256.2	2.3415	0.0012579	-0.48624	-0.00026122	1.8552	0.00099668	537.23	16.215	0.50457	16.215	15.983	16.488	0					90	52	2	0	0	0	0.0083789
ADHSFSDGVP	10	Acetyl (Protein N-term)	_(ac)ADHSFSDGVP_					1	0	0	0	1	Q99733	Q99733	Q99733	NAP1L4	Nucleosome assembly protein 1-like 4	MULTI-SECPEP	20190508_QE3_nLC3_DS_SA_PA_HeLa_IS_HCl_pH_1_5_2h_02	508_QE3_nLC3_DS_SA_PA_HeLa_IS_HCl_pH_1_5_2h_02	536.77	2	537.23	1072.45	45466.4	2.1699	0.0011657	-2.2278	-0.0011968	-0.057875	-3.1092e-05	537.229	16.265	0.45621	16.265	16.004	16.46	0					83	47	2	0	0	0	0.020614
ADHSFSDGVP	10	Acetyl (Protein N-term)	_(ac)ADHSFSDGVP_					1	0	0	0	1	Q99733	Q99733	Q99733	NAP1L4	Nucleosome assembly protein 1-like 4	MULTI-MSMS	20190712_QE3_nLC5_DS_SA_PA_HeLa_HCl_pH_1_5_2h_01	712_QE3_nLC5_DS_SA_PA_HeLa_HCl_pH_1_5_2h_01	537.233	2	537.23	1072.45	44842.7	4.7241	0.0025379	0.60739	0.00032631	5.3315	0.0028642	537.231	16.548	0.39658	16.548	16.367	16.764	0					89	41	3	0	0	0	0.00049062
ADHSFSDGVP	10	Acetyl (Protein N-term)	_(ac)ADHSFSDGVP_					1	0	0	0	1	Q99733	Q99733	Q99733	NAP1L4	Nucleosome assembly protein 1-like 4	MULTI-SECPEP	20190712_QE3_nLC5_DS_SA_PA_HeLa_HCl_pH_1_5_2h_02	712_QE3_nLC5_DS_SA_PA_HeLa_HCl_pH_1_5_2h_02	537.273	2	537.23	1072.45	45091.2	3.7778	0.0020295	0.14687	7.8904e-05	3.9246	0.0021084	537.231	16.534	0.33948	16.534	16.358	16.698	0					63	35	2	0	0	0	0.026963
ADIIARLREDGIQKRVIQEGRGELP	25	Acetyl (Protein N-term)	_(ac)ADIIARLREDGIQKRVIQEGRGELP_					1	0	0	0	2	O00170	O00170	O00170	AIP	AH receptor-interacting protein	MULTI-MSMS	20190508_QE3_nLC3_DS_SA_PA_HeLa_IS_HCl_pH_1_5_2h_01	508_QE3_nLC3_DS_SA_PA_HeLa_IS_HCl_pH_1_5_2h_01	719.655	4	719.403	2873.58	36864.9	2.9256	0.0021047	-0.1916	-0.00013783	2.734	0.0019669	719.654	25.917	0.26004	25.917	25.83	26.09	0					86	26	4	0	0	0	2.7186e-05
ADIIARLREDGIQKRVIQEGRGELP	25	Acetyl (Protein N-term)	_(ac)ADIIARLREDGIQKRVIQEGRGELP_					1	0	0	0	2	O00170	O00170	O00170	AIP	AH receptor-interacting protein	MULTI-MSMS	20190508_QE3_nLC3_DS_SA_PA_HeLa_IS_HCl_pH_1_5_2h_02	508_QE3_nLC3_DS_SA_PA_HeLa_IS_HCl_pH_1_5_2h_02	575.926	5	575.724	2873.58	41503.8	2.6954	0.0015518	0.64968	0.00037404	3.3451	0.0019258	575.925	25.753	0.2974	25.753	25.658	25.955	0					120	30	5	0	0	0	0.036479
ADIIARLREDGIQKRVIQEGRGELP	25	Acetyl (Protein N-term)	_(ac)ADIIARLREDGIQKRVIQEGRGELP_					1	0	0	0	2	O00170	O00170	O00170	AIP	AH receptor-interacting protein	MULTI-MSMS	20190508_QE3_nLC3_DS_SA_PA_HeLa_IS_HCl_pH_1_5_2h_02	508_QE3_nLC3_DS_SA_PA_HeLa_IS_HCl_pH_1_5_2h_02	719.653	4	719.403	2873.58	37185.9	2.571	0.0018496	-0.37898	-0.00027264	2.1921	0.001577	719.905	25.767	0.25891	25.767	25.677	25.936	0					81	26	4	0	0	0	0.00052766
ADIIARLREDGIQKRVIQEGRGELP	25	Acetyl (Protein N-term)	_(ac)ADIIARLREDGIQKRVIQEGRGELP_					1	0	0	0	2	O00170	O00170	O00170	AIP	AH receptor-interacting protein	MULTI-MSMS	20190712_QE3_nLC5_DS_SA_PA_HeLa_HCl_pH_1_5_2h_01	712_QE3_nLC5_DS_SA_PA_HeLa_HCl_pH_1_5_2h_01	575.928	5	575.724	2873.58	41509.3	5.357	0.0030841	0.10174	5.8574e-05	5.4587	0.0031427	575.925	27.266	0.28693	27.266	27.128	27.415	0					117	29	6	0	0	0	0.012388
ADIIARLREDGIQKRVIQEGRGELP	25	Acetyl (Protein N-term)	_(ac)ADIIARLREDGIQKRVIQEGRGELP_					1	0	0	0	2	O00170	O00170	O00170	AIP	AH receptor-interacting protein	MULTI-MSMS	20190712_QE3_nLC5_DS_SA_PA_HeLa_HCl_pH_1_5_2h_01	712_QE3_nLC5_DS_SA_PA_HeLa_HCl_pH_1_5_2h_01	719.658	4	719.403	2873.58	37022.5	5.5238	0.0039738	0.44359	0.00031912	5.9674	0.004293	719.654	27.256	0.25821	27.256	27.128	27.386	0					77	26	4	0	0	0	0.00078054
ADIIARLREDGIQKRVIQEGRGELP	25	Acetyl (Protein N-term)	_(ac)ADIIARLREDGIQKRVIQEGRGELP_					1	0	0	0	2	O00170	O00170	O00170	AIP	AH receptor-interacting protein	MULTI-MSMS	20190712_QE3_nLC5_DS_SA_PA_HeLa_HCl_pH_1_5_2h_02	712_QE3_nLC5_DS_SA_PA_HeLa_HCl_pH_1_5_2h_02	575.928	5	575.724	2873.58	40983	4.1995	0.0024177	0.45961	0.00026461	4.6591	0.0026823	575.925	27.074	0.29575	27.074	26.959	27.255	3.5527e-15					104	30	5	0	0	0	0.018743
ADIQTERA	8	Acetyl (Protein N-term)	_(ac)ADIQTERA_					1	0	0	0	1	P62280	P62280	P62280	RPS11	40S ribosomal protein S11	MULTI-SECPEP	20190508_QE3_nLC3_DS_SA_PA_HeLa_IS_HCl_pH_1_5_2h_01	508_QE3_nLC3_DS_SA_PA_HeLa_IS_HCl_pH_1_5_2h_01	473.7	2	473.235	944.456	45406.2	1.8814	0.00089036	0.41064	0.00019433	2.2921	0.0010847	473.236	8.7936	0.3868	8.7936	8.512	8.8988	0					75	40	3	0	0	0	0.010012
ADIQTERA	8	Acetyl (Protein N-term)	_(ac)ADIQTERA_					1	0	0	0	1	P62280	P62280	P62280	RPS11	40S ribosomal protein S11	MULTI-SECPEP	20190508_QE3_nLC3_DS_SA_PA_HeLa_IS_HCl_pH_1_5_2h_02	508_QE3_nLC3_DS_SA_PA_HeLa_IS_HCl_pH_1_5_2h_02	473.7	2	473.235	944.456	45723.3	2.1066	0.00099693	0.3907	0.00018489	2.4973	0.0011818	473.236	8.7876	0.19783	8.7876	8.7007	8.8986	0					55	20	4	0	0	0	0.0064664
ADIQTERA	8	Acetyl (Protein N-term)	_(ac)ADIQTERA_					1	0	0	0	1	P62280	P62280	P62280	RPS11	40S ribosomal protein S11	MULTI-MSMS	20190712_QE3_nLC5_DS_SA_PA_HeLa_HCl_pH_1_5_2h_01	712_QE3_nLC5_DS_SA_PA_HeLa_HCl_pH_1_5_2h_01	473.739	2	473.235	944.456	45369.3	4.9114	0.0023242	0.41192	0.00019493	5.3233	0.0025192	473.236	8.6386	0.1128	8.6386	8.5869	8.6997	0					28	11	4	0	0	0	0.0012161
ADIQTERAYQKQP	13	Acetyl (Protein N-term)	_(ac)ADIQTERAYQKQP_					1	0	0	0	2	P62280	P62280	P62280	RPS11	40S ribosomal protein S11	MULTI-MSMS	20190508_QE3_nLC3_DS_SA_PA_HeLa_IS_HCl_pH_1_5_2h_01	508_QE3_nLC3_DS_SA_PA_HeLa_IS_HCl_pH_1_5_2h_01	795.402	2	795.4	1588.78	34707.3	2.4363	0.0019379	0.055286	4.3974e-05	2.4916	0.0019818	795.4	9.6017	0.24569	9.6017	9.513	9.7587	0					94	25	5	0	0	0	1.1182e-05
ADIQTERAYQKQP	13	Acetyl (Protein N-term)	_(ac)ADIQTERAYQKQP_					1	0	0	0	2	P62280	P62280	P62280	RPS11	40S ribosomal protein S11	MULTI-MSMS	20190508_QE3_nLC3_DS_SA_PA_HeLa_IS_HCl_pH_1_5_2h_02	508_QE3_nLC3_DS_SA_PA_HeLa_IS_HCl_pH_1_5_2h_02	795.402	2	795.4	1588.78	35050.6	2.0312	0.0016157	0.1611	0.00012814	2.1923	0.0017438	795.4	9.6255	0.24553	9.6255	9.5406	9.7862	0					101	25	5	0	0	0	8.2076e-06
ADIQTERAYQKQP	13	Acetyl (Protein N-term)	_(ac)ADIQTERAYQKQP_					1	0	0	0	2	P62280	P62280	P62280	RPS11	40S ribosomal protein S11	MULTI-MSMS	20190712_QE3_nLC5_DS_SA_PA_HeLa_HCl_pH_1_5_2h_01	712_QE3_nLC5_DS_SA_PA_HeLa_HCl_pH_1_5_2h_01	795.404	2	795.4	1588.78	35322.2	3.791	0.0030153	0.31565	0.00025107	4.1066	0.0032664	795.4	9.4317	0.45391	9.4317	9.2838	9.7377	0					206	47	6	0	0	0	5.4353e-05
ADIQTERAYQKQP	13	Acetyl (Protein N-term)	_(ac)ADIQTERAYQKQP_					1	0	0	0	2	P62280	P62280	P62280	RPS11	40S ribosomal protein S11	MULTI-MSMS	20190712_QE3_nLC5_DS_SA_PA_HeLa_HCl_pH_1_5_2h_02	712_QE3_nLC5_DS_SA_PA_HeLa_HCl_pH_1_5_2h_02	795.403	2	795.4	1588.78	35370.3	4.2217	0.0033579	0.16341	0.00012998	4.3851	0.0034879	795.4	10.075	0.29268	10.075	9.958	10.251	0					133	30	6	0	0	0	1.4052e-05
ADITEDEFKRLFAKYGEP	18	Unmodified	_ADITEDEFKRLFAKYGEP_					0	0	0	0	2	P23246	P23246	P23246	SFPQ	Splicing factor, proline- and glutamine-rich	MULTI-MSMS	20190508_QE3_nLC3_DS_SA_PA_HeLa_IS_HCl_pH_1_5_2h_01	508_QE3_nLC3_DS_SA_PA_HeLa_IS_HCl_pH_1_5_2h_01	533.272	4	533.019	2128.05	42865.4	3.8716	0.0020636	-0.62925	-0.0003354	3.2423	0.0017282	533.27	26.163	0.41518	26.163	26.023	26.438	0					196	42	7	0	0	0	0.00067409
ADITEDEFKRLFAKYGEP	18	Unmodified	_ADITEDEFKRLFAKYGEP_					0	0	0	0	2	P23246	P23246	P23246	SFPQ	Splicing factor, proline- and glutamine-rich	MULTI-MSMS	20190508_QE3_nLC3_DS_SA_PA_HeLa_IS_HCl_pH_1_5_2h_01	508_QE3_nLC3_DS_SA_PA_HeLa_IS_HCl_pH_1_5_2h_01	710.692	3	710.357	2128.05	36792.5	3.3932	0.0024104	-0.60833	-0.00043213	2.7849	0.0019782	710.69	26.163	0.28042	26.163	26.032	26.313	3.5527e-15					121	28	6	0	0	0	6.9256e-05
ADITEDEFKRLFAKYGEP	18	Unmodified	_ADITEDEFKRLFAKYGEP_					0	0	0	0	2	P23246	P23246	P23246	SFPQ	Splicing factor, proline- and glutamine-rich	MULTI-MSMS	20190508_QE3_nLC3_DS_SA_PA_HeLa_IS_HCl_pH_1_5_2h_01	508_QE3_nLC3_DS_SA_PA_HeLa_IS_HCl_pH_1_5_2h_01	1065.54	2	1065.03	2128.05	30545.8	2.9822	0.0031761	-0.21862	-0.00023283	2.7636	0.0029433	1065.53	26.168	0.13537	26.168	26.09	26.226	0					34	13	3	0	0	0	1.2611e-18
ADITEDEFKRLFAKYGEP	18	Unmodified	_ADITEDEFKRLFAKYGEP_					0	0	0	0	2	P23246	P23246	P23246	SFPQ	Splicing factor, proline- and glutamine-rich	MULTI-MSMS	20190508_QE3_nLC3_DS_SA_PA_HeLa_IS_HCl_pH_1_5_2h_02	508_QE3_nLC3_DS_SA_PA_HeLa_IS_HCl_pH_1_5_2h_02	533.022	4	533.019	2128.05	42952	5.107	0.0027221	-0.59527	-0.00031729	4.5117	0.0024048	533.27	26.008	0.29004	26.008	25.897	26.187	0					148	29	7	0	0	0	0.0019171
ADITEDEFKRLFAKYGEP	18	Unmodified	_ADITEDEFKRLFAKYGEP_					0	0	0	0	2	P23246	P23246	P23246	SFPQ	Splicing factor, proline- and glutamine-rich	MULTI-MSMS	20190508_QE3_nLC3_DS_SA_PA_HeLa_IS_HCl_pH_1_5_2h_02	508_QE3_nLC3_DS_SA_PA_HeLa_IS_HCl_pH_1_5_2h_02	710.693	3	710.357	2128.05	37293.3	4.7339	0.0033628	-0.47502	-0.00033743	4.2589	0.0030253	710.69	26.012	0.2514	26.012	25.907	26.158	3.5527e-15					68	25	3	0	0	0	6.4005e-07
ADITEDEFKRLFAKYGEP	18	Unmodified	_ADITEDEFKRLFAKYGEP_					0	0	0	0	2	P23246	P23246	P23246	SFPQ	Splicing factor, proline- and glutamine-rich	MULTI-MSMS	20190508_QE3_nLC3_DS_SA_PA_HeLa_IS_HCl_pH_1_5_2h_02	508_QE3_nLC3_DS_SA_PA_HeLa_IS_HCl_pH_1_5_2h_02	1065.54	2	1065.03	2128.05	31570.2	4.4534	0.0047431	-0.036479	-3.8851e-05	4.417	0.0047042	1065.53	26.016	0.14499	26.016	25.945	26.09	3.5527e-15					30	14	3	0	0	0	1.044e-18
ADITEDEFKRLFAKYGEP	18	Unmodified	_ADITEDEFKRLFAKYGEP_					0	0	0	0	2	P23246	P23246	P23246	SFPQ	Splicing factor, proline- and glutamine-rich	MULTI-MSMS	20190712_QE3_nLC5_DS_SA_PA_HeLa_HCl_pH_1_5_2h_01	712_QE3_nLC5_DS_SA_PA_HeLa_HCl_pH_1_5_2h_01	533.023	4	533.019	2128.05	42428.8	4.3875	0.0023386	0.063207	3.3691e-05	4.4507	0.0023723	533.27	27.318	0.33492	27.318	27.204	27.539	0					142	34	7	0	0	0	0.01665
ADITEDEFKRLFAKYGEP	18	Unmodified	_ADITEDEFKRLFAKYGEP_					0	0	0	0	2	P23246	P23246	P23246	SFPQ	Splicing factor, proline- and glutamine-rich	MULTI-MSMS	20190712_QE3_nLC5_DS_SA_PA_HeLa_HCl_pH_1_5_2h_01	712_QE3_nLC5_DS_SA_PA_HeLa_HCl_pH_1_5_2h_01	710.362	3	710.357	2128.05	37023.3	4.1137	0.0029222	-0.41585	-0.0002954	3.6979	0.0026268	710.691	27.32	0.22957	27.32	27.204	27.434	0					105	23	6	0	0	0	3.3456e-06
ADITEDEFKRLFAKYGEP	18	Unmodified	_ADITEDEFKRLFAKYGEP_					0	0	0	0	2	P23246	P23246	P23246	SFPQ	Splicing factor, proline- and glutamine-rich	MULTI-MSMS	20190712_QE3_nLC5_DS_SA_PA_HeLa_HCl_pH_1_5_2h_02	712_QE3_nLC5_DS_SA_PA_HeLa_HCl_pH_1_5_2h_02	533.273	4	533.019	2128.05	42505.8	4.2674	0.0022746	-0.37152	-0.00019803	3.8959	0.0020766	533.27	27.227	0.2292	27.227	27.112	27.341	-3.5527e-15					113	23	7	0	0	0	0.0018203
ADITEDEFKRLFAKYGEP	18	Unmodified	_ADITEDEFKRLFAKYGEP_					0	0	0	0	2	P23246	P23246	P23246	SFPQ	Splicing factor, proline- and glutamine-rich	MULTI-MSMS	20190712_QE3_nLC5_DS_SA_PA_HeLa_HCl_pH_1_5_2h_02	712_QE3_nLC5_DS_SA_PA_HeLa_HCl_pH_1_5_2h_02	710.693	3	710.357	2128.05	36847.4	4.0161	0.0028529	-0.57588	-0.00040908	3.4402	0.0024438	710.69	27.23	0.19107	27.23	27.141	27.332	0					97	19	6	0	0	0	2.7675e-06
ADIVFVLKDKPHNIFKRDGSDVIYPA	26	Unmodified	_ADIVFVLKDKPHNIFKRDGSDVIYPA_					0	0	0	0	3	P25685	P25685	P25685	DNAJB1	DnaJ homolog subfamily B member 1	MULTI-MSMS	20190712_QE3_nLC5_DS_SA_PA_HeLa_HCl_pH_1_5_2h_01	712_QE3_nLC5_DS_SA_PA_HeLa_HCl_pH_1_5_2h_01	740.409	4	740.153	2956.58	35415.2	6.2136	0.004599	0.93424	0.00069148	7.1478	0.0052905	740.404	23.17	0.095313	23.17	23.13	23.226	3.5527e-15					16	9	3	0	0	0	0.033749
ADKCGLVIGKGGENIKSINQQSGAHVELQRNPPP	34	Unmodified	_ADKCGLVIGKGGENIKSINQQSGAHVELQRNPPP_					0	0	0	0	4	Q96I24	Q96I24	Q96I24	FUBP3	Far upstream element-binding protein 3	MULTI-MSMS	20190508_QE3_nLC3_DS_SA_PA_HeLa_IS_HCl_pH_1_5_2h_01	508_QE3_nLC3_DS_SA_PA_HeLa_IS_HCl_pH_1_5_2h_01	723.583	5	723.18	3610.86	36788	2.256	0.0016315	0.5713	0.00041315	2.8273	0.0020447	723.581	13.389	0.26557	13.389	13.291	13.557	0					81	27	4	0	0	0	8.9429e-17
ADKGKKNAGNAEDPHTETQQP	21	2 Deamidation (NQ)	_ADKGKKN(de)AGN(de)AEDPHTETQQP_	ADKGKKN(0.983)AGN(0.983)AEDPHTETQ(0.031)Q(0.003)P		ADKGKKN(18.05)AGN(18.05)AEDPHTETQ(-18.05)Q(-29.87)P		0	2	0	0	4	O95817	O95817	O95817	BAG3	BAG family molecular chaperone regulator 3	MULTI-MSMS	20190508_QE3_nLC3_DS_SA_PA_HeLa_IS_HCl_pH_1_5_2h_02	508_QE3_nLC3_DS_SA_PA_HeLa_IS_HCl_pH_1_5_2h_02	746.683	3	746.68	2237.02	35866.8	2.9804	0.0022254	0.048201	3.5991e-05	3.0286	0.0022614	747.015	7.661	0.13243	7.661	7.5967	7.7292	0					43	13	5	0	0	0	0.044314
ADKQTLQSEQP	11	Unmodified	_ADKQTLQSEQP_					0	0	0	0	1	P35998	P35998	P35998	PSMC2	26S protease regulatory subunit 7	MULTI-MSMS	20190508_QE3_nLC3_DS_SA_PA_HeLa_IS_HCl_pH_1_5_2h_02	508_QE3_nLC3_DS_SA_PA_HeLa_IS_HCl_pH_1_5_2h_02	622.811	2	622.809	1243.6	39421.1	1.9114	0.0011904	0.20786	0.00012946	2.1193	0.0013199	622.81	5.1733	0.27482	5.1733	4.9837	5.2586	-8.8818e-16					59	28	3	0	0	0	0.00021243
ADKSDEWFAKHNKPKASG	18	Unmodified	_ADKSDEWFAKHNKPKASG_					0	0	0	0	4	Q9HC38	Q9HC38	Q9HC38	GLOD4	Glyoxalase domain-containing protein 4	MULTI-MSMS	20190508_QE3_nLC3_DS_SA_PA_HeLa_IS_HCl_pH_1_5_2h_02	508_QE3_nLC3_DS_SA_PA_HeLa_IS_HCl_pH_1_5_2h_02	504.755	4	504.754	2014.99	44199.3	2.3701	0.0011963	0.8298	0.00041884	3.1999	0.0016152	504.754	4.4927	0.085009	4.4927	4.4551	4.5401	8.8818e-16					16	8	2	0	0	0	4.6927e-05
ADKYLYVDKNFINNP	15	Unmodified	_ADKYLYVDKNFINNP_					0	0	0	0	1	P35579	P35579	P35579	MYH9	Myosin-9	MULTI-MSMS	20190508_QE3_nLC3_DS_SA_PA_HeLa_IS_HCl_pH_1_5_2h_01	508_QE3_nLC3_DS_SA_PA_HeLa_IS_HCl_pH_1_5_2h_01	605.31	3	605.309	1812.9	39403.1	3.4202	0.0020703	-0.63146	-0.00038223	2.7887	0.001688	605.309	18.249	0.18064	18.249	18.16	18.341	0					63	18	5	0	0	0	0.00029649
ADKYLYVDKNFINNP	15	Unmodified	_ADKYLYVDKNFINNP_					0	0	0	0	1	P35579	P35579	P35579	MYH9	Myosin-9	MULTI-MSMS	20190508_QE3_nLC3_DS_SA_PA_HeLa_IS_HCl_pH_1_5_2h_01	508_QE3_nLC3_DS_SA_PA_HeLa_IS_HCl_pH_1_5_2h_01	907.964	2	907.46	1812.9	32610.3	3.262	0.0029601	3.188	0.002893	6.45	0.0058531	907.963	18.249	0.095016	18.249	18.198	18.293	0					21	9	3	0	0	0	8.6369e-09
ADKYLYVDKNFINNP	15	Unmodified	_ADKYLYVDKNFINNP_					0	0	0	0	1	P35579	P35579	P35579	MYH9	Myosin-9	MULTI-MSMS	20190508_QE3_nLC3_DS_SA_PA_HeLa_IS_HCl_pH_1_5_2h_02	508_QE3_nLC3_DS_SA_PA_HeLa_IS_HCl_pH_1_5_2h_02	907.963	2	907.46	1812.9	32475	2.2517	0.0020433	2.3549	0.0021369	4.6066	0.0041803	907.962	18.155	0.095457	18.155	18.104	18.2	0					21	9	3	0	0	0	3.9612e-11
ADKYLYVDKNFINNP	15	Unmodified	_ADKYLYVDKNFINNP_					0	0	0	0	1	P35579	P35579	P35579	MYH9	Myosin-9	MULTI-MSMS	20190508_QE3_nLC3_DS_SA_PA_HeLa_IS_HCl_pH_1_5_2h_02	508_QE3_nLC3_DS_SA_PA_HeLa_IS_HCl_pH_1_5_2h_02	605.645	3	605.309	1812.9	39523.1	2.7949	0.0016918	-0.20084	-0.00012157	2.594	0.0015702	605.309	18.155	0.20053	18.155	18.066	18.267	0					59	20	5	0	0	0	6.3952e-05
ADKYLYVDKNFINNP	15	Unmodified	_ADKYLYVDKNFINNP_					0	0	0	0	1	P35579	P35579	P35579	MYH9	Myosin-9	MULTI-MSMS	20190712_QE3_nLC5_DS_SA_PA_HeLa_HCl_pH_1_5_2h_01	712_QE3_nLC5_DS_SA_PA_HeLa_HCl_pH_1_5_2h_01	605.311	3	605.309	1812.9	39469.5	4.5808	0.0027728	-0.46041	-0.00027869	4.1203	0.0024941	605.309	18.986	0.18891	18.986	18.874	19.063	0					61	19	5	0	0	0	0.02415
ADKYLYVDKNFINNP	15	Unmodified	_ADKYLYVDKNFINNP_					0	0	0	0	1	P35579	P35579	P35579	MYH9	Myosin-9	MULTI-MSMS	20190712_QE3_nLC5_DS_SA_PA_HeLa_HCl_pH_1_5_2h_01	712_QE3_nLC5_DS_SA_PA_HeLa_HCl_pH_1_5_2h_01	907.967	2	907.46	1812.9	32848.8	4.4828	0.004068	1.4487	0.0013147	5.9316	0.0053826	907.962	18.977	0.1037	18.977	18.94	19.044	-3.5527e-15					25	10	3	0	0	0	1.0168e-10
ADKYLYVDKNFINNP	15	Unmodified	_ADKYLYVDKNFINNP_					0	0	0	0	1	P35579	P35579	P35579	MYH9	Myosin-9	MULTI-MSMS	20190712_QE3_nLC5_DS_SA_PA_HeLa_HCl_pH_1_5_2h_02	712_QE3_nLC5_DS_SA_PA_HeLa_HCl_pH_1_5_2h_02	605.31	3	605.309	1812.9	40473	4.0543	0.0024541	-1.1732	-0.00071018	2.881	0.0017439	605.308	18.789	0.17037	18.789	18.692	18.862	0					67	17	5	0	0	0	0.031403
ADKYLYVDKNFINNP	15	Unmodified	_ADKYLYVDKNFINNP_					0	0	0	0	1	P35579	P35579	P35579	MYH9	Myosin-9	MULTI-MSMS	20190712_QE3_nLC5_DS_SA_PA_HeLa_HCl_pH_1_5_2h_02	712_QE3_nLC5_DS_SA_PA_HeLa_HCl_pH_1_5_2h_02	907.466	2	907.46	1812.9	33056.8	3.9259	0.0035626	1.819	0.0016506	5.7448	0.0052132	907.462	18.8	0.10405	18.8	18.739	18.843	0					28	10	3	0	0	0	5.8535e-11
ADLCHALRWYNHIKSYEKEKASLP	24	Unmodified	_ADLCHALRWYNHIKSYEKEKASLP_					0	0	0	0	3	P24534	P24534	P24534	EEF1B2	Elongation factor 1-beta	MULTI-MSMS	20190508_QE3_nLC3_DS_SA_PA_HeLa_IS_HCl_pH_1_5_2h_01	508_QE3_nLC3_DS_SA_PA_HeLa_IS_HCl_pH_1_5_2h_01	586.904	5	586.701	2928.47	40791.9	3.1324	0.0018378	0.023369	1.371e-05	3.1558	0.0018515	586.902	19.25	0.41108	19.25	19.104	19.515	0					218	42	7	0	0	0	0.016371
ADLCHALRWYNHIKSYEKEKASLP	24	Unmodified	_ADLCHALRWYNHIKSYEKEKASLP_					0	0	0	0	3	P24534	P24534	P24534	EEF1B2	Elongation factor 1-beta	MULTI-MSMS	20190508_QE3_nLC3_DS_SA_PA_HeLa_IS_HCl_pH_1_5_2h_01	508_QE3_nLC3_DS_SA_PA_HeLa_IS_HCl_pH_1_5_2h_01	733.377	4	733.125	2928.47	36173.5	3.2075	0.0023515	0.063094	4.6256e-05	3.2706	0.0023978	733.376	19.247	0.37298	19.247	19.142	19.515	0					163	38	6	0	0	0	1.3163e-07
ADLCHALRWYNHIKSYEKEKASLP	24	Unmodified	_ADLCHALRWYNHIKSYEKEKASLP_					0	0	0	0	3	P24534	P24534	P24534	EEF1B2	Elongation factor 1-beta	MULTI-MSMS	20190508_QE3_nLC3_DS_SA_PA_HeLa_IS_HCl_pH_1_5_2h_02	508_QE3_nLC3_DS_SA_PA_HeLa_IS_HCl_pH_1_5_2h_02	586.904	5	586.701	2928.47	40812.4	3.1772	0.001864	-0.11646	-6.8325e-05	3.0607	0.0017957	586.902	19.148	0.3725	19.148	19.021	19.394	0					212	38	7	0	0	0	0.0095297
ADLCHALRWYNHIKSYEKEKASLP	24	Unmodified	_ADLCHALRWYNHIKSYEKEKASLP_					0	0	0	0	3	P24534	P24534	P24534	EEF1B2	Elongation factor 1-beta	MULTI-MSMS	20190508_QE3_nLC3_DS_SA_PA_HeLa_IS_HCl_pH_1_5_2h_02	508_QE3_nLC3_DS_SA_PA_HeLa_IS_HCl_pH_1_5_2h_02	733.375	4	733.125	2928.47	36233.5	2.8367	0.0020797	-0.12066	-8.8456e-05	2.7161	0.0019912	733.376	19.15	0.41035	19.15	19.04	19.451	0					167	42	7	0	0	0	2.2853e-07
ADLCHALRWYNHIKSYEKEKASLP	24	Unmodified	_ADLCHALRWYNHIKSYEKEKASLP_					0	0	0	0	3	P24534	P24534	P24534	EEF1B2	Elongation factor 1-beta	MULTI-MSMS	20190712_QE3_nLC5_DS_SA_PA_HeLa_HCl_pH_1_5_2h_01	712_QE3_nLC5_DS_SA_PA_HeLa_HCl_pH_1_5_2h_01	733.377	4	733.125	2928.47	36501.8	5.0136	0.0036756	0.32376	0.00023736	5.3374	0.0039129	733.376	20.128	0.50322	20.128	20.031	20.534	0					210	52	6	0	0	0	0.0008077
ADLCHALRWYNHIKSYEKEKASLP	24	Unmodified	_ADLCHALRWYNHIKSYEKEKASLP_					0	0	0	0	3	P24534	P24534	P24534	EEF1B2	Elongation factor 1-beta	MULTI-MSMS	20190712_QE3_nLC5_DS_SA_PA_HeLa_HCl_pH_1_5_2h_02	712_QE3_nLC5_DS_SA_PA_HeLa_HCl_pH_1_5_2h_02	733.375	4	733.125	2928.47	36381	4.6416	0.0034028	-0.2444	-0.00017917	4.3972	0.0032237	733.376	19.976	0.52165	19.976	19.877	20.398	0					187	54	6	0	0	0	0.0020112
ADLDLIQSTPFKP	13	Unmodified	_ADLDLIQSTPFKP_					0	0	0	0	2	Q9GZY8	Q9GZY8	Q9GZY8	MFF	Mitochondrial fission factor	MULTI-SECPEP	20190712_QE3_nLC5_DS_SA_PA_HeLa_HCl_pH_1_5_2h_01	712_QE3_nLC5_DS_SA_PA_HeLa_HCl_pH_1_5_2h_01	723.15	2	722.888	1443.76	37938.5	4.9666	0.0035903	-0.61047	-0.0004413	4.3561	0.003149	723.39	26.482	0.20152	26.482	26.355	26.556	3.5527e-15					50	20	3	0	0	0	0.0054811
ADLIDKVTGHLKLY	14	Unmodified	_ADLIDKVTGHLKLY_					0	0	0	0	1	Q9Y3E5	Q9Y3E5	Q9Y3E5	PTRH2	Peptidyl-tRNA hydrolase 2, mitochondrial	MULTI-MSMS	20190508_QE3_nLC3_DS_SA_PA_HeLa_IS_HCl_pH_1_5_2h_02	508_QE3_nLC3_DS_SA_PA_HeLa_IS_HCl_pH_1_5_2h_02	529.585	3	529.303	1584.89	44168.5	3.1327	0.0016581	-0.79168	-0.00041904	2.341	0.0012391	529.303	23.344	0.10607	23.344	23.271	23.378	0					26	10	3	0	0	0	0.0046294
ADLKEVTEEDLNNHFKSLGSSDLKF	25	Unmodified	_ADLKEVTEEDLNNHFKSLGSSDLKF_					0	0	0	0	1	Q6NVY1	Q6NVY1	Q6NVY1	HIBCH	3-hydroxyisobutyryl-CoA hydrolase, mitochondrial	MULTI-MSMS	20190712_QE3_nLC5_DS_SA_PA_HeLa_HCl_pH_1_5_2h_02	712_QE3_nLC5_DS_SA_PA_HeLa_HCl_pH_1_5_2h_02	710.36	4	709.855	2835.39	37752	4.626	0.0032838	-0.48621	-0.00034514	4.1397	0.0029386	710.357	25.508	0.11463	25.508	25.429	25.544	0					29	11	4	0	0	0	5.2205e-05
ADLPTKPTKISKFGFA	16	Unmodified	_ADLPTKPTKISKFGFA_					0	0	0	0	3	Q8WW12	Q8WW12	Q8WW12	PCNP	PEST proteolytic signal-containing nuclear protein	MULTI-MSMS	20190508_QE3_nLC3_DS_SA_PA_HeLa_IS_HCl_pH_1_5_2h_01	508_QE3_nLC3_DS_SA_PA_HeLa_IS_HCl_pH_1_5_2h_01	430.997	4	430.996	1719.96	49322.6	2.5345	0.0010924	-0.36378	-0.00015679	2.1707	0.00093557	430.996	15.611	0.28434	15.611	15.415	15.699	0					55	29	3	0	0	0	0.043322
ADLPTKPTKISKFGFAIGSQTTKKA	25	Unmodified	_ADLPTKPTKISKFGFAIGSQTTKKA_					0	0	0	0	4	Q8WW12	Q8WW12	Q8WW12	PCNP	PEST proteolytic signal-containing nuclear protein	MULTI-MSMS	20190712_QE3_nLC5_DS_SA_PA_HeLa_HCl_pH_1_5_2h_02	712_QE3_nLC5_DS_SA_PA_HeLa_HCl_pH_1_5_2h_02	528.307	5	527.902	2634.47	43948.5	3.7967	0.0020043	1.1765	0.00062107	4.9732	0.0026254	528.305	15.284	0.17996	15.284	15.179	15.359	1.7764e-15					40	18	5	0	0	0	0.0001447
ADLTHDTTGLTAKELEALDEVFTKVYKAKYP	31	Unmodified	_ADLTHDTTGLTAKELEALDEVFTKVYKAKYP_					0	0	0	0	4	Q9UMX5	Q9UMX5	Q9UMX5	NENF	Neudesin	MULTI-MSMS	20190508_QE3_nLC3_DS_SA_PA_HeLa_IS_HCl_pH_1_5_2h_01	508_QE3_nLC3_DS_SA_PA_HeLa_IS_HCl_pH_1_5_2h_01	694.57	5	694.365	3466.79	37666.1	4.3093	0.0029922	0.66117	0.00045909	4.9705	0.0034513	694.766	30.382	0.17427	30.382	30.333	30.507	-3.5527e-15					55	17	4	0	0	0	0.0011923
ADLTHDTTGLTAKELEALDEVFTKVYKAKYP	31	Unmodified	_ADLTHDTTGLTAKELEALDEVFTKVYKAKYP_					0	0	0	0	4	Q9UMX5	Q9UMX5	Q9UMX5	NENF	Neudesin	MULTI-MSMS	20190508_QE3_nLC3_DS_SA_PA_HeLa_IS_HCl_pH_1_5_2h_02	508_QE3_nLC3_DS_SA_PA_HeLa_IS_HCl_pH_1_5_2h_02	694.768	5	694.365	3466.79	36196	4.7512	0.003299	1.0912	0.00075771	5.8424	0.0040567	694.766	30.325	0.20353	30.325	30.242	30.445	-3.5527e-15					53	20	5	0	0	0	8.6849e-06
ADLTHDTTGLTAKELEALDEVFTKVYKAKYP	31	Unmodified	_ADLTHDTTGLTAKELEALDEVFTKVYKAKYP_					0	0	0	0	4	Q9UMX5	Q9UMX5	Q9UMX5	NENF	Neudesin	MULTI-MSMS	20190712_QE3_nLC5_DS_SA_PA_HeLa_HCl_pH_1_5_2h_01	712_QE3_nLC5_DS_SA_PA_HeLa_HCl_pH_1_5_2h_01	694.771	5	694.365	3466.79	37791.1	6.0226	0.0041819	0.87665	0.00060871	6.8993	0.0047906	694.766	31.12	0.21013	31.12	31.036	31.246	0					73	21	5	0	0	0	2.0842e-07
ADMQNLVERLERA	13	Acetyl (Protein N-term),Oxidation (M)	_(ac)ADM(ox)QNLVERLERA_		ADM(1)QNLVERLERA		ADM(119.74)QNLVERLERA	1	0	0	1	1	Q01518	Q01518	Q01518	CAP1	Adenylyl cyclase-associated protein 1	MULTI-MSMS	20190508_QE3_nLC3_DS_SA_PA_HeLa_IS_HCl_pH_1_5_2h_01	508_QE3_nLC3_DS_SA_PA_HeLa_IS_HCl_pH_1_5_2h_01	801.9	2	801.899	1601.78	36247.6	2.9534	0.0023684	-1.0508	-0.00084263	1.9026	0.0015257	802.399	22.503	0.23035	22.503	22.369	22.599	3.5527e-15					71	23	4	0	0	0	6.9217e-05
ADMQNLVERLERA	13	Acetyl (Protein N-term),Oxidation (M)	_(ac)ADM(ox)QNLVERLERA_		ADM(1)QNLVERLERA		ADM(49.28)QNLVERLERA	1	0	0	1	1	Q01518	Q01518	Q01518	CAP1	Adenylyl cyclase-associated protein 1	MULTI-MSMS	20190508_QE3_nLC3_DS_SA_PA_HeLa_IS_HCl_pH_1_5_2h_02	508_QE3_nLC3_DS_SA_PA_HeLa_IS_HCl_pH_1_5_2h_02	802.399	2	801.899	1601.78	36258.7	1.8042	0.0014468	-0.22154	-0.00017766	1.5826	0.0012691	802.399	22.397	0.19162	22.397	22.293	22.485	0					43	19	3	0	0	0	0.050898
ADMQNLVERLERA	13	Acetyl (Protein N-term),Oxidation (M)	_(ac)ADM(ox)QNLVERLERA_		ADM(1)QNLVERLERA		ADM(93.84)QNLVERLERA	1	0	0	1	1	Q01518	Q01518	Q01518	CAP1	Adenylyl cyclase-associated protein 1	MULTI-MSMS	20190712_QE3_nLC5_DS_SA_PA_HeLa_HCl_pH_1_5_2h_01	712_QE3_nLC5_DS_SA_PA_HeLa_HCl_pH_1_5_2h_01	801.905	2	801.899	1601.78	34134.9	4.6382	0.0037194	-0.83745	-0.00067155	3.8008	0.0030478	801.899	23.601	0.21972	23.601	23.464	23.684	0					55	22	4	0	0	0	0.0013646
ADMQNLVERLERA	13	Acetyl (Protein N-term),Oxidation (M)	_(ac)ADM(ox)QNLVERLERA_		ADM(1)QNLVERLERA		ADM(114.71)QNLVERLERA	1	0	0	1	1	Q01518	Q01518	Q01518	CAP1	Adenylyl cyclase-associated protein 1	MULTI-MSMS	20190712_QE3_nLC5_DS_SA_PA_HeLa_HCl_pH_1_5_2h_02	712_QE3_nLC5_DS_SA_PA_HeLa_HCl_pH_1_5_2h_02	801.903	2	801.899	1601.78	35305.3	4.1945	0.0033636	-0.4985	-0.00039974	3.696	0.0029638	801.899	23.394	0.19901	23.394	23.294	23.493	0					57	20	3	0	0	0	0.00025016
ADMQNLVERLERA	13	Acetyl (Protein N-term)	_(ac)ADMQNLVERLERA_					1	0	0	0	1	Q01518	Q01518	Q01518	CAP1	Adenylyl cyclase-associated protein 1	MULTI-MSMS	20190508_QE3_nLC3_DS_SA_PA_HeLa_IS_HCl_pH_1_5_2h_01	508_QE3_nLC3_DS_SA_PA_HeLa_IS_HCl_pH_1_5_2h_01	793.904	2	793.901	1585.79	34819.9	2.8698	0.0022784	-0.34509	-0.00027397	2.5248	0.0020044	793.901	30.027	0.16439	30.027	29.955	30.119	0					38	16	4	0	0	0	8.5046e-12
ADMQNLVERLERA	13	Acetyl (Protein N-term)	_(ac)ADMQNLVERLERA_					1	0	0	0	1	Q01518	Q01518	Q01518	CAP1	Adenylyl cyclase-associated protein 1	MULTI-MSMS	20190508_QE3_nLC3_DS_SA_PA_HeLa_IS_HCl_pH_1_5_2h_02	508_QE3_nLC3_DS_SA_PA_HeLa_IS_HCl_pH_1_5_2h_02	794.404	2	793.901	1585.79	35057.7	3.3032	0.0026224	-0.2505	-0.00019887	3.0527	0.0024236	793.901	29.964	0.10638	29.964	29.912	30.018	3.5527e-15					38	10	5	0	0	0	4.6187e-11
ADMQNLVERLERA	13	Acetyl (Protein N-term)	_(ac)ADMQNLVERLERA_					1	0	0	0	1	Q01518	Q01518	Q01518	CAP1	Adenylyl cyclase-associated protein 1	MULTI-MSMS	20190712_QE3_nLC5_DS_SA_PA_HeLa_HCl_pH_1_5_2h_01	712_QE3_nLC5_DS_SA_PA_HeLa_HCl_pH_1_5_2h_01	793.906	2	793.901	1585.79	33221.8	5.3843	0.0042746	2.5237	0.0020036	7.9081	0.0062782	793.901	30.707	0.267	30.707	30.578	30.845	0					74	27	6	0	0	0	4.7205e-11
ADMQNLVERLERA	13	Acetyl (Protein N-term)	_(ac)ADMQNLVERLERA_					1	0	0	0	1	Q01518	Q01518	Q01518	CAP1	Adenylyl cyclase-associated protein 1	MULTI-MSMS	20190712_QE3_nLC5_DS_SA_PA_HeLa_HCl_pH_1_5_2h_02	712_QE3_nLC5_DS_SA_PA_HeLa_HCl_pH_1_5_2h_02	794.41	2	793.901	1585.79	32772.6	4.4249	0.0035129	1.9913	0.0015809	6.4162	0.0050938	793.901	30.658	0.14273	30.658	30.587	30.73	0					53	14	6	0	0	0	1.1996e-05
ADNFSLHDA	9	Acetyl (Protein N-term)	_(ac)ADNFSLHDA_					1	0	0	0	1	P17931	P17931	P17931	LGALS3	Galectin-3	MULTI-MSMS	20190508_QE3_nLC3_DS_SA_PA_HeLa_IS_HCl_pH_1_5_2h_02	508_QE3_nLC3_DS_SA_PA_HeLa_IS_HCl_pH_1_5_2h_02	516.227	2	516.225	1030.44	44306.3	2.8185	0.001455	0.62533	0.00032281	3.4438	0.0017778	516.225	17.662	0.19028	17.662	17.552	17.742	0					46	19	3	0	0	0	0.051163
ADNFSLHDA	9	Acetyl (Protein N-term)	_(ac)ADNFSLHDA_					1	0	0	0	1	P17931	P17931	P17931	LGALS3	Galectin-3	MULTI-MSMS	20190712_QE3_nLC5_DS_SA_PA_HeLa_HCl_pH_1_5_2h_01	712_QE3_nLC5_DS_SA_PA_HeLa_HCl_pH_1_5_2h_01	516.227	2	516.225	1030.44	44539.8	4.0829	0.0021077	-0.25146	-0.00012981	3.8315	0.0019779	516.225	18.104	0.15124	18.104	18.021	18.173	0					36	15	3	0	0	0	0.044877
ADNFSLHDA	9	Acetyl (Protein N-term)	_(ac)ADNFSLHDA_					1	0	0	0	1	P17931	P17931	P17931	LGALS3	Galectin-3	MULTI-MSMS	20190712_QE3_nLC5_DS_SA_PA_HeLa_HCl_pH_1_5_2h_02	712_QE3_nLC5_DS_SA_PA_HeLa_HCl_pH_1_5_2h_02	516.227	2	516.225	1030.44	43611.4	3.1267	0.0016141	0.28005	0.00014457	3.4068	0.0017587	516.225	17.945	0.15108	17.945	17.868	18.02	0					38	15	3	0	0	0	0.05166
ADNFSLHDALSGSGNP	16	Acetyl (Protein N-term)	_(ac)ADNFSLHDALSGSGNP_					1	0	0	0	2	P17931	P17931	P17931	LGALS3	Galectin-3	MULTI-MSMS	20190508_QE3_nLC3_DS_SA_PA_HeLa_IS_HCl_pH_1_5_2h_01	508_QE3_nLC3_DS_SA_PA_HeLa_IS_HCl_pH_1_5_2h_01	822.87	2	822.368	1642.72	36289.8	2.8063	0.0023078	0.2251	0.00018512	3.0314	0.0024929	822.369	23.926	0.23139	23.926	23.858	24.089	0					38	23	2	0	0	0	9.0127e-11
ADNFSLHDALSGSGNP	16	Acetyl (Protein N-term)	_(ac)ADNFSLHDALSGSGNP_					1	0	0	0	2	P17931	P17931	P17931	LGALS3	Galectin-3	MULTI-MSMS	20190508_QE3_nLC3_DS_SA_PA_HeLa_IS_HCl_pH_1_5_2h_02	508_QE3_nLC3_DS_SA_PA_HeLa_IS_HCl_pH_1_5_2h_02	822.37	2	822.368	1642.72	34835.1	3.2324	0.0026583	-1.4697	-0.0012086	1.7628	0.0014497	822.367	23.897	0.21164	23.897	23.82	24.032	0					44	21	3	0	0	0	7.3367e-05
ADNKCLLRATDGKKKISTVVSSKEVNKFQMA	31	Oxidation (M)	_ADNKCLLRATDGKKKISTVVSSKEVNKFQM(ox)A_		ADNKCLLRATDGKKKISTVVSSKEVNKFQM(1)A		ADNKCLLRATDGKKKISTVVSSKEVNKFQM(216.52)A	0	0	0	1	2	P37108	P37108	P37108	SRP14	Signal recognition particle 14 kDa protein	MULTI-MSMS	20190508_QE3_nLC3_DS_SA_PA_HeLa_IS_HCl_pH_1_5_2h_01	508_QE3_nLC3_DS_SA_PA_HeLa_IS_HCl_pH_1_5_2h_01	697.577	5	697.375	3481.84	37930	1.6634	0.00116	-0.73314	-0.00051127	0.93023	0.00064872	697.776	11.842	0.17983	11.842	11.748	11.928	0					57	18	4	0	0	0	3.3222e-17
ADNKCLLRATDGKKKISTVVSSKEVNKFQMA	31	Oxidation (M)	_ADNKCLLRATDGKKKISTVVSSKEVNKFQM(ox)A_		ADNKCLLRATDGKKKISTVVSSKEVNKFQM(1)A		ADNKCLLRATDGKKKISTVVSSKEVNKFQM(148.02)A	0	0	0	1	2	P37108	P37108	P37108	SRP14	Signal recognition particle 14 kDa protein	MULTI-MSMS	20190508_QE3_nLC3_DS_SA_PA_HeLa_IS_HCl_pH_1_5_2h_02	508_QE3_nLC3_DS_SA_PA_HeLa_IS_HCl_pH_1_5_2h_02	697.577	5	697.375	3481.84	38605.8	1.8441	0.001286	-0.26467	-0.00018457	1.5794	0.0011015	697.576	11.743	0.17019	11.743	11.652	11.822	0					44	17	4	0	0	0	3.1738e-07
ADNKCLLRATDGKKKISTVVSSKEVNKFQMA	31	Oxidation (M)	_ADNKCLLRATDGKKKISTVVSSKEVNKFQM(ox)A_		ADNKCLLRATDGKKKISTVVSSKEVNKFQM(1)A		ADNKCLLRATDGKKKISTVVSSKEVNKFQM(287.2)A	0	0	0	1	2	P37108	P37108	P37108	SRP14	Signal recognition particle 14 kDa protein	MULTI-MSMS	20190712_QE3_nLC5_DS_SA_PA_HeLa_HCl_pH_1_5_2h_01	712_QE3_nLC5_DS_SA_PA_HeLa_HCl_pH_1_5_2h_01	697.779	5	697.375	3481.84	36738.7	4.5374	0.0031643	-0.066292	-4.623e-05	4.4711	0.0031181	697.576	12.406	0.094216	12.406	12.355	12.449	0					54	9	7	0	0	0	5.3017e-44
ADNKCLLRATDGKKKISTVVSSKEVNKFQMA	31	Oxidation (M)	_ADNKCLLRATDGKKKISTVVSSKEVNKFQM(ox)A_		ADNKCLLRATDGKKKISTVVSSKEVNKFQM(1)A		ADNKCLLRATDGKKKISTVVSSKEVNKFQM(223.65)A	0	0	0	1	2	P37108	P37108	P37108	SRP14	Signal recognition particle 14 kDa protein	MULTI-MSMS	20190712_QE3_nLC5_DS_SA_PA_HeLa_HCl_pH_1_5_2h_02	712_QE3_nLC5_DS_SA_PA_HeLa_HCl_pH_1_5_2h_02	697.778	5	697.375	3481.84	37583.1	4.5458	0.0031701	-0.35286	-0.00024608	4.1929	0.0029241	697.576	11.362	0.075358	11.362	11.315	11.391	0					37	7	7	0	0	0	1.5327e-18
ADNKCLLRATDGKKKISTVVSSKEVNKFQMA	31	Unmodified	_ADNKCLLRATDGKKKISTVVSSKEVNKFQMA_					0	0	0	0	2	P37108	P37108	P37108	SRP14	Signal recognition particle 14 kDa protein	MULTI-MSMS	20190508_QE3_nLC3_DS_SA_PA_HeLa_IS_HCl_pH_1_5_2h_01	508_QE3_nLC3_DS_SA_PA_HeLa_IS_HCl_pH_1_5_2h_01	694.579	5	694.176	3465.84	37411.9	2.444	0.0016966	-0.31353	-0.00021765	2.1304	0.0014789	694.577	13.457	0.16139	13.457	13.367	13.528	1.7764e-15					90	16	7	0	0	0	7.7264e-45
ADNKCLLRATDGKKKISTVVSSKEVNKFQMA	31	Unmodified	_ADNKCLLRATDGKKKISTVVSSKEVNKFQMA_					0	0	0	0	2	P37108	P37108	P37108	SRP14	Signal recognition particle 14 kDa protein	MULTI-MSMS	20190508_QE3_nLC3_DS_SA_PA_HeLa_IS_HCl_pH_1_5_2h_01	508_QE3_nLC3_DS_SA_PA_HeLa_IS_HCl_pH_1_5_2h_01	867.72	4	867.468	3465.84	33464.5	1.8903	0.0016398	0.00060762	5.2709e-07	1.8909	0.0016403	867.969	13.453	0.12358	13.453	13.386	13.509	0					54	12	6	0	0	0	3.6948e-72
ADNKCLLRATDGKKKISTVVSSKEVNKFQMA	31	Unmodified	_ADNKCLLRATDGKKKISTVVSSKEVNKFQMA_					0	0	0	0	2	P37108	P37108	P37108	SRP14	Signal recognition particle 14 kDa protein	MULTI-MSMS	20190508_QE3_nLC3_DS_SA_PA_HeLa_IS_HCl_pH_1_5_2h_02	508_QE3_nLC3_DS_SA_PA_HeLa_IS_HCl_pH_1_5_2h_02	694.378	5	694.176	3465.84	37437.9	3.1789	0.0022067	-0.41681	-0.00028934	2.7621	0.0019174	694.577	13.392	0.18036	13.392	13.31	13.49	0					106	18	7	0	0	0	9.2255e-25
ADNKCLLRATDGKKKISTVVSSKEVNKFQMA	31	Unmodified	_ADNKCLLRATDGKKKISTVVSSKEVNKFQMA_					0	0	0	0	2	P37108	P37108	P37108	SRP14	Signal recognition particle 14 kDa protein	MULTI-MSMS	20190508_QE3_nLC3_DS_SA_PA_HeLa_IS_HCl_pH_1_5_2h_02	508_QE3_nLC3_DS_SA_PA_HeLa_IS_HCl_pH_1_5_2h_02	867.972	4	867.468	3465.84	33821.9	2.4743	0.0021463	-0.030267	-2.6256e-05	2.444	0.0021201	867.719	13.389	0.13297	13.389	13.32	13.453	-1.7764e-15					60	13	6	0	0	0	1.21e-70
ADNKCLLRATDGKKKISTVVSSKEVNKFQMA	31	Unmodified	_ADNKCLLRATDGKKKISTVVSSKEVNKFQMA_					0	0	0	0	2	P37108	P37108	P37108	SRP14	Signal recognition particle 14 kDa protein	MULTI-MSMS	20190712_QE3_nLC5_DS_SA_PA_HeLa_HCl_pH_1_5_2h_01	712_QE3_nLC5_DS_SA_PA_HeLa_HCl_pH_1_5_2h_01	694.38	5	694.176	3465.84	37059	4.505	0.0031273	-0.05376	-3.7319e-05	4.4512	0.0030899	694.577	13.739	0.16004	13.739	13.665	13.825	-1.7764e-15					93	16	8	0	0	0	4.8687e-44
ADNKCLLRATDGKKKISTVVSSKEVNKFQMA	31	Unmodified	_ADNKCLLRATDGKKKISTVVSSKEVNKFQMA_					0	0	0	0	2	P37108	P37108	P37108	SRP14	Signal recognition particle 14 kDa protein	MULTI-MSMS	20190712_QE3_nLC5_DS_SA_PA_HeLa_HCl_pH_1_5_2h_02	712_QE3_nLC5_DS_SA_PA_HeLa_HCl_pH_1_5_2h_02	694.579	5	694.176	3465.84	37146.6	4.1993	0.002915	-0.72069	-0.00050028	3.4786	0.0024147	694.376	12.779	0.41526	12.779	12.605	13.02	0					276	43	8	0	0	0	2.9478e-17
ADQLLKLMSTVDP	13	Unmodified	_ADQLLKLMSTVDP_					0	0	0	0	1	Q05519	Q05519	Q05519	SRSF11	Serine/arginine-rich splicing factor 11	MULTI-MSMS	20190508_QE3_nLC3_DS_SA_PA_HeLa_IS_HCl_pH_1_5_2h_01	508_QE3_nLC3_DS_SA_PA_HeLa_IS_HCl_pH_1_5_2h_01	715.884	2	715.882	1429.75	36938.1	5.3562	0.0038344	2.0334	0.0014557	7.3896	0.0052901	715.882	28.505	0.25287	28.505	28.373	28.626	3.5527e-15					61	25	3	0	0	0	0.026899
ADQLLKLMSTVDP	13	Unmodified	_ADQLLKLMSTVDP_					0	0	0	0	1	Q05519	Q05519	Q05519	SRSF11	Serine/arginine-rich splicing factor 11	MULTI-MSMS	20190712_QE3_nLC5_DS_SA_PA_HeLa_HCl_pH_1_5_2h_01	712_QE3_nLC5_DS_SA_PA_HeLa_HCl_pH_1_5_2h_01	715.888	2	715.882	1429.75	36909.5	6.759	0.0048387	-0.25549	-0.0001829	6.5036	0.0046558	715.883	29.631	0.11522	29.631	29.57	29.685	0					24	11	3	0	0	0	0.0015258
ADQLLKLMSTVDP	13	Unmodified	_ADQLLKLMSTVDP_					0	0	0	0	1	Q05519	Q05519	Q05519	SRSF11	Serine/arginine-rich splicing factor 11	MULTI-MSMS	20190712_QE3_nLC5_DS_SA_PA_HeLa_HCl_pH_1_5_2h_02	712_QE3_nLC5_DS_SA_PA_HeLa_HCl_pH_1_5_2h_02	715.885	2	715.882	1429.75	35560.4	6.4074	0.0045869	2.388	0.0017095	8.7954	0.0062964	716.383	29.572	0.13496	29.572	29.513	29.648	0					29	13	3	0	0	0	0.0017252
ADQLTEEQIA	10	Acetyl (Protein N-term)	_(ac)ADQLTEEQIA_					1	0	0	0	1	P0DP25;P0DP24;P0DP23	P0DP25	P0DP25			MULTI-MSMS	20190508_QE3_nLC3_DS_SA_PA_HeLa_IS_HCl_pH_1_5_2h_01	508_QE3_nLC3_DS_SA_PA_HeLa_IS_HCl_pH_1_5_2h_01	580.779	2	580.278	1158.54	41145.2	3.1457	0.0018254	-1.2271	-0.00071208	1.9185	0.0011133	580.277	21.287	0.382	21.287	21.169	21.551	0					100	39	4	0	0	0	0.022805
ADQLTEEQIA	10	Acetyl (Protein N-term)	_(ac)ADQLTEEQIA_					1	0	0	0	1	P0DP25;P0DP24;P0DP23	P0DP25	P0DP25			MULTI-MSMS	20190508_QE3_nLC3_DS_SA_PA_HeLa_IS_HCl_pH_1_5_2h_02	508_QE3_nLC3_DS_SA_PA_HeLa_IS_HCl_pH_1_5_2h_02	580.28	2	580.278	1158.54	41495.1	3.0065	0.0017446	-0.8887	-0.00051569	2.1178	0.0012289	580.277	21.419	0.28864	21.419	21.285	21.574	0					77	29	4	0	0	0	0.031421
ADQLTEEQIA	10	Acetyl (Protein N-term)	_(ac)ADQLTEEQIA_					1	0	0	0	1	P0DP25;P0DP24;P0DP23	P0DP25	P0DP25			MULTI-MSMS	20190712_QE3_nLC5_DS_SA_PA_HeLa_HCl_pH_1_5_2h_01	712_QE3_nLC5_DS_SA_PA_HeLa_HCl_pH_1_5_2h_01	580.279	2	580.278	1158.54	41479.7	5.5333	0.0032108	-0.27348	-0.00015869	5.2598	0.0030521	580.277	21.354	0.25724	21.354	21.246	21.503	0					76	26	4	0	0	0	0.035997
ADQLTEEQIAEFKEAFSLFDKDGDGTITTKELGTVMRSLGQNP	43	Acetyl (Protein N-term)	_(ac)ADQLTEEQIAEFKEAFSLFDKDGDGTITTKELGTVMRSLGQNP_					1	0	0	0	3	P0DP25;P0DP24;P0DP23	P0DP25	P0DP25			MULTI-MSMS	20190508_QE3_nLC3_DS_SA_PA_HeLa_IS_HCl_pH_1_5_2h_01	508_QE3_nLC3_DS_SA_PA_HeLa_IS_HCl_pH_1_5_2h_01	1194.34	4	1193.84	4771.32	28584	3.5948	0.0042916	0.20159	0.00024067	3.7964	0.0045323	1194.34	32.414	0.12666	32.414	32.361	32.488	0					68	12	8	0	0	0	1.4397e-84
ADQLTEEQIAEFKEAFSLFDKDGDGTITTKELGTVMRSLGQNP	43	Acetyl (Protein N-term)	_(ac)ADQLTEEQIAEFKEAFSLFDKDGDGTITTKELGTVMRSLGQNP_					1	0	0	0	3	P0DP25;P0DP24;P0DP23	P0DP25	P0DP25			MULTI-MSMS	20190508_QE3_nLC3_DS_SA_PA_HeLa_IS_HCl_pH_1_5_2h_01	508_QE3_nLC3_DS_SA_PA_HeLa_IS_HCl_pH_1_5_2h_01	955.479	5	955.271	4771.32	32121.6	3.7562	0.0035881	0.82205	0.00078528	4.5782	0.0043734	955.674	32.411	0.087982	32.411	32.38	32.468	0					36	8	6	0	0	0	0.00022696
ADQLTEEQIAEFKEAFSLFDKDGDGTITTKELGTVMRSLGQNP	43	Acetyl (Protein N-term)	_(ac)ADQLTEEQIAEFKEAFSLFDKDGDGTITTKELGTVMRSLGQNP_					1	0	0	0	3	P0DP25;P0DP24;P0DP23	P0DP25	P0DP25			MULTI-MSMS	20190508_QE3_nLC3_DS_SA_PA_HeLa_IS_HCl_pH_1_5_2h_02	508_QE3_nLC3_DS_SA_PA_HeLa_IS_HCl_pH_1_5_2h_02	1194.09	4	1193.84	4771.32	28480.9	3.8148	0.0045543	-0.025653	-3.0625e-05	3.7892	0.0045236	1194.59	32.369	0.09627	32.369	32.322	32.418	0					54	9	8	0	0	0	6.4786e-85
ADQLTEEQIAEFKEAFSLFDKDGDGTITTKELGTVMRSLGQNP	43	Acetyl (Protein N-term)	_(ac)ADQLTEEQIAEFKEAFSLFDKDGDGTITTKELGTVMRSLGQNP_					1	0	0	0	3	P0DP25;P0DP24;P0DP23	P0DP25	P0DP25			MULTI-MSMS	20190712_QE3_nLC5_DS_SA_PA_HeLa_HCl_pH_1_5_2h_01	712_QE3_nLC5_DS_SA_PA_HeLa_HCl_pH_1_5_2h_01	1194.1	4	1193.84	4771.32	28818.3	6.6931	0.0079904	0.87863	0.0010489	7.5717	0.0090394	1194.59	33.161	0.057428	33.161	33.127	33.185	0					12	5	3	0	0	0	1.1256e-54
ADQLTEEQIAEFKEAFSLFDKDGDGTITTKELGTVMRSLGQNP	43	Acetyl (Protein N-term),Oxidation (M),Deamidation (NQ)	_(ac)ADQLTEEQ(de)IAEFKEAFSLFDKDGDGTITTKELGTVM(ox)RSLGQNP_	ADQLTEEQ(1)IAEFKEAFSLFDKDGDGTITTKELGTVMRSLGQNP	ADQLTEEQIAEFKEAFSLFDKDGDGTITTKELGTVM(1)RSLGQNP	ADQ(-69.97)LTEEQ(69.97)IAEFKEAFSLFDKDGDGTITTKELGTVMRSLGQ(-106.1)N(-106.1)P	ADQLTEEQIAEFKEAFSLFDKDGDGTITTKELGTVM(152.28)RSLGQNP	1	1	0	1	3	P0DP25;P0DP24;P0DP23	P0DP25	P0DP25			MULTI-SECPEP	20190508_QE3_nLC3_DS_SA_PA_HeLa_IS_HCl_pH_1_5_2h_01	508_QE3_nLC3_DS_SA_PA_HeLa_IS_HCl_pH_1_5_2h_01	1198.34	4	1198.08	4788.3	26837.5	3.7708	0.0045177	3.2543	0.0038989	7.0251	0.0084166	1198.59	31.36	0.058655	31.36	31.313	31.372	0					9	5	2	0	0	0	1.2076e-18
ADRQQYLRQEVLRRA	15	Unmodified	_ADRQQYLRQEVLRRA_					0	0	0	0	1	O95721	O95721	O95721	SNAP29	Synaptosomal-associated protein 29	MULTI-MSMS	20190508_QE3_nLC3_DS_SA_PA_HeLa_IS_HCl_pH_1_5_2h_01	508_QE3_nLC3_DS_SA_PA_HeLa_IS_HCl_pH_1_5_2h_01	476.518	4	476.266	1901.03	45186.4	2.9872	0.0014227	0.41427	0.0001973	3.4015	0.00162	476.266	9.2128	0.1325	9.2128	9.1537	9.2862	0					29	13	3	0	0	0	0.00080241
ADRQQYLRQEVLRRA	15	Unmodified	_ADRQQYLRQEVLRRA_					0	0	0	0	1	O95721	O95721	O95721	SNAP29	Synaptosomal-associated protein 29	MULTI-MSMS	20190508_QE3_nLC3_DS_SA_PA_HeLa_IS_HCl_pH_1_5_2h_02	508_QE3_nLC3_DS_SA_PA_HeLa_IS_HCl_pH_1_5_2h_02	476.518	4	476.266	1901.03	45698	2.8851	0.0013741	0.968	0.00046102	3.8531	0.0018351	476.517	9.1629	0.21738	9.1629	9.0118	9.2292	0					59	22	4	0	0	0	0.0074906
ADRQQYLRQEVLRRA	15	Unmodified	_ADRQQYLRQEVLRRA_					0	0	0	0	1	O95721	O95721	O95721	SNAP29	Synaptosomal-associated protein 29	MULTI-MSMS	20190712_QE3_nLC5_DS_SA_PA_HeLa_HCl_pH_1_5_2h_02	712_QE3_nLC5_DS_SA_PA_HeLa_HCl_pH_1_5_2h_02	476.269	4	476.266	1901.03	45720	5.172	0.0024633	-0.42775	-0.00020372	4.7443	0.0022595	476.266	9.6423	0.26422	9.6423	9.4581	9.7223	0					80	27	5	0	0	0	0.0086318
ADRVNVTVRP	10	Unmodified	_ADRVNVTVRP_					0	0	0	0	1	P30046;A6NHG4	P30046	P30046	DDT;DDTL	D-dopachrome decarboxylase;D-dopachrome decarboxylase-like protein	MULTI-MSMS	20190508_QE3_nLC3_DS_SA_PA_HeLa_IS_HCl_pH_1_5_2h_02	508_QE3_nLC3_DS_SA_PA_HeLa_IS_HCl_pH_1_5_2h_02	376.219	3	376.216	1125.63	50224.6	2.7506	0.0010348	0.97521	0.00036689	3.7258	0.0014017	376.216	7.7773	0.38728	7.7773	7.5492	7.9365	0					131	40	5	0	0	0	0.044477
ADRVNVTVRPGLA	13	Unmodified	_ADRVNVTVRPGLA_					0	0	0	0	2	P30046;A6NHG4	P30046	P30046	DDT;DDTL	D-dopachrome decarboxylase;D-dopachrome decarboxylase-like protein	MULTI-MSMS	20190508_QE3_nLC3_DS_SA_PA_HeLa_IS_HCl_pH_1_5_2h_01	508_QE3_nLC3_DS_SA_PA_HeLa_IS_HCl_pH_1_5_2h_01	456.598	3	456.597	1366.77	46495.3	3.5615	0.0016262	0.11767	5.3727e-05	3.6791	0.0016799	456.597	11.025	0.43709	11.025	10.874	11.311	0					121	45	5	0	0	0	0.00042035
ADRVNVTVRPGLA	13	Unmodified	_ADRVNVTVRPGLA_					0	0	0	0	2	P30046;A6NHG4	P30046	P30046	DDT;DDTL	D-dopachrome decarboxylase;D-dopachrome decarboxylase-like protein	MULTI-MSMS	20190508_QE3_nLC3_DS_SA_PA_HeLa_IS_HCl_pH_1_5_2h_01	508_QE3_nLC3_DS_SA_PA_HeLa_IS_HCl_pH_1_5_2h_01	684.394	2	684.391	1366.77	38745.9	3.4858	0.0023857	0.49268	0.00033718	3.9785	0.0027229	684.392	11.018	0.1998	11.018	10.921	11.121	0					50	20	3	0	0	0	1.7835e-06
ADRVNVTVRPGLA	13	Unmodified	_ADRVNVTVRPGLA_					0	0	0	0	2	P30046;A6NHG4	P30046	P30046	DDT;DDTL	D-dopachrome decarboxylase;D-dopachrome decarboxylase-like protein	MULTI-MSMS	20190508_QE3_nLC3_DS_SA_PA_HeLa_IS_HCl_pH_1_5_2h_02	508_QE3_nLC3_DS_SA_PA_HeLa_IS_HCl_pH_1_5_2h_02	456.598	3	456.597	1366.77	46508.4	2.9302	0.0013379	0.23781	0.00010858	3.1681	0.0014465	456.597	10.974	0.25673	10.974	10.845	11.101	0					102	26	5	0	0	0	1.1928e-05
ADRVNVTVRPGLA	13	Unmodified	_ADRVNVTVRPGLA_					0	0	0	0	2	P30046;A6NHG4	P30046	P30046	DDT;DDTL	D-dopachrome decarboxylase;D-dopachrome decarboxylase-like protein	MULTI-MSMS	20190508_QE3_nLC3_DS_SA_PA_HeLa_IS_HCl_pH_1_5_2h_02	508_QE3_nLC3_DS_SA_PA_HeLa_IS_HCl_pH_1_5_2h_02	684.394	2	684.391	1366.77	38284.6	2.7227	0.0018634	0.7479	0.00051186	3.4706	0.0023752	684.392	10.966	0.1902	10.966	10.864	11.054	0					50	19	3	0	0	0	1.6757e-06
ADRVNVTVRPGLA	13	Unmodified	_ADRVNVTVRPGLA_					0	0	0	0	2	P30046;A6NHG4	P30046	P30046	DDT;DDTL	D-dopachrome decarboxylase;D-dopachrome decarboxylase-like protein	MULTI-MSMS	20190712_QE3_nLC5_DS_SA_PA_HeLa_HCl_pH_1_5_2h_01	712_QE3_nLC5_DS_SA_PA_HeLa_HCl_pH_1_5_2h_01	456.599	3	456.597	1366.77	46526.1	5.5954	0.0025548	0.37588	0.00017163	5.9713	0.0027265	456.597	12.199	0.1797	12.199	12.138	12.317	0					52	18	4	0	0	0	1.3091e-06
ADRVNVTVRPGLA	13	Unmodified	_ADRVNVTVRPGLA_					0	0	0	0	2	P30046;A6NHG4	P30046	P30046	DDT;DDTL	D-dopachrome decarboxylase;D-dopachrome decarboxylase-like protein	MULTI-MSMS	20190712_QE3_nLC5_DS_SA_PA_HeLa_HCl_pH_1_5_2h_01	712_QE3_nLC5_DS_SA_PA_HeLa_HCl_pH_1_5_2h_01	684.396	2	684.391	1366.77	38874.3	5.6778	0.0038858	0.38959	0.00026663	6.0673	0.0041524	684.392	12.203	0.094761	12.203	12.147	12.242	0					21	9	3	0	0	0	2.0502e-06
ADRVNVTVRPGLA	13	Unmodified	_ADRVNVTVRPGLA_					0	0	0	0	2	P30046;A6NHG4	P30046	P30046	DDT;DDTL	D-dopachrome decarboxylase;D-dopachrome decarboxylase-like protein	MULTI-MSMS	20190712_QE3_nLC5_DS_SA_PA_HeLa_HCl_pH_1_5_2h_02	712_QE3_nLC5_DS_SA_PA_HeLa_HCl_pH_1_5_2h_02	456.598	3	456.597	1366.77	46569.7	3.9223	0.0017909	-0.88731	-0.00040514	3.035	0.0013858	456.597	11.525	0.16929	11.525	11.41	11.579	0					56	17	5	0	0	0	4.4633e-06
ADRVNVTVRPGLA	13	Unmodified	_ADRVNVTVRPGLA_					0	0	0	0	2	P30046;A6NHG4	P30046	P30046	DDT;DDTL	D-dopachrome decarboxylase;D-dopachrome decarboxylase-like protein	MULTI-MSMS	20190712_QE3_nLC5_DS_SA_PA_HeLa_HCl_pH_1_5_2h_02	712_QE3_nLC5_DS_SA_PA_HeLa_HCl_pH_1_5_2h_02	684.893	2	684.391	1366.77	37468.7	4.0866	0.0027968	-1.0625	-0.00072718	3.0241	0.0020696	684.891	11.516	0.13168	11.516	11.428	11.56	-1.7764e-15					34	13	4	0	0	0	5.8409e-05
ADSELQLVEQRIRSFP	16	Acetyl (Protein N-term)	_(ac)ADSELQLVEQRIRSFP_					1	0	0	0	1	P07741	P07741	P07741	APRT	Adenine phosphoribosyltransferase	MULTI-SECPEP	20190508_QE3_nLC3_DS_SA_PA_HeLa_IS_HCl_pH_1_5_2h_01	508_QE3_nLC3_DS_SA_PA_HeLa_IS_HCl_pH_1_5_2h_01	644.335	3	644.006	1929	39778.3	3.5311	0.002274	-0.68755	-0.00044279	2.8435	0.0018313	644.006	30.637	0.24119	30.637	30.517	30.758	3.5527e-15					57	24	3	0	0	0	0.0063851
ADSELQLVEQRIRSFP	16	Acetyl (Protein N-term)	_(ac)ADSELQLVEQRIRSFP_					1	0	0	0	1	P07741	P07741	P07741	APRT	Adenine phosphoribosyltransferase	MULTI-MSMS	20190712_QE3_nLC5_DS_SA_PA_HeLa_HCl_pH_1_5_2h_01	712_QE3_nLC5_DS_SA_PA_HeLa_HCl_pH_1_5_2h_01	644.345	3	644.006	1929	38967.6	6.3191	0.0040696	-0.39218	-0.00025256	5.927	0.003817	644.34	31.4	0.24844	31.4	31.265	31.514	0					39	25	2	0	0	0	6.6664e-12
ADSELQLVEQRIRSFP	16	Acetyl (Protein N-term)	_(ac)ADSELQLVEQRIRSFP_					1	0	0	0	1	P07741	P07741	P07741	APRT	Adenine phosphoribosyltransferase	MULTI-MSMS	20190712_QE3_nLC5_DS_SA_PA_HeLa_HCl_pH_1_5_2h_02	712_QE3_nLC5_DS_SA_PA_HeLa_HCl_pH_1_5_2h_02	965.514	2	965.505	1929	32785.8	5.594	0.005401	-0.053369	-5.1528e-05	5.5406	0.0053495	965.506	31.259	0.20999	31.259	31.188	31.398	3.5527e-15					43	21	3	0	0	0	8.465e-07
ADSGLREP	8	Acetyl (Protein N-term)	_(ac)ADSGLREP_					1	0	0	0	1	Q8NFQ8	Q8NFQ8	Q8NFQ8	TOR1AIP2	Torsin-1A-interacting protein 2	MULTI-MSMS	20190508_QE3_nLC3_DS_SA_PA_HeLa_IS_HCl_pH_1_5_2h_02	508_QE3_nLC3_DS_SA_PA_HeLa_IS_HCl_pH_1_5_2h_02	443.717	2	443.717	885.419	50007	1.0811	0.00047972	0.70161	0.00031132	1.7827	0.00079103	443.717	10.485	0.14168	10.485	10.419	10.561	0					21	14	2	0	0	0	0.02419
ADSGLREP	8	Acetyl (Protein N-term)	_(ac)ADSGLREP_					1	0	0	0	1	Q8NFQ8	Q8NFQ8	Q8NFQ8	TOR1AIP2	Torsin-1A-interacting protein 2	MULTI-MSMS	20190712_QE3_nLC5_DS_SA_PA_HeLa_HCl_pH_1_5_2h_01	712_QE3_nLC5_DS_SA_PA_HeLa_HCl_pH_1_5_2h_01	443.718	2	443.717	885.419	48523.9	4.2808	0.0018995	-0.23043	-0.00010225	4.0504	0.0017972	443.717	11.018	0.17013	11.018	10.9	11.07	0					34	17	3	0	0	0	0.03396
ADTEVVCAPP	10	Unmodified	_ADTEVVCAPP_					0	0	0	0	3	P60174	P60174	P60174	TPI1	Triosephosphate isomerase	MULTI-MSMS	20190508_QE3_nLC3_DS_SA_PA_HeLa_IS_HCl_pH_1_5_2h_01	508_QE3_nLC3_DS_SA_PA_HeLa_IS_HCl_pH_1_5_2h_01	529.746	2	529.745	1057.48	43041.1	2.6468	0.0014021	-0.39333	-0.00020837	2.2534	0.0011937	529.745	11.774	0.94836	11.774	11.415	12.364	0					205	99	3	0	0	0	0.0033096
ADTEVVCAPP	10	Unmodified	_ADTEVVCAPP_					0	0	0	0	3	P60174	P60174	P60174	TPI1	Triosephosphate isomerase	MULTI-MSMS	20190508_QE3_nLC3_DS_SA_PA_HeLa_IS_HCl_pH_1_5_2h_02	508_QE3_nLC3_DS_SA_PA_HeLa_IS_HCl_pH_1_5_2h_02	529.746	2	529.745	1057.48	41799	2.4625	0.0013045	0.87647	0.0004643	3.339	0.0017688	529.745	11.907	0.90993	11.907	11.481	12.391	0					251	95	3	0	0	0	0.049952
ADTEVVCAPP	10	Unmodified	_ADTEVVCAPP_					0	0	0	0	3	P60174	P60174	P60174	TPI1	Triosephosphate isomerase	MULTI-SECPEP	20190712_QE3_nLC5_DS_SA_PA_HeLa_HCl_pH_1_5_2h_01	712_QE3_nLC5_DS_SA_PA_HeLa_HCl_pH_1_5_2h_01	529.616	2	529.745	1057.48	43832.8	4.7895	0.0025372	-0.077337	-4.0969e-05	4.7122	0.0024963	529.745	12.342	0.64119	12.342	12.138	12.779	0					171	67	4	0	0	0	0.014663
ADTEVVCAPP	10	Unmodified	_ADTEVVCAPP_					0	0	0	0	3	P60174	P60174	P60174	TPI1	Triosephosphate isomerase	MULTI-MSMS	20190712_QE3_nLC5_DS_SA_PA_HeLa_HCl_pH_1_5_2h_02	712_QE3_nLC5_DS_SA_PA_HeLa_HCl_pH_1_5_2h_02	529.747	2	529.745	1057.48	43397.9	4.3105	0.0022835	4.2799	0.0022672	8.5904	0.0045507	530.25	11.746	0.63016	11.746	11.617	12.247	0					110	66	2	0	0	0	0.035689
ADTEVVCAPPTA	12	Unmodified	_ADTEVVCAPPTA_					0	0	0	0	4	P60174	P60174	P60174	TPI1	Triosephosphate isomerase	MULTI-MSMS	20190508_QE3_nLC3_DS_SA_PA_HeLa_IS_HCl_pH_1_5_2h_01	508_QE3_nLC3_DS_SA_PA_HeLa_IS_HCl_pH_1_5_2h_01	615.788	2	615.787	1229.56	41595.9	2.3618	0.0014544	0.55557	0.00034211	2.9174	0.0017965	615.787	12.66	0.47358	12.66	12.487	12.96	0					82	49	2	0	0	0	0.053461
ADTEVVCAPPTA	12	Unmodified	_ADTEVVCAPPTA_					0	0	0	0	4	P60174	P60174	P60174	TPI1	Triosephosphate isomerase	MULTI-MSMS	20190508_QE3_nLC3_DS_SA_PA_HeLa_IS_HCl_pH_1_5_2h_02	508_QE3_nLC3_DS_SA_PA_HeLa_IS_HCl_pH_1_5_2h_02	615.789	2	615.787	1229.56	41518.4	2.455	0.0015117	0.37794	0.00023273	2.8329	0.0017445	615.788	12.72	0.48368	12.72	12.524	13.007	0					73	50	2	0	0	0	0.0073939
ADTEVVCAPPTA	12	Unmodified	_ADTEVVCAPPTA_					0	0	0	0	4	P60174	P60174	P60174	TPI1	Triosephosphate isomerase	MULTI-MSMS	20190712_QE3_nLC5_DS_SA_PA_HeLa_HCl_pH_1_5_2h_02	712_QE3_nLC5_DS_SA_PA_HeLa_HCl_pH_1_5_2h_02	615.789	2	615.787	1229.56	39939.2	4.0106	0.0024697	-0.46495	-0.00028631	3.5456	0.0021833	615.787	12.304	0.47133	12.304	12.143	12.615	-1.7764e-15					99	49	3	0	0	0	0.00028576
ADTVQRIA	8	Unmodified	_ADTVQRIA_					0	0	0	0	1	Q16719	Q16719	Q16719	KYNU	Kynureninase	MULTI-MSMS	20190508_QE3_nLC3_DS_SA_PA_HeLa_IS_HCl_pH_1_5_2h_02	508_QE3_nLC3_DS_SA_PA_HeLa_IS_HCl_pH_1_5_2h_02	437.245	2	437.243	872.472	46265.2	3.068	0.0013415	1.4091	0.00061614	4.4771	0.0019576	437.244	6.1508	0.42717	6.1508	5.8847	6.3119	0					88	44	3	0	0	0	0.023402
ADTVQRIA	8	Unmodified	_ADTVQRIA_					0	0	0	0	1	Q16719	Q16719	Q16719	KYNU	Kynureninase	MULTI-MSMS	20190712_QE3_nLC5_DS_SA_PA_HeLa_HCl_pH_1_5_2h_01	712_QE3_nLC5_DS_SA_PA_HeLa_HCl_pH_1_5_2h_01	437.246	2	437.243	872.472	47369.7	4.3202	0.001889	0.43284	0.00018926	4.7531	0.0020782	437.243	6.3539	0.26387	6.3539	6.164	6.4278	0					62	27	4	0	0	0	0.036297
ADVAEKADRIITMLP	15	Unmodified	_ADVAEKADRIITMLP_					0	0	0	0	3	P31937	P31937	P31937	HIBADH	3-hydroxyisobutyrate dehydrogenase, mitochondrial	MULTI-MSMS	20190508_QE3_nLC3_DS_SA_PA_HeLa_IS_HCl_pH_1_5_2h_01	508_QE3_nLC3_DS_SA_PA_HeLa_IS_HCl_pH_1_5_2h_01	548.299	3	548.299	1641.88	43000.8	3.8333	0.0021018	-0.66795	-0.00036624	3.1653	0.0017355	548.298	24.47	0.16428	24.47	24.398	24.562	0					38	16	4	0	0	0	0.0053588
ADVAEKADRIITMLP	15	Unmodified	_ADVAEKADRIITMLP_					0	0	0	0	3	P31937	P31937	P31937	HIBADH	3-hydroxyisobutyrate dehydrogenase, mitochondrial	MULTI-MSMS	20190508_QE3_nLC3_DS_SA_PA_HeLa_IS_HCl_pH_1_5_2h_02	508_QE3_nLC3_DS_SA_PA_HeLa_IS_HCl_pH_1_5_2h_02	548.636	3	548.299	1641.88	41175.8	4.1753	0.0022893	-0.59243	-0.00032483	3.5829	0.0019645	548.299	24.375	0.13543	24.375	24.293	24.428	0					31	13	3	0	0	0	0.00033004
ADVAEKADRIITMLP	15	Unmodified	_ADVAEKADRIITMLP_					0	0	0	0	3	P31937	P31937	P31937	HIBADH	3-hydroxyisobutyrate dehydrogenase, mitochondrial	MULTI-MSMS	20190712_QE3_nLC5_DS_SA_PA_HeLa_HCl_pH_1_5_2h_02	712_QE3_nLC5_DS_SA_PA_HeLa_HCl_pH_1_5_2h_02	548.636	3	548.299	1641.88	42337.9	4.1408	0.0022704	-0.121	-6.6345e-05	4.0198	0.002204	548.3	25.608	0.1527	25.608	25.544	25.697	0					49	15	4	0	0	0	0.0011682
ADVSVISSRNTGQRA	15	Unmodified	_ADVSVISSRNTGQRA_					0	0	0	0	1	P08865	P08865	P08865	RPSA	40S ribosomal protein SA	MULTI-MSMS	20190712_QE3_nLC5_DS_SA_PA_HeLa_HCl_pH_1_5_2h_01	712_QE3_nLC5_DS_SA_PA_HeLa_HCl_pH_1_5_2h_01	520.943	3	520.941	1559.8	43095.7	4.1458	0.0021597	0.22654	0.00011802	4.3723	0.0022777	520.941	7.0807	0.13215	7.0807	7.0038	7.136	8.8818e-16					31	13	3	0	0	0	0.00024484
ADVSVISSRNTGQRAVLKFAAA	22	Unmodified	_ADVSVISSRNTGQRAVLKFAAA_					0	0	0	0	4	P08865	P08865	P08865	RPSA	40S ribosomal protein SA	MULTI-MSMS	20190712_QE3_nLC5_DS_SA_PA_HeLa_HCl_pH_1_5_2h_01	712_QE3_nLC5_DS_SA_PA_HeLa_HCl_pH_1_5_2h_01	566.319	4	566.064	2260.23	41478.2	5.6983	0.0032256	0.51301	0.0002904	6.2113	0.003516	566.316	17.57	0.19844	17.57	17.435	17.634	0					40	20	3	0	0	0	0.038356
ADVSVISSRNTGQRAVLKFAAA	22	Unmodified	_ADVSVISSRNTGQRAVLKFAAA_					0	0	0	0	4	P08865	P08865	P08865	RPSA	40S ribosomal protein SA	MULTI-MSMS	20190712_QE3_nLC5_DS_SA_PA_HeLa_HCl_pH_1_5_2h_01	712_QE3_nLC5_DS_SA_PA_HeLa_HCl_pH_1_5_2h_01	754.755	3	754.417	2260.23	36444.8	5.4919	0.0041432	-0.25551	-0.00019276	5.2364	0.0039504	754.751	17.568	0.11353	17.568	17.511	17.624	0					35	11	4	0	0	0	0.0047934
ADVSVISSRNTGQRAVLKFAAA	22	Unmodified	_ADVSVISSRNTGQRAVLKFAAA_					0	0	0	0	4	P08865	P08865	P08865	RPSA	40S ribosomal protein SA	MULTI-MSMS	20190712_QE3_nLC5_DS_SA_PA_HeLa_HCl_pH_1_5_2h_02	712_QE3_nLC5_DS_SA_PA_HeLa_HCl_pH_1_5_2h_02	755.088	3	754.417	2260.23	35804.7	4.3773	0.0033023	-0.42714	-0.00032224	3.9502	0.0029801	754.417	17.296	0.11349	17.296	17.245	17.359	0					33	11	4	0	0	0	0.00053179
ADVTARSLQYEYKANSNLVLQADRSLIDRTRRDEP	35	Acetyl (Protein N-term)	_(ac)ADVTARSLQYEYKANSNLVLQADRSLIDRTRRDEP_					1	0	0	0	4	O75643	O75643	O75643	SNRNP200	U5 small nuclear ribonucleoprotein 200 kDa helicase	MULTI-MSMS	20190508_QE3_nLC3_DS_SA_PA_HeLa_IS_HCl_pH_1_5_2h_01	508_QE3_nLC3_DS_SA_PA_HeLa_IS_HCl_pH_1_5_2h_01	822.427	5	822.026	4105.09	34925.2	3.3881	0.0027851	-0.1221	-0.00010037	3.266	0.0026848	822.428	26.29	0.18353	26.29	26.197	26.38	0					84	18	6	0	0	0	0.0001397
ADVTARSLQYEYKANSNLVLQADRSLIDRTRRDEP	35	Acetyl (Protein N-term)	_(ac)ADVTARSLQYEYKANSNLVLQADRSLIDRTRRDEP_					1	0	0	0	4	O75643	O75643	O75643	SNRNP200	U5 small nuclear ribonucleoprotein 200 kDa helicase	MULTI-MSMS	20190508_QE3_nLC3_DS_SA_PA_HeLa_IS_HCl_pH_1_5_2h_02	508_QE3_nLC3_DS_SA_PA_HeLa_IS_HCl_pH_1_5_2h_02	822.432	5	822.026	4105.09	34787.3	4.4299	0.0036415	0.1752	0.00014402	4.6051	0.0037855	822.227	26.129	0.17429	26.129	26.042	26.216	-3.5527e-15					67	17	6	0	0	0	2.0531e-23
ADVTARSLQYEYKANSNLVLQADRSLIDRTRRDEP	35	Acetyl (Protein N-term)	_(ac)ADVTARSLQYEYKANSNLVLQADRSLIDRTRRDEP_					1	0	0	0	4	O75643	O75643	O75643	SNRNP200	U5 small nuclear ribonucleoprotein 200 kDa helicase	MULTI-MSMS	20190712_QE3_nLC5_DS_SA_PA_HeLa_HCl_pH_1_5_2h_01	712_QE3_nLC5_DS_SA_PA_HeLa_HCl_pH_1_5_2h_01	822.436	5	822.026	4105.09	34200.4	5.6526	0.0046466	0.64939	0.00053381	6.302	0.0051804	822.427	27.627	0.15363	27.627	27.559	27.712	0					56	15	5	0	0	0	3.6052e-07
ADVTARSLQYEYKANSNLVLQADRSLIDRTRRDEP	35	Acetyl (Protein N-term)	_(ac)ADVTARSLQYEYKANSNLVLQADRSLIDRTRRDEP_					1	0	0	0	4	O75643	O75643	O75643	SNRNP200	U5 small nuclear ribonucleoprotein 200 kDa helicase	MULTI-MSMS	20190712_QE3_nLC5_DS_SA_PA_HeLa_HCl_pH_1_5_2h_02	712_QE3_nLC5_DS_SA_PA_HeLa_HCl_pH_1_5_2h_02	822.632	5	822.026	4105.09	34381.6	5.2495	0.0043152	-0.025021	-2.0568e-05	5.2245	0.0042947	822.427	27.443	0.16311	27.443	27.37	27.533	-3.5527e-15					67	16	6	0	0	0	5.1863e-07
ADVVEIRTLSRP	12	Unmodified	_ADVVEIRTLSRP_					0	0	0	0	1	Q96AY3	Q96AY3	Q96AY3	FKBP10	Peptidyl-prolyl cis-trans isomerase FKBP10	MULTI-MSMS	20190508_QE3_nLC3_DS_SA_PA_HeLa_IS_HCl_pH_1_5_2h_01	508_QE3_nLC3_DS_SA_PA_HeLa_IS_HCl_pH_1_5_2h_01	452.593	3	452.593	1354.76	47359.5	1.6067	0.00072718	-0.28108	-0.00012721	1.3256	0.00059996	452.593	13.88	0.28431	13.88	13.737	14.021	1.7764e-15					94	29	4	0	0	0	0.00054971
ADVVEIRTLSRP	12	Unmodified	_ADVVEIRTLSRP_					0	0	0	0	1	Q96AY3	Q96AY3	Q96AY3	FKBP10	Peptidyl-prolyl cis-trans isomerase FKBP10	MULTI-MSMS	20190508_QE3_nLC3_DS_SA_PA_HeLa_IS_HCl_pH_1_5_2h_02	508_QE3_nLC3_DS_SA_PA_HeLa_IS_HCl_pH_1_5_2h_02	452.594	3	452.593	1354.76	46902.1	1.9669	0.00089023	-0.31327	-0.00014179	1.6537	0.00074844	452.593	13.848	0.27483	13.848	13.727	14.002	0					87	28	4	0	0	0	1.5344e-05
ADVVEIRTLSRP	12	Unmodified	_ADVVEIRTLSRP_					0	0	0	0	1	Q96AY3	Q96AY3	Q96AY3	FKBP10	Peptidyl-prolyl cis-trans isomerase FKBP10	MULTI-MSMS	20190712_QE3_nLC5_DS_SA_PA_HeLa_HCl_pH_1_5_2h_01	712_QE3_nLC5_DS_SA_PA_HeLa_HCl_pH_1_5_2h_01	452.594	3	452.593	1354.76	47113.6	3.8852	0.0017584	0.031984	1.4476e-05	3.9172	0.0017729	452.593	14.551	0.39646	14.551	14.401	14.798	1.7764e-15					99	41	4	0	0	0	0.0039769
ADVVEIRTLSRP	12	Unmodified	_ADVVEIRTLSRP_					0	0	0	0	1	Q96AY3	Q96AY3	Q96AY3	FKBP10	Peptidyl-prolyl cis-trans isomerase FKBP10	MULTI-MSMS	20190712_QE3_nLC5_DS_SA_PA_HeLa_HCl_pH_1_5_2h_02	712_QE3_nLC5_DS_SA_PA_HeLa_HCl_pH_1_5_2h_02	452.594	3	452.593	1354.76	46852.8	3.4536	0.0015631	-0.021325	-9.6516e-06	3.4323	0.0015534	452.593	14.576	0.4645	14.576	14.288	14.752	1.7764e-15					168	48	5	0	0	0	0.0036062
ADVVVGKDKGGEQRLISLP	19	Acetyl (Protein N-term)	_(ac)ADVVVGKDKGGEQRLISLP_					1	0	0	0	1	Q9NRG0	Q9NRG0	Q9NRG0	CHRAC1	Chromatin accessibility complex protein 1	MULTI-MSMS	20190508_QE3_nLC3_DS_SA_PA_HeLa_IS_HCl_pH_1_5_2h_01	508_QE3_nLC3_DS_SA_PA_HeLa_IS_HCl_pH_1_5_2h_01	675.383	3	675.044	2022.11	38815.7	2.5852	0.0017451	0.47295	0.00031926	3.0581	0.0020644	675.045	22.14	0.33541	22.14	22.014	22.349	0					100	34	4	0	0	0	7.5872e-05
ADVVVGKDKGGEQRLISLP	19	Acetyl (Protein N-term)	_(ac)ADVVVGKDKGGEQRLISLP_					1	0	0	0	1	Q9NRG0	Q9NRG0	Q9NRG0	CHRAC1	Chromatin accessibility complex protein 1	MULTI-MSMS	20190508_QE3_nLC3_DS_SA_PA_HeLa_IS_HCl_pH_1_5_2h_02	508_QE3_nLC3_DS_SA_PA_HeLa_IS_HCl_pH_1_5_2h_02	675.383	3	675.044	2022.11	38753.9	2.5339	0.0017105	1.3496	0.00091107	3.8835	0.0026215	675.38	22.017	0.29668	22.017	21.91	22.207	0					94	30	5	0	0	0	4.908e-05
ADVVVGKDKGGEQRLISLP	19	Acetyl (Protein N-term)	_(ac)ADVVVGKDKGGEQRLISLP_					1	0	0	0	1	Q9NRG0	Q9NRG0	Q9NRG0	CHRAC1	Chromatin accessibility complex protein 1	MULTI-MSMS	20190712_QE3_nLC5_DS_SA_PA_HeLa_HCl_pH_1_5_2h_01	712_QE3_nLC5_DS_SA_PA_HeLa_HCl_pH_1_5_2h_01	675.049	3	675.044	2022.11	38779.4	4.7809	0.0032273	1.3914	0.00093927	6.1723	0.0041666	675.38	23.412	0.27722	23.412	23.311	23.589	0					102	28	5	0	0	0	5.5317e-05
ADVVVGKDKGGEQRLISLP	19	Acetyl (Protein N-term)	_(ac)ADVVVGKDKGGEQRLISLP_					1	0	0	0	1	Q9NRG0	Q9NRG0	Q9NRG0	CHRAC1	Chromatin accessibility complex protein 1	MULTI-MSMS	20190712_QE3_nLC5_DS_SA_PA_HeLa_HCl_pH_1_5_2h_02	712_QE3_nLC5_DS_SA_PA_HeLa_HCl_pH_1_5_2h_02	675.045	3	675.044	2022.11	38888.9	4.2487	0.0028681	1.2495	0.00084348	5.4983	0.0037116	675.38	23.206	0.37043	23.206	23.103	23.474	0					109	38	4	0	0	0	0.00074366
ADYLISGGTSYVP	13	Acetyl (Protein N-term)	_(ac)ADYLISGGTSYVP_					1	0	0	0	1	P12268	P12268	P12268	IMPDH2	Inosine-5-monophosphate dehydrogenase 2	MULTI-MSMS	20190508_QE3_nLC3_DS_SA_PA_HeLa_IS_HCl_pH_1_5_2h_01	508_QE3_nLC3_DS_SA_PA_HeLa_IS_HCl_pH_1_5_2h_01	692.837	2	692.835	1383.66	38815.6	4.5555	0.0031562	-0.1677	-0.00011619	4.3878	0.00304	692.835	31.748	0.23246	31.748	31.671	31.903	0					58	23	4	0	0	0	0.033878
ADYLISGGTSYVP	13	Acetyl (Protein N-term)	_(ac)ADYLISGGTSYVP_					1	0	0	0	1	P12268	P12268	P12268	IMPDH2	Inosine-5-monophosphate dehydrogenase 2	MULTI-MSMS	20190508_QE3_nLC3_DS_SA_PA_HeLa_IS_HCl_pH_1_5_2h_02	508_QE3_nLC3_DS_SA_PA_HeLa_IS_HCl_pH_1_5_2h_02	692.839	2	692.835	1383.66	38253.7	3.6976	0.0025618	-0.12356	-8.5606e-05	3.574	0.0024762	692.836	31.757	0.22205	31.757	31.664	31.886	3.5527e-15					29	22	2	0	0	0	0.036845
ADYLISGGTSYVP	13	Acetyl (Protein N-term)	_(ac)ADYLISGGTSYVP_					1	0	0	0	1	P12268	P12268	P12268	IMPDH2	Inosine-5-monophosphate dehydrogenase 2	MULTI-MSMS	20190712_QE3_nLC5_DS_SA_PA_HeLa_HCl_pH_1_5_2h_01	712_QE3_nLC5_DS_SA_PA_HeLa_HCl_pH_1_5_2h_01	692.838	2	692.835	1383.66	38177.3	5.8082	0.0040241	-0.21033	-0.00014572	5.5978	0.0038784	692.835	32.122	0.18279	32.122	32.062	32.245	0					35	18	3	0	0	0	0.023816
ADYLISGGTSYVP	13	Acetyl (Protein N-term)	_(ac)ADYLISGGTSYVP_					1	0	0	0	1	P12268	P12268	P12268	IMPDH2	Inosine-5-monophosphate dehydrogenase 2	MULTI-MSMS	20190712_QE3_nLC5_DS_SA_PA_HeLa_HCl_pH_1_5_2h_02	712_QE3_nLC5_DS_SA_PA_HeLa_HCl_pH_1_5_2h_02	692.839	2	692.835	1383.66	37743.8	5.2231	0.0036187	0.54517	0.00037771	5.7683	0.0039965	692.836	32.117	0.18244	32.117	32.021	32.204	0					40	18	3	0	0	0	0.036845
ADYVAIKAP	9	Unmodified	_ADYVAIKAP_					0	0	0	0	3	P31327	P31327	P31327	CPS1	Carbamoyl-phosphate synthase [ammonia], mitochondrial	MULTI-SECPEP	20190712_QE3_nLC5_DS_SA_PA_HeLa_HCl_pH_1_5_2h_02	712_QE3_nLC5_DS_SA_PA_HeLa_HCl_pH_1_5_2h_02	473.951	2	474.263	946.512	41837.9	3.8283	0.0018156	-1.0356	-0.00049115	2.7927	0.0013245	474.263	14.555	0.22761	14.555	14.458	14.686	0					52	23	3	0	0	0	0.035033
AEAERYKLERLA	12	Unmodified	_AEAERYKLERLA_					0	0	0	0	2	O75955	O75955	O75955	FLOT1	Flotillin-1	MULTI-MSMS	20190712_QE3_nLC5_DS_SA_PA_HeLa_HCl_pH_1_5_2h_02	712_QE3_nLC5_DS_SA_PA_HeLa_HCl_pH_1_5_2h_02	483.602	3	483.6	1447.78	44632	4.5367	0.002194	-0.67175	-0.00032486	3.865	0.0018691	483.6	9.1702	0.14164	9.1702	9.1089	9.2505	0					27	14	2	0	0	0	0.0005699
AEARKRRELLP	11	Acetyl (Protein N-term)	_(ac)AEARKRRELLP_					1	0	0	0	2	Q13428	Q13428	Q13428	TCOF1	Treacle protein	MULTI-SECPEP	20190508_QE3_nLC3_DS_SA_PA_HeLa_IS_HCl_pH_1_5_2h_01	508_QE3_nLC3_DS_SA_PA_HeLa_IS_HCl_pH_1_5_2h_01	460.739	3	460.941	1379.8	46561.5	3.6997	0.0017053	-0.58759	-0.00027085	3.1121	0.0014345	460.94	7.658	0.26563	7.658	7.5378	7.8034	8.8818e-16					81	27	4	0	0	0	0.018806
AEARKRRELLP	11	Acetyl (Protein N-term)	_(ac)AEARKRRELLP_					1	0	0	0	2	Q13428	Q13428	Q13428	TCOF1	Treacle protein	MULTI-SECPEP	20190712_QE3_nLC5_DS_SA_PA_HeLa_HCl_pH_1_5_2h_02	712_QE3_nLC5_DS_SA_PA_HeLa_HCl_pH_1_5_2h_02	460.627	3	460.941	1379.8	45980.5	3.9431	0.0018175	-0.20452	-9.4271e-05	3.7385	0.0017232	460.94	7.7414	0.15986	7.7414	7.6498	7.8096	-8.8818e-16					50	16	4	0	0	0	0.024091
AEDDEDDDVDTKKQKTDEDD	20	Unmodified	_AEDDEDDDVDTKKQKTDEDD_					0	0	0	0	1	P06454	P06454	P06454	PTMA	Prothymosin alpha;Prothymosin alpha, N-terminally processed;Thymosin alpha-1	MULTI-MSMS	20190508_QE3_nLC3_DS_SA_PA_HeLa_IS_HCl_pH_1_5_2h_02	508_QE3_nLC3_DS_SA_PA_HeLa_IS_HCl_pH_1_5_2h_02	582.241	4	582.239	2324.93	40843.6	2.8029	0.001632	0.50092	0.00029166	3.3038	0.0019236	582.239	3.6599	0.056574	3.6599	3.6269	3.6835	0					9	5	2	0	0	0	1.8491e-36
AEDDEDDDVDTKKQKTDEDD	20	Unmodified	_AEDDEDDDVDTKKQKTDEDD_					0	0	0	0	1	P06454	P06454	P06454	PTMA	Prothymosin alpha;Prothymosin alpha, N-terminally processed;Thymosin alpha-1	MULTI-MSMS	20190508_QE3_nLC3_DS_SA_PA_HeLa_IS_HCl_pH_1_5_2h_02	508_QE3_nLC3_DS_SA_PA_HeLa_IS_HCl_pH_1_5_2h_02	776.319	3	775.982	2324.93	36048.2	2.4152	0.0018741	0.96765	0.00075088	3.3828	0.002625	776.317	3.6602	0.047147	3.6602	3.6363	3.6835	-4.4409e-16					14	4	5	0	0	0	2.198e-35
AEDDEDDDVDTKKQKTDEDD	20	Unmodified	_AEDDEDDDVDTKKQKTDEDD_					0	0	0	0	1	P06454	P06454	P06454	PTMA	Prothymosin alpha;Prothymosin alpha, N-terminally processed;Thymosin alpha-1	MULTI-MSMS	20190712_QE3_nLC5_DS_SA_PA_HeLa_HCl_pH_1_5_2h_01	712_QE3_nLC5_DS_SA_PA_HeLa_HCl_pH_1_5_2h_01	582.492	4	582.239	2324.93	41499.4	5.0707	0.0029523	0.52617	0.00030636	5.5969	0.0032587	582.49	3.6099	0.047024	3.6099	3.5864	3.6334	4.4409e-16					16	4	5	0	0	0	3.018e-29
AEDDEDDDVDTKKQKTDEDD	20	Unmodified	_AEDDEDDDVDTKKQKTDEDD_					0	0	0	0	1	P06454	P06454	P06454	PTMA	Prothymosin alpha;Prothymosin alpha, N-terminally processed;Thymosin alpha-1	MULTI-MSMS	20190712_QE3_nLC5_DS_SA_PA_HeLa_HCl_pH_1_5_2h_01	712_QE3_nLC5_DS_SA_PA_HeLa_HCl_pH_1_5_2h_01	776.321	3	775.982	2324.93	35930.9	4.7166	0.00366	0.63074	0.00048945	5.3473	0.0041494	776.317	3.6099	0.03762	3.6099	3.5864	3.624	0					12	3	4	0	0	0	2.5569e-43
AEDDEDDDVDTKKQKTDEDD	20	Unmodified	_AEDDEDDDVDTKKQKTDEDD_					0	0	0	0	1	P06454	P06454	P06454	PTMA	Prothymosin alpha;Prothymosin alpha, N-terminally processed;Thymosin alpha-1	MULTI-MSMS	20190712_QE3_nLC5_DS_SA_PA_HeLa_HCl_pH_1_5_2h_02	712_QE3_nLC5_DS_SA_PA_HeLa_HCl_pH_1_5_2h_02	582.492	4	582.239	2324.93	41176.4	4.0256	0.0023439	0.43947	0.00025587	4.4651	0.0025997	582.49	3.7384	0.047016	3.7384	3.7149	3.762	0					16	4	5	0	0	0	6.4182e-36
AEDDEDDDVDTKKQKTDEDD	20	Unmodified	_AEDDEDDDVDTKKQKTDEDD_					0	0	0	0	1	P06454	P06454	P06454	PTMA	Prothymosin alpha;Prothymosin alpha, N-terminally processed;Thymosin alpha-1	MULTI-MSMS	20190712_QE3_nLC5_DS_SA_PA_HeLa_HCl_pH_1_5_2h_02	712_QE3_nLC5_DS_SA_PA_HeLa_HCl_pH_1_5_2h_02	776.32	3	775.982	2324.93	35883.2	3.7721	0.0029271	0.63405	0.00049201	4.4062	0.0034191	776.317	3.7384	0.037611	3.7384	3.7149	3.7526	4.4409e-16					14	3	5	0	0	0	9.0402e-36
AEDGIKIEENSLKEEESIEGEKEVKSTAP	29	Unmodified	_AEDGIKIEENSLKEEESIEGEKEVKSTAP_					0	0	0	0	2	Q14839	Q14839	Q14839	CHD4	Chromodomain-helicase-DNA-binding protein 4	MULTI-MSMS	20190712_QE3_nLC5_DS_SA_PA_HeLa_HCl_pH_1_5_2h_01	712_QE3_nLC5_DS_SA_PA_HeLa_HCl_pH_1_5_2h_01	798.153	4	797.898	3187.56	35303.9	4.767	0.0038035	-0.074293	-5.9278e-05	4.6927	0.0037443	798.149	16.437	0.12284	16.437	16.386	16.509	0					49	12	5	0	0	0	6.3337e-25
AEDGIKIEENSLKEEESIEGEKEVKSTAP	29	Unmodified	_AEDGIKIEENSLKEEESIEGEKEVKSTAP_					0	0	0	0	2	Q14839	Q14839	Q14839	CHD4	Chromodomain-helicase-DNA-binding protein 4	MULTI-MSMS	20190712_QE3_nLC5_DS_SA_PA_HeLa_HCl_pH_1_5_2h_01	712_QE3_nLC5_DS_SA_PA_HeLa_HCl_pH_1_5_2h_01	638.724	5	638.52	3187.56	39909.5	4.9255	0.003145	0.25273	0.00016137	5.1782	0.0033064	638.72	16.438	0.16079	16.438	16.358	16.518	-3.5527e-15					45	16	5	0	0	0	0.00034307
AEDGIKIEENSLKEEESIEGEKEVKSTAP	29	Unmodified	_AEDGIKIEENSLKEEESIEGEKEVKSTAP_					0	0	0	0	2	Q14839	Q14839	Q14839	CHD4	Chromodomain-helicase-DNA-binding protein 4	MULTI-MSMS	20190712_QE3_nLC5_DS_SA_PA_HeLa_HCl_pH_1_5_2h_02	712_QE3_nLC5_DS_SA_PA_HeLa_HCl_pH_1_5_2h_02	798.152	4	797.898	3187.56	35515.4	4.512	0.0036001	0.46262	0.00036912	4.9746	0.0039692	798.148	16.306	0.094489	16.306	16.254	16.349	3.5527e-15					34	9	5	0	0	0	3.2725e-25
AEDMEEEQAFKRSRNTDEMVELRILLQSKNAGA	33	Unmodified	_AEDMEEEQAFKRSRNTDEMVELRILLQSKNAGA_					0	0	0	0	3	P61978	P61978	P61978	HNRNPK	Heterogeneous nuclear ribonucleoprotein K	MULTI-MSMS	20190508_QE3_nLC3_DS_SA_PA_HeLa_IS_HCl_pH_1_5_2h_02	508_QE3_nLC3_DS_SA_PA_HeLa_IS_HCl_pH_1_5_2h_02	762.982	5	762.578	3807.85	36206.7	3.0305	0.002311	-0.78581	-0.00059924	2.2447	0.0017117	762.979	21.706	0.14424	21.706	21.641	21.786	0					42	14	4	0	0	0	3.9094e-05
AEDMEEEQAFKRSRNTDEMVELRILLQSKNAGA	33	Unmodified	_AEDMEEEQAFKRSRNTDEMVELRILLQSKNAGA_					0	0	0	0	3	P61978	P61978	P61978	HNRNPK	Heterogeneous nuclear ribonucleoprotein K	MULTI-MSMS	20190712_QE3_nLC5_DS_SA_PA_HeLa_HCl_pH_1_5_2h_02	712_QE3_nLC5_DS_SA_PA_HeLa_HCl_pH_1_5_2h_02	762.778	5	762.578	3807.85	36372	3.5811	0.0027309	-1.8989	-0.0014481	1.6822	0.0012828	762.776	22.743	0.19116	22.743	22.646	22.837	0					58	19	4	0	0	0	0.00011258
AEDMETKIKNYKTAP	15	Acetyl (Protein N-term),Oxidation (M)	_(ac)AEDM(ox)ETKIKNYKTAP_		AEDM(1)ETKIKNYKTAP		AEDM(88.11)ETKIKNYKTAP	1	0	0	1	2	P14854	P14854	P14854	COX6B1	Cytochrome c oxidase subunit 6B1	MULTI-MSMS	20190508_QE3_nLC3_DS_SA_PA_HeLa_IS_HCl_pH_1_5_2h_01	508_QE3_nLC3_DS_SA_PA_HeLa_IS_HCl_pH_1_5_2h_01	599.631	3	599.629	1795.87	40464.8	2.6717	0.001602	1.4064	0.00084334	4.0781	0.0024453	599.965	8.5304	0.20818	8.5304	8.3796	8.5877	0					29	21	2	0	0	0	0.00071646
AEDMETKIKNYKTAP	15	Acetyl (Protein N-term),Oxidation (M)	_(ac)AEDM(ox)ETKIKNYKTAP_		AEDM(1)ETKIKNYKTAP		AEDM(64.04)ETKIKNYKTAP	1	0	0	1	2	P14854	P14854	P14854	COX6B1	Cytochrome c oxidase subunit 6B1	MULTI-MSMS	20190712_QE3_nLC5_DS_SA_PA_HeLa_HCl_pH_1_5_2h_02	712_QE3_nLC5_DS_SA_PA_HeLa_HCl_pH_1_5_2h_02	599.633	3	599.629	1795.87	40223.4	4.6109	0.0027648	0.75517	0.00045282	5.3661	0.0032176	599.965	8.3923	0.1889	8.3923	8.2989	8.4878	0					48	19	4	0	0	0	0.0059683
AEDMETKIKNYKTAP	15	Acetyl (Protein N-term)	_(ac)AEDMETKIKNYKTAP_					1	0	0	0	2	P14854	P14854	P14854	COX6B1	Cytochrome c oxidase subunit 6B1	MULTI-MSMS	20190508_QE3_nLC3_DS_SA_PA_HeLa_IS_HCl_pH_1_5_2h_01	508_QE3_nLC3_DS_SA_PA_HeLa_IS_HCl_pH_1_5_2h_01	594.633	3	594.298	1779.87	41012.7	2.4247	0.001441	-0.36653	-0.00021783	2.0581	0.0012231	594.297	14.851	0.22707	14.851	14.742	14.969	-1.7764e-15					107	23	6	0	0	0	0.0075008
AEDMETKIKNYKTAP	15	Acetyl (Protein N-term)	_(ac)AEDMETKIKNYKTAP_					1	0	0	0	2	P14854	P14854	P14854	COX6B1	Cytochrome c oxidase subunit 6B1	MULTI-MSMS	20190508_QE3_nLC3_DS_SA_PA_HeLa_IS_HCl_pH_1_5_2h_02	508_QE3_nLC3_DS_SA_PA_HeLa_IS_HCl_pH_1_5_2h_02	594.634	3	594.298	1779.87	40671.6	3.0084	0.0017879	-0.77199	-0.00045879	2.2364	0.0013291	594.632	14.843	0.2656	14.843	14.732	14.997	0					99	27	5	0	0	0	0.054065
AEDMETKIKNYKTAP	15	Acetyl (Protein N-term)	_(ac)AEDMETKIKNYKTAP_					1	0	0	0	2	P14854	P14854	P14854	COX6B1	Cytochrome c oxidase subunit 6B1	MULTI-MSMS	20190712_QE3_nLC5_DS_SA_PA_HeLa_HCl_pH_1_5_2h_01	712_QE3_nLC5_DS_SA_PA_HeLa_HCl_pH_1_5_2h_01	891.448	2	890.943	1779.87	33028.6	4.1379	0.0036866	0.11027	9.8245e-05	4.2482	0.0037849	891.445	15.297	0.12289	15.297	15.233	15.356	0					29	12	3	0	0	0	3.5119e-09
AEEDSVLEKLGERKP	15	Unmodified	_AEEDSVLEKLGERKP_					0	0	0	0	1	P27816	P27816	P27816	MAP4	Microtubule-associated protein 4	MULTI-MSMS	20190508_QE3_nLC3_DS_SA_PA_HeLa_IS_HCl_pH_1_5_2h_01	508_QE3_nLC3_DS_SA_PA_HeLa_IS_HCl_pH_1_5_2h_01	567.631	3	567.3	1698.88	39791.1	2.353	0.0013349	-1.5777	-0.00089506	0.77527	0.00043981	567.633	14.057	0.25616	14.057	13.926	14.182	-1.7764e-15					69	26	4	0	0	0	0.0001229
AEEDSVLEKLGERKP	15	Unmodified	_AEEDSVLEKLGERKP_					0	0	0	0	1	P27816	P27816	P27816	MAP4	Microtubule-associated protein 4	MULTI-MSMS	20190508_QE3_nLC3_DS_SA_PA_HeLa_IS_HCl_pH_1_5_2h_01	508_QE3_nLC3_DS_SA_PA_HeLa_IS_HCl_pH_1_5_2h_01	425.979	4	425.727	1698.88	47983.8	1.9984	0.00085078	0.17944	7.6394e-05	2.1779	0.00092718	425.727	14.051	0.19911	14.051	13.936	14.135	0					77	20	5	0	0	0	9.0212e-05
AEEDSVLEKLGERKP	15	Unmodified	_AEEDSVLEKLGERKP_					0	0	0	0	1	P27816	P27816	P27816	MAP4	Microtubule-associated protein 4	MULTI-MSMS	20190508_QE3_nLC3_DS_SA_PA_HeLa_IS_HCl_pH_1_5_2h_02	508_QE3_nLC3_DS_SA_PA_HeLa_IS_HCl_pH_1_5_2h_02	567.302	3	567.3	1698.88	40798.4	2.6562	0.0015069	-1.5473	-0.00087779	1.1089	0.00062907	567.634	14.024	0.256	14.024	13.85	14.106	0					75	26	4	0	0	0	0.00013139
AEEDSVLEKLGERKP	15	Unmodified	_AEEDSVLEKLGERKP_					0	0	0	0	1	P27816	P27816	P27816	MAP4	Microtubule-associated protein 4	MULTI-MSMS	20190508_QE3_nLC3_DS_SA_PA_HeLa_IS_HCl_pH_1_5_2h_02	508_QE3_nLC3_DS_SA_PA_HeLa_IS_HCl_pH_1_5_2h_02	425.728	4	425.727	1698.88	48230.2	2.4566	0.0010459	-0.011371	-4.841e-06	2.4453	0.001041	425.978	14.022	0.20878	14.022	13.897	14.106	0					81	21	5	0	0	0	0.0001605
AEEDSVLEKLGERKP	15	Unmodified	_AEEDSVLEKLGERKP_					0	0	0	0	1	P27816	P27816	P27816	MAP4	Microtubule-associated protein 4	MULTI-MSMS	20190712_QE3_nLC5_DS_SA_PA_HeLa_HCl_pH_1_5_2h_01	712_QE3_nLC5_DS_SA_PA_HeLa_HCl_pH_1_5_2h_01	425.729	4	425.727	1698.88	47366.3	4.3897	0.0018688	0.075588	3.218e-05	4.4652	0.001901	425.727	14.664	0.19839	14.664	14.543	14.741	1.7764e-15					70	20	4	0	0	0	0.00014963
AEEDSVLEKLGERKP	15	Unmodified	_AEEDSVLEKLGERKP_					0	0	0	0	1	P27816	P27816	P27816	MAP4	Microtubule-associated protein 4	MULTI-MSMS	20190712_QE3_nLC5_DS_SA_PA_HeLa_HCl_pH_1_5_2h_01	712_QE3_nLC5_DS_SA_PA_HeLa_HCl_pH_1_5_2h_01	567.303	3	567.3	1698.88	41572.1	4.676	0.0026527	-0.38556	-0.00021873	4.2905	0.002434	567.3	14.648	0.19839	14.648	14.543	14.741	0					66	20	4	0	0	0	0.00027853
AEEDSVLEKLGERKP	15	Unmodified	_AEEDSVLEKLGERKP_					0	0	0	0	1	P27816	P27816	P27816	MAP4	Microtubule-associated protein 4	MULTI-MSMS	20190712_QE3_nLC5_DS_SA_PA_HeLa_HCl_pH_1_5_2h_02	712_QE3_nLC5_DS_SA_PA_HeLa_HCl_pH_1_5_2h_02	425.729	4	425.727	1698.88	48386	4.1741	0.001777	-0.15484	-6.592e-05	4.0193	0.0017111	425.727	14.816	0.29403	14.816	14.639	14.933	-1.7764e-15					116	30	6	0	0	0	0.0012769
AEEDSVLEKLGERKP	15	Unmodified	_AEEDSVLEKLGERKP_					0	0	0	0	1	P27816	P27816	P27816	MAP4	Microtubule-associated protein 4	MULTI-MSMS	20190712_QE3_nLC5_DS_SA_PA_HeLa_HCl_pH_1_5_2h_02	712_QE3_nLC5_DS_SA_PA_HeLa_HCl_pH_1_5_2h_02	567.304	3	567.3	1698.88	41303	4.4994	0.0025525	1.3169	0.00074711	5.8163	0.0032996	567.303	14.803	0.28451	14.803	14.648	14.933	1.7764e-15					74	29	3	0	0	0	0.00013118
AEEEDEADPKRQKTENGASA	20	Unmodified	_AEEEDEADPKRQKTENGASA_					0	0	0	0	4	P20962	P20962	P20962	PTMS	Parathymosin	MULTI-MSMS	20190508_QE3_nLC3_DS_SA_PA_HeLa_IS_HCl_pH_1_5_2h_02	508_QE3_nLC3_DS_SA_PA_HeLa_IS_HCl_pH_1_5_2h_02	544.502	4	544.5	2173.97	42607.1	2.9671	0.0016156	-0.28589	-0.00015567	2.6812	0.0014599	544.5	3.6316	0.065958	3.6316	3.5892	3.6552	0					19	6	5	0	0	0	0.0014398
AEEEDEADPKRQKTENGASA	20	Unmodified	_AEEEDEADPKRQKTENGASA_					0	0	0	0	4	P20962	P20962	P20962	PTMS	Parathymosin	MULTI-MSMS	20190712_QE3_nLC5_DS_SA_PA_HeLa_HCl_pH_1_5_2h_02	712_QE3_nLC5_DS_SA_PA_HeLa_HCl_pH_1_5_2h_02	544.502	4	544.5	2173.97	42456.9	4.3098	0.0023467	-0.10879	-5.9238e-05	4.201	0.0022875	544.5	3.7102	0.047007	3.7102	3.6773	3.7243	4.4409e-16					16	4	5	0	0	0	0.050969
AEEPSKVEEKKAEEAGA	17	Unmodified	_AEEPSKVEEKKAEEAGA_					0	0	0	0	4	P29966	P29966	P29966	MARCKS	Myristoylated alanine-rich C-kinase substrate	MULTI-MSMS	20190712_QE3_nLC5_DS_SA_PA_HeLa_HCl_pH_1_5_2h_02	712_QE3_nLC5_DS_SA_PA_HeLa_HCl_pH_1_5_2h_02	601.304	3	601.299	1800.87	40223.8	3.2296	0.0019419	1.3155	0.000791	4.545	0.0027329	601.633	4.8003	0.15049	4.8003	4.76	4.9105	0					33	15	3	0	0	0	1.0442e-05
AEEQKRQAEIERETSVRIYQYRRP	24	Unmodified	_AEEQKRQAEIERETSVRIYQYRRP_					0	0	0	0	2	Q8WWI1	Q8WWI1	Q8WWI1	LMO7	LIM domain only protein 7	MULTI-MSMS	20190712_QE3_nLC5_DS_SA_PA_HeLa_HCl_pH_1_5_2h_02	712_QE3_nLC5_DS_SA_PA_HeLa_HCl_pH_1_5_2h_02	608.127	5	607.921	3034.57	40016.7	4.7695	0.0028995	0.87714	0.00053323	5.6466	0.0034327	608.122	11.045	0.10375	11.045	10.967	11.071	0					24	10	4	0	0	0	0.00072186
AEEREDEGASAAQGQEP	17	Unmodified	_AEEREDEGASAAQGQEP_					0	0	0	0	4	O75459	O75459	O75459	PAGE1	P antigen family member 1	MULTI-MSMS	20190712_QE3_nLC5_DS_SA_PA_HeLa_HCl_pH_1_5_2h_02	712_QE3_nLC5_DS_SA_PA_HeLa_HCl_pH_1_5_2h_02	887.384	2	887.38	1772.74	33126.6	3.7338	0.0033133	0.72957	0.00064741	4.4633	0.0039607	887.38	5.5308	0.15062	5.5308	5.4753	5.6259	0					40	15	4	0	0	0	1.7491e-13
AEETGEEKQDTQEKEGILPERA	22	Unmodified	_AEETGEEKQDTQEKEGILPERA_					0	0	0	0	2	O43768	O43768	O43768	ENSA	Alpha-endosulfine	MULTI-MSMS	20190508_QE3_nLC3_DS_SA_PA_HeLa_IS_HCl_pH_1_5_2h_01	508_QE3_nLC3_DS_SA_PA_HeLa_IS_HCl_pH_1_5_2h_01	622.804	4	622.552	2486.18	38536.5	2.479	0.0015433	0.50477	0.00031425	2.9837	0.0018575	622.803	8.3711	0.15121	8.3711	8.2661	8.4173	0					58	15	5	0	0	0	1.9863e-15
AEETGEEKQDTQEKEGILPERA	22	Unmodified	_AEETGEEKQDTQEKEGILPERA_					0	0	0	0	2	O43768	O43768	O43768	ENSA	Alpha-endosulfine	MULTI-MSMS	20190508_QE3_nLC3_DS_SA_PA_HeLa_IS_HCl_pH_1_5_2h_01	508_QE3_nLC3_DS_SA_PA_HeLa_IS_HCl_pH_1_5_2h_01	830.069	3	829.733	2486.18	33992.7	2.2075	0.0018316	0.67277	0.00055822	2.8802	0.0023898	830.068	8.3621	0.12282	8.3621	8.285	8.4079	-1.7764e-15					34	12	4	0	0	0	1.2408e-43
AEETGEEKQDTQEKEGILPERA	22	Unmodified	_AEETGEEKQDTQEKEGILPERA_					0	0	0	0	2	O43768	O43768	O43768	ENSA	Alpha-endosulfine	MULTI-MSMS	20190508_QE3_nLC3_DS_SA_PA_HeLa_IS_HCl_pH_1_5_2h_02	508_QE3_nLC3_DS_SA_PA_HeLa_IS_HCl_pH_1_5_2h_02	622.804	4	622.552	2486.18	38261.8	2.4345	0.0015156	0.4192	0.00026097	2.8537	0.0017766	622.803	8.3183	0.16024	8.3183	8.2099	8.3701	0					60	16	5	0	0	0	1.964e-21
AEETGEEKQDTQEKEGILPERA	22	Unmodified	_AEETGEEKQDTQEKEGILPERA_					0	0	0	0	2	O43768	O43768	O43768	ENSA	Alpha-endosulfine	MULTI-MSMS	20190712_QE3_nLC5_DS_SA_PA_HeLa_HCl_pH_1_5_2h_02	712_QE3_nLC5_DS_SA_PA_HeLa_HCl_pH_1_5_2h_02	622.806	4	622.552	2486.18	37288.1	4.4938	0.0027976	0.24803	0.00015441	4.7418	0.002952	622.803	8.3607	0.16051	8.3607	8.2706	8.4311	0					68	16	5	0	0	0	2.5934e-10
AEETGEEKQDTQEKEGILPERA	22	Unmodified	_AEETGEEKQDTQEKEGILPERA_					0	0	0	0	2	O43768	O43768	O43768	ENSA	Alpha-endosulfine	MULTI-MSMS	20190712_QE3_nLC5_DS_SA_PA_HeLa_HCl_pH_1_5_2h_02	712_QE3_nLC5_DS_SA_PA_HeLa_HCl_pH_1_5_2h_02	830.071	3	829.733	2486.18	34414.2	4.2432	0.0035207	0.33009	0.00027388	4.5733	0.0037946	830.068	8.3684	0.15106	8.3684	8.2706	8.4217	0					54	15	5	0	0	0	1.5836e-53
AEEVRHLKTKP	11	Unmodified	_AEEVRHLKTKP_					0	0	0	0	1	P07108	P07108	P07108	DBI	Acyl-CoA-binding protein	MULTI-MSMS	20190508_QE3_nLC3_DS_SA_PA_HeLa_IS_HCl_pH_1_5_2h_02	508_QE3_nLC3_DS_SA_PA_HeLa_IS_HCl_pH_1_5_2h_02	436.587	3	436.586	1306.74	48159.7	2.8476	0.0012432	-0.70316	-0.00030699	2.1444	0.00093622	436.586	3.5845	0.12251	3.5845	3.4855	3.6081	4.4409e-16					32	12	4	0	0	0	0.0010787
AEEVRHLKTKP	11	Unmodified	_AEEVRHLKTKP_					0	0	0	0	1	P07108	P07108	P07108	DBI	Acyl-CoA-binding protein	MSMS	20190712_QE3_nLC5_DS_SA_PA_HeLa_HCl_pH_1_5_2h_01	712_QE3_nLC5_DS_SA_PA_HeLa_HCl_pH_1_5_2h_01	436.587	3	436.586	1306.74	NaN	NaN	NaN	NaN	NaN	NaN	NaN	NaN	3.5933	1	3.5933	3.0933	4.0933	0								0	0	0	0.037719
AEEVRHLKTKP	11	Unmodified	_AEEVRHLKTKP_					0	0	0	0	1	P07108	P07108	P07108	DBI	Acyl-CoA-binding protein	MULTI-MSMS	20190712_QE3_nLC5_DS_SA_PA_HeLa_HCl_pH_1_5_2h_02	712_QE3_nLC5_DS_SA_PA_HeLa_HCl_pH_1_5_2h_02	436.587	3	436.586	1306.74	48472.9	3.9754	0.0017356	-0.36769	-0.00016053	3.6077	0.0015751	436.586	3.7102	0.12223	3.7102	3.6021	3.7243	4.4409e-16					23	12	2	0	0	0	0.023621
AEEWGNWVDEERA	13	Unmodified	_AEEWGNWVDEERA_					0	0	0	0	1	Q86UE4	Q86UE4	Q86UE4	MTDH	Protein LYRIC	MULTI-MSMS	20190508_QE3_nLC3_DS_SA_PA_HeLa_IS_HCl_pH_1_5_2h_02	508_QE3_nLC3_DS_SA_PA_HeLa_IS_HCl_pH_1_5_2h_02	795.846	2	795.845	1589.67	36752.6	1.4363	0.0011431	-0.41726	-0.00033207	1.019	0.000811	795.844	19.931	0.10422	19.931	19.869	19.973	-3.5527e-15					17	10	2	0	0	0	6.1091e-06
AEEWGNWVDEERA	13	Unmodified	_AEEWGNWVDEERA_					0	0	0	0	1	Q86UE4	Q86UE4	Q86UE4	MTDH	Protein LYRIC	MULTI-MSMS	20190712_QE3_nLC5_DS_SA_PA_HeLa_HCl_pH_1_5_2h_01	712_QE3_nLC5_DS_SA_PA_HeLa_HCl_pH_1_5_2h_01	795.848	2	795.845	1589.67	36679.3	5.6943	0.0045318	-0.01911	-1.5209e-05	5.6752	0.0045166	795.844	20.824	0.10529	20.824	20.771	20.876	0					25	10	3	0	0	0	6.3552e-08
AEFIIDTRDA	10	Unmodified	_AEFIIDTRDA_					0	0	0	0	1	P21333	P21333	P21333	FLNA	Filamin-A	MSMS	20190508_QE3_nLC3_DS_SA_PA_HeLa_IS_HCl_pH_1_5_2h_02	508_QE3_nLC3_DS_SA_PA_HeLa_IS_HCl_pH_1_5_2h_02	575.792	2	575.791	1149.57	NaN	NaN	NaN	NaN	NaN	NaN	NaN	NaN	17.118	1	17.118	16.618	17.618	0								0	0	0	0.020413
AEFQTKTEEEEIDRTPWGELEP	22	Unmodified	_AEFQTKTEEEEIDRTPWGELEP_					0	0	0	0	2	Q13435	Q13435	Q13435	SF3B2	Splicing factor 3B subunit 2	MULTI-MSMS	20190712_QE3_nLC5_DS_SA_PA_HeLa_HCl_pH_1_5_2h_02	712_QE3_nLC5_DS_SA_PA_HeLa_HCl_pH_1_5_2h_02	878.755	3	878.745	2633.21	33543.5	4.0364	0.0035469	1.1272	0.00099051	5.1636	0.0045375	878.747	24.683	0.1819	24.683	24.598	24.78	0					40	18	3	0	0	0	0.030818
AEFRDSLGDFIEHYA	15	Unmodified	_AEFRDSLGDFIEHYA_					0	0	0	0	1	Q96QR8	Q96QR8	Q96QR8	PURB	Transcriptional activator protein Pur-beta	MULTI-MSMS	20190508_QE3_nLC3_DS_SA_PA_HeLa_IS_HCl_pH_1_5_2h_01	508_QE3_nLC3_DS_SA_PA_HeLa_IS_HCl_pH_1_5_2h_01	590.611	3	590.609	1768.81	41527.4	4.1435	0.0024472	0.26103	0.00015417	4.4046	0.0026014	590.609	27.727	0.21194	27.727	27.609	27.821	0					67	21	4	0	0	0	0.0028747
AEFRDSLGDFIEHYA	15	Unmodified	_AEFRDSLGDFIEHYA_					0	0	0	0	1	Q96QR8	Q96QR8	Q96QR8	PURB	Transcriptional activator protein Pur-beta	MULTI-MSMS	20190508_QE3_nLC3_DS_SA_PA_HeLa_IS_HCl_pH_1_5_2h_02	508_QE3_nLC3_DS_SA_PA_HeLa_IS_HCl_pH_1_5_2h_02	590.944	3	590.609	1768.81	41517.2	4.8002	0.0028351	-0.083127	-4.9096e-05	4.7171	0.002786	590.609	27.567	0.19315	27.567	27.472	27.665	3.5527e-15					62	19	4	0	0	0	0.00069635
AEFRDSLGDFIEHYA	15	Unmodified	_AEFRDSLGDFIEHYA_					0	0	0	0	1	Q96QR8	Q96QR8	Q96QR8	PURB	Transcriptional activator protein Pur-beta	MULTI-MSMS	20190712_QE3_nLC5_DS_SA_PA_HeLa_HCl_pH_1_5_2h_01	712_QE3_nLC5_DS_SA_PA_HeLa_HCl_pH_1_5_2h_01	590.947	3	590.609	1768.81	42545.5	6.7735	0.0040005	-1.4553	-0.00085953	5.3182	0.003141	590.943	28.934	0.16351	28.934	28.85	29.014	3.5527e-15					43	16	4	0	0	0	0.0019017
AEFRDSLGDFIEHYA	15	Unmodified	_AEFRDSLGDFIEHYA_					0	0	0	0	1	Q96QR8	Q96QR8	Q96QR8	PURB	Transcriptional activator protein Pur-beta	MULTI-MSMS	20190712_QE3_nLC5_DS_SA_PA_HeLa_HCl_pH_1_5_2h_02	712_QE3_nLC5_DS_SA_PA_HeLa_HCl_pH_1_5_2h_02	590.948	3	590.609	1768.81	40813.9	6.5632	0.0038763	0.094596	5.587e-05	6.6578	0.0039322	590.944	28.769	0.15427	28.769	28.687	28.842	0					51	15	4	0	0	0	0.00022387
AEFSIWTREA	10	Unmodified	_AEFSIWTREA_					0	0	0	0	1	P21333;O75369;Q14315	P21333;O75369;Q14315	P21333	FLNA;FLNB;FLNC	Filamin-A;Filamin-B;Filamin-C	MULTI-MSMS	20190508_QE3_nLC3_DS_SA_PA_HeLa_IS_HCl_pH_1_5_2h_01	508_QE3_nLC3_DS_SA_PA_HeLa_IS_HCl_pH_1_5_2h_01	605.301	2	605.299	1208.58	39666.3	3.8113	0.002307	0.41169	0.0002492	4.223	0.0025562	605.299	20.448	0.32583	20.448	20.317	20.643	0					122	33	5	0	0	0	0.00077783
AEFSIWTREA	10	Unmodified	_AEFSIWTREA_					0	0	0	0	1	P21333;O75369;Q14315	P21333;O75369;Q14315	P21333	FLNA;FLNB;FLNC	Filamin-A;Filamin-B;Filamin-C	MULTI-MSMS	20190508_QE3_nLC3_DS_SA_PA_HeLa_IS_HCl_pH_1_5_2h_02	508_QE3_nLC3_DS_SA_PA_HeLa_IS_HCl_pH_1_5_2h_02	605.301	2	605.299	1208.58	40807.4	3.2137	0.0019452	0.36492	0.00022089	3.5786	0.0021661	605.299	20.357	0.37371	20.357	20.205	20.578	0					116	38	5	0	0	0	0.00074256
AEFSIWTREA	10	Unmodified	_AEFSIWTREA_					0	0	0	0	1	P21333;O75369;Q14315	P21333;O75369;Q14315	P21333	FLNA;FLNB;FLNC	Filamin-A;Filamin-B;Filamin-C	MULTI-MSMS	20190712_QE3_nLC5_DS_SA_PA_HeLa_HCl_pH_1_5_2h_01	712_QE3_nLC5_DS_SA_PA_HeLa_HCl_pH_1_5_2h_01	605.301	2	605.299	1208.58	39887.4	5.8543	0.0035436	-0.24886	-0.00015063	5.6055	0.003393	605.298	21.556	0.26609	21.556	21.475	21.741	-3.5527e-15					99	27	5	0	0	0	0.0023864
AEFSIWTREA	10	Unmodified	_AEFSIWTREA_					0	0	0	0	1	P21333;O75369;Q14315	P21333;O75369;Q14315	P21333	FLNA;FLNB;FLNC	Filamin-A;Filamin-B;Filamin-C	MULTI-MSMS	20190712_QE3_nLC5_DS_SA_PA_HeLa_HCl_pH_1_5_2h_02	712_QE3_nLC5_DS_SA_PA_HeLa_HCl_pH_1_5_2h_02	605.302	2	605.299	1208.58	39636.9	5.3033	0.0032101	0.29673	0.00017961	5.6	0.0033897	605.299	21.43	0.27524	21.43	21.308	21.583	0					97	28	5	0	0	0	0.0015396
AEFSIWTREAGA	12	Unmodified	_AEFSIWTREAGA_					0	0	0	0	2	P21333;O75369;Q14315	P21333;O75369;Q14315	P21333	FLNA;FLNB;FLNC	Filamin-A;Filamin-B;Filamin-C	MULTI-MSMS	20190508_QE3_nLC3_DS_SA_PA_HeLa_IS_HCl_pH_1_5_2h_01	508_QE3_nLC3_DS_SA_PA_HeLa_IS_HCl_pH_1_5_2h_01	669.832	2	669.328	1336.64	38639.3	2.9569	0.0019791	0.19397	0.00012983	3.1509	0.002109	669.328	20.567	0.30633	20.567	20.461	20.767	-3.5527e-15					93	31	4	0	0	0	9.7095e-05
AEFSIWTREAGA	12	Unmodified	_AEFSIWTREAGA_					0	0	0	0	2	P21333;O75369;Q14315	P21333;O75369;Q14315	P21333	FLNA;FLNB;FLNC	Filamin-A;Filamin-B;Filamin-C	MULTI-MSMS	20190508_QE3_nLC3_DS_SA_PA_HeLa_IS_HCl_pH_1_5_2h_02	508_QE3_nLC3_DS_SA_PA_HeLa_IS_HCl_pH_1_5_2h_02	669.329	2	669.328	1336.64	38732.1	3.6441	0.0024391	0.2705	0.00018105	3.9146	0.0026201	669.328	20.492	0.50813	20.492	20.367	20.875	0					112	52	4	0	0	0	0.003445
AEFSIWTREAGA	12	Unmodified	_AEFSIWTREAGA_					0	0	0	0	2	P21333;O75369;Q14315	P21333;O75369;Q14315	P21333	FLNA;FLNB;FLNC	Filamin-A;Filamin-B;Filamin-C	MULTI-MSMS	20190712_QE3_nLC5_DS_SA_PA_HeLa_HCl_pH_1_5_2h_01	712_QE3_nLC5_DS_SA_PA_HeLa_HCl_pH_1_5_2h_01	669.332	2	669.328	1336.64	38687.6	5.5723	0.0037297	-0.35947	-0.0002406	5.2128	0.0034891	669.328	21.613	0.34199	21.613	21.513	21.855	0					101	35	4	0	0	0	0.00012662
AEFSIWTREAGA	12	Unmodified	_AEFSIWTREAGA_					0	0	0	0	2	P21333;O75369;Q14315	P21333;O75369;Q14315	P21333	FLNA;FLNB;FLNC	Filamin-A;Filamin-B;Filamin-C	MULTI-MSMS	20190712_QE3_nLC5_DS_SA_PA_HeLa_HCl_pH_1_5_2h_02	712_QE3_nLC5_DS_SA_PA_HeLa_HCl_pH_1_5_2h_02	669.332	2	669.328	1336.64	38783.6	4.5507	0.0030459	-0.036152	-2.4198e-05	4.5146	0.0030217	669.328	21.474	0.41814	21.474	21.365	21.783	0					112	43	4	0	0	0	0.00013292
AEFSIWTREAGAGGLA	16	Unmodified	_AEFSIWTREAGAGGLA_					0	0	0	0	3	P21333	P21333	P21333	FLNA	Filamin-A	MULTI-MSMS	20190508_QE3_nLC3_DS_SA_PA_HeLa_IS_HCl_pH_1_5_2h_02	508_QE3_nLC3_DS_SA_PA_HeLa_IS_HCl_pH_1_5_2h_02	818.411	2	818.41	1634.81	34465.7	3.201	0.0026197	-0.73639	-0.00060267	2.4646	0.002017	818.409	24.119	0.41549	24.119	24.022	24.438	-3.5527e-15					104	42	4	0	0	0	4.105e-05
AEFSIWTREAGAGGLA	16	Unmodified	_AEFSIWTREAGAGGLA_					0	0	0	0	3	P21333	P21333	P21333	FLNA	Filamin-A	MULTI-MSMS	20190712_QE3_nLC5_DS_SA_PA_HeLa_HCl_pH_1_5_2h_01	712_QE3_nLC5_DS_SA_PA_HeLa_HCl_pH_1_5_2h_01	818.917	2	818.41	1634.81	33086.4	3.9138	0.0032031	0.71656	0.00058644	4.6304	0.0037896	818.411	25.452	0.1336	25.452	25.405	25.539	0					34	13	3	0	0	0	1.2209e-10
AEFSIWTREAGAGGLA	16	Unmodified	_AEFSIWTREAGAGGLA_					0	0	0	0	3	P21333	P21333	P21333	FLNA	Filamin-A	MULTI-MSMS	20190712_QE3_nLC5_DS_SA_PA_HeLa_HCl_pH_1_5_2h_02	712_QE3_nLC5_DS_SA_PA_HeLa_HCl_pH_1_5_2h_02	818.913	2	818.41	1634.81	33649.4	4.1646	0.0034084	-1.6703	-0.001367	2.4943	0.0020414	818.409	25.228	0.25842	25.228	25.161	25.42	-3.5527e-15					53	26	3	0	0	0	1.1199e-10
AEFSIWTREAGAGGLAIA	18	Unmodified	_AEFSIWTREAGAGGLAIA_					0	0	0	0	4	P21333	P21333	P21333	FLNA	Filamin-A	MULTI-SECPEP	20190508_QE3_nLC3_DS_SA_PA_HeLa_IS_HCl_pH_1_5_2h_01	508_QE3_nLC3_DS_SA_PA_HeLa_IS_HCl_pH_1_5_2h_01	910.91	2	910.471	1818.93	32396.2	4.4588	0.0040596	-2.6734	-0.002434	1.7854	0.0016256	910.467	28.237	0.13544	28.237	28.17	28.305	-3.5527e-15					21	13	2	0	0	0	1.33e-06
AEFTVDAKHGGKAPLRVQVQDNEGCP	26	Unmodified	_AEFTVDAKHGGKAPLRVQVQDNEGCP_					0	0	0	0	4	P21333	P21333	P21333	FLNA	Filamin-A	MULTI-MSMS	20190508_QE3_nLC3_DS_SA_PA_HeLa_IS_HCl_pH_1_5_2h_01	508_QE3_nLC3_DS_SA_PA_HeLa_IS_HCl_pH_1_5_2h_01	706.854	4	706.602	2822.38	37167.1	2.3848	0.0016851	-0.049165	-3.474e-05	2.3356	0.0016504	706.852	12.646	0.47358	12.646	12.515	12.989	-1.7764e-15					230	49	7	0	0	0	7.0635e-08
AEFTVDAKHGGKAPLRVQVQDNEGCP	26	Unmodified	_AEFTVDAKHGGKAPLRVQVQDNEGCP_					0	0	0	0	4	P21333	P21333	P21333	FLNA	Filamin-A	MULTI-MSMS	20190508_QE3_nLC3_DS_SA_PA_HeLa_IS_HCl_pH_1_5_2h_01	508_QE3_nLC3_DS_SA_PA_HeLa_IS_HCl_pH_1_5_2h_01	565.685	5	565.483	2822.38	41449.7	2.6903	0.0015213	0.12948	7.322e-05	2.8198	0.0015945	565.683	12.64	0.42634	12.64	12.534	12.96	-1.7764e-15					209	44	7	0	0	0	0.0006979
AEFTVDAKHGGKAPLRVQVQDNEGCP	26	Unmodified	_AEFTVDAKHGGKAPLRVQVQDNEGCP_					0	0	0	0	4	P21333	P21333	P21333	FLNA	Filamin-A	MULTI-MSMS	20190508_QE3_nLC3_DS_SA_PA_HeLa_IS_HCl_pH_1_5_2h_01	508_QE3_nLC3_DS_SA_PA_HeLa_IS_HCl_pH_1_5_2h_01	942.471	3	941.8	2822.38	32413.7	1.9795	0.0018643	0.2546	0.00023978	2.2341	0.0021041	942.134	12.633	0.26526	12.633	12.553	12.818	0					108	27	5	0	0	0	1.6545e-13
AEFTVDAKHGGKAPLRVQVQDNEGCP	26	Unmodified	_AEFTVDAKHGGKAPLRVQVQDNEGCP_					0	0	0	0	4	P21333	P21333	P21333	FLNA	Filamin-A	MULTI-MSMS	20190508_QE3_nLC3_DS_SA_PA_HeLa_IS_HCl_pH_1_5_2h_02	508_QE3_nLC3_DS_SA_PA_HeLa_IS_HCl_pH_1_5_2h_02	706.855	4	706.602	2822.38	37280.3	2.4603	0.0017384	-0.22754	-0.00016078	2.2327	0.0015776	706.852	12.609	0.60691	12.609	12.467	13.074	0					264	63	6	0	0	0	3.566e-07
AEFTVDAKHGGKAPLRVQVQDNEGCP	26	Unmodified	_AEFTVDAKHGGKAPLRVQVQDNEGCP_					0	0	0	0	4	P21333	P21333	P21333	FLNA	Filamin-A	MULTI-MSMS	20190508_QE3_nLC3_DS_SA_PA_HeLa_IS_HCl_pH_1_5_2h_02	508_QE3_nLC3_DS_SA_PA_HeLa_IS_HCl_pH_1_5_2h_02	565.888	5	565.483	2822.38	41573.7	2.81	0.001589	-0.078099	-4.4163e-05	2.7319	0.0015449	565.683	12.614	0.44578	12.614	12.486	12.932	0					207	46	6	0	0	0	0.020569
AEFTVDAKHGGKAPLRVQVQDNEGCP	26	Unmodified	_AEFTVDAKHGGKAPLRVQVQDNEGCP_					0	0	0	0	4	P21333	P21333	P21333	FLNA	Filamin-A	MULTI-MSMS	20190508_QE3_nLC3_DS_SA_PA_HeLa_IS_HCl_pH_1_5_2h_02	508_QE3_nLC3_DS_SA_PA_HeLa_IS_HCl_pH_1_5_2h_02	942.136	3	941.8	2822.38	32599.7	2.138	0.0020136	0.31709	0.00029863	2.4551	0.0023122	942.134	12.597	0.26579	12.597	12.505	12.771	0					90	27	4	0	0	0	3.262e-19
AEFTVDAKHGGKAPLRVQVQDNEGCP	26	Unmodified	_AEFTVDAKHGGKAPLRVQVQDNEGCP_					0	0	0	0	4	P21333	P21333	P21333	FLNA	Filamin-A	MULTI-MSMS	20190712_QE3_nLC5_DS_SA_PA_HeLa_HCl_pH_1_5_2h_01	712_QE3_nLC5_DS_SA_PA_HeLa_HCl_pH_1_5_2h_01	706.856	4	706.602	2822.38	37009.6	5.0726	0.0035843	0.15473	0.00010933	5.2273	0.0036937	706.852	13.062	0.51843	13.062	12.883	13.401	0					242	54	6	0	0	0	2.968e-05
AEFTVDAKHGGKAPLRVQVQDNEGCP	26	Unmodified	_AEFTVDAKHGGKAPLRVQVQDNEGCP_					0	0	0	0	4	P21333	P21333	P21333	FLNA	Filamin-A	MULTI-MSMS	20190712_QE3_nLC5_DS_SA_PA_HeLa_HCl_pH_1_5_2h_01	712_QE3_nLC5_DS_SA_PA_HeLa_HCl_pH_1_5_2h_01	565.686	5	565.483	2822.38	41287.5	5.1953	0.0029379	-0.016135	-9.1239e-06	5.1792	0.0029288	565.683	13.062	0.36749	13.062	12.958	13.326	-1.7764e-15					164	38	6	0	0	0	0.016557
AEFTVDAKHGGKAPLRVQVQDNEGCP	26	Unmodified	_AEFTVDAKHGGKAPLRVQVQDNEGCP_					0	0	0	0	4	P21333	P21333	P21333	FLNA	Filamin-A	MULTI-MSMS	20190712_QE3_nLC5_DS_SA_PA_HeLa_HCl_pH_1_5_2h_01	712_QE3_nLC5_DS_SA_PA_HeLa_HCl_pH_1_5_2h_01	942.139	3	941.8	2822.38	32761	4.8639	0.0045808	0.24686	0.00023249	5.1108	0.0048133	942.134	13.065	0.28258	13.065	12.987	13.269	0					113	29	5	0	0	0	4.0093e-19
AEFTVDAKHGGKAPLRVQVQDNEGCP	26	Unmodified	_AEFTVDAKHGGKAPLRVQVQDNEGCP_					0	0	0	0	4	P21333	P21333	P21333	FLNA	Filamin-A	MULTI-MSMS	20190712_QE3_nLC5_DS_SA_PA_HeLa_HCl_pH_1_5_2h_02	712_QE3_nLC5_DS_SA_PA_HeLa_HCl_pH_1_5_2h_02	706.855	4	706.602	2822.38	37047.1	4.154	0.0029352	-0.34808	-0.00024596	3.8059	0.0026893	706.852	11.866	0.33868	11.866	11.814	12.153	-1.7764e-15					158	35	6	0	0	0	3.4281e-07
AEFTVDAKHGGKAPLRVQVQDNEGCP	26	Unmodified	_AEFTVDAKHGGKAPLRVQVQDNEGCP_					0	0	0	0	4	P21333	P21333	P21333	FLNA	Filamin-A	MULTI-MSMS	20190712_QE3_nLC5_DS_SA_PA_HeLa_HCl_pH_1_5_2h_02	712_QE3_nLC5_DS_SA_PA_HeLa_HCl_pH_1_5_2h_02	565.686	5	565.483	2822.38	41166.3	4.288	0.0024248	-0.22022	-0.00012453	4.0678	0.0023003	565.683	11.866	0.28213	11.866	11.814	12.096	0					129	29	6	0	0	0	0.020569
AEFTVDAKHGGKAPLRVQVQDNEGCP	26	Unmodified	_AEFTVDAKHGGKAPLRVQVQDNEGCP_					0	0	0	0	4	P21333	P21333	P21333	FLNA	Filamin-A	MULTI-MSMS	20190712_QE3_nLC5_DS_SA_PA_HeLa_HCl_pH_1_5_2h_02	712_QE3_nLC5_DS_SA_PA_HeLa_HCl_pH_1_5_2h_02	942.138	3	941.8	2822.38	32718.4	3.8368	0.0036135	0.21508	0.00020256	4.0518	0.003816	942.134	11.876	0.20678	11.876	11.823	12.03	0					88	21	5	0	0	0	6.1812e-14
AEGIHTGQFVYCGKKA	16	Unmodified	_AEGIHTGQFVYCGKKA_					0	0	0	0	1	P62917	P62917	P62917	RPL8	60S ribosomal protein L8	MULTI-MSMS	20190712_QE3_nLC5_DS_SA_PA_HeLa_HCl_pH_1_5_2h_02	712_QE3_nLC5_DS_SA_PA_HeLa_HCl_pH_1_5_2h_02	589.297	3	589.295	1764.86	39897.6	3.7157	0.0021896	2.5506	0.001503	6.2663	0.0036927	589.63	9.0112	0.17882	9.0112	8.9018	9.0806	0					51	18	5	0	0	0	3.0827e-06
AEGIHTGQFVYCGKKAQLNIGNVLP	25	Unmodified	_AEGIHTGQFVYCGKKAQLNIGNVLP_					0	0	0	0	2	P62917	P62917	P62917	RPL8	60S ribosomal protein L8	MULTI-MSMS	20190508_QE3_nLC3_DS_SA_PA_HeLa_IS_HCl_pH_1_5_2h_01	508_QE3_nLC3_DS_SA_PA_HeLa_IS_HCl_pH_1_5_2h_01	679.361	4	679.358	2713.4	37314.7	3.0542	0.0020749	0.97599	0.00066304	4.0302	0.0027379	679.609	22	0.35497	22	21.889	22.244	0					103	36	5	0	0	0	0.00055252
AEGIHTGQFVYCGKKAQLNIGNVLP	25	Unmodified	_AEGIHTGQFVYCGKKAQLNIGNVLP_					0	0	0	0	2	P62917	P62917	P62917	RPL8	60S ribosomal protein L8	MULTI-MSMS	20190508_QE3_nLC3_DS_SA_PA_HeLa_IS_HCl_pH_1_5_2h_01	508_QE3_nLC3_DS_SA_PA_HeLa_IS_HCl_pH_1_5_2h_01	905.812	3	905.474	2713.4	33199.3	3.1181	0.0028234	0.0025292	2.2902e-06	3.1207	0.0028257	906.143	21.995	0.14428	21.995	21.918	22.062	0					49	14	5	0	0	0	1.6241e-11
AEGIHTGQFVYCGKKAQLNIGNVLP	25	Unmodified	_AEGIHTGQFVYCGKKAQLNIGNVLP_					0	0	0	0	2	P62917	P62917	P62917	RPL8	60S ribosomal protein L8	MULTI-MSMS	20190508_QE3_nLC3_DS_SA_PA_HeLa_IS_HCl_pH_1_5_2h_02	508_QE3_nLC3_DS_SA_PA_HeLa_IS_HCl_pH_1_5_2h_02	905.478	3	905.474	2713.4	33348.3	2.7181	0.0024612	-0.28982	-0.00026243	2.4283	0.0021987	905.809	21.853	0.13428	21.853	21.776	21.91	0					46	13	5	0	0	0	4.7214e-07
AEGIHTGQFVYCGKKAQLNIGNVLP	25	Unmodified	_AEGIHTGQFVYCGKKAQLNIGNVLP_					0	0	0	0	2	P62917	P62917	P62917	RPL8	60S ribosomal protein L8	MULTI-MSMS	20190508_QE3_nLC3_DS_SA_PA_HeLa_IS_HCl_pH_1_5_2h_02	508_QE3_nLC3_DS_SA_PA_HeLa_IS_HCl_pH_1_5_2h_02	679.61	4	679.358	2713.4	37875.8	3.0367	0.002063	0.20675	0.00014046	3.2434	0.0022034	679.608	21.858	0.21115	21.858	21.737	21.949	0					86	21	6	0	0	0	0.023617
AEGIHTGQFVYCGKKAQLNIGNVLP	25	Unmodified	_AEGIHTGQFVYCGKKAQLNIGNVLP_					0	0	0	0	2	P62917	P62917	P62917	RPL8	60S ribosomal protein L8	MULTI-MSMS	20190712_QE3_nLC5_DS_SA_PA_HeLa_HCl_pH_1_5_2h_01	712_QE3_nLC5_DS_SA_PA_HeLa_HCl_pH_1_5_2h_01	906.146	3	905.474	2713.4	32922.2	4.6893	0.004246	0.33824	0.00030627	5.0275	0.0045523	906.143	23.399	0.12432	23.399	23.33	23.455	3.5527e-15					51	12	5	0	0	0	4.5036e-14
AEGIHTGQFVYCGKKAQLNIGNVLP	25	Unmodified	_AEGIHTGQFVYCGKKAQLNIGNVLP_					0	0	0	0	2	P62917	P62917	P62917	RPL8	60S ribosomal protein L8	MULTI-MSMS	20190712_QE3_nLC5_DS_SA_PA_HeLa_HCl_pH_1_5_2h_02	712_QE3_nLC5_DS_SA_PA_HeLa_HCl_pH_1_5_2h_02	679.864	4	679.358	2713.4	38011.3	4.3288	0.0029408	0.49608	0.00033701	4.8249	0.0032778	679.609	23.074	0.26646	23.074	22.942	23.208	0					121	27	7	0	0	0	0.0095909
AEGIHTGQFVYCGKKAQLNIGNVLP	25	Unmodified	_AEGIHTGQFVYCGKKAQLNIGNVLP_					0	0	0	0	2	P62917	P62917	P62917	RPL8	60S ribosomal protein L8	MULTI-MSMS	20190712_QE3_nLC5_DS_SA_PA_HeLa_HCl_pH_1_5_2h_02	712_QE3_nLC5_DS_SA_PA_HeLa_HCl_pH_1_5_2h_02	905.812	3	905.474	2713.4	32916.4	4.4617	0.0040399	-0.46483	-0.00042089	3.9968	0.003619	905.808	23.076	0.1617	23.076	22.999	23.16	0					63	16	5	0	0	0	3.417e-14
AEGLLRP	7	Unmodified	_AEGLLRP_					0	0	0	0	1	P55884	P55884	P55884	EIF3B	Eukaryotic translation initiation factor 3 subunit B	MULTI-SECPEP	20190712_QE3_nLC5_DS_SA_PA_HeLa_HCl_pH_1_5_2h_01	712_QE3_nLC5_DS_SA_PA_HeLa_HCl_pH_1_5_2h_01	377.627	2	378.224	754.434	51878.9	2.7198	0.0010287	0.70227	0.00026562	3.422	0.0012943	378.224	10.546	0.44409	10.546	10.295	10.739	0					86	46	3	0	0	0	0.036357
AEGLLRP	7	Unmodified	_AEGLLRP_					0	0	0	0	1	P55884	P55884	P55884	EIF3B	Eukaryotic translation initiation factor 3 subunit B	MULTI-MSMS	20190712_QE3_nLC5_DS_SA_PA_HeLa_HCl_pH_1_5_2h_02	712_QE3_nLC5_DS_SA_PA_HeLa_HCl_pH_1_5_2h_02	378.226	2	378.224	754.434	54638	3.5649	0.0013483	0.35148	0.00013294	3.9164	0.0014813	378.224	10.755	0.3958	10.755	10.421	10.816	0					60	41	2	0	0	0	0.0376
AEGLLRPA	8	Unmodified	_AEGLLRPA_					0	0	0	0	2	P55884	P55884	P55884	EIF3B	Eukaryotic translation initiation factor 3 subunit B	MULTI-MSMS	20190508_QE3_nLC3_DS_SA_PA_HeLa_IS_HCl_pH_1_5_2h_01	508_QE3_nLC3_DS_SA_PA_HeLa_IS_HCl_pH_1_5_2h_01	413.744	2	413.743	825.471	48954.6	2.4722	0.0010229	0.92381	0.00038222	3.396	0.0014051	413.743	9.2835	0.22698	9.2835	9.1632	9.3902	0					53	23	3	0	0	0	0.054448
AEGLLRPA	8	Unmodified	_AEGLLRPA_					0	0	0	0	2	P55884	P55884	P55884	EIF3B	Eukaryotic translation initiation factor 3 subunit B	MULTI-MSMS	20190508_QE3_nLC3_DS_SA_PA_HeLa_IS_HCl_pH_1_5_2h_02	508_QE3_nLC3_DS_SA_PA_HeLa_IS_HCl_pH_1_5_2h_02	413.744	2	413.743	825.471	48649.3	2.3458	0.00097054	1.5098	0.00062466	3.8555	0.0015952	413.743	9.3048	0.17001	9.3048	9.2197	9.3897	0					45	17	4	0	0	0	0.020506
AEGLLRPA	8	Unmodified	_AEGLLRPA_					0	0	0	0	2	P55884	P55884	P55884	EIF3B	Eukaryotic translation initiation factor 3 subunit B	MULTI-MSMS	20190712_QE3_nLC5_DS_SA_PA_HeLa_HCl_pH_1_5_2h_01	712_QE3_nLC5_DS_SA_PA_HeLa_HCl_pH_1_5_2h_01	413.745	2	413.743	825.471	49113.7	4.4078	0.0018237	0.28734	0.00011888	4.6951	0.0019426	413.743	9.7261	0.20809	9.7261	9.6242	9.8323	0					60	21	4	0	0	0	0.051108
AEGLLRPA	8	Unmodified	_AEGLLRPA_					0	0	0	0	2	P55884	P55884	P55884	EIF3B	Eukaryotic translation initiation factor 3 subunit B	MULTI-MSMS	20190712_QE3_nLC5_DS_SA_PA_HeLa_HCl_pH_1_5_2h_02	712_QE3_nLC5_DS_SA_PA_HeLa_HCl_pH_1_5_2h_02	413.744	2	413.743	825.471	49071.7	4.2646	0.0017645	2.3272	0.00096287	6.5918	0.0027273	413.743	9.9738	0.24515	9.9738	9.8544	10.1	-1.7764e-15					63	25	4	0	0	0	0.036161
AEGLLRQQP	9	Unmodified	_AEGLLRQQP_					0	0	0	0	1	P54105	P54105	P54105	CLNS1A	Methylosome subunit pICln	MULTI-MSMS	20190508_QE3_nLC3_DS_SA_PA_HeLa_IS_HCl_pH_1_5_2h_02	508_QE3_nLC3_DS_SA_PA_HeLa_IS_HCl_pH_1_5_2h_02	506.286	2	506.283	1010.55	43315.6	2.8668	0.0014514	1.2399	0.00062775	4.1068	0.0020792	506.284	9.0068	0.132	9.0068	8.9364	9.0684	1.7764e-15					23	13	2	0	0	0	0.0035646
AEGLLRQQP	9	Unmodified	_AEGLLRQQP_					0	0	0	0	1	P54105	P54105	P54105	CLNS1A	Methylosome subunit pICln	MULTI-MSMS	20190712_QE3_nLC5_DS_SA_PA_HeLa_HCl_pH_1_5_2h_01	712_QE3_nLC5_DS_SA_PA_HeLa_HCl_pH_1_5_2h_01	506.286	2	506.283	1010.55	44219.1	4.78	0.00242	0.94327	0.00047756	5.7233	0.0028976	506.283	9.0181	0.23584	9.0181	8.916	9.1519	0					44	24	3	0	0	0	0.0039734
AEGLLRQQP	9	Unmodified	_AEGLLRQQP_					0	0	0	0	1	P54105	P54105	P54105	CLNS1A	Methylosome subunit pICln	MULTI-MSMS	20190712_QE3_nLC5_DS_SA_PA_HeLa_HCl_pH_1_5_2h_02	712_QE3_nLC5_DS_SA_PA_HeLa_HCl_pH_1_5_2h_02	506.288	2	506.283	1010.55	42659.2	4.9917	0.0025272	2.3647	0.0011972	7.3565	0.0037245	506.284	9.3936	0.14149	9.3936	9.2977	9.4392	0					27	14	2	0	0	0	0.0056617
AEGNTLISVDYEIFGKVQGVFFRKHTQA	28	Acetyl (Protein N-term)	_(ac)AEGNTLISVDYEIFGKVQGVFFRKHTQA_					1	0	0	0	1	P07311	P07311	P07311	ACYP1	Acylphosphatase-1	MULTI-MSMS	20190508_QE3_nLC3_DS_SA_PA_HeLa_IS_HCl_pH_1_5_2h_01	508_QE3_nLC3_DS_SA_PA_HeLa_IS_HCl_pH_1_5_2h_01	800.423	4	799.916	3195.64	32736.5	4.4487	0.0035586	0.88115	0.00070485	5.3298	0.0042634	800.421	31.257	0.067894	31.257	31.206	31.274	-3.5527e-15					16	6	5	0	0	0	1.5237e-05
AEGQENGQREEEEEEKEP	18	Unmodified	_AEGQENGQREEEEEEKEP_					0	0	0	0	1	Q9UKV3	Q9UKV3	Q9UKV3	ACIN1	Apoptotic chromatin condensation inducer in the nucleus	MULTI-MSMS	20190508_QE3_nLC3_DS_SA_PA_HeLa_IS_HCl_pH_1_5_2h_02	508_QE3_nLC3_DS_SA_PA_HeLa_IS_HCl_pH_1_5_2h_02	706.637	3	706.302	2115.88	37524.1	1.848	0.0013052	-0.4866	-0.00034369	1.3614	0.00096155	706.635	4.1306	0.075283	4.1306	4.0976	4.1729	0					25	7	5	0	0	0	9.731e-07
AEGQENGQREEEEEEKEP	18	Unmodified	_AEGQENGQREEEEEEKEP_					0	0	0	0	1	Q9UKV3	Q9UKV3	Q9UKV3	ACIN1	Apoptotic chromatin condensation inducer in the nucleus	MULTI-MSMS	20190712_QE3_nLC5_DS_SA_PA_HeLa_HCl_pH_1_5_2h_01	712_QE3_nLC5_DS_SA_PA_HeLa_HCl_pH_1_5_2h_01	706.638	3	706.302	2115.88	37454.7	3.586	0.0025328	-0.15315	-0.00010817	3.4329	0.0024246	706.636	4.662	0.23682	4.662	4.586	4.8228	0					76	24	4	0	0	0	2.7637e-05
AEGQENGQREEEEEEKEP	18	Unmodified	_AEGQENGQREEEEEEKEP_					0	0	0	0	1	Q9UKV3	Q9UKV3	Q9UKV3	ACIN1	Apoptotic chromatin condensation inducer in the nucleus	MULTI-MSMS	20190712_QE3_nLC5_DS_SA_PA_HeLa_HCl_pH_1_5_2h_02	712_QE3_nLC5_DS_SA_PA_HeLa_HCl_pH_1_5_2h_02	706.637	3	706.302	2115.88	37871.8	2.8621	0.0020215	-0.001225	-8.6518e-07	2.8609	0.0020206	706.636	4.6706	0.075351	4.6706	4.6282	4.7036	0					23	7	4	0	0	0	2.725e-06
AEGQLQENDRVA	12	Unmodified	_AEGQLQENDRVA_					0	0	0	0	1	Q07157	Q07157	Q07157	TJP1	Tight junction protein ZO-1	MULTI-MSMS	20190508_QE3_nLC3_DS_SA_PA_HeLa_IS_HCl_pH_1_5_2h_02	508_QE3_nLC3_DS_SA_PA_HeLa_IS_HCl_pH_1_5_2h_02	665.324	2	665.323	1328.63	38136.4	2.3609	0.0015707	0.049698	3.3065e-05	2.4106	0.0016038	665.323	6.6436	0.16109	6.6436	6.5577	6.7187	0					25	16	2	0	0	0	0.0014977
AEGQLQENDRVA	12	Unmodified	_AEGQLQENDRVA_					0	0	0	0	1	Q07157	Q07157	Q07157	TJP1	Tight junction protein ZO-1	MULTI-MSMS	20190712_QE3_nLC5_DS_SA_PA_HeLa_HCl_pH_1_5_2h_01	712_QE3_nLC5_DS_SA_PA_HeLa_HCl_pH_1_5_2h_01	665.326	2	665.323	1328.63	38078.2	4.559	0.0030332	0.28502	0.00018963	4.844	0.0032228	665.324	6.4137	0.14139	6.4137	6.343	6.4844	0					36	14	3	0	0	0	6.6564e-06
AEGQLQENDRVA	12	Unmodified	_AEGQLQENDRVA_					0	0	0	0	1	Q07157	Q07157	Q07157	TJP1	Tight junction protein ZO-1	MULTI-MSMS	20190712_QE3_nLC5_DS_SA_PA_HeLa_HCl_pH_1_5_2h_02	712_QE3_nLC5_DS_SA_PA_HeLa_HCl_pH_1_5_2h_02	665.326	2	665.323	1328.63	38041.4	3.6766	0.0024461	-0.19381	-0.00012895	3.4828	0.0023172	665.323	6.9039	0.094132	6.9039	6.8412	6.9353	0					21	9	3	0	0	0	4.9312e-06
AEHEEDMYRAADEIEKEKELLIHERGASEP	30	Unmodified	_AEHEEDMYRAADEIEKEKELLIHERGASEP_					0	0	0	0	4	Q96BN8	Q96BN8	Q96BN8	OTULIN	Ubiquitin thioesterase otulin	MULTI-MSMS	20190508_QE3_nLC3_DS_SA_PA_HeLa_IS_HCl_pH_1_5_2h_02	508_QE3_nLC3_DS_SA_PA_HeLa_IS_HCl_pH_1_5_2h_02	706.143	5	705.738	3523.65	36983.9	3.0948	0.0021841	0.63218	0.00044616	3.727	0.0026303	706.14	20.783	0.18236	20.783	20.684	20.866	0					45	18	3	0	0	0	0.027449
AEHEEDMYRAADEIEKEKELLIHERGASEP	30	Unmodified	_AEHEEDMYRAADEIEKEKELLIHERGASEP_					0	0	0	0	4	Q96BN8	Q96BN8	Q96BN8	OTULIN	Ubiquitin thioesterase otulin	MULTI-MSMS	20190712_QE3_nLC5_DS_SA_PA_HeLa_HCl_pH_1_5_2h_01	712_QE3_nLC5_DS_SA_PA_HeLa_HCl_pH_1_5_2h_01	706.143	5	705.738	3523.65	37730.2	4.6787	0.003302	0.45072	0.00031809	5.1294	0.00362	706.14	22.008	0.19986	22.008	21.949	22.149	0					37	20	2	0	0	0	0.011532
AEHTIFASNTSSLQITSIANATTRQDRFA	29	Unmodified	_AEHTIFASNTSSLQITSIANATTRQDRFA_					0	0	0	0	4	Q16836	Q16836	Q16836	HADH	Hydroxyacyl-coenzyme A dehydrogenase, mitochondrial	MULTI-MSMS	20190712_QE3_nLC5_DS_SA_PA_HeLa_HCl_pH_1_5_2h_01	712_QE3_nLC5_DS_SA_PA_HeLa_HCl_pH_1_5_2h_01	788.906	4	788.65	3150.57	34786.3	5.8396	0.0046054	-0.76884	-0.00060635	5.0707	0.003999	788.9	24.574	0.086313	24.574	24.507	24.593	0					14	8	2	0	0	0	0.02965
AEKAEAP	7	Unmodified	_AEKAEAP_					0	0	0	0	3	Q9P1Y6	Q9P1Y6	Q9P1Y6	PHRF1	PHD and RING finger domain-containing protein 1	MULTI-MSMS	20190508_QE3_nLC3_DS_SA_PA_HeLa_IS_HCl_pH_1_5_2h_02	508_QE3_nLC3_DS_SA_PA_HeLa_IS_HCl_pH_1_5_2h_02	715.365	1	715.362	714.355	36169.3	2.6388	0.0018877	1.4104	0.001009	4.0493	0.0028967	715.363	12.595	0.17091	12.595	12.514	12.685	0					29	17	2	0	0	0	0.017807
AEKAEAP	7	Unmodified	_AEKAEAP_					0	0	0	0	3	Q9P1Y6	Q9P1Y6	Q9P1Y6	PHRF1	PHD and RING finger domain-containing protein 1	MULTI-SECPEP	20190712_QE3_nLC5_DS_SA_PA_HeLa_HCl_pH_1_5_2h_02	712_QE3_nLC5_DS_SA_PA_HeLa_HCl_pH_1_5_2h_02	715.334	1	715.362	714.355	36871.1	4.751	0.0033987	1.335	0.000955	6.086	0.0043537	715.363	12.582	0.25501	12.582	12.426	12.681	0					42	26	2	0	0	0	0.051824
AEKFDCHYCRDP	12	Acetyl (Protein N-term)	_(ac)AEKFDCHYCRDP_					1	0	0	0	1	Q13642	Q13642	Q13642	FHL1	Four and a half LIM domains protein 1	MULTI-MSMS	20190508_QE3_nLC3_DS_SA_PA_HeLa_IS_HCl_pH_1_5_2h_02	508_QE3_nLC3_DS_SA_PA_HeLa_IS_HCl_pH_1_5_2h_02	547.227	3	547.226	1638.66	42139.1	3.01	0.0016471	0.6469	0.000354	3.6569	0.0020011	547.226	9.0382	0.09433	9.0382	8.9929	9.0873	0					28	9	4	0	0	0	0.0042967
AEKFDCHYCRDP	12	Acetyl (Protein N-term)	_(ac)AEKFDCHYCRDP_					1	0	0	0	1	Q13642	Q13642	Q13642	FHL1	Four and a half LIM domains protein 1	MULTI-MSMS	20190712_QE3_nLC5_DS_SA_PA_HeLa_HCl_pH_1_5_2h_02	712_QE3_nLC5_DS_SA_PA_HeLa_HCl_pH_1_5_2h_02	547.228	3	547.226	1638.66	41973.4	4.9123	0.0026882	0.011946	6.5373e-06	4.9243	0.0026947	547.226	9.1957	0.14165	9.1957	9.1183	9.26	0					46	14	4	0	0	0	0.00025321
AEKKNQLELLRVMNSKKP	18	Unmodified	_AEKKNQLELLRVMNSKKP_					0	0	0	0	1	Q15050	Q15050	Q15050	RRS1	Ribosome biogenesis regulatory protein homolog	MULTI-MSMS	20190508_QE3_nLC3_DS_SA_PA_HeLa_IS_HCl_pH_1_5_2h_02	508_QE3_nLC3_DS_SA_PA_HeLa_IS_HCl_pH_1_5_2h_02	426.25	5	426.048	2125.2	48154.2	2.2451	0.0009565	0.61052	0.00026011	2.8556	0.0012166	426.25	11.353	0.19935	11.353	11.253	11.453	0					81	20	5	0	0	0	0.013875
AEKKNQLELLRVMNSKKP	18	Unmodified	_AEKKNQLELLRVMNSKKP_					0	0	0	0	1	Q15050	Q15050	Q15050	RRS1	Ribosome biogenesis regulatory protein homolog	MULTI-MSMS	20190712_QE3_nLC5_DS_SA_PA_HeLa_HCl_pH_1_5_2h_01	712_QE3_nLC5_DS_SA_PA_HeLa_HCl_pH_1_5_2h_01	426.251	5	426.048	2125.2	48325.5	3.9629	0.0016884	0.35088	0.00014949	4.3138	0.0018379	426.249	12.633	0.10362	12.633	12.581	12.685	0					17	10	2	0	0	0	0.023455
AEKKNQLELLRVMNSKKP	18	Unmodified	_AEKKNQLELLRVMNSKKP_					0	0	0	0	1	Q15050	Q15050	Q15050	RRS1	Ribosome biogenesis regulatory protein homolog	MULTI-MSMS	20190712_QE3_nLC5_DS_SA_PA_HeLa_HCl_pH_1_5_2h_02	712_QE3_nLC5_DS_SA_PA_HeLa_HCl_pH_1_5_2h_02	426.05	5	426.048	2125.2	48419.9	3.6965	0.0015749	0.12155	5.1785e-05	3.8181	0.0016267	426.048	11.696	0.08462	11.696	11.645	11.729	1.7764e-15					26	8	5	0	0	0	0.050551
AEKLYLA	7	Unmodified	_AEKLYLA_					0	0	0	0	1	P49458	P49458	P49458	SRP9	Signal recognition particle 9 kDa protein	MULTI-MSMS	20190508_QE3_nLC3_DS_SA_PA_HeLa_IS_HCl_pH_1_5_2h_01	508_QE3_nLC3_DS_SA_PA_HeLa_IS_HCl_pH_1_5_2h_01	404.235	2	404.234	806.454	48707.3	2.3627	0.0009551	0.45169	0.00018259	2.8144	0.0011377	404.234	11.404	0.31357	11.404	11.244	11.558	0					99	32	4	0	0	0	0.047984
AEKLYLA	7	Unmodified	_AEKLYLA_					0	0	0	0	1	P49458	P49458	P49458	SRP9	Signal recognition particle 9 kDa protein	MULTI-MSMS	20190712_QE3_nLC5_DS_SA_PA_HeLa_HCl_pH_1_5_2h_01	712_QE3_nLC5_DS_SA_PA_HeLa_HCl_pH_1_5_2h_01	404.236	2	404.234	806.454	49168.9	4.462	0.0018037	0.23661	9.5646e-05	4.6986	0.0018993	404.234	12.536	0.13192	12.536	12.468	12.6	-1.7764e-15					35	13	3	0	0	0	0.047984
AEKVFLAQKMMIGRCNRAGKP	21	2 Oxidation (M)	_AEKVFLAQKM(ox)M(ox)IGRCNRAGKP_		AEKVFLAQKM(1)M(1)IGRCNRAGKP		AEKVFLAQKM(62.97)M(62.97)IGRCNRAGKP	0	0	0	2	3	P14618	P14618	P14618	PKM	Pyruvate kinase PKM	MULTI-MSMS	20190508_QE3_nLC3_DS_SA_PA_HeLa_IS_HCl_pH_1_5_2h_01	508_QE3_nLC3_DS_SA_PA_HeLa_IS_HCl_pH_1_5_2h_01	488.46	5	488.258	2436.26	44773.7	2.1943	0.0010714	-1.9682	-0.00096097	0.22615	0.00011042	488.459	6.5303	0.18081	6.5303	6.4492	6.63	0					68	18	5	0	0	0	0.0053106
AEKVFLAQKMMIGRCNRAGKP	21	2 Oxidation (M)	_AEKVFLAQKM(ox)M(ox)IGRCNRAGKP_		AEKVFLAQKM(1)M(1)IGRCNRAGKP		AEKVFLAQKM(74.32)M(74.32)IGRCNRAGKP	0	0	0	2	3	P14618	P14618	P14618	PKM	Pyruvate kinase PKM	MULTI-MSMS	20190508_QE3_nLC3_DS_SA_PA_HeLa_IS_HCl_pH_1_5_2h_01	508_QE3_nLC3_DS_SA_PA_HeLa_IS_HCl_pH_1_5_2h_01	610.327	4	610.071	2436.26	38645.1	2.0691	0.0012623	-0.49111	-0.00029961	1.578	0.00096269	610.323	6.5244	0.17135	6.5244	6.4492	6.6205	0					41	17	4	0	0	0	0.0011267
AEKVFLAQKMMIGRCNRAGKP	21	2 Oxidation (M)	_AEKVFLAQKM(ox)M(ox)IGRCNRAGKP_		AEKVFLAQKM(1)M(1)IGRCNRAGKP		AEKVFLAQKM(49.77)M(49.77)IGRCNRAGKP	0	0	0	2	3	P14618	P14618	P14618	PKM	Pyruvate kinase PKM	MULTI-MSMS	20190508_QE3_nLC3_DS_SA_PA_HeLa_IS_HCl_pH_1_5_2h_02	508_QE3_nLC3_DS_SA_PA_HeLa_IS_HCl_pH_1_5_2h_02	488.461	5	488.258	2436.26	44924.7	1.9267	0.00094073	-1.1671	-0.00056983	0.75965	0.0003709	488.659	9.9925	0.38748	9.9925	9.8899	10.277	0					170	40	5	0	0	0	0.014111
AEKVFLAQKMMIGRCNRAGKP	21	2 Oxidation (M)	_AEKVFLAQKM(ox)M(ox)IGRCNRAGKP_		AEKVFLAQKM(1)M(1)IGRCNRAGKP		AEKVFLAQKM(51.61)M(51.61)IGRCNRAGKP	0	0	0	2	3	P14618	P14618	P14618	PKM	Pyruvate kinase PKM	MULTI-MSMS	20190508_QE3_nLC3_DS_SA_PA_HeLa_IS_HCl_pH_1_5_2h_02	508_QE3_nLC3_DS_SA_PA_HeLa_IS_HCl_pH_1_5_2h_02	610.321	4	610.071	2436.26	39960.5	1.8378	0.0011212	-1.2743	-0.0007774	0.56354	0.0003438	610.321	10.038	0.37788	10.038	9.8711	10.249	0					93	39	4	0	0	0	0.015777
AEKVFLAQKMMIGRCNRAGKP	21	2 Oxidation (M)	_AEKVFLAQKM(ox)M(ox)IGRCNRAGKP_		AEKVFLAQKM(1)M(1)IGRCNRAGKP		AEKVFLAQKM(66.15)M(66.15)IGRCNRAGKP	0	0	0	2	3	P14618	P14618	P14618	PKM	Pyruvate kinase PKM	MULTI-MSMS	20190712_QE3_nLC5_DS_SA_PA_HeLa_HCl_pH_1_5_2h_02	712_QE3_nLC5_DS_SA_PA_HeLa_HCl_pH_1_5_2h_02	488.46	5	488.258	2436.26	44377.2	2.2567	0.0011018	-1.0753	-0.00052501	1.1814	0.00057682	488.459	6.6358	0.15035	6.6358	6.5968	6.7472	0					38	15	3	0	0	0	0.0031863
AEKVFLAQKMMIGRCNRAGKP	21	Oxidation (M)	_AEKVFLAQKM(ox)MIGRCNRAGKP_		AEKVFLAQKM(0.875)M(0.125)IGRCNRAGKP		AEKVFLAQKM(8.45)M(-8.45)IGRCNRAGKP	0	0	0	1	3	P14618	P14618	P14618	PKM	Pyruvate kinase PKM	MULTI-MSMS	20190508_QE3_nLC3_DS_SA_PA_HeLa_IS_HCl_pH_1_5_2h_01	508_QE3_nLC3_DS_SA_PA_HeLa_IS_HCl_pH_1_5_2h_01	485.261	5	485.059	2420.26	44545.7	2.4621	0.0011942	-0.45858	-0.00022244	2.0035	0.0009718	485.26	7.971	0.20773	7.971	7.8978	8.1055	0					104	21	6	0	0	0	4.0346e-05
AEKVFLAQKMMIGRCNRAGKP	21	Oxidation (M)	_AEKVFLAQKM(ox)MIGRCNRAGKP_		AEKVFLAQKM(0.848)M(0.152)IGRCNRAGKP		AEKVFLAQKM(7.45)M(-7.45)IGRCNRAGKP	0	0	0	1	3	P14618	P14618	P14618	PKM	Pyruvate kinase PKM	MULTI-MSMS	20190508_QE3_nLC3_DS_SA_PA_HeLa_IS_HCl_pH_1_5_2h_01	508_QE3_nLC3_DS_SA_PA_HeLa_IS_HCl_pH_1_5_2h_01	606.074	4	606.072	2420.26	40515.7	2.4653	0.0014941	1.0415	0.0006312	3.5067	0.0021253	606.325	7.9656	0.16991	7.9656	7.9072	8.0771	-8.8818e-16					59	17	4	0	0	0	1.3672e-06
AEKVFLAQKMMIGRCNRAGKP	21	Oxidation (M)	_AEKVFLAQKMM(ox)IGRCNRAGKP_		AEKVFLAQKM(0.155)M(0.845)IGRCNRAGKP		AEKVFLAQKM(-7.35)M(7.35)IGRCNRAGKP	0	0	0	1	3	P14618	P14618	P14618	PKM	Pyruvate kinase PKM	MULTI-MSMS	20190508_QE3_nLC3_DS_SA_PA_HeLa_IS_HCl_pH_1_5_2h_01	508_QE3_nLC3_DS_SA_PA_HeLa_IS_HCl_pH_1_5_2h_01	606.326	4	606.072	2420.26	40479.3	3.019	0.0018297	-0.3065	-0.00018576	2.7125	0.0016439	606.323	8.9931	0.24553	8.9931	8.9176	9.1632	0					95	25	5	0	0	0	1.2747e-06
AEKVFLAQKMMIGRCNRAGKP	21	Oxidation (M)	_AEKVFLAQKMM(ox)IGRCNRAGKP_		AEKVFLAQKM(0.166)M(0.834)IGRCNRAGKP		AEKVFLAQKM(-7.02)M(7.02)IGRCNRAGKP	0	0	0	1	3	P14618	P14618	P14618	PKM	Pyruvate kinase PKM	MULTI-MSMS	20190508_QE3_nLC3_DS_SA_PA_HeLa_IS_HCl_pH_1_5_2h_01	508_QE3_nLC3_DS_SA_PA_HeLa_IS_HCl_pH_1_5_2h_01	485.061	5	485.059	2420.26	45389.3	3.0271	0.0014683	-0.86732	-0.0004207	2.1597	0.0010476	485.26	8.9841	0.35902	8.9841	8.8704	9.2295	0					163	37	7	0	0	0	5.7009e-05
AEKVFLAQKMMIGRCNRAGKP	21	Oxidation (M)	_AEKVFLAQKM(ox)MIGRCNRAGKP_		AEKVFLAQKM(0.992)M(0.008)IGRCNRAGKP		AEKVFLAQKM(20.84)M(-20.84)IGRCNRAGKP	0	0	0	1	3	P14618	P14618	P14618	PKM	Pyruvate kinase PKM	MULTI-MSMS	20190508_QE3_nLC3_DS_SA_PA_HeLa_IS_HCl_pH_1_5_2h_02	508_QE3_nLC3_DS_SA_PA_HeLa_IS_HCl_pH_1_5_2h_02	485.461	5	485.059	2420.26	44707.1	2.8855	0.0013996	-0.58449	-0.00028351	2.301	0.0011161	485.26	7.9002	0.20721	7.9002	7.8234	8.0306	0					100	21	6	0	0	0	4.468e-07
AEKVFLAQKMMIGRCNRAGKP	21	Oxidation (M)	_AEKVFLAQKM(ox)MIGRCNRAGKP_		AEKVFLAQKM(0.875)M(0.125)IGRCNRAGKP		AEKVFLAQKM(8.44)M(-8.44)IGRCNRAGKP	0	0	0	1	3	P14618	P14618	P14618	PKM	Pyruvate kinase PKM	MULTI-MSMS	20190508_QE3_nLC3_DS_SA_PA_HeLa_IS_HCl_pH_1_5_2h_02	508_QE3_nLC3_DS_SA_PA_HeLa_IS_HCl_pH_1_5_2h_02	606.074	4	606.072	2420.26	40298.7	2.9389	0.0017812	0.25616	0.00015525	3.1951	0.0019365	606.325	7.9116	0.19778	7.9116	7.8328	8.0306	0					73	20	6	0	0	0	4.2272e-05
AEKVFLAQKMMIGRCNRAGKP	21	Oxidation (M)	_AEKVFLAQKMM(ox)IGRCNRAGKP_		AEKVFLAQKM(0.146)M(0.854)IGRCNRAGKP		AEKVFLAQKM(-7.66)M(7.66)IGRCNRAGKP	0	0	0	1	3	P14618	P14618	P14618	PKM	Pyruvate kinase PKM	MULTI-MSMS	20190508_QE3_nLC3_DS_SA_PA_HeLa_IS_HCl_pH_1_5_2h_02	508_QE3_nLC3_DS_SA_PA_HeLa_IS_HCl_pH_1_5_2h_02	485.261	5	485.059	2420.26	44950.4	2.7045	0.0013119	-0.54772	-0.00026568	2.1568	0.0010462	485.26	8.9266	0.31151	8.9266	8.8326	9.1441	0					147	32	6	0	0	0	3.7794e-05
AEKVFLAQKMMIGRCNRAGKP	21	Oxidation (M)	_AEKVFLAQKMM(ox)IGRCNRAGKP_		AEKVFLAQKM(0.141)M(0.859)IGRCNRAGKP		AEKVFLAQKM(-7.84)M(7.84)IGRCNRAGKP	0	0	0	1	3	P14618	P14618	P14618	PKM	Pyruvate kinase PKM	MULTI-MSMS	20190508_QE3_nLC3_DS_SA_PA_HeLa_IS_HCl_pH_1_5_2h_02	508_QE3_nLC3_DS_SA_PA_HeLa_IS_HCl_pH_1_5_2h_02	606.074	4	606.072	2420.26	40451.1	2.7535	0.0016688	-0.24663	-0.00014947	2.5068	0.0015193	606.323	8.93	0.27358	8.93	8.842	9.1156	0					102	28	5	0	0	0	8.4605e-10
AEKVFLAQKMMIGRCNRAGKP	21	Oxidation (M)	_AEKVFLAQKM(ox)MIGRCNRAGKP_		AEKVFLAQKM(0.5)M(0.5)IGRCNRAGKP		AEKVFLAQKM(0)M(0)IGRCNRAGKP	0	0	0	1	3	P14618	P14618	P14618	PKM	Pyruvate kinase PKM	MULTI-MSMS	20190508_QE3_nLC3_DS_SA_PA_HeLa_IS_HCl_pH_1_5_2h_02	508_QE3_nLC3_DS_SA_PA_HeLa_IS_HCl_pH_1_5_2h_02	485.462	5	485.059	2420.26	44721.9	1.8615	0.00090293	-2.5426	-0.0012333	-0.68108	-0.00033036	485.257	10.034	0.44418	10.034	9.8805	10.325	-1.7764e-15					130	46	4	0	0	0	0.014934
AEKVFLAQKMMIGRCNRAGKP	21	Oxidation (M)	_AEKVFLAQKM(ox)MIGRCNRAGKP_		AEKVFLAQKM(0.867)M(0.133)IGRCNRAGKP		AEKVFLAQKM(8.13)M(-8.13)IGRCNRAGKP	0	0	0	1	3	P14618	P14618	P14618	PKM	Pyruvate kinase PKM	MULTI-MSMS	20190712_QE3_nLC5_DS_SA_PA_HeLa_HCl_pH_1_5_2h_01	712_QE3_nLC5_DS_SA_PA_HeLa_HCl_pH_1_5_2h_01	485.262	5	485.059	2420.26	44667.8	5.2581	0.0025505	-0.66186	-0.00032104	4.5962	0.0022294	485.26	8.1099	0.16008	8.1099	8.0602	8.2203	0					74	16	7	0	0	0	7.9266e-05
AEKVFLAQKMMIGRCNRAGKP	21	Oxidation (M)	_AEKVFLAQKMM(ox)IGRCNRAGKP_		AEKVFLAQKM(0.108)M(0.892)IGRCNRAGKP		AEKVFLAQKM(-9.18)M(9.18)IGRCNRAGKP	0	0	0	1	3	P14618	P14618	P14618	PKM	Pyruvate kinase PKM	MULTI-MSMS	20190712_QE3_nLC5_DS_SA_PA_HeLa_HCl_pH_1_5_2h_01	712_QE3_nLC5_DS_SA_PA_HeLa_HCl_pH_1_5_2h_01	485.262	5	485.059	2420.26	44235	4.6808	0.0022705	-0.87654	-0.00042517	3.8043	0.0018453	485.26	8.6784	0.41392	8.6784	8.5399	8.9538	0					180	43	6	0	0	0	1.1811e-07
AEKVFLAQKMMIGRCNRAGKP	21	Oxidation (M)	_AEKVFLAQKMM(ox)IGRCNRAGKP_		AEKVFLAQKM(0.14)M(0.86)IGRCNRAGKP		AEKVFLAQKM(-7.89)M(7.89)IGRCNRAGKP	0	0	0	1	3	P14618	P14618	P14618	PKM	Pyruvate kinase PKM	MULTI-MSMS	20190712_QE3_nLC5_DS_SA_PA_HeLa_HCl_pH_1_5_2h_01	712_QE3_nLC5_DS_SA_PA_HeLa_HCl_pH_1_5_2h_01	606.327	4	606.072	2420.26	39953.1	4.7726	0.0028926	-0.77768	-0.00047133	3.9949	0.0024212	606.323	8.6826	0.26333	8.6826	8.6245	8.8878	0					121	27	5	0	0	0	7.8991e-10
AEKVFLAQKMMIGRCNRAGKP	21	Oxidation (M)	_AEKVFLAQKM(ox)MIGRCNRAGKP_		AEKVFLAQKM(0.723)M(0.277)IGRCNRAGKP		AEKVFLAQKM(4.17)M(-4.17)IGRCNRAGKP	0	0	0	1	3	P14618	P14618	P14618	PKM	Pyruvate kinase PKM	MULTI-MSMS	20190712_QE3_nLC5_DS_SA_PA_HeLa_HCl_pH_1_5_2h_01	712_QE3_nLC5_DS_SA_PA_HeLa_HCl_pH_1_5_2h_01	485.262	5	485.059	2420.26	45499.6	2.7537	0.0013357	-0.92285	-0.00044764	1.8309	0.00088808	485.259	11.55	0.21773	11.55	11.495	11.712	1.7764e-15					42	22	3	0	0	0	0.043386
AEKVFLAQKMMIGRCNRAGKP	21	Oxidation (M)	_AEKVFLAQKM(ox)MIGRCNRAGKP_		AEKVFLAQKM(0.83)M(0.17)IGRCNRAGKP		AEKVFLAQKM(6.89)M(-6.89)IGRCNRAGKP	0	0	0	1	3	P14618	P14618	P14618	PKM	Pyruvate kinase PKM	MULTI-SECPEP	20190712_QE3_nLC5_DS_SA_PA_HeLa_HCl_pH_1_5_2h_01	712_QE3_nLC5_DS_SA_PA_HeLa_HCl_pH_1_5_2h_01	605.871	4	606.072	2420.26	39601.3	5.4075	0.0032774	-1.017	-0.00061639	4.3905	0.002661	606.323	8.1032	0.11295	8.1032	8.0602	8.1732	0					49	11	6	0	0	0	0.021763
AEKVFLAQKMMIGRCNRAGKP	21	Oxidation (M)	_AEKVFLAQKM(ox)MIGRCNRAGKP_		AEKVFLAQKM(0.83)M(0.17)IGRCNRAGKP		AEKVFLAQKM(6.88)M(-6.88)IGRCNRAGKP	0	0	0	1	3	P14618	P14618	P14618	PKM	Pyruvate kinase PKM	MULTI-MSMS	20190712_QE3_nLC5_DS_SA_PA_HeLa_HCl_pH_1_5_2h_02	712_QE3_nLC5_DS_SA_PA_HeLa_HCl_pH_1_5_2h_02	485.462	5	485.059	2420.26	44262.4	4.8243	0.0023401	-0.72758	-0.00035292	4.0967	0.0019871	485.26	7.8946	0.23537	7.8946	7.8096	8.045	0					122	24	6	0	0	0	0.00023893
AEKVFLAQKMMIGRCNRAGKP	21	Oxidation (M)	_AEKVFLAQKM(ox)MIGRCNRAGKP_		AEKVFLAQKM(0.871)M(0.129)IGRCNRAGKP		AEKVFLAQKM(8.28)M(-8.28)IGRCNRAGKP	0	0	0	1	3	P14618	P14618	P14618	PKM	Pyruvate kinase PKM	MULTI-MSMS	20190712_QE3_nLC5_DS_SA_PA_HeLa_HCl_pH_1_5_2h_02	712_QE3_nLC5_DS_SA_PA_HeLa_HCl_pH_1_5_2h_02	606.327	4	606.072	2420.26	40069.2	5.0865	0.0030828	-0.61131	-0.0003705	4.4752	0.0027123	606.324	7.8904	0.20715	7.8904	7.8284	8.0356	0					110	21	7	0	0	0	3.1414e-07
AEKVFLAQKMMIGRCNRAGKP	21	Oxidation (M)	_AEKVFLAQKMM(ox)IGRCNRAGKP_		AEKVFLAQKM(0.167)M(0.833)IGRCNRAGKP		AEKVFLAQKM(-6.98)M(6.98)IGRCNRAGKP	0	0	0	1	3	P14618	P14618	P14618	PKM	Pyruvate kinase PKM	MULTI-MSMS	20190712_QE3_nLC5_DS_SA_PA_HeLa_HCl_pH_1_5_2h_02	712_QE3_nLC5_DS_SA_PA_HeLa_HCl_pH_1_5_2h_02	485.262	5	485.059	2420.26	44357.1	4.9089	0.0023811	-1.0064	-0.00048815	3.9025	0.001893	485.26	9.5349	0.53777	9.5349	9.3826	9.9204	0					266	56	6	0	0	0	0.00010964
AEKVFLAQKMMIGRCNRAGKP	21	Oxidation (M)	_AEKVFLAQKMM(ox)IGRCNRAGKP_		AEKVFLAQKM(0.135)M(0.865)IGRCNRAGKP		AEKVFLAQKM(-8.07)M(8.07)IGRCNRAGKP	0	0	0	1	3	P14618	P14618	P14618	PKM	Pyruvate kinase PKM	MULTI-MSMS	20190712_QE3_nLC5_DS_SA_PA_HeLa_HCl_pH_1_5_2h_02	712_QE3_nLC5_DS_SA_PA_HeLa_HCl_pH_1_5_2h_02	606.326	4	606.072	2420.26	39892.7	5.1755	0.0031367	-0.79582	-0.00048232	4.3797	0.0026544	606.323	9.5384	0.41508	9.5384	9.3921	9.8072	-1.7764e-15					187	43	5	0	0	0	9.0848e-07
AEKVFLAQKMMIGRCNRAGKP	21	Unmodified	_AEKVFLAQKMMIGRCNRAGKP_					0	0	0	0	3	P14618	P14618	P14618	PKM	Pyruvate kinase PKM	MULTI-MSMS	20190508_QE3_nLC3_DS_SA_PA_HeLa_IS_HCl_pH_1_5_2h_01	508_QE3_nLC3_DS_SA_PA_HeLa_IS_HCl_pH_1_5_2h_01	482.061	5	481.86	2404.27	44525.7	2.2341	0.0010765	-0.73764	-0.00035544	1.4964	0.00072107	482.061	10.056	0.58597	10.056	9.9003	10.486	0					371	61	7	0	0	0	5.8368e-08
AEKVFLAQKMMIGRCNRAGKP	21	Unmodified	_AEKVFLAQKMMIGRCNRAGKP_					0	0	0	0	3	P14618	P14618	P14618	PKM	Pyruvate kinase PKM	MULTI-MSMS	20190508_QE3_nLC3_DS_SA_PA_HeLa_IS_HCl_pH_1_5_2h_01	508_QE3_nLC3_DS_SA_PA_HeLa_IS_HCl_pH_1_5_2h_01	602.324	4	602.074	2404.27	40677.8	2.3838	0.0014352	-1.1156	-0.00067168	1.2682	0.00076354	602.324	10.05	0.52953	10.05	9.9285	10.458	0					271	55	7	0	0	0	1.3607e-15
AEKVFLAQKMMIGRCNRAGKP	21	Unmodified	_AEKVFLAQKMMIGRCNRAGKP_					0	0	0	0	3	P14618	P14618	P14618	PKM	Pyruvate kinase PKM	MULTI-MSMS	20190508_QE3_nLC3_DS_SA_PA_HeLa_IS_HCl_pH_1_5_2h_01	508_QE3_nLC3_DS_SA_PA_HeLa_IS_HCl_pH_1_5_2h_01	802.764	3	802.429	2404.27	35463.1	2.0543	0.0016484	1.2284	0.0009857	3.2827	0.0026341	802.763	10.053	0.3598	10.053	9.9474	10.307	0					119	37	4	0	0	0	8.1364e-29
AEKVFLAQKMMIGRCNRAGKP	21	Unmodified	_AEKVFLAQKMMIGRCNRAGKP_					0	0	0	0	3	P14618	P14618	P14618	PKM	Pyruvate kinase PKM	MULTI-SECPEP	20190508_QE3_nLC3_DS_SA_PA_HeLa_IS_HCl_pH_1_5_2h_01	508_QE3_nLC3_DS_SA_PA_HeLa_IS_HCl_pH_1_5_2h_01	401.901	6	401.718	2404.27	49133.7	2.0206	0.00081171	-0.38177	-0.00015336	1.6388	0.00065835	401.885	10.039	0.53896	10.039	9.9191	10.458	0					303	56	7	0	0	0	0.012936
AEKVFLAQKMMIGRCNRAGKP	21	Unmodified	_AEKVFLAQKMMIGRCNRAGKP_					0	0	0	0	3	P14618	P14618	P14618	PKM	Pyruvate kinase PKM	MULTI-MSMS	20190508_QE3_nLC3_DS_SA_PA_HeLa_IS_HCl_pH_1_5_2h_02	508_QE3_nLC3_DS_SA_PA_HeLa_IS_HCl_pH_1_5_2h_02	482.061	5	481.86	2404.27	44756.2	1.78	0.00085773	-0.50433	-0.00024302	1.2757	0.00061472	482.061	9.9961	0.54806	9.9961	9.8333	10.381	0					347	57	8	0	0	0	2.5118e-07
AEKVFLAQKMMIGRCNRAGKP	21	Unmodified	_AEKVFLAQKMMIGRCNRAGKP_					0	0	0	0	3	P14618	P14618	P14618	PKM	Pyruvate kinase PKM	MULTI-MSMS	20190508_QE3_nLC3_DS_SA_PA_HeLa_IS_HCl_pH_1_5_2h_02	508_QE3_nLC3_DS_SA_PA_HeLa_IS_HCl_pH_1_5_2h_02	602.326	4	602.074	2404.27	40595.4	1.9684	0.0011851	-0.69791	-0.0004202	1.2705	0.00076493	602.324	10.015	0.5008	10.015	9.8711	10.372	0					262	52	6	0	0	0	7.7298e-15
AEKVFLAQKMMIGRCNRAGKP	21	Unmodified	_AEKVFLAQKMMIGRCNRAGKP_					0	0	0	0	3	P14618	P14618	P14618	PKM	Pyruvate kinase PKM	MULTI-MSMS	20190508_QE3_nLC3_DS_SA_PA_HeLa_IS_HCl_pH_1_5_2h_02	508_QE3_nLC3_DS_SA_PA_HeLa_IS_HCl_pH_1_5_2h_02	803.098	3	802.429	2404.27	35422.5	1.6537	0.001327	0.91934	0.00073771	2.5731	0.0020647	802.763	9.9932	0.33065	9.9932	9.9088	10.239	0					105	34	5	0	0	0	2.2616e-21
AEKVFLAQKMMIGRCNRAGKP	21	Unmodified	_AEKVFLAQKMMIGRCNRAGKP_					0	0	0	0	3	P14618	P14618	P14618	PKM	Pyruvate kinase PKM	MULTI-SECPEP	20190508_QE3_nLC3_DS_SA_PA_HeLa_IS_HCl_pH_1_5_2h_02	508_QE3_nLC3_DS_SA_PA_HeLa_IS_HCl_pH_1_5_2h_02	401.901	6	401.718	2404.27	49074.2	1.9969	0.0008022	-0.60414	-0.00024269	1.3928	0.00055951	401.885	10.01	0.44417	10.01	9.8711	10.315	0					269	46	7	0	0	0	0.013625
AEKVFLAQKMMIGRCNRAGKP	21	Unmodified	_AEKVFLAQKMMIGRCNRAGKP_					0	0	0	0	3	P14618	P14618	P14618	PKM	Pyruvate kinase PKM	MULTI-MSMS	20190712_QE3_nLC5_DS_SA_PA_HeLa_HCl_pH_1_5_2h_01	712_QE3_nLC5_DS_SA_PA_HeLa_HCl_pH_1_5_2h_01	482.264	5	481.86	2404.27	44592.6	2.9721	0.0014321	-0.31753	-0.000153	2.6546	0.0012791	482.061	11.423	0.77475	11.423	11.316	12.09	-1.7764e-15					297	81	7	0	0	0	5.069e-10
AEKVFLAQKMMIGRCNRAGKP	21	Unmodified	_AEKVFLAQKMMIGRCNRAGKP_					0	0	0	0	3	P14618	P14618	P14618	PKM	Pyruvate kinase PKM	MULTI-MSMS	20190712_QE3_nLC5_DS_SA_PA_HeLa_HCl_pH_1_5_2h_01	712_QE3_nLC5_DS_SA_PA_HeLa_HCl_pH_1_5_2h_01	602.076	4	602.074	2404.27	40447.7	3.039	0.0018297	-0.55641	-0.000335	2.4826	0.0014947	602.324	11.415	0.37763	11.415	11.325	11.703	0					191	39	6	0	0	0	5.1712e-11
AEKVFLAQKMMIGRCNRAGKP	21	Unmodified	_AEKVFLAQKMMIGRCNRAGKP_					0	0	0	0	3	P14618	P14618	P14618	PKM	Pyruvate kinase PKM	MULTI-MSMS	20190712_QE3_nLC5_DS_SA_PA_HeLa_HCl_pH_1_5_2h_01	712_QE3_nLC5_DS_SA_PA_HeLa_HCl_pH_1_5_2h_01	802.766	3	802.429	2404.27	35133.4	3.0752	0.0024677	0.35203	0.00028248	3.4273	0.0027501	802.764	11.412	0.41541	11.412	11.306	11.722	0					108	43	4	0	0	0	1.5094e-10
AEKVFLAQKMMIGRCNRAGKP	21	Unmodified	_AEKVFLAQKMMIGRCNRAGKP_					0	0	0	0	3	P14618	P14618	P14618	PKM	Pyruvate kinase PKM	MULTI-MSMS	20190712_QE3_nLC5_DS_SA_PA_HeLa_HCl_pH_1_5_2h_01	712_QE3_nLC5_DS_SA_PA_HeLa_HCl_pH_1_5_2h_01	482.063	5	481.86	2404.27	44151.1	3.7878	0.0018252	-0.25591	-0.00012331	3.5319	0.0017019	482.061	11.79	0.4729	11.79	11.674	12.147	0					139	49	3	0	0	0	0.00088386
AEKVFLAQKMMIGRCNRAGKP	21	Unmodified	_AEKVFLAQKMMIGRCNRAGKP_					0	0	0	0	3	P14618	P14618	P14618	PKM	Pyruvate kinase PKM	MULTI-SECPEP	20190712_QE3_nLC5_DS_SA_PA_HeLa_HCl_pH_1_5_2h_01	712_QE3_nLC5_DS_SA_PA_HeLa_HCl_pH_1_5_2h_01	401.901	6	401.718	2404.27	49720	3.3365	0.0013404	-0.99456	-0.00039953	2.342	0.00094082	401.885	11.791	0.4445	11.791	11.627	12.071	0					140	46	5	0	0	0	0.039064
AEKVFLAQKMMIGRCNRAGKP	21	Unmodified	_AEKVFLAQKMMIGRCNRAGKP_					0	0	0	0	3	P14618	P14618	P14618	PKM	Pyruvate kinase PKM	MULTI-MSMS	20190712_QE3_nLC5_DS_SA_PA_HeLa_HCl_pH_1_5_2h_02	712_QE3_nLC5_DS_SA_PA_HeLa_HCl_pH_1_5_2h_02	482.063	5	481.86	2404.27	44783.1	3.2492	0.0015657	-0.49765	-0.0002398	2.7516	0.0013259	482.061	11.203	0.36704	11.203	11.099	11.466	0					168	38	7	0	0	0	3.9675e-07
AEKVFLAQKMMIGRCNRAGKP	21	Unmodified	_AEKVFLAQKMMIGRCNRAGKP_					0	0	0	0	3	P14618	P14618	P14618	PKM	Pyruvate kinase PKM	MULTI-MSMS	20190712_QE3_nLC5_DS_SA_PA_HeLa_HCl_pH_1_5_2h_02	712_QE3_nLC5_DS_SA_PA_HeLa_HCl_pH_1_5_2h_02	602.326	4	602.074	2404.27	40301.6	3.5361	0.002129	-1.0409	-0.00062668	2.4952	0.0015023	602.324	11.192	0.27288	11.192	11.09	11.363	0					122	28	6	0	0	0	4.79e-21
AEKWSVHIAMHP	12	Unmodified	_AEKWSVHIAMHP_					0	0	0	0	2	Q16658	Q16658	Q16658	FSCN1	Fascin	MULTI-MSMS	20190508_QE3_nLC3_DS_SA_PA_HeLa_IS_HCl_pH_1_5_2h_01	508_QE3_nLC3_DS_SA_PA_HeLa_IS_HCl_pH_1_5_2h_01	469.24	3	469.24	1404.7	47144.1	1.7705	0.00083081	0.043507	2.0415e-05	1.8141	0.00085123	469.24	14.422	0.28472	14.422	14.267	14.552	1.7764e-15					93	29	4	0	0	0	0.00084956
AEKWSVHIAMHP	12	Unmodified	_AEKWSVHIAMHP_					0	0	0	0	2	Q16658	Q16658	Q16658	FSCN1	Fascin	MULTI-MSMS	20190508_QE3_nLC3_DS_SA_PA_HeLa_IS_HCl_pH_1_5_2h_01	508_QE3_nLC3_DS_SA_PA_HeLa_IS_HCl_pH_1_5_2h_01	352.182	4	352.182	1404.7	52688.3	1.5609	0.00054973	-0.28049	-9.8783e-05	1.2804	0.00045095	352.181	14.448	0.37939	14.448	14.182	14.562	-1.7764e-15					100	39	4	0	0	0	0.00017809
AEKWSVHIAMHP	12	Unmodified	_AEKWSVHIAMHP_					0	0	0	0	2	Q16658	Q16658	Q16658	FSCN1	Fascin	MULTI-MSMS	20190508_QE3_nLC3_DS_SA_PA_HeLa_IS_HCl_pH_1_5_2h_02	508_QE3_nLC3_DS_SA_PA_HeLa_IS_HCl_pH_1_5_2h_02	352.182	4	352.182	1404.7	53067	2.0304	0.00071507	-0.36532	-0.00012866	1.6651	0.00058642	352.181	14.374	0.3605	14.374	14.153	14.514	1.7764e-15					97	37	3	0	0	0	0.00012203
AEKWSVHIAMHP	12	Unmodified	_AEKWSVHIAMHP_					0	0	0	0	2	Q16658	Q16658	Q16658	FSCN1	Fascin	MULTI-MSMS	20190508_QE3_nLC3_DS_SA_PA_HeLa_IS_HCl_pH_1_5_2h_02	508_QE3_nLC3_DS_SA_PA_HeLa_IS_HCl_pH_1_5_2h_02	469.24	3	469.24	1404.7	46726.8	2.1339	0.0010013	0.29294	0.00013746	2.4268	0.0011388	469.24	14.378	0.30353	14.378	14.239	14.542	0					97	31	4	0	0	0	0.00092854
AEKWSVHIAMHP	12	Unmodified	_AEKWSVHIAMHP_					0	0	0	0	2	Q16658	Q16658	Q16658	FSCN1	Fascin	MULTI-MSMS	20190712_QE3_nLC5_DS_SA_PA_HeLa_HCl_pH_1_5_2h_01	712_QE3_nLC5_DS_SA_PA_HeLa_HCl_pH_1_5_2h_01	352.183	4	352.182	1404.7	53226.6	3.8194	0.0013451	-0.42726	-0.00015047	3.3921	0.0011946	352.182	15.264	0.54771	15.264	14.969	15.516	-1.7764e-15					151	57	4	0	0	0	0.00028901
AEKWSVHIAMHP	12	Unmodified	_AEKWSVHIAMHP_					0	0	0	0	2	Q16658	Q16658	Q16658	FSCN1	Fascin	MULTI-MSMS	20190712_QE3_nLC5_DS_SA_PA_HeLa_HCl_pH_1_5_2h_01	712_QE3_nLC5_DS_SA_PA_HeLa_HCl_pH_1_5_2h_01	469.241	3	469.24	1404.7	46500.9	4.2623	0.002	0.019993	9.3813e-06	4.2823	0.0020094	469.24	15.3	0.43413	15.3	15.035	15.469	0					106	45	3	0	0	0	0.0015436
AEKWSVHIAMHP	12	Unmodified	_AEKWSVHIAMHP_					0	0	0	0	2	Q16658	Q16658	Q16658	FSCN1	Fascin	MULTI-MSMS	20190712_QE3_nLC5_DS_SA_PA_HeLa_HCl_pH_1_5_2h_02	712_QE3_nLC5_DS_SA_PA_HeLa_HCl_pH_1_5_2h_02	469.241	3	469.24	1404.7	45778.2	3.2801	0.0015391	0.2879	0.00013509	3.568	0.0016742	469.24	15.464	0.35825	15.464	15.264	15.622	0					88	37	3	0	0	0	0.00064892
AEKWSVHIAMHP	12	Unmodified	_AEKWSVHIAMHP_					0	0	0	0	2	Q16658	Q16658	Q16658	FSCN1	Fascin	MULTI-MSMS	20190712_QE3_nLC5_DS_SA_PA_HeLa_HCl_pH_1_5_2h_02	712_QE3_nLC5_DS_SA_PA_HeLa_HCl_pH_1_5_2h_02	352.183	4	352.182	1404.7	52764.9	2.9933	0.0010542	-0.42971	-0.00015134	2.5636	0.00090286	352.182	15.467	0.41481	15.467	15.245	15.66	-1.7764e-15					115	43	4	0	0	0	0.0023074
AELEDRRQLA	10	Unmodified	_AELEDRRQLA_					0	0	0	0	1	Q9NQG5	Q9NQG5	Q9NQG5	RPRD1B	Regulation of nuclear pre-mRNA domain-containing protein 1B	MULTI-MSMS	20190508_QE3_nLC3_DS_SA_PA_HeLa_IS_HCl_pH_1_5_2h_02	508_QE3_nLC3_DS_SA_PA_HeLa_IS_HCl_pH_1_5_2h_02	400.884	3	400.883	1199.63	46518.8	3.4746	0.0013929	-0.20513	-8.2235e-05	3.2695	0.0013107	400.882	6.1744	0.15147	6.1744	6.0845	6.236	8.8818e-16					41	15	3	0	0	0	0.016339
AELEDRRQLA	10	Unmodified	_AELEDRRQLA_					0	0	0	0	1	Q9NQG5	Q9NQG5	Q9NQG5	RPRD1B	Regulation of nuclear pre-mRNA domain-containing protein 1B	MULTI-MSMS	20190712_QE3_nLC5_DS_SA_PA_HeLa_HCl_pH_1_5_2h_01	712_QE3_nLC5_DS_SA_PA_HeLa_HCl_pH_1_5_2h_01	400.884	3	400.883	1199.63	47952.3	4.1342	0.0016573	0.4981	0.00019968	4.6323	0.001857	400.883	6.1216	0.094151	6.1216	6.0604	6.1546	-8.8818e-16					23	9	3	0	0	0	0.0089457
AELGAGGDGHRGGDGAVRSETAP	23	Acetyl (Protein N-term)	_(ac)AELGAGGDGHRGGDGAVRSETAP_					1	0	0	0	4	Q14244	Q14244	Q14244	MAP7	Ensconsin	MULTI-MSMS	20190508_QE3_nLC3_DS_SA_PA_HeLa_IS_HCl_pH_1_5_2h_01	508_QE3_nLC3_DS_SA_PA_HeLa_IS_HCl_pH_1_5_2h_01	727.345	3	727.009	2178	36634.3	2.8818	0.0020951	0.0025572	1.8591e-06	2.8843	0.0020969	727.009	8.9876	0.16055	8.9876	8.9176	9.0782	1.7764e-15					54	16	4	0	0	0	7.773e-11
AELGAGGDGHRGGDGAVRSETAP	23	Acetyl (Protein N-term)	_(ac)AELGAGGDGHRGGDGAVRSETAP_					1	0	0	0	4	Q14244	Q14244	Q14244	MAP7	Ensconsin	MULTI-MSMS	20190508_QE3_nLC3_DS_SA_PA_HeLa_IS_HCl_pH_1_5_2h_02	508_QE3_nLC3_DS_SA_PA_HeLa_IS_HCl_pH_1_5_2h_02	727.011	3	727.009	2178	36515	2.5779	0.0018741	-0.087477	-6.3597e-05	2.4904	0.0018105	727.343	8.969	0.16039	8.969	8.908	9.0684	0					56	16	5	0	0	0	4.6577e-05
AELGAGGDGHRGGDGAVRSETAP	23	Acetyl (Protein N-term)	_(ac)AELGAGGDGHRGGDGAVRSETAP_					1	0	0	0	4	Q14244	Q14244	Q14244	MAP7	Ensconsin	MULTI-MSMS	20190712_QE3_nLC5_DS_SA_PA_HeLa_HCl_pH_1_5_2h_02	712_QE3_nLC5_DS_SA_PA_HeLa_HCl_pH_1_5_2h_02	727.347	3	727.009	2178	36168.2	3.7119	0.0026986	-0.14691	-0.00010681	3.565	0.0025918	727.009	9.0515	0.22608	9.0515	8.9394	9.1655	0					77	23	4	0	0	0	2.5364e-05
AELLKMFGIDRDA	13	Oxidation (M)	_AELLKM(ox)FGIDRDA_		AELLKM(1)FGIDRDA		AELLKM(87.57)FGIDRDA	0	0	0	1	1	P29401	P29401	P29401	TKT	Transketolase	MULTI-MSMS	20190508_QE3_nLC3_DS_SA_PA_HeLa_IS_HCl_pH_1_5_2h_01	508_QE3_nLC3_DS_SA_PA_HeLa_IS_HCl_pH_1_5_2h_01	498.927	3	498.926	1493.75	44015.6	3.0995	0.0015464	-0.56939	-0.00028409	2.5301	0.0012623	498.925	19.494	0.18117	19.494	19.41	19.591	0					75	18	6	0	0	0	0.0030167
AELLKMFGIDRDA	13	Oxidation (M)	_AELLKM(ox)FGIDRDA_		AELLKM(1)FGIDRDA		AELLKM(110.44)FGIDRDA	0	0	0	1	1	P29401	P29401	P29401	TKT	Transketolase	MULTI-MSMS	20190508_QE3_nLC3_DS_SA_PA_HeLa_IS_HCl_pH_1_5_2h_02	508_QE3_nLC3_DS_SA_PA_HeLa_IS_HCl_pH_1_5_2h_02	498.927	3	498.926	1493.75	44274.7	2.7535	0.0013738	-0.43871	-0.00021888	2.3148	0.0011549	498.925	19.426	0.18068	19.426	19.336	19.517	0					72	18	5	0	0	0	0.0003459
AELLKMFGIDRDA	13	Oxidation (M)	_AELLKM(ox)FGIDRDA_		AELLKM(1)FGIDRDA		AELLKM(95.65)FGIDRDA	0	0	0	1	1	P29401	P29401	P29401	TKT	Transketolase	MULTI-MSMS	20190712_QE3_nLC5_DS_SA_PA_HeLa_HCl_pH_1_5_2h_01	712_QE3_nLC5_DS_SA_PA_HeLa_HCl_pH_1_5_2h_01	498.928	3	498.926	1493.75	43120	4.9354	0.0024624	-0.44241	-0.00022073	4.493	0.0022417	498.925	20.484	0.23775	20.484	20.382	20.619	0					99	24	6	0	0	0	0.00080134
AELLKMFGIDRDA	13	Oxidation (M)	_AELLKM(ox)FGIDRDA_		AELLKM(1)FGIDRDA		AELLKM(110.8)FGIDRDA	0	0	0	1	1	P29401	P29401	P29401	TKT	Transketolase	MULTI-MSMS	20190712_QE3_nLC5_DS_SA_PA_HeLa_HCl_pH_1_5_2h_01	712_QE3_nLC5_DS_SA_PA_HeLa_HCl_pH_1_5_2h_01	747.886	2	747.885	1493.75	34158.4	4.9399	0.0036945	-0.68314	-0.00051091	4.2568	0.0031836	747.884	20.473	0.12362	20.473	20.41	20.534	0					49	12	6	0	0	0	0.0005777
AELLKMFGIDRDA	13	Oxidation (M)	_AELLKM(ox)FGIDRDA_		AELLKM(1)FGIDRDA		AELLKM(128.31)FGIDRDA	0	0	0	1	1	P29401	P29401	P29401	TKT	Transketolase	MULTI-SECPEP	20190712_QE3_nLC5_DS_SA_PA_HeLa_HCl_pH_1_5_2h_01	712_QE3_nLC5_DS_SA_PA_HeLa_HCl_pH_1_5_2h_01	747.804	2	747.885	1493.75	35027.5	5.0829	0.0038015	-1.1988	-0.00089657	3.8841	0.0029049	747.884	20.706	0.27557	20.706	20.534	20.809	0					88	28	5	0	0	0	0.0005522
AELLKMFGIDRDA	13	Oxidation (M)	_AELLKM(ox)FGIDRDA_		AELLKM(1)FGIDRDA		AELLKM(80.63)FGIDRDA	0	0	0	1	1	P29401	P29401	P29401	TKT	Transketolase	MULTI-MSMS	20190712_QE3_nLC5_DS_SA_PA_HeLa_HCl_pH_1_5_2h_02	712_QE3_nLC5_DS_SA_PA_HeLa_HCl_pH_1_5_2h_02	498.926	3	498.926	1493.75	43213.2	5.1491	0.002569	-0.1189	-5.9323e-05	5.0302	0.0025097	498.926	20.37	0.17061	20.37	20.294	20.465	0					73	17	6	0	0	0	0.0050588
AELLKMFGIDRDA	13	Oxidation (M)	_AELLKM(ox)FGIDRDA_		AELLKM(1)FGIDRDA		AELLKM(140.24)FGIDRDA	0	0	0	1	1	P29401	P29401	P29401	TKT	Transketolase	MULTI-MSMS	20190712_QE3_nLC5_DS_SA_PA_HeLa_HCl_pH_1_5_2h_02	712_QE3_nLC5_DS_SA_PA_HeLa_HCl_pH_1_5_2h_02	747.886	2	747.885	1493.75	35029.7	5.1036	0.0038169	0.080676	6.0336e-05	5.1843	0.0038772	747.884	20.371	0.13279	20.371	20.313	20.446	3.5527e-15					29	13	3	0	0	0	1.4065e-05
AELLKMFGIDRDA	13	Unmodified	_AELLKMFGIDRDA_					0	0	0	0	1	P29401	P29401	P29401	TKT	Transketolase	MULTI-MSMS	20190508_QE3_nLC3_DS_SA_PA_HeLa_IS_HCl_pH_1_5_2h_01	508_QE3_nLC3_DS_SA_PA_HeLa_IS_HCl_pH_1_5_2h_01	493.929	3	493.594	1477.76	44648.6	2.6883	0.0013269	-0.22106	-0.00010911	2.4672	0.0012178	493.594	24.734	0.45222	24.734	24.591	25.043	-3.5527e-15					165	46	6	0	0	0	0.0019443
AELLKMFGIDRDA	13	Unmodified	_AELLKMFGIDRDA_					0	0	0	0	1	P29401	P29401	P29401	TKT	Transketolase	MULTI-MSMS	20190508_QE3_nLC3_DS_SA_PA_HeLa_IS_HCl_pH_1_5_2h_01	508_QE3_nLC3_DS_SA_PA_HeLa_IS_HCl_pH_1_5_2h_01	740.39	2	739.887	1477.76	36251.3	2.6189	0.0019377	-0.073437	-5.4335e-05	2.5455	0.0018834	739.887	24.729	0.3074	24.729	24.62	24.927	0					86	31	5	0	0	0	4.0829e-06
AELLKMFGIDRDA	13	Unmodified	_AELLKMFGIDRDA_					0	0	0	0	1	P29401	P29401	P29401	TKT	Transketolase	MULTI-MSMS	20190508_QE3_nLC3_DS_SA_PA_HeLa_IS_HCl_pH_1_5_2h_02	508_QE3_nLC3_DS_SA_PA_HeLa_IS_HCl_pH_1_5_2h_02	493.595	3	493.594	1477.76	44386.1	3.0025	0.001482	-1.0807	-0.00053341	1.9219	0.00094862	493.594	24.591	0.4234	24.591	24.467	24.89	3.5527e-15					159	43	6	0	0	0	0.00048902
AELLKMFGIDRDA	13	Unmodified	_AELLKMFGIDRDA_					0	0	0	0	1	P29401	P29401	P29401	TKT	Transketolase	MULTI-MSMS	20190508_QE3_nLC3_DS_SA_PA_HeLa_IS_HCl_pH_1_5_2h_02	508_QE3_nLC3_DS_SA_PA_HeLa_IS_HCl_pH_1_5_2h_02	739.887	2	739.887	1477.76	36468	2.6785	0.0019818	-0.77745	-0.00057523	1.9011	0.0014066	739.887	24.591	0.23997	24.591	24.495	24.735	0					83	24	5	0	0	0	0.00019008
AELLKMFGIDRDA	13	Unmodified	_AELLKMFGIDRDA_					0	0	0	0	1	P29401	P29401	P29401	TKT	Transketolase	MULTI-MSMS	20190712_QE3_nLC5_DS_SA_PA_HeLa_HCl_pH_1_5_2h_01	712_QE3_nLC5_DS_SA_PA_HeLa_HCl_pH_1_5_2h_01	493.596	3	493.594	1477.76	43788.5	5.1334	0.0025338	-0.22363	-0.00011038	4.9098	0.0024234	493.594	26.108	0.24011	26.108	26.009	26.249	3.5527e-15					115	24	6	0	0	0	1.4075e-05
AELLKMFGIDRDA	13	Unmodified	_AELLKMFGIDRDA_					0	0	0	0	1	P29401	P29401	P29401	TKT	Transketolase	MULTI-MSMS	20190712_QE3_nLC5_DS_SA_PA_HeLa_HCl_pH_1_5_2h_01	712_QE3_nLC5_DS_SA_PA_HeLa_HCl_pH_1_5_2h_01	739.891	2	739.887	1477.76	36248.7	5.1319	0.003797	-0.34423	-0.00025469	4.7876	0.0035423	739.887	26.094	0.22058	26.094	25.98	26.201	-3.5527e-15					71	22	5	0	0	0	4.3639e-05
AELLKMFGIDRDA	13	Unmodified	_AELLKMFGIDRDA_					0	0	0	0	1	P29401	P29401	P29401	TKT	Transketolase	MULTI-MSMS	20190712_QE3_nLC5_DS_SA_PA_HeLa_HCl_pH_1_5_2h_02	712_QE3_nLC5_DS_SA_PA_HeLa_HCl_pH_1_5_2h_02	493.596	3	493.594	1477.76	43541.2	4.3852	0.0021645	-0.50856	-0.00025102	3.8766	0.0019135	493.594	25.862	0.31544	25.862	25.754	26.07	0					136	32	6	0	0	0	0.0001594
AELLKMFGIDRDA	13	Unmodified	_AELLKMFGIDRDA_					0	0	0	0	1	P29401	P29401	P29401	TKT	Transketolase	MULTI-MSMS	20190712_QE3_nLC5_DS_SA_PA_HeLa_HCl_pH_1_5_2h_02	712_QE3_nLC5_DS_SA_PA_HeLa_HCl_pH_1_5_2h_02	739.885	2	739.887	1477.76	36267.7	4.2565	0.0031493	-0.43934	-0.00032506	3.8172	0.0028243	739.887	25.862	0.22926	25.862	25.754	25.984	0					81	23	5	0	0	0	0.025277
AELQQLRVQEA	11	Acetyl (Protein N-term)	_(ac)AELQQLRVQEA_					1	0	0	0	1	Q96C01	Q96C01	Q96C01	FAM136A	Protein FAM136A	MULTI-MSMS	20190508_QE3_nLC3_DS_SA_PA_HeLa_IS_HCl_pH_1_5_2h_02	508_QE3_nLC3_DS_SA_PA_HeLa_IS_HCl_pH_1_5_2h_02	663.856	2	663.854	1325.69	37895.5	2.6443	0.0017554	0.87116	0.00057832	3.5155	0.0023337	663.854	21.202	0.16264	21.202	21.123	21.285	0					40	16	3	0	0	0	0.00025651
AELRRFDGVQDP	12	Unmodified	_AELRRFDGVQDP_					0	0	0	0	1	O00264	O00264	O00264	PGRMC1	Membrane-associated progesterone receptor component 1	MULTI-SECPEP	20190508_QE3_nLC3_DS_SA_PA_HeLa_IS_HCl_pH_1_5_2h_01	508_QE3_nLC3_DS_SA_PA_HeLa_IS_HCl_pH_1_5_2h_01	468.532	3	468.241	1401.7	46151.3	1.3361	0.00062563	-0.81382	-0.00038106	0.52231	0.00024457	468.24	9.9238	0.1702	9.9238	9.8436	10.014	0					44	17	3	0	0	0	0.026736
AELRRFDGVQDP	12	Unmodified	_AELRRFDGVQDP_					0	0	0	0	1	O00264	O00264	O00264	PGRMC1	Membrane-associated progesterone receptor component 1	MULTI-MSMS	20190508_QE3_nLC3_DS_SA_PA_HeLa_IS_HCl_pH_1_5_2h_02	508_QE3_nLC3_DS_SA_PA_HeLa_IS_HCl_pH_1_5_2h_02	701.858	2	701.857	1401.7	39407.7	0.90332	0.000634	0.18033	0.00012657	1.0836	0.00076057	701.858	9.9157	0.12299	9.9157	9.8522	9.9752	0					30	12	3	0	0	0	6.3927e-05
AELRRFDGVQDP	12	Unmodified	_AELRRFDGVQDP_					0	0	0	0	1	O00264	O00264	O00264	PGRMC1	Membrane-associated progesterone receptor component 1	MULTI-SECPEP	20190508_QE3_nLC3_DS_SA_PA_HeLa_IS_HCl_pH_1_5_2h_02	508_QE3_nLC3_DS_SA_PA_HeLa_IS_HCl_pH_1_5_2h_02	468.313	3	468.241	1401.7	46152.8	1.1917	0.00055799	-0.68153	-0.00031912	0.51014	0.00023887	468.24	9.9053	0.15139	9.9053	9.8427	9.9941	0					38	15	3	0	0	0	0.01265
AELVPGVAELEGKGWGWDGRVKMPKLKMP	29	2 Oxidation (M)	_AELVPGVAELEGKGWGWDGRVKM(ox)PKLKM(ox)P_		AELVPGVAELEGKGWGWDGRVKM(1)PKLKM(1)P		AELVPGVAELEGKGWGWDGRVKM(27.42)PKLKM(27.42)P	0	0	0	2	4	Q9BXM0	Q9BXM0	Q9BXM0	PRX	Periaxin	MULTI-MSMS	20190508_QE3_nLC3_DS_SA_PA_HeLa_IS_HCl_pH_1_5_2h_01	508_QE3_nLC3_DS_SA_PA_HeLa_IS_HCl_pH_1_5_2h_01	803.686	4	803.426	3209.67	35638.6	4.2583	0.0034212	1.1069	0.00088934	5.3652	0.0043105	803.926	27.533	0.17423	27.533	27.434	27.609	0					41	17	3	0	0	0	0.049445
AELVSADKIEDVP	13	Unmodified	_AELVSADKIEDVP_					0	0	0	0	2	P49321	P49321	P49321	NASP	Nuclear autoantigenic sperm protein	MULTI-SECPEP	20190508_QE3_nLC3_DS_SA_PA_HeLa_IS_HCl_pH_1_5_2h_01	508_QE3_nLC3_DS_SA_PA_HeLa_IS_HCl_pH_1_5_2h_01	693.702	2	693.362	1384.71	36999.1	2.2991	0.0015941	-1.2298	-0.00085268	1.0693	0.0007414	693.362	17.947	0.36171	17.947	17.761	18.122	0					107	37	4	0	0	0	0.047372
AELVSADKIEDVP	13	Unmodified	_AELVSADKIEDVP_					0	0	0	0	2	P49321	P49321	P49321	NASP	Nuclear autoantigenic sperm protein	MULTI-MSMS	20190508_QE3_nLC3_DS_SA_PA_HeLa_IS_HCl_pH_1_5_2h_02	508_QE3_nLC3_DS_SA_PA_HeLa_IS_HCl_pH_1_5_2h_02	693.363	2	693.362	1384.71	36946.3	2.6537	0.00184	-0.36699	-0.00025446	2.2868	0.0015855	693.362	17.865	0.38096	17.865	17.695	18.076	0					110	39	4	0	0	0	0.0022118
AELVSADKIEDVP	13	Unmodified	_AELVSADKIEDVP_					0	0	0	0	2	P49321	P49321	P49321	NASP	Nuclear autoantigenic sperm protein	MULTI-MSMS	20190712_QE3_nLC5_DS_SA_PA_HeLa_HCl_pH_1_5_2h_02	712_QE3_nLC5_DS_SA_PA_HeLa_HCl_pH_1_5_2h_02	693.36	2	693.362	1384.71	37508.5	3.9975	0.0027717	0.26219	0.0001818	4.2597	0.0029535	693.362	18.341	0.41636	18.341	18.19	18.607	0					74	43	2	0	0	0	0.019323
AEMGTHTVSVKYKGQHVPGSP	21	Oxidation (M)	_AEM(ox)GTHTVSVKYKGQHVPGSP_		AEM(1)GTHTVSVKYKGQHVPGSP		AEM(50.87)GTHTVSVKYKGQHVPGSP	0	0	0	1	2	P21333	P21333	P21333	FLNA	Filamin-A	MULTI-MSMS	20190508_QE3_nLC3_DS_SA_PA_HeLa_IS_HCl_pH_1_5_2h_01	508_QE3_nLC3_DS_SA_PA_HeLa_IS_HCl_pH_1_5_2h_01	557.531	4	557.28	2225.09	41593.5	2.3742	0.0013231	-0.53773	-0.00029966	1.8365	0.0010234	557.53	7.2619	0.23661	7.2619	7.0933	7.3299	0					119	23	7	0	0	0	0.020557
AEMGTHTVSVKYKGQHVPGSP	21	Oxidation (M)	_AEM(ox)GTHTVSVKYKGQHVPGSP_		AEM(1)GTHTVSVKYKGQHVPGSP		AEM(93.75)GTHTVSVKYKGQHVPGSP	0	0	0	1	2	P21333	P21333	P21333	FLNA	Filamin-A	MULTI-MSMS	20190508_QE3_nLC3_DS_SA_PA_HeLa_IS_HCl_pH_1_5_2h_02	508_QE3_nLC3_DS_SA_PA_HeLa_IS_HCl_pH_1_5_2h_02	557.532	4	557.28	2225.09	42125.4	2.569	0.0014317	-0.13084	-7.2915e-05	2.4382	0.0013587	557.531	7.203	0.26443	7.203	7.0018	7.2663	0					143	27	8	0	0	0	0.00015121
AEMGTHTVSVKYKGQHVPGSP	21	Oxidation (M)	_AEM(ox)GTHTVSVKYKGQHVPGSP_		AEM(1)GTHTVSVKYKGQHVPGSP		AEM(42.72)GTHTVSVKYKGQHVPGSP	0	0	0	1	2	P21333	P21333	P21333	FLNA	Filamin-A	MULTI-MSMS	20190712_QE3_nLC5_DS_SA_PA_HeLa_HCl_pH_1_5_2h_01	712_QE3_nLC5_DS_SA_PA_HeLa_HCl_pH_1_5_2h_01	557.282	4	557.28	2225.09	41567	4.5077	0.0025121	0.13082	7.2905e-05	4.6386	0.002585	557.531	6.625	0.86765	6.625	6.0322	6.8998	-8.8818e-16					334	91	4	0	0	0	0.029771
AEMGTHTVSVKYKGQHVPGSP	21	Oxidation (M)	_AEM(ox)GTHTVSVKYKGQHVPGSP_		AEM(1)GTHTVSVKYKGQHVPGSP		AEM(61.86)GTHTVSVKYKGQHVPGSP	0	0	0	1	2	P21333	P21333	P21333	FLNA	Filamin-A	MULTI-MSMS	20190712_QE3_nLC5_DS_SA_PA_HeLa_HCl_pH_1_5_2h_01	712_QE3_nLC5_DS_SA_PA_HeLa_HCl_pH_1_5_2h_01	743.042	3	742.704	2225.09	36603.6	4.4566	0.00331	-0.15067	-0.0001119	4.306	0.0031981	743.039	6.6065	0.67007	6.6065	6.2109	6.881	0					207	70	4	0	0	0	0.016036
AEMGTHTVSVKYKGQHVPGSP	21	Oxidation (M)	_AEM(ox)GTHTVSVKYKGQHVPGSP_		AEM(1)GTHTVSVKYKGQHVPGSP		AEM(44.09)GTHTVSVKYKGQHVPGSP	0	0	0	1	2	P21333	P21333	P21333	FLNA	Filamin-A	MULTI-MSMS	20190712_QE3_nLC5_DS_SA_PA_HeLa_HCl_pH_1_5_2h_02	712_QE3_nLC5_DS_SA_PA_HeLa_HCl_pH_1_5_2h_02	557.533	4	557.28	2225.09	41952.4	3.8422	0.0021412	-0.15601	-8.6942e-05	3.6862	0.0020543	557.53	7.0901	0.39493	7.0901	6.7848	7.1797	8.8818e-16					125	41	6	0	0	0	0.027506
AEMGTHTVSVKYKGQHVPGSP	21	Unmodified	_AEMGTHTVSVKYKGQHVPGSP_					0	0	0	0	2	P21333	P21333	P21333	FLNA	Filamin-A	MULTI-MSMS	20190508_QE3_nLC3_DS_SA_PA_HeLa_IS_HCl_pH_1_5_2h_01	508_QE3_nLC3_DS_SA_PA_HeLa_IS_HCl_pH_1_5_2h_01	737.708	3	737.372	2209.09	35865.1	2.5027	0.0018454	0.12441	9.1737e-05	2.6271	0.0019371	737.707	8.3726	0.20787	8.3726	8.2189	8.4268	0					89	21	5	0	0	0	1.0433e-14
AEMGTHTVSVKYKGQHVPGSP	21	Unmodified	_AEMGTHTVSVKYKGQHVPGSP_					0	0	0	0	2	P21333	P21333	P21333	FLNA	Filamin-A	MULTI-SECPEP	20190508_QE3_nLC3_DS_SA_PA_HeLa_IS_HCl_pH_1_5_2h_01	508_QE3_nLC3_DS_SA_PA_HeLa_IS_HCl_pH_1_5_2h_01	553.32	4	553.281	2209.09	41678.4	2.5984	0.0014377	0.81114	0.00044879	3.4096	0.0018865	553.532	8.3757	0.32156	8.3757	8.1337	8.4553	0					156	33	7	0	0	0	0.0275
AEMGTHTVSVKYKGQHVPGSP	21	Unmodified	_AEMGTHTVSVKYKGQHVPGSP_					0	0	0	0	2	P21333	P21333	P21333	FLNA	Filamin-A	MULTI-MSMS	20190508_QE3_nLC3_DS_SA_PA_HeLa_IS_HCl_pH_1_5_2h_02	508_QE3_nLC3_DS_SA_PA_HeLa_IS_HCl_pH_1_5_2h_02	553.533	4	553.281	2209.09	41617.7	2.5918	0.001434	-0.066803	-3.6961e-05	2.525	0.001397	553.532	8.3182	0.33963	8.3182	8.0778	8.4174	1.7764e-15					157	35	7	0	0	0	0.03557
AEMGTHTVSVKYKGQHVPGSP	21	Unmodified	_AEMGTHTVSVKYKGQHVPGSP_					0	0	0	0	2	P21333	P21333	P21333	FLNA	Filamin-A	MULTI-MSMS	20190508_QE3_nLC3_DS_SA_PA_HeLa_IS_HCl_pH_1_5_2h_02	508_QE3_nLC3_DS_SA_PA_HeLa_IS_HCl_pH_1_5_2h_02	737.708	3	737.372	2209.09	36499.8	2.1741	0.0016031	0.13756	0.00010144	2.3117	0.0017045	737.707	8.3183	0.21685	8.3183	8.1533	8.3701	0					96	22	5	0	0	0	7.173e-15
AEMGTHTVSVKYKGQHVPGSP	21	Unmodified	_AEMGTHTVSVKYKGQHVPGSP_					0	0	0	0	2	P21333	P21333	P21333	FLNA	Filamin-A	MULTI-MSMS	20190712_QE3_nLC5_DS_SA_PA_HeLa_HCl_pH_1_5_2h_01	712_QE3_nLC5_DS_SA_PA_HeLa_HCl_pH_1_5_2h_01	737.71	3	737.372	2209.09	35891.6	4.2252	0.0031155	0.019691	1.452e-05	4.2449	0.0031301	737.707	8.2146	0.14125	8.2146	8.1072	8.2485	0					47	14	5	0	0	0	1.402e-14
AEMGTHTVSVKYKGQHVPGSP	21	Unmodified	_AEMGTHTVSVKYKGQHVPGSP_					0	0	0	0	2	P21333	P21333	P21333	FLNA	Filamin-A	MULTI-MSMS	20190712_QE3_nLC5_DS_SA_PA_HeLa_HCl_pH_1_5_2h_02	712_QE3_nLC5_DS_SA_PA_HeLa_HCl_pH_1_5_2h_02	737.71	3	737.372	2209.09	35793.3	3.8117	0.0028106	-0.12604	-9.2936e-05	3.6857	0.0027177	737.707	8.2498	0.25404	8.2498	8.0732	8.3272	0					113	26	6	0	0	0	1.0752e-14
AEMIQVLGPKP	11	Unmodified	_AEMIQVLGPKP_					0	0	0	0	2	P40121	P40121	P40121	CAPG	Macrophage-capping protein	MULTI-MSMS	20190508_QE3_nLC3_DS_SA_PA_HeLa_IS_HCl_pH_1_5_2h_01	508_QE3_nLC3_DS_SA_PA_HeLa_IS_HCl_pH_1_5_2h_01	592.334	2	591.831	1181.65	41341	2.4207	0.0014326	-0.15101	-8.9371e-05	2.2697	0.0013433	591.831	18.132	0.16196	18.132	18.046	18.208	0					35	16	3	0	0	0	0.00021499
AEMIQVLGPKP	11	Unmodified	_AEMIQVLGPKP_					0	0	0	0	2	P40121	P40121	P40121	CAPG	Macrophage-capping protein	MULTI-MSMS	20190712_QE3_nLC5_DS_SA_PA_HeLa_HCl_pH_1_5_2h_01	712_QE3_nLC5_DS_SA_PA_HeLa_HCl_pH_1_5_2h_01	591.834	2	591.831	1181.65	40681.4	4.8289	0.0028579	2.2176	0.0013125	7.0465	0.0041704	591.832	19.073	0.17958	19.073	18.997	19.176	0					32	18	2	0	0	0	0.0028608
AEMQELRVRLA	11	Unmodified	_AEMQELRVRLA_					0	0	0	0	1	Q8N163	Q8N163	Q8N163	CCAR2	Cell cycle and apoptosis regulator protein 2	MULTI-SECPEP	20190508_QE3_nLC3_DS_SA_PA_HeLa_IS_HCl_pH_1_5_2h_01	508_QE3_nLC3_DS_SA_PA_HeLa_IS_HCl_pH_1_5_2h_01	439.202	3	439.243	1314.71	47700.2	2.7615	0.001213	-0.25676	-0.00011278	2.5047	0.0011002	439.243	15.051	0.12308	15.051	14.978	15.101	0					37	12	4	0	0	0	0.047641
AENEEDEHSVNYKPP	15	Unmodified	_AENEEDEHSVNYKPP_					0	0	0	0	2	P52565	P52565	P52565	ARHGDIA	Rho GDP-dissociation inhibitor 1	MULTI-MSMS	20190508_QE3_nLC3_DS_SA_PA_HeLa_IS_HCl_pH_1_5_2h_01	508_QE3_nLC3_DS_SA_PA_HeLa_IS_HCl_pH_1_5_2h_01	586.594	3	586.592	1756.75	40996.6	3.2779	0.0019228	-0.70799	-0.0004153	2.5699	0.0015075	586.592	7.7978	0.25583	7.7978	7.6041	7.86	8.8818e-16					91	26	5	0	0	0	0.04915
AENEEDEHSVNYKPP	15	Unmodified	_AENEEDEHSVNYKPP_					0	0	0	0	2	P52565	P52565	P52565	ARHGDIA	Rho GDP-dissociation inhibitor 1	MULTI-MSMS	20190508_QE3_nLC3_DS_SA_PA_HeLa_IS_HCl_pH_1_5_2h_01	508_QE3_nLC3_DS_SA_PA_HeLa_IS_HCl_pH_1_5_2h_01	879.888	2	879.384	1756.75	34033.2	2.72	0.0023919	0.18196	0.00016002	2.902	0.0025519	879.886	7.7862	0.17051	7.7862	7.6706	7.8411	0					43	17	4	0	0	0	1.6711e-06
AENEEDEHSVNYKPP	15	Unmodified	_AENEEDEHSVNYKPP_					0	0	0	0	2	P52565	P52565	P52565	ARHGDIA	Rho GDP-dissociation inhibitor 1	MULTI-MSMS	20190712_QE3_nLC5_DS_SA_PA_HeLa_HCl_pH_1_5_2h_01	712_QE3_nLC5_DS_SA_PA_HeLa_HCl_pH_1_5_2h_01	879.39	2	879.384	1756.75	33624.8	5.0642	0.0044533	0.68589	0.00060316	5.75	0.0050565	879.886	7.8861	0.19816	7.8861	7.7303	7.9284	0					51	20	3	0	0	0	2.2285e-08
AENEEDEHSVNYKPP	15	Unmodified	_AENEEDEHSVNYKPP_					0	0	0	0	2	P52565	P52565	P52565	ARHGDIA	Rho GDP-dissociation inhibitor 1	MULTI-MSMS	20190712_QE3_nLC5_DS_SA_PA_HeLa_HCl_pH_1_5_2h_02	712_QE3_nLC5_DS_SA_PA_HeLa_HCl_pH_1_5_2h_02	879.388	2	879.384	1756.75	33617	3.3364	0.002934	1.0721	0.00094278	4.4085	0.0038768	879.385	7.6915	0.2069	7.6915	7.5275	7.7344	0					53	21	4	0	0	0	7.5286e-09
AENEEIGSHIKHRVQELGHGCAA	23	Unmodified	_AENEEIGSHIKHRVQELGHGCAA_					0	0	0	0	2	Q9Y490	Q9Y490	Q9Y490	TLN1	Talin-1	MULTI-MSMS	20190712_QE3_nLC5_DS_SA_PA_HeLa_HCl_pH_1_5_2h_01	712_QE3_nLC5_DS_SA_PA_HeLa_HCl_pH_1_5_2h_01	636.566	4	636.311	2541.21	40081.4	5.5806	0.003551	-0.30973	-0.00019709	5.2708	0.0033539	636.562	12.004	0.12288	12.004	11.939	12.062	0					42	12	5	0	0	0	0.00058087
AENGDNEKMAA	11	Acetyl (Protein N-term),Oxidation (M)	_(ac)AENGDNEKM(ox)AA_		AENGDNEKM(1)AA		AENGDNEKM(74.84)AA	1	0	0	1	2	P05455	P05455	P05455	SSB	Lupus La protein	MULTI-MSMS	20190712_QE3_nLC5_DS_SA_PA_HeLa_HCl_pH_1_5_2h_01	712_QE3_nLC5_DS_SA_PA_HeLa_HCl_pH_1_5_2h_01	604.25	2	604.248	1206.48	40537.5	4.3342	0.0026189	0.2681	0.000162	4.6023	0.0027809	604.248	4.2451	0.075467	4.2451	4.1995	4.275	0					14	7	2	0	0	0	0.0041013
AENGDNEKMAA	11	Acetyl (Protein N-term),Oxidation (M)	_(ac)AENGDNEKM(ox)AA_		AENGDNEKM(1)AA		AENGDNEKM(94.31)AA	1	0	0	1	2	P05455	P05455	P05455	SSB	Lupus La protein	MULTI-MSMS	20190712_QE3_nLC5_DS_SA_PA_HeLa_HCl_pH_1_5_2h_02	712_QE3_nLC5_DS_SA_PA_HeLa_HCl_pH_1_5_2h_02	604.251	2	604.248	1206.48	39724.8	3.8837	0.0023467	0.14434	8.7214e-05	4.0281	0.0024339	604.249	4.3148	0.094347	4.3148	4.2607	4.3551	0					28	9	4	0	0	0	0.00091871
AENGDNEKMAA	11	Acetyl (Protein N-term),Deamidation (NQ)	_(ac)AEN(de)GDNEKMAA_	AEN(0.844)GDN(0.156)EKMAA		AEN(7.34)GDN(-7.34)EKMAA		1	1	0	0	2	P05455	P05455	P05455	SSB	Lupus La protein	MULTI-MSMS	20190712_QE3_nLC5_DS_SA_PA_HeLa_HCl_pH_1_5_2h_01	712_QE3_nLC5_DS_SA_PA_HeLa_HCl_pH_1_5_2h_01	596.745	2	596.743	1191.47	41999.3	3.0334	0.0018101	0.34554	0.0002062	3.3789	0.0020163	596.743	7.4175	0.085	7.4175	7.3809	7.4659	0					13	8	2	0	0	0	0.028185
AENGDNEKMAA	11	Acetyl (Protein N-term)	_(ac)AENGDNEKMAA_					1	0	0	0	2	P05455	P05455	P05455	SSB	Lupus La protein	MULTI-SECPEP	20190712_QE3_nLC5_DS_SA_PA_HeLa_HCl_pH_1_5_2h_01	712_QE3_nLC5_DS_SA_PA_HeLa_HCl_pH_1_5_2h_01	596.63	2	596.251	1190.49	40481.1	4.1657	0.0024838	-0.44941	-0.00026796	3.7163	0.0022159	596.251	6.7952	0.14158	6.7952	6.7112	6.8528	0					48	14	4	0	0	0	0.0048445
AENGDNEKMAA	11	Acetyl (Protein N-term)	_(ac)AENGDNEKMAA_					1	0	0	0	2	P05455	P05455	P05455	SSB	Lupus La protein	MULTI-MSMS	20190712_QE3_nLC5_DS_SA_PA_HeLa_HCl_pH_1_5_2h_02	712_QE3_nLC5_DS_SA_PA_HeLa_HCl_pH_1_5_2h_02	596.254	2	596.251	1190.49	41110.4	4.0546	0.0024175	0.091264	5.4416e-05	4.1458	0.002472	596.251	7.0153	0.075202	7.0153	6.973	7.0482	0					22	7	4	0	0	0	0.0022051
AENGKSNFLNCYVSGFHP	18	Unmodified	_AENGKSNFLNCYVSGFHP_					0	0	0	0	1	P61769	P61769	P61769	B2M	Beta-2-microglobulin;Beta-2-microglobulin form pI 5.3	MULTI-MSMS	20190508_QE3_nLC3_DS_SA_PA_HeLa_IS_HCl_pH_1_5_2h_01	508_QE3_nLC3_DS_SA_PA_HeLa_IS_HCl_pH_1_5_2h_01	681.649	3	680.979	2039.92	38731.2	3.0075	0.002048	-1.0908	-0.0007428	1.9167	0.0013052	681.311	21.938	0.27885	21.938	21.773	22.052	0					118	28	5	0	0	0	0.0023085
AENGKSNFLNCYVSGFHP	18	Unmodified	_AENGKSNFLNCYVSGFHP_					0	0	0	0	1	P61769	P61769	P61769	B2M	Beta-2-microglobulin;Beta-2-microglobulin form pI 5.3	MULTI-MSMS	20190508_QE3_nLC3_DS_SA_PA_HeLa_IS_HCl_pH_1_5_2h_02	508_QE3_nLC3_DS_SA_PA_HeLa_IS_HCl_pH_1_5_2h_02	681.316	3	680.979	2039.92	38236.5	3.052	0.0020783	-1.0705	-0.00072896	1.9815	0.0013494	681.312	21.83	0.34569	21.83	21.632	21.977	0					116	35	5	0	0	0	0.0011153
AENGKSNFLNCYVSGFHP	18	Unmodified	_AENGKSNFLNCYVSGFHP_					0	0	0	0	1	P61769	P61769	P61769	B2M	Beta-2-microglobulin;Beta-2-microglobulin form pI 5.3	MULTI-MSMS	20190712_QE3_nLC5_DS_SA_PA_HeLa_HCl_pH_1_5_2h_01	712_QE3_nLC5_DS_SA_PA_HeLa_HCl_pH_1_5_2h_01	680.983	3	680.979	2039.92	38223.4	5.4866	0.0037363	-0.34911	-0.00023773	5.1375	0.0034985	681.313	23.247	0.23826	23.247	23.083	23.321	-3.5527e-15					103	24	6	0	0	0	0.00029074
AENGKSNFLNCYVSGFHP	18	Unmodified	_AENGKSNFLNCYVSGFHP_					0	0	0	0	1	P61769	P61769	P61769	B2M	Beta-2-microglobulin;Beta-2-microglobulin form pI 5.3	MULTI-MSMS	20190712_QE3_nLC5_DS_SA_PA_HeLa_HCl_pH_1_5_2h_02	712_QE3_nLC5_DS_SA_PA_HeLa_HCl_pH_1_5_2h_02	680.976	3	680.979	2039.92	38493.6	4.4877	0.003056	-0.53889	-0.00036697	3.9488	0.002689	681.313	23.021	0.2663	23.021	22.846	23.113	0					113	27	5	0	0	0	0.00078539
AENKLSDLLAP	11	Unmodified	_AENKLSDLLAP_					0	0	0	0	2	Q01518	Q01518	Q01518	CAP1	Adenylyl cyclase-associated protein 1	MULTI-MSMS	20190508_QE3_nLC3_DS_SA_PA_HeLa_IS_HCl_pH_1_5_2h_02	508_QE3_nLC3_DS_SA_PA_HeLa_IS_HCl_pH_1_5_2h_02	585.824	2	585.822	1169.63	41513.5	3.9316	0.0023032	0.3503	0.00020521	4.2819	0.0025084	585.822	20.084	0.23123	20.084	19.964	20.195	0					58	23	3	0	0	0	0.0255
AENKLSDLLAP	11	Unmodified	_AENKLSDLLAP_					0	0	0	0	2	Q01518	Q01518	Q01518	CAP1	Adenylyl cyclase-associated protein 1	MULTI-MSMS	20190712_QE3_nLC5_DS_SA_PA_HeLa_HCl_pH_1_5_2h_02	712_QE3_nLC5_DS_SA_PA_HeLa_HCl_pH_1_5_2h_02	585.825	2	585.822	1169.63	41866.2	5.0338	0.0029489	-0.82392	-0.00048267	4.2098	0.0024662	585.821	21.141	0.2381	21.141	21.022	21.261	0					56	24	3	0	0	0	0.013751
AENSNSETIIITGKRANCEAARSRILSIQKDLA	33	Unmodified	_AENSNSETIIITGKRANCEAARSRILSIQKDLA_					0	0	0	0	4	Q00341	Q00341	Q00341	HDLBP	Vigilin	MULTI-MSMS	20190508_QE3_nLC3_DS_SA_PA_HeLa_IS_HCl_pH_1_5_2h_01	508_QE3_nLC3_DS_SA_PA_HeLa_IS_HCl_pH_1_5_2h_01	726.99	5	726.786	3628.9	36366.7	3.1296	0.0022746	0.60273	0.00043805	3.7324	0.0027126	726.987	18.367	0.16204	18.367	18.284	18.446	3.5527e-15					65	16	6	0	0	0	0.00037512
AENSNSETIIITGKRANCEAARSRILSIQKDLA	33	Unmodified	_AENSNSETIIITGKRANCEAARSRILSIQKDLA_					0	0	0	0	4	Q00341	Q00341	Q00341	HDLBP	Vigilin	MULTI-MSMS	20190508_QE3_nLC3_DS_SA_PA_HeLa_IS_HCl_pH_1_5_2h_01	508_QE3_nLC3_DS_SA_PA_HeLa_IS_HCl_pH_1_5_2h_01	606.159	6	605.823	3628.9	39815.2	3.2974	0.0019977	-0.18293	-0.00011082	3.1145	0.0018868	606.157	18.358	0.12402	18.358	18.293	18.417	0					31	12	3	0	0	0	0.049991
AENSNSETIIITGKRANCEAARSRILSIQKDLA	33	Unmodified	_AENSNSETIIITGKRANCEAARSRILSIQKDLA_					0	0	0	0	4	Q00341	Q00341	Q00341	HDLBP	Vigilin	MULTI-MSMS	20190508_QE3_nLC3_DS_SA_PA_HeLa_IS_HCl_pH_1_5_2h_02	508_QE3_nLC3_DS_SA_PA_HeLa_IS_HCl_pH_1_5_2h_02	726.988	5	726.786	3628.9	36483.6	2.3518	0.0017093	0.78411	0.00056988	3.1359	0.0022792	726.988	18.211	0.14334	18.211	18.133	18.277	0					57	14	6	0	0	0	0.00014551
AENSNSETIIITGKRANCEAARSRILSIQKDLA	33	Unmodified	_AENSNSETIIITGKRANCEAARSRILSIQKDLA_					0	0	0	0	4	Q00341	Q00341	Q00341	HDLBP	Vigilin	MULTI-MSMS	20190712_QE3_nLC5_DS_SA_PA_HeLa_HCl_pH_1_5_2h_01	712_QE3_nLC5_DS_SA_PA_HeLa_HCl_pH_1_5_2h_01	727.191	5	726.786	3628.9	36531.7	5.169	0.0037568	-0.33264	-0.00024176	4.8363	0.003515	727.187	19.17	0.16154	19.17	19.101	19.262	0					59	16	5	0	0	0	0.0010469
AENSNSETIIITGKRANCEAARSRILSIQKDLA	33	Unmodified	_AENSNSETIIITGKRANCEAARSRILSIQKDLA_					0	0	0	0	4	Q00341	Q00341	Q00341	HDLBP	Vigilin	MULTI-MSMS	20190712_QE3_nLC5_DS_SA_PA_HeLa_HCl_pH_1_5_2h_02	712_QE3_nLC5_DS_SA_PA_HeLa_HCl_pH_1_5_2h_02	727.19	5	726.786	3628.9	36605.8	4.1129	0.0029892	0.28703	0.00020861	4.3999	0.0031978	726.987	18.919	0.1801	18.919	18.805	18.985	0					72	18	5	0	0	0	0.0001115
AENVNQYLTDPKFVERTLRLA	21	Unmodified	_AENVNQYLTDPKFVERTLRLA_					0	0	0	0	2	P22314	P22314	P22314	UBA1	Ubiquitin-like modifier-activating enzyme 1	MULTI-MSMS	20190508_QE3_nLC3_DS_SA_PA_HeLa_IS_HCl_pH_1_5_2h_01	508_QE3_nLC3_DS_SA_PA_HeLa_IS_HCl_pH_1_5_2h_01	620.337	4	620.084	2476.31	40856.8	4.0525	0.0025129	-1.2299	-0.00076267	2.8225	0.0017502	620.333	26.535	0.36625	26.535	26.332	26.698	3.5527e-15					85	37	4	0	0	0	0.0036078
AENVNQYLTDPKFVERTLRLA	21	Unmodified	_AENVNQYLTDPKFVERTLRLA_					0	0	0	0	2	P22314	P22314	P22314	UBA1	Ubiquitin-like modifier-activating enzyme 1	MULTI-MSMS	20190712_QE3_nLC5_DS_SA_PA_HeLa_HCl_pH_1_5_2h_01	712_QE3_nLC5_DS_SA_PA_HeLa_HCl_pH_1_5_2h_01	620.338	4	620.084	2476.31	40220.3	6.9409	0.0043039	0.16178	0.00010032	7.1027	0.0044042	620.335	27.895	0.24034	27.895	27.751	27.991	-3.5527e-15					68	24	4	0	0	0	2.6331e-07
AENVNQYLTDPKFVERTLRLA	21	Unmodified	_AENVNQYLTDPKFVERTLRLA_					0	0	0	0	2	P22314	P22314	P22314	UBA1	Ubiquitin-like modifier-activating enzyme 1	MULTI-MSMS	20190712_QE3_nLC5_DS_SA_PA_HeLa_HCl_pH_1_5_2h_02	712_QE3_nLC5_DS_SA_PA_HeLa_HCl_pH_1_5_2h_02	620.087	4	620.084	2476.31	40376.7	5.3087	0.0032918	-0.5468	-0.00033906	4.7619	0.0029528	620.334	27.704	0.25972	27.704	27.514	27.773	0					69	26	5	0	0	0	3.0148e-10
AEQATKSVLFVCLGNICRSP	20	Acetyl (Protein N-term)	_(ac)AEQATKSVLFVCLGNICRSP_					1	0	0	0	2	P24666	P24666	P24666	ACP1	Low molecular weight phosphotyrosine protein phosphatase	MULTI-MSMS	20190508_QE3_nLC3_DS_SA_PA_HeLa_IS_HCl_pH_1_5_2h_01	508_QE3_nLC3_DS_SA_PA_HeLa_IS_HCl_pH_1_5_2h_01	765.065	3	764.721	2291.14	36448.3	3.5074	0.0026821	4.1863	0.0032013	7.6936	0.0058835	765.059	29.512	0.11745	29.512	29.468	29.586	0					15	11	2	0	0	0	1.031e-06
AEQATKSVLFVCLGNICRSP	20	Acetyl (Protein N-term)	_(ac)AEQATKSVLFVCLGNICRSP_					1	0	0	0	2	P24666	P24666	P24666	ACP1	Low molecular weight phosphotyrosine protein phosphatase	MULTI-MSMS	20190508_QE3_nLC3_DS_SA_PA_HeLa_IS_HCl_pH_1_5_2h_02	508_QE3_nLC3_DS_SA_PA_HeLa_IS_HCl_pH_1_5_2h_02	764.727	3	764.721	2291.14	36257	2.5941	0.0019838	3.1615	0.0024176	5.7556	0.0044014	765.058	29.428	0.097262	29.428	29.378	29.475	0					28	9	5	0	0	0	3.5164e-05
AEQATKSVLFVCLGNICRSP	20	Acetyl (Protein N-term)	_(ac)AEQATKSVLFVCLGNICRSP_					1	0	0	0	2	P24666	P24666	P24666	ACP1	Low molecular weight phosphotyrosine protein phosphatase	MULTI-MSMS	20190712_QE3_nLC5_DS_SA_PA_HeLa_HCl_pH_1_5_2h_01	712_QE3_nLC5_DS_SA_PA_HeLa_HCl_pH_1_5_2h_01	765.06	3	764.721	2291.14	35003.2	4.7409	0.0036255	2.1016	0.0016071	6.8425	0.0052326	765.058	30.175	0.086463	30.175	30.126	30.213	3.5527e-15					32	8	6	0	0	0	2.4855e-06
AERGGDGGESERFNP	15	Acetyl (Protein N-term)	_(ac)AERGGDGGESERFNP_					1	0	0	0	1	O14776	O14776	O14776	TCERG1	Transcription elongation regulator 1	MULTI-MSMS	20190712_QE3_nLC5_DS_SA_PA_HeLa_HCl_pH_1_5_2h_02	712_QE3_nLC5_DS_SA_PA_HeLa_HCl_pH_1_5_2h_02	810.359	2	810.356	1618.7	35009.6	5.0225	0.00407	-0.96545	-0.00078236	4.057	0.0032877	810.355	9.2458	0.41531	9.2458	9.09	9.5053	0					95	43	3	0	0	0	1.0724e-10
AERIQEIQKA	10	Unmodified	_AERIQEIQKA_					0	0	0	0	1	P30419	P30419	P30419	NMT1	Glycylpeptide N-tetradecanoyltransferase 1	MULTI-MSMS	20190508_QE3_nLC3_DS_SA_PA_HeLa_IS_HCl_pH_1_5_2h_01	508_QE3_nLC3_DS_SA_PA_HeLa_IS_HCl_pH_1_5_2h_01	396.225	3	395.891	1184.65	50674.9	1.9471	0.00077082	-0.78698	-0.00031156	1.1601	0.00045926	395.891	5.2823	0.4858	5.2823	4.973	5.4588	0					138	50	3	0	0	0	0.018078
AERIQEIQKA	10	Unmodified	_AERIQEIQKA_					0	0	0	0	1	P30419	P30419	P30419	NMT1	Glycylpeptide N-tetradecanoyltransferase 1	MULTI-MSMS	20190508_QE3_nLC3_DS_SA_PA_HeLa_IS_HCl_pH_1_5_2h_02	508_QE3_nLC3_DS_SA_PA_HeLa_IS_HCl_pH_1_5_2h_02	395.892	3	395.891	1184.65	50117.6	2.2894	0.00090635	0.063937	2.5312e-05	2.3533	0.00093167	395.891	5.3907	0.16087	5.3907	5.3058	5.4667	8.8818e-16					52	16	4	0	0	0	0.0016922
AERIQEIQKA	10	Unmodified	_AERIQEIQKA_					0	0	0	0	1	P30419	P30419	P30419	NMT1	Glycylpeptide N-tetradecanoyltransferase 1	MULTI-MSMS	20190712_QE3_nLC5_DS_SA_PA_HeLa_HCl_pH_1_5_2h_01	712_QE3_nLC5_DS_SA_PA_HeLa_HCl_pH_1_5_2h_01	395.892	3	395.891	1184.65	50712.5	3.7306	0.0014769	0.82046	0.00032481	4.5511	0.0018017	395.891	5.8583	0.075164	5.8583	5.816	5.8912	0					15	7	3	0	0	0	0.033543
AERKFFLSHP	10	Unmodified	_AERKFFLSHP_					0	0	0	0	1	P50570;Q05193	P50570	P50570	DNM2;DNM1	Dynamin-2;Dynamin-1	MULTI-SECPEP	20190712_QE3_nLC5_DS_SA_PA_HeLa_HCl_pH_1_5_2h_01	712_QE3_nLC5_DS_SA_PA_HeLa_HCl_pH_1_5_2h_01	411.262	3	411.224	1230.65	47989.7	3.5833	0.0014736	0.69337	0.00028513	4.2767	0.0017587	411.224	9.3338	0.26445	9.3338	9.2367	9.5012	0					92	27	4	0	0	0	0.010718
AERQIDLQR	9	Unmodified	_AERQIDLQR_					0	0	0	0	1	Q29RF7	Q29RF7	Q29RF7	PDS5A	Sister chromatid cohesion protein PDS5 homolog A	MULTI-MSMS	20190508_QE3_nLC3_DS_SA_PA_HeLa_IS_HCl_pH_1_5_2h_01	508_QE3_nLC3_DS_SA_PA_HeLa_IS_HCl_pH_1_5_2h_01	376.877	3	376.876	1127.6	50954.9	1.9652	0.00074063	0.67055	0.00025271	2.6357	0.00099334	376.876	5.3849	0.6286	5.3849	4.8778	5.5064	0					132	65	3	0	0	0	0.0033049
AERQIDLQR	9	Unmodified	_AERQIDLQR_					0	0	0	0	1	Q29RF7	Q29RF7	Q29RF7	PDS5A	Sister chromatid cohesion protein PDS5 homolog A	MSMS	20190508_QE3_nLC3_DS_SA_PA_HeLa_IS_HCl_pH_1_5_2h_01	508_QE3_nLC3_DS_SA_PA_HeLa_IS_HCl_pH_1_5_2h_01	376.875	3	376.876	1127.6	NaN	NaN	NaN	NaN	NaN	NaN	NaN	NaN	4.9286	1	4.9286	4.4286	5.4286	0								0	0	0	0.00023021
AERQIDLQR	9	Unmodified	_AERQIDLQR_					0	0	0	0	1	Q29RF7	Q29RF7	Q29RF7	PDS5A	Sister chromatid cohesion protein PDS5 homolog A	MULTI-MSMS	20190508_QE3_nLC3_DS_SA_PA_HeLa_IS_HCl_pH_1_5_2h_02	508_QE3_nLC3_DS_SA_PA_HeLa_IS_HCl_pH_1_5_2h_02	376.876	3	376.876	1127.6	51269.1	2.5151	0.00094788	-0.13315	-5.018e-05	2.382	0.0008977	376.875	5.4146	0.24658	5.4146	5.3247	5.5713	0					66	25	4	0	0	0	0.0011506
AERQIDLQR	9	Unmodified	_AERQIDLQR_					0	0	0	0	1	Q29RF7	Q29RF7	Q29RF7	PDS5A	Sister chromatid cohesion protein PDS5 homolog A	MULTI-MSMS	20190508_QE3_nLC3_DS_SA_PA_HeLa_IS_HCl_pH_1_5_2h_02	508_QE3_nLC3_DS_SA_PA_HeLa_IS_HCl_pH_1_5_2h_02	564.81	2	564.81	1127.6	38767.4	2.8912	0.001633	-0.49457	-0.00027934	2.3966	0.0013536	564.808	5.4277	0.13252	5.4277	5.3436	5.4762	0					20	13	2	0	0	0	0.0038081
AERQIDLQR	9	Unmodified	_AERQIDLQR_					0	0	0	0	1	Q29RF7	Q29RF7	Q29RF7	PDS5A	Sister chromatid cohesion protein PDS5 homolog A	MULTI-MSMS	20190712_QE3_nLC5_DS_SA_PA_HeLa_HCl_pH_1_5_2h_02	712_QE3_nLC5_DS_SA_PA_HeLa_HCl_pH_1_5_2h_02	376.877	3	376.876	1127.6	50393.2	3.4251	0.0012908	0.92879	0.00035004	4.3539	0.0016409	376.876	6.3099	0.1695	6.3099	6.2299	6.3994	0					30	17	3	0	0	0	1.1672e-05
AERSLREHMGNVVEA	15	Unmodified	_AERSLREHMGNVVEA_					0	0	0	0	1	Q9NX55	Q9NX55	Q9NX55	HYPK	Huntingtin-interacting protein K	MULTI-MSMS	20190508_QE3_nLC3_DS_SA_PA_HeLa_IS_HCl_pH_1_5_2h_01	508_QE3_nLC3_DS_SA_PA_HeLa_IS_HCl_pH_1_5_2h_01	425.216	4	425.215	1696.83	47209.8	2.1288	0.00090521	0.7381	0.00031385	2.8669	0.0012191	425.215	8.189	0.11347	8.189	8.1337	8.2472	0					36	11	6	0	0	0	0.047842
AERSLREHMGNVVEA	15	Unmodified	_AERSLREHMGNVVEA_					0	0	0	0	1	Q9NX55	Q9NX55	Q9NX55	HYPK	Huntingtin-interacting protein K	MULTI-MSMS	20190508_QE3_nLC3_DS_SA_PA_HeLa_IS_HCl_pH_1_5_2h_01	508_QE3_nLC3_DS_SA_PA_HeLa_IS_HCl_pH_1_5_2h_01	566.619	3	566.618	1696.83	40746.2	2.5061	0.00142	0.33788	0.00019145	2.844	0.0016115	566.618	8.1857	0.085215	8.1857	8.1431	8.2283	0					21	8	3	0	0	0	0.0088242
AERSLREHMGNVVEA	15	Unmodified	_AERSLREHMGNVVEA_					0	0	0	0	1	Q9NX55	Q9NX55	Q9NX55	HYPK	Huntingtin-interacting protein K	MULTI-MSMS	20190508_QE3_nLC3_DS_SA_PA_HeLa_IS_HCl_pH_1_5_2h_02	508_QE3_nLC3_DS_SA_PA_HeLa_IS_HCl_pH_1_5_2h_02	425.216	4	425.215	1696.83	48763.8	2.1207	0.00090174	0.074601	3.1721e-05	2.1953	0.00093346	425.215	8.1165	0.10378	8.1165	8.059	8.1627	0					36	10	5	0	0	0	0.034606
AERSLREHMGNVVEA	15	Unmodified	_AERSLREHMGNVVEA_					0	0	0	0	1	Q9NX55	Q9NX55	Q9NX55	HYPK	Huntingtin-interacting protein K	MULTI-MSMS	20190508_QE3_nLC3_DS_SA_PA_HeLa_IS_HCl_pH_1_5_2h_02	508_QE3_nLC3_DS_SA_PA_HeLa_IS_HCl_pH_1_5_2h_02	566.619	3	566.618	1696.83	41189	2.3765	0.0013466	0.038922	2.2054e-05	2.4154	0.0013686	566.618	8.1202	0.094372	8.1202	8.0684	8.1627	0					22	9	3	0	0	0	0.0032721
AERSLREHMGNVVEA	15	Unmodified	_AERSLREHMGNVVEA_					0	0	0	0	1	Q9NX55	Q9NX55	Q9NX55	HYPK	Huntingtin-interacting protein K	MULTI-MSMS	20190712_QE3_nLC5_DS_SA_PA_HeLa_HCl_pH_1_5_2h_02	712_QE3_nLC5_DS_SA_PA_HeLa_HCl_pH_1_5_2h_02	566.621	3	566.618	1696.83	40653.7	4.3278	0.0024522	1.1335	0.00064225	5.4613	0.0030945	566.619	8.1022	0.084605	8.1022	8.045	8.1296	0					15	8	2	0	0	0	0.022541
AESDWDTVTVLRKKGP	16	Acetyl (Protein N-term)	_(ac)AESDWDTVTVLRKKGP_					1	0	0	0	1	O60869	O60869	O60869	EDF1	Endothelial differentiation-related factor 1	MULTI-MSMS	20190712_QE3_nLC5_DS_SA_PA_HeLa_HCl_pH_1_5_2h_01	712_QE3_nLC5_DS_SA_PA_HeLa_HCl_pH_1_5_2h_01	615.328	3	615.323	1842.95	39969.6	5.0362	0.0030989	0.29749	0.00018306	5.3337	0.003282	615.658	19.871	0.16998	19.871	19.794	19.964	0					68	17	5	0	0	0	4.5918e-06
AESDWDTVTVLRKKGP	16	Acetyl (Protein N-term)	_(ac)AESDWDTVTVLRKKGP_					1	0	0	0	1	O60869	O60869	O60869	EDF1	Endothelial differentiation-related factor 1	MULTI-MSMS	20190712_QE3_nLC5_DS_SA_PA_HeLa_HCl_pH_1_5_2h_02	712_QE3_nLC5_DS_SA_PA_HeLa_HCl_pH_1_5_2h_02	615.66	3	615.323	1842.95	39478.9	4.4319	0.0027271	-0.14682	-9.0343e-05	4.2851	0.0026367	615.323	19.751	0.21743	19.751	19.64	19.857	0					81	22	5	0	0	0	1.855e-05
AESNEKIKQVNERA	14	Unmodified	_AESNEKIKQVNERA_					0	0	0	0	1	P22059	P22059	P22059	OSBP	Oxysterol-binding protein 1	MULTI-MSMS	20190712_QE3_nLC5_DS_SA_PA_HeLa_HCl_pH_1_5_2h_01	712_QE3_nLC5_DS_SA_PA_HeLa_HCl_pH_1_5_2h_01	404.717	4	404.715	1614.83	48678.4	4.1246	0.0016693	-0.5715	-0.00023129	3.5531	0.001438	404.715	4.1084	0.10388	4.1084	4.0392	4.143	0					29	10	4	0	0	0	0.001376
AESNEKIKQVNERA	14	Unmodified	_AESNEKIKQVNERA_					0	0	0	0	1	P22059	P22059	P22059	OSBP	Oxysterol-binding protein 1	MULTI-MSMS	20190712_QE3_nLC5_DS_SA_PA_HeLa_HCl_pH_1_5_2h_02	712_QE3_nLC5_DS_SA_PA_HeLa_HCl_pH_1_5_2h_02	404.717	4	404.715	1614.83	48804.9	2.8314	0.0011459	0.015277	6.1827e-06	2.8467	0.0011521	404.716	4.1137	0.094108	4.1137	4.0818	4.1759	0					28	9	4	0	0	0	0.001313
AESNEKIKQVNERA	14	Unmodified	_AESNEKIKQVNERA_					0	0	0	0	1	P22059	P22059	P22059	OSBP	Oxysterol-binding protein 1	MULTI-SECPEP	20190712_QE3_nLC5_DS_SA_PA_HeLa_HCl_pH_1_5_2h_02	712_QE3_nLC5_DS_SA_PA_HeLa_HCl_pH_1_5_2h_02	539.327	3	539.285	1614.83	42751.9	3.2316	0.0017427	0.41942	0.00022619	3.651	0.0019689	539.286	4.1174	0.075281	4.1174	4.0818	4.157	0					23	7	4	0	0	0	0.0084701
AESSDKLYRVEYAKSGRA	18	Acetyl (Protein N-term)	_(ac)AESSDKLYRVEYAKSGRA_					1	0	0	0	2	P09874	P09874	P09874	PARP1	Poly [ADP-ribose] polymerase 1	MULTI-MSMS	20190508_QE3_nLC3_DS_SA_PA_HeLa_IS_HCl_pH_1_5_2h_01	508_QE3_nLC3_DS_SA_PA_HeLa_IS_HCl_pH_1_5_2h_01	518.767	4	518.766	2071.03	43776.6	2.9839	0.001548	0.25558	0.00013258	3.2395	0.0016806	519.016	9.534	0.13219	9.534	9.4563	9.5885	0					50	13	5	0	0	0	5.805e-05
AESSDKLYRVEYAKSGRA	18	Acetyl (Protein N-term)	_(ac)AESSDKLYRVEYAKSGRA_					1	0	0	0	2	P09874	P09874	P09874	PARP1	Poly [ADP-ribose] polymerase 1	MULTI-MSMS	20190508_QE3_nLC3_DS_SA_PA_HeLa_IS_HCl_pH_1_5_2h_01	508_QE3_nLC3_DS_SA_PA_HeLa_IS_HCl_pH_1_5_2h_01	691.354	3	691.352	2071.03	37810.5	2.8994	0.0020045	-1.1405	-0.00078847	1.7589	0.001216	691.351	9.5333	0.10384	9.5333	9.4847	9.5885	0					35	10	4	0	0	0	2.2423e-09
AESSDKLYRVEYAKSGRA	18	Acetyl (Protein N-term)	_(ac)AESSDKLYRVEYAKSGRA_					1	0	0	0	2	P09874	P09874	P09874	PARP1	Poly [ADP-ribose] polymerase 1	MULTI-MSMS	20190508_QE3_nLC3_DS_SA_PA_HeLa_IS_HCl_pH_1_5_2h_02	508_QE3_nLC3_DS_SA_PA_HeLa_IS_HCl_pH_1_5_2h_02	518.767	4	518.766	2071.03	43572.9	2.776	0.0014401	0.60991	0.0003164	3.386	0.0017565	519.016	9.542	0.13202	9.542	9.4746	9.6067	0					53	13	5	0	0	0	0.00090499
AESSDKLYRVEYAKSGRA	18	Acetyl (Protein N-term)	_(ac)AESSDKLYRVEYAKSGRA_					1	0	0	0	2	P09874	P09874	P09874	PARP1	Poly [ADP-ribose] polymerase 1	MULTI-MSMS	20190508_QE3_nLC3_DS_SA_PA_HeLa_IS_HCl_pH_1_5_2h_02	508_QE3_nLC3_DS_SA_PA_HeLa_IS_HCl_pH_1_5_2h_02	691.353	3	691.352	2071.03	38454.4	2.6792	0.0018523	-0.12898	-8.9171e-05	2.5502	0.0017631	691.686	9.5457	0.094363	9.5457	9.4935	9.5878	0					29	9	4	0	0	0	7.1367e-14
AESSDKLYRVEYAKSGRA	18	Acetyl (Protein N-term)	_(ac)AESSDKLYRVEYAKSGRA_					1	0	0	0	2	P09874	P09874	P09874	PARP1	Poly [ADP-ribose] polymerase 1	MULTI-MSMS	20190712_QE3_nLC5_DS_SA_PA_HeLa_HCl_pH_1_5_2h_01	712_QE3_nLC5_DS_SA_PA_HeLa_HCl_pH_1_5_2h_01	518.768	4	518.766	2071.03	42578.3	4.3301	0.0022463	0.6024	0.0003125	4.9325	0.0025588	519.016	9.5309	0.34061	9.5309	9.3593	9.6999	0					133	35	5	0	0	0	0.0021432
AESSDKLYRVEYAKSGRA	18	Acetyl (Protein N-term)	_(ac)AESSDKLYRVEYAKSGRA_					1	0	0	0	2	P09874	P09874	P09874	PARP1	Poly [ADP-ribose] polymerase 1	MULTI-MSMS	20190712_QE3_nLC5_DS_SA_PA_HeLa_HCl_pH_1_5_2h_01	712_QE3_nLC5_DS_SA_PA_HeLa_HCl_pH_1_5_2h_01	691.689	3	691.352	2071.03	37828.8	4.1826	0.0028917	0.001398	9.6651e-07	4.184	0.0028926	691.686	9.5248	0.29335	9.5248	9.4066	9.6999	0					101	30	4	0	0	0	3.5856e-09
AESSDKLYRVEYAKSGRA	18	Acetyl (Protein N-term)	_(ac)AESSDKLYRVEYAKSGRA_					1	0	0	0	2	P09874	P09874	P09874	PARP1	Poly [ADP-ribose] polymerase 1	MULTI-MSMS	20190712_QE3_nLC5_DS_SA_PA_HeLa_HCl_pH_1_5_2h_02	712_QE3_nLC5_DS_SA_PA_HeLa_HCl_pH_1_5_2h_02	518.769	4	518.766	2071.03	42651.3	4.1711	0.0021638	0.47064	0.00024415	4.6418	0.002408	519.016	10.339	0.21713	10.339	10.213	10.43	-1.7764e-15					78	22	5	0	0	0	1.8933e-05
AESSDKLYRVEYAKSGRA	18	Acetyl (Protein N-term)	_(ac)AESSDKLYRVEYAKSGRA_					1	0	0	0	2	P09874	P09874	P09874	PARP1	Poly [ADP-ribose] polymerase 1	MULTI-MSMS	20190712_QE3_nLC5_DS_SA_PA_HeLa_HCl_pH_1_5_2h_02	712_QE3_nLC5_DS_SA_PA_HeLa_HCl_pH_1_5_2h_02	691.355	3	691.352	2071.03	38005.3	4.0886	0.0028267	-0.14527	-0.00010043	3.9434	0.0027263	691.686	10.342	0.16034	10.342	10.27	10.43	0					39	16	3	0	0	0	4.3369e-09
AETVADTRRLITKP	14	Acetyl (Protein N-term)	_(ac)AETVADTRRLITKP_					1	0	0	0	2	O60493	O60493	O60493	SNX3	Sorting nexin-3	MULTI-MSMS	20190508_QE3_nLC3_DS_SA_PA_HeLa_IS_HCl_pH_1_5_2h_01	508_QE3_nLC3_DS_SA_PA_HeLa_IS_HCl_pH_1_5_2h_01	538.307	3	538.305	1611.89	43304.2	1.5766	0.00084868	1.1494	0.00061873	2.726	0.0014674	538.306	16.59	0.32288	16.59	16.488	16.811	0					71	33	4	0	0	0	0.00055185
AETVADTRRLITKP	14	Acetyl (Protein N-term)	_(ac)AETVADTRRLITKP_					1	0	0	0	2	O60493	O60493	O60493	SNX3	Sorting nexin-3	MULTI-MSMS	20190508_QE3_nLC3_DS_SA_PA_HeLa_IS_HCl_pH_1_5_2h_02	508_QE3_nLC3_DS_SA_PA_HeLa_IS_HCl_pH_1_5_2h_02	538.307	3	538.305	1611.89	43246.2	2.5619	0.0013791	0.43689	0.00023518	2.9988	0.0016143	538.306	16.473	0.33202	16.473	16.251	16.583	-3.5527e-15					65	34	4	0	0	0	0.0049598
AETVADTRRLITKP	14	Acetyl (Protein N-term)	_(ac)AETVADTRRLITKP_					1	0	0	0	2	O60493	O60493	O60493	SNX3	Sorting nexin-3	MULTI-MSMS	20190712_QE3_nLC5_DS_SA_PA_HeLa_HCl_pH_1_5_2h_01	712_QE3_nLC5_DS_SA_PA_HeLa_HCl_pH_1_5_2h_01	538.308	3	538.305	1611.89	42942.2	4.1249	0.0022204	1.0584	0.00056976	5.1833	0.0027902	538.306	17.238	0.18894	17.238	17.133	17.322	3.5527e-15					56	19	4	0	0	0	0.0052913
AETVADTRRLITKP	14	Acetyl (Protein N-term)	_(ac)AETVADTRRLITKP_					1	0	0	0	2	O60493	O60493	O60493	SNX3	Sorting nexin-3	MULTI-MSMS	20190712_QE3_nLC5_DS_SA_PA_HeLa_HCl_pH_1_5_2h_02	712_QE3_nLC5_DS_SA_PA_HeLa_HCl_pH_1_5_2h_02	538.309	3	538.305	1611.89	43324.4	3.9658	0.0021348	0.71514	0.00038496	4.6809	0.0025198	538.306	17.042	0.11315	17.042	16.981	17.094	0					29	11	3	0	0	0	0.00038698
AETVTKGGIMLP	12	Unmodified	_AETVTKGGIMLP_					0	0	0	0	1	P61604	P61604	P61604	HSPE1	10 kDa heat shock protein, mitochondrial	MULTI-MSMS	20190712_QE3_nLC5_DS_SA_PA_HeLa_HCl_pH_1_5_2h_01	712_QE3_nLC5_DS_SA_PA_HeLa_HCl_pH_1_5_2h_01	608.838	2	608.834	1215.65	39638.2	4.5668	0.0027804	-0.77961	-0.00047465	3.7872	0.0023058	608.834	18.853	0.17989	18.853	18.77	18.95	0					43	18	3	0	0	0	0.0019242
AETVTKGGIMLP	12	Unmodified	_AETVTKGGIMLP_					0	0	0	0	1	P61604	P61604	P61604	HSPE1	10 kDa heat shock protein, mitochondrial	MSMS	20190712_QE3_nLC5_DS_SA_PA_HeLa_HCl_pH_1_5_2h_02	712_QE3_nLC5_DS_SA_PA_HeLa_HCl_pH_1_5_2h_02	608.837	2	608.834	1215.65	NaN	NaN	NaN	NaN	NaN	NaN	NaN	NaN	18.671	1	18.671	18.171	19.171	0								0	0	0	0.00065105
AETVTKGGIMLPEKSQGKVLQA	22	Unmodified	_AETVTKGGIMLPEKSQGKVLQA_					0	0	0	0	2	P61604	P61604	P61604	HSPE1	10 kDa heat shock protein, mitochondrial	MULTI-MSMS	20190508_QE3_nLC3_DS_SA_PA_HeLa_IS_HCl_pH_1_5_2h_01	508_QE3_nLC3_DS_SA_PA_HeLa_IS_HCl_pH_1_5_2h_01	572.07	4	572.069	2284.25	40550	2.0185	0.0011547	-0.2537	-0.00014513	1.7648	0.0010096	572.319	13.775	0.17978	13.775	13.68	13.86	-1.7764e-15					75	18	5	0	0	0	0.0008244
AETVTKGGIMLPEKSQGKVLQA	22	Unmodified	_AETVTKGGIMLPEKSQGKVLQA_					0	0	0	0	2	P61604	P61604	P61604	HSPE1	10 kDa heat shock protein, mitochondrial	MULTI-MSMS	20190508_QE3_nLC3_DS_SA_PA_HeLa_IS_HCl_pH_1_5_2h_01	508_QE3_nLC3_DS_SA_PA_HeLa_IS_HCl_pH_1_5_2h_01	762.424	3	762.423	2284.25	36697.5	1.6414	0.0012514	0.24439	0.00018633	1.8858	0.0014377	762.757	13.78	0.13255	13.78	13.699	13.831	0					39	13	4	0	0	0	1.5805e-29
AETVTKGGIMLPEKSQGKVLQA	22	Unmodified	_AETVTKGGIMLPEKSQGKVLQA_					0	0	0	0	2	P61604	P61604	P61604	HSPE1	10 kDa heat shock protein, mitochondrial	MULTI-MSMS	20190508_QE3_nLC3_DS_SA_PA_HeLa_IS_HCl_pH_1_5_2h_02	508_QE3_nLC3_DS_SA_PA_HeLa_IS_HCl_pH_1_5_2h_02	572.07	4	572.069	2284.25	40505	2.1871	0.0012512	0.52863	0.00030241	2.7157	0.0015536	572.32	13.729	0.19897	13.729	13.613	13.812	-1.7764e-15					81	20	5	0	0	0	2.7605e-08
AETVTKGGIMLPEKSQGKVLQA	22	Unmodified	_AETVTKGGIMLPEKSQGKVLQA_					0	0	0	0	2	P61604	P61604	P61604	HSPE1	10 kDa heat shock protein, mitochondrial	MULTI-MSMS	20190508_QE3_nLC3_DS_SA_PA_HeLa_IS_HCl_pH_1_5_2h_02	508_QE3_nLC3_DS_SA_PA_HeLa_IS_HCl_pH_1_5_2h_02	762.759	3	762.423	2284.25	36844.3	2.0504	0.0015633	0.033773	2.5749e-05	2.0842	0.001589	762.757	13.727	0.12321	13.727	13.661	13.784	0					41	12	4	0	0	0	3.9666e-36
AETVTKGGIMLPEKSQGKVLQA	22	Unmodified	_AETVTKGGIMLPEKSQGKVLQA_					0	0	0	0	2	P61604	P61604	P61604	HSPE1	10 kDa heat shock protein, mitochondrial	MULTI-MSMS	20190712_QE3_nLC5_DS_SA_PA_HeLa_HCl_pH_1_5_2h_01	712_QE3_nLC5_DS_SA_PA_HeLa_HCl_pH_1_5_2h_01	762.761	3	762.423	2284.25	37070.9	3.4282	0.0026137	1.0877	0.00082929	4.5159	0.003443	762.757	14.355	0.11313	14.355	14.298	14.411	0					36	11	4	0	0	0	2.7527e-07
AETVTKGGIMLPEKSQGKVLQA	22	Unmodified	_AETVTKGGIMLPEKSQGKVLQA_					0	0	0	0	2	P61604	P61604	P61604	HSPE1	10 kDa heat shock protein, mitochondrial	MULTI-MSMS	20190712_QE3_nLC5_DS_SA_PA_HeLa_HCl_pH_1_5_2h_01	712_QE3_nLC5_DS_SA_PA_HeLa_HCl_pH_1_5_2h_01	572.321	4	572.069	2284.25	41045	3.5719	0.0020434	-0.52827	-0.00030221	3.0436	0.0017412	572.319	14.359	0.16974	14.359	14.269	14.439	-1.7764e-15					79	17	6	0	0	0	0.0094037
AETVTKGGIMLPEKSQGKVLQA	22	Unmodified	_AETVTKGGIMLPEKSQGKVLQA_					0	0	0	0	2	P61604	P61604	P61604	HSPE1	10 kDa heat shock protein, mitochondrial	MULTI-MSMS	20190712_QE3_nLC5_DS_SA_PA_HeLa_HCl_pH_1_5_2h_02	712_QE3_nLC5_DS_SA_PA_HeLa_HCl_pH_1_5_2h_02	762.424	3	762.423	2284.25	36585.9	3.1877	0.0024304	0.57509	0.00043846	3.7628	0.0028688	762.758	14.317	0.35983	14.317	14.127	14.487	1.7764e-15					139	37	5	0	0	0	0.0012074
AETVTKGGIMLPEKSQGKVLQA	22	Oxidation (M)	_AETVTKGGIM(ox)LPEKSQGKVLQA_		AETVTKGGIM(1)LPEKSQGKVLQA		AETVTKGGIM(26.42)LPEKSQGKVLQA	0	0	0	1	2	P61604	P61604	P61604	HSPE1	10 kDa heat shock protein, mitochondrial	MULTI-SECPEP	20190508_QE3_nLC3_DS_SA_PA_HeLa_IS_HCl_pH_1_5_2h_01	508_QE3_nLC3_DS_SA_PA_HeLa_IS_HCl_pH_1_5_2h_01	576.122	4	576.068	2300.24	39568.6	2.9913	0.0017232	1.9584	0.0011282	4.9497	0.0028514	576.32	12.974	0.17986	12.974	12.875	13.055	0					54	18	5	0	0	0	0.051834
AETVTKGGIMLPEKSQGKVLQA	22	Oxidation (M)	_AETVTKGGIM(ox)LPEKSQGKVLQA_		AETVTKGGIM(1)LPEKSQGKVLQA		AETVTKGGIM(39.29)LPEKSQGKVLQA	0	0	0	1	2	P61604	P61604	P61604	HSPE1	10 kDa heat shock protein, mitochondrial	MULTI-MSMS	20190508_QE3_nLC3_DS_SA_PA_HeLa_IS_HCl_pH_1_5_2h_02	508_QE3_nLC3_DS_SA_PA_HeLa_IS_HCl_pH_1_5_2h_02	576.321	4	576.068	2300.24	39790.6	2.8608	0.001648	2.8598	0.0016475	5.7206	0.0032954	576.321	12.917	0.15191	12.917	12.818	12.97	0					45	15	4	0	0	0	0.037964
AETVTKGGIMLPEKSQGKVLQA	22	Oxidation (M)	_AETVTKGGIM(ox)LPEKSQGKVLQA_		AETVTKGGIM(1)LPEKSQGKVLQA		AETVTKGGIM(52.51)LPEKSQGKVLQA	0	0	0	1	2	P61604	P61604	P61604	HSPE1	10 kDa heat shock protein, mitochondrial	MULTI-MSMS	20190712_QE3_nLC5_DS_SA_PA_HeLa_HCl_pH_1_5_2h_01	712_QE3_nLC5_DS_SA_PA_HeLa_HCl_pH_1_5_2h_01	576.071	4	576.068	2300.24	41011.4	4.9622	0.0028585	0.28851	0.0001662	5.2507	0.0030247	576.319	13.526	0.1511	13.526	13.439	13.59	-1.7764e-15					61	15	5	0	0	0	0.019224
AETVTKGGIMLPEKSQGKVLQA	22	Oxidation (M)	_AETVTKGGIM(ox)LPEKSQGKVLQA_		AETVTKGGIM(1)LPEKSQGKVLQA		AETVTKGGIM(195.15)LPEKSQGKVLQA	0	0	0	1	2	P61604	P61604	P61604	HSPE1	10 kDa heat shock protein, mitochondrial	MULTI-MSMS	20190712_QE3_nLC5_DS_SA_PA_HeLa_HCl_pH_1_5_2h_01	712_QE3_nLC5_DS_SA_PA_HeLa_HCl_pH_1_5_2h_01	768.092	3	767.754	2300.24	36294.7	4.7493	0.0036463	0.4514	0.00034657	5.2007	0.0039929	768.089	13.533	0.11332	13.533	13.458	13.571	-1.7764e-15					38	11	4	0	0	0	1.6054e-15
AETVTKGGIMLPEKSQGKVLQA	22	Oxidation (M)	_AETVTKGGIM(ox)LPEKSQGKVLQA_		AETVTKGGIM(1)LPEKSQGKVLQA		AETVTKGGIM(135.66)LPEKSQGKVLQA	0	0	0	1	2	P61604	P61604	P61604	HSPE1	10 kDa heat shock protein, mitochondrial	MULTI-MSMS	20190712_QE3_nLC5_DS_SA_PA_HeLa_HCl_pH_1_5_2h_02	712_QE3_nLC5_DS_SA_PA_HeLa_HCl_pH_1_5_2h_02	768.093	3	767.754	2300.24	35953.1	4.3452	0.003336	0.72922	0.00055986	5.0744	0.0038959	768.089	12.522	0.22669	12.522	12.397	12.624	0					78	23	4	0	0	0	5.1939e-07
AEVEETLKRLQSQKGVQGIIVVNTEGIPIKSTMDNP	36	Acetyl (Protein N-term),Oxidation (M)	_(ac)AEVEETLKRLQSQKGVQGIIVVNTEGIPIKSTM(ox)DNP_		AEVEETLKRLQSQKGVQGIIVVNTEGIPIKSTM(1)DNP		AEVEETLKRLQSQKGVQGIIVVNTEGIPIKSTM(184.49)DNP	1	0	0	1	2	Q9NP97	Q9NP97	Q9NP97	DYNLRB1	Dynein light chain roadblock-type 1	MULTI-MSMS	20190508_QE3_nLC3_DS_SA_PA_HeLa_IS_HCl_pH_1_5_2h_01	508_QE3_nLC3_DS_SA_PA_HeLa_IS_HCl_pH_1_5_2h_01	996.035	4	995.781	3979.09	31739.4	3.8059	0.0037898	-0.0034302	-3.4157e-06	3.8025	0.0037864	996.284	29.779	0.11709	29.779	29.731	29.848	0					38	11	6	0	0	0	1.2922e-10
AEVEETLKRLQSQKGVQGIIVVNTEGIPIKSTMDNP	36	Acetyl (Protein N-term),Oxidation (M)	_(ac)AEVEETLKRLQSQKGVQGIIVVNTEGIPIKSTM(ox)DNP_		AEVEETLKRLQSQKGVQGIIVVNTEGIPIKSTM(1)DNP		AEVEETLKRLQSQKGVQGIIVVNTEGIPIKSTM(214.99)DNP	1	0	0	1	2	Q9NP97	Q9NP97	Q9NP97	DYNLRB1	Dynein light chain roadblock-type 1	MULTI-MSMS	20190712_QE3_nLC5_DS_SA_PA_HeLa_HCl_pH_1_5_2h_01	712_QE3_nLC5_DS_SA_PA_HeLa_HCl_pH_1_5_2h_01	996.035	4	995.781	3979.09	31341.5	5.0493	0.0050279	-1.1118	-0.0011071	3.9374	0.0039208	996.03	30.284	0.095483	30.284	30.232	30.328	0					33	9	6	0	0	0	2.4654e-16
AEVEETLKRLQSQKGVQGIIVVNTEGIPIKSTMDNP	36	Acetyl (Protein N-term)	_(ac)AEVEETLKRLQSQKGVQGIIVVNTEGIPIKSTMDNP_					1	0	0	0	2	Q9NP97	Q9NP97	Q9NP97	DYNLRB1	Dynein light chain roadblock-type 1	MULTI-MSMS	20190508_QE3_nLC3_DS_SA_PA_HeLa_IS_HCl_pH_1_5_2h_01	508_QE3_nLC3_DS_SA_PA_HeLa_IS_HCl_pH_1_5_2h_01	992.037	4	991.782	3963.1	30773.7	2.9146	0.0028906	-0.49931	-0.00049521	2.4153	0.0023954	992.283	30.051	0.077586	30.051	30.012	30.09	0					29	7	5	0	0	0	3.8944e-32
AEVEETLKRLQSQKGVQGIIVVNTEGIPIKSTMDNP	36	Acetyl (Protein N-term)	_(ac)AEVEETLKRLQSQKGVQGIIVVNTEGIPIKSTMDNP_					1	0	0	0	2	Q9NP97	Q9NP97	Q9NP97	DYNLRB1	Dynein light chain roadblock-type 1	MULTI-MSMS	20190712_QE3_nLC5_DS_SA_PA_HeLa_HCl_pH_1_5_2h_02	712_QE3_nLC5_DS_SA_PA_HeLa_HCl_pH_1_5_2h_02	992.036	4	991.782	3963.1	31528.1	3.8615	0.0038298	-0.89011	-0.0008828	2.9714	0.002947	992.032	30.563	0.076026	30.563	30.521	30.597	-3.5527e-15					18	7	3	0	0	0	1.5251e-16
AEVQVLVLDGRGHLLGRLA	19	Acetyl (Protein N-term)	_(ac)AEVQVLVLDGRGHLLGRLA_					1	0	0	0	1	P40429	P40429	P40429	RPL13A	60S ribosomal protein L13a	MULTI-MSMS	20190508_QE3_nLC3_DS_SA_PA_HeLa_IS_HCl_pH_1_5_2h_01	508_QE3_nLC3_DS_SA_PA_HeLa_IS_HCl_pH_1_5_2h_01	687.07	3	686.732	2057.17	37962.9	4.3019	0.0029543	-0.098237	-6.7463e-05	4.2037	0.0028868	687.066	29.755	0.23372	29.755	29.683	29.916	3.5527e-15					98	23	7	0	0	0	6.0854e-30
AEVQVLVLDGRGHLLGRLA	19	Acetyl (Protein N-term)	_(ac)AEVQVLVLDGRGHLLGRLA_					1	0	0	0	1	P40429	P40429	P40429	RPL13A	60S ribosomal protein L13a	MULTI-MSMS	20190508_QE3_nLC3_DS_SA_PA_HeLa_IS_HCl_pH_1_5_2h_01	508_QE3_nLC3_DS_SA_PA_HeLa_IS_HCl_pH_1_5_2h_01	1030.1	2	1029.59	2057.17	32648.6	3.9564	0.0040734	-0.35487	-0.00036537	3.6015	0.0037081	1030.09	29.751	0.077923	29.751	29.712	29.79	0					16	7	3	0	0	0	2.4366e-30
AEVQVLVLDGRGHLLGRLA	19	Acetyl (Protein N-term)	_(ac)AEVQVLVLDGRGHLLGRLA_					1	0	0	0	1	P40429	P40429	P40429	RPL13A	60S ribosomal protein L13a	MULTI-MSMS	20190508_QE3_nLC3_DS_SA_PA_HeLa_IS_HCl_pH_1_5_2h_02	508_QE3_nLC3_DS_SA_PA_HeLa_IS_HCl_pH_1_5_2h_02	686.734	3	686.732	2057.17	38234.8	4.0869	0.0028066	-0.23974	-0.00016464	3.8472	0.002642	687.066	29.658	0.24322	29.658	29.591	29.834	3.5527e-15					92	24	6	0	0	0	6.1059e-30
AEVQVLVLDGRGHLLGRLA	19	Acetyl (Protein N-term)	_(ac)AEVQVLVLDGRGHLLGRLA_					1	0	0	0	1	P40429	P40429	P40429	RPL13A	60S ribosomal protein L13a	MULTI-MSMS	20190712_QE3_nLC5_DS_SA_PA_HeLa_HCl_pH_1_5_2h_01	712_QE3_nLC5_DS_SA_PA_HeLa_HCl_pH_1_5_2h_01	687.072	3	686.732	2057.17	37995.1	5.8878	0.0040433	0.10462	7.1845e-05	5.9924	0.0041152	687.066	30.42	0.21146	30.42	30.357	30.568	0					60	21	3	0	0	0	9.2844e-25
AEVQVLVLDGRGHLLGRLA	19	Acetyl (Protein N-term)	_(ac)AEVQVLVLDGRGHLLGRLA_					1	0	0	0	1	P40429	P40429	P40429	RPL13A	60S ribosomal protein L13a	MULTI-MSMS	20190712_QE3_nLC5_DS_SA_PA_HeLa_HCl_pH_1_5_2h_01	712_QE3_nLC5_DS_SA_PA_HeLa_HCl_pH_1_5_2h_01	1030.1	2	1029.59	2057.17	31453.9	6.083	0.006263	-0.38528	-0.00039669	5.6977	0.0058663	1030.1	30.419	0.086742	30.419	30.386	30.473	0					21	8	4	0	0	0	4.6507e-38
AEVQVLVLDGRGHLLGRLA	19	Acetyl (Protein N-term)	_(ac)AEVQVLVLDGRGHLLGRLA_					1	0	0	0	1	P40429	P40429	P40429	RPL13A	60S ribosomal protein L13a	MULTI-MSMS	20190712_QE3_nLC5_DS_SA_PA_HeLa_HCl_pH_1_5_2h_02	712_QE3_nLC5_DS_SA_PA_HeLa_HCl_pH_1_5_2h_02	687.07	3	686.732	2057.17	37779.3	5.5778	0.0038305	-0.33113	-0.0002274	5.2467	0.0036031	687.066	30.373	0.18206	30.373	30.319	30.501	0					82	18	7	0	0	0	3.9759e-30
AEVQVLVLDGRGHLLGRLA	19	Acetyl (Protein N-term)	_(ac)AEVQVLVLDGRGHLLGRLA_					1	0	0	0	1	P40429	P40429	P40429	RPL13A	60S ribosomal protein L13a	MULTI-MSMS	20190712_QE3_nLC5_DS_SA_PA_HeLa_HCl_pH_1_5_2h_02	712_QE3_nLC5_DS_SA_PA_HeLa_HCl_pH_1_5_2h_02	1030.1	2	1029.59	2057.17	31488.1	5.6781	0.0058461	-0.85735	-0.00088272	4.8207	0.0049634	1030.1	30.379	0.067375	30.379	30.339	30.406	0					18	6	4	0	0	0	5.0733e-31
AEVQVLVLDGRGHLLGRLA	19	Unmodified	_AEVQVLVLDGRGHLLGRLA_					0	0	0	0	1	P40429	P40429	P40429	RPL13A	60S ribosomal protein L13a	MULTI-MSMS	20190712_QE3_nLC5_DS_SA_PA_HeLa_HCl_pH_1_5_2h_01	712_QE3_nLC5_DS_SA_PA_HeLa_HCl_pH_1_5_2h_01	505.301	4	504.798	2015.16	44227	5.0176	0.0025329	-3.7054	-0.0018705	1.3122	0.00066238	505.049	24.957	0.32547	24.957	24.747	25.072	0					66	33	3	0	0	0	0.0013814
AEVQVLVLDGRGHLLGRLA	19	Unmodified	_AEVQVLVLDGRGHLLGRLA_					0	0	0	0	1	P40429	P40429	P40429	RPL13A	60S ribosomal protein L13a	MULTI-MSMS	20190712_QE3_nLC5_DS_SA_PA_HeLa_HCl_pH_1_5_2h_02	712_QE3_nLC5_DS_SA_PA_HeLa_HCl_pH_1_5_2h_02	505.051	4	504.798	2015.16	44925.2	4.2004	0.0021203	0.87022	0.00043929	5.0706	0.0025596	505.049	24.578	0.19091	24.578	24.493	24.684	0					51	19	4	0	0	0	3.1494e-06
AEVQVLVLDGRGHLLGRLAA	20	Acetyl (Protein N-term)	_(ac)AEVQVLVLDGRGHLLGRLAA_					1	0	0	0	2	P40429	P40429	P40429	RPL13A	60S ribosomal protein L13a	MULTI-MSMS	20190508_QE3_nLC3_DS_SA_PA_HeLa_IS_HCl_pH_1_5_2h_01	508_QE3_nLC3_DS_SA_PA_HeLa_IS_HCl_pH_1_5_2h_01	710.748	3	710.411	2128.21	37246.5	3.6814	0.0026153	0.491	0.00034881	4.1724	0.0029641	710.746	29.824	0.32945	29.824	29.761	30.09	0					100	33	6	0	0	0	1.2383e-28
AEVQVLVLDGRGHLLGRLAA	20	Acetyl (Protein N-term)	_(ac)AEVQVLVLDGRGHLLGRLAA_					1	0	0	0	2	P40429	P40429	P40429	RPL13A	60S ribosomal protein L13a	MULTI-MSMS	20190508_QE3_nLC3_DS_SA_PA_HeLa_IS_HCl_pH_1_5_2h_02	508_QE3_nLC3_DS_SA_PA_HeLa_IS_HCl_pH_1_5_2h_02	710.75	3	710.411	2128.21	37171.5	3.6213	0.0025726	-0.71493	-0.0005079	2.9064	0.0020647	710.745	29.742	0.2723	29.742	29.601	29.873	0					88	27	5	0	0	0	1.6886e-14
AEVQVLVLDGRGHLLGRLAA	20	Acetyl (Protein N-term)	_(ac)AEVQVLVLDGRGHLLGRLAA_					1	0	0	0	2	P40429	P40429	P40429	RPL13A	60S ribosomal protein L13a	MULTI-MSMS	20190508_QE3_nLC3_DS_SA_PA_HeLa_IS_HCl_pH_1_5_2h_02	508_QE3_nLC3_DS_SA_PA_HeLa_IS_HCl_pH_1_5_2h_02	1065.61	2	1065.11	2128.21	30466.7	3.3393	0.0035567	-1.872	-0.0019939	1.4673	0.0015628	1065.61	29.745	0.058528	29.745	29.698	29.756	3.5527e-15					7	5	2	0	0	0	7.0624e-21
AEVQVLVLDGRGHLLGRLAA	20	Acetyl (Protein N-term)	_(ac)AEVQVLVLDGRGHLLGRLAA_					1	0	0	0	2	P40429	P40429	P40429	RPL13A	60S ribosomal protein L13a	MULTI-MSMS	20190712_QE3_nLC5_DS_SA_PA_HeLa_HCl_pH_1_5_2h_01	712_QE3_nLC5_DS_SA_PA_HeLa_HCl_pH_1_5_2h_01	710.416	3	710.411	2128.21	36958.2	5.7025	0.0040512	0.073617	5.2299e-05	5.7762	0.0041034	710.746	30.487	0.23003	30.487	30.415	30.645	0					89	23	7	0	0	0	3.8863e-35
AEVQVLVLDGRGHLLGRLAA	20	Acetyl (Protein N-term)	_(ac)AEVQVLVLDGRGHLLGRLAA_					1	0	0	0	2	P40429	P40429	P40429	RPL13A	60S ribosomal protein L13a	MULTI-MSMS	20190712_QE3_nLC5_DS_SA_PA_HeLa_HCl_pH_1_5_2h_02	712_QE3_nLC5_DS_SA_PA_HeLa_HCl_pH_1_5_2h_02	710.75	3	710.411	2128.21	36891.1	4.6533	0.0033058	-0.22454	-0.00015951	4.4288	0.0031463	710.745	30.43	0.21979	30.43	30.348	30.568	-3.5527e-15					66	22	5	0	0	0	4.2075e-35
AEVTTKSQIP	10	Unmodified	_AEVTTKSQIP_					0	0	0	0	1	P13010	P13010	P13010	XRCC5	X-ray repair cross-complementing protein 5	MULTI-MSMS	20190508_QE3_nLC3_DS_SA_PA_HeLa_IS_HCl_pH_1_5_2h_01	508_QE3_nLC3_DS_SA_PA_HeLa_IS_HCl_pH_1_5_2h_01	537.297	2	537.295	1072.58	42410.6	2.5202	0.0013541	0.4224	0.00022695	2.9426	0.001581	537.296	8.0515	0.56698	8.0515	7.8883	8.4553	0					144	59	4	0	0	0	0.0046986
AEVTTKSQIP	10	Unmodified	_AEVTTKSQIP_					0	0	0	0	1	P13010	P13010	P13010	XRCC5	X-ray repair cross-complementing protein 5	MULTI-MSMS	20190508_QE3_nLC3_DS_SA_PA_HeLa_IS_HCl_pH_1_5_2h_02	508_QE3_nLC3_DS_SA_PA_HeLa_IS_HCl_pH_1_5_2h_02	537.297	2	537.295	1072.58	42287.7	2.6228	0.0014092	0.090851	4.8814e-05	2.7136	0.001458	537.296	8.0327	0.49039	8.0327	7.9365	8.4269	0					100	51	2	0	0	0	0.0054611
AEVTTKSQIP	10	Unmodified	_AEVTTKSQIP_					0	0	0	0	1	P13010	P13010	P13010	XRCC5	X-ray repair cross-complementing protein 5	MULTI-MSMS	20190712_QE3_nLC5_DS_SA_PA_HeLa_HCl_pH_1_5_2h_01	712_QE3_nLC5_DS_SA_PA_HeLa_HCl_pH_1_5_2h_01	537.298	2	537.295	1072.58	42059.1	4.5968	0.0024698	0.18868	0.00010138	4.7854	0.0025712	537.296	8.2317	0.37607	8.2317	8.1732	8.5493	0					76	39	2	0	0	0	0.0085538
AEVTTKSQIP	10	Unmodified	_AEVTTKSQIP_					0	0	0	0	1	P13010	P13010	P13010	XRCC5	X-ray repair cross-complementing protein 5	MULTI-MSMS	20190712_QE3_nLC5_DS_SA_PA_HeLa_HCl_pH_1_5_2h_02	712_QE3_nLC5_DS_SA_PA_HeLa_HCl_pH_1_5_2h_02	537.297	2	537.295	1072.58	42016.3	4.4282	0.0023793	-0.23546	-0.00012651	4.1928	0.0022528	537.295	8.1155	0.55579	8.1155	8.0356	8.5914	0					115	58	2	0	0	0	0.027477
AEVYIQDHGDGTHTITYIP	19	Unmodified	_AEVYIQDHGDGTHTITYIP_					0	0	0	0	1	P21333	P21333	P21333	FLNA	Filamin-A	MULTI-MSMS	20190508_QE3_nLC3_DS_SA_PA_HeLa_IS_HCl_pH_1_5_2h_01	508_QE3_nLC3_DS_SA_PA_HeLa_IS_HCl_pH_1_5_2h_01	711.012	3	710.676	2129.01	37744.3	2.9892	0.0021244	-0.0050223	-3.5692e-06	2.9842	0.0021208	711.011	19.206	0.38234	19.206	19.104	19.486	0					112	39	5	0	0	0	0.0014622
AEVYIQDHGDGTHTITYIP	19	Unmodified	_AEVYIQDHGDGTHTITYIP_					0	0	0	0	1	P21333	P21333	P21333	FLNA	Filamin-A	MULTI-MSMS	20190508_QE3_nLC3_DS_SA_PA_HeLa_IS_HCl_pH_1_5_2h_02	508_QE3_nLC3_DS_SA_PA_HeLa_IS_HCl_pH_1_5_2h_02	711.012	3	710.676	2129.01	37420.5	2.9078	0.0020665	-0.25848	-0.00018369	2.6493	0.0018828	711.011	19.143	0.26732	19.143	19.05	19.317	0					89	27	5	0	0	0	0.0012552
AEVYIQDHGDGTHTITYIP	19	Unmodified	_AEVYIQDHGDGTHTITYIP_					0	0	0	0	1	P21333	P21333	P21333	FLNA	Filamin-A	MULTI-MSMS	20190712_QE3_nLC5_DS_SA_PA_HeLa_HCl_pH_1_5_2h_01	712_QE3_nLC5_DS_SA_PA_HeLa_HCl_pH_1_5_2h_01	711.013	3	710.676	2129.01	37650.7	4.8747	0.0034643	0.40146	0.00028531	5.2761	0.0037496	711.011	20.036	0.2942	20.036	19.945	20.239	0					95	30	5	0	0	0	0.013085
AEVYIQDHGDGTHTITYIP	19	Unmodified	_AEVYIQDHGDGTHTITYIP_					0	0	0	0	1	P21333	P21333	P21333	FLNA	Filamin-A	MULTI-MSMS	20190712_QE3_nLC5_DS_SA_PA_HeLa_HCl_pH_1_5_2h_02	712_QE3_nLC5_DS_SA_PA_HeLa_HCl_pH_1_5_2h_02	710.679	3	710.676	2129.01	37255.3	4.86	0.0034539	-0.26096	-0.00018546	4.5991	0.0032684	711.01	19.921	0.26575	19.921	19.829	20.095	0					109	27	5	0	0	0	0.0021019
AEVYIQDHGDGTHTITYIPLCP	22	Unmodified	_AEVYIQDHGDGTHTITYIPLCP_					0	0	0	0	2	P21333	P21333	P21333	FLNA	Filamin-A	MULTI-MSMS	20190508_QE3_nLC3_DS_SA_PA_HeLa_IS_HCl_pH_1_5_2h_01	508_QE3_nLC3_DS_SA_PA_HeLa_IS_HCl_pH_1_5_2h_01	834.402	3	834.065	2499.17	34818	2.2768	0.001899	-0.36068	-0.00030083	1.9162	0.0015982	834.4	23.25	0.35591	23.25	23.087	23.443	0					118	36	5	0	0	0	6.4676e-07
AEVYIQDHGDGTHTITYIPLCP	22	Unmodified	_AEVYIQDHGDGTHTITYIPLCP_					0	0	0	0	2	P21333	P21333	P21333	FLNA	Filamin-A	MULTI-MSMS	20190712_QE3_nLC5_DS_SA_PA_HeLa_HCl_pH_1_5_2h_01	712_QE3_nLC5_DS_SA_PA_HeLa_HCl_pH_1_5_2h_01	834.071	3	834.065	2499.17	34278.4	5.9841	0.0049911	-0.87134	-0.00072675	5.1127	0.0042643	834.399	24.594	0.40355	24.594	24.401	24.805	0					142	41	5	0	0	0	0.00042419
AEWLTLGLNMP	11	Oxidation (M),Deamidation (NQ)	_AEWLTLGLN(de)M(ox)P_	AEWLTLGLN(1)MP	AEWLTLGLNM(1)P	AEWLTLGLN(26.04)MP	AEWLTLGLNM(26.04)P	0	1	0	1	1	O95406	O95406	O95406	CNIH1	Protein cornichon homolog 1	MULTI-SECPEP	20190508_QE3_nLC3_DS_SA_PA_HeLa_IS_HCl_pH_1_5_2h_02	508_QE3_nLC3_DS_SA_PA_HeLa_IS_HCl_pH_1_5_2h_02	421.722	3	421.209	1260.61	47809.6	1.7419	0.00073371	-3.0466	-0.0012832	-1.3046	-0.00054952	421.208	6.3932	0.2458	6.3932	6.3213	6.5671	0					38	25	2	0	0	0	0.049104
AEWQDFLDSLQKRKMEVE	18	Oxidation (M)	_AEWQDFLDSLQKRKM(ox)EVE_		AEWQDFLDSLQKRKM(1)EVE		AEWQDFLDSLQKRKM(75.68)EVE	0	0	0	1	1	Q9Y3C1	Q9Y3C1	Q9Y3C1	NOP16	Nucleolar protein 16	MULTI-MSMS	20190508_QE3_nLC3_DS_SA_PA_HeLa_IS_HCl_pH_1_5_2h_01	508_QE3_nLC3_DS_SA_PA_HeLa_IS_HCl_pH_1_5_2h_01	568.033	4	567.78	2267.09	44087.2	3.0502	0.0017318	-1.1827	-0.00067149	1.8676	0.0010604	568.03	25.569	0.18202	25.569	25.476	25.658	-3.5527e-15					41	18	3	0	0	0	0.0011332
AEWQDFLDSLQKRKMEVE	18	Oxidation (M)	_AEWQDFLDSLQKRKM(ox)EVE_		AEWQDFLDSLQKRKM(1)EVE		AEWQDFLDSLQKRKM(24.01)EVE	0	0	0	1	1	Q9Y3C1	Q9Y3C1	Q9Y3C1	NOP16	Nucleolar protein 16	MULTI-MSMS	20190712_QE3_nLC5_DS_SA_PA_HeLa_HCl_pH_1_5_2h_01	712_QE3_nLC5_DS_SA_PA_HeLa_HCl_pH_1_5_2h_01	567.781	4	567.78	2267.09	41995	4.7623	0.0027039	-1.0436	-0.00059254	3.7187	0.0021114	568.03	26.832	0.15278	26.832	26.737	26.89	3.5527e-15					47	15	5	0	0	0	0.050122
AEWQDFLDSLQKRKMEVE	18	Oxidation (M)	_AEWQDFLDSLQKRKM(ox)EVE_		AEWQDFLDSLQKRKM(1)EVE		AEWQDFLDSLQKRKM(82.48)EVE	0	0	0	1	1	Q9Y3C1	Q9Y3C1	Q9Y3C1	NOP16	Nucleolar protein 16	MULTI-MSMS	20190712_QE3_nLC5_DS_SA_PA_HeLa_HCl_pH_1_5_2h_02	712_QE3_nLC5_DS_SA_PA_HeLa_HCl_pH_1_5_2h_02	568.033	4	567.78	2267.09	42739.7	4.965	0.002819	-0.53717	-0.00030499	4.4278	0.002514	568.03	26.681	0.172	26.681	26.587	26.759	-3.5527e-15					60	17	5	0	0	0	0.00077306
AEWQDFLDSLQKRKMEVE	18	Unmodified	_AEWQDFLDSLQKRKMEVE_					0	0	0	0	1	Q9Y3C1	Q9Y3C1	Q9Y3C1	NOP16	Nucleolar protein 16	MULTI-MSMS	20190508_QE3_nLC3_DS_SA_PA_HeLa_IS_HCl_pH_1_5_2h_01	508_QE3_nLC3_DS_SA_PA_HeLa_IS_HCl_pH_1_5_2h_01	564.034	4	563.781	2251.09	41451.1	4.6186	0.0026039	0.18656	0.00010518	4.8052	0.0027091	564.032	27.462	0.2125	27.462	27.357	27.57	0					91	21	6	0	0	0	2.0198e-06
AEWQDFLDSLQKRKMEVE	18	Unmodified	_AEWQDFLDSLQKRKMEVE_					0	0	0	0	1	Q9Y3C1	Q9Y3C1	Q9Y3C1	NOP16	Nucleolar protein 16	MULTI-MSMS	20190508_QE3_nLC3_DS_SA_PA_HeLa_IS_HCl_pH_1_5_2h_01	508_QE3_nLC3_DS_SA_PA_HeLa_IS_HCl_pH_1_5_2h_01	751.709	3	751.372	2251.09	36255.7	4.2455	0.00319	1.3	0.00097682	5.5456	0.0041668	751.707	27.459	0.21245	27.459	27.338	27.55	0					61	21	5	0	0	0	0.00017057
AEWQDFLDSLQKRKMEVE	18	Unmodified	_AEWQDFLDSLQKRKMEVE_					0	0	0	0	1	Q9Y3C1	Q9Y3C1	Q9Y3C1	NOP16	Nucleolar protein 16	MULTI-MSMS	20190508_QE3_nLC3_DS_SA_PA_HeLa_IS_HCl_pH_1_5_2h_02	508_QE3_nLC3_DS_SA_PA_HeLa_IS_HCl_pH_1_5_2h_02	564.034	4	563.781	2251.09	42084.5	5.2811	0.0029774	-0.21512	-0.00012128	5.0659	0.0028561	564.032	27.326	0.22339	27.326	27.21	27.433	0					91	22	6	0	0	0	9.6799e-07
AEWQDFLDSLQKRKMEVE	18	Unmodified	_AEWQDFLDSLQKRKMEVE_					0	0	0	0	1	Q9Y3C1	Q9Y3C1	Q9Y3C1	NOP16	Nucleolar protein 16	MULTI-MSMS	20190508_QE3_nLC3_DS_SA_PA_HeLa_IS_HCl_pH_1_5_2h_02	508_QE3_nLC3_DS_SA_PA_HeLa_IS_HCl_pH_1_5_2h_02	751.378	3	751.372	2251.09	36121.6	4.8163	0.0036189	0.93146	0.00069987	5.7478	0.0043187	751.708	27.324	0.1751	27.324	27.22	27.395	0					58	17	5	0	0	0	0.0013551
AEWQDFLDSLQKRKMEVE	18	Unmodified	_AEWQDFLDSLQKRKMEVE_					0	0	0	0	1	Q9Y3C1	Q9Y3C1	Q9Y3C1	NOP16	Nucleolar protein 16	MULTI-MSMS	20190712_QE3_nLC5_DS_SA_PA_HeLa_HCl_pH_1_5_2h_01	712_QE3_nLC5_DS_SA_PA_HeLa_HCl_pH_1_5_2h_01	563.785	4	563.781	2251.09	42317.1	6.3188	0.0035624	0.14555	8.206e-05	6.4644	0.0036445	564.032	28.79	0.14513	28.79	28.714	28.86	-3.5527e-15					57	14	6	0	0	0	1.9188e-06
AEWQDFLDSLQKRKMEVE	18	Unmodified	_AEWQDFLDSLQKRKMEVE_					0	0	0	0	1	Q9Y3C1	Q9Y3C1	Q9Y3C1	NOP16	Nucleolar protein 16	MULTI-MSMS	20190712_QE3_nLC5_DS_SA_PA_HeLa_HCl_pH_1_5_2h_01	712_QE3_nLC5_DS_SA_PA_HeLa_HCl_pH_1_5_2h_01	751.712	3	751.372	2251.09	35416.1	6.0881	0.0045745	0.78667	0.00059108	6.8748	0.0051655	751.706	28.807	0.14513	28.807	28.714	28.86	0					42	14	4	0	0	0	0.00015102
AEWQDFLDSLQKRKMEVE	18	Unmodified	_AEWQDFLDSLQKRKMEVE_					0	0	0	0	1	Q9Y3C1	Q9Y3C1	Q9Y3C1	NOP16	Nucleolar protein 16	MULTI-MSMS	20190712_QE3_nLC5_DS_SA_PA_HeLa_HCl_pH_1_5_2h_02	712_QE3_nLC5_DS_SA_PA_HeLa_HCl_pH_1_5_2h_02	564.035	4	563.781	2251.09	41873.7	6.1175	0.0034489	-0.07603	-4.2864e-05	6.0414	0.003406	563.781	28.591	0.16366	28.591	28.504	28.668	3.5527e-15					56	16	4	0	0	0	4.1275e-05
AEWQDFLDSLQKRKMEVE	18	Unmodified	_AEWQDFLDSLQKRKMEVE_					0	0	0	0	1	Q9Y3C1	Q9Y3C1	Q9Y3C1	NOP16	Nucleolar protein 16	MULTI-MSMS	20190712_QE3_nLC5_DS_SA_PA_HeLa_HCl_pH_1_5_2h_02	712_QE3_nLC5_DS_SA_PA_HeLa_HCl_pH_1_5_2h_02	751.708	3	751.372	2251.09	35470.4	5.999	0.0045075	-0.9028	-0.00067834	5.0962	0.0038291	751.706	28.591	0.14435	28.591	28.514	28.658	0					40	14	4	0	0	0	2.1543e-05
AEYDLTTRIAHFLDRHLVFP	20	Acetyl (Protein N-term)	_(ac)AEYDLTTRIAHFLDRHLVFP_					1	0	0	0	2	P60228	P60228	P60228	EIF3E	Eukaryotic translation initiation factor 3 subunit E	MULTI-MSMS	20190712_QE3_nLC5_DS_SA_PA_HeLa_HCl_pH_1_5_2h_01	712_QE3_nLC5_DS_SA_PA_HeLa_HCl_pH_1_5_2h_01	615.329	4	614.823	2455.26	41134.9	6.4754	0.0039812	0.018491	1.1369e-05	6.4939	0.0039926	615.325	32.848	0.086411	32.848	32.802	32.888	0					28	8	4	0	0	0	0.014983
AEYGTLLQDLTNNITLEDLEQLKSACKEDIP	31	Acetyl (Protein N-term)	_(ac)AEYGTLLQDLTNNITLEDLEQLKSACKEDIP_					1	0	0	0	2	Q15121	Q15121	Q15121	PEA15	Astrocytic phosphoprotein PEA-15	MULTI-MSMS	20190508_QE3_nLC3_DS_SA_PA_HeLa_IS_HCl_pH_1_5_2h_01	508_QE3_nLC3_DS_SA_PA_HeLa_IS_HCl_pH_1_5_2h_01	1193.6	3	1192.93	3575.76	28064.6	4.0158	0.0047906	0.14333	0.00017099	4.1592	0.0049616	1193.6	33.224	0.073608	33.224	33.183	33.257	0					17	7	4	0	0	0	0.00028861
AEYNLRSRTVLCGTCGQP	18	Unmodified	_AEYNLRSRTVLCGTCGQP_					0	0	0	0	1	P02545	P02545	P02545	LMNA	Prelamin-A/C;Lamin-A/C	MULTI-MSMS	20190508_QE3_nLC3_DS_SA_PA_HeLa_IS_HCl_pH_1_5_2h_01	508_QE3_nLC3_DS_SA_PA_HeLa_IS_HCl_pH_1_5_2h_01	695.003	3	694.667	2080.98	37196.2	2.4421	0.0016965	-0.65053	-0.0004519	1.7916	0.0012446	694.666	12.803	0.27458	12.803	12.686	12.96	0					101	28	4	0	0	0	0.016215
AEYNLRSRTVLCGTCGQP	18	Unmodified	_AEYNLRSRTVLCGTCGQP_					0	0	0	0	1	P02545	P02545	P02545	LMNA	Prelamin-A/C;Lamin-A/C	MULTI-MSMS	20190508_QE3_nLC3_DS_SA_PA_HeLa_IS_HCl_pH_1_5_2h_02	508_QE3_nLC3_DS_SA_PA_HeLa_IS_HCl_pH_1_5_2h_02	695.002	3	694.667	2080.98	37081.4	2.365	0.0016429	-0.20736	-0.00014405	2.1577	0.0014988	695.001	12.747	0.23675	12.747	12.666	12.903	0					45	24	2	0	0	0	0.008456
AEYNLRSRTVLCGTCGQP	18	Unmodified	_AEYNLRSRTVLCGTCGQP_					0	0	0	0	1	P02545	P02545	P02545	LMNA	Prelamin-A/C;Lamin-A/C	MULTI-MSMS	20190712_QE3_nLC5_DS_SA_PA_HeLa_HCl_pH_1_5_2h_01	712_QE3_nLC5_DS_SA_PA_HeLa_HCl_pH_1_5_2h_01	695.004	3	694.667	2080.98	37441.7	4.965	0.003449	-0.39748	-0.00027612	4.5676	0.0031729	694.666	13.232	0.21677	13.232	13.147	13.363	0					36	22	2	0	0	0	0.0010476
AEYNLRSRTVLCGTCGQP	18	Unmodified	_AEYNLRSRTVLCGTCGQP_					0	0	0	0	1	P02545	P02545	P02545	LMNA	Prelamin-A/C;Lamin-A/C	MULTI-MSMS	20190712_QE3_nLC5_DS_SA_PA_HeLa_HCl_pH_1_5_2h_02	712_QE3_nLC5_DS_SA_PA_HeLa_HCl_pH_1_5_2h_02	695.004	3	694.667	2080.98	37488.2	4.1611	0.0028905	-0.23292	-0.0001618	3.9281	0.0027287	694.667	12.167	0.49963	12.167	12.068	12.567	-1.7764e-15					112	52	3	0	0	0	0.0013024
AFAERYAPDKTSTVLTRHSQP	21	Unmodified	_AFAERYAPDKTSTVLTRHSQP_					0	0	0	0	4	Q9NR12	Q9NR12	Q9NR12	PDLIM7	PDZ and LIM domain protein 7	MULTI-SECPEP	20190508_QE3_nLC3_DS_SA_PA_HeLa_IS_HCl_pH_1_5_2h_01	508_QE3_nLC3_DS_SA_PA_HeLa_IS_HCl_pH_1_5_2h_01	594.77	4	594.558	2374.2	39665	1.31	0.00077888	1.8819	0.0011189	3.192	0.0018978	594.559	9.8834	0.29297	9.8834	9.787	10.08	0					79	30	3	0	0	0	0.022393
AFAERYAPDKTSTVLTRHSQP	21	Unmodified	_AFAERYAPDKTSTVLTRHSQP_					0	0	0	0	4	Q9NR12	Q9NR12	Q9NR12	PDLIM7	PDZ and LIM domain protein 7	MULTI-MSMS	20190508_QE3_nLC3_DS_SA_PA_HeLa_IS_HCl_pH_1_5_2h_02	508_QE3_nLC3_DS_SA_PA_HeLa_IS_HCl_pH_1_5_2h_02	594.81	4	594.558	2374.2	41238.1	1.2444	0.00073989	1.5126	0.0008993	2.757	0.0016392	594.81	9.9034	0.29287	9.9034	9.7862	10.079	0					81	30	4	0	0	0	0.033798
AFAERYAPDKTSTVLTRHSQP	21	Unmodified	_AFAERYAPDKTSTVLTRHSQP_					0	0	0	0	4	Q9NR12	Q9NR12	Q9NR12	PDLIM7	PDZ and LIM domain protein 7	MULTI-MSMS	20190712_QE3_nLC5_DS_SA_PA_HeLa_HCl_pH_1_5_2h_01	712_QE3_nLC5_DS_SA_PA_HeLa_HCl_pH_1_5_2h_01	594.812	4	594.558	2374.2	40904.4	4.8143	0.0028624	-0.0079822	-4.7459e-06	4.8063	0.0028576	594.809	11.099	0.48227	11.099	10.73	11.212	0					168	50	5	0	0	0	0.047957
AFAERYAPDKTSTVLTRHSQP	21	Unmodified	_AFAERYAPDKTSTVLTRHSQP_					0	0	0	0	4	Q9NR12	Q9NR12	Q9NR12	PDLIM7	PDZ and LIM domain protein 7	MULTI-MSMS	20190712_QE3_nLC5_DS_SA_PA_HeLa_HCl_pH_1_5_2h_02	712_QE3_nLC5_DS_SA_PA_HeLa_HCl_pH_1_5_2h_02	594.811	4	594.558	2374.2	40412.9	4.0003	0.0023784	0.57823	0.00034379	4.5785	0.0027222	594.809	10.984	0.16967	10.984	10.901	11.071	-1.7764e-15					61	17	5	0	0	0	0.0016088
AFDKSHDQAVRTYQEHKA	18	Unmodified	_AFDKSHDQAVRTYQEHKA_					0	0	0	0	2	P09960	P09960	P09960	LTA4H	Leukotriene A-4 hydrolase	MULTI-MSMS	20190712_QE3_nLC5_DS_SA_PA_HeLa_HCl_pH_1_5_2h_02	712_QE3_nLC5_DS_SA_PA_HeLa_HCl_pH_1_5_2h_02	533.767	4	533.513	2130.02	43185.4	4.9598	0.0026461	-0.26997	-0.00014403	4.6898	0.0025021	533.513	5.047	0.11306	5.047	4.9575	5.0705	0					31	11	5	0	0	0	0.028037
AFESFLLFEGEKKITINKDTKVPNA	25	Unmodified	_AFESFLLFEGEKKITINKDTKVPNA_					0	0	0	0	2	P52435	P52435	P52435	POLR2J	DNA-directed RNA polymerase II subunit RPB11-a	MULTI-MSMS	20190712_QE3_nLC5_DS_SA_PA_HeLa_HCl_pH_1_5_2h_02	712_QE3_nLC5_DS_SA_PA_HeLa_HCl_pH_1_5_2h_02	710.886	4	710.636	2838.52	37675.9	4.1652	0.0029599	-2.0662	-0.0014683	2.099	0.0014916	710.885	24.508	0.13374	24.508	24.455	24.589	0					28	13	3	0	0	0	0.00064779
AFFAEKLHQAMKGVGTRHKA	20	Unmodified	_AFFAEKLHQAMKGVGTRHKA_					0	0	0	0	3	P04083	P04083	P04083	ANXA1	Annexin A1	MULTI-MSMS	20190508_QE3_nLC3_DS_SA_PA_HeLa_IS_HCl_pH_1_5_2h_01	508_QE3_nLC3_DS_SA_PA_HeLa_IS_HCl_pH_1_5_2h_01	446.446	5	446.244	2226.18	47991.8	2.3679	0.0010567	-0.49401	-0.00022045	1.8739	0.00083622	446.445	12.485	0.17	12.485	12.373	12.543	0					52	17	4	0	0	0	0.0010794
AFFAEKLHQAMKGVGTRHKA	20	Unmodified	_AFFAEKLHQAMKGVGTRHKA_					0	0	0	0	3	P04083	P04083	P04083	ANXA1	Annexin A1	MULTI-MSMS	20190508_QE3_nLC3_DS_SA_PA_HeLa_IS_HCl_pH_1_5_2h_02	508_QE3_nLC3_DS_SA_PA_HeLa_IS_HCl_pH_1_5_2h_02	446.245	5	446.244	2226.18	47051.5	2.4486	0.0010927	0.38934	0.00017374	2.8379	0.0012664	446.244	12.323	0.17068	12.323	12.239	12.41	0					54	17	5	0	0	0	3.8848e-05
AFGQLHKVLGMDP	13	Unmodified	_AFGQLHKVLGMDP_					0	0	0	0	1	Q12906	Q12906	Q12906	ILF3	Interleukin enhancer-binding factor 3	MULTI-MSMS	20190508_QE3_nLC3_DS_SA_PA_HeLa_IS_HCl_pH_1_5_2h_01	508_QE3_nLC3_DS_SA_PA_HeLa_IS_HCl_pH_1_5_2h_01	471.919	3	471.583	1411.73	45325.7	3.3541	0.0015817	-0.58087	-0.00027393	2.7732	0.0013078	471.583	18.785	0.1817	18.785	18.693	18.875	0					72	18	5	0	0	0	0.023669
AFGQLHKVLGMDP	13	Unmodified	_AFGQLHKVLGMDP_					0	0	0	0	1	Q12906	Q12906	Q12906	ILF3	Interleukin enhancer-binding factor 3	MULTI-MSMS	20190508_QE3_nLC3_DS_SA_PA_HeLa_IS_HCl_pH_1_5_2h_01	508_QE3_nLC3_DS_SA_PA_HeLa_IS_HCl_pH_1_5_2h_01	706.874	2	706.871	1411.73	36885.4	3.1806	0.0022483	-0.77073	-0.00054481	2.4099	0.0017035	706.871	18.784	0.16232	18.784	18.693	18.856	3.5527e-15					53	16	4	0	0	0	0.0068952
AFGQLHKVLGMDP	13	Unmodified	_AFGQLHKVLGMDP_					0	0	0	0	1	Q12906	Q12906	Q12906	ILF3	Interleukin enhancer-binding factor 3	MULTI-MSMS	20190508_QE3_nLC3_DS_SA_PA_HeLa_IS_HCl_pH_1_5_2h_02	508_QE3_nLC3_DS_SA_PA_HeLa_IS_HCl_pH_1_5_2h_02	471.585	3	471.583	1411.73	45381.5	3.0271	0.0014275	-0.33657	-0.00015872	2.6905	0.0012688	471.583	18.669	0.18155	18.669	18.572	18.754	0					72	18	5	0	0	0	0.041679
AFGQLHKVLGMDP	13	Unmodified	_AFGQLHKVLGMDP_					0	0	0	0	1	Q12906	Q12906	Q12906	ILF3	Interleukin enhancer-binding factor 3	MULTI-MSMS	20190508_QE3_nLC3_DS_SA_PA_HeLa_IS_HCl_pH_1_5_2h_02	508_QE3_nLC3_DS_SA_PA_HeLa_IS_HCl_pH_1_5_2h_02	706.874	2	706.871	1411.73	37154.3	2.7123	0.0019172	-0.36866	-0.0002606	2.3436	0.0016566	706.871	18.668	0.21035	18.668	18.553	18.763	0					60	21	4	0	0	0	0.0017334
AFGQLHKVLGMDP	13	Unmodified	_AFGQLHKVLGMDP_					0	0	0	0	1	Q12906	Q12906	Q12906	ILF3	Interleukin enhancer-binding factor 3	MULTI-MSMS	20190712_QE3_nLC5_DS_SA_PA_HeLa_HCl_pH_1_5_2h_01	712_QE3_nLC5_DS_SA_PA_HeLa_HCl_pH_1_5_2h_01	471.586	3	471.583	1411.73	45010.7	5.0896	0.0024002	0.14004	6.604e-05	5.2297	0.0024662	471.584	19.674	0.19036	19.674	19.575	19.766	3.5527e-15					73	19	6	0	0	0	0.030574
AFGQLHKVLGMDP	13	Unmodified	_AFGQLHKVLGMDP_					0	0	0	0	1	Q12906	Q12906	Q12906	ILF3	Interleukin enhancer-binding factor 3	MULTI-MSMS	20190712_QE3_nLC5_DS_SA_PA_HeLa_HCl_pH_1_5_2h_01	712_QE3_nLC5_DS_SA_PA_HeLa_HCl_pH_1_5_2h_01	706.875	2	706.871	1411.73	38041.9	5.0114	0.0035424	0.0047114	3.3304e-06	5.0161	0.0035457	706.871	19.671	0.14262	19.671	19.594	19.737	0					51	14	4	0	0	0	0.02366
AFGQLHKVLGMDP	13	Unmodified	_AFGQLHKVLGMDP_					0	0	0	0	1	Q12906	Q12906	Q12906	ILF3	Interleukin enhancer-binding factor 3	MULTI-MSMS	20190712_QE3_nLC5_DS_SA_PA_HeLa_HCl_pH_1_5_2h_02	712_QE3_nLC5_DS_SA_PA_HeLa_HCl_pH_1_5_2h_02	471.586	3	471.583	1411.73	45061	5.0553	0.002384	-0.15143	-7.1412e-05	4.9039	0.0023126	471.583	19.51	0.20941	19.51	19.412	19.621	0					80	21	6	0	0	0	0.032742
AFGQLHKVLGMDP	13	Unmodified	_AFGQLHKVLGMDP_					0	0	0	0	1	Q12906	Q12906	Q12906	ILF3	Interleukin enhancer-binding factor 3	MULTI-MSMS	20190712_QE3_nLC5_DS_SA_PA_HeLa_HCl_pH_1_5_2h_02	712_QE3_nLC5_DS_SA_PA_HeLa_HCl_pH_1_5_2h_02	706.875	2	706.871	1411.73	37404.9	4.9379	0.0034905	-0.048763	-3.4469e-05	4.8891	0.003456	706.871	19.517	0.25647	19.517	19.336	19.593	0					60	26	4	0	0	0	0.021882
AFGQLHKVLGMDP	13	Oxidation (M)	_AFGQLHKVLGM(ox)DP_		AFGQLHKVLGM(1)DP		AFGQLHKVLGM(104.43)DP	0	0	0	1	1	Q12906	Q12906	Q12906	ILF3	Interleukin enhancer-binding factor 3	MULTI-MSMS	20190712_QE3_nLC5_DS_SA_PA_HeLa_HCl_pH_1_5_2h_01	712_QE3_nLC5_DS_SA_PA_HeLa_HCl_pH_1_5_2h_01	714.872	2	714.869	1427.72	37766.6	4.6487	0.0033232	-0.42855	-0.00030636	4.2201	0.0030168	714.869	15.5	0.36799	15.5	15.337	15.705	1.7764e-15					54	23	3	0	0	0	0.00091616
AFGQLHKVLGMDP	13	Oxidation (M)	_AFGQLHKVLGM(ox)DP_		AFGQLHKVLGM(1)DP		AFGQLHKVLGM(26.54)DP	0	0	0	1	1	Q12906	Q12906	Q12906	ILF3	Interleukin enhancer-binding factor 3	MULTI-SECPEP	20190712_QE3_nLC5_DS_SA_PA_HeLa_HCl_pH_1_5_2h_01	712_QE3_nLC5_DS_SA_PA_HeLa_HCl_pH_1_5_2h_01	477.557	3	476.915	1427.72	45318.2	4.7664	0.0022732	-0.24772	-0.00011814	4.5187	0.002155	476.915	15.488	0.19811	15.488	15.403	15.601	-1.7764e-15					65	20	4	0	0	0	0.050077
AFGQLHKVLGMDP	13	Oxidation (M)	_AFGQLHKVLGM(ox)DP_		AFGQLHKVLGM(1)DP		AFGQLHKVLGM(99.28)DP	0	0	0	1	1	Q12906	Q12906	Q12906	ILF3	Interleukin enhancer-binding factor 3	MULTI-MSMS	20190712_QE3_nLC5_DS_SA_PA_HeLa_HCl_pH_1_5_2h_02	712_QE3_nLC5_DS_SA_PA_HeLa_HCl_pH_1_5_2h_02	714.872	2	714.869	1427.72	36683.4	4.18	0.0029881	-0.48475	-0.00034653	3.6952	0.0026416	714.868	15.631	0.2823	15.631	15.519	15.801	-1.7764e-15					43	18	3	0	0	0	0.00119
AFIKVENA	8	Unmodified	_AFIKVENA_					0	0	0	0	1	P18206	P18206	P18206	VCL	Vinculin	MULTI-MSMS	20190508_QE3_nLC3_DS_SA_PA_HeLa_IS_HCl_pH_1_5_2h_01	508_QE3_nLC3_DS_SA_PA_HeLa_IS_HCl_pH_1_5_2h_01	446.252	2	446.25	890.486	46134.7	2.9685	0.0013247	0.23982	0.00010702	3.2083	0.0014317	446.25	11.129	0.26609	11.129	11.007	11.273	-1.7764e-15					76	27	4	0	0	0	0.024973
AFIKVENA	8	Unmodified	_AFIKVENA_					0	0	0	0	1	P18206	P18206	P18206	VCL	Vinculin	MULTI-MSMS	20190508_QE3_nLC3_DS_SA_PA_HeLa_IS_HCl_pH_1_5_2h_02	508_QE3_nLC3_DS_SA_PA_HeLa_IS_HCl_pH_1_5_2h_02	446.252	2	446.25	890.486	46256.7	2.9071	0.0012973	0.73694	0.00032886	3.6441	0.0016262	446.251	11.106	0.25653	11.106	10.968	11.225	1.7764e-15					71	26	5	0	0	0	0.019189
AFIKVENA	8	Unmodified	_AFIKVENA_					0	0	0	0	1	P18206	P18206	P18206	VCL	Vinculin	MULTI-MSMS	20190712_QE3_nLC5_DS_SA_PA_HeLa_HCl_pH_1_5_2h_01	712_QE3_nLC5_DS_SA_PA_HeLa_HCl_pH_1_5_2h_01	446.253	2	446.25	890.486	47296.7	5.4115	0.0024149	-0.04492	-2.0045e-05	5.3666	0.0023949	446.25	12.232	0.17981	12.232	12.119	12.299	0					47	18	4	0	0	0	0.0030022
AFIKVENA	8	Unmodified	_AFIKVENA_					0	0	0	0	1	P18206	P18206	P18206	VCL	Vinculin	MULTI-MSMS	20190712_QE3_nLC5_DS_SA_PA_HeLa_HCl_pH_1_5_2h_02	712_QE3_nLC5_DS_SA_PA_HeLa_HCl_pH_1_5_2h_02	446.252	2	446.25	890.486	47349.3	4.1313	0.0018436	0.92196	0.00041143	5.0532	0.002255	446.251	11.66	0.13166	11.66	11.588	11.72	0					38	13	4	0	0	0	0.0030022
AFKDTGKTP	9	Acetyl (Protein N-term)	_(ac)AFKDTGKTP_					1	0	0	0	1	P60866	P60866	P60866	RPS20	40S ribosomal protein S20	MULTI-MSMS	20190712_QE3_nLC5_DS_SA_PA_HeLa_HCl_pH_1_5_2h_02	712_QE3_nLC5_DS_SA_PA_HeLa_HCl_pH_1_5_2h_02	503.766	2	503.764	1005.51	43593	4.2775	0.0021549	-0.34524	-0.00017392	3.9323	0.0019809	503.764	8.1426	0.27283	8.1426	8.0544	8.3272	0					100	28	6	0	0	0	0.0022686
AFKDTGKTPVEP	12	Acetyl (Protein N-term)	_(ac)AFKDTGKTPVEP_					1	0	0	0	2	P60866	P60866	P60866	RPS20	40S ribosomal protein S20	MULTI-MSMS	20190712_QE3_nLC5_DS_SA_PA_HeLa_HCl_pH_1_5_2h_01	712_QE3_nLC5_DS_SA_PA_HeLa_HCl_pH_1_5_2h_01	666.349	2	666.346	1330.68	37825.8	4.8167	0.0032096	0.094582	6.3024e-05	4.9113	0.0032726	666.346	13.74	0.21656	13.74	13.599	13.816	1.7764e-15					76	22	4	0	0	0	2.4416e-05
AFKDTGKTPVEP	12	Acetyl (Protein N-term)	_(ac)AFKDTGKTPVEP_					1	0	0	0	2	P60866	P60866	P60866	RPS20	40S ribosomal protein S20	MULTI-MSMS	20190712_QE3_nLC5_DS_SA_PA_HeLa_HCl_pH_1_5_2h_02	712_QE3_nLC5_DS_SA_PA_HeLa_HCl_pH_1_5_2h_02	666.347	2	666.346	1330.68	37645.1	4.0294	0.0026849	-0.090444	-6.0267e-05	3.9389	0.0026247	666.345	13.077	0.33044	13.077	12.907	13.238	0					115	34	4	0	0	0	0.00080244
AFKELQSTFK	10	Unmodified	_AFKELQSTFK_					0	0	0	0	1	Q96C19	Q96C19	Q96C19	EFHD2	EF-hand domain-containing protein D2	MULTI-MSMS	20190508_QE3_nLC3_DS_SA_PA_HeLa_IS_HCl_pH_1_5_2h_01	508_QE3_nLC3_DS_SA_PA_HeLa_IS_HCl_pH_1_5_2h_01	400.221	3	400.22	1197.64	50647.2	2.2472	0.00089939	0.69139	0.00027671	2.9386	0.0011761	400.22	11.475	0.32293	11.475	11.368	11.691	0					82	33	4	0	0	0	0.050824
AFKELQSTFK	10	Unmodified	_AFKELQSTFK_					0	0	0	0	1	Q96C19	Q96C19	Q96C19	EFHD2	EF-hand domain-containing protein D2	MULTI-MSMS	20190508_QE3_nLC3_DS_SA_PA_HeLa_IS_HCl_pH_1_5_2h_02	508_QE3_nLC3_DS_SA_PA_HeLa_IS_HCl_pH_1_5_2h_02	400.222	3	400.22	1197.64	50972.6	2.5423	0.0010175	-0.3314	-0.00013263	2.2109	0.00088486	400.22	11.419	0.17097	11.419	11.31	11.481	0					41	17	3	0	0	0	0.044106
AFKVREFSITDVVP	14	Unmodified	_AFKVREFSITDVVP_					0	0	0	0	1	P34932	P34932	P34932	HSPA4	Heat shock 70 kDa protein 4	MULTI-MSMS	20190508_QE3_nLC3_DS_SA_PA_HeLa_IS_HCl_pH_1_5_2h_02	508_QE3_nLC3_DS_SA_PA_HeLa_IS_HCl_pH_1_5_2h_02	536.633	3	536.631	1606.87	43666	3.2449	0.0017413	0.21841	0.00011721	3.4634	0.0018585	536.631	25.097	0.23095	25.097	24.976	25.207	0					34	23	2	0	0	0	0.0014367
AFKVREFSITDVVP	14	Unmodified	_AFKVREFSITDVVP_					0	0	0	0	1	P34932	P34932	P34932	HSPA4	Heat shock 70 kDa protein 4	MULTI-MSMS	20190712_QE3_nLC5_DS_SA_PA_HeLa_HCl_pH_1_5_2h_01	712_QE3_nLC5_DS_SA_PA_HeLa_HCl_pH_1_5_2h_01	536.633	3	536.631	1606.87	43691.2	4.9031	0.0026312	-0.025535	-1.3703e-05	4.8776	0.0026175	536.631	26.83	0.23866	26.83	26.718	26.957	3.5527e-15					55	24	3	0	0	0	0.0034073
AFKVREFSITDVVP	14	Unmodified	_AFKVREFSITDVVP_					0	0	0	0	1	P34932	P34932	P34932	HSPA4	Heat shock 70 kDa protein 4	MULTI-MSMS	20190712_QE3_nLC5_DS_SA_PA_HeLa_HCl_pH_1_5_2h_02	712_QE3_nLC5_DS_SA_PA_HeLa_HCl_pH_1_5_2h_02	536.631	3	536.631	1606.87	43069	4.1652	0.0022352	0.059518	3.1939e-05	4.2248	0.0022671	536.966	26.577	0.26841	26.577	26.395	26.663	0					64	27	3	0	0	0	0.0092315
AFKYQFVREP	10	Unmodified	_AFKYQFVREP_					0	0	0	0	1	Q9NQC3	Q9NQC3	Q9NQC3	RTN4	Reticulon-4	MULTI-MSMS	20190508_QE3_nLC3_DS_SA_PA_HeLa_IS_HCl_pH_1_5_2h_01	508_QE3_nLC3_DS_SA_PA_HeLa_IS_HCl_pH_1_5_2h_01	428.897	3	428.896	1283.67	47949.2	1.7481	0.00074975	0.42337	0.00018158	2.1715	0.00093134	428.896	14.595	0.46457	14.595	14.41	14.874	0					113	48	4	0	0	0	0.03826
AFKYQFVREP	10	Unmodified	_AFKYQFVREP_					0	0	0	0	1	Q9NQC3	Q9NQC3	Q9NQC3	RTN4	Reticulon-4	MULTI-MSMS	20190508_QE3_nLC3_DS_SA_PA_HeLa_IS_HCl_pH_1_5_2h_01	508_QE3_nLC3_DS_SA_PA_HeLa_IS_HCl_pH_1_5_2h_01	643.343	2	642.84	1283.67	39714.8	1.6844	0.0010828	0.56376	0.00036241	2.2482	0.0014452	642.841	14.596	0.18016	14.596	14.514	14.694	0					45	18	3	0	0	0	0.00084874
AFKYQFVREP	10	Unmodified	_AFKYQFVREP_					0	0	0	0	1	Q9NQC3	Q9NQC3	Q9NQC3	RTN4	Reticulon-4	MULTI-MSMS	20190508_QE3_nLC3_DS_SA_PA_HeLa_IS_HCl_pH_1_5_2h_02	508_QE3_nLC3_DS_SA_PA_HeLa_IS_HCl_pH_1_5_2h_02	428.897	3	428.896	1283.67	47958.9	1.8315	0.0007855	-0.39126	-0.00016781	1.4402	0.0006177	428.896	14.549	0.27485	14.549	14.428	14.703	0					90	28	4	0	0	0	0.0065544
AFKYQFVREP	10	Unmodified	_AFKYQFVREP_					0	0	0	0	1	Q9NQC3	Q9NQC3	Q9NQC3	RTN4	Reticulon-4	MULTI-MSMS	20190508_QE3_nLC3_DS_SA_PA_HeLa_IS_HCl_pH_1_5_2h_02	508_QE3_nLC3_DS_SA_PA_HeLa_IS_HCl_pH_1_5_2h_02	642.842	2	642.84	1283.67	39986.3	1.8024	0.0011587	-0.070694	-4.5445e-05	1.7317	0.0011132	642.841	14.554	0.17088	14.554	14.466	14.637	0					44	17	3	0	0	0	0.001634
AFKYQFVREP	10	Unmodified	_AFKYQFVREP_					0	0	0	0	1	Q9NQC3	Q9NQC3	Q9NQC3	RTN4	Reticulon-4	MULTI-MSMS	20190712_QE3_nLC5_DS_SA_PA_HeLa_HCl_pH_1_5_2h_01	712_QE3_nLC5_DS_SA_PA_HeLa_HCl_pH_1_5_2h_01	428.898	3	428.896	1283.67	47096.4	4.1887	0.0017965	0.018738	8.0366e-06	4.2074	0.0018045	428.896	15.316	0.21719	15.316	15.224	15.441	-1.7764e-15					95	22	5	0	0	0	0.0013539
AFKYQFVREP	10	Unmodified	_AFKYQFVREP_					0	0	0	0	1	Q9NQC3	Q9NQC3	Q9NQC3	RTN4	Reticulon-4	MULTI-MSMS	20190712_QE3_nLC5_DS_SA_PA_HeLa_HCl_pH_1_5_2h_01	712_QE3_nLC5_DS_SA_PA_HeLa_HCl_pH_1_5_2h_01	642.844	2	642.84	1283.67	39253.8	4.3644	0.0028056	1.2377	0.00079563	5.6021	0.0036012	642.841	15.32	0.1606	15.32	15.243	15.403	1.7764e-15					47	16	4	0	0	0	0.0037408
AFKYQFVREP	10	Unmodified	_AFKYQFVREP_					0	0	0	0	1	Q9NQC3	Q9NQC3	Q9NQC3	RTN4	Reticulon-4	MULTI-MSMS	20190712_QE3_nLC5_DS_SA_PA_HeLa_HCl_pH_1_5_2h_02	712_QE3_nLC5_DS_SA_PA_HeLa_HCl_pH_1_5_2h_02	428.897	3	428.896	1283.67	46986.9	2.8546	0.0012243	0.54286	0.00023283	3.3974	0.0014571	428.896	15.497	0.19745	15.497	15.406	15.603	-1.7764e-15					68	20	5	0	0	0	0.00073189
AFKYQFVREP	10	Unmodified	_AFKYQFVREP_					0	0	0	0	1	Q9NQC3	Q9NQC3	Q9NQC3	RTN4	Reticulon-4	MULTI-MSMS	20190712_QE3_nLC5_DS_SA_PA_HeLa_HCl_pH_1_5_2h_02	712_QE3_nLC5_DS_SA_PA_HeLa_HCl_pH_1_5_2h_02	642.842	2	642.84	1283.67	38662.2	3.2504	0.0020895	0.93772	0.0006028	4.1881	0.0026923	642.841	15.492	0.13165	15.492	15.434	15.566	0					40	13	4	0	0	0	0.0003767
AFLARFKERVGYREGP	16	Unmodified	_AFLARFKERVGYREGP_					0	0	0	0	2	Q96AT1	Q96AT1	Q96AT1	KIAA1143	Uncharacterized protein KIAA1143	MULTI-MSMS	20190508_QE3_nLC3_DS_SA_PA_HeLa_IS_HCl_pH_1_5_2h_01	508_QE3_nLC3_DS_SA_PA_HeLa_IS_HCl_pH_1_5_2h_01	475.013	4	474.761	1895.02	45879.5	2.6614	0.0012635	-0.7413	-0.00035194	1.9201	0.0009116	475.012	13.433	0.23721	13.433	13.32	13.557	1.7764e-15					78	24	5	0	0	0	0.00019456
AFLARFKERVGYREGP	16	Unmodified	_AFLARFKERVGYREGP_					0	0	0	0	2	Q96AT1	Q96AT1	Q96AT1	KIAA1143	Uncharacterized protein KIAA1143	MULTI-MSMS	20190508_QE3_nLC3_DS_SA_PA_HeLa_IS_HCl_pH_1_5_2h_02	508_QE3_nLC3_DS_SA_PA_HeLa_IS_HCl_pH_1_5_2h_02	475.013	4	474.761	1895.02	46226.8	3.2971	0.0015653	-0.67308	-0.00031955	2.624	0.0012458	474.761	13.262	0.16109	13.262	13.187	13.348	1.7764e-15					51	16	4	0	0	0	0.0017725
AFLARFKERVGYREGP	16	Unmodified	_AFLARFKERVGYREGP_					0	0	0	0	2	Q96AT1	Q96AT1	Q96AT1	KIAA1143	Uncharacterized protein KIAA1143	MULTI-MSMS	20190712_QE3_nLC5_DS_SA_PA_HeLa_HCl_pH_1_5_2h_02	712_QE3_nLC5_DS_SA_PA_HeLa_HCl_pH_1_5_2h_02	475.014	4	474.761	1895.02	45675.2	4.5872	0.0021778	0.59238	0.00028124	5.1795	0.002459	475.012	12.638	0.1415	12.638	12.558	12.7	0					25	14	2	0	0	0	0.0015258
AFLKKSGKLKVP	12	Unmodified	_AFLKKSGKLKVP_					0	0	0	0	1	P39019	P39019	P39019	RPS19	40S ribosomal protein S19	MULTI-MSMS	20190508_QE3_nLC3_DS_SA_PA_HeLa_IS_HCl_pH_1_5_2h_01	508_QE3_nLC3_DS_SA_PA_HeLa_IS_HCl_pH_1_5_2h_01	439.288	3	439.287	1314.84	48055.9	2.236	0.00098225	0.24377	0.00010709	2.4798	0.0010893	439.287	7.9645	0.32112	7.9645	7.8883	8.2094	-8.8818e-16					107	33	4	0	0	0	0.038854
AFLKKSGKLKVP	12	Unmodified	_AFLKKSGKLKVP_					0	0	0	0	1	P39019	P39019	P39019	RPS19	40S ribosomal protein S19	MULTI-MSMS	20190508_QE3_nLC3_DS_SA_PA_HeLa_IS_HCl_pH_1_5_2h_02	508_QE3_nLC3_DS_SA_PA_HeLa_IS_HCl_pH_1_5_2h_02	439.288	3	439.287	1314.84	48000.3	2.473	0.0010863	-0.61159	-0.00026867	1.8614	0.00081768	439.287	7.8589	0.36754	7.8589	7.6914	8.059	0					111	38	4	0	0	0	0.046085
AFLKKSGKLKVP	12	Unmodified	_AFLKKSGKLKVP_					0	0	0	0	1	P39019	P39019	P39019	RPS19	40S ribosomal protein S19	MULTI-MSMS	20190712_QE3_nLC5_DS_SA_PA_HeLa_HCl_pH_1_5_2h_01	712_QE3_nLC5_DS_SA_PA_HeLa_HCl_pH_1_5_2h_01	439.289	3	439.287	1314.84	48470.1	4.7605	0.0020912	-0.14182	-6.2301e-05	4.6187	0.0020289	439.287	8.133	0.18825	8.133	8.0884	8.2767	0					64	19	4	0	0	0	0.036423
AFLSKKIGQVEEQIDKETKNP	21	Unmodified	_AFLSKKIGQVEEQIDKETKNP_					0	0	0	0	1	O95197	O95197	O95197	RTN3	Reticulon-3	MULTI-MSMS	20190508_QE3_nLC3_DS_SA_PA_HeLa_IS_HCl_pH_1_5_2h_01	508_QE3_nLC3_DS_SA_PA_HeLa_IS_HCl_pH_1_5_2h_01	601.581	4	601.329	2401.29	40222.1	3.2335	0.0019444	-0.93065	-0.00055963	2.3029	0.0013848	601.579	7.5956	0.2276	7.5956	7.481	7.7086	0					58	23	5	0	0	0	0.038437
AFLSKKIGQVEEQIDKETKNP	21	Unmodified	_AFLSKKIGQVEEQIDKETKNP_					0	0	0	0	1	O95197	O95197	O95197	RTN3	Reticulon-3	MULTI-MSMS	20190508_QE3_nLC3_DS_SA_PA_HeLa_IS_HCl_pH_1_5_2h_02	508_QE3_nLC3_DS_SA_PA_HeLa_IS_HCl_pH_1_5_2h_02	601.581	4	601.329	2401.29	40048.4	2.9571	0.0017782	-0.058487	-3.517e-05	2.8986	0.001743	601.579	7.5343	0.10383	7.5343	7.4738	7.5776	8.8818e-16					42	10	5	0	0	0	0.03143
AFLSKKIGQVEEQIDKETKNP	21	Unmodified	_AFLSKKIGQVEEQIDKETKNP_					0	0	0	0	1	O95197	O95197	O95197	RTN3	Reticulon-3	MULTI-MSMS	20190712_QE3_nLC5_DS_SA_PA_HeLa_HCl_pH_1_5_2h_01	712_QE3_nLC5_DS_SA_PA_HeLa_HCl_pH_1_5_2h_01	801.439	3	801.436	2401.29	35639.2	3.3152	0.0026569	0.44192	0.00035417	3.7572	0.0030111	801.436	7.5222	0.13225	7.5222	7.4564	7.5886	0					38	13	4	0	0	0	0.048343
AFMCETALHYIHDGIGA	17	Unmodified	_AFMCETALHYIHDGIGA_					0	0	0	0	2	P0DPI2;A0A0B4J2D5	P0DPI2	P0DPI2			MULTI-MSMS	20190508_QE3_nLC3_DS_SA_PA_HeLa_IS_HCl_pH_1_5_2h_01	508_QE3_nLC3_DS_SA_PA_HeLa_IS_HCl_pH_1_5_2h_01	635.961	3	635.959	1904.85	41113.8	2.5065	0.0015941	-0.85777	-0.0005455	1.6488	0.0010485	636.626	24.116	0.17262	24.116	24.022	24.194	0					51	17	5	0	0	0	0.030218
AFMCETALHYIHDGIGA	17	Unmodified	_AFMCETALHYIHDGIGA_					0	0	0	0	2	P0DPI2;A0A0B4J2D5	P0DPI2	P0DPI2			MULTI-MSMS	20190712_QE3_nLC5_DS_SA_PA_HeLa_HCl_pH_1_5_2h_02	712_QE3_nLC5_DS_SA_PA_HeLa_HCl_pH_1_5_2h_02	636.294	3	635.959	1904.85	40219.9	3.8763	0.0024652	-0.17332	-0.00011022	3.703	0.0023549	636.626	25.057	0.14314	25.057	24.989	25.133	0					45	14	5	0	0	0	0.036534
AFMKKFLEMHQL	12	Unmodified	_AFMKKFLEMHQL_					0	0	0	0	1	Q9Y617	Q9Y617	Q9Y617	PSAT1	Phosphoserine aminotransferase	MULTI-MSMS	20190712_QE3_nLC5_DS_SA_PA_HeLa_HCl_pH_1_5_2h_01	712_QE3_nLC5_DS_SA_PA_HeLa_HCl_pH_1_5_2h_01	508.271	3	508.268	1521.78	44129.5	5.146	0.0026155	-0.76243	-0.00038752	4.3836	0.002228	508.268	20.572	0.20905	20.572	20.486	20.695	0					63	21	4	0	0	0	0.0010728
AFNRAAP	7	Unmodified	_AFNRAAP_					0	0	0	0	3	Q15233	Q15233	Q15233	NONO	Non-POU domain-containing octamer-binding protein	MULTI-SECPEP	20190508_QE3_nLC3_DS_SA_PA_HeLa_IS_HCl_pH_1_5_2h_02	508_QE3_nLC3_DS_SA_PA_HeLa_IS_HCl_pH_1_5_2h_02	373.215	2	373.701	745.387	50419	1.5803	0.00059055	0.26974	0.0001008	1.85	0.00069135	373.701	4.9535	0.26536	4.9535	4.851	5.1164	0					57	27	3	0	0	0	0.03705
AFNRAAP	7	Unmodified	_AFNRAAP_					0	0	0	0	3	Q15233	Q15233	Q15233	NONO	Non-POU domain-containing octamer-binding protein	MULTI-SECPEP	20190712_QE3_nLC5_DS_SA_PA_HeLa_HCl_pH_1_5_2h_02	712_QE3_nLC5_DS_SA_PA_HeLa_HCl_pH_1_5_2h_02	373.231	2	373.701	745.387	51003.5	3.3094	0.0012367	0.17494	6.5374e-05	3.4843	0.0013021	373.701	5.8922	0.13178	5.8922	5.8151	5.9469	0					41	13	4	0	0	0	0.031244
AFNSGKVDIVAINDP	15	Unmodified	_AFNSGKVDIVAINDP_					0	0	0	0	2	P04406	P04406	P04406	GAPDH	Glyceraldehyde-3-phosphate dehydrogenase	MULTI-MSMS	20190508_QE3_nLC3_DS_SA_PA_HeLa_IS_HCl_pH_1_5_2h_01	508_QE3_nLC3_DS_SA_PA_HeLa_IS_HCl_pH_1_5_2h_01	780.41	2	780.407	1558.8	35744.3	2.6753	0.0020878	0.23565	0.0001839	2.911	0.0022717	780.407	19.621	0.19027	19.621	19.534	19.724	0					63	19	4	0	0	0	1.3046e-13
AFNSGKVDIVAINDP	15	Unmodified	_AFNSGKVDIVAINDP_					0	0	0	0	2	P04406	P04406	P04406	GAPDH	Glyceraldehyde-3-phosphate dehydrogenase	MULTI-MSMS	20190508_QE3_nLC3_DS_SA_PA_HeLa_IS_HCl_pH_1_5_2h_02	508_QE3_nLC3_DS_SA_PA_HeLa_IS_HCl_pH_1_5_2h_02	780.412	2	780.407	1558.8	35446.8	2.255	0.0017598	0.62863	0.00049059	2.8836	0.0022504	780.407	19.576	0.19021	19.576	19.489	19.679	0					61	19	4	0	0	0	1.5588e-10
AFNSGKVDIVAINDP	15	Unmodified	_AFNSGKVDIVAINDP_					0	0	0	0	2	P04406	P04406	P04406	GAPDH	Glyceraldehyde-3-phosphate dehydrogenase	MULTI-MSMS	20190712_QE3_nLC5_DS_SA_PA_HeLa_HCl_pH_1_5_2h_01	712_QE3_nLC5_DS_SA_PA_HeLa_HCl_pH_1_5_2h_01	780.411	2	780.407	1558.8	35434.8	5.1016	0.0039813	0.50749	0.00039605	5.6091	0.0043774	780.407	20.576	0.24685	20.576	20.496	20.743	0					84	25	5	0	0	0	1.1066e-08
AFNSGKVDIVAINDP	15	Unmodified	_AFNSGKVDIVAINDP_					0	0	0	0	2	P04406	P04406	P04406	GAPDH	Glyceraldehyde-3-phosphate dehydrogenase	MULTI-MSMS	20190712_QE3_nLC5_DS_SA_PA_HeLa_HCl_pH_1_5_2h_02	712_QE3_nLC5_DS_SA_PA_HeLa_HCl_pH_1_5_2h_02	780.411	2	780.407	1558.8	35006.9	4.7835	0.0037331	0.96095	0.00074993	5.7444	0.004483	780.408	20.479	0.27442	20.479	20.389	20.663	0					87	28	5	0	0	0	2.0117e-13
AFNVINGGSHAGNKLA	16	Unmodified	_AFNVINGGSHAGNKLA_					0	0	0	0	2	P06733;P13929;P09104	P06733;P13929;P09104	P06733	ENO1;ENO3;ENO2	Alpha-enolase;Beta-enolase;Gamma-enolase	MULTI-MSMS	20190508_QE3_nLC3_DS_SA_PA_HeLa_IS_HCl_pH_1_5_2h_01	508_QE3_nLC3_DS_SA_PA_HeLa_IS_HCl_pH_1_5_2h_01	524.279	3	523.943	1568.81	42649.7	2.7672	0.0014499	0.25736	0.00013484	3.0246	0.0015847	523.943	11.609	0.42744	11.609	11.311	11.738	0					152	44	6	0	0	0	0.0033117
AFNVINGGSHAGNKLA	16	Unmodified	_AFNVINGGSHAGNKLA_					0	0	0	0	2	P06733;P13929;P09104	P06733;P13929;P09104	P06733	ENO1;ENO3;ENO2	Alpha-enolase;Beta-enolase;Gamma-enolase	MULTI-MSMS	20190508_QE3_nLC3_DS_SA_PA_HeLa_IS_HCl_pH_1_5_2h_01	508_QE3_nLC3_DS_SA_PA_HeLa_IS_HCl_pH_1_5_2h_01	785.413	2	785.41	1568.81	35324.9	2.3128	0.0018165	0.18878	0.00014827	2.5016	0.0019648	785.411	11.609	0.22779	11.609	11.492	11.719	1.7764e-15					76	23	5	0	0	0	5.1409e-11
AFNVINGGSHAGNKLA	16	Unmodified	_AFNVINGGSHAGNKLA_					0	0	0	0	2	P06733;P13929;P09104	P06733;P13929;P09104	P06733	ENO1;ENO3;ENO2	Alpha-enolase;Beta-enolase;Gamma-enolase	MULTI-MSMS	20190508_QE3_nLC3_DS_SA_PA_HeLa_IS_HCl_pH_1_5_2h_02	508_QE3_nLC3_DS_SA_PA_HeLa_IS_HCl_pH_1_5_2h_02	524.28	3	523.943	1568.81	42306.4	2.8273	0.0014814	0.091512	4.7947e-05	2.9188	0.0015293	523.943	11.524	0.29434	11.524	11.396	11.69	0					120	30	5	0	0	0	0.0014286
AFNVINGGSHAGNKLA	16	Unmodified	_AFNVINGGSHAGNKLA_					0	0	0	0	2	P06733;P13929;P09104	P06733;P13929;P09104	P06733	ENO1;ENO3;ENO2	Alpha-enolase;Beta-enolase;Gamma-enolase	MULTI-MSMS	20190508_QE3_nLC3_DS_SA_PA_HeLa_IS_HCl_pH_1_5_2h_02	508_QE3_nLC3_DS_SA_PA_HeLa_IS_HCl_pH_1_5_2h_02	785.413	2	785.41	1568.81	35510.9	2.3517	0.001847	-0.11989	-9.4161e-05	2.2318	0.0017529	785.41	11.519	0.22804	11.519	11.405	11.633	0					71	23	4	0	0	0	3.2192e-11
AFNVINGGSHAGNKLA	16	Unmodified	_AFNVINGGSHAGNKLA_					0	0	0	0	2	P06733;P13929;P09104	P06733;P13929;P09104	P06733	ENO1;ENO3;ENO2	Alpha-enolase;Beta-enolase;Gamma-enolase	MULTI-MSMS	20190712_QE3_nLC5_DS_SA_PA_HeLa_HCl_pH_1_5_2h_01	712_QE3_nLC5_DS_SA_PA_HeLa_HCl_pH_1_5_2h_01	523.946	3	523.943	1568.81	42654	4.7584	0.0024931	-0.072193	-3.7825e-05	4.6862	0.0024553	523.943	12.566	0.16959	12.566	12.478	12.647	0					60	17	5	0	0	0	0.0024191
AFNVINGGSHAGNKLA	16	Unmodified	_AFNVINGGSHAGNKLA_					0	0	0	0	2	P06733;P13929;P09104	P06733;P13929;P09104	P06733	ENO1;ENO3;ENO2	Alpha-enolase;Beta-enolase;Gamma-enolase	MULTI-MSMS	20190712_QE3_nLC5_DS_SA_PA_HeLa_HCl_pH_1_5_2h_01	712_QE3_nLC5_DS_SA_PA_HeLa_HCl_pH_1_5_2h_01	785.414	2	785.41	1568.81	35445.4	4.5879	0.0036034	-0.18549	-0.00014568	4.4024	0.0034577	785.41	12.567	0.11304	12.567	12.515	12.628	-1.7764e-15					38	11	4	0	0	0	2.7263e-11
AFNVINGGSHAGNKLA	16	Unmodified	_AFNVINGGSHAGNKLA_					0	0	0	0	2	P06733;P13929;P09104	P06733;P13929;P09104	P06733	ENO1;ENO3;ENO2	Alpha-enolase;Beta-enolase;Gamma-enolase	MULTI-MSMS	20190712_QE3_nLC5_DS_SA_PA_HeLa_HCl_pH_1_5_2h_02	712_QE3_nLC5_DS_SA_PA_HeLa_HCl_pH_1_5_2h_02	523.945	3	523.943	1568.81	42675.1	4.2566	0.0022302	-0.013199	-6.9153e-06	4.2434	0.0022233	523.943	11.772	0.11277	11.772	11.72	11.833	0					39	11	4	0	0	0	0.017527
AFNVINGGSHAGNKLA	16	Unmodified	_AFNVINGGSHAGNKLA_					0	0	0	0	2	P06733;P13929;P09104	P06733;P13929;P09104	P06733	ENO1;ENO3;ENO2	Alpha-enolase;Beta-enolase;Gamma-enolase	MULTI-MSMS	20190712_QE3_nLC5_DS_SA_PA_HeLa_HCl_pH_1_5_2h_02	712_QE3_nLC5_DS_SA_PA_HeLa_HCl_pH_1_5_2h_02	785.409	2	785.41	1568.81	35608.2	4.1049	0.003224	-0.30267	-0.00023772	3.8022	0.0029863	785.41	11.772	0.12217	11.772	11.729	11.852	0					38	12	5	0	0	0	8.9713e-09
AFNVINGGSHAGNKLA	16	Deamidation (NQ)	_AFNVIN(de)GGSHAGNKLA_	AFNVIN(1)GGSHAGNKLA		AFN(-92.9)VIN(44.16)GGSHAGN(-44.16)KLA		0	1	0	0	2	P06733;P13929;P09104	P06733;P13929;P09104	P06733	ENO1;ENO3;ENO2	Alpha-enolase;Beta-enolase;Gamma-enolase	MULTI-MSMS	20190712_QE3_nLC5_DS_SA_PA_HeLa_HCl_pH_1_5_2h_02	712_QE3_nLC5_DS_SA_PA_HeLa_HCl_pH_1_5_2h_02	785.903	2	785.902	1569.79	34810.6	4.1108	0.0032307	-1.789	-0.001406	2.3218	0.0018247	785.901	12.875	0.13222	12.875	12.803	12.935	0					40	13	4	0	0	0	1.6784e-07
AFQKAVKGTILVGGGALA	18	Acetyl (Protein N-term)	_(ac)AFQKAVKGTILVGGGALA_					1	0	0	0	3	P43304	P43304	P43304	GPD2	Glycerol-3-phosphate dehydrogenase, mitochondrial	MULTI-MSMS	20190712_QE3_nLC5_DS_SA_PA_HeLa_HCl_pH_1_5_2h_01	712_QE3_nLC5_DS_SA_PA_HeLa_HCl_pH_1_5_2h_01	872.018	2	872.012	1742.01	35332.5	8.0212	0.0069946	-0.42659	-0.00037199	7.5947	0.0066226	872.012	28.314	0.11621	28.314	28.261	28.377	3.5527e-15					25	11	3	0	0	0	0.00053055
AFQKAVKGTILVGGGALA	18	Acetyl (Protein N-term)	_(ac)AFQKAVKGTILVGGGALA_					1	0	0	0	3	P43304	P43304	P43304	GPD2	Glycerol-3-phosphate dehydrogenase, mitochondrial	MULTI-MSMS	20190712_QE3_nLC5_DS_SA_PA_HeLa_HCl_pH_1_5_2h_02	712_QE3_nLC5_DS_SA_PA_HeLa_HCl_pH_1_5_2h_02	872.015	2	872.012	1742.01	34559.6	4.1831	0.0036477	-0.69691	-0.00060772	3.4862	0.00304	872.012	28.151	0.12534	28.151	28.09	28.216	0					28	12	3	0	0	0	0.0010369
AFQKLMSNLDSNRDNEVDFQEYCVFLSCIA	30	Unmodified	_AFQKLMSNLDSNRDNEVDFQEYCVFLSCIA_					0	0	0	0	1	P26447	P26447	P26447	S100A4	Protein S100-A4	MULTI-MSMS	20190508_QE3_nLC3_DS_SA_PA_HeLa_IS_HCl_pH_1_5_2h_01	508_QE3_nLC3_DS_SA_PA_HeLa_IS_HCl_pH_1_5_2h_01	1205.56	3	1205.22	3612.63	28668.2	2.973	0.0035831	0.16663	0.00020083	3.1396	0.0037839	1205.55	30.664	0.077203	30.664	30.633	30.71	0					30	7	6	0	0	0	5.7722e-25
AFQKLMSNLDSNRDNEVDFQEYCVFLSCIA	30	Unmodified	_AFQKLMSNLDSNRDNEVDFQEYCVFLSCIA_					0	0	0	0	1	P26447	P26447	P26447	S100A4	Protein S100-A4	MULTI-MSMS	20190508_QE3_nLC3_DS_SA_PA_HeLa_IS_HCl_pH_1_5_2h_02	508_QE3_nLC3_DS_SA_PA_HeLa_IS_HCl_pH_1_5_2h_02	1205.55	3	1205.22	3612.63	28532.8	3.1708	0.0038214	0.20145	0.00024279	3.3722	0.0040642	1205.55	30.613	0.05808	30.613	30.581	30.639	0					18	5	5	0	0	0	2.8879e-17
AFQKLMSNLDSNRDNEVDFQEYCVFLSCIA	30	Unmodified	_AFQKLMSNLDSNRDNEVDFQEYCVFLSCIA_					0	0	0	0	1	P26447	P26447	P26447	S100A4	Protein S100-A4	MULTI-MSMS	20190712_QE3_nLC5_DS_SA_PA_HeLa_HCl_pH_1_5_2h_01	712_QE3_nLC5_DS_SA_PA_HeLa_HCl_pH_1_5_2h_01	1205.56	3	1205.22	3612.63	29092.7	6.4306	0.0077503	-0.013906	-1.676e-05	6.4167	0.0077336	1205.55	31.355	0.047961	31.355	31.322	31.37	-3.5527e-15					19	4	5	0	0	0	3.0378e-24
AFQKLMSNLDSNRDNEVDFQEYCVFLSCIA	30	Unmodified	_AFQKLMSNLDSNRDNEVDFQEYCVFLSCIA_					0	0	0	0	1	P26447	P26447	P26447	S100A4	Protein S100-A4	MULTI-MSMS	20190712_QE3_nLC5_DS_SA_PA_HeLa_HCl_pH_1_5_2h_02	712_QE3_nLC5_DS_SA_PA_HeLa_HCl_pH_1_5_2h_02	1206.23	3	1205.22	3612.63	28395	5.2578	0.0063368	-0.14507	-0.00017484	5.1127	0.0061619	1205.55	31.239	0.076487	31.239	31.208	31.284	0					33	7	6	0	0	0	7.6884e-12
AFQKLMSNLDSNRDNEVDFQEYCVFLSCIA	30	Deamidation (NQ)	_AFQKLMSNLDSNRDNEVDFQ(de)EYCVFLSCIA_	AFQKLMSNLDSN(0.002)RDN(0.006)EVDFQ(0.991)EYCVFLSCIA		AFQ(-38.83)KLMSN(-33.05)LDSN(-28)RDN(-21.86)EVDFQ(21.86)EYCVFLSCIA		0	1	0	0	1	P26447	P26447	P26447	S100A4	Protein S100-A4	MULTI-SECPEP	20190508_QE3_nLC3_DS_SA_PA_HeLa_IS_HCl_pH_1_5_2h_01	508_QE3_nLC3_DS_SA_PA_HeLa_IS_HCl_pH_1_5_2h_01	904.418	4	904.411	3613.62	32906.8	3.3557	0.003035	2.5666	0.0023212	5.9223	0.0053562	904.665	30.657	0.048268	30.657	30.633	30.681	0					8	4	2	0	0	0	0.033278
AFQNFMQESMAQYWKRNNK	19	Unmodified	_AFQNFMQESMAQYWKRNNK_					0	0	0	0	2	Q9HCN4	Q9HCN4	Q9HCN4	GPN1	GPN-loop GTPase 1	MULTI-MSMS	20190508_QE3_nLC3_DS_SA_PA_HeLa_IS_HCl_pH_1_5_2h_02	508_QE3_nLC3_DS_SA_PA_HeLa_IS_HCl_pH_1_5_2h_02	606.288	4	606.036	2420.12	41643.4	2.2574	0.0013681	0.63488	0.00038476	2.8923	0.0017528	606.287	22.344	0.12472	22.344	22.274	22.399	0					33	12	4	0	0	0	1.3486e-05
AFRDYVAVARGSKDHNIRAQEP	22	Unmodified	_AFRDYVAVARGSKDHNIRAQEP_					0	0	0	0	4	P78527	P78527	P78527	PRKDC	DNA-dependent protein kinase catalytic subunit	MULTI-MSMS	20190508_QE3_nLC3_DS_SA_PA_HeLa_IS_HCl_pH_1_5_2h_01	508_QE3_nLC3_DS_SA_PA_HeLa_IS_HCl_pH_1_5_2h_01	500.863	5	500.862	2499.27	44214	2.1581	0.0010809	0.028996	1.4523e-05	2.1871	0.0010954	501.062	10.793	0.23677	10.793	10.646	10.883	0					93	24	5	0	0	0	4.7709e-05
AFRDYVAVARGSKDHNIRAQEP	22	Unmodified	_AFRDYVAVARGSKDHNIRAQEP_					0	0	0	0	4	P78527	P78527	P78527	PRKDC	DNA-dependent protein kinase catalytic subunit	MULTI-MSMS	20190508_QE3_nLC3_DS_SA_PA_HeLa_IS_HCl_pH_1_5_2h_01	508_QE3_nLC3_DS_SA_PA_HeLa_IS_HCl_pH_1_5_2h_01	626.077	4	625.826	2499.27	39513.3	2.3569	0.001475	-0.42078	-0.00026334	1.9361	0.0012117	626.076	10.785	0.20835	10.785	10.665	10.874	0					69	21	4	0	0	0	2.5271e-10
AFRDYVAVARGSKDHNIRAQEP	22	Unmodified	_AFRDYVAVARGSKDHNIRAQEP_					0	0	0	0	4	P78527	P78527	P78527	PRKDC	DNA-dependent protein kinase catalytic subunit	MULTI-MSMS	20190508_QE3_nLC3_DS_SA_PA_HeLa_IS_HCl_pH_1_5_2h_02	508_QE3_nLC3_DS_SA_PA_HeLa_IS_HCl_pH_1_5_2h_02	501.063	5	500.862	2499.27	44290.9	1.6469	0.00082489	0.2347	0.00011755	1.8816	0.00094244	501.063	10.684	0.23661	10.684	10.561	10.797	0					102	24	6	0	0	0	0.00015173
AFRDYVAVARGSKDHNIRAQEP	22	Unmodified	_AFRDYVAVARGSKDHNIRAQEP_					0	0	0	0	4	P78527	P78527	P78527	PRKDC	DNA-dependent protein kinase catalytic subunit	MULTI-MSMS	20190508_QE3_nLC3_DS_SA_PA_HeLa_IS_HCl_pH_1_5_2h_02	508_QE3_nLC3_DS_SA_PA_HeLa_IS_HCl_pH_1_5_2h_02	626.077	4	625.826	2499.27	39854.3	1.7458	0.0010926	-0.022339	-1.398e-05	1.7234	0.0010786	626.076	10.684	0.20816	10.684	10.57	10.778	0					67	21	4	0	0	0	3.9592e-10
AFRDYVAVARGSKDHNIRAQEP	22	Unmodified	_AFRDYVAVARGSKDHNIRAQEP_					0	0	0	0	4	P78527	P78527	P78527	PRKDC	DNA-dependent protein kinase catalytic subunit	MULTI-MSMS	20190712_QE3_nLC5_DS_SA_PA_HeLa_HCl_pH_1_5_2h_01	712_QE3_nLC5_DS_SA_PA_HeLa_HCl_pH_1_5_2h_01	501.065	5	500.862	2499.27	43964.2	5.1404	0.0025746	0.51563	0.00025826	5.656	0.0028329	501.063	11.983	0.13225	11.983	11.911	12.043	0					51	13	6	0	0	0	5.7869e-05
AFRDYVAVARGSKDHNIRAQEP	22	Unmodified	_AFRDYVAVARGSKDHNIRAQEP_					0	0	0	0	4	P78527	P78527	P78527	PRKDC	DNA-dependent protein kinase catalytic subunit	MULTI-MSMS	20190712_QE3_nLC5_DS_SA_PA_HeLa_HCl_pH_1_5_2h_01	712_QE3_nLC5_DS_SA_PA_HeLa_HCl_pH_1_5_2h_01	626.078	4	625.826	2499.27	39482.4	5.2672	0.0032963	0.56763	0.00035524	5.8348	0.0036516	626.077	11.991	0.11336	11.991	11.92	12.033	0					40	11	4	0	0	0	5.493e-15
AFRDYVAVARGSKDHNIRAQEP	22	Unmodified	_AFRDYVAVARGSKDHNIRAQEP_					0	0	0	0	4	P78527	P78527	P78527	PRKDC	DNA-dependent protein kinase catalytic subunit	MULTI-MSMS	20190712_QE3_nLC5_DS_SA_PA_HeLa_HCl_pH_1_5_2h_02	712_QE3_nLC5_DS_SA_PA_HeLa_HCl_pH_1_5_2h_02	501.064	5	500.862	2499.27	44745.1	3.1612	0.0015833	-0.54684	-0.00027389	2.6144	0.0013095	501.062	11.218	0.11295	11.218	11.137	11.25	0					27	11	5	0	0	0	9.5679e-06
AFRFLVDSSKKEPRWNFWKYLVNP	24	Unmodified	_AFRFLVDSSKKEPRWNFWKYLVNP_					0	0	0	0	2	Q8TED1	Q8TED1	Q8TED1	GPX8	Probable glutathione peroxidase 8	MULTI-SECPEP	20190508_QE3_nLC3_DS_SA_PA_HeLa_IS_HCl_pH_1_5_2h_02	508_QE3_nLC3_DS_SA_PA_HeLa_IS_HCl_pH_1_5_2h_02	606.328	5	606.326	3026.59	39492.7	3.224	0.0019548	-0.18528	-0.00011234	3.0387	0.0018424	606.727	28.574	0.14452	28.574	28.507	28.651	3.5527e-15					21	14	2	0	0	0	0.00081183
AFRNIKTIA	9	Unmodified	_AFRNIKTIA_					0	0	0	0	1	P46782	P46782	P46782	RPS5	40S ribosomal protein S5;40S ribosomal protein S5, N-terminally processed	MULTI-MSMS	20190508_QE3_nLC3_DS_SA_PA_HeLa_IS_HCl_pH_1_5_2h_01	508_QE3_nLC3_DS_SA_PA_HeLa_IS_HCl_pH_1_5_2h_01	517.312	2	517.311	1032.61	43305.7	1.7346	0.00089731	1.0482	0.00054225	2.7828	0.0014396	517.312	8.8092	0.12243	8.8092	8.748	8.8704	-1.7764e-15					29	12	3	0	0	0	0.0043513
AFRNIKTIA	9	Unmodified	_AFRNIKTIA_					0	0	0	0	1	P46782	P46782	P46782	RPS5	40S ribosomal protein S5;40S ribosomal protein S5, N-terminally processed	MULTI-MSMS	20190712_QE3_nLC5_DS_SA_PA_HeLa_HCl_pH_1_5_2h_01	712_QE3_nLC5_DS_SA_PA_HeLa_HCl_pH_1_5_2h_01	517.313	2	517.311	1032.61	44023.2	4.6363	0.0023984	-0.008338	-4.3133e-06	4.628	0.0023941	517.311	8.7378	0.11283	8.7378	8.6903	8.8031	0					34	11	4	0	0	0	0.00095546
AFRNIKTIA	9	Unmodified	_AFRNIKTIA_					0	0	0	0	1	P46782	P46782	P46782	RPS5	40S ribosomal protein S5;40S ribosomal protein S5, N-terminally processed	MULTI-MSMS	20190712_QE3_nLC5_DS_SA_PA_HeLa_HCl_pH_1_5_2h_02	712_QE3_nLC5_DS_SA_PA_HeLa_HCl_pH_1_5_2h_02	517.313	2	517.311	1032.61	43741	3.9644	0.0020508	-0.078999	-4.0867e-05	3.8854	0.00201	517.311	9.0851	0.15083	9.0851	9.0146	9.1655	0					48	15	4	0	0	0	0.004716
AFRNIKTIAECLA	13	Unmodified	_AFRNIKTIAECLA_					0	0	0	0	2	P46782	P46782	P46782	RPS5	40S ribosomal protein S5;40S ribosomal protein S5, N-terminally processed	MULTI-MSMS	20190508_QE3_nLC3_DS_SA_PA_HeLa_IS_HCl_pH_1_5_2h_01	508_QE3_nLC3_DS_SA_PA_HeLa_IS_HCl_pH_1_5_2h_01	502.943	3	502.941	1505.8	43520	2.4437	0.001229	0.27724	0.00013944	2.7209	0.0013685	502.942	18.955	0.21951	18.955	18.856	19.075	3.5527e-15					71	22	4	0	0	0	0.00089069
AFRNIKTIAECLA	13	Unmodified	_AFRNIKTIAECLA_					0	0	0	0	2	P46782	P46782	P46782	RPS5	40S ribosomal protein S5;40S ribosomal protein S5, N-terminally processed	MULTI-MSMS	20190508_QE3_nLC3_DS_SA_PA_HeLa_IS_HCl_pH_1_5_2h_01	508_QE3_nLC3_DS_SA_PA_HeLa_IS_HCl_pH_1_5_2h_01	753.911	2	753.908	1505.8	36589.2	2.4259	0.0018289	0.68529	0.00051665	3.1112	0.0023456	753.909	18.949	0.15242	18.949	18.865	19.018	0					44	15	4	0	0	0	0.00039595
AFRNIKTIAECLA	13	Unmodified	_AFRNIKTIAECLA_					0	0	0	0	2	P46782	P46782	P46782	RPS5	40S ribosomal protein S5;40S ribosomal protein S5, N-terminally processed	MULTI-MSMS	20190508_QE3_nLC3_DS_SA_PA_HeLa_IS_HCl_pH_1_5_2h_02	508_QE3_nLC3_DS_SA_PA_HeLa_IS_HCl_pH_1_5_2h_02	502.942	3	502.941	1505.8	43347.6	2.5483	0.0012817	-0.05341	-2.6862e-05	2.4949	0.0012548	502.941	18.835	0.18179	18.835	18.744	18.926	-3.5527e-15					63	18	4	0	0	0	0.00063562
AFRNIKTIAECLA	13	Unmodified	_AFRNIKTIAECLA_					0	0	0	0	2	P46782	P46782	P46782	RPS5	40S ribosomal protein S5;40S ribosomal protein S5, N-terminally processed	MULTI-MSMS	20190508_QE3_nLC3_DS_SA_PA_HeLa_IS_HCl_pH_1_5_2h_02	508_QE3_nLC3_DS_SA_PA_HeLa_IS_HCl_pH_1_5_2h_02	753.909	2	753.908	1505.8	36509.7	2.3191	0.0017484	0.18667	0.00014074	2.5058	0.0018891	753.909	18.831	0.15304	18.831	18.754	18.907	0					49	15	4	0	0	0	0.0034852
AFRNIKTIAECLA	13	Unmodified	_AFRNIKTIAECLA_					0	0	0	0	2	P46782	P46782	P46782	RPS5	40S ribosomal protein S5;40S ribosomal protein S5, N-terminally processed	MULTI-MSMS	20190712_QE3_nLC5_DS_SA_PA_HeLa_HCl_pH_1_5_2h_01	712_QE3_nLC5_DS_SA_PA_HeLa_HCl_pH_1_5_2h_01	502.944	3	502.941	1505.8	43874.9	4.8765	0.0024526	0.15261	7.6753e-05	5.0291	0.0025294	502.942	19.864	0.25539	19.864	19.775	20.031	0					67	25	4	0	0	0	0.0054026
AFRNIKTIAECLA	13	Unmodified	_AFRNIKTIAECLA_					0	0	0	0	2	P46782	P46782	P46782	RPS5	40S ribosomal protein S5;40S ribosomal protein S5, N-terminally processed	MULTI-MSMS	20190712_QE3_nLC5_DS_SA_PA_HeLa_HCl_pH_1_5_2h_01	712_QE3_nLC5_DS_SA_PA_HeLa_HCl_pH_1_5_2h_01	753.913	2	753.908	1505.8	36063.4	4.8271	0.0036392	1.3287	0.0010017	6.1558	0.0046409	753.909	19.861	0.12276	19.861	19.813	19.936	3.5527e-15					41	12	4	0	0	0	0.0015996
AFRNIKTIAECLA	13	Unmodified	_AFRNIKTIAECLA_					0	0	0	0	2	P46782	P46782	P46782	RPS5	40S ribosomal protein S5;40S ribosomal protein S5, N-terminally processed	MULTI-MSMS	20190712_QE3_nLC5_DS_SA_PA_HeLa_HCl_pH_1_5_2h_02	712_QE3_nLC5_DS_SA_PA_HeLa_HCl_pH_1_5_2h_02	502.944	3	502.941	1505.8	43937.2	4.4009	0.0022134	-0.13183	-6.6301e-05	4.269	0.0021471	502.941	19.719	0.17957	19.719	19.64	19.82	0					61	18	4	0	0	0	0.0054182
AFRNIKTIAECLA	13	Unmodified	_AFRNIKTIAECLA_					0	0	0	0	2	P46782	P46782	P46782	RPS5	40S ribosomal protein S5;40S ribosomal protein S5, N-terminally processed	MULTI-MSMS	20190712_QE3_nLC5_DS_SA_PA_HeLa_HCl_pH_1_5_2h_02	712_QE3_nLC5_DS_SA_PA_HeLa_HCl_pH_1_5_2h_02	753.912	2	753.908	1505.8	35905.7	4.4883	0.0033837	1.2791	0.0009643	5.7673	0.004348	753.909	19.705	0.15125	19.705	19.64	19.791	0					45	15	4	0	0	0	0.0066063
AFSTRVLP	8	Unmodified	_AFSTRVLP_					0	0	0	0	1	Q7KZF4	Q7KZF4	Q7KZF4	SND1	Staphylococcal nuclease domain-containing protein 1	MULTI-MSMS	20190508_QE3_nLC3_DS_SA_PA_HeLa_IS_HCl_pH_1_5_2h_01	508_QE3_nLC3_DS_SA_PA_HeLa_IS_HCl_pH_1_5_2h_01	445.76	2	445.758	889.502	47103.6	2.4217	0.0010795	-0.023929	-1.0667e-05	2.3978	0.0010688	445.758	15.372	0.19906	15.372	15.273	15.472	0					48	20	3	0	0	0	0.046585
AFSTRVLP	8	Unmodified	_AFSTRVLP_					0	0	0	0	1	Q7KZF4	Q7KZF4	Q7KZF4	SND1	Staphylococcal nuclease domain-containing protein 1	MULTI-MSMS	20190712_QE3_nLC5_DS_SA_PA_HeLa_HCl_pH_1_5_2h_01	712_QE3_nLC5_DS_SA_PA_HeLa_HCl_pH_1_5_2h_01	445.761	2	445.758	889.502	47360.7	4.6687	0.0020811	0.47931	0.00021366	5.1481	0.0022948	445.759	16.285	0.17951	16.285	16.207	16.386	0					52	18	4	0	0	0	0.034241
AFSTRVLP	8	Unmodified	_AFSTRVLP_					0	0	0	0	1	Q7KZF4	Q7KZF4	Q7KZF4	SND1	Staphylococcal nuclease domain-containing protein 1	MULTI-MSMS	20190712_QE3_nLC5_DS_SA_PA_HeLa_HCl_pH_1_5_2h_02	712_QE3_nLC5_DS_SA_PA_HeLa_HCl_pH_1_5_2h_02	445.761	2	445.758	889.502	46544.7	4.3484	0.0019384	0.34345	0.0001531	4.6919	0.0020914	445.759	16.256	0.16981	16.256	16.179	16.349	0					48	17	4	0	0	0	0.03699
AFVNYSTSQKISRP	14	Unmodified	_AFVNYSTSQKISRP_					0	0	0	0	1	P14866	P14866	P14866	HNRNPL	Heterogeneous nuclear ribonucleoprotein L	MULTI-MSMS	20190508_QE3_nLC3_DS_SA_PA_HeLa_IS_HCl_pH_1_5_2h_02	508_QE3_nLC3_DS_SA_PA_HeLa_IS_HCl_pH_1_5_2h_02	533.285	3	533.283	1596.83	44347.4	2.6017	0.0013874	0.80766	0.00043071	3.4094	0.0018182	533.283	11.374	0.21837	11.374	11.253	11.472	0					49	22	3	0	0	0	0.023319
AFVRMIAP	8	Unmodified	_AFVRMIAP_					0	0	0	0	2	P48739	P48739	P48739	PITPNB	Phosphatidylinositol transfer protein beta isoform	MULTI-MSMS	20190508_QE3_nLC3_DS_SA_PA_HeLa_IS_HCl_pH_1_5_2h_01	508_QE3_nLC3_DS_SA_PA_HeLa_IS_HCl_pH_1_5_2h_01	452.759	2	452.757	903.5	45493.3	2.4668	0.0011169	2.839	0.0012854	5.3058	0.0024022	452.758	17.771	0.15213	17.771	17.694	17.846	0					22	15	2	0	0	0	0.012829
AFVRMIAP	8	Unmodified	_AFVRMIAP_					0	0	0	0	2	P48739	P48739	P48739	PITPNB	Phosphatidylinositol transfer protein beta isoform	MULTI-MSMS	20190508_QE3_nLC3_DS_SA_PA_HeLa_IS_HCl_pH_1_5_2h_02	508_QE3_nLC3_DS_SA_PA_HeLa_IS_HCl_pH_1_5_2h_02	452.759	2	452.757	903.5	46576.3	2.529	0.001145	0.85238	0.00038592	3.3813	0.0015309	452.758	17.67	0.1236	17.67	17.6	17.724	-3.5527e-15					26	12	3	0	0	0	0.017931
AFVRMIAP	8	Unmodified	_AFVRMIAP_					0	0	0	0	2	P48739	P48739	P48739	PITPNB	Phosphatidylinositol transfer protein beta isoform	MULTI-MSMS	20190712_QE3_nLC5_DS_SA_PA_HeLa_HCl_pH_1_5_2h_01	712_QE3_nLC5_DS_SA_PA_HeLa_HCl_pH_1_5_2h_01	452.759	2	452.757	903.5	46145.4	3.8826	0.0017579	1.6121	0.00072988	5.4946	0.0024877	452.758	18.723	0.20882	18.723	18.589	18.798	0					39	21	3	0	0	0	0.011239
AFVRMIAP	8	Unmodified	_AFVRMIAP_					0	0	0	0	2	P48739	P48739	P48739	PITPNB	Phosphatidylinositol transfer protein beta isoform	MULTI-MSMS	20190712_QE3_nLC5_DS_SA_PA_HeLa_HCl_pH_1_5_2h_02	712_QE3_nLC5_DS_SA_PA_HeLa_HCl_pH_1_5_2h_02	452.758	2	452.757	903.5	46040.9	3.4744	0.001573	0.51359	0.00023253	3.9879	0.0018056	452.757	18.543	0.15102	18.543	18.474	18.625	0					29	15	3	0	0	0	0.011239
AFYAPQKKFGP	11	Unmodified	_AFYAPQKKFGP_					0	0	0	0	3	Q15942	Q15942	Q15942	ZYX	Zyxin	MULTI-MSMS	20190508_QE3_nLC3_DS_SA_PA_HeLa_IS_HCl_pH_1_5_2h_01	508_QE3_nLC3_DS_SA_PA_HeLa_IS_HCl_pH_1_5_2h_01	418.562	3	418.561	1252.66	48560.7	2.2142	0.00092679	0.1516	6.3452e-05	2.3658	0.00099024	418.561	11.696	0.46479	11.696	11.359	11.823	0					152	48	5	0	0	0	0.0063002
AFYAPQKKFGP	11	Unmodified	_AFYAPQKKFGP_					0	0	0	0	3	Q15942	Q15942	Q15942	ZYX	Zyxin	MULTI-MSMS	20190508_QE3_nLC3_DS_SA_PA_HeLa_IS_HCl_pH_1_5_2h_01	508_QE3_nLC3_DS_SA_PA_HeLa_IS_HCl_pH_1_5_2h_01	627.341	2	627.337	1252.66	39625.9	2.6312	0.0016506	1.0718	0.00067239	3.703	0.002323	627.338	11.687	0.31319	11.687	11.463	11.776	-1.7764e-15					58	32	2	0	0	0	0.0062922
AFYAPQKKFGP	11	Unmodified	_AFYAPQKKFGP_					0	0	0	0	3	Q15942	Q15942	Q15942	ZYX	Zyxin	MULTI-MSMS	20190508_QE3_nLC3_DS_SA_PA_HeLa_IS_HCl_pH_1_5_2h_02	508_QE3_nLC3_DS_SA_PA_HeLa_IS_HCl_pH_1_5_2h_02	418.562	3	418.561	1252.66	48710.3	2.5062	0.001049	0.13186	5.5193e-05	2.6381	0.0011042	418.561	11.629	0.56894	11.629	11.187	11.756	1.7764e-15					188	59	5	0	0	0	0.0063002
AFYAPQKKFGP	11	Unmodified	_AFYAPQKKFGP_					0	0	0	0	3	Q15942	Q15942	Q15942	ZYX	Zyxin	MSMS	20190508_QE3_nLC3_DS_SA_PA_HeLa_IS_HCl_pH_1_5_2h_02	508_QE3_nLC3_DS_SA_PA_HeLa_IS_HCl_pH_1_5_2h_02	627.339	2	627.337	1252.66	NaN	NaN	NaN	NaN	NaN	NaN	NaN	NaN	11.541	1	11.541	11.041	12.041	0								0	0	0	0.0070075
AFYAPQKKFGP	11	Unmodified	_AFYAPQKKFGP_					0	0	0	0	3	Q15942	Q15942	Q15942	ZYX	Zyxin	MULTI-MSMS	20190712_QE3_nLC5_DS_SA_PA_HeLa_HCl_pH_1_5_2h_01	712_QE3_nLC5_DS_SA_PA_HeLa_HCl_pH_1_5_2h_01	418.563	3	418.561	1252.66	47884.9	4.4857	0.0018775	-0.080149	-3.3547e-05	4.4055	0.001844	418.561	12.52	0.28274	12.52	12.365	12.647	0					54	29	2	0	0	0	0.0021748
AFYAPQKKFGP	11	Unmodified	_AFYAPQKKFGP_					0	0	0	0	3	Q15942	Q15942	Q15942	ZYX	Zyxin	MULTI-SECPEP	20190712_QE3_nLC5_DS_SA_PA_HeLa_HCl_pH_1_5_2h_01	712_QE3_nLC5_DS_SA_PA_HeLa_HCl_pH_1_5_2h_01	627.4	2	627.337	1252.66	40025.7	4.8536	0.0030448	-0.41461	-0.0002601	4.439	0.0027847	627.338	12.526	0.16959	12.526	12.421	12.591	1.7764e-15					34	17	3	0	0	0	0.024381
AFYAPQKKFGP	11	Unmodified	_AFYAPQKKFGP_					0	0	0	0	3	Q15942	Q15942	Q15942	ZYX	Zyxin	MULTI-MSMS	20190712_QE3_nLC5_DS_SA_PA_HeLa_HCl_pH_1_5_2h_02	712_QE3_nLC5_DS_SA_PA_HeLa_HCl_pH_1_5_2h_02	418.562	3	418.561	1252.66	48776	3.7784	0.0015815	-0.23002	-9.6276e-05	3.5484	0.0014852	418.561	11.749	0.21619	11.749	11.635	11.852	0					70	22	5	0	0	0	0.00091637
AFYMDTSHLFNTQHARLAPP	20	Unmodified	_AFYMDTSHLFNTQHARLAPP_					0	0	0	0	4	Q9Y520	Q9Y520	Q9Y520	PRRC2C	Protein PRRC2C	MULTI-MSMS	20190508_QE3_nLC3_DS_SA_PA_HeLa_IS_HCl_pH_1_5_2h_02	508_QE3_nLC3_DS_SA_PA_HeLa_IS_HCl_pH_1_5_2h_02	580.034	4	580.035	2316.11	42912.6	1.799	0.0010435	-0.25238	-0.00014639	1.5466	0.00089711	580.286	22.609	0.23906	22.609	22.494	22.733	-3.5527e-15					77	24	4	0	0	0	0.0044275
AFYMDTSHLFNTQHARLAPP	20	Unmodified	_AFYMDTSHLFNTQHARLAPP_					0	0	0	0	4	Q9Y520	Q9Y520	Q9Y520	PRRC2C	Protein PRRC2C	MULTI-MSMS	20190712_QE3_nLC5_DS_SA_PA_HeLa_HCl_pH_1_5_2h_01	712_QE3_nLC5_DS_SA_PA_HeLa_HCl_pH_1_5_2h_01	580.287	4	580.035	2316.11	41913.5	6.0095	0.0034857	-0.97404	-0.00056498	5.0354	0.0029207	580.285	24.238	0.2869	24.238	24.153	24.439	-3.5527e-15					79	29	5	0	0	0	0.01166
AFYMDTSHLFNTQHARLAPP	20	Unmodified	_AFYMDTSHLFNTQHARLAPP_					0	0	0	0	4	Q9Y520	Q9Y520	Q9Y520	PRRC2C	Protein PRRC2C	MULTI-MSMS	20190712_QE3_nLC5_DS_SA_PA_HeLa_HCl_pH_1_5_2h_01	712_QE3_nLC5_DS_SA_PA_HeLa_HCl_pH_1_5_2h_01	773.383	3	773.044	2316.11	35397.2	5.6072	0.0043346	-0.10549	-8.1549e-05	5.5017	0.0042531	773.379	24.242	0.076395	24.242	24.2	24.277	0					17	7	3	0	0	0	0.026178
AFYMDTSHLFNTQHARLAPP	20	Unmodified	_AFYMDTSHLFNTQHARLAPP_					0	0	0	0	4	Q9Y520	Q9Y520	Q9Y520	PRRC2C	Protein PRRC2C	MULTI-MSMS	20190712_QE3_nLC5_DS_SA_PA_HeLa_HCl_pH_1_5_2h_02	712_QE3_nLC5_DS_SA_PA_HeLa_HCl_pH_1_5_2h_02	580.287	4	580.035	2316.11	42496.7	3.1653	0.001836	-0.25212	-0.00014624	2.9131	0.0016897	580.286	23.858	0.094821	23.858	23.797	23.892	3.5527e-15					31	9	4	0	0	0	0.0013725
AGAGPKRRALA	11	Acetyl (Protein N-term)	_(ac)AGAGPKRRALA_					1	0	0	0	4	Q01650;Q8MH63;Q9GIP4	Q01650	Q01650	SLC7A5;SLC7A5P1;SLC7A5P2	Large neutral amino acids transporter small subunit 1;Putative L-type amino acid transporter 1-like protein MLAS;Putative L-type amino acid transporter 1-like protein IMAA	MULTI-MSMS	20190508_QE3_nLC3_DS_SA_PA_HeLa_IS_HCl_pH_1_5_2h_01	508_QE3_nLC3_DS_SA_PA_HeLa_IS_HCl_pH_1_5_2h_01	370.557	3	370.556	1108.65	51749.7	2.286	0.00084708	-0.024356	-9.0252e-06	2.2616	0.00083806	370.556	4.1069	0.42417	4.1069	3.7355	4.1597	0					107	44	4	0	0	0	0.017302
AGAGPKRRALA	11	Acetyl (Protein N-term)	_(ac)AGAGPKRRALA_					1	0	0	0	4	Q01650;Q8MH63;Q9GIP4	Q01650	Q01650	SLC7A5;SLC7A5P1;SLC7A5P2	Large neutral amino acids transporter small subunit 1;Putative L-type amino acid transporter 1-like protein MLAS;Putative L-type amino acid transporter 1-like protein IMAA	MULTI-MSMS	20190508_QE3_nLC3_DS_SA_PA_HeLa_IS_HCl_pH_1_5_2h_02	508_QE3_nLC3_DS_SA_PA_HeLa_IS_HCl_pH_1_5_2h_02	370.557	3	370.556	1108.65	51438.9	1.9426	0.00071983	-0.28501	-0.00010561	1.6576	0.00061422	370.556	4.1962	0.15998	4.1962	4.0882	4.2482	-8.8818e-16					53	16	5	0	0	0	0.0039791
AGAGPKRRALA	11	Acetyl (Protein N-term)	_(ac)AGAGPKRRALA_					1	0	0	0	4	Q01650;Q8MH63;Q9GIP4	Q01650	Q01650	SLC7A5;SLC7A5P1;SLC7A5P2	Large neutral amino acids transporter small subunit 1;Putative L-type amino acid transporter 1-like protein MLAS;Putative L-type amino acid transporter 1-like protein IMAA	MULTI-MSMS	20190508_QE3_nLC3_DS_SA_PA_HeLa_IS_HCl_pH_1_5_2h_02	508_QE3_nLC3_DS_SA_PA_HeLa_IS_HCl_pH_1_5_2h_02	555.331	2	555.331	1108.65	41920.2	2.1307	0.0011832	0.12763	7.0875e-05	2.2583	0.0012541	555.331	4.1932	0.12232	4.1932	4.1165	4.2388	0					36	12	4	0	0	0	0.0007208
AGAGPKRRALA	11	Acetyl (Protein N-term)	_(ac)AGAGPKRRALA_					1	0	0	0	4	Q01650;Q8MH63;Q9GIP4	Q01650	Q01650	SLC7A5;SLC7A5P1;SLC7A5P2	Large neutral amino acids transporter small subunit 1;Putative L-type amino acid transporter 1-like protein MLAS;Putative L-type amino acid transporter 1-like protein IMAA	MULTI-MSMS	20190712_QE3_nLC5_DS_SA_PA_HeLa_HCl_pH_1_5_2h_01	712_QE3_nLC5_DS_SA_PA_HeLa_HCl_pH_1_5_2h_01	370.221	3	370.556	1108.65	51088.1	3.7283	0.0013815	-0.36567	-0.0001355	3.3626	0.001246	370.556	4.8631	0.67369	4.8631	4.6236	5.2973	0					324	75	5	0	0	0	0.0069066
AGAGPKRRALA	11	Acetyl (Protein N-term)	_(ac)AGAGPKRRALA_					1	0	0	0	4	Q01650;Q8MH63;Q9GIP4	Q01650	Q01650	SLC7A5;SLC7A5P1;SLC7A5P2	Large neutral amino acids transporter small subunit 1;Putative L-type amino acid transporter 1-like protein MLAS;Putative L-type amino acid transporter 1-like protein IMAA	MULTI-SECPEP	20190712_QE3_nLC5_DS_SA_PA_HeLa_HCl_pH_1_5_2h_01	712_QE3_nLC5_DS_SA_PA_HeLa_HCl_pH_1_5_2h_01	555.741	2	555.331	1108.65	42291.3	4.0266	0.0022361	0.094077	5.2244e-05	4.1207	0.0022884	555.331	4.9058	0.71194	4.9058	4.6519	5.3638	0					232	79	4	0	0	0	0.0088445
AGAGPKRRALA	11	Acetyl (Protein N-term)	_(ac)AGAGPKRRALA_					1	0	0	0	4	Q01650;Q8MH63;Q9GIP4	Q01650	Q01650	SLC7A5;SLC7A5P1;SLC7A5P2	Large neutral amino acids transporter small subunit 1;Putative L-type amino acid transporter 1-like protein MLAS;Putative L-type amino acid transporter 1-like protein IMAA	MULTI-MSMS	20190712_QE3_nLC5_DS_SA_PA_HeLa_HCl_pH_1_5_2h_02	712_QE3_nLC5_DS_SA_PA_HeLa_HCl_pH_1_5_2h_02	370.557	3	370.556	1108.65	51029.7	2.937	0.0010883	-0.2748	-0.00010183	2.6622	0.00098649	370.556	4.7698	0.17879	4.7698	4.647	4.8258	0					64	18	5	0	0	0	0.041294
AGAGPKRRALA	11	Acetyl (Protein N-term)	_(ac)AGAGPKRRALA_					1	0	0	0	4	Q01650;Q8MH63;Q9GIP4	Q01650	Q01650	SLC7A5;SLC7A5P1;SLC7A5P2	Large neutral amino acids transporter small subunit 1;Putative L-type amino acid transporter 1-like protein MLAS;Putative L-type amino acid transporter 1-like protein IMAA	MULTI-MSMS	20190712_QE3_nLC5_DS_SA_PA_HeLa_HCl_pH_1_5_2h_02	712_QE3_nLC5_DS_SA_PA_HeLa_HCl_pH_1_5_2h_02	555.333	2	555.331	1108.65	41804.2	3.0814	0.0017112	0.38908	0.00021607	3.4704	0.0019272	555.331	4.7656	0.14111	4.7656	4.6659	4.807	8.8818e-16					32	14	3	0	0	0	0.019704
AGALYRKTSQLLETLNQLSTHTHVVDITRTSP	32	Unmodified	_AGALYRKTSQLLETLNQLSTHTHVVDITRTSP_					0	0	0	0	2	Q14203	Q14203	Q14203	DCTN1	Dynactin subunit 1	MULTI-MSMS	20190508_QE3_nLC3_DS_SA_PA_HeLa_IS_HCl_pH_1_5_2h_01	508_QE3_nLC3_DS_SA_PA_HeLa_IS_HCl_pH_1_5_2h_01	711.191	5	710.985	3549.89	37087.4	4.5711	0.00325	0.60893	0.00043294	5.1801	0.0036829	711.387	29.023	0.21447	29.023	28.934	29.148	-3.5527e-15					76	21	6	0	0	0	1.8786e-05
AGALYRKTSQLLETLNQLSTHTHVVDITRTSP	32	Unmodified	_AGALYRKTSQLLETLNQLSTHTHVVDITRTSP_					0	0	0	0	2	Q14203	Q14203	Q14203	DCTN1	Dynactin subunit 1	MULTI-MSMS	20190508_QE3_nLC3_DS_SA_PA_HeLa_IS_HCl_pH_1_5_2h_02	508_QE3_nLC3_DS_SA_PA_HeLa_IS_HCl_pH_1_5_2h_02	711.39	5	710.985	3549.89	36671.4	2.4514	0.0017429	1.0285	0.00073125	3.4799	0.0024741	711.186	28.707	0.17329	28.707	28.603	28.776	0					69	17	5	0	0	0	3.8881e-08
AGALYRKTSQLLETLNQLSTHTHVVDITRTSP	32	Unmodified	_AGALYRKTSQLLETLNQLSTHTHVVDITRTSP_					0	0	0	0	2	Q14203	Q14203	Q14203	DCTN1	Dynactin subunit 1	MULTI-MSMS	20190712_QE3_nLC5_DS_SA_PA_HeLa_HCl_pH_1_5_2h_01	712_QE3_nLC5_DS_SA_PA_HeLa_HCl_pH_1_5_2h_01	711.19	5	710.985	3549.89	36374	6.0717	0.0043169	0.086828	6.1733e-05	6.1585	0.0043786	711.185	29.733	0.12476	29.733	29.666	29.791	0					46	12	6	0	0	0	3.6377e-12
AGALYRKTSQLLETLNQLSTHTHVVDITRTSP	32	Unmodified	_AGALYRKTSQLLETLNQLSTHTHVVDITRTSP_					0	0	0	0	2	Q14203	Q14203	Q14203	DCTN1	Dynactin subunit 1	MULTI-MSMS	20190712_QE3_nLC5_DS_SA_PA_HeLa_HCl_pH_1_5_2h_02	712_QE3_nLC5_DS_SA_PA_HeLa_HCl_pH_1_5_2h_02	711.391	5	710.985	3549.89	36390.6	6.2017	0.0044093	-0.063289	-4.4998e-05	6.1384	0.0043643	711.387	29.615	0.11571	29.615	29.561	29.677	-3.5527e-15					40	11	5	0	0	0	8.4967e-12
AGCGQNPVRQA	11	Unmodified	_AGCGQNPVRQA_					0	0	0	0	2	Q9BWD1	Q9BWD1	Q9BWD1	ACAT2	Acetyl-CoA acetyltransferase, cytosolic	MULTI-MSMS	20190712_QE3_nLC5_DS_SA_PA_HeLa_HCl_pH_1_5_2h_01	712_QE3_nLC5_DS_SA_PA_HeLa_HCl_pH_1_5_2h_01	579.281	2	579.278	1156.54	40416.7	3.9569	0.0022922	0.4876	0.00028246	4.4445	0.0025746	579.278	4.6758	0.26452	4.6758	4.5011	4.7656	0					50	27	3	0	0	0	7.1444e-09
AGDALLQMITIHLP	14	Unmodified	_AGDALLQMITIHLP_					0	0	0	0	2	P13639	P13639	P13639	EEF2	Elongation factor 2	MULTI-MSMS	20190508_QE3_nLC3_DS_SA_PA_HeLa_IS_HCl_pH_1_5_2h_01	508_QE3_nLC3_DS_SA_PA_HeLa_IS_HCl_pH_1_5_2h_01	746.911	2	746.913	1491.81	34804.4	4.4823	0.0033479	0.95946	0.00071664	5.4418	0.0040646	746.915	32.072	0.067863	32.072	32.039	32.106	0					10	6	2	0	0	0	0.01377
AGDALLQMITIHLP	14	Unmodified	_AGDALLQMITIHLP_					0	0	0	0	2	P13639	P13639	P13639	EEF2	Elongation factor 2	MULTI-MSMS	20190712_QE3_nLC5_DS_SA_PA_HeLa_HCl_pH_1_5_2h_02	712_QE3_nLC5_DS_SA_PA_HeLa_HCl_pH_1_5_2h_02	747.07	2	746.913	1491.81	35439.9	4.9527	0.0036993	-3.7265	-0.0027834	1.2262	0.00091587	746.911	32.993	0.086079	32.993	32.95	33.036	0					17	8	3	0	0	0	0.00095575
AGEKVEKPDTKEKKP	15	Unmodified	_AGEKVEKPDTKEKKP_					0	0	0	0	2	Q02878	Q02878	Q02878	RPL6	60S ribosomal protein L6	MULTI-MSMS	20190508_QE3_nLC3_DS_SA_PA_HeLa_IS_HCl_pH_1_5_2h_02	508_QE3_nLC3_DS_SA_PA_HeLa_IS_HCl_pH_1_5_2h_02	421.738	4	421.737	1682.92	47793.7	1.6972	0.00071577	0.56	0.00023617	2.2572	0.00095194	421.737	3.462	0.081695	3.462	3.4039	3.4855	0					24	8	5	0	0	0	0.00011276
AGEKVEKPDTKEKKP	15	Unmodified	_AGEKVEKPDTKEKKP_					0	0	0	0	2	Q02878	Q02878	Q02878	RPL6	60S ribosomal protein L6	MULTI-MSMS	20190712_QE3_nLC5_DS_SA_PA_HeLa_HCl_pH_1_5_2h_02	712_QE3_nLC5_DS_SA_PA_HeLa_HCl_pH_1_5_2h_02	421.991	4	421.737	1682.92	47469.6	4.0457	0.0017062	0.56434	0.000238	4.6101	0.0019442	421.737	3.5598	0.06581	3.5598	3.5175	3.5833	-4.4409e-16					22	6	4	0	0	0	0.0025222
AGEKVEKPDTKEKKP	15	Acetyl (Protein N-term)	_(ac)AGEKVEKPDTKEKKP_					1	0	0	0	2	Q02878	Q02878	Q02878	RPL6	60S ribosomal protein L6	MULTI-MSMS	20190508_QE3_nLC3_DS_SA_PA_HeLa_IS_HCl_pH_1_5_2h_02	508_QE3_nLC3_DS_SA_PA_HeLa_IS_HCl_pH_1_5_2h_02	432.491	4	432.24	1724.93	48091.8	2.1563	0.00093204	-0.39931	-0.0001726	1.757	0.00075944	432.491	3.7508	0.12238	3.7508	3.6552	3.7776	-4.4409e-16					36	12	4	0	0	0	0.00014968
[truncated: 29,083 more rows]
[truncated: 17 more columns]

## Sheet: HeLa_Trypsin
Sequence	Length	Modifications	Modified sequence	Deamidation (NQ) Probabilities	Oxidation (M) Probabilities	Deamidation (NQ) Score Diffs	Oxidation (M) Score Diffs	Acetyl (Protein N-term)	Deamidation (NQ)	Gln->pyro-Glu	Oxidation (M)	Missed cleavages	Proteins	Leading proteins	Leading razor protein	Gene names	Protein names	Type	Raw file	Experiment	MS/MS m/z	Charge	m/z	Mass	Resolution	Uncalibrated - Calibrated m/z [ppm]	Uncalibrated - Calibrated m/z [Da]	Mass error [ppm]	Mass error [Da]	Uncalibrated mass error [ppm]	Uncalibrated mass error [Da]	Max intensity m/z 0	Retention time	Retention length	Calibrated retention time	Calibrated retention time start	Calibrated retention time finish	Retention time calibration	Match time difference	Match m/z difference	Match q-value	Match score	Number of data points	Number of scans	Number of isotopic peaks	PIF	Fraction of total spectrum	Base peak fraction	PEP
[truncated: 87,047 more rows]
[truncated: 17 more columns]

[truncated: 2 more sheets: HeLa_Glu_C, HeLa_Asp_N]
